# Supplementary material for: Path to Actinorhodin: Regio- and Stereoselective Ketone Reduction by a Type II Polyketide Ketoreductase Revealed in Atomistic Detail
Source: JACS Au. 2022 Apr 7;2(4):972–84. doi: 10.1021/jacsau.2c00086 (PMC9088766; doi:10.1021/jacsau.2c00086)
Supplement: Supplementary file 2 — au2c00086_si_002.zip [file au2c00086_si_002.zip › SI_files/Series_II_starting_structures/SOHeq.pdb]

CRYST1  121.742  121.399  121.353  90.00  90.00  90.00 P 1           1
ATOM      1  N   MET     1      57.918  81.579  16.919  1.00  0.00           N  
ATOM      2  H1  MET     1      58.387  82.312  16.352  1.00  0.00           H  
ATOM      3  H2  MET     1      57.678  80.772  16.310  1.00  0.00           H  
ATOM      4  H3  MET     1      57.048  81.967  17.337  1.00  0.00           H  
ATOM      5  CA  MET     1      58.847  81.121  18.022  1.00  0.00           C  
ATOM      6  HA  MET     1      59.846  80.884  17.656  1.00  0.00           H  
ATOM      7  CB  MET     1      59.093  82.294  19.043  1.00  0.00           C  
ATOM      8  HB2 MET     1      59.629  83.097  18.537  1.00  0.00           H  
ATOM      9  HB3 MET     1      58.130  82.701  19.353  1.00  0.00           H  
ATOM     10  CG  MET     1      59.886  81.874  20.296  1.00  0.00           C  
ATOM     11  HG2 MET     1      59.931  82.727  20.975  1.00  0.00           H  
ATOM     12  HG3 MET     1      59.328  81.089  20.807  1.00  0.00           H  
ATOM     13  SD  MET     1      61.574  81.282  20.014  1.00  0.00           S  
ATOM     14  CE  MET     1      61.931  80.238  21.450  1.00  0.00           C  
ATOM     15  HE1 MET     1      62.940  79.834  21.365  1.00  0.00           H  
ATOM     16  HE2 MET     1      61.855  80.833  22.360  1.00  0.00           H  
ATOM     17  HE3 MET     1      61.214  79.418  21.491  1.00  0.00           H  
ATOM     18  C   MET     1      58.314  79.825  18.591  1.00  0.00           C  
ATOM     19  O   MET     1      57.097  79.754  18.863  1.00  0.00           O  
ATOM     20  N   ALA     2      59.194  78.808  18.806  1.00  0.00           N  
ATOM     21  H   ALA     2      60.174  78.819  18.522  1.00  0.00           H  
ATOM     22  CA  ALA     2      58.744  77.546  19.512  1.00  0.00           C  
ATOM     23  HA  ALA     2      57.946  77.071  18.941  1.00  0.00           H  
ATOM     24  CB  ALA     2      59.976  76.634  19.617  1.00  0.00           C  
ATOM     25  HB1 ALA     2      59.701  75.708  20.121  1.00  0.00           H  
ATOM     26  HB2 ALA     2      60.347  76.408  18.618  1.00  0.00           H  
ATOM     27  HB3 ALA     2      60.755  77.140  20.187  1.00  0.00           H  
ATOM     28  C   ALA     2      58.149  77.814  20.859  1.00  0.00           C  
ATOM     29  O   ALA     2      58.698  78.560  21.678  1.00  0.00           O  
ATOM     30  N   THR     3      57.094  77.086  21.073  1.00  0.00           N  
ATOM     31  H   THR     3      56.692  76.487  20.352  1.00  0.00           H  
ATOM     32  CA  THR     3      56.365  77.024  22.327  1.00  0.00           C  
ATOM     33  HA  THR     3      55.568  76.309  22.122  1.00  0.00           H  
ATOM     34  CB  THR     3      57.224  76.441  23.474  1.00  0.00           C  
ATOM     35  HB  THR     3      56.583  76.357  24.351  1.00  0.00           H  
ATOM     36  CG2 THR     3      57.690  74.975  23.190  1.00  0.00           C  
ATOM     37 HG21 THR     3      58.290  74.616  24.027  1.00  0.00           H  
ATOM     38 HG22 THR     3      56.818  74.332  23.067  1.00  0.00           H  
ATOM     39 HG23 THR     3      58.288  74.952  22.280  1.00  0.00           H  
ATOM     40  OG1 THR     3      58.256  77.317  23.857  1.00  0.00           O  
ATOM     41  HG1 THR     3      58.318  78.052  23.211  1.00  0.00           H  
ATOM     42  C   THR     3      55.541  78.286  22.730  1.00  0.00           C  
ATOM     43  O   THR     3      55.231  78.353  23.850  1.00  0.00           O  
ATOM     44  N   GLN     4      55.191  79.207  21.850  1.00  0.00           N  
ATOM     45  H   GLN     4      55.335  79.126  20.844  1.00  0.00           H  
ATOM     46  CA  GLN     4      54.532  80.483  22.295  1.00  0.00           C  
ATOM     47  HA  GLN     4      54.995  80.914  23.184  1.00  0.00           H  
ATOM     48  CB  GLN     4      54.711  81.491  21.183  1.00  0.00           C  
ATOM     49  HB2 GLN     4      54.282  82.438  21.510  1.00  0.00           H  
ATOM     50  HB3 GLN     4      55.778  81.656  21.041  1.00  0.00           H  
ATOM     51  CG  GLN     4      54.096  81.129  19.827  1.00  0.00           C  
ATOM     52  HG2 GLN     4      54.150  80.046  19.718  1.00  0.00           H  
ATOM     53  HG3 GLN     4      53.039  81.394  19.862  1.00  0.00           H  
ATOM     54  CD  GLN     4      54.685  81.749  18.574  1.00  0.00           C  
ATOM     55  OE1 GLN     4      55.598  82.590  18.459  1.00  0.00           O  
ATOM     56  NE2 GLN     4      54.315  81.275  17.424  1.00  0.00           N  
ATOM     57 HE21 GLN     4      53.574  80.576  17.375  1.00  0.00           H  
ATOM     58 HE22 GLN     4      54.766  81.602  16.569  1.00  0.00           H  
ATOM     59  C   GLN     4      53.085  80.214  22.751  1.00  0.00           C  
ATOM     60  O   GLN     4      52.529  81.103  23.336  1.00  0.00           O  
ATOM     61  N   ASP     5      52.423  79.126  22.441  1.00  0.00           N  
ATOM     62  H   ASP     5      52.775  78.424  21.791  1.00  0.00           H  
ATOM     63  CA  ASP     5      51.081  78.804  23.009  1.00  0.00           C  
ATOM     64  HA  ASP     5      50.598  79.759  23.213  1.00  0.00           H  
ATOM     65  CB  ASP     5      50.326  77.944  21.953  1.00  0.00           C  
ATOM     66  HB2 ASP     5      50.853  77.004  21.788  1.00  0.00           H  
ATOM     67  HB3 ASP     5      49.330  77.691  22.317  1.00  0.00           H  
ATOM     68  CG  ASP     5      50.223  78.728  20.641  1.00  0.00           C  
ATOM     69  OD1 ASP     5      49.319  79.557  20.345  1.00  0.00           O  
ATOM     70  OD2 ASP     5      51.086  78.430  19.783  1.00  0.00           O  
ATOM     71  C   ASP     5      51.058  78.124  24.342  1.00  0.00           C  
ATOM     72  O   ASP     5      50.036  78.177  25.084  1.00  0.00           O  
ATOM     73  N   SER     6      52.167  77.359  24.587  1.00  0.00           N  
ATOM     74  H   SER     6      53.030  77.490  24.059  1.00  0.00           H  
ATOM     75  CA  SER     6      52.289  76.277  25.601  1.00  0.00           C  
ATOM     76  HA  SER     6      51.548  75.520  25.341  1.00  0.00           H  
ATOM     77  CB  SER     6      53.762  75.942  25.587  1.00  0.00           C  
ATOM     78  HB2 SER     6      54.363  76.852  25.589  1.00  0.00           H  
ATOM     79  HB3 SER     6      54.036  75.377  26.479  1.00  0.00           H  
ATOM     80  OG  SER     6      53.998  75.225  24.486  1.00  0.00           O  
ATOM     81  HG  SER     6      54.692  74.559  24.673  1.00  0.00           H  
ATOM     82  C   SER     6      52.078  76.678  27.047  1.00  0.00           C  
ATOM     83  O   SER     6      51.988  77.869  27.271  1.00  0.00           O  
ATOM     84  N   GLU     7      52.083  75.716  27.946  1.00  0.00           N  
ATOM     85  H   GLU     7      52.237  74.734  27.719  1.00  0.00           H  
ATOM     86  CA  GLU     7      51.863  75.973  29.383  1.00  0.00           C  
ATOM     87  HA  GLU     7      50.879  76.434  29.463  1.00  0.00           H  
ATOM     88  CB  GLU     7      51.963  74.653  30.151  1.00  0.00           C  
ATOM     89  HB2 GLU     7      52.947  74.207  30.006  1.00  0.00           H  
ATOM     90  HB3 GLU     7      51.848  74.831  31.220  1.00  0.00           H  
ATOM     91  CG  GLU     7      50.855  73.687  29.644  1.00  0.00           C  
ATOM     92  HG2 GLU     7      51.175  73.236  28.705  1.00  0.00           H  
ATOM     93  HG3 GLU     7      50.731  72.877  30.362  1.00  0.00           H  
ATOM     94  CD  GLU     7      49.529  74.373  29.437  1.00  0.00           C  
ATOM     95  OE1 GLU     7      49.099  75.115  30.358  1.00  0.00           O  
ATOM     96  OE2 GLU     7      48.979  74.306  28.325  1.00  0.00           O  
ATOM     97  C   GLU     7      52.916  76.933  30.003  1.00  0.00           C  
ATOM     98  O   GLU     7      54.011  77.088  29.445  1.00  0.00           O  
ATOM     99  N   VAL     8      52.677  77.679  31.087  1.00  0.00           N  
ATOM    100  H   VAL     8      51.845  77.526  31.656  1.00  0.00           H  
ATOM    101  CA  VAL     8      53.508  78.776  31.619  1.00  0.00           C  
ATOM    102  HA  VAL     8      54.284  78.884  30.860  1.00  0.00           H  
ATOM    103  CB  VAL     8      52.755  80.177  31.757  1.00  0.00           C  
ATOM    104  HB  VAL     8      52.032  80.065  32.565  1.00  0.00           H  
ATOM    105  CG1 VAL     8      53.587  81.403  32.180  1.00  0.00           C  
ATOM    106 HG11 VAL     8      52.942  82.281  32.231  1.00  0.00           H  
ATOM    107 HG12 VAL     8      54.032  81.221  33.159  1.00  0.00           H  
ATOM    108 HG13 VAL     8      54.378  81.577  31.448  1.00  0.00           H  
ATOM    109  CG2 VAL     8      52.185  80.467  30.319  1.00  0.00           C  
ATOM    110 HG21 VAL     8      51.649  81.416  30.323  1.00  0.00           H  
ATOM    111 HG22 VAL     8      53.008  80.518  29.605  1.00  0.00           H  
ATOM    112 HG23 VAL     8      51.503  79.668  30.029  1.00  0.00           H  
ATOM    113  C   VAL     8      54.132  78.441  32.962  1.00  0.00           C  
ATOM    114  O   VAL     8      53.457  77.849  33.769  1.00  0.00           O  
ATOM    115  N   ALA     9      55.421  78.897  33.152  1.00  0.00           N  
ATOM    116  H   ALA     9      55.896  79.498  32.479  1.00  0.00           H  
ATOM    117  CA  ALA     9      56.227  78.586  34.297  1.00  0.00           C  
ATOM    118  HA  ALA     9      55.571  78.224  35.089  1.00  0.00           H  
ATOM    119  CB  ALA     9      57.255  77.565  33.815  1.00  0.00           C  
ATOM    120  HB1 ALA     9      57.905  77.284  34.644  1.00  0.00           H  
ATOM    121  HB2 ALA     9      56.740  76.680  33.441  1.00  0.00           H  
ATOM    122  HB3 ALA     9      57.855  78.001  33.016  1.00  0.00           H  
ATOM    123  C   ALA     9      56.960  79.771  34.895  1.00  0.00           C  
ATOM    124  O   ALA     9      57.410  80.634  34.074  1.00  0.00           O  
ATOM    125  N   LEU    10      57.153  79.732  36.210  1.00  0.00           N  
ATOM    126  H   LEU    10      56.730  79.008  36.790  1.00  0.00           H  
ATOM    127  CA  LEU    10      57.952  80.659  36.989  1.00  0.00           C  
ATOM    128  HA  LEU    10      58.541  81.232  36.274  1.00  0.00           H  
ATOM    129  CB  LEU    10      57.058  81.677  37.730  1.00  0.00           C  
ATOM    130  HB2 LEU    10      56.575  82.311  36.986  1.00  0.00           H  
ATOM    131  HB3 LEU    10      56.268  81.129  38.243  1.00  0.00           H  
ATOM    132  CG  LEU    10      57.773  82.605  38.777  1.00  0.00           C  
ATOM    133  HG  LEU    10      57.971  81.997  39.660  1.00  0.00           H  
ATOM    134  CD1 LEU    10      59.065  83.206  38.261  1.00  0.00           C  
ATOM    135 HD11 LEU    10      59.507  83.836  39.033  1.00  0.00           H  
ATOM    136 HD12 LEU    10      59.760  82.408  38.002  1.00  0.00           H  
ATOM    137 HD13 LEU    10      58.858  83.808  37.377  1.00  0.00           H  
ATOM    138  CD2 LEU    10      56.858  83.829  38.985  1.00  0.00           C  
ATOM    139 HD21 LEU    10      57.314  84.505  39.708  1.00  0.00           H  
ATOM    140 HD22 LEU    10      56.723  84.348  38.037  1.00  0.00           H  
ATOM    141 HD23 LEU    10      55.889  83.500  39.359  1.00  0.00           H  
ATOM    142  C   LEU    10      59.047  80.023  37.833  1.00  0.00           C  
ATOM    143  O   LEU    10      58.717  79.378  38.872  1.00  0.00           O  
ATOM    144  N   VAL    11      60.326  80.043  37.489  1.00  0.00           N  
ATOM    145  H   VAL    11      60.618  80.367  36.568  1.00  0.00           H  
ATOM    146  CA  VAL    11      61.457  79.639  38.301  1.00  0.00           C  
ATOM    147  HA  VAL    11      61.089  78.851  38.957  1.00  0.00           H  
ATOM    148  CB  VAL    11      62.657  78.947  37.566  1.00  0.00           C  
ATOM    149  HB  VAL    11      63.026  79.651  36.820  1.00  0.00           H  
ATOM    150  CG1 VAL    11      63.778  78.645  38.579  1.00  0.00           C  
ATOM    151 HG11 VAL    11      64.611  78.164  38.066  1.00  0.00           H  
ATOM    152 HG12 VAL    11      64.120  79.576  39.032  1.00  0.00           H  
ATOM    153 HG13 VAL    11      63.399  77.981  39.356  1.00  0.00           H  
ATOM    154  CG2 VAL    11      62.268  77.721  36.767  1.00  0.00           C  
ATOM    155 HG21 VAL    11      63.153  77.301  36.290  1.00  0.00           H  
ATOM    156 HG22 VAL    11      61.826  76.979  37.431  1.00  0.00           H  
ATOM    157 HG23 VAL    11      61.542  78.001  36.003  1.00  0.00           H  
ATOM    158  C   VAL    11      61.946  80.889  39.052  1.00  0.00           C  
ATOM    159  O   VAL    11      62.582  81.766  38.427  1.00  0.00           O  
ATOM    160  N   THR    12      61.517  81.002  40.317  1.00  0.00           N  
ATOM    161  H   THR    12      60.764  80.432  40.703  1.00  0.00           H  
ATOM    162  CA  THR    12      62.093  81.966  41.288  1.00  0.00           C  
ATOM    163  HA  THR    12      62.247  82.919  40.782  1.00  0.00           H  
ATOM    164  CB  THR    12      61.121  82.165  42.429  1.00  0.00           C  
ATOM    165  HB  THR    12      60.868  81.245  42.957  1.00  0.00           H  
ATOM    166  CG2 THR    12      61.724  83.082  43.490  1.00  0.00           C  
ATOM    167 HG21 THR    12      61.012  83.214  44.304  1.00  0.00           H  
ATOM    168 HG22 THR    12      62.640  82.636  43.879  1.00  0.00           H  
ATOM    169 HG23 THR    12      61.953  84.051  43.046  1.00  0.00           H  
ATOM    170  OG1 THR    12      59.978  82.751  41.790  1.00  0.00           O  
ATOM    171  HG1 THR    12      59.281  82.919  42.457  1.00  0.00           H  
ATOM    172  C   THR    12      63.486  81.523  41.793  1.00  0.00           C  
ATOM    173  O   THR    12      63.656  80.381  42.298  1.00  0.00           O  
ATOM    174  N   GLY    13      64.521  82.303  41.530  1.00  0.00           N  
ATOM    175  H   GLY    13      64.412  83.171  41.005  1.00  0.00           H  
ATOM    176  CA  GLY    13      65.907  82.071  41.920  1.00  0.00           C  
ATOM    177  HA2 GLY    13      66.378  83.040  42.085  1.00  0.00           H  
ATOM    178  HA3 GLY    13      65.906  81.549  42.877  1.00  0.00           H  
ATOM    179  C   GLY    13      66.798  81.266  40.933  1.00  0.00           C  
ATOM    180  O   GLY    13      67.367  80.249  41.175  1.00  0.00           O  
ATOM    181  N   ALA    14      66.834  81.783  39.647  1.00  0.00           N  
ATOM    182  H   ALA    14      66.591  82.747  39.417  1.00  0.00           H  
ATOM    183  CA  ALA    14      67.228  80.975  38.499  1.00  0.00           C  
ATOM    184  HA  ALA    14      66.914  79.995  38.860  1.00  0.00           H  
ATOM    185  CB  ALA    14      66.531  81.425  37.166  1.00  0.00           C  
ATOM    186  HB1 ALA    14      66.864  80.787  36.348  1.00  0.00           H  
ATOM    187  HB2 ALA    14      65.450  81.342  37.274  1.00  0.00           H  
ATOM    188  HB3 ALA    14      66.795  82.460  36.949  1.00  0.00           H  
ATOM    189  C   ALA    14      68.757  80.912  38.132  1.00  0.00           C  
ATOM    190  O   ALA    14      69.210  79.974  37.481  1.00  0.00           O  
ATOM    191  N   THR    15      69.615  81.871  38.590  1.00  0.00           N  
ATOM    192  H   THR    15      69.339  82.645  39.194  1.00  0.00           H  
ATOM    193  CA  THR    15      71.038  81.853  38.234  1.00  0.00           C  
ATOM    194  HA  THR    15      71.183  81.459  37.229  1.00  0.00           H  
ATOM    195  CB  THR    15      71.569  83.305  38.138  1.00  0.00           C  
ATOM    196  HB  THR    15      71.651  83.685  39.156  1.00  0.00           H  
ATOM    197  CG2 THR    15      72.912  83.391  37.422  1.00  0.00           C  
ATOM    198 HG21 THR    15      73.237  84.430  37.382  1.00  0.00           H  
ATOM    199 HG22 THR    15      73.651  82.799  37.962  1.00  0.00           H  
ATOM    200 HG23 THR    15      72.809  83.004  36.408  1.00  0.00           H  
ATOM    201  OG1 THR    15      70.697  84.017  37.290  1.00  0.00           O  
ATOM    202  HG1 THR    15      70.685  83.595  36.406  1.00  0.00           H  
ATOM    203  C   THR    15      71.837  80.825  39.011  1.00  0.00           C  
ATOM    204  O   THR    15      73.015  80.566  38.769  1.00  0.00           O  
ATOM    205  N   SER    16      71.249  80.225  40.020  1.00  0.00           N  
ATOM    206  H   SER    16      70.443  80.655  40.473  1.00  0.00           H  
ATOM    207  CA  SER    16      71.583  78.951  40.648  1.00  0.00           C  
ATOM    208  HA  SER    16      72.442  79.100  41.303  1.00  0.00           H  
ATOM    209  CB  SER    16      70.368  78.474  41.467  1.00  0.00           C  
ATOM    210  HB2 SER    16      70.251  79.145  42.317  1.00  0.00           H  
ATOM    211  HB3 SER    16      69.479  78.587  40.847  1.00  0.00           H  
ATOM    212  OG  SER    16      70.390  77.155  41.955  1.00  0.00           O  
ATOM    213  HG  SER    16      71.234  76.994  42.426  1.00  0.00           H  
ATOM    214  C   SER    16      72.007  77.879  39.613  1.00  0.00           C  
ATOM    215  O   SER    16      71.444  77.835  38.499  1.00  0.00           O  
ATOM    216  N   GLY    17      72.949  77.014  39.971  1.00  0.00           N  
ATOM    217  H   GLY    17      73.463  77.070  40.850  1.00  0.00           H  
ATOM    218  CA  GLY    17      73.352  75.842  39.084  1.00  0.00           C  
ATOM    219  HA2 GLY    17      73.620  76.220  38.097  1.00  0.00           H  
ATOM    220  HA3 GLY    17      74.244  75.373  39.499  1.00  0.00           H  
ATOM    221  C   GLY    17      72.236  74.764  38.929  1.00  0.00           C  
ATOM    222  O   GLY    17      72.076  74.130  37.889  1.00  0.00           O  
ATOM    223  N   ILE    18      71.475  74.566  40.057  1.00  0.00           N  
ATOM    224  H   ILE    18      71.782  74.849  40.987  1.00  0.00           H  
ATOM    225  CA  ILE    18      70.147  73.931  40.047  1.00  0.00           C  
ATOM    226  HA  ILE    18      70.214  72.944  39.591  1.00  0.00           H  
ATOM    227  CB  ILE    18      69.665  73.654  41.435  1.00  0.00           C  
ATOM    228  HB  ILE    18      69.759  74.587  41.990  1.00  0.00           H  
ATOM    229  CG2 ILE    18      68.239  73.224  41.407  1.00  0.00           C  
ATOM    230 HG21 ILE    18      67.899  73.026  42.423  1.00  0.00           H  
ATOM    231 HG22 ILE    18      67.629  74.015  40.969  1.00  0.00           H  
ATOM    232 HG23 ILE    18      68.143  72.318  40.809  1.00  0.00           H  
ATOM    233  CG1 ILE    18      70.530  72.605  42.189  1.00  0.00           C  
ATOM    234 HG12 ILE    18      70.455  71.656  41.657  1.00  0.00           H  
ATOM    235 HG13 ILE    18      71.572  72.919  42.133  1.00  0.00           H  
ATOM    236  CD1 ILE    18      70.179  72.357  43.672  1.00  0.00           C  
ATOM    237 HD11 ILE    18      70.852  71.607  44.085  1.00  0.00           H  
ATOM    238 HD12 ILE    18      70.285  73.287  44.232  1.00  0.00           H  
ATOM    239 HD13 ILE    18      69.151  72.003  43.748  1.00  0.00           H  
ATOM    240  C   ILE    18      69.181  74.712  39.155  1.00  0.00           C  
ATOM    241  O   ILE    18      68.569  74.063  38.269  1.00  0.00           O  
ATOM    242  N   GLY    19      69.034  76.039  39.267  1.00  0.00           N  
ATOM    243  H   GLY    19      69.696  76.630  39.769  1.00  0.00           H  
ATOM    244  CA  GLY    19      67.902  76.789  38.676  1.00  0.00           C  
ATOM    245  HA2 GLY    19      66.973  76.242  38.837  1.00  0.00           H  
ATOM    246  HA3 GLY    19      67.796  77.752  39.177  1.00  0.00           H  
ATOM    247  C   GLY    19      68.126  77.011  37.147  1.00  0.00           C  
ATOM    248  O   GLY    19      67.158  77.130  36.394  1.00  0.00           O  
ATOM    249  N   LEU    20      69.364  77.022  36.704  1.00  0.00           N  
ATOM    250  H   LEU    20      70.143  77.059  37.362  1.00  0.00           H  
ATOM    251  CA  LEU    20      69.859  76.987  35.287  1.00  0.00           C  
ATOM    252  HA  LEU    20      69.409  77.833  34.766  1.00  0.00           H  
ATOM    253  CB  LEU    20      71.433  77.278  35.121  1.00  0.00           C  
ATOM    254  HB2 LEU    20      71.671  78.197  35.657  1.00  0.00           H  
ATOM    255  HB3 LEU    20      71.984  76.473  35.608  1.00  0.00           H  
ATOM    256  CG  LEU    20      71.947  77.412  33.685  1.00  0.00           C  
ATOM    257  HG  LEU    20      71.751  76.520  33.089  1.00  0.00           H  
ATOM    258  CD1 LEU    20      71.225  78.567  33.029  1.00  0.00           C  
ATOM    259 HD11 LEU    20      71.576  78.680  32.003  1.00  0.00           H  
ATOM    260 HD12 LEU    20      70.152  78.372  33.026  1.00  0.00           H  
ATOM    261 HD13 LEU    20      71.425  79.484  33.584  1.00  0.00           H  
ATOM    262  CD2 LEU    20      73.460  77.613  33.740  1.00  0.00           C  
ATOM    263 HD21 LEU    20      73.852  77.711  32.727  1.00  0.00           H  
ATOM    264 HD22 LEU    20      73.687  78.517  34.306  1.00  0.00           H  
ATOM    265 HD23 LEU    20      73.924  76.754  34.226  1.00  0.00           H  
ATOM    266  C   LEU    20      69.380  75.715  34.596  1.00  0.00           C  
ATOM    267  O   LEU    20      68.679  75.786  33.592  1.00  0.00           O  
ATOM    268  N   GLU    21      69.586  74.583  35.258  1.00  0.00           N  
ATOM    269  H   GLU    21      70.076  74.544  36.152  1.00  0.00           H  
ATOM    270  CA  GLU    21      69.141  73.297  34.789  1.00  0.00           C  
ATOM    271  HA  GLU    21      69.414  73.282  33.734  1.00  0.00           H  
ATOM    272  CB  GLU    21      69.788  72.237  35.660  1.00  0.00           C  
ATOM    273  HB2 GLU    21      70.864  72.410  35.635  1.00  0.00           H  
ATOM    274  HB3 GLU    21      69.460  72.414  36.684  1.00  0.00           H  
ATOM    275  CG  GLU    21      69.561  70.761  35.361  1.00  0.00           C  
ATOM    276  HG2 GLU    21      70.245  70.169  35.968  1.00  0.00           H  
ATOM    277  HG3 GLU    21      68.550  70.491  35.664  1.00  0.00           H  
ATOM    278  CD  GLU    21      69.756  70.388  33.880  1.00  0.00           C  
ATOM    279  OE1 GLU    21      70.441  71.238  33.185  1.00  0.00           O  
ATOM    280  OE2 GLU    21      69.365  69.297  33.481  1.00  0.00           O  
ATOM    281  C   GLU    21      67.625  73.016  34.875  1.00  0.00           C  
ATOM    282  O   GLU    21      67.049  72.462  33.978  1.00  0.00           O  
ATOM    283  N   ILE    22      66.929  73.572  35.885  1.00  0.00           N  
ATOM    284  H   ILE    22      67.392  74.058  36.654  1.00  0.00           H  
ATOM    285  CA  ILE    22      65.450  73.564  36.026  1.00  0.00           C  
ATOM    286  HA  ILE    22      65.016  72.565  35.976  1.00  0.00           H  
ATOM    287  CB  ILE    22      65.066  74.121  37.433  1.00  0.00           C  
ATOM    288  HB  ILE    22      65.699  75.003  37.526  1.00  0.00           H  
ATOM    289  CG2 ILE    22      63.536  74.622  37.596  1.00  0.00           C  
ATOM    290 HG21 ILE    22      63.379  74.989  38.610  1.00  0.00           H  
ATOM    291 HG22 ILE    22      63.338  75.426  36.886  1.00  0.00           H  
ATOM    292 HG23 ILE    22      62.857  73.791  37.402  1.00  0.00           H  
ATOM    293  CG1 ILE    22      65.368  73.098  38.559  1.00  0.00           C  
ATOM    294 HG12 ILE    22      64.871  72.155  38.329  1.00  0.00           H  
ATOM    295 HG13 ILE    22      66.439  72.896  38.582  1.00  0.00           H  
ATOM    296  CD1 ILE    22      64.927  73.567  39.912  1.00  0.00           C  
ATOM    297 HD11 ILE    22      65.166  72.807  40.656  1.00  0.00           H  
ATOM    298 HD12 ILE    22      65.443  74.494  40.161  1.00  0.00           H  
ATOM    299 HD13 ILE    22      63.851  73.741  39.904  1.00  0.00           H  
ATOM    300  C   ILE    22      64.904  74.392  34.863  1.00  0.00           C  
ATOM    301  O   ILE    22      63.974  73.912  34.150  1.00  0.00           O  
ATOM    302  N   ALA    23      65.344  75.615  34.720  1.00  0.00           N  
ATOM    303  H   ALA    23      66.018  76.049  35.349  1.00  0.00           H  
ATOM    304  CA  ALA    23      64.901  76.477  33.635  1.00  0.00           C  
ATOM    305  HA  ALA    23      63.820  76.510  33.768  1.00  0.00           H  
ATOM    306  CB  ALA    23      65.408  77.934  33.744  1.00  0.00           C  
ATOM    307  HB1 ALA    23      65.035  78.514  32.899  1.00  0.00           H  
ATOM    308  HB2 ALA    23      65.047  78.377  34.674  1.00  0.00           H  
ATOM    309  HB3 ALA    23      66.498  77.942  33.737  1.00  0.00           H  
ATOM    310  C   ALA    23      65.152  75.895  32.208  1.00  0.00           C  
ATOM    311  O   ALA    23      64.285  75.810  31.376  1.00  0.00           O  
ATOM    312  N   ARG    24      66.351  75.279  31.952  1.00  0.00           N  
ATOM    313  H   ARG    24      67.147  75.308  32.589  1.00  0.00           H  
ATOM    314  CA  ARG    24      66.601  74.495  30.692  1.00  0.00           C  
ATOM    315  HA  ARG    24      66.404  75.188  29.874  1.00  0.00           H  
ATOM    316  CB  ARG    24      68.075  73.969  30.728  1.00  0.00           C  
ATOM    317  HB2 ARG    24      68.353  73.751  31.760  1.00  0.00           H  
ATOM    318  HB3 ARG    24      68.133  73.030  30.178  1.00  0.00           H  
ATOM    319  CG  ARG    24      69.066  74.950  30.144  1.00  0.00           C  
ATOM    320  HG2 ARG    24      68.667  75.315  29.198  1.00  0.00           H  
ATOM    321  HG3 ARG    24      69.133  75.808  30.814  1.00  0.00           H  
ATOM    322  CD  ARG    24      70.485  74.420  29.898  1.00  0.00           C  
ATOM    323  HD2 ARG    24      70.474  73.749  29.038  1.00  0.00           H  
ATOM    324  HD3 ARG    24      71.141  75.253  29.644  1.00  0.00           H  
ATOM    325  NE  ARG    24      71.048  73.687  31.098  1.00  0.00           N  
ATOM    326  HE  ARG    24      70.548  72.839  31.363  1.00  0.00           H  
ATOM    327  CZ  ARG    24      72.092  73.984  31.854  1.00  0.00           C  
ATOM    328  NH1 ARG    24      73.036  74.750  31.404  1.00  0.00           N  
ATOM    329 HH11 ARG    24      72.977  75.130  30.460  1.00  0.00           H  
ATOM    330 HH12 ARG    24      73.837  74.972  31.995  1.00  0.00           H  
ATOM    331  NH2 ARG    24      72.109  73.461  33.078  1.00  0.00           N  
ATOM    332 HH21 ARG    24      71.341  72.866  33.389  1.00  0.00           H  
ATOM    333 HH22 ARG    24      72.889  73.656  33.706  1.00  0.00           H  
ATOM    334  C   ARG    24      65.679  73.312  30.449  1.00  0.00           C  
ATOM    335  O   ARG    24      65.094  73.178  29.349  1.00  0.00           O  
ATOM    336  N   ARG    25      65.573  72.418  31.450  1.00  0.00           N  
ATOM    337  H   ARG    25      66.127  72.456  32.306  1.00  0.00           H  
ATOM    338  CA  ARG    25      64.609  71.268  31.386  1.00  0.00           C  
ATOM    339  HA  ARG    25      64.704  70.754  30.429  1.00  0.00           H  
ATOM    340  CB  ARG    25      64.996  70.389  32.612  1.00  0.00           C  
ATOM    341  HB2 ARG    25      66.002  70.008  32.440  1.00  0.00           H  
ATOM    342  HB3 ARG    25      65.048  71.042  33.483  1.00  0.00           H  
ATOM    343  CG  ARG    25      64.112  69.206  32.978  1.00  0.00           C  
ATOM    344  HG2 ARG    25      64.418  68.780  33.933  1.00  0.00           H  
ATOM    345  HG3 ARG    25      63.075  69.523  33.087  1.00  0.00           H  
ATOM    346  CD  ARG    25      64.242  68.154  31.847  1.00  0.00           C  
ATOM    347  HD2 ARG    25      63.979  68.614  30.894  1.00  0.00           H  
ATOM    348  HD3 ARG    25      65.282  67.833  31.770  1.00  0.00           H  
ATOM    349  NE  ARG    25      63.358  66.942  32.081  1.00  0.00           N  
ATOM    350  HE  ARG    25      62.403  67.012  31.728  1.00  0.00           H  
ATOM    351  CZ  ARG    25      63.653  65.855  32.659  1.00  0.00           C  
ATOM    352  NH1 ARG    25      64.713  65.769  33.354  1.00  0.00           N  
ATOM    353 HH11 ARG    25      65.327  66.577  33.447  1.00  0.00           H  
ATOM    354 HH12 ARG    25      64.949  64.892  33.818  1.00  0.00           H  
ATOM    355  NH2 ARG    25      62.815  64.881  32.730  1.00  0.00           N  
ATOM    356 HH21 ARG    25      61.888  64.976  32.316  1.00  0.00           H  
ATOM    357 HH22 ARG    25      63.077  64.015  33.202  1.00  0.00           H  
ATOM    358  C   ARG    25      63.121  71.632  31.364  1.00  0.00           C  
ATOM    359  O   ARG    25      62.478  70.966  30.578  1.00  0.00           O  
ATOM    360  N   LEU    26      62.601  72.699  31.947  1.00  0.00           N  
ATOM    361  H   LEU    26      63.094  73.250  32.650  1.00  0.00           H  
ATOM    362  CA  LEU    26      61.254  73.198  31.637  1.00  0.00           C  
ATOM    363  HA  LEU    26      60.569  72.367  31.810  1.00  0.00           H  
ATOM    364  CB  LEU    26      60.991  74.419  32.525  1.00  0.00           C  
ATOM    365  HB2 LEU    26      61.938  74.923  32.719  1.00  0.00           H  
ATOM    366  HB3 LEU    26      60.362  75.121  31.978  1.00  0.00           H  
ATOM    367  CG  LEU    26      60.304  74.087  33.898  1.00  0.00           C  
ATOM    368  HG  LEU    26      59.321  73.788  33.534  1.00  0.00           H  
ATOM    369  CD1 LEU    26      60.855  72.912  34.710  1.00  0.00           C  
ATOM    370 HD11 LEU    26      60.281  72.805  35.632  1.00  0.00           H  
ATOM    371 HD12 LEU    26      60.774  71.996  34.125  1.00  0.00           H  
ATOM    372 HD13 LEU    26      61.901  73.096  34.955  1.00  0.00           H  
ATOM    373  CD2 LEU    26      60.220  75.276  34.841  1.00  0.00           C  
ATOM    374 HD21 LEU    26      59.733  74.972  35.768  1.00  0.00           H  
ATOM    375 HD22 LEU    26      61.224  75.639  35.059  1.00  0.00           H  
ATOM    376 HD23 LEU    26      59.641  76.072  34.371  1.00  0.00           H  
ATOM    377  C   LEU    26      61.055  73.684  30.086  1.00  0.00           C  
ATOM    378  O   LEU    26      59.980  73.397  29.458  1.00  0.00           O  
ATOM    379  N   GLY    27      62.133  74.359  29.594  1.00  0.00           N  
ATOM    380  H   GLY    27      62.953  74.721  30.081  1.00  0.00           H  
ATOM    381  CA  GLY    27      62.002  74.546  28.115  1.00  0.00           C  
ATOM    382  HA2 GLY    27      61.129  75.170  27.924  1.00  0.00           H  
ATOM    383  HA3 GLY    27      62.872  75.099  27.760  1.00  0.00           H  
ATOM    384  C   GLY    27      61.869  73.239  27.267  1.00  0.00           C  
ATOM    385  O   GLY    27      60.873  73.067  26.568  1.00  0.00           O  
ATOM    386  N   LYS    28      62.725  72.192  27.439  1.00  0.00           N  
ATOM    387  H   LYS    28      63.478  72.209  28.126  1.00  0.00           H  
ATOM    388  CA  LYS    28      62.671  70.920  26.666  1.00  0.00           C  
ATOM    389  HA  LYS    28      62.742  71.166  25.606  1.00  0.00           H  
ATOM    390  CB  LYS    28      63.805  70.016  27.118  1.00  0.00           C  
ATOM    391  HB2 LYS    28      63.700  69.861  28.192  1.00  0.00           H  
ATOM    392  HB3 LYS    28      63.668  69.046  26.641  1.00  0.00           H  
ATOM    393  CG  LYS    28      65.229  70.468  26.850  1.00  0.00           C  
ATOM    394  HG2 LYS    28      65.440  71.351  27.453  1.00  0.00           H  
ATOM    395  HG3 LYS    28      65.915  69.688  27.178  1.00  0.00           H  
ATOM    396  CD  LYS    28      65.516  70.803  25.325  1.00  0.00           C  
ATOM    397  HD2 LYS    28      65.075  70.025  24.702  1.00  0.00           H  
ATOM    398  HD3 LYS    28      65.018  71.738  25.068  1.00  0.00           H  
ATOM    399  CE  LYS    28      67.045  70.927  24.979  1.00  0.00           C  
ATOM    400  HE2 LYS    28      67.467  71.788  25.498  1.00  0.00           H  
ATOM    401  HE3 LYS    28      67.573  70.046  25.344  1.00  0.00           H  
ATOM    402  NZ  LYS    28      67.271  71.070  23.528  1.00  0.00           N  
ATOM    403  HZ1 LYS    28      68.291  71.148  23.342  1.00  0.00           H  
ATOM    404  HZ2 LYS    28      66.892  70.237  23.034  1.00  0.00           H  
ATOM    405  HZ3 LYS    28      66.789  71.924  23.184  1.00  0.00           H  
ATOM    406  C   LYS    28      61.353  70.154  26.962  1.00  0.00           C  
ATOM    407  O   LYS    28      60.837  69.545  26.017  1.00  0.00           O  
ATOM    408  N   GLU    29      60.954  70.191  28.227  1.00  0.00           N  
ATOM    409  H   GLU    29      61.533  70.531  28.994  1.00  0.00           H  
ATOM    410  CA  GLU    29      59.628  69.740  28.631  1.00  0.00           C  
ATOM    411  HA  GLU    29      59.424  68.770  28.178  1.00  0.00           H  
ATOM    412  CB  GLU    29      59.631  69.578  30.112  1.00  0.00           C  
ATOM    413  HB2 GLU    29      59.788  70.549  30.581  1.00  0.00           H  
ATOM    414  HB3 GLU    29      58.655  69.221  30.437  1.00  0.00           H  
ATOM    415  CG  GLU    29      60.723  68.594  30.595  1.00  0.00           C  
ATOM    416  HG2 GLU    29      61.561  68.622  29.897  1.00  0.00           H  
ATOM    417  HG3 GLU    29      61.102  68.929  31.561  1.00  0.00           H  
ATOM    418  CD  GLU    29      60.213  67.101  30.729  1.00  0.00           C  
ATOM    419  OE1 GLU    29      61.088  66.169  30.748  1.00  0.00           O  
ATOM    420  OE2 GLU    29      58.986  66.918  30.769  1.00  0.00           O  
ATOM    421  C   GLU    29      58.439  70.573  28.044  1.00  0.00           C  
ATOM    422  O   GLU    29      57.320  70.131  28.344  1.00  0.00           O  
ATOM    423  N   GLY    30      58.610  71.627  27.216  1.00  0.00           N  
ATOM    424  H   GLY    30      59.483  72.153  27.202  1.00  0.00           H  
ATOM    425  CA  GLY    30      57.644  72.153  26.268  1.00  0.00           C  
ATOM    426  HA2 GLY    30      58.132  72.314  25.306  1.00  0.00           H  
ATOM    427  HA3 GLY    30      56.857  71.417  26.106  1.00  0.00           H  
ATOM    428  C   GLY    30      57.021  73.465  26.745  1.00  0.00           C  
ATOM    429  O   GLY    30      56.004  73.789  26.205  1.00  0.00           O  
ATOM    430  N   LEU    31      57.507  74.127  27.813  1.00  0.00           N  
ATOM    431  H   LEU    31      58.431  73.926  28.197  1.00  0.00           H  
ATOM    432  CA  LEU    31      56.811  75.189  28.552  1.00  0.00           C  
ATOM    433  HA  LEU    31      55.747  75.061  28.347  1.00  0.00           H  
ATOM    434  CB  LEU    31      57.024  75.113  30.066  1.00  0.00           C  
ATOM    435  HB2 LEU    31      58.097  75.062  30.251  1.00  0.00           H  
ATOM    436  HB3 LEU    31      56.669  76.046  30.502  1.00  0.00           H  
ATOM    437  CG  LEU    31      56.353  73.946  30.823  1.00  0.00           C  
ATOM    438  HG  LEU    31      55.540  73.638  30.165  1.00  0.00           H  
ATOM    439  CD1 LEU    31      57.204  72.706  30.974  1.00  0.00           C  
ATOM    440 HD11 LEU    31      56.645  71.945  31.519  1.00  0.00           H  
ATOM    441 HD12 LEU    31      57.469  72.324  29.988  1.00  0.00           H  
ATOM    442 HD13 LEU    31      58.112  72.952  31.523  1.00  0.00           H  
ATOM    443  CD2 LEU    31      55.715  74.389  32.162  1.00  0.00           C  
ATOM    444 HD21 LEU    31      55.258  73.527  32.651  1.00  0.00           H  
ATOM    445 HD22 LEU    31      56.484  74.808  32.811  1.00  0.00           H  
ATOM    446 HD23 LEU    31      54.952  75.143  31.970  1.00  0.00           H  
ATOM    447  C   LEU    31      57.341  76.552  28.090  1.00  0.00           C  
ATOM    448  O   LEU    31      58.452  76.703  27.632  1.00  0.00           O  
ATOM    449  N   ARG    32      56.538  77.569  28.214  1.00  0.00           N  
ATOM    450  H   ARG    32      55.523  77.532  28.310  1.00  0.00           H  
ATOM    451  CA  ARG    32      57.171  78.936  28.215  1.00  0.00           C  
ATOM    452  HA  ARG    32      57.884  78.981  27.390  1.00  0.00           H  
ATOM    453  CB  ARG    32      56.121  80.094  28.040  1.00  0.00           C  
ATOM    454  HB2 ARG    32      55.303  79.978  28.751  1.00  0.00           H  
ATOM    455  HB3 ARG    32      56.583  81.062  28.240  1.00  0.00           H  
ATOM    456  CG  ARG    32      55.581  80.033  26.561  1.00  0.00           C  
ATOM    457  HG2 ARG    32      56.398  80.218  25.864  1.00  0.00           H  
ATOM    458  HG3 ARG    32      55.201  79.034  26.350  1.00  0.00           H  
ATOM    459  CD  ARG    32      54.463  81.071  26.336  1.00  0.00           C  
ATOM    460  HD2 ARG    32      54.655  81.960  26.937  1.00  0.00           H  
ATOM    461  HD3 ARG    32      54.454  81.388  25.293  1.00  0.00           H  
ATOM    462  NE  ARG    32      53.128  80.482  26.704  1.00  0.00           N  
ATOM    463  HE  ARG    32      53.133  79.513  27.022  1.00  0.00           H  
ATOM    464  CZ  ARG    32      51.952  81.076  26.663  1.00  0.00           C  
ATOM    465  NH1 ARG    32      51.686  82.262  26.295  1.00  0.00           N  
ATOM    466 HH11 ARG    32      52.435  82.878  25.982  1.00  0.00           H  
ATOM    467 HH12 ARG    32      50.722  82.596  26.313  1.00  0.00           H  
ATOM    468  NH2 ARG    32      50.971  80.394  27.100  1.00  0.00           N  
ATOM    469 HH21 ARG    32      51.125  79.450  27.453  1.00  0.00           H  
ATOM    470 HH22 ARG    32      50.032  80.791  27.098  1.00  0.00           H  
ATOM    471  C   ARG    32      57.794  79.134  29.617  1.00  0.00           C  
ATOM    472  O   ARG    32      57.413  78.660  30.647  1.00  0.00           O  
ATOM    473  N   VAL    33      58.861  79.944  29.608  1.00  0.00           N  
ATOM    474  H   VAL    33      59.056  80.578  28.832  1.00  0.00           H  
ATOM    475  CA  VAL    33      59.867  80.029  30.682  1.00  0.00           C  
ATOM    476  HA  VAL    33      59.503  79.545  31.588  1.00  0.00           H  
ATOM    477  CB  VAL    33      61.148  79.211  30.321  1.00  0.00           C  
ATOM    478  HB  VAL    33      61.538  79.606  29.383  1.00  0.00           H  
ATOM    479  CG1 VAL    33      62.124  79.346  31.498  1.00  0.00           C  
ATOM    480 HG11 VAL    33      63.034  78.786  31.282  1.00  0.00           H  
ATOM    481 HG12 VAL    33      62.372  80.398  31.647  1.00  0.00           H  
ATOM    482 HG13 VAL    33      61.660  78.951  32.402  1.00  0.00           H  
ATOM    483  CG2 VAL    33      60.871  77.665  30.110  1.00  0.00           C  
ATOM    484 HG21 VAL    33      61.803  77.158  29.862  1.00  0.00           H  
ATOM    485 HG22 VAL    33      60.459  77.240  31.025  1.00  0.00           H  
ATOM    486 HG23 VAL    33      60.158  77.531  29.296  1.00  0.00           H  
ATOM    487  C   VAL    33      60.086  81.486  31.082  1.00  0.00           C  
ATOM    488  O   VAL    33      60.533  82.411  30.431  1.00  0.00           O  
ATOM    489  N   PHE    34      59.794  81.785  32.359  1.00  0.00           N  
ATOM    490  H   PHE    34      59.307  81.122  32.960  1.00  0.00           H  
ATOM    491  CA  PHE    34      60.104  83.028  33.055  1.00  0.00           C  
ATOM    492  HA  PHE    34      60.623  83.685  32.357  1.00  0.00           H  
ATOM    493  CB  PHE    34      58.826  83.823  33.462  1.00  0.00           C  
ATOM    494  HB2 PHE    34      58.045  83.619  32.729  1.00  0.00           H  
ATOM    495  HB3 PHE    34      58.471  83.441  34.419  1.00  0.00           H  
ATOM    496  CG  PHE    34      58.993  85.295  33.575  1.00  0.00           C  
ATOM    497  CD1 PHE    34      59.300  85.823  34.846  1.00  0.00           C  
ATOM    498  HD1 PHE    34      59.494  85.177  35.689  1.00  0.00           H  
ATOM    499  CE1 PHE    34      59.344  87.186  34.974  1.00  0.00           C  
ATOM    500  HE1 PHE    34      59.535  87.631  35.939  1.00  0.00           H  
ATOM    501  CZ  PHE    34      59.139  88.011  33.846  1.00  0.00           C  
ATOM    502  HZ  PHE    34      59.161  89.081  33.984  1.00  0.00           H  
ATOM    503  CE2 PHE    34      58.914  87.516  32.571  1.00  0.00           C  
ATOM    504  HE2 PHE    34      58.763  88.181  31.733  1.00  0.00           H  
ATOM    505  CD2 PHE    34      58.887  86.104  32.407  1.00  0.00           C  
ATOM    506  HD2 PHE    34      58.789  85.659  31.427  1.00  0.00           H  
ATOM    507  C   PHE    34      61.035  82.780  34.174  1.00  0.00           C  
ATOM    508  O   PHE    34      60.889  81.901  35.046  1.00  0.00           O  
ATOM    509  N   VAL    35      62.148  83.528  34.189  1.00  0.00           N  
ATOM    510  H   VAL    35      62.322  84.251  33.490  1.00  0.00           H  
ATOM    511  CA  VAL    35      63.263  83.418  35.198  1.00  0.00           C  
ATOM    512  HA  VAL    35      62.978  82.612  35.874  1.00  0.00           H  
ATOM    513  CB  VAL    35      64.585  83.033  34.529  1.00  0.00           C  
ATOM    514  HB  VAL    35      65.254  83.512  35.244  1.00  0.00           H  
ATOM    515  CG1 VAL    35      64.728  81.506  34.373  1.00  0.00           C  
ATOM    516 HG11 VAL    35      65.679  81.276  33.894  1.00  0.00           H  
ATOM    517 HG12 VAL    35      64.693  81.035  35.356  1.00  0.00           H  
ATOM    518 HG13 VAL    35      63.911  81.126  33.760  1.00  0.00           H  
ATOM    519  CG2 VAL    35      64.954  83.578  33.173  1.00  0.00           C  
ATOM    520 HG21 VAL    35      65.927  83.186  32.875  1.00  0.00           H  
ATOM    521 HG22 VAL    35      64.203  83.276  32.443  1.00  0.00           H  
ATOM    522 HG23 VAL    35      65.000  84.666  33.218  1.00  0.00           H  
ATOM    523  C   VAL    35      63.412  84.625  36.051  1.00  0.00           C  
ATOM    524  O   VAL    35      63.124  85.795  35.676  1.00  0.00           O  
ATOM    525  N   CYS    36      63.873  84.473  37.316  1.00  0.00           N  
ATOM    526  H   CYS    36      64.202  83.567  37.649  1.00  0.00           H  
ATOM    527  CA  CYS    36      63.977  85.519  38.375  1.00  0.00           C  
ATOM    528  HA  CYS    36      64.101  86.507  37.932  1.00  0.00           H  
ATOM    529  CB  CYS    36      62.697  85.471  39.173  1.00  0.00           C  
ATOM    530  HB2 CYS    36      61.849  85.695  38.526  1.00  0.00           H  
ATOM    531  HB3 CYS    36      62.543  84.466  39.565  1.00  0.00           H  
ATOM    532  SG  CYS    36      62.764  86.671  40.549  1.00  0.00           S  
ATOM    533  HG  CYS    36      62.918  87.870  40.070  1.00  0.00           H  
ATOM    534  C   CYS    36      65.202  85.308  39.243  1.00  0.00           C  
ATOM    535  O   CYS    36      65.481  84.170  39.593  1.00  0.00           O  
ATOM    536  N   ALA    37      65.913  86.293  39.633  1.00  0.00           N  
ATOM    537  H   ALA    37      65.667  87.239  39.347  1.00  0.00           H  
ATOM    538  CA  ALA    37      67.124  86.306  40.493  1.00  0.00           C  
ATOM    539  HA  ALA    37      66.900  85.837  41.450  1.00  0.00           H  
ATOM    540  CB  ALA    37      68.221  85.575  39.760  1.00  0.00           C  
ATOM    541  HB1 ALA    37      69.125  85.569  40.370  1.00  0.00           H  
ATOM    542  HB2 ALA    37      67.909  84.549  39.565  1.00  0.00           H  
ATOM    543  HB3 ALA    37      68.425  86.078  38.815  1.00  0.00           H  
ATOM    544  C   ALA    37      67.600  87.786  40.727  1.00  0.00           C  
ATOM    545  O   ALA    37      67.001  88.685  40.105  1.00  0.00           O  
ATOM    546  N   ARG    38      68.526  88.061  41.663  1.00  0.00           N  
ATOM    547  H   ARG    38      69.083  87.352  42.141  1.00  0.00           H  
ATOM    548  CA  ARG    38      68.808  89.427  42.072  1.00  0.00           C  
ATOM    549  HA  ARG    38      67.818  89.872  42.174  1.00  0.00           H  
ATOM    550  CB  ARG    38      69.628  89.437  43.390  1.00  0.00           C  
ATOM    551  HB2 ARG    38      70.609  88.996  43.211  1.00  0.00           H  
ATOM    552  HB3 ARG    38      69.795  90.467  43.705  1.00  0.00           H  
ATOM    553  CG  ARG    38      68.892  88.638  44.556  1.00  0.00           C  
ATOM    554  HG2 ARG    38      68.017  89.199  44.886  1.00  0.00           H  
ATOM    555  HG3 ARG    38      68.533  87.683  44.172  1.00  0.00           H  
ATOM    556  CD  ARG    38      69.841  88.385  45.780  1.00  0.00           C  
ATOM    557  HD2 ARG    38      70.324  89.325  46.049  1.00  0.00           H  
ATOM    558  HD3 ARG    38      69.238  88.079  46.635  1.00  0.00           H  
ATOM    559  NE  ARG    38      70.827  87.420  45.555  1.00  0.00           N  
ATOM    560  HE  ARG    38      71.049  87.262  44.573  1.00  0.00           H  
ATOM    561  CZ  ARG    38      71.512  86.686  46.391  1.00  0.00           C  
ATOM    562  NH1 ARG    38      71.435  86.875  47.679  1.00  0.00           N  
ATOM    563 HH11 ARG    38      70.832  87.607  48.051  1.00  0.00           H  
ATOM    564 HH12 ARG    38      71.980  86.291  48.313  1.00  0.00           H  
ATOM    565  NH2 ARG    38      72.446  85.856  45.948  1.00  0.00           N  
ATOM    566 HH21 ARG    38      72.634  85.787  44.947  1.00  0.00           H  
ATOM    567 HH22 ARG    38      72.977  85.286  46.606  1.00  0.00           H  
ATOM    568  C   ARG    38      69.592  90.260  41.081  1.00  0.00           C  
ATOM    569  O   ARG    38      69.302  91.407  40.851  1.00  0.00           O  
ATOM    570  N   GLY    39      70.646  89.651  40.450  1.00  0.00           N  
ATOM    571  H   GLY    39      70.805  88.645  40.494  1.00  0.00           H  
ATOM    572  CA  GLY    39      71.633  90.347  39.666  1.00  0.00           C  
ATOM    573  HA2 GLY    39      71.798  91.331  40.101  1.00  0.00           H  
ATOM    574  HA3 GLY    39      72.577  89.806  39.731  1.00  0.00           H  
ATOM    575  C   GLY    39      71.264  90.513  38.202  1.00  0.00           C  
ATOM    576  O   GLY    39      71.005  89.477  37.567  1.00  0.00           O  
ATOM    577  N   GLU    40      71.066  91.659  37.691  1.00  0.00           N  
ATOM    578  H   GLU    40      71.233  92.533  38.188  1.00  0.00           H  
ATOM    579  CA  GLU    40      70.570  91.835  36.323  1.00  0.00           C  
ATOM    580  HA  GLU    40      69.614  91.313  36.287  1.00  0.00           H  
ATOM    581  CB  GLU    40      70.221  93.336  35.961  1.00  0.00           C  
ATOM    582  HB2 GLU    40      69.586  93.741  36.749  1.00  0.00           H  
ATOM    583  HB3 GLU    40      71.144  93.915  35.965  1.00  0.00           H  
ATOM    584  CG  GLU    40      69.524  93.553  34.625  1.00  0.00           C  
ATOM    585  HG2 GLU    40      70.082  93.002  33.869  1.00  0.00           H  
ATOM    586  HG3 GLU    40      68.537  93.094  34.689  1.00  0.00           H  
ATOM    587  CD  GLU    40      69.330  95.045  34.092  1.00  0.00           C  
ATOM    588  OE1 GLU    40      69.399  95.225  32.811  1.00  0.00           O  
ATOM    589  OE2 GLU    40      69.374  95.959  34.923  1.00  0.00           O  
ATOM    590  C   GLU    40      71.478  91.142  35.267  1.00  0.00           C  
ATOM    591  O   GLU    40      71.006  90.315  34.510  1.00  0.00           O  
ATOM    592  N   GLU    41      72.785  91.366  35.294  1.00  0.00           N  
ATOM    593  H   GLU    41      73.246  91.967  35.976  1.00  0.00           H  
ATOM    594  CA  GLU    41      73.697  90.745  34.311  1.00  0.00           C  
ATOM    595  HA  GLU    41      73.291  90.922  33.314  1.00  0.00           H  
ATOM    596  CB  GLU    41      75.128  91.414  34.391  1.00  0.00           C  
ATOM    597  HB2 GLU    41      75.025  92.486  34.562  1.00  0.00           H  
ATOM    598  HB3 GLU    41      75.677  91.008  35.240  1.00  0.00           H  
ATOM    599  CG  GLU    41      75.916  91.174  33.110  1.00  0.00           C  
ATOM    600  HG2 GLU    41      76.918  91.585  33.227  1.00  0.00           H  
ATOM    601  HG3 GLU    41      76.027  90.100  32.959  1.00  0.00           H  
ATOM    602  CD  GLU    41      75.277  91.779  31.886  1.00  0.00           C  
ATOM    603  OE1 GLU    41      74.371  92.667  31.978  1.00  0.00           O  
ATOM    604  OE2 GLU    41      75.614  91.321  30.780  1.00  0.00           O  
ATOM    605  C   GLU    41      73.785  89.143  34.509  1.00  0.00           C  
ATOM    606  O   GLU    41      73.955  88.470  33.501  1.00  0.00           O  
ATOM    607  N   GLY    42      73.705  88.548  35.729  1.00  0.00           N  
ATOM    608  H   GLY    42      73.700  89.082  36.599  1.00  0.00           H  
ATOM    609  CA  GLY    42      73.617  87.073  35.945  1.00  0.00           C  
ATOM    610  HA2 GLY    42      74.420  86.578  35.398  1.00  0.00           H  
ATOM    611  HA3 GLY    42      73.768  86.852  37.002  1.00  0.00           H  
ATOM    612  C   GLY    42      72.229  86.489  35.480  1.00  0.00           C  
ATOM    613  O   GLY    42      72.211  85.458  34.795  1.00  0.00           O  
ATOM    614  N   LEU    43      71.117  87.228  35.712  1.00  0.00           N  
ATOM    615  H   LEU    43      71.113  88.044  36.324  1.00  0.00           H  
ATOM    616  CA  LEU    43      69.794  86.938  35.109  1.00  0.00           C  
ATOM    617  HA  LEU    43      69.600  85.875  35.255  1.00  0.00           H  
ATOM    618  CB  LEU    43      68.717  87.761  35.830  1.00  0.00           C  
ATOM    619  HB2 LEU    43      68.872  87.650  36.904  1.00  0.00           H  
ATOM    620  HB3 LEU    43      68.881  88.811  35.591  1.00  0.00           H  
ATOM    621  CG  LEU    43      67.191  87.416  35.516  1.00  0.00           C  
ATOM    622  HG  LEU    43      66.988  87.671  34.476  1.00  0.00           H  
ATOM    623  CD1 LEU    43      66.885  85.906  35.655  1.00  0.00           C  
ATOM    624 HD11 LEU    43      65.834  85.724  35.431  1.00  0.00           H  
ATOM    625 HD12 LEU    43      67.507  85.343  34.959  1.00  0.00           H  
ATOM    626 HD13 LEU    43      67.100  85.584  36.674  1.00  0.00           H  
ATOM    627  CD2 LEU    43      66.312  88.231  36.415  1.00  0.00           C  
ATOM    628 HD21 LEU    43      65.266  88.001  36.206  1.00  0.00           H  
ATOM    629 HD22 LEU    43      66.536  87.992  37.455  1.00  0.00           H  
ATOM    630 HD23 LEU    43      66.493  89.291  36.238  1.00  0.00           H  
ATOM    631  C   LEU    43      69.740  87.121  33.585  1.00  0.00           C  
ATOM    632  O   LEU    43      69.015  86.374  32.944  1.00  0.00           O  
ATOM    633  N   ARG    44      70.585  87.992  32.987  1.00  0.00           N  
ATOM    634  H   ARG    44      71.151  88.678  33.486  1.00  0.00           H  
ATOM    635  CA  ARG    44      70.747  88.002  31.505  1.00  0.00           C  
ATOM    636  HA  ARG    44      69.765  87.853  31.055  1.00  0.00           H  
ATOM    637  CB  ARG    44      71.398  89.326  31.087  1.00  0.00           C  
ATOM    638  HB2 ARG    44      70.846  90.133  31.569  1.00  0.00           H  
ATOM    639  HB3 ARG    44      72.408  89.341  31.496  1.00  0.00           H  
ATOM    640  CG  ARG    44      71.494  89.654  29.612  1.00  0.00           C  
ATOM    641  HG2 ARG    44      72.125  88.920  29.110  1.00  0.00           H  
ATOM    642  HG3 ARG    44      70.508  89.592  29.153  1.00  0.00           H  
ATOM    643  CD  ARG    44      72.100  91.125  29.409  1.00  0.00           C  
ATOM    644  HD2 ARG    44      72.860  91.314  30.167  1.00  0.00           H  
ATOM    645  HD3 ARG    44      72.595  91.184  28.440  1.00  0.00           H  
ATOM    646  NE  ARG    44      71.080  92.134  29.489  1.00  0.00           N  
ATOM    647  HE  ARG    44      70.313  92.040  28.824  1.00  0.00           H  
ATOM    648  CZ  ARG    44      71.004  93.158  30.300  1.00  0.00           C  
ATOM    649  NH1 ARG    44      71.898  93.460  31.164  1.00  0.00           N  
ATOM    650 HH11 ARG    44      72.737  92.886  31.251  1.00  0.00           H  
ATOM    651 HH12 ARG    44      71.773  94.274  31.765  1.00  0.00           H  
ATOM    652  NH2 ARG    44      69.893  93.809  30.427  1.00  0.00           N  
ATOM    653 HH21 ARG    44      69.072  93.525  29.895  1.00  0.00           H  
ATOM    654 HH22 ARG    44      69.839  94.606  31.061  1.00  0.00           H  
ATOM    655  C   ARG    44      71.751  86.898  31.069  1.00  0.00           C  
ATOM    656  O   ARG    44      71.543  86.272  30.009  1.00  0.00           O  
ATOM    657  N   THR    45      72.732  86.542  31.869  1.00  0.00           N  
ATOM    658  H   THR    45      72.950  86.999  32.755  1.00  0.00           H  
ATOM    659  CA  THR    45      73.621  85.400  31.514  1.00  0.00           C  
ATOM    660  HA  THR    45      74.058  85.649  30.547  1.00  0.00           H  
ATOM    661  CB  THR    45      74.786  85.220  32.514  1.00  0.00           C  
ATOM    662  HB  THR    45      74.399  84.885  33.477  1.00  0.00           H  
ATOM    663  CG2 THR    45      75.761  84.236  31.885  1.00  0.00           C  
ATOM    664 HG21 THR    45      76.604  84.078  32.558  1.00  0.00           H  
ATOM    665 HG22 THR    45      75.256  83.288  31.706  1.00  0.00           H  
ATOM    666 HG23 THR    45      76.124  84.638  30.939  1.00  0.00           H  
ATOM    667  OG1 THR    45      75.500  86.463  32.666  1.00  0.00           O  
ATOM    668  HG1 THR    45      74.903  87.139  33.048  1.00  0.00           H  
ATOM    669  C   THR    45      72.856  84.123  31.361  1.00  0.00           C  
ATOM    670  O   THR    45      72.937  83.390  30.388  1.00  0.00           O  
ATOM    671  N   THR    46      72.039  83.849  32.392  1.00  0.00           N  
ATOM    672  H   THR    46      72.047  84.381  33.263  1.00  0.00           H  
ATOM    673  CA  THR    46      71.037  82.744  32.376  1.00  0.00           C  
ATOM    674  HA  THR    46      71.617  81.831  32.246  1.00  0.00           H  
ATOM    675  CB  THR    46      70.260  82.759  33.664  1.00  0.00           C  
ATOM    676  HB  THR    46      69.938  83.790  33.806  1.00  0.00           H  
ATOM    677  CG2 THR    46      69.055  81.785  33.645  1.00  0.00           C  
ATOM    678 HG21 THR    46      68.530  81.837  34.599  1.00  0.00           H  
ATOM    679 HG22 THR    46      68.374  82.064  32.841  1.00  0.00           H  
ATOM    680 HG23 THR    46      69.412  80.768  33.482  1.00  0.00           H  
ATOM    681  OG1 THR    46      71.093  82.228  34.720  1.00  0.00           O  
ATOM    682  HG1 THR    46      70.666  81.435  35.107  1.00  0.00           H  
ATOM    683  C   THR    46      70.009  82.805  31.196  1.00  0.00           C  
ATOM    684  O   THR    46      69.814  81.827  30.445  1.00  0.00           O  
ATOM    685  N   LEU    47      69.540  83.983  30.906  1.00  0.00           N  
ATOM    686  H   LEU    47      69.830  84.825  31.402  1.00  0.00           H  
ATOM    687  CA  LEU    47      68.559  84.244  29.855  1.00  0.00           C  
ATOM    688  HA  LEU    47      67.810  83.457  29.943  1.00  0.00           H  
ATOM    689  CB  LEU    47      67.961  85.661  30.102  1.00  0.00           C  
ATOM    690  HB2 LEU    47      67.588  85.716  31.124  1.00  0.00           H  
ATOM    691  HB3 LEU    47      68.755  86.402  30.012  1.00  0.00           H  
ATOM    692  CG  LEU    47      66.829  86.026  29.137  1.00  0.00           C  
ATOM    693  HG  LEU    47      67.127  85.733  28.130  1.00  0.00           H  
ATOM    694  CD1 LEU    47      65.529  85.370  29.345  1.00  0.00           C  
ATOM    695 HD11 LEU    47      64.821  85.720  28.593  1.00  0.00           H  
ATOM    696 HD12 LEU    47      65.648  84.290  29.257  1.00  0.00           H  
ATOM    697 HD13 LEU    47      65.153  85.613  30.338  1.00  0.00           H  
ATOM    698  CD2 LEU    47      66.604  87.523  29.456  1.00  0.00           C  
ATOM    699 HD21 LEU    47      65.806  87.914  28.825  1.00  0.00           H  
ATOM    700 HD22 LEU    47      66.325  87.634  30.504  1.00  0.00           H  
ATOM    701 HD23 LEU    47      67.523  88.078  29.265  1.00  0.00           H  
ATOM    702  C   LEU    47      69.015  84.072  28.418  1.00  0.00           C  
ATOM    703  O   LEU    47      68.305  83.567  27.570  1.00  0.00           O  
ATOM    704  N   LYS    48      70.333  84.414  28.177  1.00  0.00           N  
ATOM    705  H   LYS    48      70.906  84.935  28.840  1.00  0.00           H  
ATOM    706  CA  LYS    48      71.022  84.064  26.960  1.00  0.00           C  
ATOM    707  HA  LYS    48      70.278  84.278  26.193  1.00  0.00           H  
ATOM    708  CB  LYS    48      72.207  84.926  26.681  1.00  0.00           C  
ATOM    709  HB2 LYS    48      72.905  84.893  27.517  1.00  0.00           H  
ATOM    710  HB3 LYS    48      72.742  84.561  25.804  1.00  0.00           H  
ATOM    711  CG  LYS    48      71.742  86.312  26.457  1.00  0.00           C  
ATOM    712  HG2 LYS    48      71.170  86.373  25.532  1.00  0.00           H  
ATOM    713  HG3 LYS    48      71.078  86.622  27.264  1.00  0.00           H  
ATOM    714  CD  LYS    48      72.975  87.248  26.387  1.00  0.00           C  
ATOM    715  HD2 LYS    48      72.639  88.284  26.375  1.00  0.00           H  
ATOM    716  HD3 LYS    48      73.576  87.118  27.287  1.00  0.00           H  
ATOM    717  CE  LYS    48      73.838  86.988  25.169  1.00  0.00           C  
ATOM    718  HE2 LYS    48      74.140  85.940  25.159  1.00  0.00           H  
ATOM    719  HE3 LYS    48      73.247  87.158  24.268  1.00  0.00           H  
ATOM    720  NZ  LYS    48      75.056  87.849  25.125  1.00  0.00           N  
ATOM    721  HZ1 LYS    48      75.607  87.628  24.272  1.00  0.00           H  
ATOM    722  HZ2 LYS    48      74.773  88.850  25.105  1.00  0.00           H  
ATOM    723  HZ3 LYS    48      75.638  87.670  25.968  1.00  0.00           H  
ATOM    724  C   LYS    48      71.340  82.590  26.786  1.00  0.00           C  
ATOM    725  O   LYS    48      71.144  81.983  25.731  1.00  0.00           O  
ATOM    726  N   GLU    49      71.615  81.932  27.939  1.00  0.00           N  
ATOM    727  H   GLU    49      71.619  82.374  28.858  1.00  0.00           H  
ATOM    728  CA  GLU    49      71.935  80.502  27.956  1.00  0.00           C  
ATOM    729  HA  GLU    49      72.669  80.251  27.190  1.00  0.00           H  
ATOM    730  CB  GLU    49      72.512  80.179  29.323  1.00  0.00           C  
ATOM    731  HB2 GLU    49      73.248  80.940  29.582  1.00  0.00           H  
ATOM    732  HB3 GLU    49      71.716  80.240  30.065  1.00  0.00           H  
ATOM    733  CG  GLU    49      73.192  78.757  29.421  1.00  0.00           C  
ATOM    734  HG2 GLU    49      73.344  78.519  30.474  1.00  0.00           H  
ATOM    735  HG3 GLU    49      72.500  78.015  29.023  1.00  0.00           H  
ATOM    736  CD  GLU    49      74.534  78.612  28.693  1.00  0.00           C  
ATOM    737  OE1 GLU    49      74.577  78.228  27.511  1.00  0.00           O  
ATOM    738  OE2 GLU    49      75.560  79.114  29.181  1.00  0.00           O  
ATOM    739  C   GLU    49      70.697  79.679  27.639  1.00  0.00           C  
ATOM    740  O   GLU    49      70.721  78.672  26.906  1.00  0.00           O  
ATOM    741  N   LEU    50      69.513  80.255  27.944  1.00  0.00           N  
ATOM    742  H   LEU    50      69.447  81.086  28.532  1.00  0.00           H  
ATOM    743  CA  LEU    50      68.201  79.770  27.480  1.00  0.00           C  
ATOM    744  HA  LEU    50      68.324  78.690  27.551  1.00  0.00           H  
ATOM    745  CB  LEU    50      67.088  80.367  28.370  1.00  0.00           C  
ATOM    746  HB2 LEU    50      67.144  81.454  28.311  1.00  0.00           H  
ATOM    747  HB3 LEU    50      66.122  80.075  27.958  1.00  0.00           H  
ATOM    748  CG  LEU    50      67.132  79.958  29.843  1.00  0.00           C  
ATOM    749  HG  LEU    50      68.148  80.148  30.187  1.00  0.00           H  
ATOM    750  CD1 LEU    50      66.048  80.792  30.624  1.00  0.00           C  
ATOM    751 HD11 LEU    50      66.064  80.513  31.678  1.00  0.00           H  
ATOM    752 HD12 LEU    50      66.267  81.856  30.527  1.00  0.00           H  
ATOM    753 HD13 LEU    50      65.061  80.585  30.210  1.00  0.00           H  
ATOM    754  CD2 LEU    50      66.828  78.451  30.089  1.00  0.00           C  
ATOM    755 HD21 LEU    50      66.878  78.240  31.157  1.00  0.00           H  
ATOM    756 HD22 LEU    50      65.830  78.215  29.718  1.00  0.00           H  
ATOM    757 HD23 LEU    50      67.563  77.841  29.564  1.00  0.00           H  
ATOM    758  C   LEU    50      67.780  80.024  26.005  1.00  0.00           C  
ATOM    759  O   LEU    50      67.271  79.120  25.364  1.00  0.00           O  
ATOM    760  N   ARG    51      68.024  81.153  25.386  1.00  0.00           N  
ATOM    761  H   ARG    51      68.268  81.989  25.917  1.00  0.00           H  
ATOM    762  CA  ARG    51      68.002  81.438  23.906  1.00  0.00           C  
ATOM    763  HA  ARG    51      67.088  81.154  23.382  1.00  0.00           H  
ATOM    764  CB  ARG    51      68.154  83.019  23.807  1.00  0.00           C  
ATOM    765  HB2 ARG    51      69.028  83.329  24.378  1.00  0.00           H  
ATOM    766  HB3 ARG    51      68.337  83.296  22.769  1.00  0.00           H  
ATOM    767  CG  ARG    51      66.960  83.759  24.305  1.00  0.00           C  
ATOM    768  HG2 ARG    51      66.799  83.507  25.353  1.00  0.00           H  
ATOM    769  HG3 ARG    51      67.162  84.829  24.261  1.00  0.00           H  
ATOM    770  CD  ARG    51      65.685  83.462  23.522  1.00  0.00           C  
ATOM    771  HD2 ARG    51      65.842  83.722  22.475  1.00  0.00           H  
ATOM    772  HD3 ARG    51      65.485  82.391  23.558  1.00  0.00           H  
ATOM    773  NE  ARG    51      64.514  84.186  24.024  1.00  0.00           N  
ATOM    774  HE  ARG    51      64.689  84.856  24.772  1.00  0.00           H  
ATOM    775  CZ  ARG    51      63.264  84.077  23.628  1.00  0.00           C  
ATOM    776  NH1 ARG    51      62.991  83.454  22.535  1.00  0.00           N  
ATOM    777 HH11 ARG    51      63.743  83.046  21.980  1.00  0.00           H  
ATOM    778 HH12 ARG    51      62.023  83.367  22.226  1.00  0.00           H  
ATOM    779  NH2 ARG    51      62.289  84.541  24.284  1.00  0.00           N  
ATOM    780 HH21 ARG    51      62.453  85.026  25.166  1.00  0.00           H  
ATOM    781 HH22 ARG    51      61.339  84.429  23.932  1.00  0.00           H  
ATOM    782  C   ARG    51      69.066  80.594  23.209  1.00  0.00           C  
ATOM    783  O   ARG    51      68.847  80.283  22.078  1.00  0.00           O  
ATOM    784  N   GLU    52      70.233  80.296  23.715  1.00  0.00           N  
ATOM    785  H   GLU    52      70.645  80.716  24.547  1.00  0.00           H  
ATOM    786  CA  GLU    52      71.070  79.229  23.016  1.00  0.00           C  
ATOM    787  HA  GLU    52      71.088  79.361  21.934  1.00  0.00           H  
ATOM    788  CB  GLU    52      72.488  79.382  23.596  1.00  0.00           C  
ATOM    789  HB2 GLU    52      72.791  80.423  23.488  1.00  0.00           H  
ATOM    790  HB3 GLU    52      72.444  79.172  24.665  1.00  0.00           H  
ATOM    791  CG  GLU    52      73.594  78.486  22.970  1.00  0.00           C  
ATOM    792  HG2 GLU    52      73.451  77.444  23.259  1.00  0.00           H  
ATOM    793  HG3 GLU    52      73.544  78.524  21.881  1.00  0.00           H  
ATOM    794  CD  GLU    52      75.002  79.014  23.479  1.00  0.00           C  
ATOM    795  OE1 GLU    52      75.285  80.253  23.624  1.00  0.00           O  
ATOM    796  OE2 GLU    52      75.912  78.166  23.739  1.00  0.00           O  
ATOM    797  C   GLU    52      70.461  77.791  23.200  1.00  0.00           C  
ATOM    798  O   GLU    52      70.421  77.115  22.158  1.00  0.00           O  
ATOM    799  N   ALA    53      69.819  77.446  24.339  1.00  0.00           N  
ATOM    800  H   ALA    53      69.759  78.035  25.169  1.00  0.00           H  
ATOM    801  CA  ALA    53      69.128  76.123  24.452  1.00  0.00           C  
ATOM    802  HA  ALA    53      69.865  75.445  24.022  1.00  0.00           H  
ATOM    803  CB  ALA    53      68.862  75.609  25.918  1.00  0.00           C  
ATOM    804  HB1 ALA    53      68.357  74.644  25.880  1.00  0.00           H  
ATOM    805  HB2 ALA    53      69.811  75.502  26.444  1.00  0.00           H  
ATOM    806  HB3 ALA    53      68.233  76.326  26.446  1.00  0.00           H  
ATOM    807  C   ALA    53      67.789  76.046  23.612  1.00  0.00           C  
ATOM    808  O   ALA    53      67.178  74.960  23.602  1.00  0.00           O  
ATOM    809  N   GLY    54      67.452  77.147  22.986  1.00  0.00           N  
ATOM    810  H   GLY    54      68.016  77.996  23.011  1.00  0.00           H  
ATOM    811  CA  GLY    54      66.236  77.272  22.188  1.00  0.00           C  
ATOM    812  HA2 GLY    54      66.382  78.091  21.484  1.00  0.00           H  
ATOM    813  HA3 GLY    54      66.126  76.361  21.600  1.00  0.00           H  
ATOM    814  C   GLY    54      64.896  77.521  22.941  1.00  0.00           C  
ATOM    815  O   GLY    54      63.851  77.234  22.335  1.00  0.00           O  
ATOM    816  N   VAL    55      64.890  78.000  24.166  1.00  0.00           N  
ATOM    817  H   VAL    55      65.720  78.350  24.645  1.00  0.00           H  
ATOM    818  CA  VAL    55      63.634  78.069  24.973  1.00  0.00           C  
ATOM    819  HA  VAL    55      62.991  77.230  24.705  1.00  0.00           H  
ATOM    820  CB  VAL    55      63.995  78.076  26.461  1.00  0.00           C  
ATOM    821  HB  VAL    55      64.510  79.022  26.625  1.00  0.00           H  
ATOM    822  CG1 VAL    55      62.785  77.953  27.372  1.00  0.00           C  
ATOM    823 HG11 VAL    55      63.110  77.964  28.412  1.00  0.00           H  
ATOM    824 HG12 VAL    55      62.108  78.789  27.194  1.00  0.00           H  
ATOM    825 HG13 VAL    55      62.267  77.016  27.164  1.00  0.00           H  
ATOM    826  CG2 VAL    55      64.854  76.792  26.802  1.00  0.00           C  
ATOM    827 HG21 VAL    55      65.111  76.797  27.862  1.00  0.00           H  
ATOM    828 HG22 VAL    55      64.276  75.896  26.573  1.00  0.00           H  
ATOM    829 HG23 VAL    55      65.767  76.797  26.208  1.00  0.00           H  
ATOM    830  C   VAL    55      62.972  79.453  24.721  1.00  0.00           C  
ATOM    831  O   VAL    55      63.698  80.377  24.455  1.00  0.00           O  
ATOM    832  N   GLU    56      61.698  79.577  24.681  1.00  0.00           N  
ATOM    833  H   GLU    56      61.077  78.782  24.532  1.00  0.00           H  
ATOM    834  CA  GLU    56      60.983  80.835  24.836  1.00  0.00           C  
ATOM    835  HA  GLU    56      61.413  81.604  24.195  1.00  0.00           H  
ATOM    836  CB  GLU    56      59.518  80.690  24.382  1.00  0.00           C  
ATOM    837  HB2 GLU    56      59.507  80.444  23.320  1.00  0.00           H  
ATOM    838  HB3 GLU    56      59.073  79.847  24.909  1.00  0.00           H  
ATOM    839  CG  GLU    56      58.646  81.917  24.605  1.00  0.00           C  
ATOM    840  HG2 GLU    56      57.600  81.659  24.439  1.00  0.00           H  
ATOM    841  HG3 GLU    56      58.732  82.247  25.640  1.00  0.00           H  
ATOM    842  CD  GLU    56      59.053  83.059  23.662  1.00  0.00           C  
ATOM    843  OE1 GLU    56      58.197  83.953  23.496  1.00  0.00           O  
ATOM    844  OE2 GLU    56      60.216  83.141  23.297  1.00  0.00           O  
ATOM    845  C   GLU    56      61.125  81.291  26.246  1.00  0.00           C  
ATOM    846  O   GLU    56      60.444  80.820  27.190  1.00  0.00           O  
ATOM    847  N   ALA    57      62.113  82.165  26.455  1.00  0.00           N  
ATOM    848  H   ALA    57      62.642  82.573  25.684  1.00  0.00           H  
ATOM    849  CA  ALA    57      62.562  82.643  27.742  1.00  0.00           C  
ATOM    850  HA  ALA    57      61.750  82.372  28.417  1.00  0.00           H  
ATOM    851  CB  ALA    57      63.920  81.949  28.088  1.00  0.00           C  
ATOM    852  HB1 ALA    57      64.272  82.300  29.058  1.00  0.00           H  
ATOM    853  HB2 ALA    57      63.778  80.869  28.122  1.00  0.00           H  
ATOM    854  HB3 ALA    57      64.658  82.194  27.324  1.00  0.00           H  
ATOM    855  C   ALA    57      62.680  84.141  27.957  1.00  0.00           C  
ATOM    856  O   ALA    57      63.039  84.822  27.013  1.00  0.00           O  
ATOM    857  N   ASP    58      62.290  84.594  29.123  1.00  0.00           N  
ATOM    858  H   ASP    58      61.975  83.952  29.850  1.00  0.00           H  
ATOM    859  CA  ASP    58      62.231  86.053  29.598  1.00  0.00           C  
ATOM    860  HA  ASP    58      63.096  86.573  29.186  1.00  0.00           H  
ATOM    861  CB  ASP    58      60.978  86.755  29.107  1.00  0.00           C  
ATOM    862  HB2 ASP    58      60.606  86.253  28.214  1.00  0.00           H  
ATOM    863  HB3 ASP    58      60.197  86.680  29.864  1.00  0.00           H  
ATOM    864  CG  ASP    58      61.243  88.217  28.794  1.00  0.00           C  
ATOM    865  OD1 ASP    58      62.270  88.704  29.223  1.00  0.00           O  
ATOM    866  OD2 ASP    58      60.433  88.917  28.170  1.00  0.00           O  
ATOM    867  C   ASP    58      62.262  86.096  31.137  1.00  0.00           C  
ATOM    868  O   ASP    58      62.057  85.070  31.743  1.00  0.00           O  
ATOM    869  N   GLY    59      62.477  87.281  31.720  1.00  0.00           N  
ATOM    870  H   GLY    59      62.593  88.172  31.237  1.00  0.00           H  
ATOM    871  CA  GLY    59      62.556  87.323  33.165  1.00  0.00           C  
ATOM    872  HA2 GLY    59      61.636  86.902  33.571  1.00  0.00           H  
ATOM    873  HA3 GLY    59      63.372  86.673  33.483  1.00  0.00           H  
ATOM    874  C   GLY    59      62.770  88.701  33.784  1.00  0.00           C  
ATOM    875  O   GLY    59      63.108  89.613  33.073  1.00  0.00           O  
ATOM    876  N   ARG    60      62.627  88.832  35.111  1.00  0.00           N  
ATOM    877  H   ARG    60      62.437  88.040  35.726  1.00  0.00           H  
ATOM    878  CA  ARG    60      62.721  90.068  35.803  1.00  0.00           C  
ATOM    879  HA  ARG    60      63.301  90.726  35.156  1.00  0.00           H  
ATOM    880  CB  ARG    60      61.321  90.639  36.071  1.00  0.00           C  
ATOM    881  HB2 ARG    60      60.674  89.814  36.372  1.00  0.00           H  
ATOM    882  HB3 ARG    60      61.392  91.315  36.924  1.00  0.00           H  
ATOM    883  CG  ARG    60      60.606  91.413  34.899  1.00  0.00           C  
ATOM    884  HG2 ARG    60      60.476  90.735  34.055  1.00  0.00           H  
ATOM    885  HG3 ARG    60      59.609  91.709  35.226  1.00  0.00           H  
ATOM    886  CD  ARG    60      61.340  92.622  34.436  1.00  0.00           C  
ATOM    887  HD2 ARG    60      62.320  92.318  34.072  1.00  0.00           H  
ATOM    888  HD3 ARG    60      60.805  93.053  33.590  1.00  0.00           H  
ATOM    889  NE  ARG    60      61.513  93.630  35.431  1.00  0.00           N  
ATOM    890  HE  ARG    60      61.144  93.418  36.358  1.00  0.00           H  
ATOM    891  CZ  ARG    60      62.099  94.813  35.288  1.00  0.00           C  
ATOM    892  NH1 ARG    60      62.339  95.255  34.119  1.00  0.00           N  
ATOM    893 HH11 ARG    60      62.081  94.701  33.302  1.00  0.00           H  
ATOM    894 HH12 ARG    60      62.789  96.162  34.000  1.00  0.00           H  
ATOM    895  NH2 ARG    60      62.522  95.505  36.288  1.00  0.00           N  
ATOM    896 HH21 ARG    60      62.413  95.149  37.237  1.00  0.00           H  
ATOM    897 HH22 ARG    60      62.967  96.409  36.131  1.00  0.00           H  
ATOM    898  C   ARG    60      63.416  89.954  37.100  1.00  0.00           C  
ATOM    899  O   ARG    60      63.143  89.016  37.857  1.00  0.00           O  
ATOM    900  N   THR    61      64.323  90.875  37.373  1.00  0.00           N  
ATOM    901  H   THR    61      64.613  91.577  36.692  1.00  0.00           H  
ATOM    902  CA  THR    61      65.028  91.004  38.691  1.00  0.00           C  
ATOM    903  HA  THR    61      65.615  90.089  38.769  1.00  0.00           H  
ATOM    904  CB  THR    61      65.977  92.289  38.748  1.00  0.00           C  
ATOM    905  HB  THR    61      66.309  92.223  39.784  1.00  0.00           H  
ATOM    906  CG2 THR    61      67.168  92.303  37.803  1.00  0.00           C  
ATOM    907 HG21 THR    61      67.731  93.227  37.940  1.00  0.00           H  
ATOM    908 HG22 THR    61      67.813  91.451  38.019  1.00  0.00           H  
ATOM    909 HG23 THR    61      66.817  92.240  36.774  1.00  0.00           H  
ATOM    910  OG1 THR    61      65.309  93.498  38.428  1.00  0.00           O  
ATOM    911  HG1 THR    61      65.941  94.245  38.482  1.00  0.00           H  
ATOM    912  C   THR    61      64.057  91.108  39.891  1.00  0.00           C  
ATOM    913  O   THR    61      62.871  91.421  39.743  1.00  0.00           O  
ATOM    914  N   CYS    62      64.577  90.596  41.023  1.00  0.00           N  
ATOM    915  H   CYS    62      65.415  90.017  41.091  1.00  0.00           H  
ATOM    916  CA  CYS    62      63.867  90.898  42.315  1.00  0.00           C  
ATOM    917  HA  CYS    62      63.508  91.927  42.342  1.00  0.00           H  
ATOM    918  CB  CYS    62      62.763  89.872  42.400  1.00  0.00           C  
ATOM    919  HB2 CYS    62      62.223  89.854  41.453  1.00  0.00           H  
ATOM    920  HB3 CYS    62      63.208  88.886  42.533  1.00  0.00           H  
ATOM    921  SG  CYS    62      61.583  90.174  43.745  1.00  0.00           S  
ATOM    922  HG  CYS    62      61.261  89.044  44.301  1.00  0.00           H  
ATOM    923  C   CYS    62      64.814  90.677  43.508  1.00  0.00           C  
ATOM    924  O   CYS    62      65.654  89.818  43.546  1.00  0.00           O  
ATOM    925  N   ASP    63      64.443  91.166  44.727  1.00  0.00           N  
ATOM    926  H   ASP    63      63.863  92.002  44.792  1.00  0.00           H  
ATOM    927  CA  ASP    63      64.758  90.661  46.018  1.00  0.00           C  
ATOM    928  HA  ASP    63      65.174  89.660  45.908  1.00  0.00           H  
ATOM    929  CB  ASP    63      65.833  91.557  46.685  1.00  0.00           C  
ATOM    930  HB2 ASP    63      66.778  91.421  46.160  1.00  0.00           H  
ATOM    931  HB3 ASP    63      65.547  92.602  46.560  1.00  0.00           H  
ATOM    932  CG  ASP    63      66.050  91.289  48.141  1.00  0.00           C  
ATOM    933  OD1 ASP    63      65.750  90.198  48.638  1.00  0.00           O  
ATOM    934  OD2 ASP    63      66.606  92.215  48.777  1.00  0.00           O  
ATOM    935  C   ASP    63      63.493  90.497  46.897  1.00  0.00           C  
ATOM    936  O   ASP    63      62.833  91.469  47.199  1.00  0.00           O  
ATOM    937  N   VAL    64      63.217  89.243  47.230  1.00  0.00           N  
ATOM    938  H   VAL    64      63.839  88.465  47.011  1.00  0.00           H  
ATOM    939  CA  VAL    64      62.011  88.834  47.937  1.00  0.00           C  
ATOM    940  HA  VAL    64      61.195  89.276  47.365  1.00  0.00           H  
ATOM    941  CB  VAL    64      61.848  87.277  47.960  1.00  0.00           C  
ATOM    942  HB  VAL    64      60.834  87.092  48.314  1.00  0.00           H  
ATOM    943  CG1 VAL    64      61.951  86.626  46.638  1.00  0.00           C  
ATOM    944 HG11 VAL    64      61.826  85.549  46.752  1.00  0.00           H  
ATOM    945 HG12 VAL    64      61.173  87.014  45.980  1.00  0.00           H  
ATOM    946 HG13 VAL    64      62.930  86.834  46.206  1.00  0.00           H  
ATOM    947  CG2 VAL    64      62.896  86.674  48.885  1.00  0.00           C  
ATOM    948 HG21 VAL    64      62.786  85.590  48.903  1.00  0.00           H  
ATOM    949 HG22 VAL    64      63.892  86.930  48.524  1.00  0.00           H  
ATOM    950 HG23 VAL    64      62.762  87.068  49.893  1.00  0.00           H  
ATOM    951  C   VAL    64      61.906  89.385  49.366  1.00  0.00           C  
ATOM    952  O   VAL    64      60.883  89.199  50.072  1.00  0.00           O  
ATOM    953  N   ARG    65      62.952  90.058  49.841  1.00  0.00           N  
ATOM    954  H   ARG    65      63.823  90.129  49.315  1.00  0.00           H  
ATOM    955  CA  ARG    65      63.019  90.738  51.072  1.00  0.00           C  
ATOM    956  HA  ARG    65      62.686  89.992  51.794  1.00  0.00           H  
ATOM    957  CB  ARG    65      64.422  91.193  51.505  1.00  0.00           C  
ATOM    958  HB2 ARG    65      64.939  91.631  50.653  1.00  0.00           H  
ATOM    959  HB3 ARG    65      64.331  91.975  52.260  1.00  0.00           H  
ATOM    960  CG  ARG    65      65.255  90.037  52.069  1.00  0.00           C  
ATOM    961  HG2 ARG    65      64.801  89.714  53.005  1.00  0.00           H  
ATOM    962  HG3 ARG    65      65.189  89.199  51.374  1.00  0.00           H  
ATOM    963  CD  ARG    65      66.722  90.323  52.328  1.00  0.00           C  
ATOM    964  HD2 ARG    65      66.800  91.044  53.142  1.00  0.00           H  
ATOM    965  HD3 ARG    65      67.204  89.406  52.666  1.00  0.00           H  
ATOM    966  NE  ARG    65      67.460  90.845  51.156  1.00  0.00           N  
ATOM    967  HE  ARG    65      66.981  90.779  50.258  1.00  0.00           H  
ATOM    968  CZ  ARG    65      68.664  91.388  51.135  1.00  0.00           C  
ATOM    969  NH1 ARG    65      69.555  91.277  52.115  1.00  0.00           N  
ATOM    970 HH11 ARG    65      69.326  90.743  52.953  1.00  0.00           H  
ATOM    971 HH12 ARG    65      70.467  91.725  52.028  1.00  0.00           H  
ATOM    972  NH2 ARG    65      69.018  92.074  50.136  1.00  0.00           N  
ATOM    973 HH21 ARG    65      68.375  92.206  49.355  1.00  0.00           H  
ATOM    974 HH22 ARG    65      69.945  92.497  50.111  1.00  0.00           H  
ATOM    975  C   ARG    65      62.102  92.007  51.054  1.00  0.00           C  
ATOM    976  O   ARG    65      62.050  92.698  52.074  1.00  0.00           O  
ATOM    977  N   SER    66      61.334  92.299  49.979  1.00  0.00           N  
ATOM    978  H   SER    66      61.475  91.856  49.071  1.00  0.00           H  
ATOM    979  CA  SER    66      60.235  93.258  49.978  1.00  0.00           C  
ATOM    980  HA  SER    66      59.851  93.291  50.998  1.00  0.00           H  
ATOM    981  CB  SER    66      60.793  94.615  49.514  1.00  0.00           C  
ATOM    982  HB2 SER    66      60.198  95.405  49.972  1.00  0.00           H  
ATOM    983  HB3 SER    66      61.808  94.717  49.897  1.00  0.00           H  
ATOM    984  OG  SER    66      60.821  94.832  48.132  1.00  0.00           O  
ATOM    985  HG  SER    66      61.190  95.720  47.949  1.00  0.00           H  
ATOM    986  C   SER    66      59.010  92.871  49.133  1.00  0.00           C  
ATOM    987  O   SER    66      59.092  91.951  48.367  1.00  0.00           O  
ATOM    988  N   VAL    67      57.880  93.470  49.479  1.00  0.00           N  
ATOM    989  H   VAL    67      57.855  94.285  50.091  1.00  0.00           H  
ATOM    990  CA  VAL    67      56.538  93.033  49.027  1.00  0.00           C  
ATOM    991  HA  VAL    67      56.531  91.952  48.892  1.00  0.00           H  
ATOM    992  CB  VAL    67      55.451  93.302  50.099  1.00  0.00           C  
ATOM    993  HB  VAL    67      55.595  94.353  50.348  1.00  0.00           H  
ATOM    994  CG1 VAL    67      54.038  93.040  49.576  1.00  0.00           C  
ATOM    995 HG11 VAL    67      53.315  93.243  50.366  1.00  0.00           H  
ATOM    996 HG12 VAL    67      53.838  93.691  48.725  1.00  0.00           H  
ATOM    997 HG13 VAL    67      53.952  91.999  49.265  1.00  0.00           H  
ATOM    998  CG2 VAL    67      55.604  92.418  51.364  1.00  0.00           C  
ATOM    999 HG21 VAL    67      54.812  92.657  52.074  1.00  0.00           H  
ATOM   1000 HG22 VAL    67      55.534  91.366  51.084  1.00  0.00           H  
ATOM   1001 HG23 VAL    67      56.574  92.607  51.827  1.00  0.00           H  
ATOM   1002  C   VAL    67      56.243  93.649  47.709  1.00  0.00           C  
ATOM   1003  O   VAL    67      55.733  92.937  46.834  1.00  0.00           O  
ATOM   1004  N   PRO    68      56.495  95.005  47.444  1.00  0.00           N  
ATOM   1005  CD  PRO    68      56.952  95.976  48.417  1.00  0.00           C  
ATOM   1006  HD2 PRO    68      58.041  96.029  48.450  1.00  0.00           H  
ATOM   1007  HD3 PRO    68      56.616  95.723  49.423  1.00  0.00           H  
ATOM   1008  CG  PRO    68      56.340  97.294  47.934  1.00  0.00           C  
ATOM   1009  HG2 PRO    68      56.946  98.145  48.241  1.00  0.00           H  
ATOM   1010  HG3 PRO    68      55.344  97.442  48.353  1.00  0.00           H  
ATOM   1011  CB  PRO    68      56.287  97.176  46.421  1.00  0.00           C  
ATOM   1012  HB2 PRO    68      57.192  97.572  45.959  1.00  0.00           H  
ATOM   1013  HB3 PRO    68      55.447  97.734  46.008  1.00  0.00           H  
ATOM   1014  CA  PRO    68      56.135  95.602  46.157  1.00  0.00           C  
ATOM   1015  HA  PRO    68      55.131  95.284  45.878  1.00  0.00           H  
ATOM   1016  C   PRO    68      56.902  95.127  44.905  1.00  0.00           C  
ATOM   1017  O   PRO    68      56.442  95.312  43.784  1.00  0.00           O  
ATOM   1018  N   GLU    69      58.118  94.637  45.255  1.00  0.00           N  
ATOM   1019  H   GLU    69      58.536  94.715  46.182  1.00  0.00           H  
ATOM   1020  CA  GLU    69      58.929  93.934  44.258  1.00  0.00           C  
ATOM   1021  HA  GLU    69      58.984  94.452  43.299  1.00  0.00           H  
ATOM   1022  CB  GLU    69      60.345  93.863  44.882  1.00  0.00           C  
ATOM   1023  HB2 GLU    69      60.603  94.828  45.317  1.00  0.00           H  
ATOM   1024  HB3 GLU    69      60.350  93.136  45.695  1.00  0.00           H  
ATOM   1025  CG  GLU    69      61.413  93.467  43.821  1.00  0.00           C  
ATOM   1026  HG2 GLU    69      62.236  92.953  44.318  1.00  0.00           H  
ATOM   1027  HG3 GLU    69      60.973  92.759  43.119  1.00  0.00           H  
ATOM   1028  CD  GLU    69      61.970  94.670  43.041  1.00  0.00           C  
ATOM   1029  OE1 GLU    69      63.143  95.092  43.368  1.00  0.00           O  
ATOM   1030  OE2 GLU    69      61.328  95.124  42.098  1.00  0.00           O  
ATOM   1031  C   GLU    69      58.289  92.557  43.834  1.00  0.00           C  
ATOM   1032  O   GLU    69      58.500  92.195  42.687  1.00  0.00           O  
ATOM   1033  N   ILE    70      57.520  91.821  44.654  1.00  0.00           N  
ATOM   1034  H   ILE    70      57.368  92.070  45.631  1.00  0.00           H  
ATOM   1035  CA  ILE    70      56.832  90.620  44.265  1.00  0.00           C  
ATOM   1036  HA  ILE    70      57.474  90.036  43.606  1.00  0.00           H  
ATOM   1037  CB  ILE    70      56.516  89.795  45.516  1.00  0.00           C  
ATOM   1038  HB  ILE    70      55.898  90.344  46.226  1.00  0.00           H  
ATOM   1039  CG2 ILE    70      55.510  88.660  45.345  1.00  0.00           C  
ATOM   1040 HG21 ILE    70      55.371  88.152  46.299  1.00  0.00           H  
ATOM   1041 HG22 ILE    70      54.556  89.066  45.008  1.00  0.00           H  
ATOM   1042 HG23 ILE    70      55.884  87.950  44.607  1.00  0.00           H  
ATOM   1043  CG1 ILE    70      57.904  89.514  46.192  1.00  0.00           C  
ATOM   1044 HG12 ILE    70      58.429  90.464  46.296  1.00  0.00           H  
ATOM   1045 HG13 ILE    70      57.721  89.139  47.199  1.00  0.00           H  
ATOM   1046  CD1 ILE    70      58.818  88.555  45.500  1.00  0.00           C  
ATOM   1047 HD11 ILE    70      59.739  88.453  46.073  1.00  0.00           H  
ATOM   1048 HD12 ILE    70      58.331  87.583  45.419  1.00  0.00           H  
ATOM   1049 HD13 ILE    70      59.050  88.928  44.503  1.00  0.00           H  
ATOM   1050  C   ILE    70      55.537  90.955  43.478  1.00  0.00           C  
ATOM   1051  O   ILE    70      55.334  90.377  42.393  1.00  0.00           O  
ATOM   1052  N   GLU    71      54.825  92.021  43.909  1.00  0.00           N  
ATOM   1053  H   GLU    71      54.992  92.552  44.764  1.00  0.00           H  
ATOM   1054  CA  GLU    71      53.703  92.462  43.071  1.00  0.00           C  
ATOM   1055  HA  GLU    71      53.083  91.566  43.029  1.00  0.00           H  
ATOM   1056  CB  GLU    71      53.062  93.669  43.680  1.00  0.00           C  
ATOM   1057  HB2 GLU    71      53.785  94.484  43.724  1.00  0.00           H  
ATOM   1058  HB3 GLU    71      52.241  94.005  43.047  1.00  0.00           H  
ATOM   1059  CG  GLU    71      52.531  93.370  45.103  1.00  0.00           C  
ATOM   1060  HG2 GLU    71      52.172  92.341  45.145  1.00  0.00           H  
ATOM   1061  HG3 GLU    71      53.351  93.450  45.818  1.00  0.00           H  
ATOM   1062  CD  GLU    71      51.370  94.345  45.530  1.00  0.00           C  
ATOM   1063  OE1 GLU    71      51.033  95.303  44.774  1.00  0.00           O  
ATOM   1064  OE2 GLU    71      50.679  94.099  46.544  1.00  0.00           O  
ATOM   1065  C   GLU    71      54.012  92.878  41.612  1.00  0.00           C  
ATOM   1066  O   GLU    71      53.467  92.378  40.594  1.00  0.00           O  
ATOM   1067  N   ALA    72      55.069  93.667  41.489  1.00  0.00           N  
ATOM   1068  H   ALA    72      55.560  94.087  42.279  1.00  0.00           H  
ATOM   1069  CA  ALA    72      55.642  94.015  40.147  1.00  0.00           C  
ATOM   1070  HA  ALA    72      54.838  94.349  39.491  1.00  0.00           H  
ATOM   1071  CB  ALA    72      56.639  95.209  40.280  1.00  0.00           C  
ATOM   1072  HB1 ALA    72      57.048  95.452  39.299  1.00  0.00           H  
ATOM   1073  HB2 ALA    72      56.116  96.077  40.681  1.00  0.00           H  
ATOM   1074  HB3 ALA    72      57.451  94.932  40.953  1.00  0.00           H  
ATOM   1075  C   ALA    72      56.264  92.743  39.439  1.00  0.00           C  
ATOM   1076  O   ALA    72      56.337  92.702  38.238  1.00  0.00           O  
ATOM   1077  N   LEU    73      56.845  91.770  40.175  1.00  0.00           N  
ATOM   1078  H   LEU    73      56.977  91.820  41.185  1.00  0.00           H  
ATOM   1079  CA  LEU    73      57.347  90.519  39.545  1.00  0.00           C  
ATOM   1080  HA  LEU    73      58.036  90.735  38.728  1.00  0.00           H  
ATOM   1081  CB  LEU    73      58.111  89.709  40.677  1.00  0.00           C  
ATOM   1082  HB2 LEU    73      59.021  90.241  40.958  1.00  0.00           H  
ATOM   1083  HB3 LEU    73      57.488  89.650  41.570  1.00  0.00           H  
ATOM   1084  CG  LEU    73      58.464  88.304  40.205  1.00  0.00           C  
ATOM   1085  HG  LEU    73      57.518  87.832  39.937  1.00  0.00           H  
ATOM   1086  CD1 LEU    73      59.422  88.365  39.005  1.00  0.00           C  
ATOM   1087 HD11 LEU    73      59.663  87.353  38.681  1.00  0.00           H  
ATOM   1088 HD12 LEU    73      58.947  88.905  38.187  1.00  0.00           H  
ATOM   1089 HD13 LEU    73      60.338  88.880  39.297  1.00  0.00           H  
ATOM   1090  CD2 LEU    73      59.186  87.443  41.337  1.00  0.00           C  
ATOM   1091 HD21 LEU    73      59.415  86.451  40.949  1.00  0.00           H  
ATOM   1092 HD22 LEU    73      60.110  87.938  41.638  1.00  0.00           H  
ATOM   1093 HD23 LEU    73      58.527  87.351  42.200  1.00  0.00           H  
ATOM   1094  C   LEU    73      56.208  89.723  38.887  1.00  0.00           C  
ATOM   1095  O   LEU    73      56.278  89.404  37.674  1.00  0.00           O  
ATOM   1096  N   VAL    74      55.182  89.353  39.609  1.00  0.00           N  
ATOM   1097  H   VAL    74      55.063  89.611  40.590  1.00  0.00           H  
ATOM   1098  CA  VAL    74      54.048  88.487  39.048  1.00  0.00           C  
ATOM   1099  HA  VAL    74      54.397  87.641  38.456  1.00  0.00           H  
ATOM   1100  CB  VAL    74      53.290  87.954  40.282  1.00  0.00           C  
ATOM   1101  HB  VAL    74      52.799  88.824  40.719  1.00  0.00           H  
ATOM   1102  CG1 VAL    74      52.200  86.926  39.956  1.00  0.00           C  
ATOM   1103 HG11 VAL    74      51.717  86.603  40.878  1.00  0.00           H  
ATOM   1104 HG12 VAL    74      51.459  87.379  39.297  1.00  0.00           H  
ATOM   1105 HG13 VAL    74      52.649  86.065  39.460  1.00  0.00           H  
ATOM   1106  CG2 VAL    74      54.263  87.311  41.245  1.00  0.00           C  
ATOM   1107 HG21 VAL    74      53.723  86.937  42.114  1.00  0.00           H  
ATOM   1108 HG22 VAL    74      54.772  86.484  40.751  1.00  0.00           H  
ATOM   1109 HG23 VAL    74      54.999  88.049  41.566  1.00  0.00           H  
ATOM   1110  C   VAL    74      53.196  89.289  38.058  1.00  0.00           C  
ATOM   1111  O   VAL    74      52.770  88.701  37.061  1.00  0.00           O  
ATOM   1112  N   ALA    75      53.098  90.601  38.038  1.00  0.00           N  
ATOM   1113  H   ALA    75      53.497  91.197  38.763  1.00  0.00           H  
ATOM   1114  CA  ALA    75      52.436  91.325  37.020  1.00  0.00           C  
ATOM   1115  HA  ALA    75      51.425  90.970  36.816  1.00  0.00           H  
ATOM   1116  CB  ALA    75      52.438  92.783  37.568  1.00  0.00           C  
ATOM   1117  HB1 ALA    75      51.944  93.441  36.853  1.00  0.00           H  
ATOM   1118  HB2 ALA    75      51.905  92.816  38.519  1.00  0.00           H  
ATOM   1119  HB3 ALA    75      53.465  93.115  37.717  1.00  0.00           H  
ATOM   1120  C   ALA    75      53.178  91.167  35.600  1.00  0.00           C  
ATOM   1121  O   ALA    75      52.453  91.043  34.600  1.00  0.00           O  
ATOM   1122  N   ALA    76      54.528  91.135  35.578  1.00  0.00           N  
ATOM   1123  H   ALA    76      55.119  91.289  36.396  1.00  0.00           H  
ATOM   1124  CA  ALA    76      55.248  90.874  34.361  1.00  0.00           C  
ATOM   1125  HA  ALA    76      54.745  91.485  33.611  1.00  0.00           H  
ATOM   1126  CB  ALA    76      56.703  91.155  34.711  1.00  0.00           C  
ATOM   1127  HB1 ALA    76      57.327  90.980  33.835  1.00  0.00           H  
ATOM   1128  HB2 ALA    76      56.807  92.192  35.029  1.00  0.00           H  
ATOM   1129  HB3 ALA    76      57.018  90.493  35.518  1.00  0.00           H  
ATOM   1130  C   ALA    76      55.241  89.445  33.735  1.00  0.00           C  
ATOM   1131  O   ALA    76      55.308  89.439  32.485  1.00  0.00           O  
ATOM   1132  N   VAL    77      54.998  88.343  34.514  1.00  0.00           N  
ATOM   1133  H   VAL    77      54.935  88.367  35.532  1.00  0.00           H  
ATOM   1134  CA  VAL    77      54.805  87.009  33.920  1.00  0.00           C  
ATOM   1135  HA  VAL    77      55.493  86.946  33.078  1.00  0.00           H  
ATOM   1136  CB  VAL    77      55.212  85.851  34.936  1.00  0.00           C  
ATOM   1137  HB  VAL    77      56.190  86.048  35.376  1.00  0.00           H  
ATOM   1138  CG1 VAL    77      54.269  85.775  36.125  1.00  0.00           C  
ATOM   1139 HG11 VAL    77      54.586  84.972  36.790  1.00  0.00           H  
ATOM   1140 HG12 VAL    77      54.289  86.722  36.665  1.00  0.00           H  
ATOM   1141 HG13 VAL    77      53.257  85.579  35.774  1.00  0.00           H  
ATOM   1142  CG2 VAL    77      55.255  84.563  34.139  1.00  0.00           C  
ATOM   1143 HG21 VAL    77      55.532  83.738  34.795  1.00  0.00           H  
ATOM   1144 HG22 VAL    77      54.274  84.370  33.707  1.00  0.00           H  
ATOM   1145 HG23 VAL    77      55.992  84.654  33.340  1.00  0.00           H  
ATOM   1146  C   VAL    77      53.395  86.805  33.276  1.00  0.00           C  
ATOM   1147  O   VAL    77      53.291  86.277  32.176  1.00  0.00           O  
ATOM   1148  N   VAL    78      52.395  87.399  33.875  1.00  0.00           N  
ATOM   1149  H   VAL    78      52.465  87.927  34.744  1.00  0.00           H  
ATOM   1150  CA  VAL    78      50.994  87.323  33.262  1.00  0.00           C  
ATOM   1151  HA  VAL    78      50.977  86.312  32.853  1.00  0.00           H  
ATOM   1152  CB  VAL    78      49.856  87.484  34.240  1.00  0.00           C  
ATOM   1153  HB  VAL    78      49.021  87.173  33.612  1.00  0.00           H  
ATOM   1154  CG1 VAL    78      49.953  86.568  35.509  1.00  0.00           C  
ATOM   1155 HG11 VAL    78      49.095  86.752  36.156  1.00  0.00           H  
ATOM   1156 HG12 VAL    78      49.961  85.522  35.203  1.00  0.00           H  
ATOM   1157 HG13 VAL    78      50.871  86.794  36.052  1.00  0.00           H  
ATOM   1158  CG2 VAL    78      49.580  88.970  34.756  1.00  0.00           C  
ATOM   1159 HG21 VAL    78      48.742  88.964  35.453  1.00  0.00           H  
ATOM   1160 HG22 VAL    78      50.467  89.352  35.260  1.00  0.00           H  
ATOM   1161 HG23 VAL    78      49.341  89.612  33.908  1.00  0.00           H  
ATOM   1162  C   VAL    78      50.766  88.392  32.178  1.00  0.00           C  
ATOM   1163  O   VAL    78      49.987  88.124  31.251  1.00  0.00           O  
ATOM   1164  N   GLU    79      51.550  89.449  32.124  1.00  0.00           N  
ATOM   1165  H   GLU    79      52.134  89.731  32.911  1.00  0.00           H  
ATOM   1166  CA  GLU    79      51.688  90.323  30.988  1.00  0.00           C  
ATOM   1167  HA  GLU    79      50.657  90.498  30.683  1.00  0.00           H  
ATOM   1168  CB  GLU    79      52.419  91.641  31.376  1.00  0.00           C  
ATOM   1169  HB2 GLU    79      51.895  92.092  32.219  1.00  0.00           H  
ATOM   1170  HB3 GLU    79      53.423  91.392  31.721  1.00  0.00           H  
ATOM   1171  CG  GLU    79      52.531  92.667  30.277  1.00  0.00           C  
ATOM   1172  HG2 GLU    79      52.691  92.148  29.333  1.00  0.00           H  
ATOM   1173  HG3 GLU    79      51.579  93.192  30.194  1.00  0.00           H  
ATOM   1174  CD  GLU    79      53.694  93.743  30.473  1.00  0.00           C  
ATOM   1175  OE1 GLU    79      53.893  94.024  31.685  1.00  0.00           O  
ATOM   1176  OE2 GLU    79      54.285  94.176  29.505  1.00  0.00           O  
ATOM   1177  C   GLU    79      52.412  89.750  29.823  1.00  0.00           C  
ATOM   1178  O   GLU    79      51.910  89.708  28.664  1.00  0.00           O  
ATOM   1179  N   ARG    80      53.613  89.235  30.131  1.00  0.00           N  
ATOM   1180  H   ARG    80      54.022  89.215  31.065  1.00  0.00           H  
ATOM   1181  CA  ARG    80      54.491  88.605  28.986  1.00  0.00           C  
ATOM   1182  HA  ARG    80      54.447  89.247  28.107  1.00  0.00           H  
ATOM   1183  CB  ARG    80      55.952  88.495  29.536  1.00  0.00           C  
ATOM   1184  HB2 ARG    80      56.301  89.493  29.802  1.00  0.00           H  
ATOM   1185  HB3 ARG    80      55.938  87.908  30.453  1.00  0.00           H  
ATOM   1186  CG  ARG    80      56.930  87.884  28.594  1.00  0.00           C  
ATOM   1187  HG2 ARG    80      57.910  87.878  29.070  1.00  0.00           H  
ATOM   1188  HG3 ARG    80      56.647  86.845  28.431  1.00  0.00           H  
ATOM   1189  CD  ARG    80      57.058  88.575  27.223  1.00  0.00           C  
ATOM   1190  HD2 ARG    80      56.067  88.621  26.770  1.00  0.00           H  
ATOM   1191  HD3 ARG    80      57.380  89.604  27.389  1.00  0.00           H  
ATOM   1192  NE  ARG    80      57.981  87.952  26.251  1.00  0.00           N  
ATOM   1193  HE  ARG    80      58.915  88.360  26.197  1.00  0.00           H  
ATOM   1194  CZ  ARG    80      57.739  86.896  25.416  1.00  0.00           C  
ATOM   1195  NH1 ARG    80      56.511  86.376  25.377  1.00  0.00           N  
ATOM   1196 HH11 ARG    80      55.773  86.767  25.963  1.00  0.00           H  
ATOM   1197 HH12 ARG    80      56.309  85.588  24.761  1.00  0.00           H  
ATOM   1198  NH2 ARG    80      58.701  86.315  24.800  1.00  0.00           N  
ATOM   1199 HH21 ARG    80      59.659  86.640  24.931  1.00  0.00           H  
ATOM   1200 HH22 ARG    80      58.508  85.528  24.180  1.00  0.00           H  
ATOM   1201  C   ARG    80      53.977  87.260  28.496  1.00  0.00           C  
ATOM   1202  O   ARG    80      54.185  86.997  27.289  1.00  0.00           O  
ATOM   1203  N   TYR    81      53.435  86.461  29.361  1.00  0.00           N  
ATOM   1204  H   TYR    81      53.315  86.667  30.352  1.00  0.00           H  
ATOM   1205  CA  TYR    81      52.955  85.182  28.937  1.00  0.00           C  
ATOM   1206  HA  TYR    81      52.941  85.084  27.852  1.00  0.00           H  
ATOM   1207  CB  TYR    81      53.946  84.158  29.549  1.00  0.00           C  
ATOM   1208  HB2 TYR    81      53.903  84.292  30.629  1.00  0.00           H  
ATOM   1209  HB3 TYR    81      53.541  83.169  29.333  1.00  0.00           H  
ATOM   1210  CG  TYR    81      55.403  84.111  29.183  1.00  0.00           C  
ATOM   1211  CD1 TYR    81      55.828  84.231  27.828  1.00  0.00           C  
ATOM   1212  HD1 TYR    81      55.113  84.419  27.041  1.00  0.00           H  
ATOM   1213  CE1 TYR    81      57.228  84.096  27.529  1.00  0.00           C  
ATOM   1214  HE1 TYR    81      57.541  84.150  26.497  1.00  0.00           H  
ATOM   1215  CZ  TYR    81      58.198  83.900  28.507  1.00  0.00           C  
ATOM   1216  OH  TYR    81      59.466  83.896  28.159  1.00  0.00           O  
ATOM   1217  HH  TYR    81      59.999  83.488  28.872  1.00  0.00           H  
ATOM   1218  CE2 TYR    81      57.732  83.849  29.849  1.00  0.00           C  
ATOM   1219  HE2 TYR    81      58.447  83.807  30.656  1.00  0.00           H  
ATOM   1220  CD2 TYR    81      56.397  83.850  30.137  1.00  0.00           C  
ATOM   1221  HD2 TYR    81      56.091  83.641  31.151  1.00  0.00           H  
ATOM   1222  C   TYR    81      51.441  84.943  29.297  1.00  0.00           C  
ATOM   1223  O   TYR    81      50.724  84.476  28.445  1.00  0.00           O  
ATOM   1224  N   GLY    82      51.009  85.265  30.493  1.00  0.00           N  
ATOM   1225  H   GLY    82      51.565  85.850  31.117  1.00  0.00           H  
ATOM   1226  CA  GLY    82      49.711  84.862  31.115  1.00  0.00           C  
ATOM   1227  HA2 GLY    82      49.131  85.769  31.283  1.00  0.00           H  
ATOM   1228  HA3 GLY    82      49.166  84.266  30.382  1.00  0.00           H  
ATOM   1229  C   GLY    82      49.727  84.065  32.447  1.00  0.00           C  
ATOM   1230  O   GLY    82      50.778  83.860  32.972  1.00  0.00           O  
ATOM   1231  N   PRO    83      48.548  83.640  32.887  1.00  0.00           N  
ATOM   1232  CD  PRO    83      47.237  83.810  32.291  1.00  0.00           C  
ATOM   1233  HD2 PRO    83      46.996  82.980  31.625  1.00  0.00           H  
ATOM   1234  HD3 PRO    83      47.190  84.721  31.696  1.00  0.00           H  
ATOM   1235  CG  PRO    83      46.262  83.871  33.479  1.00  0.00           C  
ATOM   1236  HG2 PRO    83      45.234  83.660  33.181  1.00  0.00           H  
ATOM   1237  HG3 PRO    83      46.260  84.848  33.963  1.00  0.00           H  
ATOM   1238  CB  PRO    83      46.836  82.788  34.371  1.00  0.00           C  
ATOM   1239  HB2 PRO    83      46.519  81.792  34.061  1.00  0.00           H  
ATOM   1240  HB3 PRO    83      46.532  82.911  35.410  1.00  0.00           H  
ATOM   1241  CA  PRO    83      48.368  82.999  34.181  1.00  0.00           C  
ATOM   1242  HA  PRO    83      48.709  83.634  35.000  1.00  0.00           H  
ATOM   1243  C   PRO    83      49.333  81.725  34.410  1.00  0.00           C  
ATOM   1244  O   PRO    83      49.405  80.785  33.580  1.00  0.00           O  
ATOM   1245  N   VAL    84      49.954  81.594  35.604  1.00  0.00           N  
ATOM   1246  H   VAL    84      49.666  82.059  36.466  1.00  0.00           H  
ATOM   1247  CA  VAL    84      51.137  80.725  35.720  1.00  0.00           C  
ATOM   1248  HA  VAL    84      51.788  80.711  34.847  1.00  0.00           H  
ATOM   1249  CB  VAL    84      52.046  81.269  36.847  1.00  0.00           C  
ATOM   1250  HB  VAL    84      51.440  81.444  37.735  1.00  0.00           H  
ATOM   1251  CG1 VAL    84      53.126  80.247  37.262  1.00  0.00           C  
ATOM   1252 HG11 VAL    84      53.742  80.671  38.055  1.00  0.00           H  
ATOM   1253 HG12 VAL    84      52.646  79.337  37.622  1.00  0.00           H  
ATOM   1254 HG13 VAL    84      53.754  80.012  36.403  1.00  0.00           H  
ATOM   1255  CG2 VAL    84      52.665  82.589  36.393  1.00  0.00           C  
ATOM   1256 HG21 VAL    84      53.309  82.980  37.181  1.00  0.00           H  
ATOM   1257 HG22 VAL    84      53.256  82.423  35.492  1.00  0.00           H  
ATOM   1258 HG23 VAL    84      51.874  83.308  36.181  1.00  0.00           H  
ATOM   1259  C   VAL    84      50.598  79.309  35.893  1.00  0.00           C  
ATOM   1260  O   VAL    84      49.652  79.126  36.659  1.00  0.00           O  
ATOM   1261  N   ASP    85      51.045  78.207  35.208  1.00  0.00           N  
ATOM   1262  H   ASP    85      51.646  78.285  34.388  1.00  0.00           H  
ATOM   1263  CA  ASP    85      50.733  76.834  35.543  1.00  0.00           C  
ATOM   1264  HA  ASP    85      49.792  76.986  36.071  1.00  0.00           H  
ATOM   1265  CB  ASP    85      50.562  75.935  34.365  1.00  0.00           C  
ATOM   1266  HB2 ASP    85      51.543  75.690  33.957  1.00  0.00           H  
ATOM   1267  HB3 ASP    85      50.110  74.999  34.694  1.00  0.00           H  
ATOM   1268  CG  ASP    85      49.697  76.549  33.261  1.00  0.00           C  
ATOM   1269  OD1 ASP    85      50.232  77.302  32.430  1.00  0.00           O  
ATOM   1270  OD2 ASP    85      48.467  76.222  33.359  1.00  0.00           O  
ATOM   1271  C   ASP    85      51.755  76.099  36.489  1.00  0.00           C  
ATOM   1272  O   ASP    85      51.361  75.144  37.119  1.00  0.00           O  
ATOM   1273  N   VAL    86      53.003  76.567  36.569  1.00  0.00           N  
ATOM   1274  H   VAL    86      53.273  77.434  36.104  1.00  0.00           H  
ATOM   1275  CA  VAL    86      54.129  75.957  37.289  1.00  0.00           C  
ATOM   1276  HA  VAL    86      53.739  75.164  37.927  1.00  0.00           H  
ATOM   1277  CB  VAL    86      55.142  75.349  36.360  1.00  0.00           C  
ATOM   1278  HB  VAL    86      55.331  76.147  35.641  1.00  0.00           H  
ATOM   1279  CG1 VAL    86      56.497  75.030  36.953  1.00  0.00           C  
ATOM   1280 HG11 VAL    86      57.137  74.597  36.184  1.00  0.00           H  
ATOM   1281 HG12 VAL    86      56.952  75.945  37.331  1.00  0.00           H  
ATOM   1282 HG13 VAL    86      56.378  74.319  37.770  1.00  0.00           H  
ATOM   1283  CG2 VAL    86      54.563  74.073  35.647  1.00  0.00           C  
ATOM   1284 HG21 VAL    86      55.318  73.654  34.981  1.00  0.00           H  
ATOM   1285 HG22 VAL    86      54.288  73.330  36.396  1.00  0.00           H  
ATOM   1286 HG23 VAL    86      53.681  74.348  35.068  1.00  0.00           H  
ATOM   1287  C   VAL    86      54.843  77.097  38.100  1.00  0.00           C  
ATOM   1288  O   VAL    86      55.540  77.900  37.453  1.00  0.00           O  
ATOM   1289  N   LEU    87      54.743  77.070  39.433  1.00  0.00           N  
ATOM   1290  H   LEU    87      54.074  76.504  39.955  1.00  0.00           H  
ATOM   1291  CA  LEU    87      55.611  77.870  40.228  1.00  0.00           C  
ATOM   1292  HA  LEU    87      56.043  78.650  39.601  1.00  0.00           H  
ATOM   1293  CB  LEU    87      54.867  78.538  41.331  1.00  0.00           C  
ATOM   1294  HB2 LEU    87      54.119  79.198  40.892  1.00  0.00           H  
ATOM   1295  HB3 LEU    87      54.328  77.775  41.893  1.00  0.00           H  
ATOM   1296  CG  LEU    87      55.749  79.383  42.348  1.00  0.00           C  
ATOM   1297  HG  LEU    87      56.460  78.696  42.805  1.00  0.00           H  
ATOM   1298  CD1 LEU    87      56.635  80.496  41.628  1.00  0.00           C  
ATOM   1299 HD11 LEU    87      57.215  81.039  42.375  1.00  0.00           H  
ATOM   1300 HD12 LEU    87      57.313  80.020  40.920  1.00  0.00           H  
ATOM   1301 HD13 LEU    87      55.986  81.192  41.096  1.00  0.00           H  
ATOM   1302  CD2 LEU    87      54.874  79.971  43.457  1.00  0.00           C  
ATOM   1303 HD21 LEU    87      55.496  80.546  44.144  1.00  0.00           H  
ATOM   1304 HD22 LEU    87      54.120  80.623  43.019  1.00  0.00           H  
ATOM   1305 HD23 LEU    87      54.384  79.163  44.002  1.00  0.00           H  
ATOM   1306  C   LEU    87      56.758  76.957  40.820  1.00  0.00           C  
ATOM   1307  O   LEU    87      56.472  76.033  41.552  1.00  0.00           O  
ATOM   1308  N   VAL    88      57.999  77.382  40.662  1.00  0.00           N  
ATOM   1309  H   VAL    88      58.224  78.221  40.128  1.00  0.00           H  
ATOM   1310  CA  VAL    88      59.202  76.716  41.227  1.00  0.00           C  
ATOM   1311  HA  VAL    88      58.819  75.870  41.796  1.00  0.00           H  
ATOM   1312  CB  VAL    88      60.129  75.960  40.287  1.00  0.00           C  
ATOM   1313  HB  VAL    88      60.661  76.667  39.649  1.00  0.00           H  
ATOM   1314  CG1 VAL    88      61.174  75.177  41.120  1.00  0.00           C  
ATOM   1315 HG11 VAL    88      61.841  74.634  40.450  1.00  0.00           H  
ATOM   1316 HG12 VAL    88      61.756  75.875  41.723  1.00  0.00           H  
ATOM   1317 HG13 VAL    88      60.663  74.471  41.774  1.00  0.00           H  
ATOM   1318  CG2 VAL    88      59.307  75.018  39.331  1.00  0.00           C  
ATOM   1319 HG21 VAL    88      59.989  74.487  38.668  1.00  0.00           H  
ATOM   1320 HG22 VAL    88      58.744  74.298  39.925  1.00  0.00           H  
ATOM   1321 HG23 VAL    88      58.616  75.616  38.736  1.00  0.00           H  
ATOM   1322  C   VAL    88      59.919  77.704  42.120  1.00  0.00           C  
ATOM   1323  O   VAL    88      60.416  78.706  41.647  1.00  0.00           O  
ATOM   1324  N   ASN    89      59.943  77.356  43.443  1.00  0.00           N  
ATOM   1325  H   ASN    89      59.553  76.489  43.813  1.00  0.00           H  
ATOM   1326  CA  ASN    89      60.556  78.242  44.464  1.00  0.00           C  
ATOM   1327  HA  ASN    89      60.649  79.260  44.084  1.00  0.00           H  
ATOM   1328  CB  ASN    89      59.610  78.232  45.716  1.00  0.00           C  
ATOM   1329  HB2 ASN    89      59.372  77.204  45.987  1.00  0.00           H  
ATOM   1330  HB3 ASN    89      60.125  78.676  46.568  1.00  0.00           H  
ATOM   1331  CG  ASN    89      58.345  78.984  45.446  1.00  0.00           C  
ATOM   1332  OD1 ASN    89      58.270  79.976  44.744  1.00  0.00           O  
ATOM   1333  ND2 ASN    89      57.259  78.504  46.059  1.00  0.00           N  
ATOM   1334 HD21 ASN    89      56.359  78.969  45.940  1.00  0.00           H  
ATOM   1335 HD22 ASN    89      57.330  77.673  46.646  1.00  0.00           H  
ATOM   1336  C   ASN    89      61.985  77.827  44.797  1.00  0.00           C  
ATOM   1337  O   ASN    89      62.160  77.149  45.815  1.00  0.00           O  
ATOM   1338  N   ASN    90      62.968  78.206  44.021  1.00  0.00           N  
ATOM   1339  H   ASN    90      62.864  78.828  43.219  1.00  0.00           H  
ATOM   1340  CA  ASN    90      64.397  77.717  44.281  1.00  0.00           C  
ATOM   1341  HA  ASN    90      64.273  76.705  44.666  1.00  0.00           H  
ATOM   1342  CB  ASN    90      65.246  77.749  42.941  1.00  0.00           C  
ATOM   1343  HB2 ASN    90      64.633  77.312  42.153  1.00  0.00           H  
ATOM   1344  HB3 ASN    90      65.406  78.795  42.678  1.00  0.00           H  
ATOM   1345  CG  ASN    90      66.611  77.048  42.909  1.00  0.00           C  
ATOM   1346  OD1 ASN    90      66.683  75.858  43.185  1.00  0.00           O  
ATOM   1347  ND2 ASN    90      67.619  77.816  42.654  1.00  0.00           N  
ATOM   1348 HD21 ASN    90      68.566  77.439  42.676  1.00  0.00           H  
ATOM   1349 HD22 ASN    90      67.467  78.800  42.433  1.00  0.00           H  
ATOM   1350  C   ASN    90      65.160  78.513  45.320  1.00  0.00           C  
ATOM   1351  O   ASN    90      66.219  78.035  45.747  1.00  0.00           O  
ATOM   1352  N   ALA    91      64.711  79.745  45.600  1.00  0.00           N  
ATOM   1353  H   ALA    91      63.833  80.100  45.221  1.00  0.00           H  
ATOM   1354  CA  ALA    91      65.396  80.722  46.460  1.00  0.00           C  
ATOM   1355  HA  ALA    91      66.275  81.044  45.902  1.00  0.00           H  
ATOM   1356  CB  ALA    91      64.482  81.901  46.751  1.00  0.00           C  
ATOM   1357  HB1 ALA    91      65.002  82.616  47.388  1.00  0.00           H  
ATOM   1358  HB2 ALA    91      64.203  82.385  45.815  1.00  0.00           H  
ATOM   1359  HB3 ALA    91      63.584  81.548  47.258  1.00  0.00           H  
ATOM   1360  C   ALA    91      65.902  80.126  47.808  1.00  0.00           C  
ATOM   1361  O   ALA    91      65.405  79.154  48.366  1.00  0.00           O  
ATOM   1362  N   GLY    92      67.014  80.689  48.265  1.00  0.00           N  
ATOM   1363  H   GLY    92      67.571  81.318  47.687  1.00  0.00           H  
ATOM   1364  CA  GLY    92      67.581  80.506  49.587  1.00  0.00           C  
ATOM   1365  HA2 GLY    92      66.874  80.841  50.346  1.00  0.00           H  
ATOM   1366  HA3 GLY    92      67.769  79.448  49.771  1.00  0.00           H  
ATOM   1367  C   GLY    92      68.895  81.304  49.698  1.00  0.00           C  
ATOM   1368  O   GLY    92      69.416  81.907  48.742  1.00  0.00           O  
ATOM   1369  N   ARG    93      69.444  81.348  50.919  1.00  0.00           N  
ATOM   1370  H   ARG    93      68.913  81.218  51.780  1.00  0.00           H  
ATOM   1371  CA  ARG    93      70.911  81.596  51.136  1.00  0.00           C  
ATOM   1372  HA  ARG    93      71.495  81.171  50.321  1.00  0.00           H  
ATOM   1373  CB  ARG    93      71.087  83.143  51.195  1.00  0.00           C  
ATOM   1374  HB2 ARG    93      72.148  83.358  51.064  1.00  0.00           H  
ATOM   1375  HB3 ARG    93      70.567  83.565  50.335  1.00  0.00           H  
ATOM   1376  CG  ARG    93      70.636  83.870  52.382  1.00  0.00           C  
ATOM   1377  HG2 ARG    93      69.549  83.870  52.456  1.00  0.00           H  
ATOM   1378  HG3 ARG    93      71.019  83.415  53.295  1.00  0.00           H  
ATOM   1379  CD  ARG    93      71.185  85.300  52.195  1.00  0.00           C  
ATOM   1380  HD2 ARG    93      72.196  85.236  51.793  1.00  0.00           H  
ATOM   1381  HD3 ARG    93      70.577  85.813  51.448  1.00  0.00           H  
ATOM   1382  NE  ARG    93      71.216  86.124  53.428  1.00  0.00           N  
ATOM   1383  HE  ARG    93      70.432  86.765  53.553  1.00  0.00           H  
ATOM   1384  CZ  ARG    93      72.113  86.135  54.373  1.00  0.00           C  
ATOM   1385  NH1 ARG    93      73.265  85.475  54.251  1.00  0.00           N  
ATOM   1386 HH11 ARG    93      73.462  84.944  53.403  1.00  0.00           H  
ATOM   1387 HH12 ARG    93      73.950  85.501  55.006  1.00  0.00           H  
ATOM   1388  NH2 ARG    93      72.011  86.883  55.413  1.00  0.00           N  
ATOM   1389 HH21 ARG    93      71.206  87.499  55.523  1.00  0.00           H  
ATOM   1390 HH22 ARG    93      72.738  86.860  56.129  1.00  0.00           H  
ATOM   1391  C   ARG    93      71.450  80.900  52.367  1.00  0.00           C  
ATOM   1392  O   ARG    93      70.673  80.800  53.323  1.00  0.00           O  
ATOM   1393  N   PRO    94      72.771  80.548  52.395  1.00  0.00           N  
ATOM   1394  CD  PRO    94      73.710  80.664  51.259  1.00  0.00           C  
ATOM   1395  HD2 PRO    94      73.513  81.560  50.669  1.00  0.00           H  
ATOM   1396  HD3 PRO    94      73.626  79.813  50.584  1.00  0.00           H  
ATOM   1397  CG  PRO    94      75.107  80.723  51.927  1.00  0.00           C  
ATOM   1398  HG2 PRO    94      75.408  81.733  52.203  1.00  0.00           H  
ATOM   1399  HG3 PRO    94      75.899  80.315  51.299  1.00  0.00           H  
ATOM   1400  CB  PRO    94      74.779  79.835  53.141  1.00  0.00           C  
ATOM   1401  HB2 PRO    94      75.543  79.926  53.913  1.00  0.00           H  
ATOM   1402  HB3 PRO    94      74.734  78.784  52.858  1.00  0.00           H  
ATOM   1403  CA  PRO    94      73.444  80.321  53.637  1.00  0.00           C  
ATOM   1404  HA  PRO    94      72.899  79.623  54.272  1.00  0.00           H  
ATOM   1405  C   PRO    94      73.471  81.408  54.677  1.00  0.00           C  
ATOM   1406  O   PRO    94      73.751  82.608  54.384  1.00  0.00           O  
ATOM   1407  N   GLY    95      73.330  81.023  55.921  1.00  0.00           N  
ATOM   1408  H   GLY    95      72.887  80.145  56.192  1.00  0.00           H  
ATOM   1409  CA  GLY    95      73.794  81.797  57.015  1.00  0.00           C  
ATOM   1410  HA2 GLY    95      74.873  81.915  56.928  1.00  0.00           H  
ATOM   1411  HA3 GLY    95      73.357  82.793  56.946  1.00  0.00           H  
ATOM   1412  C   GLY    95      73.487  81.240  58.336  1.00  0.00           C  
ATOM   1413  O   GLY    95      72.833  80.204  58.366  1.00  0.00           O  
ATOM   1414  N   GLY    96      74.109  81.740  59.436  1.00  0.00           N  
ATOM   1415  H   GLY    96      74.677  82.584  59.367  1.00  0.00           H  
ATOM   1416  CA  GLY    96      74.097  81.241  60.768  1.00  0.00           C  
ATOM   1417  HA2 GLY    96      73.107  81.408  61.192  1.00  0.00           H  
ATOM   1418  HA3 GLY    96      74.253  80.163  60.737  1.00  0.00           H  
ATOM   1419  C   GLY    96      75.141  81.859  61.707  1.00  0.00           C  
ATOM   1420  O   GLY    96      75.699  82.898  61.348  1.00  0.00           O  
ATOM   1421  N   GLY    97      75.379  81.266  62.855  1.00  0.00           N  
ATOM   1422  H   GLY    97      74.800  80.521  63.240  1.00  0.00           H  
ATOM   1423  CA  GLY    97      76.554  81.648  63.716  1.00  0.00           C  
ATOM   1424  HA2 GLY    97      77.484  81.402  63.203  1.00  0.00           H  
ATOM   1425  HA3 GLY    97      76.557  82.726  63.880  1.00  0.00           H  
ATOM   1426  C   GLY    97      76.498  80.922  65.058  1.00  0.00           C  
ATOM   1427  O   GLY    97      75.604  80.100  65.241  1.00  0.00           O  
ATOM   1428  N   ALA    98      77.465  81.104  65.989  1.00  0.00           N  
ATOM   1429  H   ALA    98      78.357  81.567  65.816  1.00  0.00           H  
ATOM   1430  CA  ALA    98      77.270  80.624  67.352  1.00  0.00           C  
ATOM   1431  HA  ALA    98      77.093  79.550  67.402  1.00  0.00           H  
ATOM   1432  CB  ALA    98      78.582  81.074  68.056  1.00  0.00           C  
ATOM   1433  HB1 ALA    98      78.558  80.768  69.102  1.00  0.00           H  
ATOM   1434  HB2 ALA    98      79.437  80.612  67.562  1.00  0.00           H  
ATOM   1435  HB3 ALA    98      78.672  82.159  67.998  1.00  0.00           H  
ATOM   1436  C   ALA    98      76.002  81.235  68.031  1.00  0.00           C  
ATOM   1437  O   ALA    98      75.847  82.461  68.079  1.00  0.00           O  
ATOM   1438  N   THR    99      75.204  80.364  68.598  1.00  0.00           N  
ATOM   1439  H   THR    99      75.427  79.390  68.808  1.00  0.00           H  
ATOM   1440  CA  THR    99      73.846  80.829  68.971  1.00  0.00           C  
ATOM   1441  HA  THR    99      73.510  81.296  68.045  1.00  0.00           H  
ATOM   1442  CB  THR    99      72.978  79.680  69.383  1.00  0.00           C  
ATOM   1443  HB  THR    99      73.483  79.335  70.285  1.00  0.00           H  
ATOM   1444  CG2 THR    99      71.548  79.932  69.909  1.00  0.00           C  
ATOM   1445 HG21 THR    99      71.077  78.981  70.155  1.00  0.00           H  
ATOM   1446 HG22 THR    99      71.594  80.556  70.801  1.00  0.00           H  
ATOM   1447 HG23 THR    99      70.961  80.439  69.142  1.00  0.00           H  
ATOM   1448  OG1 THR    99      72.939  78.752  68.366  1.00  0.00           O  
ATOM   1449  HG1 THR    99      72.371  77.997  68.635  1.00  0.00           H  
ATOM   1450  C   THR    99      73.728  81.900  69.985  1.00  0.00           C  
ATOM   1451  O   THR    99      72.869  82.741  69.859  1.00  0.00           O  
ATOM   1452  N   ALA   100      74.699  82.016  70.957  1.00  0.00           N  
ATOM   1453  H   ALA   100      75.408  81.297  71.096  1.00  0.00           H  
ATOM   1454  CA  ALA   100      74.850  83.135  71.891  1.00  0.00           C  
ATOM   1455  HA  ALA   100      73.896  83.385  72.356  1.00  0.00           H  
ATOM   1456  CB  ALA   100      75.917  82.624  72.908  1.00  0.00           C  
ATOM   1457  HB1 ALA   100      76.106  83.392  73.657  1.00  0.00           H  
ATOM   1458  HB2 ALA   100      75.550  81.722  73.399  1.00  0.00           H  
ATOM   1459  HB3 ALA   100      76.844  82.397  72.381  1.00  0.00           H  
ATOM   1460  C   ALA   100      75.225  84.473  71.254  1.00  0.00           C  
ATOM   1461  O   ALA   100      75.121  85.485  71.885  1.00  0.00           O  
ATOM   1462  N   GLU   101      75.881  84.439  70.097  1.00  0.00           N  
ATOM   1463  H   GLU   101      75.878  83.607  69.506  1.00  0.00           H  
ATOM   1464  CA  GLU   101      76.681  85.544  69.509  1.00  0.00           C  
ATOM   1465  HA  GLU   101      76.758  86.387  70.196  1.00  0.00           H  
ATOM   1466  CB  GLU   101      78.093  84.932  69.212  1.00  0.00           C  
ATOM   1467  HB2 GLU   101      77.949  84.129  68.489  1.00  0.00           H  
ATOM   1468  HB3 GLU   101      78.680  85.705  68.717  1.00  0.00           H  
ATOM   1469  CG  GLU   101      78.932  84.384  70.315  1.00  0.00           C  
ATOM   1470  HG2 GLU   101      78.511  83.429  70.629  1.00  0.00           H  
ATOM   1471  HG3 GLU   101      79.928  84.180  69.924  1.00  0.00           H  
ATOM   1472  CD  GLU   101      79.069  85.286  71.551  1.00  0.00           C  
ATOM   1473  OE1 GLU   101      79.165  84.734  72.651  1.00  0.00           O  
ATOM   1474  OE2 GLU   101      79.101  86.562  71.377  1.00  0.00           O  
ATOM   1475  C   GLU   101      76.031  86.130  68.276  1.00  0.00           C  
ATOM   1476  O   GLU   101      76.393  87.193  67.798  1.00  0.00           O  
ATOM   1477  N   LEU   102      74.996  85.418  67.733  1.00  0.00           N  
ATOM   1478  H   LEU   102      74.587  84.577  68.142  1.00  0.00           H  
ATOM   1479  CA  LEU   102      74.393  85.857  66.464  1.00  0.00           C  
ATOM   1480  HA  LEU   102      75.083  86.167  65.679  1.00  0.00           H  
ATOM   1481  CB  LEU   102      73.684  84.626  65.862  1.00  0.00           C  
ATOM   1482  HB2 LEU   102      74.397  83.801  65.847  1.00  0.00           H  
ATOM   1483  HB3 LEU   102      72.879  84.338  66.538  1.00  0.00           H  
ATOM   1484  CG  LEU   102      73.076  84.774  64.409  1.00  0.00           C  
ATOM   1485  HG  LEU   102      72.308  85.549  64.425  1.00  0.00           H  
ATOM   1486  CD1 LEU   102      74.233  85.149  63.406  1.00  0.00           C  
ATOM   1487 HD11 LEU   102      73.825  85.253  62.400  1.00  0.00           H  
ATOM   1488 HD12 LEU   102      74.690  86.090  63.712  1.00  0.00           H  
ATOM   1489 HD13 LEU   102      74.988  84.361  63.410  1.00  0.00           H  
ATOM   1490  CD2 LEU   102      72.451  83.446  63.950  1.00  0.00           C  
ATOM   1491 HD21 LEU   102      72.037  83.565  62.948  1.00  0.00           H  
ATOM   1492 HD22 LEU   102      73.217  82.669  63.936  1.00  0.00           H  
ATOM   1493 HD23 LEU   102      71.657  83.160  64.639  1.00  0.00           H  
ATOM   1494  C   LEU   102      73.597  87.175  66.724  1.00  0.00           C  
ATOM   1495  O   LEU   102      72.687  87.091  67.578  1.00  0.00           O  
ATOM   1496  N   ALA   103      73.781  88.299  66.040  1.00  0.00           N  
ATOM   1497  H   ALA   103      74.610  88.463  65.468  1.00  0.00           H  
ATOM   1498  CA  ALA   103      72.824  89.438  66.018  1.00  0.00           C  
ATOM   1499  HA  ALA   103      72.618  89.826  67.016  1.00  0.00           H  
ATOM   1500  CB  ALA   103      73.471  90.567  65.193  1.00  0.00           C  
ATOM   1501  HB1 ALA   103      72.797  91.423  65.154  1.00  0.00           H  
ATOM   1502  HB2 ALA   103      74.410  90.866  65.658  1.00  0.00           H  
ATOM   1503  HB3 ALA   103      73.666  90.212  64.181  1.00  0.00           H  
ATOM   1504  C   ALA   103      71.474  88.970  65.482  1.00  0.00           C  
ATOM   1505  O   ALA   103      71.300  88.070  64.653  1.00  0.00           O  
ATOM   1506  N   ASP   104      70.455  89.809  65.833  1.00  0.00           N  
ATOM   1507  H   ASP   104      70.547  90.636  66.422  1.00  0.00           H  
ATOM   1508  CA  ASP   104      69.074  89.519  65.328  1.00  0.00           C  
ATOM   1509  HA  ASP   104      68.905  88.477  65.601  1.00  0.00           H  
ATOM   1510  CB  ASP   104      68.000  90.396  65.995  1.00  0.00           C  
ATOM   1511  HB2 ASP   104      68.423  91.363  66.267  1.00  0.00           H  
ATOM   1512  HB3 ASP   104      67.188  90.588  65.294  1.00  0.00           H  
ATOM   1513  CG  ASP   104      67.463  89.697  67.234  1.00  0.00           C  
ATOM   1514  OD1 ASP   104      68.083  88.734  67.748  1.00  0.00           O  
ATOM   1515  OD2 ASP   104      66.530  90.232  67.897  1.00  0.00           O  
ATOM   1516  C   ASP   104      68.941  89.650  63.788  1.00  0.00           C  
ATOM   1517  O   ASP   104      68.194  88.958  63.103  1.00  0.00           O  
ATOM   1518  N   GLU   105      69.632  90.711  63.295  1.00  0.00           N  
ATOM   1519  H   GLU   105      70.201  91.329  63.874  1.00  0.00           H  
ATOM   1520  CA  GLU   105      69.626  91.063  61.896  1.00  0.00           C  
ATOM   1521  HA  GLU   105      68.587  91.152  61.580  1.00  0.00           H  
ATOM   1522  CB  GLU   105      70.389  92.417  61.724  1.00  0.00           C  
ATOM   1523  HB2 GLU   105      71.340  92.379  62.254  1.00  0.00           H  
ATOM   1524  HB3 GLU   105      70.617  92.585  60.671  1.00  0.00           H  
ATOM   1525  CG  GLU   105      69.537  93.564  62.262  1.00  0.00           C  
ATOM   1526  HG2 GLU   105      69.997  94.511  61.981  1.00  0.00           H  
ATOM   1527  HG3 GLU   105      68.557  93.532  61.786  1.00  0.00           H  
ATOM   1528  CD  GLU   105      69.350  93.527  63.838  1.00  0.00           C  
ATOM   1529  OE1 GLU   105      70.369  93.718  64.503  1.00  0.00           O  
ATOM   1530  OE2 GLU   105      68.316  93.735  64.422  1.00  0.00           O  
ATOM   1531  C   GLU   105      70.266  89.985  60.997  1.00  0.00           C  
ATOM   1532  O   GLU   105      69.849  89.851  59.857  1.00  0.00           O  
ATOM   1533  N   LEU   106      71.281  89.262  61.450  1.00  0.00           N  
ATOM   1534  H   LEU   106      71.721  89.402  62.359  1.00  0.00           H  
ATOM   1535  CA  LEU   106      71.870  88.158  60.639  1.00  0.00           C  
ATOM   1536  HA  LEU   106      71.791  88.381  59.575  1.00  0.00           H  
ATOM   1537  CB  LEU   106      73.324  88.076  61.042  1.00  0.00           C  
ATOM   1538  HB2 LEU   106      73.366  87.674  62.054  1.00  0.00           H  
ATOM   1539  HB3 LEU   106      73.808  87.349  60.390  1.00  0.00           H  
ATOM   1540  CG  LEU   106      74.141  89.330  61.014  1.00  0.00           C  
ATOM   1541  HG  LEU   106      73.627  90.060  61.639  1.00  0.00           H  
ATOM   1542  CD1 LEU   106      75.520  89.013  61.536  1.00  0.00           C  
ATOM   1543 HD11 LEU   106      76.131  89.916  61.524  1.00  0.00           H  
ATOM   1544 HD12 LEU   106      75.446  88.640  62.557  1.00  0.00           H  
ATOM   1545 HD13 LEU   106      75.982  88.254  60.905  1.00  0.00           H  
ATOM   1546  CD2 LEU   106      74.264  89.981  59.591  1.00  0.00           C  
ATOM   1547 HD21 LEU   106      74.871  90.884  59.655  1.00  0.00           H  
ATOM   1548 HD22 LEU   106      74.735  89.275  58.907  1.00  0.00           H  
ATOM   1549 HD23 LEU   106      73.271  90.237  59.221  1.00  0.00           H  
ATOM   1550  C   LEU   106      71.108  86.851  60.689  1.00  0.00           C  
ATOM   1551  O   LEU   106      71.277  86.084  59.757  1.00  0.00           O  
ATOM   1552  N   TRP   107      70.211  86.602  61.700  1.00  0.00           N  
ATOM   1553  H   TRP   107      70.154  87.160  62.553  1.00  0.00           H  
ATOM   1554  CA  TRP   107      69.249  85.505  61.644  1.00  0.00           C  
ATOM   1555  HA  TRP   107      69.678  84.598  61.219  1.00  0.00           H  
ATOM   1556  CB  TRP   107      68.768  85.254  63.156  1.00  0.00           C  
ATOM   1557  HB2 TRP   107      69.598  84.782  63.683  1.00  0.00           H  
ATOM   1558  HB3 TRP   107      68.616  86.231  63.612  1.00  0.00           H  
ATOM   1559  CG  TRP   107      67.529  84.428  63.443  1.00  0.00           C  
ATOM   1560  CD1 TRP   107      66.239  84.734  63.214  1.00  0.00           C  
ATOM   1561  HD1 TRP   107      65.911  85.705  62.875  1.00  0.00           H  
ATOM   1562  NE1 TRP   107      65.387  83.694  63.453  1.00  0.00           N  
ATOM   1563  HE1 TRP   107      64.375  83.693  63.327  1.00  0.00           H  
ATOM   1564  CE2 TRP   107      66.175  82.638  63.904  1.00  0.00           C  
ATOM   1565  CZ2 TRP   107      65.824  81.309  64.281  1.00  0.00           C  
ATOM   1566  HZ2 TRP   107      64.790  81.000  64.314  1.00  0.00           H  
ATOM   1567  CH2 TRP   107      66.847  80.412  64.608  1.00  0.00           C  
ATOM   1568  HH2 TRP   107      66.602  79.394  64.866  1.00  0.00           H  
ATOM   1569  CZ3 TRP   107      68.221  80.838  64.599  1.00  0.00           C  
ATOM   1570  HZ3 TRP   107      69.012  80.146  64.848  1.00  0.00           H  
ATOM   1571  CE3 TRP   107      68.514  82.152  64.266  1.00  0.00           C  
ATOM   1572  HE3 TRP   107      69.541  82.482  64.316  1.00  0.00           H  
ATOM   1573  CD2 TRP   107      67.520  83.078  63.864  1.00  0.00           C  
ATOM   1574  C   TRP   107      68.072  85.927  60.770  1.00  0.00           C  
ATOM   1575  O   TRP   107      67.615  85.209  59.860  1.00  0.00           O  
ATOM   1576  N   LEU   108      67.466  87.052  61.088  1.00  0.00           N  
ATOM   1577  H   LEU   108      67.833  87.689  61.794  1.00  0.00           H  
ATOM   1578  CA  LEU   108      66.224  87.523  60.488  1.00  0.00           C  
ATOM   1579  HA  LEU   108      65.466  86.746  60.591  1.00  0.00           H  
ATOM   1580  CB  LEU   108      65.708  88.741  61.236  1.00  0.00           C  
ATOM   1581  HB2 LEU   108      66.568  89.330  61.554  1.00  0.00           H  
ATOM   1582  HB3 LEU   108      65.145  89.355  60.533  1.00  0.00           H  
ATOM   1583  CG  LEU   108      64.794  88.486  62.502  1.00  0.00           C  
ATOM   1584  HG  LEU   108      65.478  87.930  63.143  1.00  0.00           H  
ATOM   1585  CD1 LEU   108      64.245  89.829  63.119  1.00  0.00           C  
ATOM   1586 HD11 LEU   108      63.623  89.603  63.985  1.00  0.00           H  
ATOM   1587 HD12 LEU   108      65.081  90.457  63.426  1.00  0.00           H  
ATOM   1588 HD13 LEU   108      63.650  90.356  62.373  1.00  0.00           H  
ATOM   1589  CD2 LEU   108      63.534  87.707  62.258  1.00  0.00           C  
ATOM   1590 HD21 LEU   108      62.989  87.594  63.195  1.00  0.00           H  
ATOM   1591 HD22 LEU   108      62.911  88.239  61.539  1.00  0.00           H  
ATOM   1592 HD23 LEU   108      63.785  86.723  61.862  1.00  0.00           H  
ATOM   1593  C   LEU   108      66.366  87.744  58.953  1.00  0.00           C  
ATOM   1594  O   LEU   108      65.318  87.616  58.308  1.00  0.00           O  
ATOM   1595  N   ASP   109      67.542  87.962  58.364  1.00  0.00           N  
ATOM   1596  H   ASP   109      68.405  88.063  58.897  1.00  0.00           H  
ATOM   1597  CA  ASP   109      67.757  88.086  56.868  1.00  0.00           C  
ATOM   1598  HA  ASP   109      66.871  88.567  56.452  1.00  0.00           H  
ATOM   1599  CB  ASP   109      69.002  88.972  56.563  1.00  0.00           C  
ATOM   1600  HB2 ASP   109      68.922  89.905  57.120  1.00  0.00           H  
ATOM   1601  HB3 ASP   109      69.898  88.464  56.919  1.00  0.00           H  
ATOM   1602  CG  ASP   109      69.161  89.284  55.100  1.00  0.00           C  
ATOM   1603  OD1 ASP   109      68.659  90.350  54.637  1.00  0.00           O  
ATOM   1604  OD2 ASP   109      69.813  88.565  54.342  1.00  0.00           O  
ATOM   1605  C   ASP   109      67.898  86.723  56.200  1.00  0.00           C  
ATOM   1606  O   ASP   109      67.690  86.508  55.024  1.00  0.00           O  
ATOM   1607  N   VAL   110      68.308  85.729  56.982  1.00  0.00           N  
ATOM   1608  H   VAL   110      68.556  85.873  57.961  1.00  0.00           H  
ATOM   1609  CA  VAL   110      68.456  84.328  56.556  1.00  0.00           C  
ATOM   1610  HA  VAL   110      68.964  84.304  55.591  1.00  0.00           H  
ATOM   1611  CB  VAL   110      69.395  83.507  57.479  1.00  0.00           C  
ATOM   1612  HB  VAL   110      69.070  83.649  58.510  1.00  0.00           H  
ATOM   1613  CG1 VAL   110      69.335  81.970  57.092  1.00  0.00           C  
ATOM   1614 HG11 VAL   110      69.998  81.403  57.746  1.00  0.00           H  
ATOM   1615 HG12 VAL   110      68.314  81.605  57.206  1.00  0.00           H  
ATOM   1616 HG13 VAL   110      69.652  81.843  56.057  1.00  0.00           H  
ATOM   1617  CG2 VAL   110      70.833  83.977  57.298  1.00  0.00           C  
ATOM   1618 HG21 VAL   110      71.489  83.399  57.947  1.00  0.00           H  
ATOM   1619 HG22 VAL   110      71.133  83.837  56.260  1.00  0.00           H  
ATOM   1620 HG23 VAL   110      70.905  85.034  57.556  1.00  0.00           H  
ATOM   1621  C   VAL   110      67.032  83.696  56.370  1.00  0.00           C  
ATOM   1622  O   VAL   110      66.706  83.203  55.306  1.00  0.00           O  
ATOM   1623  N   VAL   111      66.202  83.819  57.423  1.00  0.00           N  
ATOM   1624  H   VAL   111      66.440  84.334  58.270  1.00  0.00           H  
ATOM   1625  CA  VAL   111      64.866  83.217  57.444  1.00  0.00           C  
ATOM   1626  HA  VAL   111      64.959  82.198  57.068  1.00  0.00           H  
ATOM   1627  CB  VAL   111      64.291  83.108  58.917  1.00  0.00           C  
ATOM   1628  HB  VAL   111      64.335  84.147  59.242  1.00  0.00           H  
ATOM   1629  CG1 VAL   111      62.810  82.579  58.981  1.00  0.00           C  
ATOM   1630 HG11 VAL   111      62.485  82.530  60.020  1.00  0.00           H  
ATOM   1631 HG12 VAL   111      62.157  83.255  58.428  1.00  0.00           H  
ATOM   1632 HG13 VAL   111      62.759  81.584  58.538  1.00  0.00           H  
ATOM   1633  CG2 VAL   111      65.129  82.262  59.895  1.00  0.00           C  
ATOM   1634 HG21 VAL   111      64.647  82.253  60.873  1.00  0.00           H  
ATOM   1635 HG22 VAL   111      65.207  81.242  59.519  1.00  0.00           H  
ATOM   1636 HG23 VAL   111      66.126  82.693  59.986  1.00  0.00           H  
ATOM   1637  C   VAL   111      63.906  83.970  56.506  1.00  0.00           C  
ATOM   1638  O   VAL   111      63.030  83.365  55.928  1.00  0.00           O  
ATOM   1639  N   GLU   112      64.026  85.311  56.284  1.00  0.00           N  
ATOM   1640  H   GLU   112      64.667  85.889  56.827  1.00  0.00           H  
ATOM   1641  CA  GLU   112      63.267  86.110  55.254  1.00  0.00           C  
ATOM   1642  HA  GLU   112      62.204  85.940  55.426  1.00  0.00           H  
ATOM   1643  CB  GLU   112      63.536  87.618  55.406  1.00  0.00           C  
ATOM   1644  HB2 GLU   112      63.446  87.908  56.453  1.00  0.00           H  
ATOM   1645  HB3 GLU   112      64.558  87.846  55.099  1.00  0.00           H  
ATOM   1646  CG  GLU   112      62.533  88.430  54.545  1.00  0.00           C  
ATOM   1647  HG2 GLU   112      62.855  88.368  53.506  1.00  0.00           H  
ATOM   1648  HG3 GLU   112      61.562  87.939  54.607  1.00  0.00           H  
ATOM   1649  CD  GLU   112      62.336  89.931  54.899  1.00  0.00           C  
ATOM   1650  OE1 GLU   112      61.562  90.627  54.199  1.00  0.00           O  
ATOM   1651  OE2 GLU   112      62.930  90.469  55.857  1.00  0.00           O  
ATOM   1652  C   GLU   112      63.593  85.647  53.851  1.00  0.00           C  
ATOM   1653  O   GLU   112      62.666  85.413  53.070  1.00  0.00           O  
ATOM   1654  N   THR   113      64.885  85.369  53.526  1.00  0.00           N  
ATOM   1655  H   THR   113      65.665  85.424  54.181  1.00  0.00           H  
ATOM   1656  CA  THR   113      65.251  84.960  52.182  1.00  0.00           C  
ATOM   1657  HA  THR   113      64.782  85.636  51.468  1.00  0.00           H  
ATOM   1658  CB  THR   113      66.755  85.044  51.985  1.00  0.00           C  
ATOM   1659  HB  THR   113      67.109  84.244  52.635  1.00  0.00           H  
ATOM   1660  CG2 THR   113      67.238  84.917  50.526  1.00  0.00           C  
ATOM   1661 HG21 THR   113      68.325  84.990  50.494  1.00  0.00           H  
ATOM   1662 HG22 THR   113      66.927  83.953  50.123  1.00  0.00           H  
ATOM   1663 HG23 THR   113      66.803  85.717  49.927  1.00  0.00           H  
ATOM   1664  OG1 THR   113      67.209  86.334  52.229  1.00  0.00           O  
ATOM   1665  HG1 THR   113      67.388  86.442  53.185  1.00  0.00           H  
ATOM   1666  C   THR   113      64.753  83.535  51.925  1.00  0.00           C  
ATOM   1667  O   THR   113      64.278  83.266  50.837  1.00  0.00           O  
ATOM   1668  N   ASN   114      64.895  82.663  52.944  1.00  0.00           N  
ATOM   1669  H   ASN   114      65.180  82.929  53.886  1.00  0.00           H  
ATOM   1670  CA  ASN   114      64.644  81.245  52.772  1.00  0.00           C  
ATOM   1671  HA  ASN   114      64.873  80.995  51.735  1.00  0.00           H  
ATOM   1672  CB  ASN   114      65.556  80.493  53.784  1.00  0.00           C  
ATOM   1673  HB2 ASN   114      65.525  81.007  54.745  1.00  0.00           H  
ATOM   1674  HB3 ASN   114      65.160  79.490  53.946  1.00  0.00           H  
ATOM   1675  CG  ASN   114      67.006  80.392  53.313  1.00  0.00           C  
ATOM   1676  OD1 ASN   114      67.394  79.529  52.486  1.00  0.00           O  
ATOM   1677  ND2 ASN   114      67.892  81.209  53.854  1.00  0.00           N  
ATOM   1678 HD21 ASN   114      68.878  81.135  53.599  1.00  0.00           H  
ATOM   1679 HD22 ASN   114      67.592  81.914  54.528  1.00  0.00           H  
ATOM   1680  C   ASN   114      63.172  80.810  52.940  1.00  0.00           C  
ATOM   1681  O   ASN   114      62.847  79.837  52.275  1.00  0.00           O  
ATOM   1682  N   LEU   115      62.346  81.646  53.624  1.00  0.00           N  
ATOM   1683  H   LEU   115      62.596  82.587  53.929  1.00  0.00           H  
ATOM   1684  CA  LEU   115      60.998  81.219  53.975  1.00  0.00           C  
ATOM   1685  HA  LEU   115      60.753  80.337  53.383  1.00  0.00           H  
ATOM   1686  CB  LEU   115      60.932  80.820  55.438  1.00  0.00           C  
ATOM   1687  HB2 LEU   115      61.592  79.962  55.563  1.00  0.00           H  
ATOM   1688  HB3 LEU   115      61.364  81.640  56.011  1.00  0.00           H  
ATOM   1689  CG  LEU   115      59.578  80.454  56.118  1.00  0.00           C  
ATOM   1690  HG  LEU   115      58.981  81.364  56.172  1.00  0.00           H  
ATOM   1691  CD1 LEU   115      58.740  79.463  55.303  1.00  0.00           C  
ATOM   1692 HD11 LEU   115      57.810  79.250  55.833  1.00  0.00           H  
ATOM   1693 HD12 LEU   115      58.512  79.895  54.329  1.00  0.00           H  
ATOM   1694 HD13 LEU   115      59.300  78.538  55.167  1.00  0.00           H  
ATOM   1695  CD2 LEU   115      59.836  79.943  57.502  1.00  0.00           C  
ATOM   1696 HD21 LEU   115      58.889  79.687  57.977  1.00  0.00           H  
ATOM   1697 HD22 LEU   115      60.468  79.057  57.450  1.00  0.00           H  
ATOM   1698 HD23 LEU   115      60.339  80.713  58.086  1.00  0.00           H  
ATOM   1699  C   LEU   115      59.939  82.296  53.604  1.00  0.00           C  
ATOM   1700  O   LEU   115      58.983  82.109  52.860  1.00  0.00           O  
ATOM   1701  N   THR   116      60.083  83.471  54.252  1.00  0.00           N  
ATOM   1702  H   THR   116      60.876  83.712  54.847  1.00  0.00           H  
ATOM   1703  CA  THR   116      59.057  84.512  54.129  1.00  0.00           C  
ATOM   1704  HA  THR   116      58.100  84.026  54.320  1.00  0.00           H  
ATOM   1705  CB  THR   116      59.201  85.638  55.252  1.00  0.00           C  
ATOM   1706  HB  THR   116      60.268  85.859  55.234  1.00  0.00           H  
ATOM   1707  CG2 THR   116      58.449  86.868  54.972  1.00  0.00           C  
ATOM   1708 HG21 THR   116      58.601  87.580  55.784  1.00  0.00           H  
ATOM   1709 HG22 THR   116      58.800  87.304  54.036  1.00  0.00           H  
ATOM   1710 HG23 THR   116      57.388  86.635  54.888  1.00  0.00           H  
ATOM   1711  OG1 THR   116      58.815  85.202  56.516  1.00  0.00           O  
ATOM   1712  HG1 THR   116      58.925  85.930  57.162  1.00  0.00           H  
ATOM   1713  C   THR   116      58.933  85.082  52.675  1.00  0.00           C  
ATOM   1714  O   THR   116      57.836  85.282  52.168  1.00  0.00           O  
ATOM   1715  N   GLY   117      60.097  85.200  51.964  1.00  0.00           N  
ATOM   1716  H   GLY   117      61.029  85.227  52.378  1.00  0.00           H  
ATOM   1717  CA  GLY   117      60.064  85.300  50.513  1.00  0.00           C  
ATOM   1718  HA2 GLY   117      59.592  86.253  50.274  1.00  0.00           H  
ATOM   1719  HA3 GLY   117      61.099  85.364  50.178  1.00  0.00           H  
ATOM   1720  C   GLY   117      59.377  84.230  49.634  1.00  0.00           C  
ATOM   1721  O   GLY   117      58.599  84.629  48.791  1.00  0.00           O  
ATOM   1722  N   VAL   118      59.604  82.980  49.942  1.00  0.00           N  
ATOM   1723  H   VAL   118      60.250  82.718  50.687  1.00  0.00           H  
ATOM   1724  CA  VAL   118      58.952  81.743  49.252  1.00  0.00           C  
ATOM   1725  HA  VAL   118      59.240  81.647  48.205  1.00  0.00           H  
ATOM   1726  CB  VAL   118      59.476  80.390  49.867  1.00  0.00           C  
ATOM   1727  HB  VAL   118      59.451  80.631  50.929  1.00  0.00           H  
ATOM   1728  CG1 VAL   118      58.571  79.224  49.537  1.00  0.00           C  
ATOM   1729 HG11 VAL   118      58.973  78.314  49.981  1.00  0.00           H  
ATOM   1730 HG12 VAL   118      57.574  79.412  49.935  1.00  0.00           H  
ATOM   1731 HG13 VAL   118      58.513  79.104  48.455  1.00  0.00           H  
ATOM   1732  CG2 VAL   118      60.968  79.974  49.605  1.00  0.00           C  
ATOM   1733 HG21 VAL   118      61.171  79.022  50.095  1.00  0.00           H  
ATOM   1734 HG22 VAL   118      61.135  79.874  48.533  1.00  0.00           H  
ATOM   1735 HG23 VAL   118      61.634  80.737  50.007  1.00  0.00           H  
ATOM   1736  C   VAL   118      57.441  81.963  49.299  1.00  0.00           C  
ATOM   1737  O   VAL   118      56.715  81.842  48.370  1.00  0.00           O  
ATOM   1738  N   PHE   119      57.021  82.360  50.539  1.00  0.00           N  
ATOM   1739  H   PHE   119      57.670  82.484  51.316  1.00  0.00           H  
ATOM   1740  CA  PHE   119      55.652  82.646  50.905  1.00  0.00           C  
ATOM   1741  HA  PHE   119      55.041  81.789  50.622  1.00  0.00           H  
ATOM   1742  CB  PHE   119      55.482  82.736  52.429  1.00  0.00           C  
ATOM   1743  HB2 PHE   119      55.405  81.724  52.825  1.00  0.00           H  
ATOM   1744  HB3 PHE   119      56.386  83.175  52.850  1.00  0.00           H  
ATOM   1745  CG  PHE   119      54.273  83.545  52.931  1.00  0.00           C  
ATOM   1746  CD1 PHE   119      52.972  83.096  52.492  1.00  0.00           C  
ATOM   1747  HD1 PHE   119      52.891  82.106  52.068  1.00  0.00           H  
ATOM   1748  CE1 PHE   119      51.801  83.879  52.588  1.00  0.00           C  
ATOM   1749  HE1 PHE   119      50.837  83.516  52.262  1.00  0.00           H  
ATOM   1750  CZ  PHE   119      51.972  85.148  53.127  1.00  0.00           C  
ATOM   1751  HZ  PHE   119      51.111  85.797  53.190  1.00  0.00           H  
ATOM   1752  CE2 PHE   119      53.227  85.639  53.603  1.00  0.00           C  
ATOM   1753  HE2 PHE   119      53.291  86.584  54.123  1.00  0.00           H  
ATOM   1754  CD2 PHE   119      54.384  84.857  53.376  1.00  0.00           C  
ATOM   1755  HD2 PHE   119      55.362  85.283  53.549  1.00  0.00           H  
ATOM   1756  C   PHE   119      55.013  83.759  50.071  1.00  0.00           C  
ATOM   1757  O   PHE   119      53.916  83.482  49.577  1.00  0.00           O  
ATOM   1758  N   ARG   120      55.638  84.942  50.036  1.00  0.00           N  
ATOM   1759  H   ARG   120      56.522  85.112  50.514  1.00  0.00           H  
ATOM   1760  CA  ARG   120      55.118  86.149  49.297  1.00  0.00           C  
ATOM   1761  HA  ARG   120      54.137  86.375  49.716  1.00  0.00           H  
ATOM   1762  CB  ARG   120      56.048  87.371  49.503  1.00  0.00           C  
ATOM   1763  HB2 ARG   120      57.055  87.115  49.174  1.00  0.00           H  
ATOM   1764  HB3 ARG   120      55.707  88.193  48.874  1.00  0.00           H  
ATOM   1765  CG  ARG   120      56.098  87.850  51.002  1.00  0.00           C  
ATOM   1766  HG2 ARG   120      55.120  88.212  51.320  1.00  0.00           H  
ATOM   1767  HG3 ARG   120      56.361  87.021  51.660  1.00  0.00           H  
ATOM   1768  CD  ARG   120      57.147  88.971  51.102  1.00  0.00           C  
ATOM   1769  HD2 ARG   120      58.107  88.614  50.728  1.00  0.00           H  
ATOM   1770  HD3 ARG   120      56.853  89.811  50.472  1.00  0.00           H  
ATOM   1771  NE  ARG   120      57.285  89.406  52.451  1.00  0.00           N  
ATOM   1772  HE  ARG   120      56.486  89.236  53.062  1.00  0.00           H  
ATOM   1773  CZ  ARG   120      58.310  89.992  52.997  1.00  0.00           C  
ATOM   1774  NH1 ARG   120      59.502  90.032  52.424  1.00  0.00           N  
ATOM   1775 HH11 ARG   120      59.647  89.591  51.516  1.00  0.00           H  
ATOM   1776 HH12 ARG   120      60.277  90.504  52.891  1.00  0.00           H  
ATOM   1777  NH2 ARG   120      58.155  90.489  54.182  1.00  0.00           N  
ATOM   1778 HH21 ARG   120      57.253  90.412  54.653  1.00  0.00           H  
ATOM   1779 HH22 ARG   120      58.934  90.956  54.644  1.00  0.00           H  
ATOM   1780  C   ARG   120      54.943  85.883  47.843  1.00  0.00           C  
ATOM   1781  O   ARG   120      53.879  86.264  47.275  1.00  0.00           O  
ATOM   1782  N   VAL   121      55.861  85.181  47.187  1.00  0.00           N  
ATOM   1783  H   VAL   121      56.679  84.777  47.645  1.00  0.00           H  
ATOM   1784  CA  VAL   121      55.805  84.902  45.718  1.00  0.00           C  
ATOM   1785  HA  VAL   121      55.582  85.866  45.260  1.00  0.00           H  
ATOM   1786  CB  VAL   121      57.114  84.550  44.929  1.00  0.00           C  
ATOM   1787  HB  VAL   121      57.845  85.322  45.170  1.00  0.00           H  
ATOM   1788  CG1 VAL   121      57.781  83.253  45.313  1.00  0.00           C  
ATOM   1789 HG11 VAL   121      58.676  83.109  44.706  1.00  0.00           H  
ATOM   1790 HG12 VAL   121      58.060  83.285  46.367  1.00  0.00           H  
ATOM   1791 HG13 VAL   121      57.092  82.425  45.145  1.00  0.00           H  
ATOM   1792  CG2 VAL   121      56.732  84.490  43.420  1.00  0.00           C  
ATOM   1793 HG21 VAL   121      57.615  84.246  42.830  1.00  0.00           H  
ATOM   1794 HG22 VAL   121      55.971  83.723  43.267  1.00  0.00           H  
ATOM   1795 HG23 VAL   121      56.340  85.458  43.105  1.00  0.00           H  
ATOM   1796  C   VAL   121      54.739  83.836  45.524  1.00  0.00           C  
ATOM   1797  O   VAL   121      53.939  83.949  44.653  1.00  0.00           O  
ATOM   1798  N   THR   122      54.728  82.737  46.340  1.00  0.00           N  
ATOM   1799  H   THR   122      55.421  82.558  47.066  1.00  0.00           H  
ATOM   1800  CA  THR   122      53.659  81.681  46.217  1.00  0.00           C  
ATOM   1801  HA  THR   122      53.715  81.206  45.237  1.00  0.00           H  
ATOM   1802  CB  THR   122      53.870  80.590  47.327  1.00  0.00           C  
ATOM   1803  HB  THR   122      53.798  81.032  48.320  1.00  0.00           H  
ATOM   1804  CG2 THR   122      52.850  79.447  47.240  1.00  0.00           C  
ATOM   1805 HG21 THR   122      53.046  78.724  48.032  1.00  0.00           H  
ATOM   1806 HG22 THR   122      51.844  79.849  47.357  1.00  0.00           H  
ATOM   1807 HG23 THR   122      52.936  78.956  46.271  1.00  0.00           H  
ATOM   1808  OG1 THR   122      55.070  80.033  46.967  1.00  0.00           O  
ATOM   1809  HG1 THR   122      55.802  80.553  47.360  1.00  0.00           H  
ATOM   1810  C   THR   122      52.258  82.357  46.396  1.00  0.00           C  
ATOM   1811  O   THR   122      51.366  82.112  45.662  1.00  0.00           O  
ATOM   1812  N   LYS   123      52.098  83.255  47.432  1.00  0.00           N  
ATOM   1813  H   LYS   123      52.819  83.498  48.111  1.00  0.00           H  
ATOM   1814  CA  LYS   123      50.843  83.918  47.606  1.00  0.00           C  
ATOM   1815  HA  LYS   123      50.085  83.142  47.710  1.00  0.00           H  
ATOM   1816  CB  LYS   123      50.710  84.683  48.922  1.00  0.00           C  
ATOM   1817  HB2 LYS   123      50.548  83.972  49.732  1.00  0.00           H  
ATOM   1818  HB3 LYS   123      51.647  85.197  49.132  1.00  0.00           H  
ATOM   1819  CG  LYS   123      49.557  85.715  48.917  1.00  0.00           C  
ATOM   1820  HG2 LYS   123      49.770  86.454  48.143  1.00  0.00           H  
ATOM   1821  HG3 LYS   123      48.643  85.199  48.623  1.00  0.00           H  
ATOM   1822  CD  LYS   123      49.280  86.463  50.220  1.00  0.00           C  
ATOM   1823  HD2 LYS   123      48.799  85.807  50.946  1.00  0.00           H  
ATOM   1824  HD3 LYS   123      50.210  86.811  50.671  1.00  0.00           H  
ATOM   1825  CE  LYS   123      48.333  87.695  49.858  1.00  0.00           C  
ATOM   1826  HE2 LYS   123      48.828  88.357  49.149  1.00  0.00           H  
ATOM   1827  HE3 LYS   123      47.420  87.342  49.379  1.00  0.00           H  
ATOM   1828  NZ  LYS   123      48.023  88.397  51.056  1.00  0.00           N  
ATOM   1829  HZ1 LYS   123      47.405  89.203  50.836  1.00  0.00           H  
ATOM   1830  HZ2 LYS   123      47.536  87.758  51.716  1.00  0.00           H  
ATOM   1831  HZ3 LYS   123      48.901  88.742  51.493  1.00  0.00           H  
ATOM   1832  C   LYS   123      50.477  84.724  46.357  1.00  0.00           C  
ATOM   1833  O   LYS   123      49.404  84.669  45.754  1.00  0.00           O  
ATOM   1834  N   GLN   124      51.425  85.582  45.849  1.00  0.00           N  
ATOM   1835  H   GLN   124      52.396  85.632  46.158  1.00  0.00           H  
ATOM   1836  CA  GLN   124      51.059  86.512  44.782  1.00  0.00           C  
ATOM   1837  HA  GLN   124      50.126  86.991  45.081  1.00  0.00           H  
ATOM   1838  CB  GLN   124      52.101  87.602  44.619  1.00  0.00           C  
ATOM   1839  HB2 GLN   124      52.326  88.013  45.603  1.00  0.00           H  
ATOM   1840  HB3 GLN   124      53.018  87.148  44.245  1.00  0.00           H  
ATOM   1841  CG  GLN   124      51.715  88.772  43.677  1.00  0.00           C  
ATOM   1842  HG2 GLN   124      52.622  89.269  43.335  1.00  0.00           H  
ATOM   1843  HG3 GLN   124      51.220  88.370  42.793  1.00  0.00           H  
ATOM   1844  CD  GLN   124      50.821  89.775  44.323  1.00  0.00           C  
ATOM   1845  OE1 GLN   124      50.517  89.738  45.500  1.00  0.00           O  
ATOM   1846  NE2 GLN   124      50.320  90.766  43.633  1.00  0.00           N  
ATOM   1847 HE21 GLN   124      50.535  90.857  42.640  1.00  0.00           H  
ATOM   1848 HE22 GLN   124      49.714  91.448  44.089  1.00  0.00           H  
ATOM   1849  C   GLN   124      50.775  85.792  43.456  1.00  0.00           C  
ATOM   1850  O   GLN   124      49.869  86.164  42.701  1.00  0.00           O  
ATOM   1851  N   VAL   125      51.465  84.678  43.155  1.00  0.00           N  
ATOM   1852  H   VAL   125      52.266  84.385  43.715  1.00  0.00           H  
ATOM   1853  CA  VAL   125      51.202  83.750  42.043  1.00  0.00           C  
ATOM   1854  HA  VAL   125      51.099  84.344  41.136  1.00  0.00           H  
ATOM   1855  CB  VAL   125      52.407  82.833  41.756  1.00  0.00           C  
ATOM   1856  HB  VAL   125      52.594  82.385  42.732  1.00  0.00           H  
ATOM   1857  CG1 VAL   125      52.120  81.711  40.761  1.00  0.00           C  
ATOM   1858 HG11 VAL   125      53.021  81.114  40.616  1.00  0.00           H  
ATOM   1859 HG12 VAL   125      51.323  81.077  41.149  1.00  0.00           H  
ATOM   1860 HG13 VAL   125      51.811  82.139  39.808  1.00  0.00           H  
ATOM   1861  CG2 VAL   125      53.653  83.563  41.327  1.00  0.00           C  
ATOM   1862 HG21 VAL   125      54.451  82.845  41.145  1.00  0.00           H  
ATOM   1863 HG22 VAL   125      53.451  84.121  40.413  1.00  0.00           H  
ATOM   1864 HG23 VAL   125      53.959  84.254  42.114  1.00  0.00           H  
ATOM   1865  C   VAL   125      49.813  83.035  42.161  1.00  0.00           C  
ATOM   1866  O   VAL   125      48.986  82.891  41.268  1.00  0.00           O  
ATOM   1867  N   LEU   126      49.545  82.658  43.399  1.00  0.00           N  
ATOM   1868  H   LEU   126      50.203  82.671  44.177  1.00  0.00           H  
ATOM   1869  CA  LEU   126      48.176  82.168  43.713  1.00  0.00           C  
ATOM   1870  HA  LEU   126      48.058  81.317  43.042  1.00  0.00           H  
ATOM   1871  CB  LEU   126      47.983  81.639  45.098  1.00  0.00           C  
ATOM   1872  HB2 LEU   126      48.446  82.314  45.818  1.00  0.00           H  
ATOM   1873  HB3 LEU   126      46.919  81.603  45.333  1.00  0.00           H  
ATOM   1874  CG  LEU   126      48.590  80.243  45.236  1.00  0.00           C  
ATOM   1875  HG  LEU   126      49.540  80.320  44.707  1.00  0.00           H  
ATOM   1876  CD1 LEU   126      48.854  79.832  46.704  1.00  0.00           C  
ATOM   1877 HD11 LEU   126      49.284  78.831  46.731  1.00  0.00           H  
ATOM   1878 HD12 LEU   126      49.548  80.538  47.161  1.00  0.00           H  
ATOM   1879 HD13 LEU   126      47.915  79.838  47.258  1.00  0.00           H  
ATOM   1880  CD2 LEU   126      47.743  79.166  44.600  1.00  0.00           C  
ATOM   1881 HD21 LEU   126      48.227  78.198  44.731  1.00  0.00           H  
ATOM   1882 HD22 LEU   126      46.761  79.149  45.073  1.00  0.00           H  
ATOM   1883 HD23 LEU   126      47.630  79.374  43.536  1.00  0.00           H  
ATOM   1884  C   LEU   126      47.103  83.226  43.422  1.00  0.00           C  
ATOM   1885  O   LEU   126      46.036  82.898  42.891  1.00  0.00           O  
ATOM   1886  N   LYS   127      47.351  84.513  43.733  1.00  0.00           N  
ATOM   1887  H   LYS   127      48.253  84.806  44.106  1.00  0.00           H  
ATOM   1888  CA  LYS   127      46.440  85.608  43.599  1.00  0.00           C  
ATOM   1889  HA  LYS   127      45.426  85.227  43.719  1.00  0.00           H  
ATOM   1890  CB  LYS   127      46.792  86.631  44.720  1.00  0.00           C  
ATOM   1891  HB2 LYS   127      47.866  86.812  44.728  1.00  0.00           H  
ATOM   1892  HB3 LYS   127      46.309  87.585  44.511  1.00  0.00           H  
ATOM   1893  CG  LYS   127      46.331  86.100  46.138  1.00  0.00           C  
ATOM   1894  HG2 LYS   127      46.779  85.123  46.318  1.00  0.00           H  
ATOM   1895  HG3 LYS   127      46.706  86.770  46.912  1.00  0.00           H  
ATOM   1896  CD  LYS   127      44.848  85.989  46.259  1.00  0.00           C  
ATOM   1897  HD2 LYS   127      44.472  85.424  45.407  1.00  0.00           H  
ATOM   1898  HD3 LYS   127      44.616  85.411  47.153  1.00  0.00           H  
ATOM   1899  CE  LYS   127      44.107  87.290  46.329  1.00  0.00           C  
ATOM   1900  HE2 LYS   127      44.447  87.958  45.537  1.00  0.00           H  
ATOM   1901  HE3 LYS   127      43.041  87.124  46.172  1.00  0.00           H  
ATOM   1902  NZ  LYS   127      44.339  87.918  47.668  1.00  0.00           N  
ATOM   1903  HZ1 LYS   127      43.710  88.739  47.780  1.00  0.00           H  
ATOM   1904  HZ2 LYS   127      44.138  87.224  48.416  1.00  0.00           H  
ATOM   1905  HZ3 LYS   127      45.328  88.228  47.740  1.00  0.00           H  
ATOM   1906  C   LYS   127      46.360  86.241  42.203  1.00  0.00           C  
ATOM   1907  O   LYS   127      45.459  85.999  41.389  1.00  0.00           O  
ATOM   1908  N   ALA   128      47.393  87.033  41.878  1.00  0.00           N  
ATOM   1909  H   ALA   128      48.149  87.239  42.531  1.00  0.00           H  
ATOM   1910  CA  ALA   128      47.561  87.678  40.593  1.00  0.00           C  
ATOM   1911  HA  ALA   128      46.593  88.065  40.275  1.00  0.00           H  
ATOM   1912  CB  ALA   128      48.505  88.932  40.716  1.00  0.00           C  
ATOM   1913  HB1 ALA   128      48.617  89.401  39.738  1.00  0.00           H  
ATOM   1914  HB2 ALA   128      48.070  89.647  41.414  1.00  0.00           H  
ATOM   1915  HB3 ALA   128      49.483  88.617  41.081  1.00  0.00           H  
ATOM   1916  C   ALA   128      47.932  86.698  39.483  1.00  0.00           C  
ATOM   1917  O   ALA   128      47.487  86.875  38.359  1.00  0.00           O  
ATOM   1918  N   GLY   129      48.577  85.571  39.774  1.00  0.00           N  
ATOM   1919  H   GLY   129      48.779  85.298  40.735  1.00  0.00           H  
ATOM   1920  CA  GLY   129      49.069  84.603  38.800  1.00  0.00           C  
ATOM   1921  HA2 GLY   129      49.529  85.145  37.974  1.00  0.00           H  
ATOM   1922  HA3 GLY   129      49.853  84.009  39.268  1.00  0.00           H  
ATOM   1923  C   GLY   129      48.024  83.662  38.236  1.00  0.00           C  
ATOM   1924  O   GLY   129      48.350  82.763  37.438  1.00  0.00           O  
ATOM   1925  N   GLY   130      46.751  83.810  38.662  1.00  0.00           N  
ATOM   1926  H   GLY   130      46.545  84.485  39.397  1.00  0.00           H  
ATOM   1927  CA  GLY   130      45.553  83.153  38.248  1.00  0.00           C  
ATOM   1928  HA2 GLY   130      44.736  83.867  38.359  1.00  0.00           H  
ATOM   1929  HA3 GLY   130      45.650  82.944  37.183  1.00  0.00           H  
ATOM   1930  C   GLY   130      45.114  81.838  38.939  1.00  0.00           C  
ATOM   1931  O   GLY   130      44.026  81.339  38.718  1.00  0.00           O  
ATOM   1932  N   MET   131      46.014  81.188  39.657  1.00  0.00           N  
ATOM   1933  H   MET   131      46.828  81.619  40.094  1.00  0.00           H  
ATOM   1934  CA  MET   131      45.892  79.794  39.866  1.00  0.00           C  
ATOM   1935  HA  MET   131      45.617  79.283  38.944  1.00  0.00           H  
ATOM   1936  CB  MET   131      47.306  79.339  40.367  1.00  0.00           C  
ATOM   1937  HB2 MET   131      48.088  79.744  39.725  1.00  0.00           H  
ATOM   1938  HB3 MET   131      47.494  79.714  41.373  1.00  0.00           H  
ATOM   1939  CG  MET   131      47.338  77.824  40.351  1.00  0.00           C  
ATOM   1940  HG2 MET   131      46.441  77.447  40.842  1.00  0.00           H  
ATOM   1941  HG3 MET   131      47.303  77.481  39.317  1.00  0.00           H  
ATOM   1942  SD  MET   131      48.799  77.112  41.161  1.00  0.00           S  
ATOM   1943  CE  MET   131      50.246  77.557  40.169  1.00  0.00           C  
ATOM   1944  HE1 MET   131      51.144  77.143  40.629  1.00  0.00           H  
ATOM   1945  HE2 MET   131      50.135  77.153  39.163  1.00  0.00           H  
ATOM   1946  HE3 MET   131      50.332  78.642  40.117  1.00  0.00           H  
ATOM   1947  C   MET   131      44.734  79.381  40.765  1.00  0.00           C  
ATOM   1948  O   MET   131      44.029  78.378  40.494  1.00  0.00           O  
ATOM   1949  N   LEU   132      44.548  80.136  41.828  1.00  0.00           N  
ATOM   1950  H   LEU   132      45.144  80.918  42.098  1.00  0.00           H  
ATOM   1951  CA  LEU   132      43.395  79.869  42.737  1.00  0.00           C  
ATOM   1952  HA  LEU   132      43.263  78.817  42.990  1.00  0.00           H  
ATOM   1953  CB  LEU   132      43.712  80.607  43.986  1.00  0.00           C  
ATOM   1954  HB2 LEU   132      44.624  80.171  44.393  1.00  0.00           H  
ATOM   1955  HB3 LEU   132      43.949  81.631  43.702  1.00  0.00           H  
ATOM   1956  CG  LEU   132      42.700  80.678  45.124  1.00  0.00           C  
ATOM   1957  HG  LEU   132      41.789  81.112  44.713  1.00  0.00           H  
ATOM   1958  CD1 LEU   132      42.466  79.274  45.745  1.00  0.00           C  
ATOM   1959 HD11 LEU   132      41.740  79.352  46.555  1.00  0.00           H  
ATOM   1960 HD12 LEU   132      42.085  78.596  44.981  1.00  0.00           H  
ATOM   1961 HD13 LEU   132      43.406  78.888  46.138  1.00  0.00           H  
ATOM   1962  CD2 LEU   132      43.310  81.465  46.278  1.00  0.00           C  
ATOM   1963 HD21 LEU   132      42.594  81.522  47.098  1.00  0.00           H  
ATOM   1964 HD22 LEU   132      44.215  80.964  46.621  1.00  0.00           H  
ATOM   1965 HD23 LEU   132      43.557  82.471  45.942  1.00  0.00           H  
ATOM   1966  C   LEU   132      42.058  80.162  42.065  1.00  0.00           C  
ATOM   1967  O   LEU   132      41.102  79.602  42.509  1.00  0.00           O  
ATOM   1968  N   GLU   133      42.037  81.018  41.007  1.00  0.00           N  
ATOM   1969  H   GLU   133      42.874  81.421  40.584  1.00  0.00           H  
ATOM   1970  CA  GLU   133      40.754  81.448  40.363  1.00  0.00           C  
ATOM   1971  HA  GLU   133      39.915  81.477  41.059  1.00  0.00           H  
ATOM   1972  CB  GLU   133      41.005  82.861  39.776  1.00  0.00           C  
ATOM   1973  HB2 GLU   133      41.435  83.492  40.553  1.00  0.00           H  
ATOM   1974  HB3 GLU   133      41.746  82.783  38.980  1.00  0.00           H  
ATOM   1975  CG  GLU   133      39.796  83.525  39.236  1.00  0.00           C  
ATOM   1976  HG2 GLU   133      40.070  84.534  38.926  1.00  0.00           H  
ATOM   1977  HG3 GLU   133      39.484  82.990  38.339  1.00  0.00           H  
ATOM   1978  CD  GLU   133      38.612  83.620  40.168  1.00  0.00           C  
ATOM   1979  OE1 GLU   133      38.877  83.828  41.362  1.00  0.00           O  
ATOM   1980  OE2 GLU   133      37.473  83.506  39.761  1.00  0.00           O  
ATOM   1981  C   GLU   133      40.447  80.437  39.229  1.00  0.00           C  
ATOM   1982  O   GLU   133      39.278  80.198  38.971  1.00  0.00           O  
ATOM   1983  N   ARG   134      41.477  79.796  38.606  1.00  0.00           N  
ATOM   1984  H   ARG   134      42.446  80.053  38.791  1.00  0.00           H  
ATOM   1985  CA  ARG   134      41.381  78.704  37.631  1.00  0.00           C  
ATOM   1986  HA  ARG   134      40.490  78.900  37.035  1.00  0.00           H  
ATOM   1987  CB  ARG   134      42.552  78.721  36.737  1.00  0.00           C  
ATOM   1988  HB2 ARG   134      42.718  79.769  36.488  1.00  0.00           H  
ATOM   1989  HB3 ARG   134      43.396  78.401  37.347  1.00  0.00           H  
ATOM   1990  CG  ARG   134      42.677  77.953  35.416  1.00  0.00           C  
ATOM   1991  HG2 ARG   134      42.618  76.887  35.636  1.00  0.00           H  
ATOM   1992  HG3 ARG   134      41.815  78.200  34.797  1.00  0.00           H  
ATOM   1993  CD  ARG   134      43.988  78.208  34.562  1.00  0.00           C  
ATOM   1994  HD2 ARG   134      43.894  77.706  33.599  1.00  0.00           H  
ATOM   1995  HD3 ARG   134      44.084  79.275  34.358  1.00  0.00           H  
ATOM   1996  NE  ARG   134      45.205  77.730  35.246  1.00  0.00           N  
ATOM   1997  HE  ARG   134      45.076  76.857  35.756  1.00  0.00           H  
ATOM   1998  CZ  ARG   134      46.425  78.215  35.322  1.00  0.00           C  
ATOM   1999  NH1 ARG   134      47.295  77.730  36.123  1.00  0.00           N  
ATOM   2000 HH11 ARG   134      47.051  76.944  36.727  1.00  0.00           H  
ATOM   2001 HH12 ARG   134      48.233  78.128  36.159  1.00  0.00           H  
ATOM   2002  NH2 ARG   134      46.856  79.257  34.628  1.00  0.00           N  
ATOM   2003 HH21 ARG   134      46.228  79.737  33.984  1.00  0.00           H  
ATOM   2004 HH22 ARG   134      47.818  79.579  34.738  1.00  0.00           H  
ATOM   2005  C   ARG   134      41.077  77.331  38.218  1.00  0.00           C  
ATOM   2006  O   ARG   134      40.498  76.475  37.561  1.00  0.00           O  
ATOM   2007  N   GLY   135      41.506  77.185  39.490  1.00  0.00           N  
ATOM   2008  H   GLY   135      41.897  77.945  40.046  1.00  0.00           H  
ATOM   2009  CA  GLY   135      41.442  75.902  40.186  1.00  0.00           C  
ATOM   2010  HA2 GLY   135      41.548  76.084  41.255  1.00  0.00           H  
ATOM   2011  HA3 GLY   135      40.451  75.475  40.032  1.00  0.00           H  
ATOM   2012  C   GLY   135      42.493  74.859  39.763  1.00  0.00           C  
ATOM   2013  O   GLY   135      42.460  73.750  40.319  1.00  0.00           O  
ATOM   2014  N   THR   136      43.285  75.091  38.724  1.00  0.00           N  
ATOM   2015  H   THR   136      43.209  75.951  38.180  1.00  0.00           H  
ATOM   2016  CA  THR   136      44.344  74.202  38.210  1.00  0.00           C  
ATOM   2017  HA  THR   136      44.402  73.316  38.841  1.00  0.00           H  
ATOM   2018  CB  THR   136      44.016  73.783  36.790  1.00  0.00           C  
ATOM   2019  HB  THR   136      44.753  73.022  36.535  1.00  0.00           H  
ATOM   2020  CG2 THR   136      42.550  73.144  36.684  1.00  0.00           C  
ATOM   2021 HG21 THR   136      42.351  72.857  35.652  1.00  0.00           H  
ATOM   2022 HG22 THR   136      42.490  72.263  37.325  1.00  0.00           H  
ATOM   2023 HG23 THR   136      41.810  73.877  37.006  1.00  0.00           H  
ATOM   2024  OG1 THR   136      44.160  74.833  35.845  1.00  0.00           O  
ATOM   2025  HG1 THR   136      43.937  74.501  34.951  1.00  0.00           H  
ATOM   2026  C   THR   136      45.752  74.957  38.238  1.00  0.00           C  
ATOM   2027  O   THR   136      45.940  76.069  37.763  1.00  0.00           O  
ATOM   2028  N   GLY   137      46.756  74.181  38.639  1.00  0.00           N  
ATOM   2029  H   GLY   137      46.625  73.244  39.020  1.00  0.00           H  
ATOM   2030  CA  GLY   137      48.170  74.610  38.569  1.00  0.00           C  
ATOM   2031  HA2 GLY   137      48.543  74.452  37.557  1.00  0.00           H  
ATOM   2032  HA3 GLY   137      48.232  75.680  38.769  1.00  0.00           H  
ATOM   2033  C   GLY   137      49.064  73.855  39.563  1.00  0.00           C  
ATOM   2034  O   GLY   137      48.526  73.055  40.261  1.00  0.00           O  
ATOM   2035  N   ARG   138      50.389  74.089  39.714  1.00  0.00           N  
ATOM   2036  H   ARG   138      50.844  74.907  39.310  1.00  0.00           H  
ATOM   2037  CA  ARG   138      51.342  73.210  40.471  1.00  0.00           C  
ATOM   2038  HA  ARG   138      50.745  72.680  41.212  1.00  0.00           H  
ATOM   2039  CB  ARG   138      51.985  72.122  39.637  1.00  0.00           C  
ATOM   2040  HB2 ARG   138      52.624  72.576  38.879  1.00  0.00           H  
ATOM   2041  HB3 ARG   138      52.629  71.512  40.271  1.00  0.00           H  
ATOM   2042  CG  ARG   138      50.909  71.195  38.933  1.00  0.00           C  
ATOM   2043  HG2 ARG   138      50.124  70.974  39.657  1.00  0.00           H  
ATOM   2044  HG3 ARG   138      50.445  71.764  38.126  1.00  0.00           H  
ATOM   2045  CD  ARG   138      51.416  69.864  38.352  1.00  0.00           C  
ATOM   2046  HD2 ARG   138      52.196  70.022  37.607  1.00  0.00           H  
ATOM   2047  HD3 ARG   138      51.839  69.224  39.126  1.00  0.00           H  
ATOM   2048  NE  ARG   138      50.223  69.273  37.761  1.00  0.00           N  
ATOM   2049  HE  ARG   138      49.599  68.809  38.419  1.00  0.00           H  
ATOM   2050  CZ  ARG   138      49.827  69.248  36.496  1.00  0.00           C  
ATOM   2051  NH1 ARG   138      50.570  69.582  35.467  1.00  0.00           N  
ATOM   2052 HH11 ARG   138      51.532  69.889  35.611  1.00  0.00           H  
ATOM   2053 HH12 ARG   138      50.187  69.534  34.523  1.00  0.00           H  
ATOM   2054  NH2 ARG   138      48.624  68.860  36.302  1.00  0.00           N  
ATOM   2055 HH21 ARG   138      48.039  68.595  37.094  1.00  0.00           H  
ATOM   2056 HH22 ARG   138      48.250  68.815  35.354  1.00  0.00           H  
ATOM   2057  C   ARG   138      52.371  74.040  41.155  1.00  0.00           C  
ATOM   2058  O   ARG   138      52.789  75.042  40.600  1.00  0.00           O  
ATOM   2059  N   ILE   139      52.750  73.685  42.395  1.00  0.00           N  
ATOM   2060  H   ILE   139      52.390  72.872  42.896  1.00  0.00           H  
ATOM   2061  CA  ILE   139      53.765  74.492  43.153  1.00  0.00           C  
ATOM   2062  HA  ILE   139      54.217  75.259  42.525  1.00  0.00           H  
ATOM   2063  CB  ILE   139      53.164  75.366  44.264  1.00  0.00           C  
ATOM   2064  HB  ILE   139      52.697  74.751  45.033  1.00  0.00           H  
ATOM   2065  CG2 ILE   139      54.325  76.168  44.901  1.00  0.00           C  
ATOM   2066 HG21 ILE   139      53.935  76.803  45.696  1.00  0.00           H  
ATOM   2067 HG22 ILE   139      55.060  75.478  45.315  1.00  0.00           H  
ATOM   2068 HG23 ILE   139      54.798  76.790  44.140  1.00  0.00           H  
ATOM   2069  CG1 ILE   139      51.997  76.269  43.724  1.00  0.00           C  
ATOM   2070 HG12 ILE   139      52.402  76.898  42.931  1.00  0.00           H  
ATOM   2071 HG13 ILE   139      51.256  75.616  43.265  1.00  0.00           H  
ATOM   2072  CD1 ILE   139      51.261  77.187  44.722  1.00  0.00           C  
ATOM   2073 HD11 ILE   139      50.485  77.746  44.200  1.00  0.00           H  
ATOM   2074 HD12 ILE   139      50.807  76.582  45.507  1.00  0.00           H  
ATOM   2075 HD13 ILE   139      51.971  77.883  45.168  1.00  0.00           H  
ATOM   2076  C   ILE   139      54.816  73.526  43.581  1.00  0.00           C  
ATOM   2077  O   ILE   139      54.534  72.460  44.121  1.00  0.00           O  
ATOM   2078  N   VAL   140      56.084  73.895  43.335  1.00  0.00           N  
ATOM   2079  H   VAL   140      56.344  74.728  42.806  1.00  0.00           H  
ATOM   2080  CA  VAL   140      57.237  73.091  43.831  1.00  0.00           C  
ATOM   2081  HA  VAL   140      56.877  72.229  44.393  1.00  0.00           H  
ATOM   2082  CB  VAL   140      58.078  72.422  42.702  1.00  0.00           C  
ATOM   2083  HB  VAL   140      58.425  73.098  41.921  1.00  0.00           H  
ATOM   2084  CG1 VAL   140      59.366  71.887  43.327  1.00  0.00           C  
ATOM   2085 HG11 VAL   140      59.975  71.412  42.557  1.00  0.00           H  
ATOM   2086 HG12 VAL   140      59.924  72.711  43.774  1.00  0.00           H  
ATOM   2087 HG13 VAL   140      59.121  71.156  44.097  1.00  0.00           H  
ATOM   2088  CG2 VAL   140      57.164  71.425  41.967  1.00  0.00           C  
ATOM   2089 HG21 VAL   140      57.723  70.938  41.169  1.00  0.00           H  
ATOM   2090 HG22 VAL   140      56.806  70.672  42.671  1.00  0.00           H  
ATOM   2091 HG23 VAL   140      56.313  71.957  41.542  1.00  0.00           H  
ATOM   2092  C   VAL   140      58.052  74.018  44.735  1.00  0.00           C  
ATOM   2093  O   VAL   140      58.447  75.182  44.400  1.00  0.00           O  
ATOM   2094  N   ASN   141      58.604  73.486  45.811  1.00  0.00           N  
ATOM   2095  H   ASN   141      58.491  72.501  46.051  1.00  0.00           H  
ATOM   2096  CA  ASN   141      59.463  74.252  46.816  1.00  0.00           C  
ATOM   2097  HA  ASN   141      59.649  75.272  46.479  1.00  0.00           H  
ATOM   2098  CB  ASN   141      58.714  74.351  48.186  1.00  0.00           C  
ATOM   2099  HB2 ASN   141      58.621  73.352  48.610  1.00  0.00           H  
ATOM   2100  HB3 ASN   141      59.319  74.936  48.878  1.00  0.00           H  
ATOM   2101  CG  ASN   141      57.357  74.965  48.095  1.00  0.00           C  
ATOM   2102  OD1 ASN   141      57.190  76.122  47.840  1.00  0.00           O  
ATOM   2103  ND2 ASN   141      56.368  74.198  48.412  1.00  0.00           N  
ATOM   2104 HD21 ASN   141      55.421  74.575  48.450  1.00  0.00           H  
ATOM   2105 HD22 ASN   141      56.534  73.214  48.625  1.00  0.00           H  
ATOM   2106  C   ASN   141      60.771  73.537  46.942  1.00  0.00           C  
ATOM   2107  O   ASN   141      60.808  72.365  47.174  1.00  0.00           O  
ATOM   2108  N   ILE   142      61.869  74.209  46.785  1.00  0.00           N  
ATOM   2109  H   ILE   142      61.874  75.175  46.459  1.00  0.00           H  
ATOM   2110  CA  ILE   142      63.182  73.699  47.040  1.00  0.00           C  
ATOM   2111  HA  ILE   142      63.270  72.624  46.886  1.00  0.00           H  
ATOM   2112  CB  ILE   142      64.148  74.285  46.024  1.00  0.00           C  
ATOM   2113  HB  ILE   142      64.109  75.358  46.214  1.00  0.00           H  
ATOM   2114  CG2 ILE   142      65.521  73.602  46.211  1.00  0.00           C  
ATOM   2115 HG21 ILE   142      66.230  74.009  45.489  1.00  0.00           H  
ATOM   2116 HG22 ILE   142      65.885  73.787  47.221  1.00  0.00           H  
ATOM   2117 HG23 ILE   142      65.418  72.529  46.053  1.00  0.00           H  
ATOM   2118  CG1 ILE   142      63.815  74.048  44.544  1.00  0.00           C  
ATOM   2119 HG12 ILE   142      63.072  74.785  44.239  1.00  0.00           H  
ATOM   2120 HG13 ILE   142      64.713  74.239  43.957  1.00  0.00           H  
ATOM   2121  CD1 ILE   142      63.285  72.649  44.175  1.00  0.00           C  
ATOM   2122 HD11 ILE   142      63.088  72.606  43.103  1.00  0.00           H  
ATOM   2123 HD12 ILE   142      64.031  71.897  44.436  1.00  0.00           H  
ATOM   2124 HD13 ILE   142      62.364  72.453  44.723  1.00  0.00           H  
ATOM   2125  C   ILE   142      63.502  73.880  48.513  1.00  0.00           C  
ATOM   2126  O   ILE   142      63.394  75.011  48.983  1.00  0.00           O  
ATOM   2127  N   ALA   143      63.750  72.786  49.212  1.00  0.00           N  
ATOM   2128  H   ALA   143      63.760  71.875  48.755  1.00  0.00           H  
ATOM   2129  CA  ALA   143      64.028  72.665  50.618  1.00  0.00           C  
ATOM   2130  HA  ALA   143      63.802  73.593  51.142  1.00  0.00           H  
ATOM   2131  CB  ALA   143      63.097  71.624  51.300  1.00  0.00           C  
ATOM   2132  HB1 ALA   143      63.338  71.561  52.361  1.00  0.00           H  
ATOM   2133  HB2 ALA   143      62.058  71.932  51.182  1.00  0.00           H  
ATOM   2134  HB3 ALA   143      63.242  70.648  50.837  1.00  0.00           H  
ATOM   2135  C   ALA   143      65.490  72.399  50.777  1.00  0.00           C  
ATOM   2136  O   ALA   143      66.352  73.060  50.202  1.00  0.00           O  
ATOM   2137  N   SER   144      65.905  71.401  51.558  1.00  0.00           N  
ATOM   2138  H   SER   144      65.246  70.734  51.961  1.00  0.00           H  
ATOM   2139  CA  SER   144      67.291  71.111  51.949  1.00  0.00           C  
ATOM   2140  HA  SER   144      67.933  71.124  51.068  1.00  0.00           H  
ATOM   2141  CB  SER   144      67.810  72.177  52.937  1.00  0.00           C  
ATOM   2142  HB2 SER   144      67.759  73.169  52.487  1.00  0.00           H  
ATOM   2143  HB3 SER   144      67.187  72.200  53.832  1.00  0.00           H  
ATOM   2144  OG  SER   144      69.135  71.862  53.273  1.00  0.00           O  
ATOM   2145  HG  SER   144      69.482  72.530  53.900  1.00  0.00           H  
ATOM   2146  C   SER   144      67.317  69.728  52.617  1.00  0.00           C  
ATOM   2147  O   SER   144      66.231  69.240  53.108  1.00  0.00           O  
ATOM   2148  N   THR   145      68.458  68.983  52.617  1.00  0.00           N  
ATOM   2149  H   THR   145      69.255  69.182  52.011  1.00  0.00           H  
ATOM   2150  CA  THR   145      68.656  67.818  53.489  1.00  0.00           C  
ATOM   2151  HA  THR   145      67.825  67.128  53.340  1.00  0.00           H  
ATOM   2152  CB  THR   145      69.931  67.095  53.153  1.00  0.00           C  
ATOM   2153  HB  THR   145      69.947  66.194  53.766  1.00  0.00           H  
ATOM   2154  CG2 THR   145      70.015  66.664  51.759  1.00  0.00           C  
ATOM   2155 HG21 THR   145      70.991  66.151  51.588  1.00  0.00           H  
ATOM   2156 HG22 THR   145      69.222  66.006  51.483  1.00  0.00           H  
ATOM   2157 HG23 THR   145      69.945  67.569  51.129  1.00  0.00           H  
ATOM   2158  OG1 THR   145      71.011  67.995  53.393  1.00  0.00           O  
ATOM   2159  HG1 THR   145      71.859  67.552  53.185  1.00  0.00           H  
ATOM   2160  C   THR   145      68.704  68.283  54.932  1.00  0.00           C  
ATOM   2161  O   THR   145      68.122  67.610  55.855  1.00  0.00           O  
ATOM   2162  N   GLY   146      69.166  69.520  55.220  1.00  0.00           N  
ATOM   2163  H   GLY   146      69.668  70.060  54.516  1.00  0.00           H  
ATOM   2164  CA  GLY   146      69.053  70.259  56.465  1.00  0.00           C  
ATOM   2165  HA2 GLY   146      69.435  69.643  57.280  1.00  0.00           H  
ATOM   2166  HA3 GLY   146      69.686  71.145  56.411  1.00  0.00           H  
ATOM   2167  C   GLY   146      67.615  70.689  56.794  1.00  0.00           C  
ATOM   2168  O   GLY   146      67.380  71.198  57.856  1.00  0.00           O  
ATOM   2169  N   GLY   147      66.680  70.473  55.824  1.00  0.00           N  
ATOM   2170  H   GLY   147      66.947  70.315  54.852  1.00  0.00           H  
ATOM   2171  CA  GLY   147      65.262  70.436  56.003  1.00  0.00           C  
ATOM   2172  HA2 GLY   147      64.971  71.325  56.563  1.00  0.00           H  
ATOM   2173  HA3 GLY   147      64.797  70.513  55.020  1.00  0.00           H  
ATOM   2174  C   GLY   147      64.659  69.199  56.721  1.00  0.00           C  
ATOM   2175  O   GLY   147      63.487  69.222  57.061  1.00  0.00           O  
ATOM   2176  N   LYS   148      65.500  68.229  57.003  1.00  0.00           N  
ATOM   2177  H   LYS   148      66.445  68.208  56.619  1.00  0.00           H  
ATOM   2178  CA  LYS   148      65.221  67.081  57.874  1.00  0.00           C  
ATOM   2179  HA  LYS   148      64.411  67.480  58.484  1.00  0.00           H  
ATOM   2180  CB  LYS   148      64.857  65.889  57.045  1.00  0.00           C  
ATOM   2181  HB2 LYS   148      65.752  65.527  56.539  1.00  0.00           H  
ATOM   2182  HB3 LYS   148      64.519  65.092  57.706  1.00  0.00           H  
ATOM   2183  CG  LYS   148      63.790  66.149  56.015  1.00  0.00           C  
ATOM   2184  HG2 LYS   148      62.863  66.419  56.520  1.00  0.00           H  
ATOM   2185  HG3 LYS   148      64.082  67.004  55.405  1.00  0.00           H  
ATOM   2186  CD  LYS   148      63.545  64.991  55.140  1.00  0.00           C  
ATOM   2187  HD2 LYS   148      64.428  64.823  54.524  1.00  0.00           H  
ATOM   2188  HD3 LYS   148      63.414  64.104  55.760  1.00  0.00           H  
ATOM   2189  CE  LYS   148      62.295  65.145  54.205  1.00  0.00           C  
ATOM   2190  HE2 LYS   148      61.419  65.404  54.800  1.00  0.00           H  
ATOM   2191  HE3 LYS   148      62.458  65.965  53.505  1.00  0.00           H  
ATOM   2192  NZ  LYS   148      62.036  63.895  53.455  1.00  0.00           N  
ATOM   2193  HZ1 LYS   148      61.115  63.962  52.975  1.00  0.00           H  
ATOM   2194  HZ2 LYS   148      62.785  63.753  52.747  1.00  0.00           H  
ATOM   2195  HZ3 LYS   148      62.025  63.091  54.114  1.00  0.00           H  
ATOM   2196  C   LYS   148      66.234  66.640  58.899  1.00  0.00           C  
ATOM   2197  O   LYS   148      65.841  66.431  60.072  1.00  0.00           O  
ATOM   2198  N   GLN   149      67.498  66.526  58.458  1.00  0.00           N  
ATOM   2199  H   GLN   149      67.724  66.531  57.463  1.00  0.00           H  
ATOM   2200  CA  GLN   149      68.650  66.388  59.276  1.00  0.00           C  
ATOM   2201  HA  GLN   149      68.476  65.545  59.944  1.00  0.00           H  
ATOM   2202  CB  GLN   149      69.967  65.984  58.511  1.00  0.00           C  
ATOM   2203  HB2 GLN   149      70.444  66.898  58.156  1.00  0.00           H  
ATOM   2204  HB3 GLN   149      70.648  65.529  59.230  1.00  0.00           H  
ATOM   2205  CG  GLN   149      69.832  65.031  57.321  1.00  0.00           C  
ATOM   2206  HG2 GLN   149      69.188  65.508  56.582  1.00  0.00           H  
ATOM   2207  HG3 GLN   149      70.816  64.924  56.864  1.00  0.00           H  
ATOM   2208  CD  GLN   149      69.257  63.563  57.601  1.00  0.00           C  
ATOM   2209  OE1 GLN   149      68.015  63.306  57.594  1.00  0.00           O  
ATOM   2210  NE2 GLN   149      70.174  62.703  58.018  1.00  0.00           N  
ATOM   2211 HE21 GLN   149      71.160  62.961  58.002  1.00  0.00           H  
ATOM   2212 HE22 GLN   149      69.893  61.782  58.355  1.00  0.00           H  
ATOM   2213  C   GLN   149      68.831  67.691  60.071  1.00  0.00           C  
ATOM   2214  O   GLN   149      68.297  68.727  59.724  1.00  0.00           O  
ATOM   2215  N   GLY   150      69.460  67.543  61.221  1.00  0.00           N  
ATOM   2216  H   GLY   150      69.561  66.626  61.655  1.00  0.00           H  
ATOM   2217  CA  GLY   150      70.082  68.601  62.021  1.00  0.00           C  
ATOM   2218  HA2 GLY   150      69.380  69.427  62.133  1.00  0.00           H  
ATOM   2219  HA3 GLY   150      70.290  68.221  63.021  1.00  0.00           H  
ATOM   2220  C   GLY   150      71.365  69.116  61.407  1.00  0.00           C  
ATOM   2221  O   GLY   150      72.247  68.275  61.054  1.00  0.00           O  
ATOM   2222  N   VAL   151      71.682  70.424  61.603  1.00  0.00           N  
ATOM   2223  H   VAL   151      71.138  71.049  62.197  1.00  0.00           H  
ATOM   2224  CA  VAL   151      72.860  71.073  60.968  1.00  0.00           C  
ATOM   2225  HA  VAL   151      73.499  70.235  60.689  1.00  0.00           H  
ATOM   2226  CB  VAL   151      72.587  71.771  59.635  1.00  0.00           C  
ATOM   2227  HB  VAL   151      72.293  72.781  59.921  1.00  0.00           H  
ATOM   2228  CG1 VAL   151      73.804  72.021  58.675  1.00  0.00           C  
ATOM   2229 HG11 VAL   151      73.457  72.523  57.771  1.00  0.00           H  
ATOM   2230 HG12 VAL   151      74.542  72.647  59.177  1.00  0.00           H  
ATOM   2231 HG13 VAL   151      74.259  71.068  58.407  1.00  0.00           H  
ATOM   2232  CG2 VAL   151      71.488  71.020  58.898  1.00  0.00           C  
ATOM   2233 HG21 VAL   151      71.286  71.511  57.947  1.00  0.00           H  
ATOM   2234 HG22 VAL   151      71.807  69.994  58.717  1.00  0.00           H  
ATOM   2235 HG23 VAL   151      70.581  71.017  59.504  1.00  0.00           H  
ATOM   2236  C   VAL   151      73.688  71.955  61.969  1.00  0.00           C  
ATOM   2237  O   VAL   151      73.107  72.609  62.816  1.00  0.00           O  
ATOM   2238  N   VAL   152      75.037  71.818  61.986  1.00  0.00           N  
ATOM   2239  H   VAL   152      75.548  71.127  61.436  1.00  0.00           H  
ATOM   2240  CA  VAL   152      75.885  72.682  62.824  1.00  0.00           C  
ATOM   2241  HA  VAL   152      75.490  72.713  63.840  1.00  0.00           H  
ATOM   2242  CB  VAL   152      77.305  72.138  63.079  1.00  0.00           C  
ATOM   2243  HB  VAL   152      77.961  72.955  63.381  1.00  0.00           H  
ATOM   2244  CG1 VAL   152      77.217  71.056  64.166  1.00  0.00           C  
ATOM   2245 HG11 VAL   152      78.211  70.657  64.363  1.00  0.00           H  
ATOM   2246 HG12 VAL   152      76.813  71.491  65.080  1.00  0.00           H  
ATOM   2247 HG13 VAL   152      76.563  70.253  63.826  1.00  0.00           H  
ATOM   2248  CG2 VAL   152      77.853  71.460  61.770  1.00  0.00           C  
ATOM   2249 HG21 VAL   152      78.857  71.076  61.952  1.00  0.00           H  
ATOM   2250 HG22 VAL   152      77.196  70.638  61.484  1.00  0.00           H  
ATOM   2251 HG23 VAL   152      77.885  72.195  60.965  1.00  0.00           H  
ATOM   2252  C   VAL   152      75.838  74.087  62.207  1.00  0.00           C  
ATOM   2253  O   VAL   152      75.823  74.125  60.980  1.00  0.00           O  
ATOM   2254  N   HIE   153      76.037  75.193  63.015  1.00  0.00           N  
ATOM   2255  H   HIE   153      75.813  74.977  63.976  1.00  0.00           H  
ATOM   2256  CA  HIE   153      76.317  76.582  62.667  1.00  0.00           C  
ATOM   2257  HA  HIE   153      76.313  77.219  63.551  1.00  0.00           H  
ATOM   2258  CB  HIE   153      77.715  76.629  62.037  1.00  0.00           C  
ATOM   2259  HB2 HIE   153      78.373  76.053  62.688  1.00  0.00           H  
ATOM   2260  HB3 HIE   153      77.697  76.176  61.046  1.00  0.00           H  
ATOM   2261  CG  HIE   153      78.337  77.965  61.882  1.00  0.00           C  
ATOM   2262  ND1 HIE   153      77.807  79.139  61.222  1.00  0.00           N  
ATOM   2263  CE1 HIE   153      78.786  80.063  61.314  1.00  0.00           C  
ATOM   2264  HE1 HIE   153      78.619  81.039  60.860  1.00  0.00           H  
ATOM   2265  NE2 HIE   153      79.813  79.588  61.967  1.00  0.00           N  
ATOM   2266  HE2 HIE   153      80.678  80.080  62.133  1.00  0.00           H  
ATOM   2267  CD2 HIE   153      79.539  78.324  62.393  1.00  0.00           C  
ATOM   2268  HD2 HIE   153      80.249  77.799  63.031  1.00  0.00           H  
ATOM   2269  C   HIE   153      75.213  77.370  61.840  1.00  0.00           C  
ATOM   2270  O   HIE   153      74.708  78.397  62.192  1.00  0.00           O  
ATOM   2271  N   ALA   154      74.895  76.834  60.662  1.00  0.00           N  
ATOM   2272  H   ALA   154      75.369  76.017  60.277  1.00  0.00           H  
ATOM   2273  CA  ALA   154      73.813  77.371  59.779  1.00  0.00           C  
ATOM   2274  HA  ALA   154      73.917  78.451  59.685  1.00  0.00           H  
ATOM   2275  CB  ALA   154      73.995  76.694  58.425  1.00  0.00           C  
ATOM   2276  HB1 ALA   154      73.737  76.910  58.007  1.00  0.00           H  
ATOM   2277  HB2 ALA   154      74.768  77.125  58.386  1.00  0.00           H  
ATOM   2278  HB3 ALA   154      73.907  75.618  58.509  1.00  0.00           H  
ATOM   2279  C   ALA   154      72.376  77.268  60.366  1.00  0.00           C  
ATOM   2280  O   ALA   154      71.416  76.905  59.652  1.00  0.00           O  
ATOM   2281  N   ALA   155      72.186  77.496  61.660  1.00  0.00           N  
ATOM   2282  H   ALA   155      72.923  77.903  62.236  1.00  0.00           H  
ATOM   2283  CA  ALA   155      71.009  77.235  62.416  1.00  0.00           C  
ATOM   2284  HA  ALA   155      70.827  76.161  62.371  1.00  0.00           H  
ATOM   2285  CB  ALA   155      71.209  77.598  63.862  1.00  0.00           C  
ATOM   2286  HB1 ALA   155      70.295  77.389  64.419  1.00  0.00           H  
ATOM   2287  HB2 ALA   155      72.028  77.009  64.275  1.00  0.00           H  
ATOM   2288  HB3 ALA   155      71.447  78.658  63.941  1.00  0.00           H  
ATOM   2289  C   ALA   155      69.749  77.897  61.805  1.00  0.00           C  
ATOM   2290  O   ALA   155      68.759  77.159  61.573  1.00  0.00           O  
ATOM   2291  N   PRO   156      69.707  79.156  61.380  1.00  0.00           N  
ATOM   2292  CD  PRO   156      70.594  80.256  61.796  1.00  0.00           C  
ATOM   2293  HD2 PRO   156      71.633  80.016  61.572  1.00  0.00           H  
ATOM   2294  HD3 PRO   156      70.527  80.414  62.872  1.00  0.00           H  
ATOM   2295  CG  PRO   156      70.167  81.496  61.053  1.00  0.00           C  
ATOM   2296  HG2 PRO   156      70.743  81.627  60.136  1.00  0.00           H  
ATOM   2297  HG3 PRO   156      70.318  82.391  61.655  1.00  0.00           H  
ATOM   2298  CB  PRO   156      68.686  81.270  60.751  1.00  0.00           C  
ATOM   2299  HB2 PRO   156      68.392  81.731  59.809  1.00  0.00           H  
ATOM   2300  HB3 PRO   156      68.048  81.694  61.527  1.00  0.00           H  
ATOM   2301  CA  PRO   156      68.571  79.737  60.695  1.00  0.00           C  
ATOM   2302  HA  PRO   156      67.690  79.382  61.231  1.00  0.00           H  
ATOM   2303  C   PRO   156      68.345  79.278  59.312  1.00  0.00           C  
ATOM   2304  O   PRO   156      67.201  79.240  58.883  1.00  0.00           O  
ATOM   2305  N   TYR   157      69.339  78.798  58.635  1.00  0.00           N  
ATOM   2306  H   TYR   157      70.302  78.811  58.971  1.00  0.00           H  
ATOM   2307  CA  TYR   157      69.187  78.204  57.357  1.00  0.00           C  
ATOM   2308  HA  TYR   157      68.558  78.917  56.824  1.00  0.00           H  
ATOM   2309  CB  TYR   157      70.573  78.031  56.551  1.00  0.00           C  
ATOM   2310  HB2 TYR   157      70.982  79.013  56.317  1.00  0.00           H  
ATOM   2311  HB3 TYR   157      70.780  77.628  57.107  1.00  0.00           H  
ATOM   2312  CG  TYR   157      70.455  77.235  55.286  1.00  0.00           C  
ATOM   2313  CD1 TYR   157      69.740  77.779  54.194  1.00  0.00           C  
ATOM   2314  HD1 TYR   157      69.114  78.641  54.372  1.00  0.00           H  
ATOM   2315  CE1 TYR   157      69.799  77.256  52.890  1.00  0.00           C  
ATOM   2316  HE1 TYR   157      69.222  77.707  52.095  1.00  0.00           H  
ATOM   2317  CZ  TYR   157      70.640  76.112  52.625  1.00  0.00           C  
ATOM   2318  OH  TYR   157      70.854  75.655  51.424  1.00  0.00           O  
ATOM   2319  HH  TYR   157      71.466  74.862  51.464  1.00  0.00           H  
ATOM   2320  CE2 TYR   157      71.370  75.590  53.713  1.00  0.00           C  
ATOM   2321  HE2 TYR   157      72.067  74.778  53.551  1.00  0.00           H  
ATOM   2322  CD2 TYR   157      70.875  76.246  54.970  1.00  0.00           C  
ATOM   2323  HD2 TYR   157      71.684  75.522  56.184  1.00  0.00           H  
ATOM   2324  C   TYR   157      68.478  76.836  57.398  1.00  0.00           C  
ATOM   2325  O   TYR   157      67.415  76.686  56.884  1.00  0.00           O  
ATOM   2326  N   SER   158      68.961  75.851  58.120  1.00  0.00           N  
ATOM   2327  H   SER   158      69.921  75.843  58.462  1.00  0.00           H  
ATOM   2328  CA  SER   158      68.180  74.634  58.528  1.00  0.00           C  
ATOM   2329  HA  SER   158      68.017  74.099  57.592  1.00  0.00           H  
ATOM   2330  CB  SER   158      68.982  73.836  59.583  1.00  0.00           C  
ATOM   2331  HB2 SER   158      69.295  74.496  60.392  1.00  0.00           H  
ATOM   2332  HB3 SER   158      68.351  73.065  60.027  1.00  0.00           H  
ATOM   2333  OG  SER   158      70.107  73.248  58.979  1.00  0.00           O  
ATOM   2334  HG  SER   158      70.751  73.945  58.741  1.00  0.00           H  
ATOM   2335  C   SER   158      66.794  74.906  59.170  1.00  0.00           C  
ATOM   2336  O   SER   158      65.841  74.141  58.949  1.00  0.00           O  
ATOM   2337  N   ALA   159      66.650  76.018  59.976  1.00  0.00           N  
ATOM   2338  H   ALA   159      67.402  76.675  60.185  1.00  0.00           H  
ATOM   2339  CA  ALA   159      65.318  76.351  60.628  1.00  0.00           C  
ATOM   2340  HA  ALA   159      64.931  75.424  61.053  1.00  0.00           H  
ATOM   2341  CB  ALA   159      65.484  77.383  61.813  1.00  0.00           C  
ATOM   2342  HB1 ALA   159      64.508  77.594  62.252  1.00  0.00           H  
ATOM   2343  HB2 ALA   159      66.140  76.962  62.575  1.00  0.00           H  
ATOM   2344  HB3 ALA   159      65.918  78.308  61.433  1.00  0.00           H  
ATOM   2345  C   ALA   159      64.328  76.846  59.623  1.00  0.00           C  
ATOM   2346  O   ALA   159      63.275  76.311  59.508  1.00  0.00           O  
ATOM   2347  N   SER   160      64.752  77.787  58.716  1.00  0.00           N  
ATOM   2348  H   SER   160      65.694  78.177  58.702  1.00  0.00           H  
ATOM   2349  CA  SER   160      63.849  78.324  57.661  1.00  0.00           C  
ATOM   2350  HA  SER   160      62.882  78.575  58.096  1.00  0.00           H  
ATOM   2351  CB  SER   160      64.553  79.599  57.042  1.00  0.00           C  
ATOM   2352  HB2 SER   160      63.902  80.036  56.284  1.00  0.00           H  
ATOM   2353  HB3 SER   160      64.683  80.351  57.821  1.00  0.00           H  
ATOM   2354  OG  SER   160      65.805  79.313  56.465  1.00  0.00           O  
ATOM   2355  HG  SER   160      66.475  79.209  57.173  1.00  0.00           H  
ATOM   2356  C   SER   160      63.598  77.272  56.545  1.00  0.00           C  
ATOM   2357  O   SER   160      62.441  77.203  56.050  1.00  0.00           O  
ATOM   2358  N   LYS   161      64.518  76.296  56.376  1.00  0.00           N  
ATOM   2359  H   LYS   161      65.384  76.247  56.913  1.00  0.00           H  
ATOM   2360  CA  LYS   161      64.365  75.184  55.383  1.00  0.00           C  
ATOM   2361  HA  LYS   161      63.751  75.599  54.583  1.00  0.00           H  
ATOM   2362  CB  LYS   161      65.703  74.764  54.835  1.00  0.00           C  
ATOM   2363  HB2 LYS   161      66.411  74.627  55.652  1.00  0.00           H  
ATOM   2364  HB3 LYS   161      65.610  73.803  54.329  1.00  0.00           H  
ATOM   2365  CG  LYS   161      66.229  75.815  53.864  1.00  0.00           C  
ATOM   2366  HG2 LYS   161      65.978  76.805  54.243  1.00  0.00           H  
ATOM   2367  HG3 LYS   161      67.317  75.752  53.830  1.00  0.00           H  
ATOM   2368  CD  LYS   161      65.683  75.674  52.455  1.00  0.00           C  
ATOM   2369  HD2 LYS   161      65.996  74.712  52.052  1.00  0.00           H  
ATOM   2370  HD3 LYS   161      64.594  75.663  52.500  1.00  0.00           H  
ATOM   2371  CE  LYS   161      66.131  76.795  51.480  1.00  0.00           C  
ATOM   2372  HE2 LYS   161      65.771  77.755  51.851  1.00  0.00           H  
ATOM   2373  HE3 LYS   161      67.220  76.845  51.470  1.00  0.00           H  
ATOM   2374  NZ  LYS   161      65.633  76.592  50.067  1.00  0.00           N  
ATOM   2375  HZ1 LYS   161      66.441  76.417  49.436  1.00  0.00           H  
ATOM   2376  HZ2 LYS   161      64.989  75.776  50.039  1.00  0.00           H  
ATOM   2377  HZ3 LYS   161      65.126  77.444  49.752  1.00  0.00           H  
ATOM   2378  C   LYS   161      63.600  73.960  55.911  1.00  0.00           C  
ATOM   2379  O   LYS   161      62.920  73.231  55.125  1.00  0.00           O  
ATOM   2380  N   HID   162      63.529  73.766  57.240  1.00  0.00           N  
ATOM   2381  H   HID   162      64.231  74.187  57.831  1.00  0.00           H  
ATOM   2382  CA  HID   162      62.500  72.888  57.877  1.00  0.00           C  
ATOM   2383  HA  HID   162      62.464  71.900  57.419  1.00  0.00           H  
ATOM   2384  CB  HID   162      62.952  72.729  59.401  1.00  0.00           C  
ATOM   2385  HB2 HID   162      63.656  73.551  59.528  1.00  0.00           H  
ATOM   2386  HB3 HID   162      62.123  72.849  60.100  1.00  0.00           H  
ATOM   2387  CG  HID   162      63.693  71.447  59.815  1.00  0.00           C  
ATOM   2388  ND1 HID   162      64.990  71.110  59.610  1.00  0.00           N  
ATOM   2389  HD1 HID   162      65.661  71.564  59.006  1.00  0.00           H  
ATOM   2390  CE1 HID   162      65.225  70.019  60.387  1.00  0.00           C  
ATOM   2391  HE1 HID   162      66.252  69.666  60.480  1.00  0.00           H  
ATOM   2392  NE2 HID   162      64.079  69.556  60.927  1.00  0.00           N  
ATOM   2393  CD2 HID   162      63.086  70.470  60.625  1.00  0.00           C  
ATOM   2394  HD2 HID   162      62.077  70.328  61.014  1.00  0.00           H  
ATOM   2395  C   HID   162      61.115  73.457  57.718  1.00  0.00           C  
ATOM   2396  O   HID   162      60.109  72.823  57.555  1.00  0.00           O  
ATOM   2397  N   GLY   163      61.070  74.724  58.000  1.00  0.00           N  
ATOM   2398  H   GLY   163      61.872  75.237  58.367  1.00  0.00           H  
ATOM   2399  CA  GLY   163      59.886  75.550  57.830  1.00  0.00           C  
ATOM   2400  HA2 GLY   163      59.092  75.145  58.457  1.00  0.00           H  
ATOM   2401  HA3 GLY   163      60.109  76.550  58.203  1.00  0.00           H  
ATOM   2402  C   GLY   163      59.351  75.676  56.388  1.00  0.00           C  
ATOM   2403  O   GLY   163      58.144  75.789  56.272  1.00  0.00           O  
ATOM   2404  N   VAL   164      60.165  75.470  55.316  1.00  0.00           N  
ATOM   2405  H   VAL   164      61.182  75.406  55.330  1.00  0.00           H  
ATOM   2406  CA  VAL   164      59.490  75.323  53.971  1.00  0.00           C  
ATOM   2407  HA  VAL   164      58.649  76.014  53.903  1.00  0.00           H  
ATOM   2408  CB  VAL   164      60.534  75.665  52.936  1.00  0.00           C  
ATOM   2409  HB  VAL   164      61.391  75.069  53.251  1.00  0.00           H  
ATOM   2410  CG1 VAL   164      60.133  75.319  51.478  1.00  0.00           C  
ATOM   2411 HG11 VAL   164      60.941  75.598  50.801  1.00  0.00           H  
ATOM   2412 HG12 VAL   164      59.945  74.249  51.397  1.00  0.00           H  
ATOM   2413 HG13 VAL   164      59.229  75.867  51.209  1.00  0.00           H  
ATOM   2414  CG2 VAL   164      60.816  77.162  52.897  1.00  0.00           C  
ATOM   2415 HG21 VAL   164      61.573  77.370  52.140  1.00  0.00           H  
ATOM   2416 HG22 VAL   164      59.900  77.699  52.650  1.00  0.00           H  
ATOM   2417 HG23 VAL   164      61.178  77.490  53.871  1.00  0.00           H  
ATOM   2418  C   VAL   164      58.731  73.973  53.734  1.00  0.00           C  
ATOM   2419  O   VAL   164      57.682  74.009  53.121  1.00  0.00           O  
ATOM   2420  N   VAL   165      59.247  72.929  54.350  1.00  0.00           N  
ATOM   2421  H   VAL   165      60.173  72.936  54.777  1.00  0.00           H  
ATOM   2422  CA  VAL   165      58.548  71.654  54.485  1.00  0.00           C  
ATOM   2423  HA  VAL   165      58.358  71.294  53.474  1.00  0.00           H  
ATOM   2424  CB  VAL   165      59.352  70.543  55.148  1.00  0.00           C  
ATOM   2425  HB  VAL   165      59.576  70.897  56.153  1.00  0.00           H  
ATOM   2426  CG1 VAL   165      58.569  69.307  55.315  1.00  0.00           C  
ATOM   2427 HG11 VAL   165      59.188  68.546  55.790  1.00  0.00           H  
ATOM   2428 HG12 VAL   165      57.699  69.510  55.939  1.00  0.00           H  
ATOM   2429 HG13 VAL   165      58.241  68.949  54.338  1.00  0.00           H  
ATOM   2430  CG2 VAL   165      60.726  70.308  54.502  1.00  0.00           C  
ATOM   2431 HG21 VAL   165      61.241  69.502  55.025  1.00  0.00           H  
ATOM   2432 HG22 VAL   165      60.593  70.035  53.455  1.00  0.00           H  
ATOM   2433 HG23 VAL   165      61.319  71.220  54.567  1.00  0.00           H  
ATOM   2434  C   VAL   165      57.256  71.896  55.257  1.00  0.00           C  
ATOM   2435  O   VAL   165      56.205  71.431  54.893  1.00  0.00           O  
ATOM   2436  N   GLY   166      57.387  72.541  56.413  1.00  0.00           N  
ATOM   2437  H   GLY   166      58.293  72.866  56.749  1.00  0.00           H  
ATOM   2438  CA  GLY   166      56.293  72.865  57.336  1.00  0.00           C  
ATOM   2439  HA2 GLY   166      55.836  71.944  57.698  1.00  0.00           H  
ATOM   2440  HA3 GLY   166      56.692  73.386  58.206  1.00  0.00           H  
ATOM   2441  C   GLY   166      55.200  73.758  56.644  1.00  0.00           C  
ATOM   2442  O   GLY   166      54.006  73.442  56.597  1.00  0.00           O  
ATOM   2443  N   PHE   167      55.621  74.741  55.872  1.00  0.00           N  
ATOM   2444  H   PHE   167      56.589  75.064  55.853  1.00  0.00           H  
ATOM   2445  CA  PHE   167      54.727  75.474  54.953  1.00  0.00           C  
ATOM   2446  HA  PHE   167      53.842  75.806  55.495  1.00  0.00           H  
ATOM   2447  CB  PHE   167      55.425  76.765  54.452  1.00  0.00           C  
ATOM   2448  HB2 PHE   167      55.703  77.353  55.327  1.00  0.00           H  
ATOM   2449  HB3 PHE   167      56.351  76.471  53.959  1.00  0.00           H  
ATOM   2450  CG  PHE   167      54.700  77.642  53.543  1.00  0.00           C  
ATOM   2451  CD1 PHE   167      53.728  78.486  54.056  1.00  0.00           C  
ATOM   2452  HD1 PHE   167      53.448  78.452  55.098  1.00  0.00           H  
ATOM   2453  CE1 PHE   167      53.127  79.377  53.171  1.00  0.00           C  
ATOM   2454  HE1 PHE   167      52.501  80.159  53.575  1.00  0.00           H  
ATOM   2455  CZ  PHE   167      53.298  79.306  51.754  1.00  0.00           C  
ATOM   2456  HZ  PHE   167      52.729  79.949  51.099  1.00  0.00           H  
ATOM   2457  CE2 PHE   167      54.255  78.351  51.209  1.00  0.00           C  
ATOM   2458  HE2 PHE   167      54.396  78.226  50.145  1.00  0.00           H  
ATOM   2459  CD2 PHE   167      54.991  77.593  52.160  1.00  0.00           C  
ATOM   2460  HD2 PHE   167      55.797  76.961  51.817  1.00  0.00           H  
ATOM   2461  C   PHE   167      54.144  74.563  53.849  1.00  0.00           C  
ATOM   2462  O   PHE   167      52.998  74.670  53.384  1.00  0.00           O  
ATOM   2463  N   THR   168      54.896  73.572  53.331  1.00  0.00           N  
ATOM   2464  H   THR   168      55.821  73.315  53.675  1.00  0.00           H  
ATOM   2465  CA  THR   168      54.411  72.759  52.185  1.00  0.00           C  
ATOM   2466  HA  THR   168      54.017  73.494  51.483  1.00  0.00           H  
ATOM   2467  CB  THR   168      55.560  71.917  51.538  1.00  0.00           C  
ATOM   2468  HB  THR   168      55.967  71.340  52.368  1.00  0.00           H  
ATOM   2469  CG2 THR   168      55.217  70.817  50.486  1.00  0.00           C  
ATOM   2470 HG21 THR   168      56.136  70.338  50.147  1.00  0.00           H  
ATOM   2471 HG22 THR   168      54.565  70.070  50.940  1.00  0.00           H  
ATOM   2472 HG23 THR   168      54.710  71.272  49.635  1.00  0.00           H  
ATOM   2473  OG1 THR   168      56.408  72.828  50.923  1.00  0.00           O  
ATOM   2474  HG1 THR   168      56.916  73.314  51.605  1.00  0.00           H  
ATOM   2475  C   THR   168      53.333  71.788  52.561  1.00  0.00           C  
ATOM   2476  O   THR   168      52.398  71.534  51.804  1.00  0.00           O  
ATOM   2477  N   LYS   169      53.504  71.169  53.742  1.00  0.00           N  
ATOM   2478  H   LYS   169      54.365  71.296  54.273  1.00  0.00           H  
ATOM   2479  CA  LYS   169      52.576  70.271  54.440  1.00  0.00           C  
ATOM   2480  HA  LYS   169      52.373  69.369  53.862  1.00  0.00           H  
ATOM   2481  CB  LYS   169      53.240  69.847  55.743  1.00  0.00           C  
ATOM   2482  HB2 LYS   169      53.783  70.693  56.167  1.00  0.00           H  
ATOM   2483  HB3 LYS   169      52.474  69.565  56.466  1.00  0.00           H  
ATOM   2484  CG  LYS   169      54.179  68.705  55.542  1.00  0.00           C  
ATOM   2485  HG2 LYS   169      53.621  67.832  55.202  1.00  0.00           H  
ATOM   2486  HG3 LYS   169      54.891  68.954  54.755  1.00  0.00           H  
ATOM   2487  CD  LYS   169      54.927  68.362  56.804  1.00  0.00           C  
ATOM   2488  HD2 LYS   169      55.341  69.270  57.242  1.00  0.00           H  
ATOM   2489  HD3 LYS   169      54.236  67.942  57.535  1.00  0.00           H  
ATOM   2490  CE  LYS   169      56.078  67.343  56.525  1.00  0.00           C  
ATOM   2491  HE2 LYS   169      55.664  66.381  56.223  1.00  0.00           H  
ATOM   2492  HE3 LYS   169      56.701  67.695  55.702  1.00  0.00           H  
ATOM   2493  NZ  LYS   169      56.884  67.187  57.741  1.00  0.00           N  
ATOM   2494  HZ1 LYS   169      57.653  66.510  57.564  1.00  0.00           H  
ATOM   2495  HZ2 LYS   169      57.288  68.107  58.010  1.00  0.00           H  
ATOM   2496  HZ3 LYS   169      56.284  66.835  58.512  1.00  0.00           H  
ATOM   2497  C   LYS   169      51.253  70.906  54.601  1.00  0.00           C  
ATOM   2498  O   LYS   169      50.225  70.323  54.209  1.00  0.00           O  
ATOM   2499  N   ALA   170      51.417  72.105  55.133  1.00  0.00           N  
ATOM   2500  H   ALA   170      52.316  72.583  55.188  1.00  0.00           H  
ATOM   2501  CA  ALA   170      50.292  72.865  55.702  1.00  0.00           C  
ATOM   2502  HA  ALA   170      49.618  72.135  56.147  1.00  0.00           H  
ATOM   2503  CB  ALA   170      50.924  73.889  56.681  1.00  0.00           C  
ATOM   2504  HB1 ALA   170      50.136  74.488  57.139  1.00  0.00           H  
ATOM   2505  HB2 ALA   170      51.475  73.359  57.458  1.00  0.00           H  
ATOM   2506  HB3 ALA   170      51.605  74.542  56.136  1.00  0.00           H  
ATOM   2507  C   ALA   170      49.410  73.672  54.690  1.00  0.00           C  
ATOM   2508  O   ALA   170      48.176  73.685  54.849  1.00  0.00           O  
ATOM   2509  N   LEU   171      50.043  74.186  53.652  1.00  0.00           N  
ATOM   2510  H   LEU   171      51.056  74.296  53.639  1.00  0.00           H  
ATOM   2511  CA  LEU   171      49.423  74.645  52.441  1.00  0.00           C  
ATOM   2512  HA  LEU   171      48.550  75.198  52.783  1.00  0.00           H  
ATOM   2513  CB  LEU   171      50.372  75.579  51.603  1.00  0.00           C  
ATOM   2514  HB2 LEU   171      50.693  76.380  52.268  1.00  0.00           H  
ATOM   2515  HB3 LEU   171      51.258  74.992  51.361  1.00  0.00           H  
ATOM   2516  CG  LEU   171      49.915  76.236  50.314  1.00  0.00           C  
ATOM   2517  HG  LEU   171      49.728  75.409  49.628  1.00  0.00           H  
ATOM   2518  CD1 LEU   171      48.698  77.149  50.551  1.00  0.00           C  
ATOM   2519 HD11 LEU   171      48.396  77.606  49.609  1.00  0.00           H  
ATOM   2520 HD12 LEU   171      47.873  76.561  50.952  1.00  0.00           H  
ATOM   2521 HD13 LEU   171      48.949  77.888  51.272  1.00  0.00           H  
ATOM   2522  CD2 LEU   171      50.976  77.283  49.813  1.00  0.00           C  
ATOM   2523 HD21 LEU   171      50.627  77.740  48.888  1.00  0.00           H  
ATOM   2524 HD22 LEU   171      51.113  78.054  50.570  1.00  0.00           H  
ATOM   2525 HD23 LEU   171      51.926  76.780  49.633  1.00  0.00           H  
ATOM   2526  C   LEU   171      48.967  73.491  51.509  1.00  0.00           C  
ATOM   2527  O   LEU   171      47.964  73.538  50.790  1.00  0.00           O  
ATOM   2528  N   GLY   172      49.747  72.393  51.539  1.00  0.00           N  
ATOM   2529  H   GLY   172      50.553  72.351  52.163  1.00  0.00           H  
ATOM   2530  CA  GLY   172      49.616  71.143  50.752  1.00  0.00           C  
ATOM   2531  HA2 GLY   172      49.724  71.364  49.690  1.00  0.00           H  
ATOM   2532  HA3 GLY   172      50.420  70.457  51.018  1.00  0.00           H  
ATOM   2533  C   GLY   172      48.225  70.453  51.010  1.00  0.00           C  
ATOM   2534  O   GLY   172      47.450  70.250  50.066  1.00  0.00           O  
ATOM   2535  N   LEU   173      47.905  70.255  52.263  1.00  0.00           N  
ATOM   2536  H   LEU   173      48.547  70.466  53.026  1.00  0.00           H  
ATOM   2537  CA  LEU   173      46.651  69.731  52.722  1.00  0.00           C  
ATOM   2538  HA  LEU   173      46.506  68.831  52.123  1.00  0.00           H  
ATOM   2539  CB  LEU   173      46.671  69.369  54.188  1.00  0.00           C  
ATOM   2540  HB2 LEU   173      46.931  70.264  54.754  1.00  0.00           H  
ATOM   2541  HB3 LEU   173      45.659  69.090  54.481  1.00  0.00           H  
ATOM   2542  CG  LEU   173      47.639  68.219  54.626  1.00  0.00           C  
ATOM   2543  HG  LEU   173      48.639  68.421  54.241  1.00  0.00           H  
ATOM   2544  CD1 LEU   173      47.600  68.153  56.190  1.00  0.00           C  
ATOM   2545 HD11 LEU   173      48.263  67.362  56.539  1.00  0.00           H  
ATOM   2546 HD12 LEU   173      47.926  69.108  56.603  1.00  0.00           H  
ATOM   2547 HD13 LEU   173      46.582  67.944  56.520  1.00  0.00           H  
ATOM   2548  CD2 LEU   173      47.176  66.874  54.087  1.00  0.00           C  
ATOM   2549 HD21 LEU   173      47.868  66.096  54.407  1.00  0.00           H  
ATOM   2550 HD22 LEU   173      46.179  66.653  54.469  1.00  0.00           H  
ATOM   2551 HD23 LEU   173      47.147  66.908  52.998  1.00  0.00           H  
ATOM   2552  C   LEU   173      45.439  70.717  52.482  1.00  0.00           C  
ATOM   2553  O   LEU   173      44.309  70.312  52.221  1.00  0.00           O  
ATOM   2554  N   GLU   174      45.671  72.042  52.608  1.00  0.00           N  
ATOM   2555  H   GLU   174      46.594  72.419  52.821  1.00  0.00           H  
ATOM   2556  CA  GLU   174      44.655  73.076  52.457  1.00  0.00           C  
ATOM   2557  HA  GLU   174      43.774  72.822  53.046  1.00  0.00           H  
ATOM   2558  CB  GLU   174      45.340  74.389  52.921  1.00  0.00           C  
ATOM   2559  HB2 GLU   174      45.494  74.338  53.999  1.00  0.00           H  
ATOM   2560  HB3 GLU   174      46.326  74.448  52.460  1.00  0.00           H  
ATOM   2561  CG  GLU   174      44.578  75.671  52.600  1.00  0.00           C  
ATOM   2562  HG2 GLU   174      44.362  75.683  51.532  1.00  0.00           H  
ATOM   2563  HG3 GLU   174      43.619  75.637  53.118  1.00  0.00           H  
ATOM   2564  CD  GLU   174      45.281  76.998  52.968  1.00  0.00           C  
ATOM   2565  OE1 GLU   174      46.054  77.020  53.933  1.00  0.00           O  
ATOM   2566  OE2 GLU   174      44.924  77.981  52.241  1.00  0.00           O  
ATOM   2567  C   GLU   174      44.147  73.218  51.050  1.00  0.00           C  
ATOM   2568  O   GLU   174      42.927  73.473  50.892  1.00  0.00           O  
ATOM   2569  N   LEU   175      45.025  73.084  50.103  1.00  0.00           N  
ATOM   2570  H   LEU   175      46.018  72.971  50.310  1.00  0.00           H  
ATOM   2571  CA  LEU   175      44.753  73.074  48.657  1.00  0.00           C  
ATOM   2572  HA  LEU   175      43.847  73.673  48.566  1.00  0.00           H  
ATOM   2573  CB  LEU   175      45.965  73.711  47.887  1.00  0.00           C  
ATOM   2574  HB2 LEU   175      46.858  73.128  48.114  1.00  0.00           H  
ATOM   2575  HB3 LEU   175      45.782  73.609  46.818  1.00  0.00           H  
ATOM   2576  CG  LEU   175      46.265  75.190  48.187  1.00  0.00           C  
ATOM   2577  HG  LEU   175      46.455  75.281  49.257  1.00  0.00           H  
ATOM   2578  CD1 LEU   175      47.483  75.568  47.385  1.00  0.00           C  
ATOM   2579 HD11 LEU   175      47.730  76.612  47.570  1.00  0.00           H  
ATOM   2580 HD12 LEU   175      48.323  74.938  47.680  1.00  0.00           H  
ATOM   2581 HD13 LEU   175      47.278  75.425  46.324  1.00  0.00           H  
ATOM   2582  CD2 LEU   175      45.091  76.174  48.015  1.00  0.00           C  
ATOM   2583 HD21 LEU   175      45.425  77.183  48.255  1.00  0.00           H  
ATOM   2584 HD22 LEU   175      44.738  76.143  46.985  1.00  0.00           H  
ATOM   2585 HD23 LEU   175      44.280  75.892  48.686  1.00  0.00           H  
ATOM   2586  C   LEU   175      44.328  71.735  48.001  1.00  0.00           C  
ATOM   2587  O   LEU   175      44.233  71.533  46.803  1.00  0.00           O  
ATOM   2588  N   ALA   176      44.244  70.680  48.829  1.00  0.00           N  
ATOM   2589  H   ALA   176      44.135  70.789  49.838  1.00  0.00           H  
ATOM   2590  CA  ALA   176      44.298  69.297  48.421  1.00  0.00           C  
ATOM   2591  HA  ALA   176      45.220  69.179  47.853  1.00  0.00           H  
ATOM   2592  CB  ALA   176      44.342  68.366  49.676  1.00  0.00           C  
ATOM   2593  HB1 ALA   176      44.383  67.325  49.356  1.00  0.00           H  
ATOM   2594  HB2 ALA   176      45.226  68.597  50.270  1.00  0.00           H  
ATOM   2595  HB3 ALA   176      43.449  68.526  50.280  1.00  0.00           H  
ATOM   2596  C   ALA   176      43.180  68.886  47.446  1.00  0.00           C  
ATOM   2597  O   ALA   176      43.393  68.455  46.264  1.00  0.00           O  
ATOM   2598  N   ARG   177      41.898  68.994  47.910  1.00  0.00           N  
ATOM   2599  H   ARG   177      41.697  69.306  48.859  1.00  0.00           H  
ATOM   2600  CA  ARG   177      40.653  68.686  47.134  1.00  0.00           C  
ATOM   2601  HA  ARG   177      40.802  67.658  46.805  1.00  0.00           H  
ATOM   2602  CB  ARG   177      39.388  68.793  47.982  1.00  0.00           C  
ATOM   2603  HB2 ARG   177      39.558  69.549  48.749  1.00  0.00           H  
ATOM   2604  HB3 ARG   177      38.583  69.160  47.344  1.00  0.00           H  
ATOM   2605  CG  ARG   177      38.889  67.489  48.690  1.00  0.00           C  
ATOM   2606  HG2 ARG   177      38.802  66.680  47.966  1.00  0.00           H  
ATOM   2607  HG3 ARG   177      39.614  67.171  49.440  1.00  0.00           H  
ATOM   2608  CD  ARG   177      37.559  67.745  49.338  1.00  0.00           C  
ATOM   2609  HD2 ARG   177      37.531  68.739  49.783  1.00  0.00           H  
ATOM   2610  HD3 ARG   177      36.757  67.703  48.601  1.00  0.00           H  
ATOM   2611  NE  ARG   177      37.374  66.678  50.394  1.00  0.00           N  
ATOM   2612  HE  ARG   177      37.985  66.717  51.211  1.00  0.00           H  
ATOM   2613  CZ  ARG   177      36.463  65.672  50.344  1.00  0.00           C  
ATOM   2614  NH1 ARG   177      35.896  65.363  49.187  1.00  0.00           N  
ATOM   2615 HH11 ARG   177      36.147  65.879  48.343  1.00  0.00           H  
ATOM   2616 HH12 ARG   177      35.211  64.610  49.139  1.00  0.00           H  
ATOM   2617  NH2 ARG   177      36.283  64.858  51.341  1.00  0.00           N  
ATOM   2618 HH21 ARG   177      36.834  64.964  52.192  1.00  0.00           H  
ATOM   2619 HH22 ARG   177      35.589  64.113  51.273  1.00  0.00           H  
ATOM   2620  C   ARG   177      40.455  69.595  45.905  1.00  0.00           C  
ATOM   2621  O   ARG   177      39.793  69.145  44.949  1.00  0.00           O  
ATOM   2622  N   THR   178      41.012  70.822  45.854  1.00  0.00           N  
ATOM   2623  H   THR   178      41.454  71.262  46.660  1.00  0.00           H  
ATOM   2624  CA  THR   178      41.044  71.680  44.607  1.00  0.00           C  
ATOM   2625  HA  THR   178      40.042  71.701  44.179  1.00  0.00           H  
ATOM   2626  CB  THR   178      41.535  73.061  45.027  1.00  0.00           C  
ATOM   2627  HB  THR   178      42.544  72.883  45.401  1.00  0.00           H  
ATOM   2628  CG2 THR   178      41.635  74.137  43.857  1.00  0.00           C  
ATOM   2629 HG21 THR   178      41.994  75.084  44.262  1.00  0.00           H  
ATOM   2630 HG22 THR   178      42.329  73.783  43.095  1.00  0.00           H  
ATOM   2631 HG23 THR   178      40.651  74.284  43.412  1.00  0.00           H  
ATOM   2632  OG1 THR   178      40.662  73.605  45.992  1.00  0.00           O  
ATOM   2633  HG1 THR   178      40.982  74.491  46.260  1.00  0.00           H  
ATOM   2634  C   THR   178      41.988  71.120  43.492  1.00  0.00           C  
ATOM   2635  O   THR   178      41.535  71.116  42.337  1.00  0.00           O  
ATOM   2636  N   GLY   179      43.020  70.429  43.873  1.00  0.00           N  
ATOM   2637  H   GLY   179      43.328  70.340  44.841  1.00  0.00           H  
ATOM   2638  CA  GLY   179      43.812  69.727  42.927  1.00  0.00           C  
ATOM   2639  HA2 GLY   179      44.029  68.720  43.284  1.00  0.00           H  
ATOM   2640  HA3 GLY   179      43.274  69.622  41.984  1.00  0.00           H  
ATOM   2641  C   GLY   179      45.142  70.532  42.713  1.00  0.00           C  
ATOM   2642  O   GLY   179      45.985  70.048  41.937  1.00  0.00           O  
ATOM   2643  N   ILE   180      45.323  71.745  43.189  1.00  0.00           N  
ATOM   2644  H   ILE   180      44.592  72.273  43.663  1.00  0.00           H  
ATOM   2645  CA  ILE   180      46.625  72.478  43.082  1.00  0.00           C  
ATOM   2646  HA  ILE   180      46.969  72.396  42.051  1.00  0.00           H  
ATOM   2647  CB  ILE   180      46.444  73.923  43.407  1.00  0.00           C  
ATOM   2648  HB  ILE   180      45.892  73.856  44.345  1.00  0.00           H  
ATOM   2649  CG2 ILE   180      47.761  74.693  43.572  1.00  0.00           C  
ATOM   2650 HG21 ILE   180      47.546  75.736  43.806  1.00  0.00           H  
ATOM   2651 HG22 ILE   180      48.342  74.252  44.381  1.00  0.00           H  
ATOM   2652 HG23 ILE   180      48.332  74.640  42.644  1.00  0.00           H  
ATOM   2653  CG1 ILE   180      45.653  74.723  42.367  1.00  0.00           C  
ATOM   2654 HG12 ILE   180      46.272  74.868  41.481  1.00  0.00           H  
ATOM   2655 HG13 ILE   180      44.783  74.145  42.057  1.00  0.00           H  
ATOM   2656  CD1 ILE   180      45.193  76.083  42.884  1.00  0.00           C  
ATOM   2657 HD11 ILE   180      44.639  76.601  42.102  1.00  0.00           H  
ATOM   2658 HD12 ILE   180      44.549  75.943  43.752  1.00  0.00           H  
ATOM   2659 HD13 ILE   180      46.061  76.678  43.168  1.00  0.00           H  
ATOM   2660  C   ILE   180      47.700  71.848  43.993  1.00  0.00           C  
ATOM   2661  O   ILE   180      47.651  72.023  45.251  1.00  0.00           O  
ATOM   2662  N   THR   181      48.642  71.078  43.432  1.00  0.00           N  
ATOM   2663  H   THR   181      48.859  71.076  42.435  1.00  0.00           H  
ATOM   2664  CA  THR   181      49.496  70.105  44.279  1.00  0.00           C  
ATOM   2665  HA  THR   181      48.990  69.838  45.207  1.00  0.00           H  
ATOM   2666  CB  THR   181      49.696  68.687  43.509  1.00  0.00           C  
ATOM   2667  HB  THR   181      50.485  68.189  44.072  1.00  0.00           H  
ATOM   2668  CG2 THR   181      48.452  67.732  43.463  1.00  0.00           C  
ATOM   2669 HG21 THR   181      48.712  66.821  42.923  1.00  0.00           H  
ATOM   2670 HG22 THR   181      48.151  67.478  44.479  1.00  0.00           H  
ATOM   2671 HG23 THR   181      47.628  68.232  42.955  1.00  0.00           H  
ATOM   2672  OG1 THR   181      49.966  68.958  42.163  1.00  0.00           O  
ATOM   2673  HG1 THR   181      50.092  68.116  41.679  1.00  0.00           H  
ATOM   2674  C   THR   181      50.806  70.821  44.672  1.00  0.00           C  
ATOM   2675  O   THR   181      51.373  71.539  43.910  1.00  0.00           O  
ATOM   2676  N   VAL   182      51.233  70.554  45.921  1.00  0.00           N  
ATOM   2677  H   VAL   182      50.794  69.884  46.552  1.00  0.00           H  
ATOM   2678  CA  VAL   182      52.405  71.243  46.465  1.00  0.00           C  
ATOM   2679  HA  VAL   182      52.958  71.673  45.630  1.00  0.00           H  
ATOM   2680  CB  VAL   182      51.994  72.455  47.411  1.00  0.00           C  
ATOM   2681  HB  VAL   182      51.657  72.044  48.363  1.00  0.00           H  
ATOM   2682  CG1 VAL   182      53.200  73.352  47.563  1.00  0.00           C  
ATOM   2683 HG11 VAL   182      52.949  74.194  48.208  1.00  0.00           H  
ATOM   2684 HG12 VAL   182      54.020  72.787  48.006  1.00  0.00           H  
ATOM   2685 HG13 VAL   182      53.503  73.723  46.584  1.00  0.00           H  
ATOM   2686  CG2 VAL   182      50.820  73.316  46.808  1.00  0.00           C  
ATOM   2687 HG21 VAL   182      50.577  74.130  47.492  1.00  0.00           H  
ATOM   2688 HG22 VAL   182      51.127  73.728  45.847  1.00  0.00           H  
ATOM   2689 HG23 VAL   182      49.942  72.685  46.668  1.00  0.00           H  
ATOM   2690  C   VAL   182      53.316  70.257  47.180  1.00  0.00           C  
ATOM   2691  O   VAL   182      52.911  69.703  48.223  1.00  0.00           O  
ATOM   2692  N   ASN   183      54.540  70.078  46.812  1.00  0.00           N  
ATOM   2693  H   ASN   183      54.911  70.616  46.030  1.00  0.00           H  
ATOM   2694  CA  ASN   183      55.587  69.164  47.356  1.00  0.00           C  
ATOM   2695  HA  ASN   183      55.290  68.905  48.372  1.00  0.00           H  
ATOM   2696  CB  ASN   183      55.714  67.831  46.541  1.00  0.00           C  
ATOM   2697  HB2 ASN   183      56.112  68.042  45.549  1.00  0.00           H  
ATOM   2698  HB3 ASN   183      56.423  67.164  47.032  1.00  0.00           H  
ATOM   2699  CG  ASN   183      54.389  67.155  46.419  1.00  0.00           C  
ATOM   2700  OD1 ASN   183      53.905  66.513  47.308  1.00  0.00           O  
ATOM   2701  ND2 ASN   183      53.716  67.395  45.306  1.00  0.00           N  
ATOM   2702 HD21 ASN   183      52.769  67.032  45.194  1.00  0.00           H  
ATOM   2703 HD22 ASN   183      54.144  67.944  44.560  1.00  0.00           H  
ATOM   2704  C   ASN   183      56.929  69.874  47.336  1.00  0.00           C  
ATOM   2705  O   ASN   183      57.089  70.816  46.575  1.00  0.00           O  
ATOM   2706  N   ALA   184      57.727  69.480  48.247  1.00  0.00           N  
ATOM   2707  H   ALA   184      57.521  68.779  48.959  1.00  0.00           H  
ATOM   2708  CA  ALA   184      59.108  70.095  48.293  1.00  0.00           C  
ATOM   2709  HA  ALA   184      59.236  70.921  47.593  1.00  0.00           H  
ATOM   2710  CB  ALA   184      59.363  70.699  49.659  1.00  0.00           C  
ATOM   2711  HB1 ALA   184      60.360  71.139  49.681  1.00  0.00           H  
ATOM   2712  HB2 ALA   184      58.621  71.472  49.859  1.00  0.00           H  
ATOM   2713  HB3 ALA   184      59.291  69.922  50.419  1.00  0.00           H  
ATOM   2714  C   ALA   184      60.051  68.990  47.938  1.00  0.00           C  
ATOM   2715  O   ALA   184      59.874  67.780  48.085  1.00  0.00           O  
ATOM   2716  N   VAL   185      61.211  69.500  47.407  1.00  0.00           N  
ATOM   2717  H   VAL   185      61.403  70.501  47.375  1.00  0.00           H  
ATOM   2718  CA  VAL   185      62.292  68.688  46.830  1.00  0.00           C  
ATOM   2719  HA  VAL   185      62.033  67.629  46.854  1.00  0.00           H  
ATOM   2720  CB  VAL   185      62.510  69.071  45.353  1.00  0.00           C  
ATOM   2721  HB  VAL   185      62.697  70.129  45.167  1.00  0.00           H  
ATOM   2722  CG1 VAL   185      63.814  68.389  44.766  1.00  0.00           C  
ATOM   2723 HG11 VAL   185      63.939  68.680  43.723  1.00  0.00           H  
ATOM   2724 HG12 VAL   185      64.683  68.712  45.339  1.00  0.00           H  
ATOM   2725 HG13 VAL   185      63.720  67.305  44.832  1.00  0.00           H  
ATOM   2726  CG2 VAL   185      61.153  68.587  44.697  1.00  0.00           C  
ATOM   2727 HG21 VAL   185      61.169  68.801  43.629  1.00  0.00           H  
ATOM   2728 HG22 VAL   185      61.037  67.514  44.851  1.00  0.00           H  
ATOM   2729 HG23 VAL   185      60.317  69.112  45.160  1.00  0.00           H  
ATOM   2730  C   VAL   185      63.556  68.909  47.666  1.00  0.00           C  
ATOM   2731  O   VAL   185      63.828  70.105  47.795  1.00  0.00           O  
ATOM   2732  N   CYS   186      64.234  67.853  48.183  1.00  0.00           N  
ATOM   2733  H   CYS   186      64.041  66.877  47.957  1.00  0.00           H  
ATOM   2734  CA  CYS   186      65.325  68.060  49.131  1.00  0.00           C  
ATOM   2735  HA  CYS   186      65.333  69.113  49.414  1.00  0.00           H  
ATOM   2736  CB  CYS   186      65.110  67.173  50.383  1.00  0.00           C  
ATOM   2737  HB2 CYS   186      65.010  66.132  50.076  1.00  0.00           H  
ATOM   2738  HB3 CYS   186      65.987  67.233  51.026  1.00  0.00           H  
ATOM   2739  SG  CYS   186      63.562  67.696  51.365  1.00  0.00           S  
ATOM   2740  HG  CYS   186      63.917  68.447  52.366  1.00  0.00           H  
ATOM   2741  C   CYS   186      66.716  67.684  48.477  1.00  0.00           C  
ATOM   2742  O   CYS   186      66.991  66.504  48.389  1.00  0.00           O  
ATOM   2743  N   PRO   187      67.518  68.653  48.072  1.00  0.00           N  
ATOM   2744  CD  PRO   187      67.292  70.080  47.810  1.00  0.00           C  
ATOM   2745  HD2 PRO   187      67.626  70.677  48.659  1.00  0.00           H  
ATOM   2746  HD3 PRO   187      66.227  70.275  47.683  1.00  0.00           H  
ATOM   2747  CG  PRO   187      68.040  70.475  46.574  1.00  0.00           C  
ATOM   2748  HG2 PRO   187      68.322  71.528  46.569  1.00  0.00           H  
ATOM   2749  HG3 PRO   187      67.473  70.293  45.661  1.00  0.00           H  
ATOM   2750  CB  PRO   187      69.240  69.538  46.725  1.00  0.00           C  
ATOM   2751  HB2 PRO   187      70.058  70.038  47.245  1.00  0.00           H  
ATOM   2752  HB3 PRO   187      69.620  69.238  45.749  1.00  0.00           H  
ATOM   2753  CA  PRO   187      68.732  68.257  47.559  1.00  0.00           C  
ATOM   2754  HA  PRO   187      68.704  67.381  46.910  1.00  0.00           H  
ATOM   2755  C   PRO   187      69.629  67.889  48.726  1.00  0.00           C  
ATOM   2756  O   PRO   187      69.670  68.276  49.774  1.00  0.00           O  
ATOM   2757  N   GLY   188      70.438  67.125  48.670  1.00  0.00           N  
ATOM   2758  H   GLY   188      70.572  66.496  47.880  1.00  0.00           H  
ATOM   2759  CA  GLY   188      71.448  66.951  49.799  1.00  0.00           C  
ATOM   2760  HA2 GLY   188      71.107  67.176  50.725  1.00  0.00           H  
ATOM   2761  HA3 GLY   188      71.851  65.941  49.849  1.00  0.00           H  
ATOM   2762  C   GLY   188      72.471  67.965  49.379  1.00  0.00           C  
ATOM   2763  O   GLY   188      72.149  69.028  48.846  1.00  0.00           O  
ATOM   2764  N   PHE   189      73.739  67.615  49.572  1.00  0.00           N  
ATOM   2765  H   PHE   189      74.030  66.796  50.105  1.00  0.00           H  
ATOM   2766  CA  PHE   189      74.841  68.405  49.016  1.00  0.00           C  
ATOM   2767  HA  PHE   189      74.737  69.441  49.339  1.00  0.00           H  
ATOM   2768  CB  PHE   189      76.176  67.858  49.529  1.00  0.00           C  
ATOM   2769  HB2 PHE   189      76.197  66.779  49.375  1.00  0.00           H  
ATOM   2770  HB3 PHE   189      76.983  68.281  48.931  1.00  0.00           H  
ATOM   2771  CG  PHE   189      76.485  68.115  50.935  1.00  0.00           C  
ATOM   2772  CD1 PHE   189      77.015  69.368  51.368  1.00  0.00           C  
ATOM   2773  HD1 PHE   189      77.238  70.101  50.630  1.00  0.00           H  
ATOM   2774  CE1 PHE   189      77.249  69.630  52.719  1.00  0.00           C  
ATOM   2775  HE1 PHE   189      77.670  70.581  53.008  1.00  0.00           H  
ATOM   2776  CZ  PHE   189      77.029  68.618  53.592  1.00  0.00           C  
ATOM   2777  HZ  PHE   189      77.275  68.587  54.746  1.00  0.00           H  
ATOM   2778  CE2 PHE   189      76.576  67.381  53.196  1.00  0.00           C  
ATOM   2779  HE2 PHE   189      76.367  66.683  53.904  1.00  0.00           H  
ATOM   2780  CD2 PHE   189      76.238  67.164  51.944  1.00  0.00           C  
ATOM   2781  HD2 PHE   189      75.722  66.259  51.681  1.00  0.00           H  
ATOM   2782  C   PHE   189      74.798  68.377  47.487  1.00  0.00           C  
ATOM   2783  O   PHE   189      74.809  67.300  46.884  1.00  0.00           O  
ATOM   2784  N   VAL   190      74.752  69.559  46.859  1.00  0.00           N  
ATOM   2785  H   VAL   190      74.813  70.450  47.354  1.00  0.00           H  
ATOM   2786  CA  VAL   190      74.611  69.709  45.412  1.00  0.00           C  
ATOM   2787  HA  VAL   190      74.709  68.722  44.960  1.00  0.00           H  
ATOM   2788  CB  VAL   190      73.225  70.263  45.014  1.00  0.00           C  
ATOM   2789  HB  VAL   190      73.132  71.255  45.455  1.00  0.00           H  
ATOM   2790  CG1 VAL   190      73.101  70.399  43.485  1.00  0.00           C  
ATOM   2791 HG11 VAL   190      72.116  70.791  43.234  1.00  0.00           H  
ATOM   2792 HG12 VAL   190      73.867  71.081  43.118  1.00  0.00           H  
ATOM   2793 HG13 VAL   190      73.231  69.421  43.021  1.00  0.00           H  
ATOM   2794  CG2 VAL   190      72.111  69.403  45.562  1.00  0.00           C  
ATOM   2795 HG21 VAL   190      71.149  69.821  45.264  1.00  0.00           H  
ATOM   2796 HG22 VAL   190      72.204  68.392  45.167  1.00  0.00           H  
ATOM   2797 HG23 VAL   190      72.174  69.375  46.649  1.00  0.00           H  
ATOM   2798  C   VAL   190      75.700  70.646  44.900  1.00  0.00           C  
ATOM   2799  O   VAL   190      75.888  71.737  45.445  1.00  0.00           O  
ATOM   2800  N   GLU   191      76.393  70.241  43.836  1.00  0.00           N  
ATOM   2801  H   GLU   191      76.196  69.387  43.316  1.00  0.00           H  
ATOM   2802  CA  GLU   191      77.521  71.022  43.327  1.00  0.00           C  
ATOM   2803  HA  GLU   191      78.141  71.332  44.168  1.00  0.00           H  
ATOM   2804  CB  GLU   191      78.383  70.179  42.400  1.00  0.00           C  
ATOM   2805  HB2 GLU   191      78.558  69.204  42.855  1.00  0.00           H  
ATOM   2806  HB3 GLU   191      77.847  70.003  41.467  1.00  0.00           H  
ATOM   2807  CG  GLU   191      79.729  70.847  42.095  1.00  0.00           C  
ATOM   2808  HG2 GLU   191      80.363  70.148  41.549  1.00  0.00           H  
ATOM   2809  HG3 GLU   191      79.567  71.705  41.443  1.00  0.00           H  
ATOM   2810  CD  GLU   191      80.454  71.305  43.363  1.00  0.00           C  
ATOM   2811  OE1 GLU   191      80.814  70.440  44.199  1.00  0.00           O  
ATOM   2812  OE2 GLU   191      80.664  72.531  43.531  1.00  0.00           O  
ATOM   2813  C   GLU   191      77.013  72.277  42.613  1.00  0.00           C  
ATOM   2814  O   GLU   191      76.551  72.223  41.471  1.00  0.00           O  
ATOM   2815  N   THR   192      77.098  73.415  43.289  1.00  0.00           N  
ATOM   2816  H   THR   192      77.461  73.448  44.241  1.00  0.00           H  
ATOM   2817  CA  THR   192      76.705  74.731  42.795  1.00  0.00           C  
ATOM   2818  HA  THR   192      76.722  74.725  41.705  1.00  0.00           H  
ATOM   2819  CB  THR   192      75.290  75.103  43.232  1.00  0.00           C  
ATOM   2820  HB  THR   192      74.997  76.016  42.713  1.00  0.00           H  
ATOM   2821  CG2 THR   192      74.256  74.039  42.850  1.00  0.00           C  
ATOM   2822 HG21 THR   192      73.268  74.356  43.183  1.00  0.00           H  
ATOM   2823 HG22 THR   192      74.249  73.911  41.768  1.00  0.00           H  
ATOM   2824 HG23 THR   192      74.513  73.093  43.326  1.00  0.00           H  
ATOM   2825  OG1 THR   192      75.298  75.299  44.648  1.00  0.00           O  
ATOM   2826  HG1 THR   192      74.547  75.875  44.903  1.00  0.00           H  
ATOM   2827  C   THR   192      77.681  75.737  43.383  1.00  0.00           C  
ATOM   2828  O   THR   192      78.556  75.342  44.169  1.00  0.00           O  
ATOM   2829  N   PRO   193      77.566  77.032  43.053  1.00  0.00           N  
ATOM   2830  CD  PRO   193      77.020  77.581  41.793  1.00  0.00           C  
ATOM   2831  HD2 PRO   193      75.938  77.701  41.842  1.00  0.00           H  
ATOM   2832  HD3 PRO   193      77.230  76.927  40.946  1.00  0.00           H  
ATOM   2833  CG  PRO   193      77.722  78.909  41.658  1.00  0.00           C  
ATOM   2834  HG2 PRO   193      77.095  79.635  41.141  1.00  0.00           H  
ATOM   2835  HG3 PRO   193      78.641  78.812  41.080  1.00  0.00           H  
ATOM   2836  CB  PRO   193      78.011  79.346  43.064  1.00  0.00           C  
ATOM   2837  HB2 PRO   193      77.148  79.832  43.519  1.00  0.00           H  
ATOM   2838  HB3 PRO   193      78.835  80.058  43.102  1.00  0.00           H  
ATOM   2839  CA  PRO   193      78.364  78.035  43.778  1.00  0.00           C  
ATOM   2840  HA  PRO   193      79.426  77.791  43.754  1.00  0.00           H  
ATOM   2841  C   PRO   193      78.064  78.110  45.264  1.00  0.00           C  
ATOM   2842  O   PRO   193      78.953  78.497  46.030  1.00  0.00           O  
ATOM   2843  N   MET   194      76.856  77.763  45.716  1.00  0.00           N  
ATOM   2844  H   MET   194      76.066  77.485  45.134  1.00  0.00           H  
ATOM   2845  CA  MET   194      76.609  77.770  47.158  1.00  0.00           C  
ATOM   2846  HA  MET   194      76.913  78.744  47.543  1.00  0.00           H  
ATOM   2847  CB  MET   194      75.121  77.570  47.454  1.00  0.00           C  
ATOM   2848  HB2 MET   194      74.560  78.401  47.029  1.00  0.00           H  
ATOM   2849  HB3 MET   194      74.778  76.664  46.954  1.00  0.00           H  
ATOM   2850  CG  MET   194      74.800  77.464  48.966  1.00  0.00           C  
ATOM   2851  HG2 MET   194      75.380  76.645  49.391  1.00  0.00           H  
ATOM   2852  HG3 MET   194      75.131  78.378  49.459  1.00  0.00           H  
ATOM   2853  SD  MET   194      73.047  77.198  49.342  1.00  0.00           S  
ATOM   2854  CE  MET   194      73.098  75.715  50.350  1.00  0.00           C  
ATOM   2855  HE1 MET   194      72.117  75.438  50.628  1.00  0.00           H  
ATOM   2856  HE2 MET   194      73.538  74.900  49.776  1.00  0.00           H  
ATOM   2857  HE3 MET   194      73.700  75.900  51.239  1.00  0.00           H  
ATOM   2858  C   MET   194      77.435  76.697  47.860  1.00  0.00           C  
ATOM   2859  O   MET   194      77.927  76.914  48.978  1.00  0.00           O  
ATOM   2860  N   ALA   195      77.595  75.534  47.212  1.00  0.00           N  
ATOM   2861  H   ALA   195      77.198  75.327  46.296  1.00  0.00           H  
ATOM   2862  CA  ALA   195      78.374  74.450  47.797  1.00  0.00           C  
ATOM   2863  HA  ALA   195      77.933  74.197  48.761  1.00  0.00           H  
ATOM   2864  CB  ALA   195      78.326  73.221  46.894  1.00  0.00           C  
ATOM   2865  HB1 ALA   195      78.912  72.418  47.341  1.00  0.00           H  
ATOM   2866  HB2 ALA   195      77.292  72.895  46.778  1.00  0.00           H  
ATOM   2867  HB3 ALA   195      78.740  73.471  45.917  1.00  0.00           H  
ATOM   2868  C   ALA   195      79.814  74.876  48.045  1.00  0.00           C  
ATOM   2869  O   ALA   195      80.418  74.478  49.049  1.00  0.00           O  
ATOM   2870  N   ALA   196      80.381  75.683  47.146  1.00  0.00           N  
ATOM   2871  H   ALA   196      79.934  75.996  46.284  1.00  0.00           H  
ATOM   2872  CA  ALA   196      81.736  76.187  47.361  1.00  0.00           C  
ATOM   2873  HA  ALA   196      82.387  75.336  47.563  1.00  0.00           H  
ATOM   2874  CB  ALA   196      82.231  76.909  46.108  1.00  0.00           C  
ATOM   2875  HB1 ALA   196      83.242  77.280  46.277  1.00  0.00           H  
ATOM   2876  HB2 ALA   196      82.235  76.216  45.267  1.00  0.00           H  
ATOM   2877  HB3 ALA   196      81.568  77.745  45.885  1.00  0.00           H  
ATOM   2878  C   ALA   196      81.800  77.115  48.574  1.00  0.00           C  
ATOM   2879  O   ALA   196      82.733  77.027  49.382  1.00  0.00           O  
ATOM   2880  N   SER   197      80.815  78.010  48.715  1.00  0.00           N  
ATOM   2881  H   SER   197      80.079  78.166  48.027  1.00  0.00           H  
ATOM   2882  CA  SER   197      80.728  78.854  49.907  1.00  0.00           C  
ATOM   2883  HA  SER   197      81.636  79.456  49.958  1.00  0.00           H  
ATOM   2884  CB  SER   197      79.499  79.755  49.811  1.00  0.00           C  
ATOM   2885  HB2 SER   197      78.595  79.181  49.885  1.00  0.00           H  
ATOM   2886  HB3 SER   197      79.500  80.462  50.645  1.00  0.00           H  
ATOM   2887  OG  SER   197      79.464  80.457  48.531  1.00  0.00           O  
ATOM   2888  HG  SER   197      80.395  80.474  48.187  1.00  0.00           H  
ATOM   2889  C   SER   197      80.640  78.018  51.176  1.00  0.00           C  
ATOM   2890  O   SER   197      81.261  78.346  52.197  1.00  0.00           O  
ATOM   2891  N   VAL   198      79.869  76.931  51.123  1.00  0.00           N  
ATOM   2892  H   VAL   198      79.380  76.620  50.284  1.00  0.00           H  
ATOM   2893  CA  VAL   198      79.662  76.083  52.294  1.00  0.00           C  
ATOM   2894  HA  VAL   198      79.408  76.704  53.153  1.00  0.00           H  
ATOM   2895  CB  VAL   198      78.486  75.124  52.034  1.00  0.00           C  
ATOM   2896  HB  VAL   198      78.648  74.611  51.087  1.00  0.00           H  
ATOM   2897  CG1 VAL   198      78.404  74.041  53.103  1.00  0.00           C  
ATOM   2898 HG11 VAL   198      77.562  73.381  52.888  1.00  0.00           H  
ATOM   2899 HG12 VAL   198      79.327  73.462  53.105  1.00  0.00           H  
ATOM   2900 HG13 VAL   198      78.263  74.503  54.079  1.00  0.00           H  
ATOM   2901  CG2 VAL   198      77.190  75.928  51.937  1.00  0.00           C  
ATOM   2902 HG21 VAL   198      76.355  75.251  51.752  1.00  0.00           H  
ATOM   2903 HG22 VAL   198      77.023  76.463  52.870  1.00  0.00           H  
ATOM   2904 HG23 VAL   198      77.265  76.642  51.117  1.00  0.00           H  
ATOM   2905  C   VAL   198      80.944  75.335  52.654  1.00  0.00           C  
ATOM   2906  O   VAL   198      81.357  75.302  53.821  1.00  0.00           O  
ATOM   2907  N   ARG   199      81.596  74.729  51.659  1.00  0.00           N  
ATOM   2908  H   ARG   199      81.264  74.677  50.696  1.00  0.00           H  
ATOM   2909  CA  ARG   199      82.878  74.078  51.908  1.00  0.00           C  
ATOM   2910  HA  ARG   199      82.704  73.250  52.594  1.00  0.00           H  
ATOM   2911  CB  ARG   199      83.460  73.533  50.604  1.00  0.00           C  
ATOM   2912  HB2 ARG   199      83.384  74.303  49.835  1.00  0.00           H  
ATOM   2913  HB3 ARG   199      84.521  73.332  50.750  1.00  0.00           H  
ATOM   2914  CG  ARG   199      82.784  72.270  50.102  1.00  0.00           C  
ATOM   2915  HG2 ARG   199      82.650  71.569  50.927  1.00  0.00           H  
ATOM   2916  HG3 ARG   199      81.792  72.507  49.721  1.00  0.00           H  
ATOM   2917  CD  ARG   199      83.608  71.628  49.017  1.00  0.00           C  
ATOM   2918  HD2 ARG   199      84.616  71.450  49.391  1.00  0.00           H  
ATOM   2919  HD3 ARG   199      83.182  70.655  48.772  1.00  0.00           H  
ATOM   2920  NE  ARG   199      83.681  72.441  47.805  1.00  0.00           N  
ATOM   2921  HE  ARG   199      84.418  73.143  47.741  1.00  0.00           H  
ATOM   2922  CZ  ARG   199      82.843  72.319  46.780  1.00  0.00           C  
ATOM   2923  NH1 ARG   199      81.856  71.431  46.843  1.00  0.00           N  
ATOM   2924 HH11 ARG   199      81.746  70.849  47.674  1.00  0.00           H  
ATOM   2925 HH12 ARG   199      81.210  71.332  46.060  1.00  0.00           H  
ATOM   2926  NH2 ARG   199      82.985  73.073  45.695  1.00  0.00           N  
ATOM   2927 HH21 ARG   199      83.743  73.753  45.641  1.00  0.00           H  
ATOM   2928 HH22 ARG   199      82.336  72.971  44.914  1.00  0.00           H  
ATOM   2929  C   ARG   199      83.867  75.037  52.562  1.00  0.00           C  
ATOM   2930  O   ARG   199      84.511  74.696  53.559  1.00  0.00           O  
ATOM   2931  N   GLU   200      84.009  76.242  51.998  1.00  0.00           N  
ATOM   2932  H   GLU   200      83.508  76.557  51.167  1.00  0.00           H  
ATOM   2933  CA  GLU   200      84.934  77.220  52.569  1.00  0.00           C  
ATOM   2934  HA  GLU   200      85.938  76.797  52.560  1.00  0.00           H  
ATOM   2935  CB  GLU   200      84.943  78.497  51.721  1.00  0.00           C  
ATOM   2936  HB2 GLU   200      83.917  78.780  51.489  1.00  0.00           H  
ATOM   2937  HB3 GLU   200      85.376  79.311  52.303  1.00  0.00           H  
ATOM   2938  CG  GLU   200      85.734  78.339  50.409  1.00  0.00           C  
ATOM   2939  HG2 GLU   200      86.748  78.018  50.647  1.00  0.00           H  
ATOM   2940  HG3 GLU   200      85.278  77.543  49.819  1.00  0.00           H  
ATOM   2941  CD  GLU   200      85.816  79.602  49.554  1.00  0.00           C  
ATOM   2942  OE1 GLU   200      85.676  80.711  50.063  1.00  0.00           O  
ATOM   2943  OE2 GLU   200      86.018  79.271  48.378  1.00  0.00           O  
ATOM   2944  C   GLU   200      84.579  77.523  54.023  1.00  0.00           C  
ATOM   2945  O   GLU   200      85.451  77.521  54.896  1.00  0.00           O  
ATOM   2946  N   HIE   201      83.295  77.742  54.303  1.00  0.00           N  
ATOM   2947  H   HIE   201      82.585  77.698  53.585  1.00  0.00           H  
ATOM   2948  CA  HIE   201      82.886  78.076  55.655  1.00  0.00           C  
ATOM   2949  HA  HIE   201      83.441  78.935  56.033  1.00  0.00           H  
ATOM   2950  CB  HIE   201      81.396  78.435  55.616  1.00  0.00           C  
ATOM   2951  HB2 HIE   201      81.267  79.236  54.888  1.00  0.00           H  
ATOM   2952  HB3 HIE   201      80.812  77.568  55.308  1.00  0.00           H  
ATOM   2953  CG  HIE   201      80.795  78.923  56.904  1.00  0.00           C  
ATOM   2954  ND1 HIE   201      80.286  78.111  57.825  1.00  0.00           N  
ATOM   2955  CE1 HIE   201      79.868  78.869  58.833  1.00  0.00           C  
ATOM   2956  HE1 HIE   201      79.408  78.423  59.715  1.00  0.00           H  
ATOM   2957  NE2 HIE   201      80.123  80.138  58.531  1.00  0.00           N  
ATOM   2958  HE2 HIE   201      79.902  80.918  59.132  1.00  0.00           H  
ATOM   2959  CD2 HIE   201      80.703  80.234  57.339  1.00  0.00           C  
ATOM   2960  HD2 HIE   201      80.973  81.211  56.944  1.00  0.00           H  
ATOM   2961  C   HIE   201      83.107  76.947  56.644  1.00  0.00           C  
ATOM   2962  O   HIE   201      83.479  77.187  57.799  1.00  0.00           O  
ATOM   2963  N   TYR   202      82.860  75.704  56.211  1.00  0.00           N  
ATOM   2964  H   TYR   202      82.500  75.479  55.283  1.00  0.00           H  
ATOM   2965  CA  TYR   202      83.097  74.550  57.067  1.00  0.00           C  
ATOM   2966  HA  TYR   202      82.631  74.755  58.031  1.00  0.00           H  
ATOM   2967  CB  TYR   202      82.464  73.284  56.468  1.00  0.00           C  
ATOM   2968  HB2 TYR   202      82.483  73.366  55.382  1.00  0.00           H  
ATOM   2969  HB3 TYR   202      83.082  72.427  56.735  1.00  0.00           H  
ATOM   2970  CG  TYR   202      81.030  73.010  56.912  1.00  0.00           C  
ATOM   2971  CD1 TYR   202      80.663  73.097  58.249  1.00  0.00           C  
ATOM   2972  HD1 TYR   202      81.406  73.361  58.988  1.00  0.00           H  
ATOM   2973  CE1 TYR   202      79.370  72.854  58.647  1.00  0.00           C  
ATOM   2974  HE1 TYR   202      79.100  72.921  59.690  1.00  0.00           H  
ATOM   2975  CZ  TYR   202      78.417  72.522  57.704  1.00  0.00           C  
ATOM   2976  OH  TYR   202      77.134  72.280  58.104  1.00  0.00           O  
ATOM   2977  HH  TYR   202      77.089  72.271  59.079  1.00  0.00           H  
ATOM   2978  CE2 TYR   202      78.749  72.414  56.370  1.00  0.00           C  
ATOM   2979  HE2 TYR   202      78.003  72.138  55.640  1.00  0.00           H  
ATOM   2980  CD2 TYR   202      80.049  72.663  55.983  1.00  0.00           C  
ATOM   2981  HD2 TYR   202      80.314  72.587  54.939  1.00  0.00           H  
ATOM   2982  C   TYR   202      84.588  74.327  57.279  1.00  0.00           C  
ATOM   2983  O   TYR   202      85.017  73.975  58.383  1.00  0.00           O  
ATOM   2984  N   SER   203      85.387  74.511  56.223  1.00  0.00           N  
ATOM   2985  H   SER   203      85.061  74.748  55.286  1.00  0.00           H  
ATOM   2986  CA  SER   203      86.831  74.377  56.358  1.00  0.00           C  
ATOM   2987  HA  SER   203      87.051  73.364  56.694  1.00  0.00           H  
ATOM   2988  CB  SER   203      87.504  74.610  55.009  1.00  0.00           C  
ATOM   2989  HB2 SER   203      88.347  73.929  54.893  1.00  0.00           H  
ATOM   2990  HB3 SER   203      86.804  74.392  54.204  1.00  0.00           H  
ATOM   2991  OG  SER   203      87.951  75.945  54.906  1.00  0.00           O  
ATOM   2992  HG  SER   203      87.179  76.549  54.894  1.00  0.00           H  
ATOM   2993  C   SER   203      87.384  75.339  57.411  1.00  0.00           C  
ATOM   2994  O   SER   203      88.318  74.992  58.149  1.00  0.00           O  
ATOM   2995  N   ASP   204      86.813  76.547  57.509  1.00  0.00           N  
ATOM   2996  H   ASP   204      86.076  76.895  56.896  1.00  0.00           H  
ATOM   2997  CA  ASP   204      87.244  77.468  58.555  1.00  0.00           C  
ATOM   2998  HA  ASP   204      88.333  77.519  58.528  1.00  0.00           H  
ATOM   2999  CB  ASP   204      86.686  78.871  58.304  1.00  0.00           C  
ATOM   3000  HB2 ASP   204      85.610  78.805  58.141  1.00  0.00           H  
ATOM   3001  HB3 ASP   204      86.836  79.482  59.194  1.00  0.00           H  
ATOM   3002  CG  ASP   204      87.334  79.558  57.109  1.00  0.00           C  
ATOM   3003  OD1 ASP   204      88.507  79.240  56.796  1.00  0.00           O  
ATOM   3004  OD2 ASP   204      86.667  80.408  56.476  1.00  0.00           O  
ATOM   3005  C   ASP   204      86.829  76.966  59.932  1.00  0.00           C  
ATOM   3006  O   ASP   204      87.604  77.055  60.886  1.00  0.00           O  
ATOM   3007  N   ILE   205      85.614  76.427  60.051  1.00  0.00           N  
ATOM   3008  H   ILE   205      84.964  76.289  59.277  1.00  0.00           H  
ATOM   3009  CA  ILE   205      85.122  75.983  61.355  1.00  0.00           C  
ATOM   3010  HA  ILE   205      85.337  76.755  62.095  1.00  0.00           H  
ATOM   3011  CB  ILE   205      83.595  75.784  61.305  1.00  0.00           C  
ATOM   3012  HB  ILE   205      83.343  75.222  60.407  1.00  0.00           H  
ATOM   3013  CG2 ILE   205      83.118  74.982  62.494  1.00  0.00           C  
ATOM   3014 HG21 ILE   205      82.037  74.855  62.436  1.00  0.00           H  
ATOM   3015 HG22 ILE   205      83.599  74.003  62.489  1.00  0.00           H  
ATOM   3016 HG23 ILE   205      83.373  75.507  63.414  1.00  0.00           H  
ATOM   3017  CG1 ILE   205      82.892  77.148  61.243  1.00  0.00           C  
ATOM   3018 HG12 ILE   205      82.980  77.636  62.213  1.00  0.00           H  
ATOM   3019 HG13 ILE   205      83.410  77.780  60.520  1.00  0.00           H  
ATOM   3020  CD1 ILE   205      81.430  77.069  60.865  1.00  0.00           C  
ATOM   3021 HD11 ILE   205      81.006  78.072  60.842  1.00  0.00           H  
ATOM   3022 HD12 ILE   205      81.332  76.611  59.881  1.00  0.00           H  
ATOM   3023 HD13 ILE   205      80.897  76.466  61.600  1.00  0.00           H  
ATOM   3024  C   ILE   205      85.844  74.713  61.805  1.00  0.00           C  
ATOM   3025  O   ILE   205      86.223  74.580  62.973  1.00  0.00           O  
ATOM   3026  N   TRP   206      86.046  73.766  60.884  1.00  0.00           N  
ATOM   3027  H   TRP   206      85.713  73.836  59.922  1.00  0.00           H  
ATOM   3028  CA  TRP   206      86.769  72.535  61.174  1.00  0.00           C  
ATOM   3029  HA  TRP   206      86.428  72.218  62.160  1.00  0.00           H  
ATOM   3030  CB  TRP   206      86.467  71.471  60.116  1.00  0.00           C  
ATOM   3031  HB2 TRP   206      86.819  71.836  59.151  1.00  0.00           H  
ATOM   3032  HB3 TRP   206      87.046  70.578  60.351  1.00  0.00           H  
ATOM   3033  CG  TRP   206      85.016  71.075  59.976  1.00  0.00           C  
ATOM   3034  CD1 TRP   206      84.045  71.105  60.948  1.00  0.00           C  
ATOM   3035  HD1 TRP   206      84.199  71.424  61.967  1.00  0.00           H  
ATOM   3036  NE1 TRP   206      82.844  70.668  60.429  1.00  0.00           N  
ATOM   3037  HE1 TRP   206      81.964  70.605  60.942  1.00  0.00           H  
ATOM   3038  CE2 TRP   206      83.024  70.329  59.111  1.00  0.00           C  
ATOM   3039  CZ2 TRP   206      82.112  69.835  58.176  1.00  0.00           C  
ATOM   3040  HZ2 TRP   206      81.080  69.657  58.441  1.00  0.00           H  
ATOM   3041  CH2 TRP   206      82.576  69.583  56.905  1.00  0.00           C  
ATOM   3042  HH2 TRP   206      81.896  69.194  56.162  1.00  0.00           H  
ATOM   3043  CZ3 TRP   206      83.911  69.820  56.554  1.00  0.00           C  
ATOM   3044  HZ3 TRP   206      84.239  69.617  55.545  1.00  0.00           H  
ATOM   3045  CE3 TRP   206      84.825  70.314  57.487  1.00  0.00           C  
ATOM   3046  HE3 TRP   206      85.853  70.492  57.210  1.00  0.00           H  
ATOM   3047  CD2 TRP   206      84.381  70.574  58.790  1.00  0.00           C  
ATOM   3048  C   TRP   206      88.279  72.727  61.217  1.00  0.00           C  
ATOM   3049  O   TRP   206      88.980  71.807  61.652  1.00  0.00           O  
ATOM   3050  N   GLU   207      88.790  73.865  60.739  1.00  0.00           N  
ATOM   3051  H   GLU   207      88.217  74.622  60.364  1.00  0.00           H  
ATOM   3052  CA  GLU   207      90.231  74.142  60.703  1.00  0.00           C  
ATOM   3053  HA  GLU   207      90.384  75.097  60.199  1.00  0.00           H  
ATOM   3054  CB  GLU   207      90.800  74.285  62.120  1.00  0.00           C  
ATOM   3055  HB2 GLU   207      90.665  73.352  62.666  1.00  0.00           H  
ATOM   3056  HB3 GLU   207      91.873  74.470  62.067  1.00  0.00           H  
ATOM   3057  CG  GLU   207      90.117  75.430  62.876  1.00  0.00           C  
ATOM   3058  HG2 GLU   207      90.134  76.326  62.255  1.00  0.00           H  
ATOM   3059  HG3 GLU   207      89.069  75.174  63.037  1.00  0.00           H  
ATOM   3060  CD  GLU   207      90.760  75.744  64.216  1.00  0.00           C  
ATOM   3061  OE1 GLU   207      91.442  74.868  64.777  1.00  0.00           O  
ATOM   3062  OE2 GLU   207      90.572  76.870  64.717  1.00  0.00           O  
ATOM   3063  C   GLU   207      90.969  73.077  59.894  1.00  0.00           C  
ATOM   3064  O   GLU   207      91.985  72.523  60.313  1.00  0.00           O  
ATOM   3065  N   VAL   208      90.423  72.789  58.714  1.00  0.00           N  
ATOM   3066  H   VAL   208      89.520  73.163  58.420  1.00  0.00           H  
ATOM   3067  CA  VAL   208      91.036  71.926  57.721  1.00  0.00           C  
ATOM   3068  HA  VAL   208      92.050  71.676  58.033  1.00  0.00           H  
ATOM   3069  CB  VAL   208      90.292  70.580  57.576  1.00  0.00           C  
ATOM   3070  HB  VAL   208      90.816  69.971  56.838  1.00  0.00           H  
ATOM   3071  CG1 VAL   208      90.290  69.819  58.910  1.00  0.00           C  
ATOM   3072 HG11 VAL   208      89.762  68.874  58.789  1.00  0.00           H  
ATOM   3073 HG12 VAL   208      91.317  69.624  59.219  1.00  0.00           H  
ATOM   3074 HG13 VAL   208      89.791  70.419  59.670  1.00  0.00           H  
ATOM   3075  CG2 VAL   208      88.875  70.811  57.084  1.00  0.00           C  
ATOM   3076 HG21 VAL   208      88.363  69.854  56.986  1.00  0.00           H  
ATOM   3077 HG22 VAL   208      88.340  71.438  57.798  1.00  0.00           H  
ATOM   3078 HG23 VAL   208      88.903  71.308  56.114  1.00  0.00           H  
ATOM   3079  C   VAL   208      91.042  72.684  56.402  1.00  0.00           C  
ATOM   3080  O   VAL   208      90.309  73.660  56.217  1.00  0.00           O  
ATOM   3081  N   SER   209      91.888  72.230  55.482  1.00  0.00           N  
ATOM   3082  H   SER   209      92.530  71.450  55.624  1.00  0.00           H  
ATOM   3083  CA  SER   209      91.953  72.841  54.164  1.00  0.00           C  
ATOM   3084  HA  SER   209      92.124  73.909  54.299  1.00  0.00           H  
ATOM   3085  CB  SER   209      93.106  72.249  53.354  1.00  0.00           C  
ATOM   3086  HB2 SER   209      93.365  72.923  52.537  1.00  0.00           H  
ATOM   3087  HB3 SER   209      93.990  72.158  53.985  1.00  0.00           H  
ATOM   3088  OG  SER   209      92.757  70.976  52.831  1.00  0.00           O  
ATOM   3089  HG  SER   209      93.571  70.489  52.585  1.00  0.00           H  
ATOM   3090  C   SER   209      90.638  72.647  53.407  1.00  0.00           C  
ATOM   3091  O   SER   209      89.776  71.847  53.776  1.00  0.00           O  
ATOM   3092  N   THR   210      90.492  73.406  52.326  1.00  0.00           N  
ATOM   3093  H   THR   210      91.180  74.081  51.994  1.00  0.00           H  
ATOM   3094  CA  THR   210      89.284  73.306  51.521  1.00  0.00           C  
ATOM   3095  HA  THR   210      88.409  73.416  52.162  1.00  0.00           H  
ATOM   3096  CB  THR   210      89.265  74.440  50.492  1.00  0.00           C  
ATOM   3097  HB  THR   210      88.394  74.307  49.851  1.00  0.00           H  
ATOM   3098  CG2 THR   210      89.196  75.797  51.204  1.00  0.00           C  
ATOM   3099 HG21 THR   210      89.182  76.596  50.462  1.00  0.00           H  
ATOM   3100 HG22 THR   210      88.288  75.847  51.806  1.00  0.00           H  
ATOM   3101 HG23 THR   210      90.066  75.915  51.849  1.00  0.00           H  
ATOM   3102  OG1 THR   210      90.467  74.411  49.715  1.00  0.00           O  
ATOM   3103  HG1 THR   210      90.450  75.137  49.058  1.00  0.00           H  
ATOM   3104  C   THR   210      89.166  71.924  50.870  1.00  0.00           C  
ATOM   3105  O   THR   210      88.072  71.346  50.817  1.00  0.00           O  
ATOM   3106  N   GLU   211      90.289  71.358  50.418  1.00  0.00           N  
ATOM   3107  H   GLU   211      91.197  71.821  50.395  1.00  0.00           H  
ATOM   3108  CA  GLU   211      90.287  69.987  49.909  1.00  0.00           C  
ATOM   3109  HA  GLU   211      89.559  69.932  49.100  1.00  0.00           H  
ATOM   3110  CB  GLU   211      91.671  69.629  49.364  1.00  0.00           C  
ATOM   3111  HB2 GLU   211      92.173  70.545  49.049  1.00  0.00           H  
ATOM   3112  HB3 GLU   211      92.267  69.201  50.171  1.00  0.00           H  
ATOM   3113  CG  GLU   211      91.654  68.643  48.184  1.00  0.00           C  
ATOM   3114  HG2 GLU   211      90.952  67.838  48.399  1.00  0.00           H  
ATOM   3115  HG3 GLU   211      91.290  69.156  47.293  1.00  0.00           H  
ATOM   3116  CD  GLU   211      93.034  68.040  47.888  1.00  0.00           C  
ATOM   3117  OE1 GLU   211      93.114  66.803  47.710  1.00  0.00           O  
ATOM   3118  OE2 GLU   211      94.035  68.798  47.828  1.00  0.00           O  
ATOM   3119  C   GLU   211      89.856  68.984  50.981  1.00  0.00           C  
ATOM   3120  O   GLU   211      89.050  68.087  50.708  1.00  0.00           O  
ATOM   3121  N   GLU   212      90.386  69.108  52.202  1.00  0.00           N  
ATOM   3122  H   GLU   212      91.073  69.810  52.477  1.00  0.00           H  
ATOM   3123  CA  GLU   212      89.972  68.183  53.255  1.00  0.00           C  
ATOM   3124  HA  GLU   212      90.105  67.176  52.861  1.00  0.00           H  
ATOM   3125  CB  GLU   212      90.845  68.334  54.508  1.00  0.00           C  
ATOM   3126  HB2 GLU   212      90.633  69.298  54.969  1.00  0.00           H  
ATOM   3127  HB3 GLU   212      90.560  67.567  55.228  1.00  0.00           H  
ATOM   3128  CG  GLU   212      92.352  68.232  54.248  1.00  0.00           C  
ATOM   3129  HG2 GLU   212      92.586  67.224  53.907  1.00  0.00           H  
ATOM   3130  HG3 GLU   212      92.620  68.912  53.441  1.00  0.00           H  
ATOM   3131  CD  GLU   212      93.206  68.554  55.480  1.00  0.00           C  
ATOM   3132  OE1 GLU   212      93.042  69.640  56.079  1.00  0.00           O  
ATOM   3133  OE2 GLU   212      94.060  67.715  55.842  1.00  0.00           O  
ATOM   3134  C   GLU   212      88.500  68.363  53.615  1.00  0.00           C  
ATOM   3135  O   GLU   212      87.837  67.394  54.007  1.00  0.00           O  
ATOM   3136  N   ALA   213      87.964  69.578  53.486  1.00  0.00           N  
ATOM   3137  H   ALA   213      88.480  70.421  53.235  1.00  0.00           H  
ATOM   3138  CA  ALA   213      86.534  69.765  53.710  1.00  0.00           C  
ATOM   3139  HA  ALA   213      86.270  69.336  54.677  1.00  0.00           H  
ATOM   3140  CB  ALA   213      86.201  71.254  53.736  1.00  0.00           C  
ATOM   3141  HB1 ALA   213      85.133  71.384  53.903  1.00  0.00           H  
ATOM   3142  HB2 ALA   213      86.757  71.737  54.539  1.00  0.00           H  
ATOM   3143  HB3 ALA   213      86.477  71.705  52.782  1.00  0.00           H  
ATOM   3144  C   ALA   213      85.724  69.041  52.643  1.00  0.00           C  
ATOM   3145  O   ALA   213      84.719  68.378  52.946  1.00  0.00           O  
ATOM   3146  N   PHE   214      86.158  69.155  51.386  1.00  0.00           N  
ATOM   3147  H   PHE   214      86.945  69.740  51.106  1.00  0.00           H  
ATOM   3148  CA  PHE   214      85.520  68.433  50.290  1.00  0.00           C  
ATOM   3149  HA  PHE   214      84.483  68.758  50.210  1.00  0.00           H  
ATOM   3150  CB  PHE   214      86.250  68.751  48.984  1.00  0.00           C  
ATOM   3151  HB2 PHE   214      86.188  69.823  48.796  1.00  0.00           H  
ATOM   3152  HB3 PHE   214      87.305  68.508  49.100  1.00  0.00           H  
ATOM   3153  CG  PHE   214      85.707  68.013  47.787  1.00  0.00           C  
ATOM   3154  CD1 PHE   214      86.210  66.766  47.436  1.00  0.00           C  
ATOM   3155  HD1 PHE   214      87.000  66.324  48.026  1.00  0.00           H  
ATOM   3156  CE1 PHE   214      85.715  66.085  46.343  1.00  0.00           C  
ATOM   3157  HE1 PHE   214      86.111  65.114  46.084  1.00  0.00           H  
ATOM   3158  CZ  PHE   214      84.711  66.648  45.581  1.00  0.00           C  
ATOM   3159  HZ  PHE   214      84.319  66.120  44.725  1.00  0.00           H  
ATOM   3160  CE2 PHE   214      84.205  67.896  45.920  1.00  0.00           C  
ATOM   3161  HE2 PHE   214      83.423  68.341  45.325  1.00  0.00           H  
ATOM   3162  CD2 PHE   214      84.703  68.568  47.017  1.00  0.00           C  
ATOM   3163  HD2 PHE   214      84.304  69.536  47.277  1.00  0.00           H  
ATOM   3164  C   PHE   214      85.498  66.929  50.553  1.00  0.00           C  
ATOM   3165  O   PHE   214      84.468  66.267  50.361  1.00  0.00           O  
ATOM   3166  N   ASP   215      86.634  66.366  50.998  1.00  0.00           N  
ATOM   3167  H   ASP   215      87.499  66.869  51.198  1.00  0.00           H  
ATOM   3168  CA  ASP   215      86.678  64.924  51.227  1.00  0.00           C  
ATOM   3169  HA  ASP   215      86.310  64.433  50.327  1.00  0.00           H  
ATOM   3170  CB  ASP   215      88.115  64.452  51.477  1.00  0.00           C  
ATOM   3171  HB2 ASP   215      88.546  65.031  52.294  1.00  0.00           H  
ATOM   3172  HB3 ASP   215      88.099  63.410  51.799  1.00  0.00           H  
ATOM   3173  CG  ASP   215      89.004  64.582  50.249  1.00  0.00           C  
ATOM   3174  OD1 ASP   215      88.491  64.558  49.111  1.00  0.00           O  
ATOM   3175  OD2 ASP   215      90.235  64.691  50.420  1.00  0.00           O  
ATOM   3176  C   ASP   215      85.776  64.529  52.391  1.00  0.00           C  
ATOM   3177  O   ASP   215      85.106  63.494  52.333  1.00  0.00           O  
ATOM   3178  N   ARG   216      85.732  65.340  53.453  1.00  0.00           N  
ATOM   3179  H   ARG   216      86.241  66.220  53.538  1.00  0.00           H  
ATOM   3180  CA  ARG   216      84.905  64.980  54.602  1.00  0.00           C  
ATOM   3181  HA  ARG   216      85.190  63.971  54.899  1.00  0.00           H  
ATOM   3182  CB  ARG   216      85.156  65.922  55.778  1.00  0.00           C  
ATOM   3183  HB2 ARG   216      86.210  65.890  56.052  1.00  0.00           H  
ATOM   3184  HB3 ARG   216      84.936  66.946  55.478  1.00  0.00           H  
ATOM   3185  CG  ARG   216      84.301  65.547  56.988  1.00  0.00           C  
ATOM   3186  HG2 ARG   216      83.296  65.298  56.646  1.00  0.00           H  
ATOM   3187  HG3 ARG   216      84.714  64.649  57.446  1.00  0.00           H  
ATOM   3188  CD  ARG   216      84.206  66.632  58.035  1.00  0.00           C  
ATOM   3189  HD2 ARG   216      83.933  67.573  57.558  1.00  0.00           H  
ATOM   3190  HD3 ARG   216      83.410  66.388  58.739  1.00  0.00           H  
ATOM   3191  NE  ARG   216      85.458  66.800  58.760  1.00  0.00           N  
ATOM   3192  HE  ARG   216      86.317  66.493  58.303  1.00  0.00           H  
ATOM   3193  CZ  ARG   216      85.554  67.327  59.978  1.00  0.00           C  
ATOM   3194  NH1 ARG   216      84.461  67.732  60.623  1.00  0.00           N  
ATOM   3195 HH11 ARG   216      83.545  67.638  60.183  1.00  0.00           H  
ATOM   3196 HH12 ARG   216      84.539  68.135  61.556  1.00  0.00           H  
ATOM   3197  NH2 ARG   216      86.749  67.445  60.553  1.00  0.00           N  
ATOM   3198 HH21 ARG   216      87.586  67.133  60.059  1.00  0.00           H  
ATOM   3199 HH22 ARG   216      86.829  67.849  61.486  1.00  0.00           H  
ATOM   3200  C   ARG   216      83.418  64.968  54.243  1.00  0.00           C  
ATOM   3201  O   ARG   216      82.678  64.077  54.680  1.00  0.00           O  
ATOM   3202  N   ILE   217      82.952  65.959  53.473  1.00  0.00           N  
ATOM   3203  H   ILE   217      83.504  66.758  53.160  1.00  0.00           H  
ATOM   3204  CA  ILE   217      81.562  65.949  53.014  1.00  0.00           C  
ATOM   3205  HA  ILE   217      80.910  65.884  53.884  1.00  0.00           H  
ATOM   3206  CB  ILE   217      81.221  67.256  52.274  1.00  0.00           C  
ATOM   3207  HB  ILE   217      81.977  67.424  51.507  1.00  0.00           H  
ATOM   3208  CG2 ILE   217      79.860  67.157  51.569  1.00  0.00           C  
ATOM   3209 HG21 ILE   217      79.647  68.095  51.056  1.00  0.00           H  
ATOM   3210 HG22 ILE   217      79.884  66.344  50.844  1.00  0.00           H  
ATOM   3211 HG23 ILE   217      79.081  66.962  52.306  1.00  0.00           H  
ATOM   3212  CG1 ILE   217      81.239  68.426  53.250  1.00  0.00           C  
ATOM   3213 HG12 ILE   217      80.265  68.502  53.733  1.00  0.00           H  
ATOM   3214 HG13 ILE   217      81.969  68.225  54.034  1.00  0.00           H  
ATOM   3215  CD1 ILE   217      81.569  69.737  52.593  1.00  0.00           C  
ATOM   3216 HD11 ILE   217      81.566  70.529  53.342  1.00  0.00           H  
ATOM   3217 HD12 ILE   217      82.555  69.677  52.134  1.00  0.00           H  
ATOM   3218 HD13 ILE   217      80.824  69.959  51.828  1.00  0.00           H  
ATOM   3219  C   ILE   217      81.302  64.733  52.135  1.00  0.00           C  
ATOM   3220  O   ILE   217      80.370  63.962  52.380  1.00  0.00           O  
ATOM   3221  N   THR   218      82.133  64.534  51.106  1.00  0.00           N  
ATOM   3222  H   THR   218      82.970  65.087  50.923  1.00  0.00           H  
ATOM   3223  CA  THR   218      81.876  63.466  50.141  1.00  0.00           C  
ATOM   3224  HA  THR   218      80.850  63.610  49.800  1.00  0.00           H  
ATOM   3225  CB  THR   218      82.829  63.554  48.942  1.00  0.00           C  
ATOM   3226  HB  THR   218      82.638  62.705  48.286  1.00  0.00           H  
ATOM   3227  CG2 THR   218      82.589  64.833  48.145  1.00  0.00           C  
ATOM   3228 HG21 THR   218      83.277  64.870  47.301  1.00  0.00           H  
ATOM   3229 HG22 THR   218      81.563  64.845  47.777  1.00  0.00           H  
ATOM   3230 HG23 THR   218      82.754  65.698  48.787  1.00  0.00           H  
ATOM   3231  OG1 THR   218      84.192  63.510  49.403  1.00  0.00           O  
ATOM   3232  HG1 THR   218      84.414  64.355  49.850  1.00  0.00           H  
ATOM   3233  C   THR   218      81.984  62.086  50.763  1.00  0.00           C  
ATOM   3234  O   THR   218      81.330  61.153  50.286  1.00  0.00           O  
ATOM   3235  N   ALA   219      82.811  61.920  51.802  1.00  0.00           N  
ATOM   3236  H   ALA   219      83.417  62.645  52.187  1.00  0.00           H  
ATOM   3237  CA  ALA   219      82.889  60.623  52.470  1.00  0.00           C  
ATOM   3238  HA  ALA   219      82.877  59.863  51.689  1.00  0.00           H  
ATOM   3239  CB  ALA   219      84.183  60.506  53.272  1.00  0.00           C  
ATOM   3240  HB1 ALA   219      84.221  59.532  53.761  1.00  0.00           H  
ATOM   3241  HB2 ALA   219      85.037  60.608  52.602  1.00  0.00           H  
ATOM   3242  HB3 ALA   219      84.217  61.292  54.026  1.00  0.00           H  
ATOM   3243  C   ALA   219      81.696  60.379  53.384  1.00  0.00           C  
ATOM   3244  O   ALA   219      81.366  59.217  53.664  1.00  0.00           O  
ATOM   3245  N   ARG   220      81.040  61.446  53.866  1.00  0.00           N  
ATOM   3246  H   ARG   220      81.307  62.416  53.695  1.00  0.00           H  
ATOM   3247  CA  ARG   220      79.855  61.266  54.698  1.00  0.00           C  
ATOM   3248  HA  ARG   220      80.042  60.374  55.298  1.00  0.00           H  
ATOM   3249  CB  ARG   220      79.639  62.473  55.611  1.00  0.00           C  
ATOM   3250  HB2 ARG   220      80.599  62.951  55.805  1.00  0.00           H  
ATOM   3251  HB3 ARG   220      79.016  63.205  55.098  1.00  0.00           H  
ATOM   3252  CG  ARG   220      78.988  62.101  56.935  1.00  0.00           C  
ATOM   3253  HG2 ARG   220      78.677  61.056  56.908  1.00  0.00           H  
ATOM   3254  HG3 ARG   220      79.717  62.195  57.740  1.00  0.00           H  
ATOM   3255  CD  ARG   220      77.784  62.982  57.235  1.00  0.00           C  
ATOM   3256  HD2 ARG   220      76.948  62.696  56.596  1.00  0.00           H  
ATOM   3257  HD3 ARG   220      77.464  62.832  58.265  1.00  0.00           H  
ATOM   3258  NE  ARG   220      78.116  64.387  57.018  1.00  0.00           N  
ATOM   3259  HE  ARG   220      79.076  64.614  56.757  1.00  0.00           H  
ATOM   3260  CZ  ARG   220      77.256  65.389  57.136  1.00  0.00           C  
ATOM   3261  NH1 ARG   220      75.995  65.149  57.490  1.00  0.00           N  
ATOM   3262 HH11 ARG   220      75.689  64.193  57.670  1.00  0.00           H  
ATOM   3263 HH12 ARG   220      75.336  65.921  57.581  1.00  0.00           H  
ATOM   3264  NH2 ARG   220      77.665  66.633  56.911  1.00  0.00           N  
ATOM   3265 HH21 ARG   220      78.634  66.811  56.650  1.00  0.00           H  
ATOM   3266 HH22 ARG   220      77.010  67.410  57.000  1.00  0.00           H  
ATOM   3267  C   ARG   220      78.589  61.023  53.884  1.00  0.00           C  
ATOM   3268  O   ARG   220      77.630  60.453  54.421  1.00  0.00           O  
ATOM   3269  N   VAL   221      78.553  61.455  52.624  1.00  0.00           N  
ATOM   3270  H   VAL   221      79.299  61.998  52.190  1.00  0.00           H  
ATOM   3271  CA  VAL   221      77.428  61.183  51.738  1.00  0.00           C  
ATOM   3272  HA  VAL   221      76.521  61.399  52.290  1.00  0.00           H  
ATOM   3273  CB  VAL   221      77.438  62.088  50.499  1.00  0.00           C  
ATOM   3274  HB  VAL   221      78.389  61.991  50.000  1.00  0.00           H  
ATOM   3275  CG1 VAL   221      76.320  61.645  49.542  1.00  0.00           C  
ATOM   3276 HG11 VAL   221      76.321  62.288  48.663  1.00  0.00           H  
ATOM   3277 HG12 VAL   221      76.493  60.614  49.240  1.00  0.00           H  
ATOM   3278 HG13 VAL   221      75.353  61.717  50.038  1.00  0.00           H  
ATOM   3279  CG2 VAL   221      77.296  63.582  50.889  1.00  0.00           C  
ATOM   3280 HG21 VAL   221      77.305  64.192  49.987  1.00  0.00           H  
ATOM   3281 HG22 VAL   221      76.359  63.740  51.422  1.00  0.00           H  
ATOM   3282 HG23 VAL   221      78.129  63.867  51.530  1.00  0.00           H  
ATOM   3283  C   VAL   221      77.471  59.718  51.300  1.00  0.00           C  
ATOM   3284  O   VAL   221      78.473  59.291  50.717  1.00  0.00           O  
ATOM   3285  N   PRO   222      76.411  58.917  51.518  1.00  0.00           N  
ATOM   3286  CD  PRO   222      75.257  59.078  52.013  1.00  0.00           C  
ATOM   3287  HD2 PRO   222      74.597  59.602  51.841  1.00  0.00           H  
ATOM   3288  HD3 PRO   222      75.808  59.411  53.463  1.00  0.00           H  
ATOM   3289  CG  PRO   222      74.591  57.844  52.562  1.00  0.00           C  
ATOM   3290  HG2 PRO   222      73.507  57.922  52.660  1.00  0.00           H  
ATOM   3291  HG3 PRO   222      74.962  57.452  53.516  1.00  0.00           H  
ATOM   3292  CB  PRO   222      75.015  57.045  51.408  1.00  0.00           C  
ATOM   3293  HB2 PRO   222      74.371  57.213  50.546  1.00  0.00           H  
ATOM   3294  HB3 PRO   222      74.974  55.979  51.634  1.00  0.00           H  
ATOM   3295  CA  PRO   222      76.456  57.511  51.138  1.00  0.00           C  
ATOM   3296  HA  PRO   222      77.213  56.961  51.695  1.00  0.00           H  
ATOM   3297  C   PRO   222      76.899  57.256  49.704  1.00  0.00           C  
ATOM   3298  O   PRO   222      77.765  56.400  49.487  1.00  0.00           O  
ATOM   3299  N   ILE   223      76.367  57.971  48.712  1.00  0.00           N  
ATOM   3300  H   ILE   223      75.662  58.704  48.815  1.00  0.00           H  
ATOM   3301  CA  ILE   223      76.812  57.697  47.350  1.00  0.00           C  
ATOM   3302  HA  ILE   223      76.828  56.609  47.277  1.00  0.00           H  
ATOM   3303  CB  ILE   223      75.844  58.247  46.282  1.00  0.00           C  
ATOM   3304  HB  ILE   223      76.220  57.968  45.298  1.00  0.00           H  
ATOM   3305  CG2 ILE   223      74.463  57.617  46.439  1.00  0.00           C  
ATOM   3306 HG21 ILE   223      73.791  58.016  45.683  1.00  0.00           H  
ATOM   3307 HG22 ILE   223      74.539  56.537  46.329  1.00  0.00           H  
ATOM   3308 HG23 ILE   223      74.036  57.719  47.205  1.00  0.00           H  
ATOM   3309  CG1 ILE   223      75.794  59.782  46.303  1.00  0.00           C  
ATOM   3310 HG12 ILE   223      75.325  60.108  47.229  1.00  0.00           H  
ATOM   3311 HG13 ILE   223      76.811  60.172  46.312  1.00  0.00           H  
ATOM   3312  CD1 ILE   223      75.040  60.378  45.112  1.00  0.00           C  
ATOM   3313 HD11 ILE   223      75.041  61.465  45.188  1.00  0.00           H  
ATOM   3314 HD12 ILE   223      75.528  60.078  44.186  1.00  0.00           H  
ATOM   3315 HD13 ILE   223      74.016  60.018  45.110  1.00  0.00           H  
ATOM   3316  C   ILE   223      78.218  58.219  47.076  1.00  0.00           C  
ATOM   3317  O   ILE   223      78.789  57.891  46.032  1.00  0.00           O  
ATOM   3318  N   GLY   224      78.791  59.010  47.975  1.00  0.00           N  
ATOM   3319  H   GLY   224      78.309  59.420  48.774  1.00  0.00           H  
ATOM   3320  CA  GLY   224      80.197  59.351  47.868  1.00  0.00           C  
ATOM   3321  HA2 GLY   224      80.565  59.619  48.858  1.00  0.00           H  
ATOM   3322  HA3 GLY   224      80.748  58.465  47.552  1.00  0.00           H  
ATOM   3323  C   GLY   224      80.512  60.479  46.915  1.00  0.00           C  
ATOM   3324  O   GLY   224      81.674  60.637  46.516  1.00  0.00           O  
ATOM   3325  N   ARG   225      79.518  61.280  46.555  1.00  0.00           N  
ATOM   3326  H   ARG   225      78.576  61.210  46.938  1.00  0.00           H  
ATOM   3327  CA  ARG   225      79.679  62.337  45.577  1.00  0.00           C  
ATOM   3328  HA  ARG   225      80.668  62.781  45.688  1.00  0.00           H  
ATOM   3329  CB  ARG   225      79.594  61.806  44.138  1.00  0.00           C  
ATOM   3330  HB2 ARG   225      79.869  62.604  43.447  1.00  0.00           H  
ATOM   3331  HB3 ARG   225      80.326  61.008  44.011  1.00  0.00           H  
ATOM   3332  CG  ARG   225      78.202  61.274  43.761  1.00  0.00           C  
ATOM   3333  HG2 ARG   225      78.003  60.356  44.313  1.00  0.00           H  
ATOM   3334  HG3 ARG   225      77.445  61.997  44.062  1.00  0.00           H  
ATOM   3335  CD  ARG   225      78.077  61.001  42.261  1.00  0.00           C  
ATOM   3336  HD2 ARG   225      78.221  61.933  41.715  1.00  0.00           H  
ATOM   3337  HD3 ARG   225      78.873  60.324  41.953  1.00  0.00           H  
ATOM   3338  NE  ARG   225      76.783  60.423  41.892  1.00  0.00           N  
ATOM   3339  HE  ARG   225      76.720  59.407  41.849  1.00  0.00           H  
ATOM   3340  CZ  ARG   225      75.680  61.120  41.608  1.00  0.00           C  
ATOM   3341  NH1 ARG   225      75.682  62.449  41.644  1.00  0.00           N  
ATOM   3342 HH11 ARG   225      76.535  62.950  41.892  1.00  0.00           H  
ATOM   3343 HH12 ARG   225      74.831  62.967  41.425  1.00  0.00           H  
ATOM   3344  NH2 ARG   225      74.562  60.483  41.279  1.00  0.00           N  
ATOM   3345 HH21 ARG   225      74.547  59.464  41.245  1.00  0.00           H  
ATOM   3346 HH22 ARG   225      73.718  61.013  41.061  1.00  0.00           H  
ATOM   3347  C   ARG   225      78.597  63.372  45.824  1.00  0.00           C  
ATOM   3348  O   ARG   225      77.620  63.125  46.543  1.00  0.00           O  
ATOM   3349  N   TYR   226      78.807  64.545  45.236  1.00  0.00           N  
ATOM   3350  H   TYR   226      79.661  64.782  44.731  1.00  0.00           H  
ATOM   3351  CA  TYR   226      77.817  65.605  45.266  1.00  0.00           C  
ATOM   3352  HA  TYR   226      77.442  65.706  46.285  1.00  0.00           H  
ATOM   3353  CB  TYR   226      78.447  66.929  44.831  1.00  0.00           C  
ATOM   3354  HB2 TYR   226      79.237  66.721  44.110  1.00  0.00           H  
ATOM   3355  HB3 TYR   226      77.694  67.524  44.315  1.00  0.00           H  
ATOM   3356  CG  TYR   226      79.021  67.743  45.957  1.00  0.00           C  
ATOM   3357  CD1 TYR   226      80.313  67.513  46.415  1.00  0.00           C  
ATOM   3358  HD1 TYR   226      80.908  66.736  45.958  1.00  0.00           H  
ATOM   3359  CE1 TYR   226      80.852  68.267  47.449  1.00  0.00           C  
ATOM   3360  HE1 TYR   226      81.857  68.073  47.795  1.00  0.00           H  
ATOM   3361  CZ  TYR   226      80.095  69.267  48.037  1.00  0.00           C  
ATOM   3362  OH  TYR   226      80.630  70.022  49.060  1.00  0.00           O  
ATOM   3363  HH  TYR   226      79.970  70.681  49.361  1.00  0.00           H  
ATOM   3364  CE2 TYR   226      78.802  69.518  47.599  1.00  0.00           C  
ATOM   3365  HE2 TYR   226      78.211  70.296  48.059  1.00  0.00           H  
ATOM   3366  CD2 TYR   226      78.275  68.757  46.561  1.00  0.00           C  
ATOM   3367  HD2 TYR   226      77.271  68.953  46.216  1.00  0.00           H  
ATOM   3368  C   TYR   226      76.665  65.262  44.334  1.00  0.00           C  
ATOM   3369  O   TYR   226      76.856  64.618  43.304  1.00  0.00           O  
ATOM   3370  N   VAL   227      75.461  65.704  44.702  1.00  0.00           N  
ATOM   3371  H   VAL   227      75.253  66.136  45.602  1.00  0.00           H  
ATOM   3372  CA  VAL   227      74.327  65.590  43.798  1.00  0.00           C  
ATOM   3373  HA  VAL   227      74.292  64.597  43.351  1.00  0.00           H  
ATOM   3374  CB  VAL   227      73.010  65.784  44.573  1.00  0.00           C  
ATOM   3375  HB  VAL   227      73.081  66.716  45.134  1.00  0.00           H  
ATOM   3376  CG1 VAL   227      71.813  65.924  43.638  1.00  0.00           C  
ATOM   3377 HG11 VAL   227      70.905  66.059  44.228  1.00  0.00           H  
ATOM   3378 HG12 VAL   227      71.956  66.790  42.992  1.00  0.00           H  
ATOM   3379 HG13 VAL   227      71.719  65.026  43.028  1.00  0.00           H  
ATOM   3380  CG2 VAL   227      72.811  64.636  45.547  1.00  0.00           C  
ATOM   3381 HG21 VAL   227      71.878  64.779  46.092  1.00  0.00           H  
ATOM   3382 HG22 VAL   227      72.771  63.695  44.998  1.00  0.00           H  
ATOM   3383 HG23 VAL   227      73.642  64.610  46.252  1.00  0.00           H  
ATOM   3384  C   VAL   227      74.490  66.619  42.693  1.00  0.00           C  
ATOM   3385  O   VAL   227      75.048  67.701  42.912  1.00  0.00           O  
ATOM   3386  N   GLN   228      74.023  66.259  41.431  1.00  0.00           N  
ATOM   3387  H   GLN   228      73.599  65.371  41.163  1.00  0.00           H  
ATOM   3388  CA  GLN   228      74.165  67.276  40.389  1.00  0.00           C  
ATOM   3389  HA  GLN   228      74.973  67.943  40.691  1.00  0.00           H  
ATOM   3390  CB  GLN   228      74.527  66.640  39.039  1.00  0.00           C  
ATOM   3391  HB2 GLN   228      73.814  65.844  38.820  1.00  0.00           H  
ATOM   3392  HB3 GLN   228      74.419  67.389  38.254  1.00  0.00           H  
ATOM   3393  CG  GLN   228      75.967  66.056  38.988  1.00  0.00           C  
ATOM   3394  HG2 GLN   228      76.102  65.362  39.817  1.00  0.00           H  
ATOM   3395  HG3 GLN   228      76.088  65.482  38.069  1.00  0.00           H  
ATOM   3396  CD  GLN   228      77.063  67.146  39.054  1.00  0.00           C  
ATOM   3397  OE1 GLN   228      76.990  68.162  38.360  1.00  0.00           O  
ATOM   3398  NE2 GLN   228      78.070  66.929  39.896  1.00  0.00           N  
ATOM   3399 HE21 GLN   228      78.094  66.075  40.453  1.00  0.00           H  
ATOM   3400 HE22 GLN   228      78.819  67.617  39.985  1.00  0.00           H  
ATOM   3401  C   GLN   228      72.877  68.085  40.242  1.00  0.00           C  
ATOM   3402  O   GLN   228      71.785  67.569  40.482  1.00  0.00           O  
ATOM   3403  N   PRO   229      72.970  69.361  39.867  1.00  0.00           N  
ATOM   3404  CD  PRO   229      74.191  70.186  39.762  1.00  0.00           C  
ATOM   3405  HD2 PRO   229      74.784  69.923  38.886  1.00  0.00           H  
ATOM   3406  HD3 PRO   229      74.838  70.064  40.631  1.00  0.00           H  
ATOM   3407  CG  PRO   229      73.637  71.599  39.666  1.00  0.00           C  
ATOM   3408  HG2 PRO   229      74.287  72.239  39.070  1.00  0.00           H  
ATOM   3409  HG3 PRO   229      73.552  72.058  40.651  1.00  0.00           H  
ATOM   3410  CB  PRO   229      72.286  71.444  39.020  1.00  0.00           C  
ATOM   3411  HB2 PRO   229      72.365  71.366  37.935  1.00  0.00           H  
ATOM   3412  HB3 PRO   229      71.640  72.295  39.232  1.00  0.00           H  
ATOM   3413  CA  PRO   229      71.744  70.151  39.642  1.00  0.00           C  
ATOM   3414  HA  PRO   229      71.184  70.302  40.565  1.00  0.00           H  
ATOM   3415  C   PRO   229      70.724  69.470  38.736  1.00  0.00           C  
ATOM   3416  O   PRO   229      69.519  69.552  39.011  1.00  0.00           O  
ATOM   3417  N   SER   230      70.965  67.992  37.417  1.00  0.00           N  
ATOM   3418  H   SER   230      71.947  67.867  37.212  1.00  0.00           H  
ATOM   3419  CA  SER   230      69.980  67.201  36.619  1.00  0.00           C  
ATOM   3420  HA  SER   230      69.200  67.901  36.316  1.00  0.00           H  
ATOM   3421  CB  SER   230      70.692  66.630  35.442  1.00  0.00           C  
ATOM   3422  HB2 SER   230      71.122  65.665  35.707  1.00  0.00           H  
ATOM   3423  HB3 SER   230      69.982  66.453  34.634  1.00  0.00           H  
ATOM   3424  OG  SER   230      71.662  67.453  35.014  1.00  0.00           O  
ATOM   3425  HG  SER   230      72.013  67.966  35.772  1.00  0.00           H  
ATOM   3426  C   SER   230      69.150  66.151  37.371  1.00  0.00           C  
ATOM   3427  O   SER   230      68.016  65.861  36.920  1.00  0.00           O  
ATOM   3428  N   GLU   231      69.628  65.541  38.453  1.00  0.00           N  
ATOM   3429  H   GLU   231      70.599  65.631  38.751  1.00  0.00           H  
ATOM   3430  CA  GLU   231      68.824  64.676  39.337  1.00  0.00           C  
ATOM   3431  HA  GLU   231      68.170  64.051  38.728  1.00  0.00           H  
ATOM   3432  CB  GLU   231      69.791  63.832  40.135  1.00  0.00           C  
ATOM   3433  HB2 GLU   231      70.397  64.493  40.753  1.00  0.00           H  
ATOM   3434  HB3 GLU   231      69.220  63.197  40.811  1.00  0.00           H  
ATOM   3435  CG  GLU   231      70.708  62.962  39.323  1.00  0.00           C  
ATOM   3436  HG2 GLU   231      70.097  62.177  38.876  1.00  0.00           H  
ATOM   3437  HG3 GLU   231      71.092  63.572  38.506  1.00  0.00           H  
ATOM   3438  CD  GLU   231      71.943  62.263  40.004  1.00  0.00           C  
ATOM   3439  OE1 GLU   231      72.010  61.005  39.910  1.00  0.00           O  
ATOM   3440  OE2 GLU   231      72.841  62.998  40.488  1.00  0.00           O  
ATOM   3441  C   GLU   231      67.851  65.469  40.265  1.00  0.00           C  
ATOM   3442  O   GLU   231      66.770  64.935  40.524  1.00  0.00           O  
ATOM   3443  N   VAL   232      68.158  66.721  40.630  1.00  0.00           N  
ATOM   3444  H   VAL   232      69.098  67.106  40.540  1.00  0.00           H  
ATOM   3445  CA  VAL   232      67.173  67.694  41.203  1.00  0.00           C  
ATOM   3446  HA  VAL   232      66.727  67.181  42.055  1.00  0.00           H  
ATOM   3447  CB  VAL   232      67.805  69.003  41.774  1.00  0.00           C  
ATOM   3448  HB  VAL   232      68.180  69.576  40.926  1.00  0.00           H  
ATOM   3449  CG1 VAL   232      66.716  69.757  42.612  1.00  0.00           C  
ATOM   3450 HG11 VAL   232      67.141  70.675  43.018  1.00  0.00           H  
ATOM   3451 HG12 VAL   232      65.869  70.002  41.971  1.00  0.00           H  
ATOM   3452 HG13 VAL   232      66.379  69.119  43.429  1.00  0.00           H  
ATOM   3453  CG2 VAL   232      68.934  68.709  42.757  1.00  0.00           C  
ATOM   3454 HG21 VAL   232      69.345  69.648  43.129  1.00  0.00           H  
ATOM   3455 HG22 VAL   232      68.547  68.126  43.592  1.00  0.00           H  
ATOM   3456 HG23 VAL   232      69.718  68.145  42.253  1.00  0.00           H  
ATOM   3457  C   VAL   232      66.090  68.050  40.150  1.00  0.00           C  
ATOM   3458  O   VAL   232      64.878  67.835  40.351  1.00  0.00           O  
ATOM   3459  N   ALA   233      66.474  68.597  38.955  1.00  0.00           N  
ATOM   3460  H   ALA   233      67.436  68.811  38.689  1.00  0.00           H  
ATOM   3461  CA  ALA   233      65.466  68.911  37.958  1.00  0.00           C  
ATOM   3462  HA  ALA   233      64.739  69.555  38.453  1.00  0.00           H  
ATOM   3463  CB  ALA   233      66.189  69.576  36.775  1.00  0.00           C  
ATOM   3464  HB1 ALA   233      65.464  69.829  36.001  1.00  0.00           H  
ATOM   3465  HB2 ALA   233      66.687  70.483  37.116  1.00  0.00           H  
ATOM   3466  HB3 ALA   233      66.929  68.887  36.367  1.00  0.00           H  
ATOM   3467  C   ALA   233      64.607  67.685  37.412  1.00  0.00           C  
ATOM   3468  O   ALA   233      63.478  67.942  36.986  1.00  0.00           O  
ATOM   3469  N   GLU   234      65.082  66.441  37.440  1.00  0.00           N  
ATOM   3470  H   GLU   234      66.026  66.191  37.736  1.00  0.00           H  
ATOM   3471  CA  GLU   234      64.241  65.303  37.031  1.00  0.00           C  
ATOM   3472  HA  GLU   234      63.812  65.466  36.043  1.00  0.00           H  
ATOM   3473  CB  GLU   234      65.132  64.100  36.962  1.00  0.00           C  
ATOM   3474  HB2 GLU   234      65.965  64.370  36.312  1.00  0.00           H  
ATOM   3475  HB3 GLU   234      65.541  63.961  37.962  1.00  0.00           H  
ATOM   3476  CG  GLU   234      64.650  62.740  36.501  1.00  0.00           C  
ATOM   3477  HG2 GLU   234      65.426  61.993  36.668  1.00  0.00           H  
ATOM   3478  HG3 GLU   234      63.782  62.434  37.084  1.00  0.00           H  
ATOM   3479  CD  GLU   234      64.292  62.798  35.029  1.00  0.00           C  
ATOM   3480  OE1 GLU   234      63.092  62.741  34.726  1.00  0.00           O  
ATOM   3481  OE2 GLU   234      65.149  63.202  34.214  1.00  0.00           O  
ATOM   3482  C   GLU   234      62.980  65.150  37.896  1.00  0.00           C  
ATOM   3483  O   GLU   234      61.873  65.004  37.265  1.00  0.00           O  
ATOM   3484  N   MET   235      63.092  65.259  39.218  1.00  0.00           N  
ATOM   3485  H   MET   235      64.005  65.348  39.662  1.00  0.00           H  
ATOM   3486  CA  MET   235      61.993  65.270  40.219  1.00  0.00           C  
ATOM   3487  HA  MET   235      61.423  64.363  40.014  1.00  0.00           H  
ATOM   3488  CB  MET   235      62.505  65.243  41.662  1.00  0.00           C  
ATOM   3489  HB2 MET   235      63.265  64.466  41.747  1.00  0.00           H  
ATOM   3490  HB3 MET   235      62.995  66.193  41.875  1.00  0.00           H  
ATOM   3491  CG  MET   235      61.451  65.000  42.711  1.00  0.00           C  
ATOM   3492  HG2 MET   235      60.713  65.800  42.665  1.00  0.00           H  
ATOM   3493  HG3 MET   235      60.930  64.070  42.483  1.00  0.00           H  
ATOM   3494  SD  MET   235      62.121  64.906  44.401  1.00  0.00           S  
ATOM   3495  CE  MET   235      62.495  63.141  44.344  1.00  0.00           C  
ATOM   3496  HE1 MET   235      62.929  62.830  45.295  1.00  0.00           H  
ATOM   3497  HE2 MET   235      61.578  62.580  44.164  1.00  0.00           H  
ATOM   3498  HE3 MET   235      63.204  62.945  43.540  1.00  0.00           H  
ATOM   3499  C   MET   235      61.109  66.505  40.080  1.00  0.00           C  
ATOM   3500  O   MET   235      59.876  66.369  40.273  1.00  0.00           O  
ATOM   3501  N   VAL   236      61.684  67.673  39.725  1.00  0.00           N  
ATOM   3502  H   VAL   236      62.685  67.812  39.584  1.00  0.00           H  
ATOM   3503  CA  VAL   236      60.834  68.875  39.511  1.00  0.00           C  
ATOM   3504  HA  VAL   236      60.066  68.979  40.279  1.00  0.00           H  
ATOM   3505  CB  VAL   236      61.709  70.110  39.571  1.00  0.00           C  
ATOM   3506  HB  VAL   236      62.491  70.007  38.819  1.00  0.00           H  
ATOM   3507  CG1 VAL   236      60.861  71.348  39.251  1.00  0.00           C  
ATOM   3508 HG11 VAL   236      61.488  72.240  39.293  1.00  0.00           H  
ATOM   3509 HG12 VAL   236      60.436  71.251  38.253  1.00  0.00           H  
ATOM   3510 HG13 VAL   236      60.056  71.436  39.981  1.00  0.00           H  
ATOM   3511  CG2 VAL   236      62.448  70.252  40.897  1.00  0.00           C  
ATOM   3512 HG21 VAL   236      63.058  71.154  40.879  1.00  0.00           H  
ATOM   3513 HG22 VAL   236      61.726  70.319  41.710  1.00  0.00           H  
ATOM   3514 HG23 VAL   236      63.088  69.383  41.051  1.00  0.00           H  
ATOM   3515  C   VAL   236      60.177  68.723  38.181  1.00  0.00           C  
ATOM   3516  O   VAL   236      59.005  69.078  38.081  1.00  0.00           O  
ATOM   3517  N   ALA   237      60.750  67.999  37.168  1.00  0.00           N  
ATOM   3518  H   ALA   237      61.673  67.576  37.268  1.00  0.00           H  
ATOM   3519  CA  ALA   237      60.151  67.733  35.842  1.00  0.00           C  
ATOM   3520  HA  ALA   237      59.619  68.608  35.466  1.00  0.00           H  
ATOM   3521  CB  ALA   237      61.276  67.413  34.836  1.00  0.00           C  
ATOM   3522  HB1 ALA   237      60.842  67.216  33.856  1.00  0.00           H  
ATOM   3523  HB2 ALA   237      61.956  68.261  34.768  1.00  0.00           H  
ATOM   3524  HB3 ALA   237      61.826  66.533  35.173  1.00  0.00           H  
ATOM   3525  C   ALA   237      59.083  66.551  35.978  1.00  0.00           C  
ATOM   3526  O   ALA   237      58.106  66.692  35.259  1.00  0.00           O  
ATOM   3527  N   TYR   238      59.130  65.586  36.874  1.00  0.00           N  
ATOM   3528  H   TYR   238      59.979  65.489  37.428  1.00  0.00           H  
ATOM   3529  CA  TYR   238      58.187  64.561  37.277  1.00  0.00           C  
ATOM   3530  HA  TYR   238      57.856  64.015  36.394  1.00  0.00           H  
ATOM   3531  CB  TYR   238      58.870  63.543  38.248  1.00  0.00           C  
ATOM   3532  HB2 TYR   238      59.508  62.875  37.671  1.00  0.00           H  
ATOM   3533  HB3 TYR   238      59.518  64.088  38.935  1.00  0.00           H  
ATOM   3534  CG  TYR   238      57.881  62.709  39.056  1.00  0.00           C  
ATOM   3535  CD1 TYR   238      57.453  61.543  38.475  1.00  0.00           C  
ATOM   3536  HD1 TYR   238      57.820  61.238  37.505  1.00  0.00           H  
ATOM   3537  CE1 TYR   238      56.496  60.735  39.198  1.00  0.00           C  
ATOM   3538  HE1 TYR   238      56.039  59.878  38.726  1.00  0.00           H  
ATOM   3539  CZ  TYR   238      56.155  61.089  40.574  1.00  0.00           C  
ATOM   3540  OH  TYR   238      55.243  60.326  41.294  1.00  0.00           O  
ATOM   3541  HH  TYR   238      55.136  60.704  42.191  1.00  0.00           H  
ATOM   3542  CE2 TYR   238      56.686  62.213  41.184  1.00  0.00           C  
ATOM   3543  HE2 TYR   238      56.529  62.431  42.230  1.00  0.00           H  
ATOM   3544  CD2 TYR   238      57.450  63.057  40.344  1.00  0.00           C  
ATOM   3545  HD2 TYR   238      57.718  64.034  40.719  1.00  0.00           H  
ATOM   3546  C   TYR   238      56.934  65.231  37.966  1.00  0.00           C  
ATOM   3547  O   TYR   238      55.790  64.886  37.710  1.00  0.00           O  
ATOM   3548  N   LEU   239      57.276  66.157  38.921  1.00  0.00           N  
ATOM   3549  H   LEU   239      58.243  66.438  39.089  1.00  0.00           H  
ATOM   3550  CA  LEU   239      56.295  66.858  39.820  1.00  0.00           C  
ATOM   3551  HA  LEU   239      55.701  66.033  40.213  1.00  0.00           H  
ATOM   3552  CB  LEU   239      56.996  67.625  40.881  1.00  0.00           C  
ATOM   3553  HB2 LEU   239      57.871  68.105  40.444  1.00  0.00           H  
ATOM   3554  HB3 LEU   239      56.337  68.421  41.230  1.00  0.00           H  
ATOM   3555  CG  LEU   239      57.449  66.781  42.103  1.00  0.00           C  
ATOM   3556  HG  LEU   239      58.074  66.011  41.653  1.00  0.00           H  
ATOM   3557  CD1 LEU   239      58.309  67.550  43.156  1.00  0.00           C  
ATOM   3558 HD11 LEU   239      58.575  66.875  43.971  1.00  0.00           H  
ATOM   3559 HD12 LEU   239      59.217  67.923  42.682  1.00  0.00           H  
ATOM   3560 HD13 LEU   239      57.735  68.389  43.552  1.00  0.00           H  
ATOM   3561  CD2 LEU   239      56.263  66.176  42.845  1.00  0.00           C  
ATOM   3562 HD21 LEU   239      56.624  65.593  43.693  1.00  0.00           H  
ATOM   3563 HD22 LEU   239      55.612  66.974  43.202  1.00  0.00           H  
ATOM   3564 HD23 LEU   239      55.706  65.526  42.170  1.00  0.00           H  
ATOM   3565  C   LEU   239      55.312  67.851  39.127  1.00  0.00           C  
ATOM   3566  O   LEU   239      54.208  68.134  39.671  1.00  0.00           O  
ATOM   3567  N   ILE   240      55.743  68.411  37.993  1.00  0.00           N  
ATOM   3568  H   ILE   240      56.681  68.283  37.613  1.00  0.00           H  
ATOM   3569  CA  ILE   240      54.892  69.256  37.209  1.00  0.00           C  
ATOM   3570  HA  ILE   240      54.236  69.750  37.927  1.00  0.00           H  
ATOM   3571  CB  ILE   240      55.689  70.364  36.482  1.00  0.00           C  
ATOM   3572  HB  ILE   240      54.936  70.968  35.977  1.00  0.00           H  
ATOM   3573  CG2 ILE   240      56.410  71.274  37.450  1.00  0.00           C  
ATOM   3574 HG21 ILE   240      56.956  72.036  36.894  1.00  0.00           H  
ATOM   3575 HG22 ILE   240      55.684  71.754  38.107  1.00  0.00           H  
ATOM   3576 HG23 ILE   240      57.109  70.689  38.048  1.00  0.00           H  
ATOM   3577  CG1 ILE   240      56.598  69.861  35.320  1.00  0.00           C  
ATOM   3578 HG12 ILE   240      57.447  69.347  35.772  1.00  0.00           H  
ATOM   3579 HG13 ILE   240      56.031  69.114  34.765  1.00  0.00           H  
ATOM   3580  CD1 ILE   240      57.155  70.844  34.311  1.00  0.00           C  
ATOM   3581 HD11 ILE   240      57.762  70.310  33.579  1.00  0.00           H  
ATOM   3582 HD12 ILE   240      56.333  71.348  33.801  1.00  0.00           H  
ATOM   3583 HD13 ILE   240      57.770  71.583  34.823  1.00  0.00           H  
ATOM   3584  C   ILE   240      53.915  68.496  36.269  1.00  0.00           C  
ATOM   3585  O   ILE   240      53.189  69.167  35.525  1.00  0.00           O  
ATOM   3586  N   GLY   241      53.895  67.154  36.360  1.00  0.00           N  
ATOM   3587  H   GLY   241      54.420  66.630  37.061  1.00  0.00           H  
ATOM   3588  CA  GLY   241      53.113  66.318  35.459  1.00  0.00           C  
ATOM   3589  HA2 GLY   241      52.794  66.902  34.595  1.00  0.00           H  
ATOM   3590  HA3 GLY   241      53.729  65.501  35.081  1.00  0.00           H  
ATOM   3591  C   GLY   241      51.839  65.732  36.223  1.00  0.00           C  
ATOM   3592  O   GLY   241      51.797  65.663  37.475  1.00  0.00           O  
ATOM   3593  N   PRO   242      50.739  65.388  35.507  1.00  0.00           N  
ATOM   3594  CD  PRO   242      50.619  65.555  34.056  1.00  0.00           C  
ATOM   3595  HD2 PRO   242      51.477  65.104  33.557  1.00  0.00           H  
ATOM   3596  HD3 PRO   242      50.622  66.615  33.802  1.00  0.00           H  
ATOM   3597  CG  PRO   242      49.320  64.900  33.562  1.00  0.00           C  
ATOM   3598  HG2 PRO   242      49.509  63.936  33.090  1.00  0.00           H  
ATOM   3599  HG3 PRO   242      48.810  65.522  32.826  1.00  0.00           H  
ATOM   3600  CB  PRO   242      48.480  64.747  34.871  1.00  0.00           C  
ATOM   3601  HB2 PRO   242      47.929  63.807  34.872  1.00  0.00           H  
ATOM   3602  HB3 PRO   242      47.746  65.549  34.958  1.00  0.00           H  
ATOM   3603  CA  PRO   242      49.497  64.795  36.052  1.00  0.00           C  
ATOM   3604  HA  PRO   242      49.181  65.418  36.889  1.00  0.00           H  
ATOM   3605  C   PRO   242      49.640  63.356  36.668  1.00  0.00           C  
ATOM   3606  O   PRO   242      48.999  63.014  37.668  1.00  0.00           O  
ATOM   3607  N   GLY   243      50.572  62.564  36.110  1.00  0.00           N  
ATOM   3608  H   GLY   243      51.062  62.789  35.243  1.00  0.00           H  
ATOM   3609  CA  GLY   243      50.960  61.316  36.700  1.00  0.00           C  
ATOM   3610  HA2 GLY   243      50.098  60.650  36.664  1.00  0.00           H  
ATOM   3611  HA3 GLY   243      51.730  60.874  36.068  1.00  0.00           H  
ATOM   3612  C   GLY   243      51.481  61.322  38.128  1.00  0.00           C  
ATOM   3613  O   GLY   243      51.377  60.274  38.737  1.00  0.00           O  
ATOM   3614  N   ALA   244      51.916  62.484  38.643  1.00  0.00           N  
ATOM   3615  H   ALA   244      51.941  63.373  38.144  1.00  0.00           H  
ATOM   3616  CA  ALA   244      52.408  62.524  40.045  1.00  0.00           C  
ATOM   3617  HA  ALA   244      52.627  61.496  40.332  1.00  0.00           H  
ATOM   3618  CB  ALA   244      53.618  63.333  40.145  1.00  0.00           C  
ATOM   3619  HB1 ALA   244      53.960  63.348  41.180  1.00  0.00           H  
ATOM   3620  HB2 ALA   244      54.394  62.905  39.512  1.00  0.00           H  
ATOM   3621  HB3 ALA   244      53.402  64.351  39.819  1.00  0.00           H  
ATOM   3622  C   ALA   244      51.348  63.097  41.004  1.00  0.00           C  
ATOM   3623  O   ALA   244      51.542  63.308  42.179  1.00  0.00           O  
ATOM   3624  N   ALA   245      50.089  63.374  40.523  1.00  0.00           N  
ATOM   3625  H   ALA   245      49.757  63.054  39.614  1.00  0.00           H  
ATOM   3626  CA  ALA   245      49.106  64.149  41.261  1.00  0.00           C  
ATOM   3627  HA  ALA   245      49.607  65.048  41.621  1.00  0.00           H  
ATOM   3628  CB  ALA   245      47.904  64.336  40.207  1.00  0.00           C  
ATOM   3629  HB1 ALA   245      47.102  64.914  40.668  1.00  0.00           H  
ATOM   3630  HB2 ALA   245      48.271  64.864  39.327  1.00  0.00           H  
ATOM   3631  HB3 ALA   245      47.523  63.358  39.912  1.00  0.00           H  
ATOM   3632  C   ALA   245      48.512  63.539  42.578  1.00  0.00           C  
ATOM   3633  O   ALA   245      47.863  64.244  43.349  1.00  0.00           O  
ATOM   3634  N   ALA   246      48.767  62.245  42.844  1.00  0.00           N  
ATOM   3635  H   ALA   246      49.121  61.582  42.155  1.00  0.00           H  
ATOM   3636  CA  ALA   246      48.546  61.670  44.195  1.00  0.00           C  
ATOM   3637  HA  ALA   246      47.548  61.930  44.547  1.00  0.00           H  
ATOM   3638  CB  ALA   246      48.738  60.163  44.071  1.00  0.00           C  
ATOM   3639  HB1 ALA   246      48.585  59.696  45.044  1.00  0.00           H  
ATOM   3640  HB2 ALA   246      48.019  59.761  43.359  1.00  0.00           H  
ATOM   3641  HB3 ALA   246      49.749  59.953  43.723  1.00  0.00           H  
ATOM   3642  C   ALA   246      49.548  62.215  45.204  1.00  0.00           C  
ATOM   3643  O   ALA   246      49.256  62.251  46.423  1.00  0.00           O  
ATOM   3644  N   VAL   247      50.651  62.772  44.744  1.00  0.00           N  
ATOM   3645  H   VAL   247      50.812  62.984  43.759  1.00  0.00           H  
ATOM   3646  CA  VAL   247      51.745  63.136  45.620  1.00  0.00           C  
ATOM   3647  HA  VAL   247      51.731  62.433  46.454  1.00  0.00           H  
ATOM   3648  CB  VAL   247      53.191  63.046  45.023  1.00  0.00           C  
ATOM   3649  HB  VAL   247      53.366  63.784  44.240  1.00  0.00           H  
ATOM   3650  CG1 VAL   247      54.262  63.348  46.072  1.00  0.00           C  
ATOM   3651 HG11 VAL   247      55.249  63.275  45.616  1.00  0.00           H  
ATOM   3652 HG12 VAL   247      54.116  64.355  46.462  1.00  0.00           H  
ATOM   3653 HG13 VAL   247      54.185  62.629  46.888  1.00  0.00           H  
ATOM   3654  CG2 VAL   247      53.283  61.627  44.504  1.00  0.00           C  
ATOM   3655 HG21 VAL   247      54.266  61.464  44.063  1.00  0.00           H  
ATOM   3656 HG22 VAL   247      53.135  60.929  45.328  1.00  0.00           H  
ATOM   3657 HG23 VAL   247      52.515  61.465  43.748  1.00  0.00           H  
ATOM   3658  C   VAL   247      51.508  64.617  45.936  1.00  0.00           C  
ATOM   3659  O   VAL   247      51.589  65.528  45.084  1.00  0.00           O  
ATOM   3660  N   THR   248      51.035  64.837  47.145  1.00  0.00           N  
ATOM   3661  H   THR   248      50.791  64.091  47.795  1.00  0.00           H  
ATOM   3662  CA  THR   248      50.817  66.163  47.665  1.00  0.00           C  
ATOM   3663  HA  THR   248      51.559  66.822  47.214  1.00  0.00           H  
ATOM   3664  CB  THR   248      49.449  66.780  47.168  1.00  0.00           C  
ATOM   3665  HB  THR   248      49.262  66.488  46.135  1.00  0.00           H  
ATOM   3666  CG2 THR   248      48.131  66.231  47.969  1.00  0.00           C  
ATOM   3667 HG21 THR   248      47.236  66.705  47.565  1.00  0.00           H  
ATOM   3668 HG22 THR   248      48.055  65.150  47.847  1.00  0.00           H  
ATOM   3669 HG23 THR   248      48.223  66.471  49.028  1.00  0.00           H  
ATOM   3670  OG1 THR   248      49.597  68.155  47.332  1.00  0.00           O  
ATOM   3671  HG1 THR   248      48.780  68.609  47.039  1.00  0.00           H  
ATOM   3672  C   THR   248      51.177  66.321  49.135  1.00  0.00           C  
ATOM   3673  O   THR   248      51.153  65.276  49.843  1.00  0.00           O  
ATOM   3674  N   ALA   249      51.481  67.494  49.739  1.00  0.00           N  
ATOM   3675  H   ALA   249      51.336  68.371  49.237  1.00  0.00           H  
ATOM   3676  CA  ALA   249      52.027  67.760  51.101  1.00  0.00           C  
ATOM   3677  HA  ALA   249      52.388  68.788  51.064  1.00  0.00           H  
ATOM   3678  CB  ALA   249      50.964  67.630  52.158  1.00  0.00           C  
ATOM   3679  HB1 ALA   249      51.399  67.830  53.137  1.00  0.00           H  
ATOM   3680  HB2 ALA   249      50.166  68.344  51.962  1.00  0.00           H  
ATOM   3681  HB3 ALA   249      50.558  66.618  52.143  1.00  0.00           H  
ATOM   3682  C   ALA   249      53.229  66.847  51.478  1.00  0.00           C  
ATOM   3683  O   ALA   249      53.524  66.538  52.608  1.00  0.00           O  
ATOM   3684  N   GLN   250      54.060  66.472  50.458  1.00  0.00           N  
ATOM   3685  H   GLN   250      53.858  66.730  49.492  1.00  0.00           H  
ATOM   3686  CA  GLN   250      55.304  65.689  50.568  1.00  0.00           C  
ATOM   3687  HA  GLN   250      55.234  65.382  51.612  1.00  0.00           H  
ATOM   3688  CB  GLN   250      55.335  64.442  49.611  1.00  0.00           C  
ATOM   3689  HB2 GLN   250      55.540  64.799  48.602  1.00  0.00           H  
ATOM   3690  HB3 GLN   250      56.175  63.814  49.905  1.00  0.00           H  
ATOM   3691  CG  GLN   250      54.066  63.546  49.551  1.00  0.00           C  
ATOM   3692  HG2 GLN   250      53.260  64.089  49.060  1.00  0.00           H  
ATOM   3693  HG3 GLN   250      54.273  62.664  48.944  1.00  0.00           H  
ATOM   3694  CD  GLN   250      53.617  63.115  50.925  1.00  0.00           C  
ATOM   3695  OE1 GLN   250      54.388  62.567  51.704  1.00  0.00           O  
ATOM   3696  NE2 GLN   250      52.432  63.450  51.350  1.00  0.00           N  
ATOM   3697 HE21 GLN   250      51.774  63.907  50.719  1.00  0.00           H  
ATOM   3698 HE22 GLN   250      52.161  63.255  52.314  1.00  0.00           H  
ATOM   3699  C   GLN   250      56.636  66.423  50.467  1.00  0.00           C  
ATOM   3700  O   GLN   250      56.826  67.333  49.683  1.00  0.00           O  
ATOM   3701  N   ALA   251      57.653  66.040  51.211  1.00  0.00           N  
ATOM   3702  H   ALA   251      57.521  65.437  52.022  1.00  0.00           H  
ATOM   3703  CA  ALA   251      59.018  66.385  51.016  1.00  0.00           C  
ATOM   3704  HA  ALA   251      59.104  67.019  50.134  1.00  0.00           H  
ATOM   3705  CB  ALA   251      59.472  67.172  52.271  1.00  0.00           C  
ATOM   3706  HB1 ALA   251      60.519  67.457  52.163  1.00  0.00           H  
ATOM   3707  HB2 ALA   251      58.861  68.069  52.380  1.00  0.00           H  
ATOM   3708  HB3 ALA   251      59.356  66.546  53.156  1.00  0.00           H  
ATOM   3709  C   ALA   251      59.937  65.236  50.603  1.00  0.00           C  
ATOM   3710  O   ALA   251      60.143  64.389  51.451  1.00  0.00           O  
ATOM   3711  N   LEU   252      60.577  65.187  49.445  1.00  0.00           N  
ATOM   3712  H   LEU   252      60.618  65.999  48.829  1.00  0.00           H  
ATOM   3713  CA  LEU   252      61.279  64.056  48.889  1.00  0.00           C  
ATOM   3714  HA  LEU   252      61.317  63.339  49.709  1.00  0.00           H  
ATOM   3715  CB  LEU   252      60.450  63.445  47.660  1.00  0.00           C  
ATOM   3716  HB2 LEU   252      60.468  64.173  46.849  1.00  0.00           H  
ATOM   3717  HB3 LEU   252      60.978  62.560  47.305  1.00  0.00           H  
ATOM   3718  CG  LEU   252      58.975  63.050  47.913  1.00  0.00           C  
ATOM   3719  HG  LEU   252      58.363  63.935  48.087  1.00  0.00           H  
ATOM   3720  CD1 LEU   252      58.647  62.226  46.695  1.00  0.00           C  
ATOM   3721 HD11 LEU   252      57.615  61.882  46.756  1.00  0.00           H  
ATOM   3722 HD12 LEU   252      58.775  62.835  45.800  1.00  0.00           H  
ATOM   3723 HD13 LEU   252      59.313  61.367  46.648  1.00  0.00           H  
ATOM   3724  CD2 LEU   252      58.783  62.205  49.076  1.00  0.00           C  
ATOM   3725 HD21 LEU   252      57.724  61.972  49.185  1.00  0.00           H  
ATOM   3726 HD22 LEU   252      59.341  61.286  48.950  1.00  0.00           H  
ATOM   3727 HD23 LEU   252      59.134  62.726  49.966  1.00  0.00           H  
ATOM   3728  C   LEU   252      62.769  64.206  48.596  1.00  0.00           C  
ATOM   3729  O   LEU   252      63.156  65.328  48.196  1.00  0.00           O  
ATOM   3730  N   ASN   253      63.569  63.198  48.806  1.00  0.00           N  
ATOM   3731  H   ASN   253      63.224  62.242  48.890  1.00  0.00           H  
ATOM   3732  CA  ASN   253      64.995  63.289  48.942  1.00  0.00           C  
ATOM   3733  HA  ASN   253      65.283  64.298  49.240  1.00  0.00           H  
ATOM   3734  CB  ASN   253      65.540  62.367  50.066  1.00  0.00           C  
ATOM   3735  HB2 ASN   253      65.492  61.333  49.725  1.00  0.00           H  
ATOM   3736  HB3 ASN   253      66.592  62.600  50.232  1.00  0.00           H  
ATOM   3737  CG  ASN   253      64.822  62.475  51.354  1.00  0.00           C  
ATOM   3738  OD1 ASN   253      64.186  63.429  51.659  1.00  0.00           O  
ATOM   3739  ND2 ASN   253      64.764  61.413  52.103  1.00  0.00           N  
ATOM   3740 HD21 ASN   253      64.179  61.407  52.937  1.00  0.00           H  
ATOM   3741 HD22 ASN   253      65.305  60.585  51.855  1.00  0.00           H  
ATOM   3742  C   ASN   253      65.598  62.929  47.558  1.00  0.00           C  
ATOM   3743  O   ASN   253      65.275  61.898  46.918  1.00  0.00           O  
ATOM   3744  N   VAL   254      66.612  63.713  47.197  1.00  0.00           N  
ATOM   3745  H   VAL   254      66.827  64.585  47.681  1.00  0.00           H  
ATOM   3746  CA  VAL   254      67.526  63.433  46.089  1.00  0.00           C  
ATOM   3747  HA  VAL   254      67.321  62.388  45.857  1.00  0.00           H  
ATOM   3748  CB  VAL   254      67.290  64.142  44.792  1.00  0.00           C  
ATOM   3749  HB  VAL   254      67.449  65.215  44.899  1.00  0.00           H  
ATOM   3750  CG1 VAL   254      68.269  63.563  43.748  1.00  0.00           C  
ATOM   3751 HG11 VAL   254      68.119  64.062  42.791  1.00  0.00           H  
ATOM   3752 HG12 VAL   254      69.295  63.722  44.083  1.00  0.00           H  
ATOM   3753 HG13 VAL   254      68.087  62.494  43.632  1.00  0.00           H  
ATOM   3754  CG2 VAL   254      65.874  63.895  44.353  1.00  0.00           C  
ATOM   3755 HG21 VAL   254      65.690  64.406  43.409  1.00  0.00           H  
ATOM   3756 HG22 VAL   254      65.715  62.824  44.223  1.00  0.00           H  
ATOM   3757 HG23 VAL   254      65.187  64.273  45.110  1.00  0.00           H  
ATOM   3758  C   VAL   254      68.977  63.676  46.537  1.00  0.00           C  
ATOM   3759  O   VAL   254      69.318  64.814  46.835  1.00  0.00           O  
ATOM   3760  N   CYS   255      69.761  62.615  46.813  1.00  0.00           N  
ATOM   3761  H   CYS   255      69.888  61.809  46.201  1.00  0.00           H  
ATOM   3762  CA  CYS   255      70.513  62.567  48.081  1.00  0.00           C  
ATOM   3763  HA  CYS   255      70.900  63.563  48.297  1.00  0.00           H  
ATOM   3764  CB  CYS   255      69.543  62.132  49.169  1.00  0.00           C  
ATOM   3765  HB2 CYS   255      70.021  62.220  50.144  1.00  0.00           H  
ATOM   3766  HB3 CYS   255      68.678  62.796  49.177  1.00  0.00           H  
ATOM   3767  SG  CYS   255      69.002  60.426  48.905  1.00  0.00           S  
ATOM   3768  HG  CYS   255      68.177  60.082  49.850  1.00  0.00           H  
ATOM   3769  C   CYS   255      71.766  61.750  48.038  1.00  0.00           C  
ATOM   3770  O   CYS   255      72.617  61.923  48.919  1.00  0.00           O  
ATOM   3771  N   GLY   256      72.042  60.973  46.944  1.00  0.00           N  
ATOM   3772  H   GLY   256      71.518  61.023  46.069  1.00  0.00           H  
ATOM   3773  CA  GLY   256      73.106  60.000  46.938  1.00  0.00           C  
ATOM   3774  HA2 GLY   256      73.057  59.476  45.986  1.00  0.00           H  
ATOM   3775  HA3 GLY   256      74.038  60.555  46.956  1.00  0.00           H  
ATOM   3776  C   GLY   256      73.178  58.985  47.994  1.00  0.00           C  
ATOM   3777  O   GLY   256      74.258  58.453  48.510  1.00  0.00           O  
ATOM   3778  N   GLY   257      72.028  58.724  48.613  1.00  0.00           N  
ATOM   3779  H   GLY   257      71.183  59.281  48.489  1.00  0.00           H  
ATOM   3780  CA  GLY   257      71.886  57.657  49.504  1.00  0.00           C  
ATOM   3781  HA2 GLY   257      71.015  57.065  49.221  1.00  0.00           H  
ATOM   3782  HA3 GLY   257      72.754  57.003  49.423  1.00  0.00           H  
ATOM   3783  C   GLY   257      71.738  58.103  50.906  1.00  0.00           C  
ATOM   3784  O   GLY   257      71.185  57.348  51.691  1.00  0.00           O  
ATOM   3785  N   LEU   258      72.105  59.348  51.267  1.00  0.00           N  
ATOM   3786  H   LEU   258      72.464  60.026  50.596  1.00  0.00           H  
ATOM   3787  CA  LEU   258      72.042  59.868  52.605  1.00  0.00           C  
ATOM   3788  HA  LEU   258      72.432  59.088  53.259  1.00  0.00           H  
ATOM   3789  CB  LEU   258      72.945  61.145  52.759  1.00  0.00           C  
ATOM   3790  HB2 LEU   258      72.441  61.997  52.303  1.00  0.00           H  
ATOM   3791  HB3 LEU   258      73.065  61.374  53.818  1.00  0.00           H  
ATOM   3792  CG  LEU   258      74.334  61.117  52.137  1.00  0.00           C  
ATOM   3793  HG  LEU   258      74.143  60.532  51.051  1.00  0.00           H  
ATOM   3794  CD1 LEU   258      74.995  62.352  51.786  1.00  0.00           C  
ATOM   3795 HD11 LEU   258      75.963  62.210  51.335  1.00  0.00           H  
ATOM   3796 HD12 LEU   258      74.358  62.896  51.091  1.00  0.00           H  
ATOM   3797 HD13 LEU   258      75.108  62.925  52.704  1.00  0.00           H  
ATOM   3798  CD2 LEU   258      75.181  60.777  52.962  1.00  0.00           C  
ATOM   3799 HD21 LEU   258      76.328  60.174  52.580  1.00  0.00           H  
ATOM   3800 HD22 LEU   258      75.421  60.801  53.972  1.00  0.00           H  
ATOM   3801 HD23 LEU   258      74.549  59.185  53.476  1.00  0.00           H  
ATOM   3802  C   LEU   258      70.596  60.153  53.069  1.00  0.00           C  
ATOM   3803  O   LEU   258      69.708  60.518  52.261  1.00  0.00           O  
ATOM   3804  N   GLY   259      70.357  59.911  54.346  1.00  0.00           N  
ATOM   3805  H   GLY   259      70.897  59.289  54.948  1.00  0.00           H  
ATOM   3806  CA  GLY   259      69.192  60.604  54.981  1.00  0.00           C  
ATOM   3807  HA2 GLY   259      69.465  61.640  55.182  1.00  0.00           H  
ATOM   3808  HA3 GLY   259      68.364  60.626  54.270  1.00  0.00           H  
ATOM   3809  C   GLY   259      68.706  59.957  56.286  1.00  0.00           C  
ATOM   3810  O   GLY   259      69.353  59.011  56.743  1.00  0.00           O  
ATOM   3811  N   ASN   260      67.458  60.287  56.701  1.00  0.00           N  
ATOM   3812  H   ASN   260      66.942  61.095  56.352  1.00  0.00           H  
ATOM   3813  CA  ASN   260      66.701  59.465  57.744  1.00  0.00           C  
ATOM   3814  HA  ASN   260      67.206  58.503  57.837  1.00  0.00           H  
ATOM   3815  CB  ASN   260      66.813  60.136  59.232  1.00  0.00           C  
ATOM   3816  HB2 ASN   260      66.614  61.206  59.162  1.00  0.00           H  
ATOM   3817  HB3 ASN   260      66.046  59.711  59.879  1.00  0.00           H  
ATOM   3818  CG  ASN   260      68.146  59.912  59.841  1.00  0.00           C  
ATOM   3819  OD1 ASN   260      69.029  60.712  59.523  1.00  0.00           O  
ATOM   3820  ND2 ASN   260      68.284  58.825  60.618  1.00  0.00           N  
ATOM   3821 HD21 ASN   260      69.127  58.690  61.176  1.00  0.00           H  
ATOM   3822 HD22 ASN   260      67.541  58.128  60.642  1.00  0.00           H  
ATOM   3823  C   ASN   260      65.355  59.044  57.315  1.00  0.00           C  
ATOM   3824  O   ASN   260      64.974  57.974  57.728  1.00  0.00           O  
ATOM   3825  N   TYR   261      64.668  59.823  56.568  1.00  0.00           N  
ATOM   3826  H   TYR   261      65.078  60.693  56.228  1.00  0.00           H  
ATOM   3827  CA  TYR   261      63.331  59.675  56.093  1.00  0.00           C  
ATOM   3828  HA  TYR   261      63.365  58.605  55.892  1.00  0.00           H  
ATOM   3829  CB  TYR   261      62.229  59.915  57.136  1.00  0.00           C  
ATOM   3830  HB2 TYR   261      61.271  59.656  56.686  1.00  0.00           H  
ATOM   3831  HB3 TYR   261      62.388  59.226  57.966  1.00  0.00           H  
ATOM   3832  CG  TYR   261      62.124  61.312  57.698  1.00  0.00           C  
ATOM   3833  CD1 TYR   261      62.677  61.612  59.021  1.00  0.00           C  
ATOM   3834  HD1 TYR   261      63.062  60.841  59.673  1.00  0.00           H  
ATOM   3835  CE1 TYR   261      62.674  62.978  59.386  1.00  0.00           C  
ATOM   3836  HE1 TYR   261      63.338  63.306  60.172  1.00  0.00           H  
ATOM   3837  CZ  TYR   261      61.860  63.909  58.784  1.00  0.00           C  
ATOM   3838  OH  TYR   261      61.892  65.191  59.276  1.00  0.00           O  
ATOM   3839  HH  TYR   261      61.274  65.753  58.765  1.00  0.00           H  
ATOM   3840  CE2 TYR   261      61.239  63.579  57.585  1.00  0.00           C  
ATOM   3841  HE2 TYR   261      60.656  64.323  57.064  1.00  0.00           H  
ATOM   3842  CD2 TYR   261      61.359  62.315  57.056  1.00  0.00           C  
ATOM   3843  HD2 TYR   261      60.856  62.082  56.129  1.00  0.00           H  
ATOM   3844  C   TYR   261      62.963  60.261  54.730  1.00  0.00           C  
ATOM   3845  O   TYR   261      62.560  59.409  53.876  1.00  0.00           O  
ATOM   3846  OXT TYR   261      63.101  61.459  54.434  1.00  0.00           O  
TER    3847      TYR   261 
ATOM   3847  N   MET   262      63.726  81.185 103.975  1.00  0.00           N  
ATOM   3848  H1  MET   262      63.276  81.919 104.557  1.00  0.00           H  
ATOM   3849  H2  MET   262      63.971  80.372 104.573  1.00  0.00           H  
ATOM   3850  H3  MET   262      64.590  81.568 103.540  1.00  0.00           H  
ATOM   3851  CA  MET   262      62.768  80.743 102.891  1.00  0.00           C  
ATOM   3852  HA  MET   262      61.775  80.514 103.277  1.00  0.00           H  
ATOM   3853  CB  MET   262      62.512  81.926 101.883  1.00  0.00           C  
ATOM   3854  HB2 MET   262      61.994  82.731 102.406  1.00  0.00           H  
ATOM   3855  HB3 MET   262      63.471  82.325 101.554  1.00  0.00           H  
ATOM   3856  CG  MET   262      61.686  81.522 100.644  1.00  0.00           C  
ATOM   3857  HG2 MET   262      61.635  82.379  99.973  1.00  0.00           H  
ATOM   3858  HG3 MET   262      62.224  80.735 100.116  1.00  0.00           H  
ATOM   3859  SD  MET   262      59.998  80.944 100.961  1.00  0.00           S  
ATOM   3860  CE  MET   262      59.600  79.913  99.527  1.00  0.00           C  
ATOM   3861  HE1 MET   262      58.590  79.518  99.632  1.00  0.00           H  
ATOM   3862  HE2 MET   262      59.661  80.514  98.619  1.00  0.00           H  
ATOM   3863  HE3 MET   262      60.307  79.087  99.464  1.00  0.00           H  
ATOM   3864  C   MET   262      63.275  79.446 102.301  1.00  0.00           C  
ATOM   3865  O   MET   262      64.486  79.365 102.001  1.00  0.00           O  
ATOM   3866  N   ALA   263      62.380  78.439 102.100  1.00  0.00           N  
ATOM   3867  H   ALA   263      61.407  78.458 102.406  1.00  0.00           H  
ATOM   3868  CA  ALA   263      62.802  77.178 101.377  1.00  0.00           C  
ATOM   3869  HA  ALA   263      63.608  76.690 101.926  1.00  0.00           H  
ATOM   3870  CB  ALA   263      61.559  76.279 101.293  1.00  0.00           C  
ATOM   3871  HB1 ALA   263      61.813  75.353 100.777  1.00  0.00           H  
ATOM   3872  HB2 ALA   263      61.208  76.049 102.299  1.00  0.00           H  
ATOM   3873  HB3 ALA   263      60.772  76.796 100.743  1.00  0.00           H  
ATOM   3874  C   ALA   263      63.369  77.448 100.017  1.00  0.00           C  
ATOM   3875  O   ALA   263      62.810  78.205  99.216  1.00  0.00           O  
ATOM   3876  N   THR   264      64.412  76.711  99.775  1.00  0.00           N  
ATOM   3877  H   THR   264      64.824  76.104 100.483  1.00  0.00           H  
ATOM   3878  CA  THR   264      65.113  76.650  98.505  1.00  0.00           C  
ATOM   3879  HA  THR   264      65.906  75.927  98.688  1.00  0.00           H  
ATOM   3880  CB  THR   264      64.222  76.083  97.375  1.00  0.00           C  
ATOM   3881  HB  THR   264      64.843  76.000  96.483  1.00  0.00           H  
ATOM   3882  CG2 THR   264      63.747  74.620  97.659  1.00  0.00           C  
ATOM   3883 HG21 THR   264      63.126  74.272  96.834  1.00  0.00           H  
ATOM   3884 HG22 THR   264      64.616  73.968  97.758  1.00  0.00           H  
ATOM   3885 HG23 THR   264      63.170  74.598  98.582  1.00  0.00           H  
ATOM   3886  OG1 THR   264      63.190  76.972  97.020  1.00  0.00           O  
ATOM   3887  HG1 THR   264      63.150  77.703  97.672  1.00  0.00           H  
ATOM   3888  C   THR   264      65.940  77.907  98.091  1.00  0.00           C  
ATOM   3889  O   THR   264      66.225  77.979  96.966  1.00  0.00           O  
ATOM   3890  N   GLN   265      66.318  78.819  98.969  1.00  0.00           N  
ATOM   3891  H   GLN   265      66.195  78.733  99.978  1.00  0.00           H  
ATOM   3892  CA  GLN   265      66.979  80.091  98.518  1.00  0.00           C  
ATOM   3893  HA  GLN   265      66.502  80.533  97.642  1.00  0.00           H  
ATOM   3894  CB  GLN   265      66.836  81.094  99.640  1.00  0.00           C  
ATOM   3895  HB2 GLN   265      67.267  82.038  99.310  1.00  0.00           H  
ATOM   3896  HB3 GLN   265      65.774  81.268  99.807  1.00  0.00           H  
ATOM   3897  CG  GLN   265      67.478  80.716 100.979  1.00  0.00           C  
ATOM   3898  HG2 GLN   265      67.415  79.634 101.083  1.00  0.00           H  
ATOM   3899  HG3 GLN   265      68.535  80.971 100.923  1.00  0.00           H  
ATOM   3900  CD  GLN   265      66.923  81.334 102.250  1.00  0.00           C  
ATOM   3901  OE1 GLN   265      66.020  82.184 102.390  1.00  0.00           O  
ATOM   3902  NE2 GLN   265      67.313  80.849 103.387  1.00  0.00           N  
ATOM   3903 HE21 GLN   265      68.048  80.143 103.415  1.00  0.00           H  
ATOM   3904 HE22 GLN   265      66.885  81.175 104.254  1.00  0.00           H  
ATOM   3905  C   GLN   265      68.414  79.812  98.028  1.00  0.00           C  
ATOM   3906  O   GLN   265      68.965  80.699  97.437  1.00  0.00           O  
ATOM   3907  N   ASP   266      69.072  78.715  98.316  1.00  0.00           N  
ATOM   3908  H   ASP   266      68.727  78.012  98.969  1.00  0.00           H  
ATOM   3909  CA  ASP   266      70.397  78.382  97.717  1.00  0.00           C  
ATOM   3910  HA  ASP   266      70.886  79.335  97.508  1.00  0.00           H  
ATOM   3911  CB  ASP   266      71.167  77.508  98.750  1.00  0.00           C  
ATOM   3912  HB2 ASP   266      70.634  76.572  98.920  1.00  0.00           H  
ATOM   3913  HB3 ASP   266      72.152  77.248  98.362  1.00  0.00           H  
ATOM   3914  CG  ASP   266      71.306  78.283 100.064  1.00  0.00           C  
ATOM   3915  OD1 ASP   266      72.225  79.101 100.344  1.00  0.00           O  
ATOM   3916  OD2 ASP   266      70.461  77.987 100.940  1.00  0.00           O  
ATOM   3917  C   ASP   266      70.384  77.711  96.379  1.00  0.00           C  
ATOM   3918  O   ASP   266      71.390  77.759  95.614  1.00  0.00           O  
ATOM   3919  N   SER   267      69.263  76.959  96.154  1.00  0.00           N  
ATOM   3920  H   SER   267      68.413  77.095  96.702  1.00  0.00           H  
ATOM   3921  CA  SER   267      69.107  75.885  95.136  1.00  0.00           C  
ATOM   3922  HA  SER   267      69.845  75.119  95.375  1.00  0.00           H  
ATOM   3923  CB  SER   267      67.631  75.564  95.181  1.00  0.00           C  
ATOM   3924  HB2 SER   267      67.040  76.480  95.198  1.00  0.00           H  
ATOM   3925  HB3 SER   267      67.332  75.008  94.292  1.00  0.00           H  
ATOM   3926  OG  SER   267      67.412  74.842  96.282  1.00  0.00           O  
ATOM   3927  HG  SER   267      66.708  74.185  96.106  1.00  0.00           H  
ATOM   3928  C   SER   267      69.289  76.292  93.688  1.00  0.00           C  
ATOM   3929  O   SER   267      69.385  77.485  93.470  1.00  0.00           O  
ATOM   3930  N   GLU   268      69.254  75.337  92.784  1.00  0.00           N  
ATOM   3931  H   GLU   268      69.095  74.354  93.009  1.00  0.00           H  
ATOM   3932  CA  GLU   268      69.444  75.601  91.344  1.00  0.00           C  
ATOM   3933  HA  GLU   268      70.431  76.053  91.245  1.00  0.00           H  
ATOM   3934  CB  GLU   268      69.315  74.287  90.570  1.00  0.00           C  
ATOM   3935  HB2 GLU   268      68.330  73.850  90.735  1.00  0.00           H  
ATOM   3936  HB3 GLU   268      69.408  74.471  89.500  1.00  0.00           H  
ATOM   3937  CG  GLU   268      70.424  73.308  91.046  1.00  0.00           C  
ATOM   3938  HG2 GLU   268      70.120  72.853  91.989  1.00  0.00           H  
ATOM   3939  HG3 GLU   268      70.524  72.501  90.320  1.00  0.00           H  
ATOM   3940  CD  GLU   268      71.761  73.979  91.228  1.00  0.00           C  
ATOM   3941  OE1 GLU   268      72.178  74.723  90.302  1.00  0.00           O  
ATOM   3942  OE2 GLU   268      72.336  73.899  92.327  1.00  0.00           O  
ATOM   3943  C   GLU   268      68.388  76.575  90.753  1.00  0.00           C  
ATOM   3944  O   GLU   268      67.308  76.738  91.336  1.00  0.00           O  
ATOM   3945  N   VAL   269      68.610  77.326  89.669  1.00  0.00           N  
ATOM   3946  H   VAL   269      69.428  77.169  89.081  1.00  0.00           H  
ATOM   3947  CA  VAL   269      67.778  78.434  89.163  1.00  0.00           C  
ATOM   3948  HA  VAL   269      67.021  78.546  89.939  1.00  0.00           H  
ATOM   3949  CB  VAL   269      68.542  79.829  89.017  1.00  0.00           C  
ATOM   3950  HB  VAL   269      69.247  79.715  88.192  1.00  0.00           H  
ATOM   3951  CG1 VAL   269      67.713  81.066  88.620  1.00  0.00           C  
ATOM   3952 HG11 VAL   269      68.365  81.937  88.560  1.00  0.00           H  
ATOM   3953 HG12 VAL   269      67.245  80.895  87.650  1.00  0.00           H  
ATOM   3954 HG13 VAL   269      66.941  81.243  89.370  1.00  0.00           H  
ATOM   3955  CG2 VAL   269      69.147  80.104  90.444  1.00  0.00           C  
ATOM   3956 HG21 VAL   269      69.692  81.048  90.434  1.00  0.00           H  
ATOM   3957 HG22 VAL   269      68.341  80.159  91.176  1.00  0.00           H  
ATOM   3958 HG23 VAL   269      69.828  79.296  90.713  1.00  0.00           H  
ATOM   3959  C   VAL   269      67.121  78.114  87.832  1.00  0.00           C  
ATOM   3960  O   VAL   269      67.772  77.521  87.006  1.00  0.00           O  
ATOM   3961  N   ALA   270      65.833  78.585  87.673  1.00  0.00           N  
ATOM   3962  H   ALA   270      65.379  79.185  88.361  1.00  0.00           H  
ATOM   3963  CA  ALA   270      64.999  78.289  86.545  1.00  0.00           C  
ATOM   3964  HA  ALA   270      65.633  77.926  85.737  1.00  0.00           H  
ATOM   3965  CB  ALA   270      63.972  77.276  87.043  1.00  0.00           C  
ATOM   3966  HB1 ALA   270      63.300  77.006  86.228  1.00  0.00           H  
ATOM   3967  HB2 ALA   270      64.485  76.383  87.400  1.00  0.00           H  
ATOM   3968  HB3 ALA   270      63.394  77.712  87.859  1.00  0.00           H  
ATOM   3969  C   ALA   270      64.264  79.485  85.971  1.00  0.00           C  
ATOM   3970  O   ALA   270      63.842  80.347  86.807  1.00  0.00           O  
ATOM   3971  N   LEU   271      64.041  79.456  84.660  1.00  0.00           N  
ATOM   3972  H   LEU   271      64.445  78.732  84.066  1.00  0.00           H  
ATOM   3973  CA  LEU   271      63.235  80.397  83.905  1.00  0.00           C  
ATOM   3974  HA  LEU   271      62.668  80.971  84.638  1.00  0.00           H  
ATOM   3975  CB  LEU   271      64.123  81.410  83.151  1.00  0.00           C  
ATOM   3976  HB2 LEU   271      64.629  82.035  83.888  1.00  0.00           H  
ATOM   3977  HB3 LEU   271      64.895  80.857  82.617  1.00  0.00           H  
ATOM   3978  CG  LEU   271      63.393  82.352  82.126  1.00  0.00           C  
ATOM   3979  HG  LEU   271      63.170  81.751  81.244  1.00  0.00           H  
ATOM   3980  CD1 LEU   271      62.119  82.963  82.674  1.00  0.00           C  
ATOM   3981 HD11 LEU   271      61.666  83.602  81.917  1.00  0.00           H  
ATOM   3982 HD12 LEU   271      61.422  82.170  82.945  1.00  0.00           H  
ATOM   3983 HD13 LEU   271      62.352  83.557  83.558  1.00  0.00           H  
ATOM   3984  CD2 LEU   271      64.316  83.569  81.905  1.00  0.00           C  
ATOM   3985 HD21 LEU   271      63.851  84.254  81.197  1.00  0.00           H  
ATOM   3986 HD22 LEU   271      64.477  84.080  82.854  1.00  0.00           H  
ATOM   3987 HD23 LEU   271      65.273  83.232  81.509  1.00  0.00           H  
ATOM   3988  C   LEU   271      62.115  79.777  83.082  1.00  0.00           C  
ATOM   3989  O   LEU   271      62.415  79.135  82.032  1.00  0.00           O  
ATOM   3990  N   VAL   272      60.845  79.807  83.455  1.00  0.00           N  
ATOM   3991  H   VAL   272      60.576  80.128  84.385  1.00  0.00           H  
ATOM   3992  CA  VAL   272      59.692  79.420  82.665  1.00  0.00           C  
ATOM   3993  HA  VAL   272      60.037  78.632  81.997  1.00  0.00           H  
ATOM   3994  CB  VAL   272      58.501  78.734  83.423  1.00  0.00           C  
ATOM   3995  HB  VAL   272      58.156  79.437  84.182  1.00  0.00           H  
ATOM   3996  CG1 VAL   272      57.354  78.450  82.434  1.00  0.00           C  
ATOM   3997 HG11 VAL   272      56.529  77.974  82.962  1.00  0.00           H  
ATOM   3998 HG12 VAL   272      57.013  79.387  81.994  1.00  0.00           H  
ATOM   3999 HG13 VAL   272      57.710  77.788  81.645  1.00  0.00           H  
ATOM   4000  CG2 VAL   272      58.896  77.500  84.205  1.00  0.00           C  
ATOM   4001 HG21 VAL   272      58.017  77.086  84.699  1.00  0.00           H  
ATOM   4002 HG22 VAL   272      59.315  76.758  83.527  1.00  0.00           H  
ATOM   4003 HG23 VAL   272      59.641  77.768  84.955  1.00  0.00           H  
ATOM   4004  C   VAL   272      59.199  80.680  81.934  1.00  0.00           C  
ATOM   4005  O   VAL   272      58.586  81.558  82.578  1.00  0.00           O  
ATOM   4006  N   THR   273      59.601  80.796  80.660  1.00  0.00           N  
ATOM   4007  H   THR   273      60.339  80.221  80.254  1.00  0.00           H  
ATOM   4008  CA  THR   273      59.012  81.772  79.708  1.00  0.00           C  
ATOM   4009  HA  THR   273      58.880  82.724  80.224  1.00  0.00           H  
ATOM   4010  CB  THR   273      59.960  81.968  78.548  1.00  0.00           C  
ATOM   4011  HB  THR   273      60.192  81.050  78.008  1.00  0.00           H  
ATOM   4012  CG2 THR   273      59.342  82.899  77.506  1.00  0.00           C  
ATOM   4013 HG21 THR   273      60.038  83.029  76.677  1.00  0.00           H  
ATOM   4014 HG22 THR   273      58.415  82.464  77.135  1.00  0.00           H  
ATOM   4015 HG23 THR   273      59.134  83.867  77.961  1.00  0.00           H  
ATOM   4016  OG1 THR   273      61.123  82.540  79.164  1.00  0.00           O  
ATOM   4017  HG1 THR   273      61.808  82.704  78.483  1.00  0.00           H  
ATOM   4018  C   THR   273      57.605  81.346  79.232  1.00  0.00           C  
ATOM   4019  O   THR   273      57.412  80.209  78.724  1.00  0.00           O  
ATOM   4020  N   GLY   274      56.583  82.135  79.523  1.00  0.00           N  
ATOM   4021  H   GLY   274      56.712  82.998  80.051  1.00  0.00           H  
ATOM   4022  CA  GLY   274      55.186  81.918  79.163  1.00  0.00           C  
ATOM   4023  HA2 GLY   274      54.722  82.893  79.014  1.00  0.00           H  
ATOM   4024  HA3 GLY   274      55.161  81.403  78.203  1.00  0.00           H  
ATOM   4025  C   GLY   274      54.310  81.116  80.164  1.00  0.00           C  
ATOM   4026  O   GLY   274      53.726  80.106  79.928  1.00  0.00           O  
ATOM   4027  N   ALA   275      54.307  81.625  81.454  1.00  0.00           N  
ATOM   4028  H   ALA   275      54.565  82.585  81.684  1.00  0.00           H  
ATOM   4029  CA  ALA   275      53.931  80.813  82.606  1.00  0.00           C  
ATOM   4030  HA  ALA   275      54.227  79.833  82.232  1.00  0.00           H  
ATOM   4031  CB  ALA   275      54.662  81.248  83.925  1.00  0.00           C  
ATOM   4032  HB1 ALA   275      54.342  80.608  84.747  1.00  0.00           H  
ATOM   4033  HB2 ALA   275      55.740  81.155  83.793  1.00  0.00           H  
ATOM   4034  HB3 ALA   275      54.414  82.284  84.155  1.00  0.00           H  
ATOM   4035  C   ALA   275      52.410  80.763  83.006  1.00  0.00           C  
ATOM   4036  O   ALA   275      51.962  79.826  83.661  1.00  0.00           O  
ATOM   4037  N   THR   276      51.552  81.733  82.574  1.00  0.00           N  
ATOM   4038  H   THR   276      51.822  82.509  81.969  1.00  0.00           H  
ATOM   4039  CA  THR   276      50.137  81.728  82.961  1.00  0.00           C  
ATOM   4040  HA  THR   276      50.010  81.327  83.967  1.00  0.00           H  
ATOM   4041  CB  THR   276      49.623  83.184  83.078  1.00  0.00           C  
ATOM   4042  HB  THR   276      49.522  83.571  82.064  1.00  0.00           H  
ATOM   4043  CG2 THR   276      48.297  83.278  83.825  1.00  0.00           C  
ATOM   4044 HG21 THR   276      47.983  84.320  83.879  1.00  0.00           H  
ATOM   4045 HG22 THR   276      47.541  82.698  83.297  1.00  0.00           H  
ATOM   4046 HG23 THR   276      48.419  82.884  84.833  1.00  0.00           H  
ATOM   4047  OG1 THR   276      50.520  83.881  83.911  1.00  0.00           O  
ATOM   4048  HG1 THR   276      50.548  83.454  84.791  1.00  0.00           H  
ATOM   4049  C   THR   276      49.311  80.712  82.196  1.00  0.00           C  
ATOM   4050  O   THR   276      48.136  80.463  82.462  1.00  0.00           O  
ATOM   4051  N   SER   277      49.870  80.114  81.170  1.00  0.00           N  
ATOM   4052  H   SER   277      50.670  80.538  80.702  1.00  0.00           H  
ATOM   4053  CA  SER   277      49.509  78.847  80.542  1.00  0.00           C  
ATOM   4054  HA  SER   277      48.638  79.008  79.907  1.00  0.00           H  
ATOM   4055  CB  SER   277      50.701  78.363  79.693  1.00  0.00           C  
ATOM   4056  HB2 SER   277      50.805  79.038  78.844  1.00  0.00           H  
ATOM   4057  HB3 SER   277      51.604  78.464  80.294  1.00  0.00           H  
ATOM   4058  OG  SER   277      50.655  77.048  79.196  1.00  0.00           O  
ATOM   4059  HG  SER   277      49.799  76.898  78.745  1.00  0.00           H  
ATOM   4060  C   SER   277      49.098  77.772  81.579  1.00  0.00           C  
ATOM   4061  O   SER   277      49.685  77.716  82.681  1.00  0.00           O  
ATOM   4062  N   GLY   278      48.139  76.919  81.237  1.00  0.00           N  
ATOM   4063  H   GLY   278      47.606  76.985  80.371  1.00  0.00           H  
ATOM   4064  CA  GLY   278      47.745  75.745  82.125  1.00  0.00           C  
ATOM   4065  HA2 GLY   278      47.502  76.119  83.120  1.00  0.00           H  
ATOM   4066  HA3 GLY   278      46.839  75.288  81.727  1.00  0.00           H  
ATOM   4067  C   GLY   278      48.853  74.655  82.248  1.00  0.00           C  
ATOM   4068  O   GLY   278      49.030  74.012  83.280  1.00  0.00           O  
ATOM   4069  N   ILE   279      49.587  74.457  81.103  1.00  0.00           N  
ATOM   4070  H   ILE   279      49.262  74.749  80.181  1.00  0.00           H  
ATOM   4071  CA  ILE   279      50.908  73.808  81.079  1.00  0.00           C  
ATOM   4072  HA  ILE   279      50.841  72.820  81.531  1.00  0.00           H  
ATOM   4073  CB  ILE   279      51.356  73.536  79.679  1.00  0.00           C  
ATOM   4074  HB  ILE   279      51.260  74.473  79.132  1.00  0.00           H  
ATOM   4075  CG2 ILE   279      52.778  73.092  79.672  1.00  0.00           C  
ATOM   4076 HG21 ILE   279      53.093  72.897  78.648  1.00  0.00           H  
ATOM   4077 HG22 ILE   279      53.405  73.874  80.101  1.00  0.00           H  
ATOM   4078 HG23 ILE   279      52.878  72.181  80.263  1.00  0.00           H  
ATOM   4079  CG1 ILE   279      50.465  72.501  78.938  1.00  0.00           C  
ATOM   4080 HG12 ILE   279      50.542  71.547  79.462  1.00  0.00           H  
ATOM   4081 HG13 ILE   279      49.426  72.825  79.018  1.00  0.00           H  
ATOM   4082  CD1 ILE   279      50.779  72.259  77.446  1.00  0.00           C  
ATOM   4083 HD11 ILE   279      50.090  71.518  77.043  1.00  0.00           H  
ATOM   4084 HD12 ILE   279      50.670  73.193  76.895  1.00  0.00           H  
ATOM   4085 HD13 ILE   279      51.802  71.895  77.344  1.00  0.00           H  
ATOM   4086  C   ILE   279      51.902  74.574  81.955  1.00  0.00           C  
ATOM   4087  O   ILE   279      52.527  73.914  82.822  1.00  0.00           O  
ATOM   4088  N   GLY   280      52.059  75.901  81.847  1.00  0.00           N  
ATOM   4089  H   GLY   280      51.391  76.502  81.363  1.00  0.00           H  
ATOM   4090  CA  GLY   280      53.211  76.636  82.417  1.00  0.00           C  
ATOM   4091  HA2 GLY   280      54.131  76.081  82.231  1.00  0.00           H  
ATOM   4092  HA3 GLY   280      53.316  77.601  81.920  1.00  0.00           H  
ATOM   4093  C   GLY   280      53.024  76.850  83.952  1.00  0.00           C  
ATOM   4094  O   GLY   280      54.010  76.954  84.685  1.00  0.00           O  
ATOM   4095  N   LEU   281      51.796  76.870  84.422  1.00  0.00           N  
ATOM   4096  H   LEU   281      51.003  76.919  83.782  1.00  0.00           H  
ATOM   4097  CA  LEU   281      51.333  76.831  85.851  1.00  0.00           C  
ATOM   4098  HA  LEU   281      51.802  77.669  86.367  1.00  0.00           H  
ATOM   4099  CB  LEU   281      49.766  77.136  86.053  1.00  0.00           C  
ATOM   4100  HB2 LEU   281      49.525  78.062  85.529  1.00  0.00           H  
ATOM   4101  HB3 LEU   281      49.196  76.340  85.574  1.00  0.00           H  
ATOM   4102  CG  LEU   281      49.286  77.266  87.501  1.00  0.00           C  
ATOM   4103  HG  LEU   281      49.486  76.368  88.087  1.00  0.00           H  
ATOM   4104  CD1 LEU   281      50.034  78.410  88.149  1.00  0.00           C  
ATOM   4105 HD11 LEU   281      49.707  78.520  89.183  1.00  0.00           H  
ATOM   4106 HD12 LEU   281      51.104  78.204  88.126  1.00  0.00           H  
ATOM   4107 HD13 LEU   281      49.831  79.332  87.603  1.00  0.00           H  
ATOM   4108  CD2 LEU   281      47.773  77.482  87.481  1.00  0.00           C  
ATOM   4109 HD21 LEU   281      47.406  77.578  88.503  1.00  0.00           H  
ATOM   4110 HD22 LEU   281      47.543  78.391  86.926  1.00  0.00           H  
ATOM   4111 HD23 LEU   281      47.290  76.631  87.000  1.00  0.00           H  
ATOM   4112  C   LEU   281      51.815  75.550  86.522  1.00  0.00           C  
ATOM   4113  O   LEU   281      52.538  75.607  87.511  1.00  0.00           O  
ATOM   4114  N   GLU   282      51.582  74.425  85.858  1.00  0.00           N  
ATOM   4115  H   GLU   282      51.072  74.396  84.975  1.00  0.00           H  
ATOM   4116  CA  GLU   282      52.025  73.131  86.309  1.00  0.00           C  
ATOM   4117  HA  GLU   282      51.776  73.112  87.369  1.00  0.00           H  
ATOM   4118  CB  GLU   282      51.347  72.082  85.446  1.00  0.00           C  
ATOM   4119  HB2 GLU   282      50.275  72.266  85.497  1.00  0.00           H  
ATOM   4120  HB3 GLU   282      51.655  72.263  84.416  1.00  0.00           H  
ATOM   4121  CG  GLU   282      51.566  70.604  85.730  1.00  0.00           C  
ATOM   4122  HG2 GLU   282      50.863  70.022  85.136  1.00  0.00           H  
ATOM   4123  HG3 GLU   282      52.568  70.325  85.403  1.00  0.00           H  
ATOM   4124  CD  GLU   282      51.401  70.222  87.214  1.00  0.00           C  
ATOM   4125  OE1 GLU   282      50.740  71.074  87.929  1.00  0.00           O  
ATOM   4126  OE2 GLU   282      51.790  69.125  87.596  1.00  0.00           O  
ATOM   4127  C   GLU   282      53.536  72.836  86.188  1.00  0.00           C  
ATOM   4128  O   GLU   282      54.126  72.269  87.068  1.00  0.00           O  
ATOM   4129  N   ILE   283      54.214  73.391  85.165  1.00  0.00           N  
ATOM   4130  H   ILE   283      53.739  73.887  84.411  1.00  0.00           H  
ATOM   4131  CA  ILE   283      55.690  73.369  84.991  1.00  0.00           C  
ATOM   4132  HA  ILE   283      56.114  72.365  85.025  1.00  0.00           H  
ATOM   4133  CB  ILE   283      56.048  73.932  83.580  1.00  0.00           C  
ATOM   4134  HB  ILE   283      55.422  74.821  83.506  1.00  0.00           H  
ATOM   4135  CG2 ILE   283      57.579  74.419  83.386  1.00  0.00           C  
ATOM   4136 HG21 ILE   283      57.717  74.791  82.370  1.00  0.00           H  
ATOM   4137 HG22 ILE   283      57.800  75.215  84.096  1.00  0.00           H  
ATOM   4138 HG23 ILE   283      58.253  73.580  83.559  1.00  0.00           H  
ATOM   4139  CG1 ILE   283      55.711  72.919  82.455  1.00  0.00           C  
ATOM   4140 HG12 ILE   283      56.203  71.970  82.668  1.00  0.00           H  
ATOM   4141 HG13 ILE   283      54.638  72.728  82.454  1.00  0.00           H  
ATOM   4142  CD1 ILE   283      56.125  73.392  81.095  1.00  0.00           C  
ATOM   4143 HD11 ILE   283      55.862  72.640  80.352  1.00  0.00           H  
ATOM   4144 HD12 ILE   283      55.614  74.327  80.863  1.00  0.00           H  
ATOM   4145 HD13 ILE   283      57.203  73.556  81.080  1.00  0.00           H  
ATOM   4146  C   ILE   283      56.269  74.184  86.147  1.00  0.00           C  
ATOM   4147  O   ILE   283      57.211  73.691  86.836  1.00  0.00           O  
ATOM   4148  N   ALA   284      55.846  75.410  86.308  1.00  0.00           N  
ATOM   4149  H   ALA   284      55.162  75.855  85.697  1.00  0.00           H  
ATOM   4150  CA  ALA   284      56.321  76.262  87.389  1.00  0.00           C  
ATOM   4151  HA  ALA   284      57.399  76.285  87.231  1.00  0.00           H  
ATOM   4152  CB  ALA   284      55.826  77.724  87.299  1.00  0.00           C  
ATOM   4153  HB1 ALA   284      56.223  78.294  88.140  1.00  0.00           H  
ATOM   4154  HB2 ALA   284      56.170  78.169  86.364  1.00  0.00           H  
ATOM   4155  HB3 ALA   284      54.737  77.742  87.330  1.00  0.00           H  
ATOM   4156  C   ALA   284      56.096  75.673  88.816  1.00  0.00           C  
ATOM   4157  O   ALA   284      56.981  75.574  89.628  1.00  0.00           O  
ATOM   4158  N   ARG   285      54.897  75.066  89.095  1.00  0.00           N  
ATOM   4159  H   ARG   285      54.087  75.107  88.477  1.00  0.00           H  
ATOM   4160  CA  ARG   285      54.667  74.278  90.355  1.00  0.00           C  
ATOM   4161  HA  ARG   285      54.889  74.963  91.174  1.00  0.00           H  
ATOM   4162  CB  ARG   285      53.188  73.766  90.349  1.00  0.00           C  
ATOM   4163  HB2 ARG   285      52.886  73.557  89.323  1.00  0.00           H  
ATOM   4164  HB3 ARG   285      53.132  72.824  90.895  1.00  0.00           H  
ATOM   4165  CG  ARG   285      52.220  74.753  90.962  1.00  0.00           C  
ATOM   4166  HG2 ARG   285      52.643  75.108  91.901  1.00  0.00           H  
ATOM   4167  HG3 ARG   285      52.147  75.616  90.298  1.00  0.00           H  
ATOM   4168  CD  ARG   285      50.801  74.235  91.236  1.00  0.00           C  
ATOM   4169  HD2 ARG   285      50.825  73.558  92.091  1.00  0.00           H  
ATOM   4170  HD3 ARG   285      50.160  75.072  91.509  1.00  0.00           H  
ATOM   4171  NE  ARG   285      50.205  73.516  90.044  1.00  0.00           N  
ATOM   4172  HE  ARG   285      50.690  72.665  89.762  1.00  0.00           H  
ATOM   4173  CZ  ARG   285      49.147  73.828  89.314  1.00  0.00           C  
ATOM   4174  NH1 ARG   285      48.221  74.600  89.789  1.00  0.00           N  
ATOM   4175 HH11 ARG   285      48.304  74.974  90.735  1.00  0.00           H  
ATOM   4176 HH12 ARG   285      47.410  74.834  89.218  1.00  0.00           H  
ATOM   4177  NH2 ARG   285      49.098  73.313  88.087  1.00  0.00           N  
ATOM   4178 HH21 ARG   285      49.853  72.713  87.755  1.00  0.00           H  
ATOM   4179 HH22 ARG   285      48.305  73.520  87.478  1.00  0.00           H  
ATOM   4180  C   ARG   285      55.582  73.082  90.570  1.00  0.00           C  
ATOM   4181  O   ARG   285      56.191  72.936  91.657  1.00  0.00           O  
ATOM   4182  N   ARG   286      55.657  72.195  89.561  1.00  0.00           N  
ATOM   4183  H   ARG   286      55.085  72.243  88.718  1.00  0.00           H  
ATOM   4184  CA  ARG   286      56.611  71.035  89.597  1.00  0.00           C  
ATOM   4185  HA  ARG   286      56.532  70.515  90.552  1.00  0.00           H  
ATOM   4186  CB  ARG   286      56.187  70.168  88.374  1.00  0.00           C  
ATOM   4187  HB2 ARG   286      55.182  69.795  88.566  1.00  0.00           H  
ATOM   4188  HB3 ARG   286      56.123  70.827  87.509  1.00  0.00           H  
ATOM   4189  CG  ARG   286      57.052  68.978  87.982  1.00  0.00           C  
ATOM   4190  HG2 ARG   286      56.720  68.563  87.031  1.00  0.00           H  
ATOM   4191  HG3 ARG   286      58.090  69.287  87.851  1.00  0.00           H  
ATOM   4192  CD  ARG   286      56.937  67.921  89.109  1.00  0.00           C  
ATOM   4193  HD2 ARG   286      57.225  68.372  90.057  1.00  0.00           H  
ATOM   4194  HD3 ARG   286      55.895  67.609  89.206  1.00  0.00           H  
ATOM   4195  NE  ARG   286      57.802  66.701  88.847  1.00  0.00           N  
ATOM   4196  HE  ARG   286      58.765  66.760  89.178  1.00  0.00           H  
ATOM   4197  CZ  ARG   286      57.484  65.621  88.268  1.00  0.00           C  
ATOM   4198  NH1 ARG   286      56.408  65.551  87.597  1.00  0.00           N  
ATOM   4199 HH11 ARG   286      55.800  66.364  87.523  1.00  0.00           H  
ATOM   4200 HH12 ARG   286      56.153  64.678  87.133  1.00  0.00           H  
ATOM   4201  NH2 ARG   286      58.311  64.639  88.173  1.00  0.00           N  
ATOM   4202 HH21 ARG   286      59.248  64.723  88.567  1.00  0.00           H  
ATOM   4203 HH22 ARG   286      58.030  63.779  87.702  1.00  0.00           H  
ATOM   4204  C   ARG   286      58.103  71.384  89.588  1.00  0.00           C  
ATOM   4205  O   ARG   286      58.757  70.707  90.355  1.00  0.00           O  
ATOM   4206  N   LEU   287      58.620  72.450  89.000  1.00  0.00           N  
ATOM   4207  H   LEU   287      58.117  73.010  88.311  1.00  0.00           H  
ATOM   4208  CA  LEU   287      59.978  72.933  89.283  1.00  0.00           C  
ATOM   4209  HA  LEU   287      60.651  72.097  89.090  1.00  0.00           H  
ATOM   4210  CB  LEU   287      60.234  74.157  88.397  1.00  0.00           C  
ATOM   4211  HB2 LEU   287      59.288  74.672  88.228  1.00  0.00           H  
ATOM   4212  HB3 LEU   287      60.882  74.850  88.934  1.00  0.00           H  
ATOM   4213  CG  LEU   287      60.887  73.827  87.007  1.00  0.00           C  
ATOM   4214  HG  LEU   287      61.875  73.517  87.347  1.00  0.00           H  
ATOM   4215  CD1 LEU   287      60.307  72.664  86.200  1.00  0.00           C  
ATOM   4216 HD11 LEU   287      60.859  72.557  85.265  1.00  0.00           H  
ATOM   4217 HD12 LEU   287      60.391  71.743  86.777  1.00  0.00           H  
ATOM   4218 HD13 LEU   287      59.257  72.860  85.980  1.00  0.00           H  
ATOM   4219  CD2 LEU   287      60.962  75.022  86.070  1.00  0.00           C  
ATOM   4220 HD21 LEU   287      61.425  74.720  85.130  1.00  0.00           H  
ATOM   4221 HD22 LEU   287      59.956  75.397  85.877  1.00  0.00           H  
ATOM   4222 HD23 LEU   287      61.559  75.810  86.532  1.00  0.00           H  
ATOM   4223  C   LEU   287      60.217  73.407  90.833  1.00  0.00           C  
ATOM   4224  O   LEU   287      61.303  73.105  91.434  1.00  0.00           O  
ATOM   4225  N   GLY   288      59.157  74.089  91.353  1.00  0.00           N  
ATOM   4226  H   GLY   288      58.330  74.463  90.886  1.00  0.00           H  
ATOM   4227  CA  GLY   288      59.323  74.266  92.830  1.00  0.00           C  
ATOM   4228  HA2 GLY   288      60.206  74.880  93.005  1.00  0.00           H  
ATOM   4229  HA3 GLY   288      58.467  74.825  93.208  1.00  0.00           H  
ATOM   4230  C   GLY   288      59.462  72.953  93.666  1.00  0.00           C  
ATOM   4231  O   GLY   288      60.472  72.766  94.341  1.00  0.00           O  
ATOM   4232  N   LYS   289      58.592  71.915  93.507  1.00  0.00           N  
ATOM   4233  H   LYS   289      57.823  71.945  92.837  1.00  0.00           H  
ATOM   4234  CA  LYS   289      58.650  70.637  94.270  1.00  0.00           C  
ATOM   4235  HA  LYS   289      58.605  70.877  95.333  1.00  0.00           H  
ATOM   4236  CB  LYS   289      57.498  69.747  93.838  1.00  0.00           C  
ATOM   4237  HB2 LYS   289      57.577  69.599  92.760  1.00  0.00           H  
ATOM   4238  HB3 LYS   289      57.635  68.773  94.305  1.00  0.00           H  
ATOM   4239  CG  LYS   289      56.085  70.212  94.141  1.00  0.00           C  
ATOM   4240  HG2 LYS   289      55.868  71.101  93.548  1.00  0.00           H  
ATOM   4241  HG3 LYS   289      55.383  69.440  93.824  1.00  0.00           H  
ATOM   4242  CD  LYS   289      55.835  70.540  95.674  1.00  0.00           C  
ATOM   4243  HD2 LYS   289      56.283  69.754  96.282  1.00  0.00           H  
ATOM   4244  HD3 LYS   289      56.348  71.468  95.925  1.00  0.00           H  
ATOM   4245  CE  LYS   289      54.316  70.676  96.055  1.00  0.00           C  
ATOM   4246  HE2 LYS   289      53.891  71.545  95.551  1.00  0.00           H  
ATOM   4247  HE3 LYS   289      53.771  69.803  95.696  1.00  0.00           H  
ATOM   4248  NZ  LYS   289      54.123  70.812  97.511  1.00  0.00           N  
ATOM   4249  HZ1 LYS   289      53.109  70.900  97.720  1.00  0.00           H  
ATOM   4250  HZ2 LYS   289      54.505  69.972  97.991  1.00  0.00           H  
ATOM   4251  HZ3 LYS   289      54.621  71.660  97.849  1.00  0.00           H  
ATOM   4252  C   LYS   289      59.954  69.860  93.940  1.00  0.00           C  
ATOM   4253  O   LYS   289      60.485  69.240  94.869  1.00  0.00           O  
ATOM   4254  N   GLU   290      60.325  69.902  92.667  1.00  0.00           N  
ATOM   4255  H   GLU   290      59.732  70.252  91.914  1.00  0.00           H  
ATOM   4256  CA  GLU   290      61.637  69.440  92.230  1.00  0.00           C  
ATOM   4257  HA  GLU   290      61.840  68.465  92.672  1.00  0.00           H  
ATOM   4258  CB  GLU   290      61.599  69.288  90.748  1.00  0.00           C  
ATOM   4259  HB2 GLU   290      61.441  70.263  90.289  1.00  0.00           H  
ATOM   4260  HB3 GLU   290      62.564  68.923  90.399  1.00  0.00           H  
ATOM   4261  CG  GLU   290      60.487  68.317  90.284  1.00  0.00           C  
ATOM   4262  HG2 GLU   290      59.665  68.350  91.001  1.00  0.00           H  
ATOM   4263  HG3 GLU   290      60.090  68.662  89.329  1.00  0.00           H  
ATOM   4264  CD  GLU   290      60.979  66.822  90.129  1.00  0.00           C  
ATOM   4265  OE1 GLU   290      60.094  65.898  90.123  1.00  0.00           O  
ATOM   4266  OE2 GLU   290      62.203  66.626  90.061  1.00  0.00           O  
ATOM   4267  C   GLU   290      62.846  70.257  92.795  1.00  0.00           C  
ATOM   4268  O   GLU   290      63.954  69.806  92.468  1.00  0.00           O  
ATOM   4269  N   GLY   291      62.704  71.307  93.634  1.00  0.00           N  
ATOM   4270  H   GLY   291      61.837  71.843  93.671  1.00  0.00           H  
ATOM   4271  CA  GLY   291      63.697  71.818  94.564  1.00  0.00           C  
ATOM   4272  HA2 GLY   291      63.233  71.978  95.537  1.00  0.00           H  
ATOM   4273  HA3 GLY   291      64.480  71.073  94.702  1.00  0.00           H  
ATOM   4274  C   GLY   291      64.322  73.127  94.081  1.00  0.00           C  
ATOM   4275  O   GLY   291      65.353  73.438  94.600  1.00  0.00           O  
ATOM   4276  N   LEU   292      63.819  73.800  93.028  1.00  0.00           N  
ATOM   4277  H   LEU   292      62.884  73.611  92.664  1.00  0.00           H  
ATOM   4278  CA  LEU   292      64.510  74.861  92.281  1.00  0.00           C  
ATOM   4279  HA  LEU   292      65.576  74.721  92.460  1.00  0.00           H  
ATOM   4280  CB  LEU   292      64.261  74.796  90.772  1.00  0.00           C  
ATOM   4281  HB2 LEU   292      63.184  74.757  90.609  1.00  0.00           H  
ATOM   4282  HB3 LEU   292      64.616  75.728  90.333  1.00  0.00           H  
ATOM   4283  CG  LEU   292      64.904  73.628  89.991  1.00  0.00           C  
ATOM   4284  HG  LEU   292      65.728  73.308  90.630  1.00  0.00           H  
ATOM   4285  CD1 LEU   292      64.037  72.397  89.852  1.00  0.00           C  
ATOM   4286 HD11 LEU   292      64.576  71.634  89.290  1.00  0.00           H  
ATOM   4287 HD12 LEU   292      63.791  72.012  90.842  1.00  0.00           H  
ATOM   4288 HD13 LEU   292      63.120  72.656  89.325  1.00  0.00           H  
ATOM   4289  CD2 LEU   292      65.516  74.073  88.642  1.00  0.00           C  
ATOM   4290 HD21 LEU   292      65.954  73.211  88.137  1.00  0.00           H  
ATOM   4291 HD22 LEU   292      64.737  74.504  88.013  1.00  0.00           H  
ATOM   4292 HD23 LEU   292      66.290  74.819  88.821  1.00  0.00           H  
ATOM   4293  C   LEU   292      64.003  76.226  92.762  1.00  0.00           C  
ATOM   4294  O   LEU   292      62.904  76.385  93.247  1.00  0.00           O  
ATOM   4295  N   ARG   293      64.813  77.236  92.627  1.00  0.00           N  
ATOM   4296  H   ARG   293      65.825  77.189  92.508  1.00  0.00           H  
ATOM   4297  CA  ARG   293      64.194  78.609  92.649  1.00  0.00           C  
ATOM   4298  HA  ARG   293      63.501  78.655  93.489  1.00  0.00           H  
ATOM   4299  CB  ARG   293      65.259  79.755  92.808  1.00  0.00           C  
ATOM   4300  HB2 ARG   293      66.060  79.636  92.078  1.00  0.00           H  
ATOM   4301  HB3 ARG   293      64.803  80.729  92.625  1.00  0.00           H  
ATOM   4302  CG  ARG   293      65.832  79.679  94.274  1.00  0.00           C  
ATOM   4303  HG2 ARG   293      65.032  79.868  94.991  1.00  0.00           H  
ATOM   4304  HG3 ARG   293      66.206  78.675  94.470  1.00  0.00           H  
ATOM   4305  CD  ARG   293      66.966  80.705  94.480  1.00  0.00           C  
ATOM   4306  HD2 ARG   293      66.769  81.599  93.889  1.00  0.00           H  
ATOM   4307  HD3 ARG   293      66.999  81.015  95.524  1.00  0.00           H  
ATOM   4308  NE  ARG   293      68.285  80.105  94.078  1.00  0.00           N  
ATOM   4309  HE  ARG   293      68.263  79.137  93.755  1.00  0.00           H  
ATOM   4310  CZ  ARG   293      69.468  80.688  94.098  1.00  0.00           C  
ATOM   4311  NH1 ARG   293      69.754  81.868  94.467  1.00  0.00           N  
ATOM   4312 HH11 ARG   293      69.018  82.489  94.801  1.00  0.00           H  
ATOM   4313 HH12 ARG   293      70.720  82.192  94.429  1.00  0.00           H  
ATOM   4314  NH2 ARG   293      70.432  79.999  93.634  1.00  0.00           N  
ATOM   4315 HH21 ARG   293      70.261  79.057  93.279  1.00  0.00           H  
ATOM   4316 HH22 ARG   293      71.375  80.385  93.617  1.00  0.00           H  
ATOM   4317  C   ARG   293      63.542  78.821  91.263  1.00  0.00           C  
ATOM   4318  O   ARG   293      63.895  78.350  90.221  1.00  0.00           O  
ATOM   4319  N   VAL   294      62.484  79.642  91.301  1.00  0.00           N  
ATOM   4320  H   VAL   294      62.312  80.272  92.084  1.00  0.00           H  
ATOM   4321  CA  VAL   294      61.454  79.744  90.250  1.00  0.00           C  
ATOM   4322  HA  VAL   294      61.795  79.262  89.333  1.00  0.00           H  
ATOM   4323  CB  VAL   294      60.174  78.937  90.634  1.00  0.00           C  
ATOM   4324  HB  VAL   294      59.809  79.330  91.582  1.00  0.00           H  
ATOM   4325  CG1 VAL   294      59.174  79.089  89.480  1.00  0.00           C  
ATOM   4326 HG11 VAL   294      58.263  78.536  89.712  1.00  0.00           H  
ATOM   4327 HG12 VAL   294      58.934  80.144  89.343  1.00  0.00           H  
ATOM   4328 HG13 VAL   294      59.613  78.696  88.563  1.00  0.00           H  
ATOM   4329  CG2 VAL   294      60.440  77.387  90.829  1.00  0.00           C  
ATOM   4330 HG21 VAL   294      59.509  76.887  91.095  1.00  0.00           H  
ATOM   4331 HG22 VAL   294      60.828  76.964  89.903  1.00  0.00           H  
ATOM   4332 HG23 VAL   294      61.169  77.240  91.627  1.00  0.00           H  
ATOM   4333  C   VAL   294      61.242  81.206  89.864  1.00  0.00           C  
ATOM   4334  O   VAL   294      60.819  82.131  90.530  1.00  0.00           O  
ATOM   4335  N   PHE   295      61.509  81.510  88.582  1.00  0.00           N  
ATOM   4336  H   PHE   295      61.975  80.846  87.966  1.00  0.00           H  
ATOM   4337  CA  PHE   295      61.195  82.760  87.902  1.00  0.00           C  
ATOM   4338  HA  PHE   295      60.698  83.418  88.615  1.00  0.00           H  
ATOM   4339  CB  PHE   295      62.472  83.545  87.472  1.00  0.00           C  
ATOM   4340  HB2 PHE   295      63.267  83.330  88.185  1.00  0.00           H  
ATOM   4341  HB3 PHE   295      62.800  83.167  86.503  1.00  0.00           H  
ATOM   4342  CG  PHE   295      62.316  85.019  87.371  1.00  0.00           C  
ATOM   4343  CD1 PHE   295      61.987  85.559  86.110  1.00  0.00           C  
ATOM   4344  HD1 PHE   295      61.768  84.921  85.268  1.00  0.00           H  
ATOM   4345  CE1 PHE   295      61.953  86.924  85.992  1.00  0.00           C  
ATOM   4346  HE1 PHE   295      61.746  87.376  85.034  1.00  0.00           H  
ATOM   4347  CZ  PHE   295      62.192  87.739  87.121  1.00  0.00           C  
ATOM   4348  HZ  PHE   295      62.178  88.810  86.990  1.00  0.00           H  
ATOM   4349  CE2 PHE   295      62.441  87.234  88.387  1.00  0.00           C  
ATOM   4350  HE2 PHE   295      62.617  87.891  89.226  1.00  0.00           H  
ATOM   4351  CD2 PHE   295      62.457  85.820  88.542  1.00  0.00           C  
ATOM   4352  HD2 PHE   295      62.572  85.368  89.516  1.00  0.00           H  
ATOM   4353  C   PHE   295      60.237  82.529  86.802  1.00  0.00           C  
ATOM   4354  O   PHE   295      60.354  81.655  85.921  1.00  0.00           O  
ATOM   4355  N   VAL   296      59.131  83.288  86.817  1.00  0.00           N  
ATOM   4356  H   VAL   296      58.980  84.008  87.524  1.00  0.00           H  
ATOM   4357  CA  VAL   296      57.992  83.196  85.833  1.00  0.00           C  
ATOM   4358  HA  VAL   296      58.255  82.392  85.145  1.00  0.00           H  
ATOM   4359  CB  VAL   296      56.682  82.819  86.528  1.00  0.00           C  
ATOM   4360  HB  VAL   296      56.003  83.311  85.831  1.00  0.00           H  
ATOM   4361  CG1 VAL   296      56.528  81.294  86.677  1.00  0.00           C  
ATOM   4362 HG11 VAL   296      55.586  81.070  87.176  1.00  0.00           H  
ATOM   4363 HG12 VAL   296      56.536  80.828  85.691  1.00  0.00           H  
ATOM   4364 HG13 VAL   296      57.354  80.901  87.271  1.00  0.00           H  
ATOM   4365  CG2 VAL   296      56.349  83.359  87.895  1.00  0.00           C  
ATOM   4366 HG21 VAL   296      55.379  82.975  88.212  1.00  0.00           H  
ATOM   4367 HG22 VAL   296      57.113  83.045  88.606  1.00  0.00           H  
ATOM   4368 HG23 VAL   296      56.313  84.448  87.859  1.00  0.00           H  
ATOM   4369  C   VAL   296      57.837  84.410  84.991  1.00  0.00           C  
ATOM   4370  O   VAL   296      58.145  85.574  85.367  1.00  0.00           O  
ATOM   4371  N   CYS   297      57.347  84.271  83.736  1.00  0.00           N  
ATOM   4372  H   CYS   297      57.001  83.370  83.404  1.00  0.00           H  
ATOM   4373  CA  CYS   297      57.229  85.324  82.685  1.00  0.00           C  
ATOM   4374  HA  CYS   297      57.125  86.311  83.137  1.00  0.00           H  
ATOM   4375  CB  CYS   297      58.490  85.269  81.858  1.00  0.00           C  
ATOM   4376  HB2 CYS   297      59.355  85.480  82.488  1.00  0.00           H  
ATOM   4377  HB3 CYS   297      58.626  84.265  81.456  1.00  0.00           H  
ATOM   4378  SG  CYS   297      58.405  86.478  80.492  1.00  0.00           S  
ATOM   4379  HG  CYS   297      58.273  87.676  80.982  1.00  0.00           H  
ATOM   4380  C   CYS   297      55.983  85.131  81.844  1.00  0.00           C  
ATOM   4381  O   CYS   297      55.686  83.999  81.492  1.00  0.00           O  
ATOM   4382  N   ALA   298      55.273  86.125  81.476  1.00  0.00           N  
ATOM   4383  H   ALA   298      55.536  87.068  81.762  1.00  0.00           H  
ATOM   4384  CA  ALA   298      54.044  86.156  80.644  1.00  0.00           C  
ATOM   4385  HA  ALA   298      54.242  85.691  79.678  1.00  0.00           H  
ATOM   4386  CB  ALA   298      52.956  85.431  81.396  1.00  0.00           C  
ATOM   4387  HB1 ALA   298      52.039  85.438  80.807  1.00  0.00           H  
ATOM   4388  HB2 ALA   298      53.263  84.401  81.577  1.00  0.00           H  
ATOM   4389  HB3 ALA   298      52.778  85.930  82.348  1.00  0.00           H  
ATOM   4390  C   ALA   298      53.577  87.643  80.429  1.00  0.00           C  
ATOM   4391  O   ALA   298      54.199  88.531  81.043  1.00  0.00           O  
ATOM   4392  N   ARG   299      52.634  87.932  79.516  1.00  0.00           N  
ATOM   4393  H   ARG   299      52.060  87.232  79.046  1.00  0.00           H  
ATOM   4394  CA  ARG   299      52.357  89.304  79.121  1.00  0.00           C  
ATOM   4395  HA  ARG   299      53.349  89.739  79.000  1.00  0.00           H  
ATOM   4396  CB  ARG   299      51.507  89.331  77.822  1.00  0.00           C  
ATOM   4397  HB2 ARG   299      50.526  88.897  78.021  1.00  0.00           H  
ATOM   4398  HB3 ARG   299      51.343  90.364  77.518  1.00  0.00           H  
ATOM   4399  CG  ARG   299      52.209  88.532  76.635  1.00  0.00           C  
ATOM   4400  HG2 ARG   299      53.082  89.086  76.290  1.00  0.00           H  
ATOM   4401  HG3 ARG   299      52.567  87.571  77.005  1.00  0.00           H  
ATOM   4402  CD  ARG   299      51.232  88.297  75.432  1.00  0.00           C  
ATOM   4403  HD2 ARG   299      50.751  89.242  75.178  1.00  0.00           H  
ATOM   4404  HD3 ARG   299      51.811  87.990  74.562  1.00  0.00           H  
ATOM   4405  NE  ARG   299      50.241  87.339  75.672  1.00  0.00           N  
ATOM   4406  HE  ARG   299      50.039  87.177  76.658  1.00  0.00           H  
ATOM   4407  CZ  ARG   299      49.529  86.618  74.848  1.00  0.00           C  
ATOM   4408  NH1 ARG   299      49.579  86.814  73.560  1.00  0.00           N  
ATOM   4409 HH11 ARG   299      50.182  87.542  73.179  1.00  0.00           H  
ATOM   4410 HH12 ARG   299      49.015  86.240  72.934  1.00  0.00           H  
ATOM   4411  NH2 ARG   299      48.597  85.795  75.306  1.00  0.00           N  
ATOM   4412 HH21 ARG   299      48.431  85.721  76.310  1.00  0.00           H  
ATOM   4413 HH22 ARG   299      48.047  85.234  74.656  1.00  0.00           H  
ATOM   4414  C   ARG   299      51.604  90.138  80.136  1.00  0.00           C  
ATOM   4415  O   ARG   299      51.910  91.281  80.367  1.00  0.00           O  
ATOM   4416  N   GLY   300      50.558  89.536  80.786  1.00  0.00           N  
ATOM   4417  H   GLY   300      50.388  88.531  80.740  1.00  0.00           H  
ATOM   4418  CA  GLY   300      49.595  90.235  81.597  1.00  0.00           C  
ATOM   4419  HA2 GLY   300      49.430  91.224  81.171  1.00  0.00           H  
ATOM   4420  HA3 GLY   300      48.644  89.705  81.549  1.00  0.00           H  
ATOM   4421  C   GLY   300      49.998  90.389  83.053  1.00  0.00           C  
ATOM   4422  O   GLY   300      50.261  89.346  83.675  1.00  0.00           O  
ATOM   4423  N   GLU   301      50.219  91.529  83.567  1.00  0.00           N  
ATOM   4424  H   GLU   301      50.049  92.408  83.078  1.00  0.00           H  
ATOM   4425  CA  GLU   301      50.747  91.692  84.924  1.00  0.00           C  
ATOM   4426  HA  GLU   301      51.698  91.160  84.935  1.00  0.00           H  
ATOM   4427  CB  GLU   301      51.120  93.187  85.287  1.00  0.00           C  
ATOM   4428  HB2 GLU   301      51.740  93.591  84.488  1.00  0.00           H  
ATOM   4429  HB3 GLU   301      50.202  93.775  85.308  1.00  0.00           H  
ATOM   4430  CG  GLU   301      51.848  93.387  86.609  1.00  0.00           C  
ATOM   4431  HG2 GLU   301      51.301  92.837  87.373  1.00  0.00           H  
ATOM   4432  HG3 GLU   301      52.829  92.920  86.520  1.00  0.00           H  
ATOM   4433  CD  GLU   301      52.068  94.875  87.146  1.00  0.00           C  
ATOM   4434  OE1 GLU   301      52.030  95.048  88.430  1.00  0.00           O  
ATOM   4435  OE2 GLU   301      52.016  95.794  86.322  1.00  0.00           O  
ATOM   4436  C   GLU   301      49.856  91.000  85.996  1.00  0.00           C  
ATOM   4437  O   GLU   301      50.337  90.165  86.736  1.00  0.00           O  
ATOM   4438  N   GLU   302      48.551  91.238  85.999  1.00  0.00           N  
ATOM   4439  H   GLU   302      48.081  91.848  85.331  1.00  0.00           H  
ATOM   4440  CA  GLU   302      47.655  90.620  86.999  1.00  0.00           C  
ATOM   4441  HA  GLU   302      48.085  90.786  87.987  1.00  0.00           H  
ATOM   4442  CB  GLU   302      46.229  91.304  86.955  1.00  0.00           C  
ATOM   4443  HB2 GLU   302      46.339  92.375  86.789  1.00  0.00           H  
ATOM   4444  HB3 GLU   302      45.657  90.908  86.116  1.00  0.00           H  
ATOM   4445  CG  GLU   302      45.469  91.063  88.251  1.00  0.00           C  
ATOM   4446  HG2 GLU   302      44.467  91.484  88.159  1.00  0.00           H  
ATOM   4447  HG3 GLU   302      45.350  89.988  88.398  1.00  0.00           H  
ATOM   4448  CD  GLU   302      46.140  91.654  89.464  1.00  0.00           C  
ATOM   4449  OE1 GLU   302      47.054  92.533  89.358  1.00  0.00           O  
ATOM   4450  OE2 GLU   302      45.823  91.192  90.576  1.00  0.00           O  
ATOM   4451  C   GLU   302      47.547  89.019  86.792  1.00  0.00           C  
ATOM   4452  O   GLU   302      47.392  88.341  87.800  1.00  0.00           O  
ATOM   4453  N   GLY   303      47.594  88.432  85.567  1.00  0.00           N  
ATOM   4454  H   GLY   303      47.584  88.971  84.701  1.00  0.00           H  
ATOM   4455  CA  GLY   303      47.662  86.957  85.341  1.00  0.00           C  
ATOM   4456  HA2 GLY   303      46.867  86.467  85.901  1.00  0.00           H  
ATOM   4457  HA3 GLY   303      47.486  86.745  84.285  1.00  0.00           H  
ATOM   4458  C   GLY   303      49.054  86.357  85.770  1.00  0.00           C  
ATOM   4459  O   GLY   303      49.077  85.322  86.448  1.00  0.00           O  
ATOM   4460  N   LEU   304      50.168  87.085  85.519  1.00  0.00           N  
ATOM   4461  H   LEU   304      50.166  87.906  84.911  1.00  0.00           H  
ATOM   4462  CA  LEU   304      51.501  86.779  86.089  1.00  0.00           C  
ATOM   4463  HA  LEU   304      51.681  85.715  85.933  1.00  0.00           H  
ATOM   4464  CB  LEU   304      52.570  87.596  85.350  1.00  0.00           C  
ATOM   4465  HB2 LEU   304      52.390  87.494  84.279  1.00  0.00           H  
ATOM   4466  HB3 LEU   304      52.422  88.647  85.599  1.00  0.00           H  
ATOM   4467  CG  LEU   304      54.100  87.234  85.628  1.00  0.00           C  
ATOM   4468  HG  LEU   304      54.327  87.481  86.664  1.00  0.00           H  
ATOM   4469  CD1 LEU   304      54.387  85.722  85.471  1.00  0.00           C  
ATOM   4470 HD11 LEU   304      55.441  85.529  85.671  1.00  0.00           H  
ATOM   4471 HD12 LEU   304      53.775  85.161  86.179  1.00  0.00           H  
ATOM   4472 HD13 LEU   304      54.146  85.409  84.457  1.00  0.00           H  
ATOM   4473  CD2 LEU   304      54.966  88.046  84.714  1.00  0.00           C  
ATOM   4474 HD21 LEU   304      56.013  87.805  84.898  1.00  0.00           H  
ATOM   4475 HD22 LEU   304      54.717  87.817  83.678  1.00  0.00           H  
ATOM   4476 HD23 LEU   304      54.799  89.107  84.902  1.00  0.00           H  
ATOM   4477  C   LEU   304      51.591  86.951  87.614  1.00  0.00           C  
ATOM   4478  O   LEU   304      52.323  86.194  88.234  1.00  0.00           O  
ATOM   4479  N   ARG   305      50.768  87.828  88.235  1.00  0.00           N  
ATOM   4480  H   ARG   305      50.199  88.522  87.754  1.00  0.00           H  
ATOM   4481  CA  ARG   305      50.640  87.829  89.720  1.00  0.00           C  
ATOM   4482  HA  ARG   305      51.629  87.668  90.148  1.00  0.00           H  
ATOM   4483  CB  ARG   305      50.012  89.157  90.161  1.00  0.00           C  
ATOM   4484  HB2 ARG   305      50.561  89.961  89.672  1.00  0.00           H  
ATOM   4485  HB3 ARG   305      48.993  89.184  89.774  1.00  0.00           H  
ATOM   4486  CG  ARG   305      49.951  89.476  91.640  1.00  0.00           C  
ATOM   4487  HG2 ARG   305      49.325  88.745  92.151  1.00  0.00           H  
ATOM   4488  HG3 ARG   305      50.947  89.402  92.076  1.00  0.00           H  
ATOM   4489  CD  ARG   305      49.365  90.951  91.866  1.00  0.00           C  
ATOM   4490  HD2 ARG   305      48.590  91.153  91.126  1.00  0.00           H  
ATOM   4491  HD3 ARG   305      48.892  91.009  92.846  1.00  0.00           H  
ATOM   4492  NE  ARG   305      50.392  91.951  91.770  1.00  0.00           N  
ATOM   4493  HE  ARG   305      51.173  91.845  92.417  1.00  0.00           H  
ATOM   4494  CZ  ARG   305      50.461  92.979  90.963  1.00  0.00           C  
ATOM   4495  NH1 ARG   305      49.551  93.296  90.122  1.00  0.00           N  
ATOM   4496 HH11 ARG   305      48.705  92.731  90.049  1.00  0.00           H  
ATOM   4497 HH12 ARG   305      49.671  94.113  89.523  1.00  0.00           H  
ATOM   4498  NH2 ARG   305      51.576  93.620  90.815  1.00  0.00           N  
ATOM   4499 HH21 ARG   305      52.405  93.325  91.328  1.00  0.00           H  
ATOM   4500 HH22 ARG   305      51.623  94.421  90.185  1.00  0.00           H  
ATOM   4501  C   ARG   305      49.635  86.733  90.172  1.00  0.00           C  
ATOM   4502  O   ARG   305      49.860  86.097  91.223  1.00  0.00           O  
ATOM   4503  N   THR   306      48.632  86.391  89.391  1.00  0.00           N  
ATOM   4504  H   THR   306      48.400  86.856  88.514  1.00  0.00           H  
ATOM   4505  CA  THR   306      47.740  85.256  89.759  1.00  0.00           C  
ATOM   4506  HA  THR   306      47.327  85.503  90.738  1.00  0.00           H  
ATOM   4507  CB  THR   306      46.552  85.093  88.784  1.00  0.00           C  
ATOM   4508  HB  THR   306      46.914  84.761  87.810  1.00  0.00           H  
ATOM   4509  CG2 THR   306      45.581  84.115  89.429  1.00  0.00           C  
ATOM   4510 HG21 THR   306      44.722  83.970  88.774  1.00  0.00           H  
ATOM   4511 HG22 THR   306      46.080  83.161  89.590  1.00  0.00           H  
ATOM   4512 HG23 THR   306      45.243  84.515  90.385  1.00  0.00           H  
ATOM   4513  OG1 THR   306      45.846  86.344  88.656  1.00  0.00           O  
ATOM   4514  HG1 THR   306      46.442  87.018  88.266  1.00  0.00           H  
ATOM   4515  C   THR   306      48.495  83.970  89.887  1.00  0.00           C  
ATOM   4516  O   THR   306      48.429  83.232  90.858  1.00  0.00           O  
ATOM   4517  N   THR   307      49.287  83.695  88.837  1.00  0.00           N  
ATOM   4518  H   THR   307      49.265  84.232  87.969  1.00  0.00           H  
ATOM   4519  CA  THR   307      50.278  82.581  88.823  1.00  0.00           C  
ATOM   4520  HA  THR   307      49.691  81.672  88.960  1.00  0.00           H  
ATOM   4521  CB  THR   307      51.026  82.595  87.518  1.00  0.00           C  
ATOM   4522  HB  THR   307      51.356  83.625  87.376  1.00  0.00           H  
ATOM   4523  CG2 THR   307      52.221  81.610  87.504  1.00  0.00           C  
ATOM   4524 HG21 THR   307      52.725  81.662  86.539  1.00  0.00           H  
ATOM   4525 HG22 THR   307      52.923  81.877  88.295  1.00  0.00           H  
ATOM   4526 HG23 THR   307      51.858  80.595  87.668  1.00  0.00           H  
ATOM   4527  OG1 THR   307      50.164  82.079  86.478  1.00  0.00           O  
ATOM   4528  HG1 THR   307      50.575  81.286  86.076  1.00  0.00           H  
ATOM   4529  C   THR   307      51.333  82.624  89.980  1.00  0.00           C  
ATOM   4530  O   THR   307      51.534  81.638  90.720  1.00  0.00           O  
ATOM   4531  N   LEU   308      51.820  83.795  90.267  1.00  0.00           N  
ATOM   4532  H   LEU   308      51.527  84.643  89.782  1.00  0.00           H  
ATOM   4533  CA  LEU   308      52.826  84.039  91.298  1.00  0.00           C  
ATOM   4534  HA  LEU   308      53.564  83.246  91.188  1.00  0.00           H  
ATOM   4535  CB  LEU   308      53.432  85.452  91.046  1.00  0.00           C  
ATOM   4536  HB2 LEU   308      53.783  85.510  90.016  1.00  0.00           H  
ATOM   4537  HB3 LEU   308      52.648  86.200  91.158  1.00  0.00           H  
ATOM   4538  CG  LEU   308      54.590  85.799  91.987  1.00  0.00           C  
ATOM   4539  HG  LEU   308      54.311  85.503  92.999  1.00  0.00           H  
ATOM   4540  CD1 LEU   308      55.878  85.131  91.747  1.00  0.00           C  
ATOM   4541 HD11 LEU   308      56.606  85.470  92.484  1.00  0.00           H  
ATOM   4542 HD12 LEU   308      55.751  84.052  91.831  1.00  0.00           H  
ATOM   4543 HD13 LEU   308      56.234  85.378  90.747  1.00  0.00           H  
ATOM   4544  CD2 LEU   308      54.822  87.297  91.674  1.00  0.00           C  
ATOM   4545 HD21 LEU   308      55.638  87.674  92.289  1.00  0.00           H  
ATOM   4546 HD22 LEU   308      55.079  87.412  90.620  1.00  0.00           H  
ATOM   4547 HD23 LEU   308      53.914  87.859  91.889  1.00  0.00           H  
ATOM   4548  C   LEU   308      52.401  83.862  92.744  1.00  0.00           C  
ATOM   4549  O   LEU   308      53.124  83.345  93.572  1.00  0.00           O  
ATOM   4550  N   LYS   309      51.092  84.216  93.016  1.00  0.00           N  
ATOM   4551  H   LYS   309      50.509  84.747  92.368  1.00  0.00           H  
ATOM   4552  CA  LYS   309      50.427  83.865  94.245  1.00  0.00           C  
ATOM   4553  HA  LYS   309      51.190  84.066  94.997  1.00  0.00           H  
ATOM   4554  CB  LYS   309      49.257  84.737  94.556  1.00  0.00           C  
ATOM   4555  HB2 LYS   309      48.540  84.715  93.736  1.00  0.00           H  
ATOM   4556  HB3 LYS   309      48.738  84.372  95.443  1.00  0.00           H  
ATOM   4557  CG  LYS   309      49.740  86.117  94.778  1.00  0.00           C  
ATOM   4558  HG2 LYS   309      50.334  86.166  95.690  1.00  0.00           H  
ATOM   4559  HG3 LYS   309      50.389  86.425  93.959  1.00  0.00           H  
ATOM   4560  CD  LYS   309      48.519  87.063  94.881  1.00  0.00           C  
ATOM   4561  HD2 LYS   309      48.866  88.096  94.893  1.00  0.00           H  
ATOM   4562  HD3 LYS   309      47.896  86.945  93.995  1.00  0.00           H  
ATOM   4563  CE  LYS   309      47.681  86.805  96.118  1.00  0.00           C  
ATOM   4564  HE2 LYS   309      47.368  85.760  96.127  1.00  0.00           H  
ATOM   4565  HE3 LYS   309      48.293  86.963  97.006  1.00  0.00           H  
ATOM   4566  NZ  LYS   309      46.472  87.678  96.194  1.00  0.00           N  
ATOM   4567  HZ1 LYS   309      45.938  87.457  97.058  1.00  0.00           H  
ATOM   4568  HZ2 LYS   309      46.766  88.675  96.214  1.00  0.00           H  
ATOM   4569  HZ3 LYS   309      45.871  87.510  95.363  1.00  0.00           H  
ATOM   4570  C   LYS   309      50.098  82.392  94.417  1.00  0.00           C  
ATOM   4571  O   LYS   309      50.312  81.777  95.464  1.00  0.00           O  
ATOM   4572  N   GLU   310      49.790  81.745  93.267  1.00  0.00           N  
ATOM   4573  H   GLU   310      49.771  82.193  92.351  1.00  0.00           H  
ATOM   4574  CA  GLU   310      49.456  80.318  93.248  1.00  0.00           C  
ATOM   4575  HA  GLU   310      48.737  80.069  94.029  1.00  0.00           H  
ATOM   4576  CB  GLU   310      48.845  80.010  91.892  1.00  0.00           C  
ATOM   4577  HB2 GLU   310      48.111  80.780  91.655  1.00  0.00           H  
ATOM   4578  HB3 GLU   310      49.626  80.068  91.133  1.00  0.00           H  
ATOM   4579  CG  GLU   310      48.149  78.595  91.800  1.00  0.00           C  
ATOM   4580  HG2 GLU   310      47.972  78.365  90.749  1.00  0.00           H  
ATOM   4581  HG3 GLU   310      48.842  77.844  92.179  1.00  0.00           H  
ATOM   4582  CD  GLU   310      46.823  78.460  92.558  1.00  0.00           C  
ATOM   4583  OE1 GLU   310      46.802  78.067  93.738  1.00  0.00           O  
ATOM   4584  OE2 GLU   310      45.791  78.974  92.095  1.00  0.00           O  
ATOM   4585  C   GLU   310      50.693  79.481  93.532  1.00  0.00           C  
ATOM   4586  O   GLU   310      50.675  78.470  94.258  1.00  0.00           O  
ATOM   4587  N   LEU   311      51.875  80.048  93.204  1.00  0.00           N  
ATOM   4588  H   LEU   311      51.937  80.881  92.619  1.00  0.00           H  
ATOM   4589  CA  LEU   311      53.193  79.546  93.636  1.00  0.00           C  
ATOM   4590  HA  LEU   311      53.057  78.468  93.560  1.00  0.00           H  
ATOM   4591  CB  LEU   311      54.291  80.138  92.725  1.00  0.00           C  
ATOM   4592  HB2 LEU   311      54.247  81.225  92.792  1.00  0.00           H  
ATOM   4593  HB3 LEU   311      55.262  79.834  93.113  1.00  0.00           H  
ATOM   4594  CG  LEU   311      54.210  79.739  91.251  1.00  0.00           C  
ATOM   4595  HG  LEU   311      53.189  79.942  90.931  1.00  0.00           H  
ATOM   4596  CD1 LEU   311      55.284  80.568  90.451  1.00  0.00           C  
ATOM   4597 HD11 LEU   311      55.242  80.296  89.396  1.00  0.00           H  
ATOM   4598 HD12 LEU   311      55.079  81.632  90.560  1.00  0.00           H  
ATOM   4599 HD13 LEU   311      56.279  80.348  90.841  1.00  0.00           H  
ATOM   4600  CD2 LEU   311      54.493  78.231  90.988  1.00  0.00           C  
ATOM   4601 HD21 LEU   311      54.417  78.027  89.920  1.00  0.00           H  
ATOM   4602 HD22 LEU   311      55.497  77.983  91.335  1.00  0.00           H  
ATOM   4603 HD23 LEU   311      53.764  77.625  91.526  1.00  0.00           H  
ATOM   4604  C   LEU   311      53.648  79.787  95.102  1.00  0.00           C  
ATOM   4605  O   LEU   311      54.163  78.873  95.726  1.00  0.00           O  
ATOM   4606  N   ARG   312      53.430  80.915  95.735  1.00  0.00           N  
ATOM   4607  H   ARG   312      53.182  81.756  95.214  1.00  0.00           H  
ATOM   4608  CA  ARG   312      53.488  81.189  97.215  1.00  0.00           C  
ATOM   4609  HA  ARG   312      54.410  80.892  97.716  1.00  0.00           H  
ATOM   4610  CB  ARG   312      53.353  82.771  97.327  1.00  0.00           C  
ATOM   4611  HB2 ARG   312      52.470  83.093  96.778  1.00  0.00           H  
ATOM   4612  HB3 ARG   312      53.197  83.042  98.370  1.00  0.00           H  
ATOM   4613  CG  ARG   312      54.544  83.502  96.807  1.00  0.00           C  
ATOM   4614  HG2 ARG   312      54.678  83.256  95.754  1.00  0.00           H  
ATOM   4615  HG3 ARG   312      54.353  84.573  96.862  1.00  0.00           H  
ATOM   4616  CD  ARG   312      55.833  83.188  97.560  1.00  0.00           C  
ATOM   4617  HD2 ARG   312      55.702  83.442  98.611  1.00  0.00           H  
ATOM   4618  HD3 ARG   312      56.022  82.116  97.512  1.00  0.00           H  
ATOM   4619  NE  ARG   312      57.000  83.904  97.036  1.00  0.00           N  
ATOM   4620  HE  ARG   312      56.814  84.580  96.296  1.00  0.00           H  
ATOM   4621  CZ  ARG   312      58.257  83.780  97.403  1.00  0.00           C  
ATOM   4622  NH1 ARG   312      58.548  83.146  98.486  1.00  0.00           N  
ATOM   4623 HH11 ARG   312      57.804  82.742  99.055  1.00  0.00           H  
ATOM   4624 HH12 ARG   312      59.522  83.048  98.773  1.00  0.00           H  
ATOM   4625  NH2 ARG   312      59.222  84.238  96.729  1.00  0.00           N  
ATOM   4626 HH21 ARG   312      59.043  84.730  95.854  1.00  0.00           H  
ATOM   4627 HH22 ARG   312      60.179  84.114  97.058  1.00  0.00           H  
ATOM   4628  C   ARG   312      52.431  80.351  97.930  1.00  0.00           C  
ATOM   4629  O   ARG   312      52.672  80.031  99.053  1.00  0.00           O  
ATOM   4630  N   GLU   313      51.250  80.067  97.449  1.00  0.00           N  
ATOM   4631  H   GLU   313      50.824  80.498  96.628  1.00  0.00           H  
ATOM   4632  CA  GLU   313      50.419  79.005  98.159  1.00  0.00           C  
ATOM   4633  HA  GLU   313      50.426  79.129  99.242  1.00  0.00           H  
ATOM   4634  CB  GLU   313      48.989  79.175  97.612  1.00  0.00           C  
ATOM   4635  HB2 GLU   313      48.699  80.219  97.733  1.00  0.00           H  
ATOM   4636  HB3 GLU   313      49.007  78.972  96.541  1.00  0.00           H  
ATOM   4637  CG  GLU   313      47.888  78.287  98.258  1.00  0.00           C  
ATOM   4638  HG2 GLU   313      48.015  77.245  97.958  1.00  0.00           H  
ATOM   4639  HG3 GLU   313      47.963  78.316  99.345  1.00  0.00           H  
ATOM   4640  CD  GLU   313      46.476  78.831  97.784  1.00  0.00           C  
ATOM   4641  OE1 GLU   313      46.201  80.074  97.652  1.00  0.00           O  
ATOM   4642  OE2 GLU   313      45.551  77.995  97.538  1.00  0.00           O  
ATOM   4643  C   GLU   313      51.009  77.562  97.952  1.00  0.00           C  
ATOM   4644  O   GLU   313      51.065  76.879  98.989  1.00  0.00           O  
ATOM   4645  N   ALA   314      51.622  77.218  96.798  1.00  0.00           N  
ATOM   4646  H   ALA   314      51.668  77.811  95.971  1.00  0.00           H  
ATOM   4647  CA  ALA   314      52.296  75.889  96.660  1.00  0.00           C  
ATOM   4648  HA  ALA   314      51.562  75.216  97.102  1.00  0.00           H  
ATOM   4649  CB  ALA   314      52.524  75.382  95.186  1.00  0.00           C  
ATOM   4650  HB1 ALA   314      53.021  74.412  95.207  1.00  0.00           H  
ATOM   4651  HB2 ALA   314      51.564  75.288  94.681  1.00  0.00           H  
ATOM   4652  HB3 ALA   314      53.149  76.096  94.649  1.00  0.00           H  
ATOM   4653  C   ALA   314      53.653  75.794  97.471  1.00  0.00           C  
ATOM   4654  O   ALA   314      54.253  74.701  97.459  1.00  0.00           O  
ATOM   4655  N   GLY   315      54.015  76.887  98.096  1.00  0.00           N  
ATOM   4656  H   GLY   315      53.459  77.742  98.088  1.00  0.00           H  
ATOM   4657  CA  GLY   315      55.249  76.995  98.866  1.00  0.00           C  
ATOM   4658  HA2 GLY   315      55.128  77.810  99.579  1.00  0.00           H  
ATOM   4659  HA3 GLY   315      55.364  76.079  99.446  1.00  0.00           H  
ATOM   4660  C   GLY   315      56.576  77.235  98.085  1.00  0.00           C  
ATOM   4661  O   GLY   315      57.631  76.934  98.666  1.00  0.00           O  
ATOM   4662  N   VAL   316      56.558  77.723  96.863  1.00  0.00           N  
ATOM   4663  H   VAL   316      55.721  78.083  96.405  1.00  0.00           H  
ATOM   4664  CA  VAL   316      57.796  77.785  96.030  1.00  0.00           C  
ATOM   4665  HA  VAL   316      58.437  76.938  96.277  1.00  0.00           H  
ATOM   4666  CB  VAL   316      57.402  77.804  94.550  1.00  0.00           C  
ATOM   4667  HB  VAL   316      56.893  78.756  94.403  1.00  0.00           H  
ATOM   4668  CG1 VAL   316      58.591  77.675  93.612  1.00  0.00           C  
ATOM   4669 HG11 VAL   316      58.243  77.696  92.579  1.00  0.00           H  
ATOM   4670 HG12 VAL   316      59.280  78.503  93.780  1.00  0.00           H  
ATOM   4671 HG13 VAL   316      59.105  76.733  93.802  1.00  0.00           H  
ATOM   4672  CG2 VAL   316      56.524  76.532  94.220  1.00  0.00           C  
ATOM   4673 HG21 VAL   316      56.244  76.546  93.166  1.00  0.00           H  
ATOM   4674 HG22 VAL   316      57.098  75.629  94.429  1.00  0.00           H  
ATOM   4675 HG23 VAL   316      55.624  76.541  94.835  1.00  0.00           H  
ATOM   4676  C   VAL   316      58.478  79.160  96.275  1.00  0.00           C  
ATOM   4677  O   VAL   316      57.768  80.089  96.563  1.00  0.00           O  
ATOM   4678  N   GLU   317      59.754  79.271  96.287  1.00  0.00           N  
ATOM   4679  H   GLU   317      60.370  78.469  96.417  1.00  0.00           H  
ATOM   4680  CA  GLU   317      60.477  80.524  96.124  1.00  0.00           C  
ATOM   4681  HA  GLU   317      60.069  81.292  96.779  1.00  0.00           H  
ATOM   4682  CB  GLU   317      61.951  80.361  96.545  1.00  0.00           C  
ATOM   4683  HB2 GLU   317      61.982  80.108  97.604  1.00  0.00           H  
ATOM   4684  HB3 GLU   317      62.376  79.516  96.002  1.00  0.00           H  
ATOM   4685  CG  GLU   317      62.830  81.581  96.310  1.00  0.00           C  
ATOM   4686  HG2 GLU   317      63.877  81.311  96.450  1.00  0.00           H  
ATOM   4687  HG3 GLU   317      62.724  81.918  95.279  1.00  0.00           H  
ATOM   4688  CD  GLU   317      62.455  82.721  97.268  1.00  0.00           C  
ATOM   4689  OE1 GLU   317      63.324  83.605  97.422  1.00  0.00           O  
ATOM   4690  OE2 GLU   317      61.302  82.811  97.660  1.00  0.00           O  
ATOM   4691  C   GLU   317      60.308  80.990  94.720  1.00  0.00           C  
ATOM   4692  O   GLU   317      60.964  80.518  93.758  1.00  0.00           O  
ATOM   4693  N   ALA   318      59.325  81.875  94.539  1.00  0.00           N  
ATOM   4694  H   ALA   318      58.818  82.283  95.325  1.00  0.00           H  
ATOM   4695  CA  ALA   318      58.853  82.365  93.265  1.00  0.00           C  
ATOM   4696  HA  ALA   318      59.647  82.091  92.571  1.00  0.00           H  
ATOM   4697  CB  ALA   318      57.481  81.687  92.946  1.00  0.00           C  
ATOM   4698  HB1 ALA   318      57.111  82.048  91.986  1.00  0.00           H  
ATOM   4699  HB2 ALA   318      57.611  80.606  92.901  1.00  0.00           H  
ATOM   4700  HB3 ALA   318      56.761  81.935  93.727  1.00  0.00           H  
ATOM   4701  C   ALA   318      58.744  83.867  93.063  1.00  0.00           C  
ATOM   4702  O   ALA   318      58.414  84.545  94.018  1.00  0.00           O  
ATOM   4703  N   ASP   319      59.113  84.323  91.891  1.00  0.00           N  
ATOM   4704  H   ASP   319      59.406  83.683  91.153  1.00  0.00           H  
ATOM   4705  CA  ASP   319      59.176  85.784  91.424  1.00  0.00           C  
ATOM   4706  HA  ASP   319      58.326  86.309  91.859  1.00  0.00           H  
ATOM   4707  CB  ASP   319      60.447  86.471  91.892  1.00  0.00           C  
ATOM   4708  HB2 ASP   319      60.834  85.959  92.772  1.00  0.00           H  
ATOM   4709  HB3 ASP   319      61.210  86.392  91.117  1.00  0.00           H  
ATOM   4710  CG  ASP   319      60.203  87.932  92.220  1.00  0.00           C  
ATOM   4711  OD1 ASP   319      59.172  88.432  91.817  1.00  0.00           O  
ATOM   4712  OD2 ASP   319      61.034  88.621  92.830  1.00  0.00           O  
ATOM   4713  C   ASP   319      59.111  85.838  89.887  1.00  0.00           C  
ATOM   4714  O   ASP   319      59.292  84.813  89.270  1.00  0.00           O  
ATOM   4715  N   GLY   320      58.895  87.028  89.316  1.00  0.00           N  
ATOM   4716  H   GLY   320      58.799  87.916  89.807  1.00  0.00           H  
ATOM   4717  CA  GLY   320      58.784  87.080  87.873  1.00  0.00           C  
ATOM   4718  HA2 GLY   320      59.690  86.653  87.444  1.00  0.00           H  
ATOM   4719  HA3 GLY   320      57.954  86.440  87.570  1.00  0.00           H  
ATOM   4720  C   GLY   320      58.570  88.464  87.269  1.00  0.00           C  
ATOM   4721  O   GLY   320      58.257  89.375  87.992  1.00  0.00           O  
ATOM   4722  N   ARG   321      58.685  88.603  85.939  1.00  0.00           N  
ATOM   4723  H   ARG   321      58.853  87.812  85.316  1.00  0.00           H  
ATOM   4724  CA  ARG   321      58.587  89.844  85.257  1.00  0.00           C  
ATOM   4725  HA  ARG   321      58.029  90.503  85.921  1.00  0.00           H  
ATOM   4726  CB  ARG   321      59.987  90.403  84.961  1.00  0.00           C  
ATOM   4727  HB2 ARG   321      60.618  89.574  84.641  1.00  0.00           H  
ATOM   4728  HB3 ARG   321      59.903  91.085  84.114  1.00  0.00           H  
ATOM   4729  CG  ARG   321      60.736  91.162  86.122  1.00  0.00           C  
ATOM   4730  HG2 ARG   321      60.877  90.477  86.958  1.00  0.00           H  
ATOM   4731  HG3 ARG   321      61.728  91.450  85.775  1.00  0.00           H  
ATOM   4732  CD  ARG   321      60.025  92.375  86.609  1.00  0.00           C  
ATOM   4733  HD2 ARG   321      59.050  92.078  86.993  1.00  0.00           H  
ATOM   4734  HD3 ARG   321      60.583  92.795  87.445  1.00  0.00           H  
ATOM   4735  NE  ARG   321      59.840  93.392  85.624  1.00  0.00           N  
ATOM   4736  HE  ARG   321      60.186  93.181  84.688  1.00  0.00           H  
ATOM   4737  CZ  ARG   321      59.268  94.579  85.788  1.00  0.00           C  
ATOM   4738  NH1 ARG   321      59.059  95.016  86.965  1.00  0.00           N  
ATOM   4739 HH11 ARG   321      59.330  94.454  87.772  1.00  0.00           H  
ATOM   4740 HH12 ARG   321      58.621  95.926  87.100  1.00  0.00           H  
ATOM   4741  NH2 ARG   321      58.830  95.282  84.802  1.00  0.00           N  
ATOM   4742 HH21 ARG   321      58.915  94.931  83.848  1.00  0.00           H  
ATOM   4743 HH22 ARG   321      58.398  96.189  84.975  1.00  0.00           H  
ATOM   4744  C   ARG   321      57.863  89.745  83.976  1.00  0.00           C  
ATOM   4745  O   ARG   321      58.109  88.809  83.207  1.00  0.00           O  
ATOM   4746  N   THR   322      56.959  90.677  83.728  1.00  0.00           N  
ATOM   4747  H   THR   322      56.691  91.377  84.420  1.00  0.00           H  
ATOM   4748  CA  THR   322      56.227  90.822  82.427  1.00  0.00           C  
ATOM   4749  HA  THR   322      55.629  89.913  82.356  1.00  0.00           H  
ATOM   4750  CB  THR   322      55.289  92.117  82.400  1.00  0.00           C  
ATOM   4751  HB  THR   322      54.934  92.061  81.371  1.00  0.00           H  
ATOM   4752  CG2 THR   322      54.119  92.135  83.370  1.00  0.00           C  
ATOM   4753 HG21 THR   322      53.563  93.066  83.253  1.00  0.00           H  
ATOM   4754 HG22 THR   322      53.462  91.291  83.165  1.00  0.00           H  
ATOM   4755 HG23 THR   322      54.493  92.063  84.392  1.00  0.00           H  
ATOM   4756  OG1 THR   322      55.977  93.316  82.712  1.00  0.00           O  
ATOM   4757  HG1 THR   322      55.352  94.069  82.677  1.00  0.00           H  
ATOM   4758  C   THR   322      57.171  90.923  81.207  1.00  0.00           C  
ATOM   4759  O   THR   322      58.363  91.223  81.330  1.00  0.00           O  
ATOM   4760  N   CYS   323      56.621  90.425  80.083  1.00  0.00           N  
ATOM   4761  H   CYS   323      55.776  89.854  80.031  1.00  0.00           H  
ATOM   4762  CA  CYS   323      57.305  90.728  78.778  1.00  0.00           C  
ATOM   4763  HA  CYS   323      57.674  91.753  78.748  1.00  0.00           H  
ATOM   4764  CB  CYS   323      58.397  89.692  78.662  1.00  0.00           C  
ATOM   4765  HB2 CYS   323      58.957  89.662  79.596  1.00  0.00           H  
ATOM   4766  HB3 CYS   323      57.940  88.711  78.532  1.00  0.00           H  
ATOM   4767  SG  CYS   323      59.550  89.991  77.293  1.00  0.00           S  
ATOM   4768  HG  CYS   323      59.848  88.860  76.723  1.00  0.00           H  
ATOM   4769  C   CYS   323      56.330  90.523  77.605  1.00  0.00           C  
ATOM   4770  O   CYS   323      55.481  89.673  77.581  1.00  0.00           O  
ATOM   4771  N   ASP   324      56.679  91.017  76.381  1.00  0.00           N  
ATOM   4772  H   ASP   324      57.266  91.848  76.308  1.00  0.00           H  
ATOM   4773  CA  ASP   324      56.330  90.524  75.094  1.00  0.00           C  
ATOM   4774  HA  ASP   324      55.906  89.526  75.207  1.00  0.00           H  
ATOM   4775  CB  ASP   324      55.249  91.435  74.457  1.00  0.00           C  
ATOM   4776  HB2 ASP   324      54.314  91.305  75.003  1.00  0.00           H  
ATOM   4777  HB3 ASP   324      55.548  92.476  74.582  1.00  0.00           H  
ATOM   4778  CG  ASP   324      54.997  91.178  73.004  1.00  0.00           C  
ATOM   4779  OD1 ASP   324      55.276  90.087  72.494  1.00  0.00           O  
ATOM   4780  OD2 ASP   324      54.436  92.114  72.387  1.00  0.00           O  
ATOM   4781  C   ASP   324      57.574  90.353  74.186  1.00  0.00           C  
ATOM   4782  O   ASP   324      58.236  91.320  73.876  1.00  0.00           O  
ATOM   4783  N   VAL   325      57.829  89.098  73.839  1.00  0.00           N  
ATOM   4784  H   VAL   325      57.204  88.326  74.067  1.00  0.00           H  
ATOM   4785  CA  VAL   325      59.015  88.682  73.103  1.00  0.00           C  
ATOM   4786  HA  VAL   325      59.848  89.112  73.659  1.00  0.00           H  
ATOM   4787  CB  VAL   325      59.162  87.124  73.066  1.00  0.00           C  
ATOM   4788  HB  VAL   325      60.165  86.930  72.689  1.00  0.00           H  
ATOM   4789  CG1 VAL   325      59.081  86.465  74.387  1.00  0.00           C  
ATOM   4790 HG11 VAL   325      59.194  85.387  74.263  1.00  0.00           H  
ATOM   4791 HG12 VAL   325      59.878  86.841  75.030  1.00  0.00           H  
ATOM   4792 HG13 VAL   325      58.114  86.679  74.842  1.00  0.00           H  
ATOM   4793  CG2 VAL   325      58.087  86.537  72.160  1.00  0.00           C  
ATOM   4794 HG21 VAL   325      58.186  85.452  72.134  1.00  0.00           H  
ATOM   4795 HG22 VAL   325      57.102  86.801  72.546  1.00  0.00           H  
ATOM   4796 HG23 VAL   325      58.202  86.936  71.153  1.00  0.00           H  
ATOM   4797  C   VAL   325      59.093  89.242  71.676  1.00  0.00           C  
ATOM   4798  O   VAL   325      60.099  89.050  70.945  1.00  0.00           O  
ATOM   4799  N   ARG   326      58.044  89.928  71.228  1.00  0.00           N  
ATOM   4800  H   ARG   326      57.186  90.004  71.774  1.00  0.00           H  
ATOM   4801  CA  ARG   326      57.956  90.616  70.003  1.00  0.00           C  
ATOM   4802  HA  ARG   326      58.265  89.871  69.269  1.00  0.00           H  
ATOM   4803  CB  ARG   326      56.548  91.088  69.604  1.00  0.00           C  
ATOM   4804  HB2 ARG   326      56.055  91.525  70.470  1.00  0.00           H  
ATOM   4805  HB3 ARG   326      56.631  91.875  68.853  1.00  0.00           H  
ATOM   4806  CG  ARG   326      55.692  89.944  69.052  1.00  0.00           C  
ATOM   4807  HG2 ARG   326      56.121  89.623  68.104  1.00  0.00           H  
ATOM   4808  HG3 ARG   326      55.765  89.101  69.739  1.00  0.00           H  
ATOM   4809  CD  ARG   326      54.222  90.246  68.828  1.00  0.00           C  
ATOM   4810  HD2 ARG   326      54.132  90.973  68.021  1.00  0.00           H  
ATOM   4811  HD3 ARG   326      53.724  89.336  68.495  1.00  0.00           H  
ATOM   4812  NE  ARG   326      53.516  90.768  70.019  1.00  0.00           N  
ATOM   4813  HE  ARG   326      54.014  90.690  70.905  1.00  0.00           H  
ATOM   4814  CZ  ARG   326      52.318  91.322  70.070  1.00  0.00           C  
ATOM   4815  NH1 ARG   326      51.405  91.226  69.111  1.00  0.00           N  
ATOM   4816 HH11 ARG   326      51.608  90.695  68.263  1.00  0.00           H  
ATOM   4817 HH12 ARG   326      50.498  91.683  69.220  1.00  0.00           H  
ATOM   4818  NH2 ARG   326      51.993  92.005  71.081  1.00  0.00           N  
ATOM   4819 HH21 ARG   326      52.654  92.126  71.848  1.00  0.00           H  
ATOM   4820 HH22 ARG   326      51.071  92.437  71.130  1.00  0.00           H  
ATOM   4821  C   ARG   326      58.886  91.876  70.009  1.00  0.00           C  
ATOM   4822  O   ARG   326      58.922  92.574  68.992  1.00  0.00           O  
ATOM   4823  N   SER   327      59.681  92.153  71.069  1.00  0.00           N  
ATOM   4824  H   SER   327      59.555  91.706  71.976  1.00  0.00           H  
ATOM   4825  CA  SER   327      60.789  93.102  71.050  1.00  0.00           C  
ATOM   4826  HA  SER   327      61.150  93.137  70.022  1.00  0.00           H  
ATOM   4827  CB  SER   327      60.255  94.461  71.535  1.00  0.00           C  
ATOM   4828  HB2 SER   327      60.847  95.248  71.070  1.00  0.00           H  
ATOM   4829  HB3 SER   327      59.233  94.575  71.176  1.00  0.00           H  
ATOM   4830  OG  SER   327      60.260  94.668  72.918  1.00  0.00           O  
ATOM   4831  HG  SER   327      59.904  95.559  73.116  1.00  0.00           H  
ATOM   4832  C   SER   327      62.028  92.697  71.866  1.00  0.00           C  
ATOM   4833  O   SER   327      61.954  91.774  72.627  1.00  0.00           O  
ATOM   4834  N   VAL   328      63.156  93.287  71.497  1.00  0.00           N  
ATOM   4835  H   VAL   328      63.176  94.106  70.890  1.00  0.00           H  
ATOM   4836  CA  VAL   328      64.504  92.834  71.917  1.00  0.00           C  
ATOM   4837  HA  VAL   328      64.502  91.752  72.045  1.00  0.00           H  
ATOM   4838  CB  VAL   328      65.569  93.099  70.823  1.00  0.00           C  
ATOM   4839  HB  VAL   328      65.431  94.153  70.583  1.00  0.00           H  
ATOM   4840  CG1 VAL   328      66.991  92.819  71.312  1.00  0.00           C  
ATOM   4841 HG11 VAL   328      67.698  93.020  70.507  1.00  0.00           H  
ATOM   4842 HG12 VAL   328      67.216  93.463  72.163  1.00  0.00           H  
ATOM   4843 HG13 VAL   328      67.073  91.776  71.615  1.00  0.00           H  
ATOM   4844  CG2 VAL   328      65.379  92.225  69.556  1.00  0.00           C  
ATOM   4845 HG21 VAL   328      66.157  92.461  68.830  1.00  0.00           H  
ATOM   4846 HG22 VAL   328      65.445  91.171  69.827  1.00  0.00           H  
ATOM   4847 HG23 VAL   328      64.401  92.426  69.116  1.00  0.00           H  
ATOM   4848  C   VAL   328      64.834  93.438  73.232  1.00  0.00           C  
ATOM   4849  O   VAL   328      65.356  92.715  74.090  1.00  0.00           O  
ATOM   4850  N   PRO   329      64.602  94.795  73.511  1.00  0.00           N  
ATOM   4851  CD  PRO   329      64.132  95.777  72.555  1.00  0.00           C  
ATOM   4852  HD2 PRO   329      63.044  95.841  72.547  1.00  0.00           H  
ATOM   4853  HD3 PRO   329      64.444  95.528  71.540  1.00  0.00           H  
ATOM   4854  CG  PRO   329      64.768  97.085  73.032  1.00  0.00           C  
ATOM   4855  HG2 PRO   329      64.164  97.945  72.744  1.00  0.00           H  
ATOM   4856  HG3 PRO   329      65.756  97.227  72.592  1.00  0.00           H  
ATOM   4857  CB  PRO   329      64.854  96.957  74.542  1.00  0.00           C  
ATOM   4858  HB2 PRO   329      63.965  97.359  75.027  1.00  0.00           H  
ATOM   4859  HB3 PRO   329      65.709  97.503  74.940  1.00  0.00           H  
ATOM   4860  CA  PRO   329      64.996  95.380  74.794  1.00  0.00           C  
ATOM   4861  HA  PRO   329      66.003  95.050  75.048  1.00  0.00           H  
ATOM   4862  C   PRO   329      64.253  94.905  76.059  1.00  0.00           C  
ATOM   4863  O   PRO   329      64.740  95.078  77.170  1.00  0.00           O  
ATOM   4864  N   GLU   330      63.024  94.429  75.733  1.00  0.00           N  
ATOM   4865  H   GLU   330      62.587  94.517  74.816  1.00  0.00           H  
ATOM   4866  CA  GLU   330      62.229  93.727  76.744  1.00  0.00           C  
ATOM   4867  HA  GLU   330      62.200  94.239  77.707  1.00  0.00           H  
ATOM   4868  CB  GLU   330      60.798  93.674  76.151  1.00  0.00           C  
ATOM   4869  HB2 GLU   330      60.541  94.645  75.728  1.00  0.00           H  
ATOM   4870  HB3 GLU   330      60.768  92.953  75.334  1.00  0.00           H  
ATOM   4871  CG  GLU   330      59.751  93.282  77.233  1.00  0.00           C  
ATOM   4872  HG2 GLU   330      58.912  92.779  76.752  1.00  0.00           H  
ATOM   4873  HG3 GLU   330      60.200  92.565  77.921  1.00  0.00           H  
ATOM   4874  CD  GLU   330      59.223  94.485  78.033  1.00  0.00           C  
ATOM   4875  OE1 GLU   330      58.048  94.921  77.735  1.00  0.00           O  
ATOM   4876  OE2 GLU   330      59.891  94.927  78.965  1.00  0.00           O  
ATOM   4877  C   GLU   330      62.864  92.341  77.145  1.00  0.00           C  
ATOM   4878  O   GLU   330      62.676  91.974  78.293  1.00  0.00           O  
ATOM   4879  N   ILE   331      63.607  91.603  76.304  1.00  0.00           N  
ATOM   4880  H   ILE   331      63.740  91.857  75.325  1.00  0.00           H  
ATOM   4881  CA  ILE   331      64.292  90.393  76.669  1.00  0.00           C  
ATOM   4882  HA  ILE   331      63.659  89.811  77.339  1.00  0.00           H  
ATOM   4883  CB  ILE   331      64.572  89.573  75.407  1.00  0.00           C  
ATOM   4884  HB  ILE   331      65.179  90.120  74.686  1.00  0.00           H  
ATOM   4885  CG2 ILE   331      65.570  88.428  75.547  1.00  0.00           C  
ATOM   4886 HG21 ILE   331      65.682  87.924  74.587  1.00  0.00           H  
ATOM   4887 HG22 ILE   331      66.535  88.821  75.866  1.00  0.00           H  
ATOM   4888 HG23 ILE   331      65.205  87.717  76.289  1.00  0.00           H  
ATOM   4889  CG1 ILE   331      63.166  89.309  74.760  1.00  0.00           C  
ATOM   4890 HG12 ILE   331      62.648  90.265  74.673  1.00  0.00           H  
ATOM   4891 HG13 ILE   331      63.323  88.940  73.746  1.00  0.00           H  
ATOM   4892  CD1 ILE   331      62.259  88.356  75.465  1.00  0.00           C  
ATOM   4893 HD11 ILE   331      61.324  88.267  74.913  1.00  0.00           H  
ATOM   4894 HD12 ILE   331      62.737  87.379  75.530  1.00  0.00           H  
ATOM   4895 HD13 ILE   331      62.053  88.725  76.470  1.00  0.00           H  
ATOM   4896  C   ILE   331      65.607  90.710  77.428  1.00  0.00           C  
ATOM   4897  O   ILE   331      65.828  90.123  78.505  1.00  0.00           O  
ATOM   4898  N   GLU   332      66.320  91.772  76.989  1.00  0.00           N  
ATOM   4899  H   GLU   332      66.139  92.311  76.141  1.00  0.00           H  
ATOM   4900  CA  GLU   332      67.465  92.196  77.805  1.00  0.00           C  
ATOM   4901  HA  GLU   332      68.077  91.293  77.827  1.00  0.00           H  
ATOM   4902  CB  GLU   332      68.104  93.401  77.188  1.00  0.00           C  
ATOM   4903  HB2 GLU   332      67.389  94.223  77.166  1.00  0.00           H  
ATOM   4904  HB3 GLU   332      68.943  93.724  77.805  1.00  0.00           H  
ATOM   4905  CG  GLU   332      68.600  93.106  75.752  1.00  0.00           C  
ATOM   4906  HG2 GLU   332      68.948  92.073  75.696  1.00  0.00           H  
ATOM   4907  HG3 GLU   332      67.765  93.199  75.057  1.00  0.00           H  
ATOM   4908  CD  GLU   332      69.761  94.073  75.305  1.00  0.00           C  
ATOM   4909  OE1 GLU   332      70.125  95.021  76.060  1.00  0.00           O  
ATOM   4910  OE2 GLU   332      70.427  93.827  74.275  1.00  0.00           O  
ATOM   4911  C   GLU   332      67.193  92.605  79.272  1.00  0.00           C  
ATOM   4912  O   GLU   332      67.756  92.094  80.275  1.00  0.00           O  
ATOM   4913  N   ALA   333      66.147  93.405  79.424  1.00  0.00           N  
ATOM   4914  H   ALA   333      65.643  93.834  78.648  1.00  0.00           H  
ATOM   4915  CA  ALA   333      65.607  93.749  80.781  1.00  0.00           C  
ATOM   4916  HA  ALA   333      66.428  94.071  81.421  1.00  0.00           H  
ATOM   4917  CB  ALA   333      64.619  94.954  80.678  1.00  0.00           C  
ATOM   4918  HB1 ALA   333      64.234  95.195  81.668  1.00  0.00           H  
ATOM   4919  HB2 ALA   333      65.142  95.820  80.271  1.00  0.00           H  
ATOM   4920  HB3 ALA   333      63.790  94.690  80.022  1.00  0.00           H  
ATOM   4921  C   ALA   333      64.988  92.479  81.494  1.00  0.00           C  
ATOM   4922  O   ALA   333      64.943  92.431  82.696  1.00  0.00           O  
ATOM   4923  N   LEU   334      64.382  91.517  80.765  1.00  0.00           N  
ATOM   4924  H   LEU   334      64.228  91.574  79.758  1.00  0.00           H  
ATOM   4925  CA  LEU   334      63.881  90.267  81.398  1.00  0.00           C  
ATOM   4926  HA  LEU   334      63.213  90.483  82.232  1.00  0.00           H  
ATOM   4927  CB  LEU   334      63.084  89.472  80.278  1.00  0.00           C  
ATOM   4928  HB2 LEU   334      62.173  90.014  80.022  1.00  0.00           H  
ATOM   4929  HB3 LEU   334      63.686  89.412  79.372  1.00  0.00           H  
ATOM   4930  CG  LEU   334      62.728  88.067  80.750  1.00  0.00           C  
ATOM   4931  HG  LEU   334      63.674  87.584  80.993  1.00  0.00           H  
ATOM   4932  CD1 LEU   334      61.797  88.130  81.971  1.00  0.00           C  
ATOM   4933 HD11 LEU   334      61.553  87.117  82.295  1.00  0.00           H  
ATOM   4934 HD12 LEU   334      62.296  88.659  82.782  1.00  0.00           H  
ATOM   4935 HD13 LEU   334      60.881  88.656  81.704  1.00  0.00           H  
ATOM   4936  CD2 LEU   334      61.972  87.220  79.629  1.00  0.00           C  
ATOM   4937 HD21 LEU   334      61.742  86.227  80.016  1.00  0.00           H
[truncated: 12,049,421 more chars]
