# Supplementary material for: Path to Actinorhodin: Regio- and Stereoselective Ketone Reduction by a Type II Polyketide Ketoreductase Revealed in Atomistic Detail
Source: JACS Au. 2022 Apr 7;2(4):972–84. doi: 10.1021/jacsau.2c00086 (PMC9088766; doi:10.1021/jacsau.2c00086)
Supplement: Supplementary file 2 — au2c00086_si_002.zip [file au2c00086_si_002.zip › SI_files/Series_II_starting_structures/ROHax.pdb]

CRYST1  121.742  121.399  121.353  90.00  90.00  90.00 P 1           1
ATOM      1  N   MET     1      57.884  81.574  16.920  1.00  0.00           N  
ATOM      2  H1  MET     1      58.354  82.308  16.353  1.00  0.00           H  
ATOM      3  H2  MET     1      57.644  80.767  16.311  1.00  0.00           H  
ATOM      4  H3  MET     1      57.015  81.964  17.339  1.00  0.00           H  
ATOM      5  CA  MET     1      58.815  81.116  18.022  1.00  0.00           C  
ATOM      6  HA  MET     1      59.814  80.879  17.656  1.00  0.00           H  
ATOM      7  CB  MET     1      59.062  82.290  19.043  1.00  0.00           C  
ATOM      8  HB2 MET     1      59.598  83.092  18.536  1.00  0.00           H  
ATOM      9  HB3 MET     1      58.100  82.697  19.354  1.00  0.00           H  
ATOM     10  CG  MET     1      59.856  81.869  20.295  1.00  0.00           C  
ATOM     11  HG2 MET     1      59.902  82.722  20.974  1.00  0.00           H  
ATOM     12  HG3 MET     1      59.299  81.085  20.807  1.00  0.00           H  
ATOM     13  SD  MET     1      61.544  81.277  20.012  1.00  0.00           S  
ATOM     14  CE  MET     1      61.902  80.233  21.447  1.00  0.00           C  
ATOM     15  HE1 MET     1      62.911  79.828  21.361  1.00  0.00           H  
ATOM     16  HE2 MET     1      61.827  80.828  22.357  1.00  0.00           H  
ATOM     17  HE3 MET     1      61.185  79.413  21.489  1.00  0.00           H  
ATOM     18  C   MET     1      58.282  79.821  18.592  1.00  0.00           C  
ATOM     19  O   MET     1      57.065  79.750  18.865  1.00  0.00           O  
ATOM     20  N   ALA     2      59.163  78.803  18.806  1.00  0.00           N  
ATOM     21  H   ALA     2      60.142  78.814  18.521  1.00  0.00           H  
ATOM     22  CA  ALA     2      58.712  77.541  19.512  1.00  0.00           C  
ATOM     23  HA  ALA     2      57.914  77.067  18.942  1.00  0.00           H  
ATOM     24  CB  ALA     2      59.944  76.630  19.616  1.00  0.00           C  
ATOM     25  HB1 ALA     2      59.670  75.703  20.121  1.00  0.00           H  
ATOM     26  HB2 ALA     2      60.314  76.403  18.617  1.00  0.00           H  
ATOM     27  HB3 ALA     2      60.724  77.135  20.186  1.00  0.00           H  
ATOM     28  C   ALA     2      58.119  77.809  20.860  1.00  0.00           C  
ATOM     29  O   ALA     2      58.669  78.555  21.679  1.00  0.00           O  
ATOM     30  N   THR     3      57.064  77.082  21.076  1.00  0.00           N  
ATOM     31  H   THR     3      56.661  76.483  20.354  1.00  0.00           H  
ATOM     32  CA  THR     3      56.336  77.020  22.330  1.00  0.00           C  
ATOM     33  HA  THR     3      55.539  76.306  22.125  1.00  0.00           H  
ATOM     34  CB  THR     3      57.197  76.437  23.475  1.00  0.00           C  
ATOM     35  HB  THR     3      56.556  76.354  24.353  1.00  0.00           H  
ATOM     36  CG2 THR     3      57.662  74.970  23.192  1.00  0.00           C  
ATOM     37 HG21 THR     3      58.262  74.611  24.028  1.00  0.00           H  
ATOM     38 HG22 THR     3      56.789  74.329  23.070  1.00  0.00           H  
ATOM     39 HG23 THR     3      58.259  74.948  22.281  1.00  0.00           H  
ATOM     40  OG1 THR     3      58.229  77.313  23.858  1.00  0.00           O  
ATOM     41  HG1 THR     3      58.290  78.047  23.212  1.00  0.00           H  
ATOM     42  C   THR     3      55.512  78.283  22.735  1.00  0.00           C  
ATOM     43  O   THR     3      55.205  78.349  23.854  1.00  0.00           O  
ATOM     44  N   GLN     4      55.163  79.203  21.855  1.00  0.00           N  
ATOM     45  H   GLN     4      55.305  79.123  20.848  1.00  0.00           H  
ATOM     46  CA  GLN     4      54.505  80.480  22.300  1.00  0.00           C  
ATOM     47  HA  GLN     4      54.968  80.911  23.188  1.00  0.00           H  
ATOM     48  CB  GLN     4      54.682  81.488  21.188  1.00  0.00           C  
ATOM     49  HB2 GLN     4      54.254  82.435  21.515  1.00  0.00           H  
ATOM     50  HB3 GLN     4      55.749  81.652  21.044  1.00  0.00           H  
ATOM     51  CG  GLN     4      54.065  81.126  19.833  1.00  0.00           C  
ATOM     52  HG2 GLN     4      54.119  80.043  19.723  1.00  0.00           H  
ATOM     53  HG3 GLN     4      53.009  81.391  19.868  1.00  0.00           H  
ATOM     54  CD  GLN     4      54.654  81.745  18.579  1.00  0.00           C  
ATOM     55  OE1 GLN     4      55.567  82.587  18.463  1.00  0.00           O  
ATOM     56  NE2 GLN     4      54.283  81.272  17.429  1.00  0.00           N  
ATOM     57 HE21 GLN     4      53.541  80.573  17.381  1.00  0.00           H  
ATOM     58 HE22 GLN     4      54.732  81.599  16.574  1.00  0.00           H  
ATOM     59  C   GLN     4      53.057  80.211  22.757  1.00  0.00           C  
ATOM     60  O   GLN     4      52.503  81.100  23.342  1.00  0.00           O  
ATOM     61  N   ASP     5      52.395  79.124  22.448  1.00  0.00           N  
ATOM     62  H   ASP     5      52.746  78.421  21.797  1.00  0.00           H  
ATOM     63  CA  ASP     5      51.053  78.801  23.018  1.00  0.00           C  
ATOM     64  HA  ASP     5      50.571  79.757  23.222  1.00  0.00           H  
ATOM     65  CB  ASP     5      50.297  77.942  21.962  1.00  0.00           C  
ATOM     66  HB2 ASP     5      50.824  77.002  21.797  1.00  0.00           H  
ATOM     67  HB3 ASP     5      49.301  77.689  22.327  1.00  0.00           H  
ATOM     68  CG  ASP     5      50.193  78.726  20.650  1.00  0.00           C  
ATOM     69  OD1 ASP     5      49.289  79.555  20.355  1.00  0.00           O  
ATOM     70  OD2 ASP     5      51.055  78.427  19.792  1.00  0.00           O  
ATOM     71  C   ASP     5      51.032  78.122  24.350  1.00  0.00           C  
ATOM     72  O   ASP     5      50.010  78.175  25.094  1.00  0.00           O  
ATOM     73  N   SER     6      52.141  77.357  24.594  1.00  0.00           N  
ATOM     74  H   SER     6      53.003  77.487  24.066  1.00  0.00           H  
ATOM     75  CA  SER     6      52.263  76.274  25.608  1.00  0.00           C  
ATOM     76  HA  SER     6      51.522  75.518  25.349  1.00  0.00           H  
ATOM     77  CB  SER     6      53.736  75.939  25.593  1.00  0.00           C  
ATOM     78  HB2 SER     6      54.337  76.848  25.594  1.00  0.00           H  
ATOM     79  HB3 SER     6      54.011  75.374  26.484  1.00  0.00           H  
ATOM     80  OG  SER     6      53.971  75.222  24.492  1.00  0.00           O  
ATOM     81  HG  SER     6      54.665  74.556  24.678  1.00  0.00           H  
ATOM     82  C   SER     6      52.054  76.675  27.055  1.00  0.00           C  
ATOM     83  O   SER     6      51.965  77.867  27.279  1.00  0.00           O  
ATOM     84  N   GLU     7      52.060  75.713  27.953  1.00  0.00           N  
ATOM     85  H   GLU     7      52.213  74.731  27.726  1.00  0.00           H  
ATOM     86  CA  GLU     7      51.841  75.970  29.390  1.00  0.00           C  
ATOM     87  HA  GLU     7      50.858  76.432  29.471  1.00  0.00           H  
ATOM     88  CB  GLU     7      51.942  74.651  30.158  1.00  0.00           C  
ATOM     89  HB2 GLU     7      52.925  74.204  30.012  1.00  0.00           H  
ATOM     90  HB3 GLU     7      51.828  74.828  31.227  1.00  0.00           H  
ATOM     91  CG  GLU     7      50.833  73.685  29.653  1.00  0.00           C  
ATOM     92  HG2 GLU     7      51.152  73.233  28.714  1.00  0.00           H  
ATOM     93  HG3 GLU     7      50.709  72.875  30.371  1.00  0.00           H  
ATOM     94  CD  GLU     7      49.507  74.371  29.447  1.00  0.00           C  
ATOM     95  OE1 GLU     7      49.078  75.114  30.369  1.00  0.00           O  
ATOM     96  OE2 GLU     7      48.955  74.304  28.336  1.00  0.00           O  
ATOM     97  C   GLU     7      52.895  76.930  30.010  1.00  0.00           C  
ATOM     98  O   GLU     7      53.989  77.085  29.451  1.00  0.00           O  
ATOM     99  N   VAL     8      52.657  77.676  31.093  1.00  0.00           N  
ATOM    100  H   VAL     8      51.826  77.524  31.664  1.00  0.00           H  
ATOM    101  CA  VAL     8      53.490  78.773  31.625  1.00  0.00           C  
ATOM    102  HA  VAL     8      54.265  78.880  30.866  1.00  0.00           H  
ATOM    103  CB  VAL     8      52.737  80.175  31.764  1.00  0.00           C  
ATOM    104  HB  VAL     8      52.015  80.062  32.572  1.00  0.00           H  
ATOM    105  CG1 VAL     8      53.570  81.400  32.186  1.00  0.00           C  
ATOM    106 HG11 VAL     8      52.926  82.278  32.238  1.00  0.00           H  
ATOM    107 HG12 VAL     8      54.016  81.218  33.164  1.00  0.00           H  
ATOM    108 HG13 VAL     8      54.360  81.574  31.453  1.00  0.00           H  
ATOM    109  CG2 VAL     8      52.166  80.464  30.326  1.00  0.00           C  
ATOM    110 HG21 VAL     8      51.630  81.414  30.331  1.00  0.00           H  
ATOM    111 HG22 VAL     8      52.988  80.515  29.612  1.00  0.00           H  
ATOM    112 HG23 VAL     8      51.483  79.665  30.037  1.00  0.00           H  
ATOM    113  C   VAL     8      54.115  78.437  32.967  1.00  0.00           C  
ATOM    114  O   VAL     8      53.440  77.846  33.775  1.00  0.00           O  
ATOM    115  N   ALA     9      55.404  78.894  33.156  1.00  0.00           N  
ATOM    116  H   ALA     9      55.879  79.494  32.482  1.00  0.00           H  
ATOM    117  CA  ALA     9      56.211  78.583  34.300  1.00  0.00           C  
ATOM    118  HA  ALA     9      55.556  78.220  35.093  1.00  0.00           H  
ATOM    119  CB  ALA     9      57.238  77.561  33.817  1.00  0.00           C  
ATOM    120  HB1 ALA     9      57.889  77.280  34.645  1.00  0.00           H  
ATOM    121  HB2 ALA     9      56.723  76.676  33.443  1.00  0.00           H  
ATOM    122  HB3 ALA     9      57.837  77.997  33.017  1.00  0.00           H  
ATOM    123  C   ALA     9      56.945  79.767  34.898  1.00  0.00           C  
ATOM    124  O   ALA     9      57.394  80.630  34.076  1.00  0.00           O  
ATOM    125  N   LEU    10      57.140  79.728  36.212  1.00  0.00           N  
ATOM    126  H   LEU    10      56.717  79.004  36.793  1.00  0.00           H  
ATOM    127  CA  LEU    10      57.939  80.655  36.991  1.00  0.00           C  
ATOM    128  HA  LEU    10      58.528  81.228  36.274  1.00  0.00           H  
ATOM    129  CB  LEU    10      57.047  81.673  37.732  1.00  0.00           C  
ATOM    130  HB2 LEU    10      56.563  82.307  36.989  1.00  0.00           H  
ATOM    131  HB3 LEU    10      56.257  81.125  38.246  1.00  0.00           H  
ATOM    132  CG  LEU    10      57.763  82.601  38.778  1.00  0.00           C  
ATOM    133  HG  LEU    10      57.962  81.992  39.661  1.00  0.00           H  
ATOM    134  CD1 LEU    10      59.055  83.202  38.261  1.00  0.00           C  
ATOM    135 HD11 LEU    10      59.498  83.831  39.033  1.00  0.00           H  
ATOM    136 HD12 LEU    10      59.749  82.403  38.001  1.00  0.00           H  
ATOM    137 HD13 LEU    10      58.847  83.804  37.377  1.00  0.00           H  
ATOM    138  CD2 LEU    10      56.848  83.825  38.988  1.00  0.00           C  
ATOM    139 HD21 LEU    10      57.305  84.501  39.710  1.00  0.00           H  
ATOM    140 HD22 LEU    10      56.713  84.344  38.039  1.00  0.00           H  
ATOM    141 HD23 LEU    10      55.880  83.496  39.362  1.00  0.00           H  
ATOM    142  C   LEU    10      59.035  80.019  37.832  1.00  0.00           C  
ATOM    143  O   LEU    10      58.706  79.373  38.873  1.00  0.00           O  
ATOM    144  N   VAL    11      60.313  80.039  37.488  1.00  0.00           N  
ATOM    145  H   VAL    11      60.606  80.362  36.566  1.00  0.00           H  
ATOM    146  CA  VAL    11      61.446  79.634  38.299  1.00  0.00           C  
ATOM    147  HA  VAL    11      61.078  78.846  38.955  1.00  0.00           H  
ATOM    148  CB  VAL    11      62.645  78.941  37.563  1.00  0.00           C  
ATOM    149  HB  VAL    11      63.013  79.645  36.816  1.00  0.00           H  
ATOM    150  CG1 VAL    11      63.767  78.639  38.574  1.00  0.00           C  
ATOM    151 HG11 VAL    11      64.599  78.158  38.060  1.00  0.00           H  
ATOM    152 HG12 VAL    11      64.109  79.570  39.027  1.00  0.00           H  
ATOM    153 HG13 VAL    11      63.388  77.976  39.351  1.00  0.00           H  
ATOM    154  CG2 VAL    11      62.254  77.716  36.764  1.00  0.00           C  
ATOM    155 HG21 VAL    11      63.139  77.296  36.286  1.00  0.00           H  
ATOM    156 HG22 VAL    11      61.813  76.974  37.428  1.00  0.00           H  
ATOM    157 HG23 VAL    11      61.528  77.996  36.001  1.00  0.00           H  
ATOM    158  C   VAL    11      61.936  80.884  39.049  1.00  0.00           C  
ATOM    159  O   VAL    11      62.571  81.760  38.424  1.00  0.00           O  
ATOM    160  N   THR    12      61.508  80.996  40.314  1.00  0.00           N  
ATOM    161  H   THR    12      60.755  80.427  40.701  1.00  0.00           H  
ATOM    162  CA  THR    12      62.085  81.961  41.285  1.00  0.00           C  
ATOM    163  HA  THR    12      62.239  82.914  40.779  1.00  0.00           H  
ATOM    164  CB  THR    12      61.115  82.160  42.426  1.00  0.00           C  
ATOM    165  HB  THR    12      60.862  81.240  42.955  1.00  0.00           H  
ATOM    166  CG2 THR    12      61.720  83.076  43.487  1.00  0.00           C  
ATOM    167 HG21 THR    12      61.008  83.209  44.302  1.00  0.00           H  
ATOM    168 HG22 THR    12      62.636  82.630  43.875  1.00  0.00           H  
ATOM    169 HG23 THR    12      61.948  84.045  43.043  1.00  0.00           H  
ATOM    170  OG1 THR    12      59.972  82.747  41.788  1.00  0.00           O  
ATOM    171  HG1 THR    12      59.274  82.915  42.457  1.00  0.00           H  
ATOM    172  C   THR    12      63.479  81.517  41.789  1.00  0.00           C  
ATOM    173  O   THR    12      63.649  80.375  42.293  1.00  0.00           O  
ATOM    174  N   GLY    13      64.514  82.297  41.524  1.00  0.00           N  
ATOM    175  H   GLY    13      64.405  83.165  40.999  1.00  0.00           H  
ATOM    176  CA  GLY    13      65.900  82.064  41.912  1.00  0.00           C  
ATOM    177  HA2 GLY    13      66.372  83.034  42.078  1.00  0.00           H  
ATOM    178  HA3 GLY    13      65.900  81.542  42.870  1.00  0.00           H  
ATOM    179  C   GLY    13      66.790  81.259  40.926  1.00  0.00           C  
ATOM    180  O   GLY    13      67.358  80.242  41.166  1.00  0.00           O  
ATOM    181  N   ALA    14      66.824  81.776  39.639  1.00  0.00           N  
ATOM    182  H   ALA    14      66.582  82.740  39.409  1.00  0.00           H  
ATOM    183  CA  ALA    14      67.217  80.968  38.491  1.00  0.00           C  
ATOM    184  HA  ALA    14      66.903  79.988  38.852  1.00  0.00           H  
ATOM    185  CB  ALA    14      66.519  81.419  37.158  1.00  0.00           C  
ATOM    186  HB1 ALA    14      66.851  80.781  36.340  1.00  0.00           H  
ATOM    187  HB2 ALA    14      65.438  81.336  37.268  1.00  0.00           H  
ATOM    188  HB3 ALA    14      66.783  82.454  36.941  1.00  0.00           H  
ATOM    189  C   ALA    14      68.745  80.904  38.121  1.00  0.00           C  
ATOM    190  O   ALA    14      69.198  79.967  37.470  1.00  0.00           O  
ATOM    191  N   THR    15      69.605  81.864  38.579  1.00  0.00           N  
ATOM    192  H   THR    15      69.329  82.638  39.183  1.00  0.00           H  
ATOM    193  CA  THR    15      71.027  81.845  38.222  1.00  0.00           C  
ATOM    194  HA  THR    15      71.171  81.451  37.216  1.00  0.00           H  
ATOM    195  CB  THR    15      71.559  83.297  38.125  1.00  0.00           C  
ATOM    196  HB  THR    15      71.641  83.677  39.143  1.00  0.00           H  
ATOM    197  CG2 THR    15      72.901  83.383  37.407  1.00  0.00           C  
ATOM    198 HG21 THR    15      73.226  84.422  37.367  1.00  0.00           H  
ATOM    199 HG22 THR    15      73.640  82.791  37.947  1.00  0.00           H  
ATOM    200 HG23 THR    15      72.796  82.996  36.394  1.00  0.00           H  
ATOM    201  OG1 THR    15      70.686  84.009  37.278  1.00  0.00           O  
ATOM    202  HG1 THR    15      70.673  83.588  36.394  1.00  0.00           H  
ATOM    203  C   THR    15      71.826  80.817  38.997  1.00  0.00           C  
ATOM    204  O   THR    15      73.005  80.557  38.755  1.00  0.00           O  
ATOM    205  N   SER    16      71.240  80.217  40.007  1.00  0.00           N  
ATOM    206  H   SER    16      70.434  80.647  40.461  1.00  0.00           H  
ATOM    207  CA  SER    16      71.574  78.943  40.635  1.00  0.00           C  
ATOM    208  HA  SER    16      72.433  79.092  41.290  1.00  0.00           H  
ATOM    209  CB  SER    16      70.359  78.466  41.455  1.00  0.00           C  
ATOM    210  HB2 SER    16      70.244  79.137  42.306  1.00  0.00           H  
ATOM    211  HB3 SER    16      69.470  78.580  40.836  1.00  0.00           H  
ATOM    212  OG  SER    16      70.381  77.147  41.944  1.00  0.00           O  
ATOM    213  HG  SER    16      71.226  76.986  42.413  1.00  0.00           H  
ATOM    214  C   SER    16      71.997  77.871  39.599  1.00  0.00           C  
ATOM    215  O   SER    16      71.432  77.828  38.486  1.00  0.00           O  
ATOM    216  N   GLY    17      72.938  77.006  39.957  1.00  0.00           N  
ATOM    217  H   GLY    17      73.454  77.061  40.835  1.00  0.00           H  
ATOM    218  CA  GLY    17      73.340  75.834  39.069  1.00  0.00           C  
ATOM    219  HA2 GLY    17      73.608  76.211  38.082  1.00  0.00           H  
ATOM    220  HA3 GLY    17      74.232  75.365  39.484  1.00  0.00           H  
ATOM    221  C   GLY    17      72.224  74.756  38.915  1.00  0.00           C  
ATOM    222  O   GLY    17      72.063  74.122  37.876  1.00  0.00           O  
ATOM    223  N   ILE    18      71.464  74.558  40.044  1.00  0.00           N  
ATOM    224  H   ILE    18      71.772  74.841  40.974  1.00  0.00           H  
ATOM    225  CA  ILE    18      70.136  73.923  40.036  1.00  0.00           C  
ATOM    226  HA  ILE    18      70.203  72.936  39.579  1.00  0.00           H  
ATOM    227  CB  ILE    18      69.655  73.646  41.424  1.00  0.00           C  
ATOM    228  HB  ILE    18      69.750  74.580  41.979  1.00  0.00           H  
ATOM    229  CG2 ILE    18      68.229  73.217  41.397  1.00  0.00           C  
ATOM    230 HG21 ILE    18      67.891  73.019  42.414  1.00  0.00           H  
ATOM    231 HG22 ILE    18      67.619  74.008  40.960  1.00  0.00           H  
ATOM    232 HG23 ILE    18      68.133  72.311  40.799  1.00  0.00           H  
ATOM    233  CG1 ILE    18      70.521  72.597  42.177  1.00  0.00           C  
ATOM    234 HG12 ILE    18      70.445  71.648  41.646  1.00  0.00           H  
ATOM    235 HG13 ILE    18      71.563  72.911  42.121  1.00  0.00           H  
ATOM    236  CD1 ILE    18      70.171  72.349  43.661  1.00  0.00           C  
ATOM    237 HD11 ILE    18      70.845  71.599  44.072  1.00  0.00           H  
ATOM    238 HD12 ILE    18      70.279  73.279  44.220  1.00  0.00           H  
ATOM    239 HD13 ILE    18      69.143  71.996  43.738  1.00  0.00           H  
ATOM    240  C   ILE    18      69.169  74.705  39.144  1.00  0.00           C  
ATOM    241  O   ILE    18      68.556  74.056  38.259  1.00  0.00           O  
ATOM    242  N   GLY    19      69.023  76.032  39.257  1.00  0.00           N  
ATOM    243  H   GLY    19      69.686  76.623  39.758  1.00  0.00           H  
ATOM    244  CA  GLY    19      67.890  76.782  38.667  1.00  0.00           C  
ATOM    245  HA2 GLY    19      66.961  76.235  38.829  1.00  0.00           H  
ATOM    246  HA3 GLY    19      67.785  77.745  39.168  1.00  0.00           H  
ATOM    247  C   GLY    19      68.113  77.004  37.138  1.00  0.00           C  
ATOM    248  O   GLY    19      67.144  77.123  36.385  1.00  0.00           O  
ATOM    249  N   LEU    20      69.350  77.014  36.694  1.00  0.00           N  
ATOM    250  H   LEU    20      70.130  77.051  37.351  1.00  0.00           H  
ATOM    251  CA  LEU    20      69.843  76.979  35.275  1.00  0.00           C  
ATOM    252  HA  LEU    20      69.394  77.825  34.755  1.00  0.00           H  
ATOM    253  CB  LEU    20      71.418  77.270  35.108  1.00  0.00           C  
ATOM    254  HB2 LEU    20      71.657  78.189  35.644  1.00  0.00           H  
ATOM    255  HB3 LEU    20      71.969  76.465  35.595  1.00  0.00           H  
ATOM    256  CG  LEU    20      71.930  77.404  33.672  1.00  0.00           C  
ATOM    257  HG  LEU    20      71.733  76.512  33.076  1.00  0.00           H  
ATOM    258  CD1 LEU    20      71.208  78.559  33.016  1.00  0.00           C  
ATOM    259 HD11 LEU    20      71.557  78.672  31.990  1.00  0.00           H  
ATOM    260 HD12 LEU    20      70.135  78.365  33.014  1.00  0.00           H  
ATOM    261 HD13 LEU    20      71.409  79.476  33.571  1.00  0.00           H  
ATOM    262  CD2 LEU    20      73.444  77.604  33.725  1.00  0.00           C  
ATOM    263 HD21 LEU    20      73.834  77.703  32.712  1.00  0.00           H  
ATOM    264 HD22 LEU    20      73.671  78.508  34.291  1.00  0.00           H  
ATOM    265 HD23 LEU    20      73.908  76.746  34.211  1.00  0.00           H  
ATOM    266  C   LEU    20      69.363  75.707  34.585  1.00  0.00           C  
ATOM    267  O   LEU    20      68.662  75.779  33.582  1.00  0.00           O  
ATOM    268  N   GLU    21      69.570  74.576  35.247  1.00  0.00           N  
ATOM    269  H   GLU    21      70.061  74.537  36.141  1.00  0.00           H  
ATOM    270  CA  GLU    21      69.124  73.289  34.779  1.00  0.00           C  
ATOM    271  HA  GLU    21      69.396  73.275  33.724  1.00  0.00           H  
ATOM    272  CB  GLU    21      69.772  72.229  35.649  1.00  0.00           C  
ATOM    273  HB2 GLU    21      70.847  72.402  35.622  1.00  0.00           H  
ATOM    274  HB3 GLU    21      69.445  72.407  36.673  1.00  0.00           H  
ATOM    275  CG  GLU    21      69.544  70.754  35.351  1.00  0.00           C  
ATOM    276  HG2 GLU    21      70.229  70.162  35.956  1.00  0.00           H  
ATOM    277  HG3 GLU    21      68.533  70.484  35.655  1.00  0.00           H  
ATOM    278  CD  GLU    21      69.737  70.380  33.869  1.00  0.00           C  
ATOM    279  OE1 GLU    21      70.423  71.231  33.173  1.00  0.00           O  
ATOM    280  OE2 GLU    21      69.346  69.290  33.470  1.00  0.00           O  
ATOM    281  C   GLU    21      67.608  73.009  34.866  1.00  0.00           C  
ATOM    282  O   GLU    21      67.031  72.455  33.970  1.00  0.00           O  
ATOM    283  N   ILE    22      66.914  73.566  35.877  1.00  0.00           N  
ATOM    284  H   ILE    22      67.377  74.051  36.645  1.00  0.00           H  
ATOM    285  CA  ILE    22      65.434  73.557  36.020  1.00  0.00           C  
ATOM    286  HA  ILE    22      65.000  72.559  35.970  1.00  0.00           H  
ATOM    287  CB  ILE    22      65.053  74.114  37.427  1.00  0.00           C  
ATOM    288  HB  ILE    22      65.685  74.997  37.519  1.00  0.00           H  
ATOM    289  CG2 ILE    22      63.522  74.617  37.591  1.00  0.00           C  
ATOM    290 HG21 ILE    22      63.366  74.983  38.606  1.00  0.00           H  
ATOM    291 HG22 ILE    22      63.324  75.420  36.881  1.00  0.00           H  
ATOM    292 HG23 ILE    22      62.843  73.786  37.398  1.00  0.00           H  
ATOM    293  CG1 ILE    22      65.355  73.091  38.553  1.00  0.00           C  
ATOM    294 HG12 ILE    22      64.858  72.149  38.323  1.00  0.00           H  
ATOM    295 HG13 ILE    22      66.426  72.889  38.575  1.00  0.00           H  
ATOM    296  CD1 ILE    22      64.916  73.560  39.906  1.00  0.00           C  
ATOM    297 HD11 ILE    22      65.156  72.801  40.650  1.00  0.00           H  
ATOM    298 HD12 ILE    22      65.432  74.488  40.155  1.00  0.00           H  
ATOM    299 HD13 ILE    22      63.840  73.735  39.899  1.00  0.00           H  
ATOM    300  C   ILE    22      64.889  74.386  34.857  1.00  0.00           C  
ATOM    301  O   ILE    22      63.956  73.906  34.145  1.00  0.00           O  
ATOM    302  N   ALA    23      65.327  75.608  34.714  1.00  0.00           N  
ATOM    303  H   ALA    23      66.003  76.043  35.342  1.00  0.00           H  
ATOM    304  CA  ALA    23      64.884  76.471  33.629  1.00  0.00           C  
ATOM    305  HA  ALA    23      63.803  76.504  33.763  1.00  0.00           H  
ATOM    306  CB  ALA    23      65.391  77.928  33.738  1.00  0.00           C  
ATOM    307  HB1 ALA    23      65.018  78.508  32.892  1.00  0.00           H  
ATOM    308  HB2 ALA    23      65.032  78.371  34.668  1.00  0.00           H  
ATOM    309  HB3 ALA    23      66.482  77.935  33.730  1.00  0.00           H  
ATOM    310  C   ALA    23      65.133  75.889  32.202  1.00  0.00           C  
ATOM    311  O   ALA    23      64.266  75.804  31.371  1.00  0.00           O  
ATOM    312  N   ARG    24      66.332  75.272  31.945  1.00  0.00           N  
ATOM    313  H   ARG    24      67.128  75.301  32.581  1.00  0.00           H  
ATOM    314  CA  ARG    24      66.580  74.489  30.684  1.00  0.00           C  
ATOM    315  HA  ARG    24      66.382  75.182  29.866  1.00  0.00           H  
ATOM    316  CB  ARG    24      68.054  73.962  30.719  1.00  0.00           C  
ATOM    317  HB2 ARG    24      68.333  73.744  31.750  1.00  0.00           H  
ATOM    318  HB3 ARG    24      68.112  73.023  30.169  1.00  0.00           H  
ATOM    319  CG  ARG    24      69.045  74.943  30.134  1.00  0.00           C  
ATOM    320  HG2 ARG    24      68.645  75.308  29.188  1.00  0.00           H  
ATOM    321  HG3 ARG    24      69.112  75.801  30.804  1.00  0.00           H  
ATOM    322  CD  ARG    24      70.463  74.413  29.886  1.00  0.00           C  
ATOM    323  HD2 ARG    24      70.452  73.742  29.027  1.00  0.00           H  
ATOM    324  HD3 ARG    24      71.120  75.245  29.632  1.00  0.00           H  
ATOM    325  NE  ARG    24      71.028  73.679  31.086  1.00  0.00           N  
ATOM    326  HE  ARG    24      70.527  72.831  31.351  1.00  0.00           H  
ATOM    327  CZ  ARG    24      72.073  73.976  31.840  1.00  0.00           C  
ATOM    328  NH1 ARG    24      73.016  74.741  31.390  1.00  0.00           N  
ATOM    329 HH11 ARG    24      72.957  75.122  30.445  1.00  0.00           H  
ATOM    330 HH12 ARG    24      73.817  74.963  31.980  1.00  0.00           H  
ATOM    331  NH2 ARG    24      72.090  73.453  33.065  1.00  0.00           N  
ATOM    332 HH21 ARG    24      71.322  72.859  33.377  1.00  0.00           H  
ATOM    333 HH22 ARG    24      72.872  73.647  33.692  1.00  0.00           H  
ATOM    334  C   ARG    24      65.658  73.305  30.442  1.00  0.00           C  
ATOM    335  O   ARG    24      65.071  73.171  29.342  1.00  0.00           O  
ATOM    336  N   ARG    25      65.553  72.412  31.444  1.00  0.00           N  
ATOM    337  H   ARG    25      66.107  72.449  32.299  1.00  0.00           H  
ATOM    338  CA  ARG    25      64.588  71.262  31.380  1.00  0.00           C  
ATOM    339  HA  ARG    25      64.681  70.748  30.424  1.00  0.00           H  
ATOM    340  CB  ARG    25      64.976  70.383  32.606  1.00  0.00           C  
ATOM    341  HB2 ARG    25      65.982  70.001  32.433  1.00  0.00           H  
ATOM    342  HB3 ARG    25      65.029  71.036  33.477  1.00  0.00           H  
ATOM    343  CG  ARG    25      64.092  69.200  32.973  1.00  0.00           C  
ATOM    344  HG2 ARG    25      64.399  68.774  33.928  1.00  0.00           H  
ATOM    345  HG3 ARG    25      63.055  69.518  33.083  1.00  0.00           H  
ATOM    346  CD  ARG    25      64.221  68.148  31.842  1.00  0.00           C  
ATOM    347  HD2 ARG    25      63.957  68.608  30.890  1.00  0.00           H  
ATOM    348  HD3 ARG    25      65.260  67.827  31.764  1.00  0.00           H  
ATOM    349  NE  ARG    25      63.337  66.936  32.077  1.00  0.00           N  
ATOM    350  HE  ARG    25      62.382  67.007  31.725  1.00  0.00           H  
ATOM    351  CZ  ARG    25      63.632  65.849  32.654  1.00  0.00           C  
ATOM    352  NH1 ARG    25      64.692  65.763  33.348  1.00  0.00           N  
ATOM    353 HH11 ARG    25      65.307  66.571  33.441  1.00  0.00           H  
ATOM    354 HH12 ARG    25      64.928  64.886  33.812  1.00  0.00           H  
ATOM    355  NH2 ARG    25      62.793  64.876  32.727  1.00  0.00           N  
ATOM    356 HH21 ARG    25      61.866  64.970  32.313  1.00  0.00           H  
ATOM    357 HH22 ARG    25      63.056  64.009  33.198  1.00  0.00           H  
ATOM    358  C   ARG    25      63.100  71.626  31.360  1.00  0.00           C  
ATOM    359  O   ARG    25      62.456  70.961  30.575  1.00  0.00           O  
ATOM    360  N   LEU    26      62.581  72.693  31.943  1.00  0.00           N  
ATOM    361  H   LEU    26      63.075  73.244  32.646  1.00  0.00           H  
ATOM    362  CA  LEU    26      61.234  73.192  31.635  1.00  0.00           C  
ATOM    363  HA  LEU    26      60.549  72.362  31.808  1.00  0.00           H  
ATOM    364  CB  LEU    26      60.972  74.414  32.523  1.00  0.00           C  
ATOM    365  HB2 LEU    26      61.919  74.918  32.716  1.00  0.00           H  
ATOM    366  HB3 LEU    26      60.343  75.116  31.977  1.00  0.00           H  
ATOM    367  CG  LEU    26      60.286  74.082  33.898  1.00  0.00           C  
ATOM    368  HG  LEU    26      59.303  73.783  33.533  1.00  0.00           H  
ATOM    369  CD1 LEU    26      60.838  72.907  34.709  1.00  0.00           C  
ATOM    370 HD11 LEU    26      60.265  72.800  35.631  1.00  0.00           H  
ATOM    371 HD12 LEU    26      60.756  71.991  34.123  1.00  0.00           H  
ATOM    372 HD13 LEU    26      61.884  73.091  34.952  1.00  0.00           H  
ATOM    373  CD2 LEU    26      60.203  75.272  34.840  1.00  0.00           C  
ATOM    374 HD21 LEU    26      59.718  74.968  35.767  1.00  0.00           H  
ATOM    375 HD22 LEU    26      61.209  75.634  35.057  1.00  0.00           H  
ATOM    376 HD23 LEU    26      59.624  76.067  34.371  1.00  0.00           H  
ATOM    377  C   LEU    26      61.033  73.679  30.083  1.00  0.00           C  
ATOM    378  O   LEU    26      59.957  73.392  29.457  1.00  0.00           O  
ATOM    379  N   GLY    27      62.111  74.353  29.592  1.00  0.00           N  
ATOM    380  H   GLY    27      62.932  74.715  30.077  1.00  0.00           H  
ATOM    381  CA  GLY    27      61.979  74.541  28.112  1.00  0.00           C  
ATOM    382  HA2 GLY    27      61.106  75.164  27.922  1.00  0.00           H  
ATOM    383  HA3 GLY    27      62.848  75.093  27.756  1.00  0.00           H  
ATOM    384  C   GLY    27      61.845  73.234  27.264  1.00  0.00           C  
ATOM    385  O   GLY    27      60.848  73.062  26.567  1.00  0.00           O  
ATOM    386  N   LYS    28      62.700  72.187  27.435  1.00  0.00           N  
ATOM    387  H   LYS    28      63.454  72.203  28.121  1.00  0.00           H  
ATOM    388  CA  LYS    28      62.645  70.914  26.662  1.00  0.00           C  
ATOM    389  HA  LYS    28      62.715  71.160  25.602  1.00  0.00           H  
ATOM    390  CB  LYS    28      63.779  70.010  27.113  1.00  0.00           C  
ATOM    391  HB2 LYS    28      63.675  69.856  28.187  1.00  0.00           H  
ATOM    392  HB3 LYS    28      63.641  69.040  26.636  1.00  0.00           H  
ATOM    393  CG  LYS    28      65.203  70.462  26.844  1.00  0.00           C  
ATOM    394  HG2 LYS    28      65.415  71.345  27.446  1.00  0.00           H  
ATOM    395  HG3 LYS    28      65.890  69.681  27.171  1.00  0.00           H  
ATOM    396  CD  LYS    28      65.489  70.797  25.318  1.00  0.00           C  
ATOM    397  HD2 LYS    28      65.046  70.019  24.696  1.00  0.00           H  
ATOM    398  HD3 LYS    28      64.991  71.732  25.062  1.00  0.00           H  
ATOM    399  CE  LYS    28      67.017  70.920  24.971  1.00  0.00           C  
ATOM    400  HE2 LYS    28      67.440  71.781  25.489  1.00  0.00           H  
ATOM    401  HE3 LYS    28      67.545  70.039  25.335  1.00  0.00           H  
ATOM    402  NZ  LYS    28      67.241  71.063  23.520  1.00  0.00           N  
ATOM    403  HZ1 LYS    28      68.262  71.141  23.333  1.00  0.00           H  
ATOM    404  HZ2 LYS    28      66.862  70.230  23.026  1.00  0.00           H  
ATOM    405  HZ3 LYS    28      66.760  71.918  23.176  1.00  0.00           H  
ATOM    406  C   LYS    28      61.327  70.148  26.960  1.00  0.00           C  
ATOM    407  O   LYS    28      60.810  69.540  26.015  1.00  0.00           O  
ATOM    408  N   GLU    29      60.929  70.186  28.225  1.00  0.00           N  
ATOM    409  H   GLU    29      61.509  70.525  28.992  1.00  0.00           H  
ATOM    410  CA  GLU    29      59.603  69.735  28.631  1.00  0.00           C  
ATOM    411  HA  GLU    29      59.399  68.765  28.178  1.00  0.00           H  
ATOM    412  CB  GLU    29      59.609  69.573  30.111  1.00  0.00           C  
ATOM    413  HB2 GLU    29      59.766  70.544  30.580  1.00  0.00           H  
ATOM    414  HB3 GLU    29      58.632  69.216  30.438  1.00  0.00           H  
ATOM    415  CG  GLU    29      60.701  68.589  30.593  1.00  0.00           C  
ATOM    416  HG2 GLU    29      61.538  68.617  29.895  1.00  0.00           H  
ATOM    417  HG3 GLU    29      61.080  68.924  31.559  1.00  0.00           H  
ATOM    418  CD  GLU    29      60.190  67.097  30.728  1.00  0.00           C  
ATOM    419  OE1 GLU    29      61.065  66.164  30.746  1.00  0.00           O  
ATOM    420  OE2 GLU    29      58.963  66.914  30.769  1.00  0.00           O  
ATOM    421  C   GLU    29      58.414  70.569  28.045  1.00  0.00           C  
ATOM    422  O   GLU    29      57.296  70.126  28.346  1.00  0.00           O  
ATOM    423  N   GLY    30      58.585  71.622  27.216  1.00  0.00           N  
ATOM    424  H   GLY    30      59.458  72.148  27.202  1.00  0.00           H  
ATOM    425  CA  GLY    30      57.618  72.149  26.269  1.00  0.00           C  
ATOM    426  HA2 GLY    30      58.105  72.310  25.307  1.00  0.00           H  
ATOM    427  HA3 GLY    30      56.831  71.413  26.109  1.00  0.00           H  
ATOM    428  C   GLY    30      56.996  73.461  26.747  1.00  0.00           C  
ATOM    429  O   GLY    30      55.979  73.786  26.209  1.00  0.00           O  
ATOM    430  N   LEU    31      57.484  74.123  27.815  1.00  0.00           N  
ATOM    431  H   LEU    31      58.408  73.921  28.198  1.00  0.00           H  
ATOM    432  CA  LEU    31      56.788  75.185  28.555  1.00  0.00           C  
ATOM    433  HA  LEU    31      55.724  75.057  28.351  1.00  0.00           H  
ATOM    434  CB  LEU    31      57.003  75.109  30.068  1.00  0.00           C  
ATOM    435  HB2 LEU    31      58.076  75.058  30.252  1.00  0.00           H  
ATOM    436  HB3 LEU    31      56.648  76.042  30.505  1.00  0.00           H  
ATOM    437  CG  LEU    31      56.332  73.942  30.826  1.00  0.00           C  
ATOM    438  HG  LEU    31      55.519  73.635  30.169  1.00  0.00           H  
ATOM    439  CD1 LEU    31      57.183  72.702  30.976  1.00  0.00           C  
ATOM    440 HD11 LEU    31      56.625  71.941  31.522  1.00  0.00           H  
ATOM    441 HD12 LEU    31      57.447  72.320  29.989  1.00  0.00           H  
ATOM    442 HD13 LEU    31      58.092  72.948  31.524  1.00  0.00           H  
ATOM    443  CD2 LEU    31      55.696  74.385  32.166  1.00  0.00           C  
ATOM    444 HD21 LEU    31      55.239  73.524  32.655  1.00  0.00           H  
ATOM    445 HD22 LEU    31      56.466  74.805  32.814  1.00  0.00           H  
ATOM    446 HD23 LEU    31      54.933  75.140  31.974  1.00  0.00           H  
ATOM    447  C   LEU    31      57.319  76.548  28.092  1.00  0.00           C  
ATOM    448  O   LEU    31      58.429  76.699  27.633  1.00  0.00           O  
ATOM    449  N   ARG    32      56.516  77.565  28.217  1.00  0.00           N  
ATOM    450  H   ARG    32      55.501  77.529  28.314  1.00  0.00           H  
ATOM    451  CA  ARG    32      57.150  78.932  28.217  1.00  0.00           C  
ATOM    452  HA  ARG    32      57.861  78.976  27.392  1.00  0.00           H  
ATOM    453  CB  ARG    32      56.099  80.090  28.043  1.00  0.00           C  
ATOM    454  HB2 ARG    32      55.282  79.975  28.755  1.00  0.00           H  
ATOM    455  HB3 ARG    32      56.561  81.058  28.242  1.00  0.00           H  
ATOM    456  CG  ARG    32      55.557  80.030  26.565  1.00  0.00           C  
ATOM    457  HG2 ARG    32      56.374  80.214  25.867  1.00  0.00           H  
ATOM    458  HG3 ARG    32      55.177  79.031  26.354  1.00  0.00           H  
ATOM    459  CD  ARG    32      54.439  81.068  26.341  1.00  0.00           C  
ATOM    460  HD2 ARG    32      54.632  81.957  26.942  1.00  0.00           H  
ATOM    461  HD3 ARG    32      54.430  81.385  25.298  1.00  0.00           H  
ATOM    462  NE  ARG    32      53.105  80.479  26.711  1.00  0.00           N  
ATOM    463  HE  ARG    32      53.110  79.510  27.028  1.00  0.00           H  
ATOM    464  CZ  ARG    32      51.928  81.074  26.670  1.00  0.00           C  
ATOM    465  NH1 ARG    32      51.663  82.259  26.303  1.00  0.00           N  
ATOM    466 HH11 ARG    32      52.411  82.876  25.989  1.00  0.00           H  
ATOM    467 HH12 ARG    32      50.699  82.594  26.321  1.00  0.00           H  
ATOM    468  NH2 ARG    32      50.949  80.392  27.109  1.00  0.00           N  
ATOM    469 HH21 ARG    32      51.102  79.447  27.461  1.00  0.00           H  
ATOM    470 HH22 ARG    32      50.009  80.789  27.108  1.00  0.00           H  
ATOM    471  C   ARG    32      57.773  79.129  29.619  1.00  0.00           C  
ATOM    472  O   ARG    32      57.394  78.656  30.649  1.00  0.00           O  
ATOM    473  N   VAL    33      58.841  79.940  29.608  1.00  0.00           N  
ATOM    474  H   VAL    33      59.035  80.573  28.833  1.00  0.00           H  
ATOM    475  CA  VAL    33      59.848  80.025  30.681  1.00  0.00           C  
ATOM    476  HA  VAL    33      59.484  79.540  31.587  1.00  0.00           H  
ATOM    477  CB  VAL    33      61.128  79.206  30.319  1.00  0.00           C  
ATOM    478  HB  VAL    33      61.518  79.601  29.381  1.00  0.00           H  
ATOM    479  CG1 VAL    33      62.105  79.341  31.495  1.00  0.00           C  
ATOM    480 HG11 VAL    33      63.015  78.780  31.278  1.00  0.00           H  
ATOM    481 HG12 VAL    33      62.353  80.392  31.643  1.00  0.00           H  
ATOM    482 HG13 VAL    33      61.643  78.946  32.400  1.00  0.00           H  
ATOM    483  CG2 VAL    33      60.850  77.660  30.108  1.00  0.00           C  
ATOM    484 HG21 VAL    33      61.782  77.153  29.859  1.00  0.00           H  
ATOM    485 HG22 VAL    33      60.439  77.235  31.024  1.00  0.00           H  
ATOM    486 HG23 VAL    33      60.137  77.526  29.295  1.00  0.00           H  
ATOM    487  C   VAL    33      60.068  81.482  31.081  1.00  0.00           C  
ATOM    488  O   VAL    33      60.514  82.406  30.430  1.00  0.00           O  
ATOM    489  N   PHE    34      59.777  81.781  32.358  1.00  0.00           N  
ATOM    490  H   PHE    34      59.290  81.118  32.960  1.00  0.00           H  
ATOM    491  CA  PHE    34      60.088  83.023  33.054  1.00  0.00           C  
ATOM    492  HA  PHE    34      60.606  83.680  32.355  1.00  0.00           H  
ATOM    493  CB  PHE    34      58.811  83.819  33.462  1.00  0.00           C  
ATOM    494  HB2 PHE    34      58.029  83.615  32.730  1.00  0.00           H  
ATOM    495  HB3 PHE    34      58.457  83.437  34.420  1.00  0.00           H  
ATOM    496  CG  PHE    34      58.979  85.290  33.575  1.00  0.00           C  
ATOM    497  CD1 PHE    34      59.287  85.819  34.846  1.00  0.00           C  
ATOM    498  HD1 PHE    34      59.481  85.172  35.689  1.00  0.00           H  
ATOM    499  CE1 PHE    34      59.331  87.182  34.974  1.00  0.00           C  
ATOM    500  HE1 PHE    34      59.523  87.626  35.939  1.00  0.00           H  
ATOM    501  CZ  PHE    34      59.126  88.006  33.846  1.00  0.00           C  
ATOM    502  HZ  PHE    34      59.147  89.077  33.984  1.00  0.00           H  
ATOM    503  CE2 PHE    34      58.898  87.512  32.571  1.00  0.00           C  
ATOM    504  HE2 PHE    34      58.747  88.176  31.733  1.00  0.00           H  
ATOM    505  CD2 PHE    34      58.871  86.099  32.407  1.00  0.00           C  
ATOM    506  HD2 PHE    34      58.772  85.654  31.427  1.00  0.00           H  
ATOM    507  C   PHE    34      61.019  82.775  34.171  1.00  0.00           C  
ATOM    508  O   PHE    34      60.875  81.896  35.045  1.00  0.00           O  
ATOM    509  N   VAL    35      62.133  83.523  34.186  1.00  0.00           N  
ATOM    510  H   VAL    35      62.307  84.246  33.487  1.00  0.00           H  
ATOM    511  CA  VAL    35      63.250  83.412  35.194  1.00  0.00           C  
ATOM    512  HA  VAL    35      62.965  82.606  35.870  1.00  0.00           H  
ATOM    513  CB  VAL    35      64.571  83.027  34.523  1.00  0.00           C  
ATOM    514  HB  VAL    35      65.240  83.506  35.238  1.00  0.00           H  
ATOM    515  CG1 VAL    35      64.713  81.500  34.367  1.00  0.00           C  
ATOM    516 HG11 VAL    35      65.664  81.270  33.887  1.00  0.00           H  
ATOM    517 HG12 VAL    35      64.679  81.029  35.350  1.00  0.00           H  
ATOM    518 HG13 VAL    35      63.896  81.120  33.755  1.00  0.00           H  
ATOM    519  CG2 VAL    35      64.939  83.571  33.167  1.00  0.00           C  
ATOM    520 HG21 VAL    35      65.911  83.179  32.868  1.00  0.00           H  
ATOM    521 HG22 VAL    35      64.187  83.270  32.438  1.00  0.00           H  
ATOM    522 HG23 VAL    35      64.985  84.659  33.212  1.00  0.00           H  
ATOM    523  C   VAL    35      63.400  84.619  36.046  1.00  0.00           C  
ATOM    524  O   VAL    35      63.112  85.790  35.671  1.00  0.00           O  
ATOM    525  N   CYS    36      63.861  84.467  37.311  1.00  0.00           N  
ATOM    526  H   CYS    36      64.191  83.561  37.644  1.00  0.00           H  
ATOM    527  CA  CYS    36      63.967  85.513  38.370  1.00  0.00           C  
ATOM    528  HA  CYS    36      64.091  86.502  37.927  1.00  0.00           H  
ATOM    529  CB  CYS    36      62.689  85.465  39.169  1.00  0.00           C  
ATOM    530  HB2 CYS    36      61.840  85.689  38.523  1.00  0.00           H  
ATOM    531  HB3 CYS    36      62.534  84.460  39.562  1.00  0.00           H  
ATOM    532  SG  CYS    36      62.757  86.665  40.545  1.00  0.00           S  
ATOM    533  HG  CYS    36      62.911  87.865  40.067  1.00  0.00           H  
ATOM    534  C   CYS    36      65.193  85.302  39.236  1.00  0.00           C  
ATOM    535  O   CYS    36      65.472  84.164  39.587  1.00  0.00           O  
ATOM    536  N   ALA    37      65.905  86.286  39.626  1.00  0.00           N  
ATOM    537  H   ALA    37      65.659  87.233  39.341  1.00  0.00           H  
ATOM    538  CA  ALA    37      67.117  86.299  40.484  1.00  0.00           C  
ATOM    539  HA  ALA    37      66.893  85.830  41.442  1.00  0.00           H  
ATOM    540  CB  ALA    37      68.213  85.568  39.751  1.00  0.00           C  
ATOM    541  HB1 ALA    37      69.117  85.562  40.359  1.00  0.00           H  
ATOM    542  HB2 ALA    37      67.900  84.543  39.556  1.00  0.00           H  
ATOM    543  HB3 ALA    37      68.416  86.071  38.805  1.00  0.00           H  
ATOM    544  C   ALA    37      67.594  87.780  40.718  1.00  0.00           C  
ATOM    545  O   ALA    37      66.994  88.678  40.097  1.00  0.00           O  
ATOM    546  N   ARG    38      68.521  88.053  41.653  1.00  0.00           N  
ATOM    547  H   ARG    38      69.077  87.345  42.131  1.00  0.00           H  
ATOM    548  CA  ARG    38      68.803  89.420  42.062  1.00  0.00           C  
ATOM    549  HA  ARG    38      67.813  89.865  42.165  1.00  0.00           H  
ATOM    550  CB  ARG    38      69.625  89.430  43.379  1.00  0.00           C  
ATOM    551  HB2 ARG    38      70.605  88.988  43.199  1.00  0.00           H  
ATOM    552  HB3 ARG    38      69.792  90.459  43.694  1.00  0.00           H  
ATOM    553  CG  ARG    38      68.890  88.631  44.546  1.00  0.00           C  
ATOM    554  HG2 ARG    38      68.015  89.192  44.876  1.00  0.00           H  
ATOM    555  HG3 ARG    38      68.530  87.676  44.162  1.00  0.00           H  
ATOM    556  CD  ARG    38      69.840  88.377  45.768  1.00  0.00           C  
ATOM    557  HD2 ARG    38      70.323  89.317  46.038  1.00  0.00           H  
ATOM    558  HD3 ARG    38      69.238  88.072  46.624  1.00  0.00           H  
ATOM    559  NE  ARG    38      70.825  87.412  45.544  1.00  0.00           N  
ATOM    560  HE  ARG    38      71.046  87.255  44.560  1.00  0.00           H  
ATOM    561  CZ  ARG    38      71.511  86.678  46.378  1.00  0.00           C  
ATOM    562  NH1 ARG    38      71.436  86.867  47.666  1.00  0.00           N  
ATOM    563 HH11 ARG    38      70.833  87.600  48.039  1.00  0.00           H  
ATOM    564 HH12 ARG    38      71.980  86.283  48.300  1.00  0.00           H  
ATOM    565  NH2 ARG    38      72.444  85.848  45.934  1.00  0.00           N  
ATOM    566 HH21 ARG    38      72.631  85.779  44.933  1.00  0.00           H  
ATOM    567 HH22 ARG    38      72.976  85.278  46.592  1.00  0.00           H  
ATOM    568  C   ARG    38      69.586  90.253  41.070  1.00  0.00           C  
ATOM    569  O   ARG    38      69.297  91.400  40.840  1.00  0.00           O  
ATOM    570  N   GLY    39      70.640  89.643  40.438  1.00  0.00           N  
ATOM    571  H   GLY    39      70.798  88.637  40.482  1.00  0.00           H  
ATOM    572  CA  GLY    39      71.626  90.338  39.652  1.00  0.00           C  
ATOM    573  HA2 GLY    39      71.792  91.323  40.088  1.00  0.00           H  
ATOM    574  HA3 GLY    39      72.570  89.798  39.717  1.00  0.00           H  
ATOM    575  C   GLY    39      71.256  90.506  38.189  1.00  0.00           C  
ATOM    576  O   GLY    39      70.996  89.469  37.554  1.00  0.00           O  
ATOM    577  N   GLU    40      71.057  91.651  37.679  1.00  0.00           N  
ATOM    578  H   GLU    40      71.225  92.525  38.175  1.00  0.00           H  
ATOM    579  CA  GLU    40      70.560  91.828  36.311  1.00  0.00           C  
ATOM    580  HA  GLU    40      69.604  91.306  36.276  1.00  0.00           H  
ATOM    581  CB  GLU    40      70.210  93.328  35.949  1.00  0.00           C  
ATOM    582  HB2 GLU    40      69.577  93.734  36.739  1.00  0.00           H  
ATOM    583  HB3 GLU    40      71.134  93.907  35.952  1.00  0.00           H  
ATOM    584  CG  GLU    40      69.513  93.545  34.614  1.00  0.00           C  
ATOM    585  HG2 GLU    40      70.070  92.994  33.857  1.00  0.00           H  
ATOM    586  HG3 GLU    40      68.525  93.086  34.679  1.00  0.00           H  
ATOM    587  CD  GLU    40      69.319  95.038  34.082  1.00  0.00           C  
ATOM    588  OE1 GLU    40      69.386  95.218  32.800  1.00  0.00           O  
ATOM    589  OE2 GLU    40      69.364  95.951  34.912  1.00  0.00           O  
ATOM    590  C   GLU    40      71.467  91.134  35.253  1.00  0.00           C  
ATOM    591  O   GLU    40      70.994  90.307  34.498  1.00  0.00           O  
ATOM    592  N   GLU    41      72.773  91.358  35.279  1.00  0.00           N  
ATOM    593  H   GLU    41      73.235  91.958  35.962  1.00  0.00           H  
ATOM    594  CA  GLU    41      73.684  90.737  34.295  1.00  0.00           C  
ATOM    595  HA  GLU    41      73.277  90.914  33.299  1.00  0.00           H  
ATOM    596  CB  GLU    41      75.117  91.406  34.374  1.00  0.00           C  
ATOM    597  HB2 GLU    41      75.013  92.477  34.545  1.00  0.00           H  
ATOM    598  HB3 GLU    41      75.666  90.998  35.223  1.00  0.00           H  
ATOM    599  CG  GLU    41      75.902  91.165  33.093  1.00  0.00           C  
ATOM    600  HG2 GLU    41      76.905  91.575  33.209  1.00  0.00           H  
ATOM    601  HG3 GLU    41      76.013  90.091  32.941  1.00  0.00           H  
ATOM    602  CD  GLU    41      75.263  91.770  31.870  1.00  0.00           C  
ATOM    603  OE1 GLU    41      74.356  92.659  31.962  1.00  0.00           O  
ATOM    604  OE2 GLU    41      75.598  91.312  30.762  1.00  0.00           O  
ATOM    605  C   GLU    41      73.772  89.134  34.493  1.00  0.00           C  
ATOM    606  O   GLU    41      73.942  88.461  33.486  1.00  0.00           O  
ATOM    607  N   GLY    42      73.694  88.540  35.714  1.00  0.00           N  
ATOM    608  H   GLY    42      73.690  89.073  36.584  1.00  0.00           H  
ATOM    609  CA  GLY    42      73.606  87.064  35.930  1.00  0.00           C  
ATOM    610  HA2 GLY    42      74.408  86.570  35.382  1.00  0.00           H  
ATOM    611  HA3 GLY    42      73.757  86.844  36.986  1.00  0.00           H  
ATOM    612  C   GLY    42      72.217  86.480  35.466  1.00  0.00           C  
ATOM    613  O   GLY    42      72.198  85.450  34.782  1.00  0.00           O  
ATOM    614  N   LEU    43      71.105  87.220  35.699  1.00  0.00           N  
ATOM    615  H   LEU    43      71.102  88.036  36.311  1.00  0.00           H  
ATOM    616  CA  LEU    43      69.781  86.931  35.098  1.00  0.00           C  
ATOM    617  HA  LEU    43      69.587  85.868  35.244  1.00  0.00           H  
ATOM    618  CB  LEU    43      68.705  87.753  35.820  1.00  0.00           C  
ATOM    619  HB2 LEU    43      68.862  87.643  36.893  1.00  0.00           H  
ATOM    620  HB3 LEU    43      68.869  88.804  35.581  1.00  0.00           H  
ATOM    621  CG  LEU    43      67.178  87.410  35.507  1.00  0.00           C  
ATOM    622  HG  LEU    43      66.975  87.664  34.467  1.00  0.00           H  
ATOM    623  CD1 LEU    43      66.873  85.899  35.647  1.00  0.00           C  
ATOM    624 HD11 LEU    43      65.821  85.718  35.424  1.00  0.00           H  
ATOM    625 HD12 LEU    43      67.494  85.336  34.950  1.00  0.00           H  
ATOM    626 HD13 LEU    43      67.088  85.577  36.665  1.00  0.00           H  
ATOM    627  CD2 LEU    43      66.301  88.224  36.407  1.00  0.00           C  
ATOM    628 HD21 LEU    43      65.255  87.995  36.200  1.00  0.00           H  
ATOM    629 HD22 LEU    43      66.526  87.986  37.447  1.00  0.00           H  
ATOM    630 HD23 LEU    43      66.482  89.284  36.230  1.00  0.00           H  
ATOM    631  C   LEU    43      69.725  87.113  33.573  1.00  0.00           C  
ATOM    632  O   LEU    43      69.000  86.367  32.933  1.00  0.00           O  
ATOM    633  N   ARG    44      70.570  87.984  32.976  1.00  0.00           N  
ATOM    634  H   ARG    44      71.137  88.671  33.473  1.00  0.00           H  
ATOM    635  CA  ARG    44      70.731  87.995  31.493  1.00  0.00           C  
ATOM    636  HA  ARG    44      69.749  87.846  31.044  1.00  0.00           H  
ATOM    637  CB  ARG    44      71.382  89.318  31.074  1.00  0.00           C  
ATOM    638  HB2 ARG    44      70.830  90.125  31.557  1.00  0.00           H  
ATOM    639  HB3 ARG    44      72.392  89.333  31.482  1.00  0.00           H  
ATOM    640  CG  ARG    44      71.477  89.645  29.599  1.00  0.00           C  
ATOM    641  HG2 ARG    44      72.107  88.912  29.097  1.00  0.00           H  
ATOM    642  HG3 ARG    44      70.490  89.584  29.141  1.00  0.00           H  
ATOM    643  CD  ARG    44      72.082  91.117  29.395  1.00  0.00           C  
ATOM    644  HD2 ARG    44      72.843  91.305  30.153  1.00  0.00           H  
ATOM    645  HD3 ARG    44      72.577  91.175  28.426  1.00  0.00           H  
ATOM    646  NE  ARG    44      71.064  92.126  29.476  1.00  0.00           N  
ATOM    647  HE  ARG    44      70.295  92.033  28.812  1.00  0.00           H  
ATOM    648  CZ  ARG    44      70.988  93.150  30.288  1.00  0.00           C  
ATOM    649  NH1 ARG    44      71.883  93.452  31.150  1.00  0.00           N  
ATOM    650 HH11 ARG    44      72.722  92.878  31.237  1.00  0.00           H  
ATOM    651 HH12 ARG    44      71.758  94.267  31.752  1.00  0.00           H  
ATOM    652  NH2 ARG    44      69.877  93.802  30.416  1.00  0.00           N  
ATOM    653 HH21 ARG    44      69.055  93.518  29.884  1.00  0.00           H  
ATOM    654 HH22 ARG    44      69.824  94.599  31.050  1.00  0.00           H  
ATOM    655  C   ARG    44      71.734  86.890  31.055  1.00  0.00           C  
ATOM    656  O   ARG    44      71.525  86.264  29.996  1.00  0.00           O  
ATOM    657  N   THR    45      72.716  86.534  31.855  1.00  0.00           N  
ATOM    658  H   THR    45      72.935  86.991  32.741  1.00  0.00           H  
ATOM    659  CA  THR    45      73.604  85.391  31.499  1.00  0.00           C  
ATOM    660  HA  THR    45      74.040  85.641  30.531  1.00  0.00           H  
ATOM    661  CB  THR    45      74.770  85.211  32.498  1.00  0.00           C  
ATOM    662  HB  THR    45      74.384  84.876  33.461  1.00  0.00           H  
ATOM    663  CG2 THR    45      75.744  84.227  31.867  1.00  0.00           C  
ATOM    664 HG21 THR    45      76.588  84.068  32.540  1.00  0.00           H  
ATOM    665 HG22 THR    45      75.239  83.279  31.689  1.00  0.00           H  
ATOM    666 HG23 THR    45      76.106  84.629  30.921  1.00  0.00           H  
ATOM    667  OG1 THR    45      75.485  86.454  32.649  1.00  0.00           O  
ATOM    668  HG1 THR    45      74.888  87.130  33.031  1.00  0.00           H  
ATOM    669  C   THR    45      72.839  84.114  31.346  1.00  0.00           C  
ATOM    670  O   THR    45      72.918  83.382  30.374  1.00  0.00           O  
ATOM    671  N   THR    46      72.023  83.841  32.379  1.00  0.00           N  
ATOM    672  H   THR    46      72.031  84.372  33.249  1.00  0.00           H  
ATOM    673  CA  THR    46      71.020  82.737  32.364  1.00  0.00           C  
ATOM    674  HA  THR    46      71.600  81.823  32.233  1.00  0.00           H  
ATOM    675  CB  THR    46      70.245  82.751  33.652  1.00  0.00           C  
ATOM    676  HB  THR    46      69.923  83.783  33.794  1.00  0.00           H  
ATOM    677  CG2 THR    46      69.039  81.777  33.635  1.00  0.00           C  
ATOM    678 HG21 THR    46      68.515  81.830  34.589  1.00  0.00           H  
ATOM    679 HG22 THR    46      68.357  82.057  32.831  1.00  0.00           H  
ATOM    680 HG23 THR    46      69.396  80.760  33.472  1.00  0.00           H  
ATOM    681  OG1 THR    46      71.079  82.220  34.707  1.00  0.00           O  
ATOM    682  HG1 THR    46      70.651  81.428  35.095  1.00  0.00           H  
ATOM    683  C   THR    46      69.990  82.798  31.184  1.00  0.00           C  
ATOM    684  O   THR    46      69.795  81.819  30.434  1.00  0.00           O  
ATOM    685  N   LEU    47      69.522  83.975  30.896  1.00  0.00           N  
ATOM    686  H   LEU    47      69.813  84.818  31.391  1.00  0.00           H  
ATOM    687  CA  LEU    47      68.540  84.237  29.845  1.00  0.00           C  
ATOM    688  HA  LEU    47      67.791  83.450  29.934  1.00  0.00           H  
ATOM    689  CB  LEU    47      67.943  85.654  30.093  1.00  0.00           C  
ATOM    690  HB2 LEU    47      67.571  85.709  31.115  1.00  0.00           H  
ATOM    691  HB3 LEU    47      68.737  86.395  30.002  1.00  0.00           H  
ATOM    692  CG  LEU    47      66.809  86.019  29.129  1.00  0.00           C  
ATOM    693  HG  LEU    47      67.107  85.726  28.122  1.00  0.00           H  
ATOM    694  CD1 LEU    47      65.510  85.363  29.338  1.00  0.00           C  
ATOM    695 HD11 LEU    47      64.801  85.713  28.587  1.00  0.00           H  
ATOM    696 HD12 LEU    47      65.628  84.283  29.250  1.00  0.00           H  
ATOM    697 HD13 LEU    47      65.135  85.607  30.332  1.00  0.00           H  
ATOM    698  CD2 LEU    47      66.586  87.517  29.449  1.00  0.00           C  
ATOM    699 HD21 LEU    47      65.787  87.907  28.818  1.00  0.00           H  
ATOM    700 HD22 LEU    47      66.308  87.628  30.496  1.00  0.00           H  
ATOM    701 HD23 LEU    47      67.504  88.071  29.256  1.00  0.00           H  
ATOM    702  C   LEU    47      68.994  84.064  28.407  1.00  0.00           C  
ATOM    703  O   LEU    47      68.284  83.560  27.561  1.00  0.00           O  
ATOM    704  N   LYS    48      70.313  84.406  28.165  1.00  0.00           N  
ATOM    705  H   LYS    48      70.887  84.928  28.828  1.00  0.00           H  
ATOM    706  CA  LYS    48      71.000  84.057  26.948  1.00  0.00           C  
ATOM    707  HA  LYS    48      70.255  84.270  26.181  1.00  0.00           H  
ATOM    708  CB  LYS    48      72.185  84.918  26.667  1.00  0.00           C  
ATOM    709  HB2 LYS    48      72.884  84.884  27.503  1.00  0.00           H  
ATOM    710  HB3 LYS    48      72.719  84.553  25.790  1.00  0.00           H  
ATOM    711  CG  LYS    48      71.721  86.304  26.444  1.00  0.00           C  
ATOM    712  HG2 LYS    48      71.147  86.365  25.520  1.00  0.00           H  
ATOM    713  HG3 LYS    48      71.057  86.614  27.251  1.00  0.00           H  
ATOM    714  CD  LYS    48      72.953  87.239  26.373  1.00  0.00           C  
ATOM    715  HD2 LYS    48      72.617  88.276  26.361  1.00  0.00           H  
ATOM    716  HD3 LYS    48      73.556  87.109  27.272  1.00  0.00           H  
ATOM    717  CE  LYS    48      73.815  86.980  25.153  1.00  0.00           C  
ATOM    718  HE2 LYS    48      74.116  85.932  25.144  1.00  0.00           H  
ATOM    719  HE3 LYS    48      73.224  87.150  24.253  1.00  0.00           H  
ATOM    720  NZ  LYS    48      75.033  87.840  25.108  1.00  0.00           N  
ATOM    721  HZ1 LYS    48      75.583  87.619  24.254  1.00  0.00           H  
ATOM    722  HZ2 LYS    48      74.750  88.841  25.089  1.00  0.00           H  
ATOM    723  HZ3 LYS    48      75.616  87.661  25.951  1.00  0.00           H  
ATOM    724  C   LYS    48      71.317  82.582  26.773  1.00  0.00           C  
ATOM    725  O   LYS    48      71.120  81.975  25.718  1.00  0.00           O  
ATOM    726  N   GLU    49      71.593  81.924  27.926  1.00  0.00           N  
ATOM    727  H   GLU    49      71.599  82.366  28.845  1.00  0.00           H  
ATOM    728  CA  GLU    49      71.913  80.493  27.943  1.00  0.00           C  
ATOM    729  HA  GLU    49      72.646  80.243  27.176  1.00  0.00           H  
ATOM    730  CB  GLU    49      72.492  80.171  29.309  1.00  0.00           C  
ATOM    731  HB2 GLU    49      73.228  80.931  29.567  1.00  0.00           H  
ATOM    732  HB3 GLU    49      71.696  80.232  30.052  1.00  0.00           H  
ATOM    733  CG  GLU    49      73.172  78.749  29.407  1.00  0.00           C  
ATOM    734  HG2 GLU    49      73.324  78.510  30.459  1.00  0.00           H  
ATOM    735  HG3 GLU    49      72.479  78.007  29.009  1.00  0.00           H  
ATOM    736  CD  GLU    49      74.512  78.603  28.677  1.00  0.00           C  
ATOM    737  OE1 GLU    49      74.554  78.219  27.494  1.00  0.00           O  
ATOM    738  OE2 GLU    49      75.539  79.105  29.164  1.00  0.00           O  
ATOM    739  C   GLU    49      70.674  79.671  27.628  1.00  0.00           C  
ATOM    740  O   GLU    49      70.697  78.664  26.894  1.00  0.00           O  
ATOM    741  N   LEU    50      69.492  80.248  27.934  1.00  0.00           N  
ATOM    742  H   LEU    50      69.425  81.078  28.522  1.00  0.00           H  
ATOM    743  CA  LEU    50      68.178  79.763  27.471  1.00  0.00           C  
ATOM    744  HA  LEU    50      68.301  78.683  27.542  1.00  0.00           H  
ATOM    745  CB  LEU    50      67.067  80.360  28.361  1.00  0.00           C  
ATOM    746  HB2 LEU    50      67.123  81.447  28.303  1.00  0.00           H  
ATOM    747  HB3 LEU    50      66.100  80.069  27.951  1.00  0.00           H  
ATOM    748  CG  LEU    50      67.112  79.951  29.834  1.00  0.00           C  
ATOM    749  HG  LEU    50      68.129  80.141  30.177  1.00  0.00           H  
ATOM    750  CD1 LEU    50      66.029  80.785  30.617  1.00  0.00           C  
ATOM    751 HD11 LEU    50      66.046  80.507  31.670  1.00  0.00           H  
ATOM    752 HD12 LEU    50      66.248  81.849  30.520  1.00  0.00           H  
ATOM    753 HD13 LEU    50      65.041  80.579  30.204  1.00  0.00           H  
ATOM    754  CD2 LEU    50      66.808  78.444  30.081  1.00  0.00           C  
ATOM    755 HD21 LEU    50      66.858  78.233  31.149  1.00  0.00           H  
ATOM    756 HD22 LEU    50      65.809  78.209  29.711  1.00  0.00           H  
ATOM    757 HD23 LEU    50      67.542  77.834  29.555  1.00  0.00           H  
ATOM    758  C   LEU    50      67.756  80.017  25.996  1.00  0.00           C  
ATOM    759  O   LEU    50      67.246  79.113  25.355  1.00  0.00           O  
ATOM    760  N   ARG    51      68.000  81.146  25.377  1.00  0.00           N  
ATOM    761  H   ARG    51      68.245  81.982  25.907  1.00  0.00           H  
ATOM    762  CA  ARG    51      67.976  81.431  23.896  1.00  0.00           C  
ATOM    763  HA  ARG    51      67.062  81.147  23.373  1.00  0.00           H  
ATOM    764  CB  ARG    51      68.128  83.012  23.798  1.00  0.00           C  
ATOM    765  HB2 ARG    51      69.003  83.322  24.368  1.00  0.00           H  
ATOM    766  HB3 ARG    51      68.310  83.289  22.759  1.00  0.00           H  
ATOM    767  CG  ARG    51      66.935  83.752  24.297  1.00  0.00           C  
ATOM    768  HG2 ARG    51      66.775  83.501  25.345  1.00  0.00           H  
ATOM    769  HG3 ARG    51      67.138  84.822  24.253  1.00  0.00           H  
ATOM    770  CD  ARG    51      65.659  83.456  23.515  1.00  0.00           C  
ATOM    771  HD2 ARG    51      65.815  83.715  22.468  1.00  0.00           H  
ATOM    772  HD3 ARG    51      65.459  82.385  23.552  1.00  0.00           H  
ATOM    773  NE  ARG    51      64.489  84.180  24.018  1.00  0.00           N  
ATOM    774  HE  ARG    51      64.665  84.850  24.766  1.00  0.00           H  
ATOM    775  CZ  ARG    51      63.238  84.072  23.624  1.00  0.00           C  
ATOM    776  NH1 ARG    51      62.964  83.448  22.532  1.00  0.00           N  
ATOM    777 HH11 ARG    51      63.715  83.040  21.975  1.00  0.00           H  
ATOM    778 HH12 ARG    51      61.996  83.362  22.223  1.00  0.00           H  
ATOM    779  NH2 ARG    51      62.264  84.535  24.281  1.00  0.00           N  
ATOM    780 HH21 ARG    51      62.429  85.021  25.162  1.00  0.00           H  
ATOM    781 HH22 ARG    51      61.313  84.424  23.929  1.00  0.00           H  
ATOM    782  C   ARG    51      69.039  80.586  23.198  1.00  0.00           C  
ATOM    783  O   ARG    51      68.819  80.276  22.069  1.00  0.00           O  
ATOM    784  N   GLU    52      70.206  80.288  23.703  1.00  0.00           N  
ATOM    785  H   GLU    52      70.620  80.708  24.535  1.00  0.00           H  
ATOM    786  CA  GLU    52      71.043  79.221  23.004  1.00  0.00           C  
ATOM    787  HA  GLU    52      71.059  79.353  21.922  1.00  0.00           H  
ATOM    788  CB  GLU    52      72.462  79.373  23.583  1.00  0.00           C  
ATOM    789  HB2 GLU    52      72.765  80.415  23.474  1.00  0.00           H  
ATOM    790  HB3 GLU    52      72.418  79.163  24.651  1.00  0.00           H  
ATOM    791  CG  GLU    52      73.567  78.477  22.954  1.00  0.00           C  
ATOM    792  HG2 GLU    52      73.423  77.436  23.244  1.00  0.00           H  
ATOM    793  HG3 GLU    52      73.516  78.515  21.866  1.00  0.00           H  
ATOM    794  CD  GLU    52      74.975  79.005  23.462  1.00  0.00           C  
ATOM    795  OE1 GLU    52      75.258  80.244  23.607  1.00  0.00           O  
ATOM    796  OE2 GLU    52      75.886  78.157  23.722  1.00  0.00           O  
ATOM    797  C   GLU    52      70.433  77.783  23.189  1.00  0.00           C  
ATOM    798  O   GLU    52      70.392  77.107  22.147  1.00  0.00           O  
ATOM    799  N   ALA    53      69.792  77.439  24.327  1.00  0.00           N  
ATOM    800  H   ALA    53      69.734  78.027  25.158  1.00  0.00           H  
ATOM    801  CA  ALA    53      69.101  76.116  24.442  1.00  0.00           C  
ATOM    802  HA  ALA    53      69.838  75.437  24.011  1.00  0.00           H  
ATOM    803  CB  ALA    53      68.836  75.602  25.908  1.00  0.00           C  
ATOM    804  HB1 ALA    53      68.331  74.637  25.870  1.00  0.00           H  
ATOM    805  HB2 ALA    53      69.786  75.495  26.433  1.00  0.00           H  
ATOM    806  HB3 ALA    53      68.208  76.319  26.437  1.00  0.00           H  
ATOM    807  C   ALA    53      67.761  76.039  23.602  1.00  0.00           C  
ATOM    808  O   ALA    53      67.150  74.953  23.594  1.00  0.00           O  
ATOM    809  N   GLY    54      67.425  77.140  22.977  1.00  0.00           N  
ATOM    810  H   GLY    54      67.988  77.989  23.001  1.00  0.00           H  
ATOM    811  CA  GLY    54      66.208  77.266  22.181  1.00  0.00           C  
ATOM    812  HA2 GLY    54      66.352  78.084  21.476  1.00  0.00           H  
ATOM    813  HA3 GLY    54      66.096  76.355  21.593  1.00  0.00           H  
ATOM    814  C   GLY    54      64.868  77.515  22.935  1.00  0.00           C  
ATOM    815  O   GLY    54      63.822  77.228  22.330  1.00  0.00           O  
ATOM    816  N   VAL    55      64.864  77.994  24.160  1.00  0.00           N  
ATOM    817  H   VAL    55      65.694  78.344  24.639  1.00  0.00           H  
ATOM    818  CA  VAL    55      63.608  78.063  24.968  1.00  0.00           C  
ATOM    819  HA  VAL    55      62.965  77.224  24.701  1.00  0.00           H  
ATOM    820  CB  VAL    55      63.971  78.070  26.456  1.00  0.00           C  
ATOM    821  HB  VAL    55      64.487  79.016  26.620  1.00  0.00           H  
ATOM    822  CG1 VAL    55      62.761  77.947  27.368  1.00  0.00           C  
ATOM    823 HG11 VAL    55      63.087  77.958  28.408  1.00  0.00           H  
ATOM    824 HG12 VAL    55      62.085  78.783  27.190  1.00  0.00           H  
ATOM    825 HG13 VAL    55      62.243  77.011  27.161  1.00  0.00           H  
ATOM    826  CG2 VAL    55      64.830  76.786  26.796  1.00  0.00           C  
ATOM    827 HG21 VAL    55      65.088  76.791  27.856  1.00  0.00           H  
ATOM    828 HG22 VAL    55      64.251  75.890  26.568  1.00  0.00           H  
ATOM    829 HG23 VAL    55      65.743  76.790  26.201  1.00  0.00           H  
ATOM    830  C   VAL    55      62.946  79.448  24.717  1.00  0.00           C  
ATOM    831  O   VAL    55      63.672  80.371  24.450  1.00  0.00           O  
ATOM    832  N   GLU    56      61.673  79.572  24.678  1.00  0.00           N  
ATOM    833  H   GLU    56      61.051  78.777  24.530  1.00  0.00           H  
ATOM    834  CA  GLU    56      60.958  80.830  24.835  1.00  0.00           C  
ATOM    835  HA  GLU    56      61.388  81.599  24.192  1.00  0.00           H  
ATOM    836  CB  GLU    56      59.493  80.686  24.381  1.00  0.00           C  
ATOM    837  HB2 GLU    56      59.481  80.439  23.320  1.00  0.00           H  
ATOM    838  HB3 GLU    56      59.048  79.842  24.909  1.00  0.00           H  
ATOM    839  CG  GLU    56      58.621  81.913  24.605  1.00  0.00           C  
ATOM    840  HG2 GLU    56      57.575  81.655  24.441  1.00  0.00           H  
ATOM    841  HG3 GLU    56      58.708  82.242  25.640  1.00  0.00           H  
ATOM    842  CD  GLU    56      59.028  83.055  23.661  1.00  0.00           C  
ATOM    843  OE1 GLU    56      58.172  83.949  23.497  1.00  0.00           O  
ATOM    844  OE2 GLU    56      60.189  83.136  23.296  1.00  0.00           O  
ATOM    845  C   GLU    56      61.102  81.286  26.244  1.00  0.00           C  
ATOM    846  O   GLU    56      60.421  80.815  27.189  1.00  0.00           O  
ATOM    847  N   ALA    57      62.090  82.160  26.452  1.00  0.00           N  
ATOM    848  H   ALA    57      62.618  82.568  25.680  1.00  0.00           H  
ATOM    849  CA  ALA    57      62.540  82.638  27.739  1.00  0.00           C  
ATOM    850  HA  ALA    57      61.729  82.367  28.415  1.00  0.00           H  
ATOM    851  CB  ALA    57      63.898  81.943  28.083  1.00  0.00           C  
ATOM    852  HB1 ALA    57      64.252  82.294  29.053  1.00  0.00           H  
ATOM    853  HB2 ALA    57      63.756  80.863  28.118  1.00  0.00           H  
ATOM    854  HB3 ALA    57      64.636  82.188  27.319  1.00  0.00           H  
ATOM    855  C   ALA    57      62.660  84.136  27.953  1.00  0.00           C  
ATOM    856  O   ALA    57      63.018  84.817  27.009  1.00  0.00           O  
ATOM    857  N   ASP    58      62.271  84.588  29.119  1.00  0.00           N  
ATOM    858  H   ASP    58      61.956  83.947  29.847  1.00  0.00           H  
ATOM    859  CA  ASP    58      62.212  86.048  29.595  1.00  0.00           C  
ATOM    860  HA  ASP    58      63.077  86.567  29.182  1.00  0.00           H  
ATOM    861  CB  ASP    58      60.959  86.750  29.105  1.00  0.00           C  
ATOM    862  HB2 ASP    58      60.586  86.248  28.212  1.00  0.00           H  
ATOM    863  HB3 ASP    58      60.179  86.675  29.863  1.00  0.00           H  
ATOM    864  CG  ASP    58      61.224  88.211  28.791  1.00  0.00           C  
ATOM    865  OD1 ASP    58      62.251  88.699  29.220  1.00  0.00           O  
ATOM    866  OD2 ASP    58      60.414  88.912  28.169  1.00  0.00           O  
ATOM    867  C   ASP    58      62.245  86.090  31.134  1.00  0.00           C  
ATOM    868  O   ASP    58      62.040  85.064  31.740  1.00  0.00           O  
ATOM    869  N   GLY    59      62.461  87.275  31.716  1.00  0.00           N  
ATOM    870  H   GLY    59      62.576  88.166  31.233  1.00  0.00           H  
ATOM    871  CA  GLY    59      62.542  87.317  33.161  1.00  0.00           C  
ATOM    872  HA2 GLY    59      61.622  86.897  33.568  1.00  0.00           H  
ATOM    873  HA3 GLY    59      63.358  86.667  33.478  1.00  0.00           H  
ATOM    874  C   GLY    59      62.756  88.695  33.780  1.00  0.00           C  
ATOM    875  O   GLY    59      63.094  89.607  33.069  1.00  0.00           O  
ATOM    876  N   ARG    60      62.615  88.826  35.107  1.00  0.00           N  
ATOM    877  H   ARG    60      62.426  88.034  35.722  1.00  0.00           H  
ATOM    878  CA  ARG    60      62.710  90.062  35.799  1.00  0.00           C  
ATOM    879  HA  ARG    60      63.290  90.720  35.151  1.00  0.00           H  
ATOM    880  CB  ARG    60      61.310  90.634  36.069  1.00  0.00           C  
ATOM    881  HB2 ARG    60      60.664  89.809  36.370  1.00  0.00           H  
ATOM    882  HB3 ARG    60      61.383  91.309  36.922  1.00  0.00           H  
ATOM    883  CG  ARG    60      60.595  91.408  34.897  1.00  0.00           C  
ATOM    884  HG2 ARG    60      60.463  90.731  34.054  1.00  0.00           H  
ATOM    885  HG3 ARG    60      59.598  91.705  35.226  1.00  0.00           H  
ATOM    886  CD  ARG    60      61.328  92.617  34.434  1.00  0.00           C  
ATOM    887  HD2 ARG    60      62.308  92.312  34.068  1.00  0.00           H  
ATOM    888  HD3 ARG    60      60.792  93.048  33.588  1.00  0.00           H  
ATOM    889  NE  ARG    60      61.502  93.625  35.429  1.00  0.00           N  
ATOM    890  HE  ARG    60      61.134  93.413  36.356  1.00  0.00           H  
ATOM    891  CZ  ARG    60      62.089  94.808  35.284  1.00  0.00           C  
ATOM    892  NH1 ARG    60      62.328  95.249  34.116  1.00  0.00           N  
ATOM    893 HH11 ARG    60      62.068  94.696  33.299  1.00  0.00           H  
ATOM    894 HH12 ARG    60      62.778  96.156  33.996  1.00  0.00           H  
ATOM    895  NH2 ARG    60      62.513  95.499  36.284  1.00  0.00           N  
ATOM    896 HH21 ARG    60      62.404  95.144  37.234  1.00  0.00           H  
ATOM    897 HH22 ARG    60      62.959  96.403  36.127  1.00  0.00           H  
ATOM    898  C   ARG    60      63.406  89.948  37.095  1.00  0.00           C  
ATOM    899  O   ARG    60      63.134  89.010  37.853  1.00  0.00           O  
ATOM    900  N   THR    61      64.313  90.869  37.367  1.00  0.00           N  
ATOM    901  H   THR    61      64.604  91.571  36.686  1.00  0.00           H  
ATOM    902  CA  THR    61      65.020  90.998  38.685  1.00  0.00           C  
ATOM    903  HA  THR    61      65.607  90.083  38.762  1.00  0.00           H  
ATOM    904  CB  THR    61      65.970  92.283  38.740  1.00  0.00           C  
ATOM    905  HB  THR    61      66.302  92.217  39.777  1.00  0.00           H  
ATOM    906  CG2 THR    61      67.160  92.296  37.795  1.00  0.00           C  
ATOM    907 HG21 THR    61      67.723  93.220  37.931  1.00  0.00           H  
ATOM    908 HG22 THR    61      67.804  91.444  38.010  1.00  0.00           H  
ATOM    909 HG23 THR    61      66.808  92.234  36.766  1.00  0.00           H  
ATOM    910  OG1 THR    61      65.301  93.491  38.421  1.00  0.00           O  
ATOM    911  HG1 THR    61      65.934  94.238  38.474  1.00  0.00           H  
ATOM    912  C   THR    61      64.051  91.102  39.886  1.00  0.00           C  
ATOM    913  O   THR    61      62.864  91.415  39.739  1.00  0.00           O  
ATOM    914  N   CYS    62      64.572  90.590  41.017  1.00  0.00           N  
ATOM    915  H   CYS    62      65.409  90.011  41.084  1.00  0.00           H  
ATOM    916  CA  CYS    62      63.863  90.892  42.310  1.00  0.00           C  
ATOM    917  HA  CYS    62      63.504  91.921  42.338  1.00  0.00           H  
ATOM    918  CB  CYS    62      62.759  89.867  42.396  1.00  0.00           C  
ATOM    919  HB2 CYS    62      62.218  89.849  41.450  1.00  0.00           H  
ATOM    920  HB3 CYS    62      63.203  88.881  42.529  1.00  0.00           H  
ATOM    921  SG  CYS    62      61.581  90.169  43.742  1.00  0.00           S  
ATOM    922  HG  CYS    62      61.258  89.039  44.298  1.00  0.00           H  
ATOM    923  C   CYS    62      64.811  90.671  43.501  1.00  0.00           C  
ATOM    924  O   CYS    62      65.650  89.812  43.539  1.00  0.00           O  
ATOM    925  N   ASP    63      64.441  91.160  44.722  1.00  0.00           N  
ATOM    926  H   ASP    63      63.862  91.997  44.787  1.00  0.00           H  
ATOM    927  CA  ASP    63      64.757  90.655  46.011  1.00  0.00           C  
ATOM    928  HA  ASP    63      65.174  89.654  45.902  1.00  0.00           H  
ATOM    929  CB  ASP    63      65.834  91.551  46.678  1.00  0.00           C  
ATOM    930  HB2 ASP    63      66.779  91.414  46.152  1.00  0.00           H  
ATOM    931  HB3 ASP    63      65.548  92.596  46.553  1.00  0.00           H  
ATOM    932  CG  ASP    63      66.052  91.283  48.134  1.00  0.00           C  
ATOM    933  OD1 ASP    63      65.752  90.192  48.631  1.00  0.00           O  
ATOM    934  OD2 ASP    63      66.609  92.209  48.769  1.00  0.00           O  
ATOM    935  C   ASP    63      63.493  90.491  46.893  1.00  0.00           C  
ATOM    936  O   ASP    63      62.835  91.463  47.195  1.00  0.00           O  
ATOM    937  N   VAL    64      63.218  89.237  47.226  1.00  0.00           N  
ATOM    938  H   VAL    64      63.839  88.459  47.006  1.00  0.00           H  
ATOM    939  CA  VAL    64      62.012  88.829  47.934  1.00  0.00           C  
ATOM    940  HA  VAL    64      61.196  89.271  47.362  1.00  0.00           H  
ATOM    941  CB  VAL    64      61.849  87.272  47.957  1.00  0.00           C  
ATOM    942  HB  VAL    64      60.836  87.087  48.312  1.00  0.00           H  
ATOM    943  CG1 VAL    64      61.950  86.621  46.635  1.00  0.00           C  
ATOM    944 HG11 VAL    64      61.825  85.544  46.749  1.00  0.00           H  
ATOM    945 HG12 VAL    64      61.172  87.009  45.978  1.00  0.00           H  
ATOM    946 HG13 VAL    64      62.929  86.828  46.202  1.00  0.00           H  
ATOM    947  CG2 VAL    64      62.898  86.668  48.881  1.00  0.00           C  
ATOM    948 HG21 VAL    64      62.787  85.584  48.899  1.00  0.00           H  
ATOM    949 HG22 VAL    64      63.893  86.925  48.519  1.00  0.00           H  
ATOM    950 HG23 VAL    64      62.765  87.063  49.889  1.00  0.00           H  
ATOM    951  C   VAL    64      61.909  89.380  49.363  1.00  0.00           C  
ATOM    952  O   VAL    64      60.886  89.194  50.070  1.00  0.00           O  
ATOM    953  N   ARG    65      62.955  90.053  49.837  1.00  0.00           N  
ATOM    954  H   ARG    65      63.826  90.124  49.311  1.00  0.00           H  
ATOM    955  CA  ARG    65      63.025  90.732  51.068  1.00  0.00           C  
ATOM    956  HA  ARG    65      62.692  89.986  51.790  1.00  0.00           H  
ATOM    957  CB  ARG    65      64.427  91.187  51.500  1.00  0.00           C  
ATOM    958  HB2 ARG    65      64.944  91.625  50.646  1.00  0.00           H  
ATOM    959  HB3 ARG    65      64.337  91.970  52.254  1.00  0.00           H  
ATOM    960  CG  ARG    65      65.261  90.031  52.062  1.00  0.00           C  
ATOM    961  HG2 ARG    65      64.808  89.708  52.999  1.00  0.00           H  
ATOM    962  HG3 ARG    65      65.194  89.193  51.368  1.00  0.00           H  
ATOM    963  CD  ARG    65      66.728  90.317  52.320  1.00  0.00           C  
ATOM    964  HD2 ARG    65      66.808  91.037  53.134  1.00  0.00           H  
ATOM    965  HD3 ARG    65      67.210  89.400  52.657  1.00  0.00           H  
ATOM    966  NE  ARG    65      67.465  90.839  51.147  1.00  0.00           N  
ATOM    967  HE  ARG    65      66.985  90.772  50.250  1.00  0.00           H  
ATOM    968  CZ  ARG    65      68.669  91.382  51.124  1.00  0.00           C  
ATOM    969  NH1 ARG    65      69.561  91.269  52.104  1.00  0.00           N  
ATOM    970 HH11 ARG    65      69.334  90.735  52.943  1.00  0.00           H  
ATOM    971 HH12 ARG    65      70.474  91.717  52.017  1.00  0.00           H  
ATOM    972  NH2 ARG    65      69.022  92.067  50.126  1.00  0.00           N  
ATOM    973 HH21 ARG    65      68.379  92.199  49.345  1.00  0.00           H  
ATOM    974 HH22 ARG    65      69.950  92.489  50.100  1.00  0.00           H  
ATOM    975  C   ARG    65      62.107  92.002  51.050  1.00  0.00           C  
ATOM    976  O   ARG    65      62.057  92.693  52.071  1.00  0.00           O  
ATOM    977  N   SER    66      61.339  92.294  49.976  1.00  0.00           N  
ATOM    978  H   SER    66      61.479  91.851  49.068  1.00  0.00           H  
ATOM    979  CA  SER    66      60.239  93.254  49.977  1.00  0.00           C  
ATOM    980  HA  SER    66      59.857  93.287  50.998  1.00  0.00           H  
ATOM    981  CB  SER    66      60.797  94.610  49.512  1.00  0.00           C  
ATOM    982  HB2 SER    66      60.203  95.401  49.970  1.00  0.00           H  
ATOM    983  HB3 SER    66      61.813  94.711  49.894  1.00  0.00           H  
ATOM    984  OG  SER    66      60.824  94.827  48.131  1.00  0.00           O  
ATOM    985  HG  SER    66      61.193  95.716  47.946  1.00  0.00           H  
ATOM    986  C   SER    66      59.013  92.867  49.133  1.00  0.00           C  
ATOM    987  O   SER    66      59.095  91.947  48.367  1.00  0.00           O  
ATOM    988  N   VAL    67      57.885  93.466  49.481  1.00  0.00           N  
ATOM    989  H   VAL    67      57.860  94.281  50.092  1.00  0.00           H  
ATOM    990  CA  VAL    67      56.542  93.030  49.029  1.00  0.00           C  
ATOM    991  HA  VAL    67      56.534  91.948  48.895  1.00  0.00           H  
ATOM    992  CB  VAL    67      55.456  93.299  50.102  1.00  0.00           C  
ATOM    993  HB  VAL    67      55.600  94.350  50.352  1.00  0.00           H  
ATOM    994  CG1 VAL    67      54.042  93.037  49.582  1.00  0.00           C  
ATOM    995 HG11 VAL    67      53.320  93.240  50.372  1.00  0.00           H  
ATOM    996 HG12 VAL    67      53.841  93.688  48.730  1.00  0.00           H  
ATOM    997 HG13 VAL    67      53.956  91.996  49.271  1.00  0.00           H  
ATOM    998  CG2 VAL    67      55.610  92.414  51.368  1.00  0.00           C  
ATOM    999 HG21 VAL    67      54.819  92.654  52.078  1.00  0.00           H  
ATOM   1000 HG22 VAL    67      55.540  91.363  51.088  1.00  0.00           H  
ATOM   1001 HG23 VAL    67      56.580  92.603  51.829  1.00  0.00           H  
ATOM   1002  C   VAL    67      56.246  93.645  47.712  1.00  0.00           C  
ATOM   1003  O   VAL    67      55.734  92.934  46.838  1.00  0.00           O  
ATOM   1004  N   PRO    68      56.498  95.002  47.446  1.00  0.00           N  
ATOM   1005  CD  PRO    68      56.956  95.972  48.420  1.00  0.00           C  
ATOM   1006  HD2 PRO    68      58.045  96.025  48.451  1.00  0.00           H  
ATOM   1007  HD3 PRO    68      56.620  95.719  49.425  1.00  0.00           H  
ATOM   1008  CG  PRO    68      56.344  97.290  47.936  1.00  0.00           C  
ATOM   1009  HG2 PRO    68      56.951  98.142  48.243  1.00  0.00           H  
ATOM   1010  HG3 PRO    68      55.348  97.439  48.356  1.00  0.00           H  
ATOM   1011  CB  PRO    68      56.289  97.173  46.425  1.00  0.00           C  
ATOM   1012  HB2 PRO    68      57.193  97.568  45.961  1.00  0.00           H  
ATOM   1013  HB3 PRO    68      55.449  97.730  46.012  1.00  0.00           H  
ATOM   1014  CA  PRO    68      56.136  95.599  46.160  1.00  0.00           C  
ATOM   1015  HA  PRO    68      55.132  95.280  45.882  1.00  0.00           H  
ATOM   1016  C   PRO    68      56.901  95.123  44.906  1.00  0.00           C  
ATOM   1017  O   PRO    68      56.441  95.309  43.787  1.00  0.00           O  
ATOM   1018  N   GLU    69      58.118  94.633  45.256  1.00  0.00           N  
ATOM   1019  H   GLU    69      58.537  94.710  46.183  1.00  0.00           H  
ATOM   1020  CA  GLU    69      58.928  93.930  44.258  1.00  0.00           C  
ATOM   1021  HA  GLU    69      58.982  94.447  43.299  1.00  0.00           H  
ATOM   1022  CB  GLU    69      60.345  93.858  44.881  1.00  0.00           C  
ATOM   1023  HB2 GLU    69      60.603  94.823  45.316  1.00  0.00           H  
ATOM   1024  HB3 GLU    69      60.350  93.131  45.693  1.00  0.00           H  
ATOM   1025  CG  GLU    69      61.411  93.461  43.819  1.00  0.00           C  
ATOM   1026  HG2 GLU    69      62.235  92.948  44.315  1.00  0.00           H  
ATOM   1027  HG3 GLU    69      60.970  92.754  43.117  1.00  0.00           H  
ATOM   1028  CD  GLU    69      61.967  94.664  43.038  1.00  0.00           C  
ATOM   1029  OE1 GLU    69      63.142  95.087  43.364  1.00  0.00           O  
ATOM   1030  OE2 GLU    69      61.325  95.119  42.096  1.00  0.00           O  
ATOM   1031  C   GLU    69      58.287  92.553  43.835  1.00  0.00           C  
ATOM   1032  O   GLU    69      58.497  92.191  42.688  1.00  0.00           O  
ATOM   1033  N   ILE    70      57.519  91.817  44.655  1.00  0.00           N  
ATOM   1034  H   ILE    70      57.368  92.066  45.633  1.00  0.00           H  
ATOM   1035  CA  ILE    70      56.830  90.616  44.268  1.00  0.00           C  
ATOM   1036  HA  ILE    70      57.471  90.032  43.607  1.00  0.00           H  
ATOM   1037  CB  ILE    70      56.515  89.791  45.518  1.00  0.00           C  
ATOM   1038  HB  ILE    70      55.897  90.340  46.229  1.00  0.00           H  
ATOM   1039  CG2 ILE    70      55.509  88.657  45.349  1.00  0.00           C  
ATOM   1040 HG21 ILE    70      55.370  88.149  46.303  1.00  0.00           H  
ATOM   1041 HG22 ILE    70      54.555  89.063  45.012  1.00  0.00           H  
ATOM   1042 HG23 ILE    70      55.882  87.947  44.611  1.00  0.00           H  
ATOM   1043  CG1 ILE    70      57.904  89.509  46.193  1.00  0.00           C  
ATOM   1044 HG12 ILE    70      58.429  90.459  46.297  1.00  0.00           H  
ATOM   1045 HG13 ILE    70      57.722  89.135  47.201  1.00  0.00           H  
ATOM   1046  CD1 ILE    70      58.816  88.551  45.501  1.00  0.00           C  
ATOM   1047 HD11 ILE    70      59.738  88.448  46.073  1.00  0.00           H  
ATOM   1048 HD12 ILE    70      58.330  87.579  45.420  1.00  0.00           H  
ATOM   1049 HD13 ILE    70      59.047  88.924  44.503  1.00  0.00           H  
ATOM   1050  C   ILE    70      55.534  90.952  43.482  1.00  0.00           C  
ATOM   1051  O   ILE    70      55.331  90.374  42.397  1.00  0.00           O  
ATOM   1052  N   GLU    71      54.823  92.018  43.914  1.00  0.00           N  
ATOM   1053  H   GLU    71      54.991  92.549  44.769  1.00  0.00           H  
ATOM   1054  CA  GLU    71      53.700  92.459  43.077  1.00  0.00           C  
ATOM   1055  HA  GLU    71      53.080  91.563  43.036  1.00  0.00           H  
ATOM   1056  CB  GLU    71      53.060  93.666  43.686  1.00  0.00           C  
ATOM   1057  HB2 GLU    71      53.784  94.481  43.729  1.00  0.00           H  
ATOM   1058  HB3 GLU    71      52.238  94.002  43.054  1.00  0.00           H  
ATOM   1059  CG  GLU    71      52.531  93.367  45.110  1.00  0.00           C  
ATOM   1060  HG2 GLU    71      52.171  92.339  45.152  1.00  0.00           H  
ATOM   1061  HG3 GLU    71      53.351  93.447  45.824  1.00  0.00           H  
ATOM   1062  CD  GLU    71      51.370  94.343  45.538  1.00  0.00           C  
ATOM   1063  OE1 GLU    71      51.033  95.301  44.782  1.00  0.00           O  
ATOM   1064  OE2 GLU    71      50.680  94.097  46.553  1.00  0.00           O  
ATOM   1065  C   GLU    71      54.008  92.875  41.618  1.00  0.00           C  
ATOM   1066  O   GLU    71      53.462  92.375  40.599  1.00  0.00           O  
ATOM   1067  N   ALA    72      55.064  93.663  41.494  1.00  0.00           N  
ATOM   1068  H   ALA    72      55.557  94.083  42.283  1.00  0.00           H  
ATOM   1069  CA  ALA    72      55.636  94.011  40.151  1.00  0.00           C  
ATOM   1070  HA  ALA    72      54.832  94.346  39.495  1.00  0.00           H  
ATOM   1071  CB  ALA    72      56.634  95.205  40.283  1.00  0.00           C  
ATOM   1072  HB1 ALA    72      57.042  95.448  39.302  1.00  0.00           H  
ATOM   1073  HB2 ALA    72      56.112  96.074  40.684  1.00  0.00           H  
ATOM   1074  HB3 ALA    72      57.447  94.928  40.955  1.00  0.00           H  
ATOM   1075  C   ALA    72      56.258  92.739  39.441  1.00  0.00           C  
ATOM   1076  O   ALA    72      56.329  92.698  38.241  1.00  0.00           O  
ATOM   1077  N   LEU    73      56.839  91.766  40.177  1.00  0.00           N  
ATOM   1078  H   LEU    73      56.972  91.816  41.188  1.00  0.00           H  
ATOM   1079  CA  LEU    73      57.340  90.515  39.547  1.00  0.00           C  
ATOM   1080  HA  LEU    73      58.028  90.731  38.729  1.00  0.00           H  
ATOM   1081  CB  LEU    73      58.105  89.705  40.679  1.00  0.00           C  
ATOM   1082  HB2 LEU    73      59.015  90.236  40.958  1.00  0.00           H  
ATOM   1083  HB3 LEU    73      57.483  89.646  41.572  1.00  0.00           H  
ATOM   1084  CG  LEU    73      58.457  88.300  40.206  1.00  0.00           C  
ATOM   1085  HG  LEU    73      57.511  87.829  39.939  1.00  0.00           H  
ATOM   1086  CD1 LEU    73      59.414  88.361  39.005  1.00  0.00           C  
ATOM   1087 HD11 LEU    73      59.655  87.348  38.680  1.00  0.00           H  
ATOM   1088 HD12 LEU    73      58.938  88.901  38.187  1.00  0.00           H  
ATOM   1089 HD13 LEU    73      60.330  88.876  39.295  1.00  0.00           H  
ATOM   1090  CD2 LEU    73      59.180  87.438  41.337  1.00  0.00           C  
ATOM   1091 HD21 LEU    73      59.409  86.446  40.948  1.00  0.00           H  
ATOM   1092 HD22 LEU    73      60.104  87.933  41.637  1.00  0.00           H  
ATOM   1093 HD23 LEU    73      58.522  87.347  42.201  1.00  0.00           H  
ATOM   1094  C   LEU    73      56.199  89.719  38.891  1.00  0.00           C  
ATOM   1095  O   LEU    73      56.268  89.401  37.677  1.00  0.00           O  
ATOM   1096  N   VAL    74      55.176  89.350  39.614  1.00  0.00           N  
ATOM   1097  H   VAL    74      55.057  89.608  40.594  1.00  0.00           H  
ATOM   1098  CA  VAL    74      54.039  88.484  39.053  1.00  0.00           C  
ATOM   1099  HA  VAL    74      54.388  87.638  38.461  1.00  0.00           H  
ATOM   1100  CB  VAL    74      53.283  87.951  40.288  1.00  0.00           C  
ATOM   1101  HB  VAL    74      52.792  88.821  40.725  1.00  0.00           H  
ATOM   1102  CG1 VAL    74      52.192  86.924  39.963  1.00  0.00           C  
ATOM   1103 HG11 VAL    74      51.710  86.601  40.886  1.00  0.00           H  
ATOM   1104 HG12 VAL    74      51.451  87.376  39.305  1.00  0.00           H  
ATOM   1105 HG13 VAL    74      52.640  86.063  39.467  1.00  0.00           H  
ATOM   1106  CG2 VAL    74      54.257  87.308  41.250  1.00  0.00           C  
ATOM   1107 HG21 VAL    74      53.717  86.935  42.120  1.00  0.00           H  
ATOM   1108 HG22 VAL    74      54.765  86.481  40.755  1.00  0.00           H  
ATOM   1109 HG23 VAL    74      54.993  88.046  41.570  1.00  0.00           H  
ATOM   1110  C   VAL    74      53.187  89.286  38.065  1.00  0.00           C  
ATOM   1111  O   VAL    74      52.760  88.698  37.068  1.00  0.00           O  
ATOM   1112  N   ALA    75      53.089  90.598  38.044  1.00  0.00           N  
ATOM   1113  H   ALA    75      53.490  91.194  38.769  1.00  0.00           H  
ATOM   1114  CA  ALA    75      52.427  91.322  37.028  1.00  0.00           C  
ATOM   1115  HA  ALA    75      51.416  90.967  36.823  1.00  0.00           H  
ATOM   1116  CB  ALA    75      52.429  92.781  37.575  1.00  0.00           C  
ATOM   1117  HB1 ALA    75      51.935  93.439  36.861  1.00  0.00           H  
ATOM   1118  HB2 ALA    75      51.898  92.814  38.526  1.00  0.00           H  
ATOM   1119  HB3 ALA    75      53.457  93.112  37.722  1.00  0.00           H  
ATOM   1120  C   ALA    75      53.167  91.164  35.606  1.00  0.00           C  
ATOM   1121  O   ALA    75      52.441  91.040  34.607  1.00  0.00           O  
ATOM   1122  N   ALA    76      54.517  91.132  35.583  1.00  0.00           N  
ATOM   1123  H   ALA    76      55.109  91.286  36.400  1.00  0.00           H  
ATOM   1124  CA  ALA    76      55.235  90.870  34.365  1.00  0.00           C  
ATOM   1125  HA  ALA    76      54.732  91.482  33.616  1.00  0.00           H  
ATOM   1126  CB  ALA    76      56.691  91.151  34.713  1.00  0.00           C  
ATOM   1127  HB1 ALA    76      57.315  90.976  33.837  1.00  0.00           H  
ATOM   1128  HB2 ALA    76      56.795  92.188  35.032  1.00  0.00           H  
ATOM   1129  HB3 ALA    76      57.006  90.490  35.521  1.00  0.00           H  
ATOM   1130  C   ALA    76      55.228  89.442  33.739  1.00  0.00           C  
ATOM   1131  O   ALA    76      55.294  89.436  32.489  1.00  0.00           O  
ATOM   1132  N   VAL    77      54.985  88.340  34.519  1.00  0.00           N  
ATOM   1133  H   VAL    77      54.923  88.363  35.537  1.00  0.00           H  
ATOM   1134  CA  VAL    77      54.791  87.006  33.925  1.00  0.00           C  
ATOM   1135  HA  VAL    77      55.479  86.942  33.082  1.00  0.00           H  
ATOM   1136  CB  VAL    77      55.199  85.847  34.940  1.00  0.00           C  
ATOM   1137  HB  VAL    77      56.177  86.045  35.379  1.00  0.00           H  
ATOM   1138  CG1 VAL    77      54.258  85.772  36.130  1.00  0.00           C  
ATOM   1139 HG11 VAL    77      54.575  84.969  36.795  1.00  0.00           H  
ATOM   1140 HG12 VAL    77      54.278  86.719  36.670  1.00  0.00           H  
ATOM   1141 HG13 VAL    77      53.244  85.576  35.780  1.00  0.00           H  
ATOM   1142  CG2 VAL    77      55.241  84.560  34.143  1.00  0.00           C  
ATOM   1143 HG21 VAL    77      55.518  83.734  34.799  1.00  0.00           H  
ATOM   1144 HG22 VAL    77      54.259  84.367  33.712  1.00  0.00           H  
ATOM   1145 HG23 VAL    77      55.977  84.651  33.344  1.00  0.00           H  
ATOM   1146  C   VAL    77      53.380  86.802  33.282  1.00  0.00           C  
ATOM   1147  O   VAL    77      53.275  86.274  32.182  1.00  0.00           O  
ATOM   1148  N   VAL    78      52.382  87.396  33.882  1.00  0.00           N  
ATOM   1149  H   VAL    78      52.452  87.925  34.751  1.00  0.00           H  
ATOM   1150  CA  VAL    78      50.979  87.320  33.270  1.00  0.00           C  
ATOM   1151  HA  VAL    78      50.962  86.310  32.861  1.00  0.00           H  
ATOM   1152  CB  VAL    78      49.843  87.482  34.250  1.00  0.00           C  
ATOM   1153  HB  VAL    78      49.007  87.172  33.622  1.00  0.00           H  
ATOM   1154  CG1 VAL    78      49.941  86.566  35.519  1.00  0.00           C  
ATOM   1155 HG11 VAL    78      49.083  86.750  36.167  1.00  0.00           H  
ATOM   1156 HG12 VAL    78      49.948  85.520  35.213  1.00  0.00           H  
ATOM   1157 HG13 VAL    78      50.860  86.792  36.060  1.00  0.00           H  
ATOM   1158  CG2 VAL    78      49.567  88.969  34.766  1.00  0.00           C  
ATOM   1159 HG21 VAL    78      48.730  88.962  35.464  1.00  0.00           H  
ATOM   1160 HG22 VAL    78      50.456  89.350  35.269  1.00  0.00           H  
ATOM   1161 HG23 VAL    78      49.327  89.610  33.918  1.00  0.00           H  
ATOM   1162  C   VAL    78      50.751  88.390  32.187  1.00  0.00           C  
ATOM   1163  O   VAL    78      49.971  88.122  31.261  1.00  0.00           O  
ATOM   1164  N   GLU    79      51.535  89.447  32.132  1.00  0.00           N  
ATOM   1165  H   GLU    79      52.120  89.728  32.918  1.00  0.00           H  
ATOM   1166  CA  GLU    79      51.672  90.321  30.996  1.00  0.00           C  
ATOM   1167  HA  GLU    79      50.640  90.496  30.691  1.00  0.00           H  
ATOM   1168  CB  GLU    79      52.404  91.638  31.383  1.00  0.00           C  
ATOM   1169  HB2 GLU    79      51.881  92.089  32.227  1.00  0.00           H  
ATOM   1170  HB3 GLU    79      53.408  91.389  31.727  1.00  0.00           H  
ATOM   1171  CG  GLU    79      52.515  92.664  30.284  1.00  0.00           C  
ATOM   1172  HG2 GLU    79      52.674  92.145  29.339  1.00  0.00           H  
ATOM   1173  HG3 GLU    79      51.563  93.190  30.202  1.00  0.00           H  
ATOM   1174  CD  GLU    79      53.679  93.740  30.478  1.00  0.00           C  
ATOM   1175  OE1 GLU    79      53.878  94.021  31.691  1.00  0.00           O  
ATOM   1176  OE2 GLU    79      54.268  94.172  29.510  1.00  0.00           O  
ATOM   1177  C   GLU    79      52.394  89.748  29.830  1.00  0.00           C  
ATOM   1178  O   GLU    79      51.892  89.706  28.672  1.00  0.00           O  
ATOM   1179  N   ARG    80      53.596  89.233  30.138  1.00  0.00           N  
ATOM   1180  H   ARG    80      54.006  89.212  31.071  1.00  0.00           H  
ATOM   1181  CA  ARG    80      54.473  88.601  28.991  1.00  0.00           C  
ATOM   1182  HA  ARG    80      54.428  89.244  28.112  1.00  0.00           H  
ATOM   1183  CB  ARG    80      55.935  88.492  29.539  1.00  0.00           C  
ATOM   1184  HB2 ARG    80      56.284  89.489  29.805  1.00  0.00           H  
ATOM   1185  HB3 ARG    80      55.920  87.904  30.456  1.00  0.00           H  
ATOM   1186  CG  ARG    80      56.910  87.881  28.596  1.00  0.00           C  
ATOM   1187  HG2 ARG    80      57.891  87.874  29.071  1.00  0.00           H  
ATOM   1188  HG3 ARG    80      56.627  86.841  28.434  1.00  0.00           H  
ATOM   1189  CD  ARG    80      57.037  88.571  27.225  1.00  0.00           C  
ATOM   1190  HD2 ARG    80      56.046  88.617  26.774  1.00  0.00           H  
ATOM   1191  HD3 ARG    80      57.360  89.599  27.390  1.00  0.00           H  
ATOM   1192  NE  ARG    80      57.960  87.948  26.252  1.00  0.00           N  
ATOM   1193  HE  ARG    80      58.893  88.355  26.197  1.00  0.00           H  
ATOM   1194  CZ  ARG    80      57.716  86.891  25.417  1.00  0.00           C  
ATOM   1195  NH1 ARG    80      56.488  86.373  25.380  1.00  0.00           N  
ATOM   1196 HH11 ARG    80      55.751  86.763  25.967  1.00  0.00           H  
ATOM   1197 HH12 ARG    80      56.285  85.585  24.764  1.00  0.00           H  
ATOM   1198  NH2 ARG    80      58.677  86.311  24.801  1.00  0.00           N  
ATOM   1199 HH21 ARG    80      59.636  86.635  24.931  1.00  0.00           H  
ATOM   1200 HH22 ARG    80      58.484  85.524  24.181  1.00  0.00           H  
ATOM   1201  C   ARG    80      53.957  87.257  28.502  1.00  0.00           C  
ATOM   1202  O   ARG    80      54.165  86.994  27.294  1.00  0.00           O  
ATOM   1203  N   TYR    81      53.417  86.458  29.367  1.00  0.00           N  
ATOM   1204  H   TYR    81      53.298  86.664  30.359  1.00  0.00           H  
ATOM   1205  CA  TYR    81      52.936  85.179  28.944  1.00  0.00           C  
ATOM   1206  HA  TYR    81      52.920  85.081  27.859  1.00  0.00           H  
ATOM   1207  CB  TYR    81      53.927  84.155  29.554  1.00  0.00           C  
ATOM   1208  HB2 TYR    81      53.885  84.289  30.635  1.00  0.00           H  
ATOM   1209  HB3 TYR    81      53.522  83.166  29.339  1.00  0.00           H  
ATOM   1210  CG  TYR    81      55.383  84.107  29.187  1.00  0.00           C  
ATOM   1211  CD1 TYR    81      55.807  84.227  27.831  1.00  0.00           C  
ATOM   1212  HD1 TYR    81      55.091  84.416  27.045  1.00  0.00           H  
ATOM   1213  CE1 TYR    81      57.207  84.092  27.531  1.00  0.00           C  
ATOM   1214  HE1 TYR    81      57.519  84.146  26.499  1.00  0.00           H  
ATOM   1215  CZ  TYR    81      58.178  83.896  28.508  1.00  0.00           C  
ATOM   1216  OH  TYR    81      59.445  83.891  28.158  1.00  0.00           O  
ATOM   1217  HH  TYR    81      59.979  83.483  28.871  1.00  0.00           H  
ATOM   1218  CE2 TYR    81      57.713  83.844  29.850  1.00  0.00           C  
ATOM   1219  HE2 TYR    81      58.429  83.803  30.657  1.00  0.00           H  
ATOM   1220  CD2 TYR    81      56.378  83.847  30.139  1.00  0.00           C  
ATOM   1221  HD2 TYR    81      56.074  83.637  31.154  1.00  0.00           H  
ATOM   1222  C   TYR    81      51.422  84.941  29.305  1.00  0.00           C  
ATOM   1223  O   TYR    81      50.704  84.474  28.454  1.00  0.00           O  
ATOM   1224  N   GLY    82      50.991  85.263  30.501  1.00  0.00           N  
ATOM   1225  H   GLY    82      51.548  85.848  31.125  1.00  0.00           H  
ATOM   1226  CA  GLY    82      49.694  84.860  31.125  1.00  0.00           C  
ATOM   1227  HA2 GLY    82      49.114  85.768  31.294  1.00  0.00           H  
ATOM   1228  HA3 GLY    82      49.148  84.264  30.393  1.00  0.00           H  
ATOM   1229  C   GLY    82      49.711  84.063  32.457  1.00  0.00           C  
ATOM   1230  O   GLY    82      50.762  83.857  32.980  1.00  0.00           O  
ATOM   1231  N   PRO    83      48.532  83.638  32.898  1.00  0.00           N  
ATOM   1232  CD  PRO    83      47.220  83.808  32.304  1.00  0.00           C  
ATOM   1233  HD2 PRO    83      46.979  82.979  31.638  1.00  0.00           H  
ATOM   1234  HD3 PRO    83      47.173  84.720  31.708  1.00  0.00           H  
ATOM   1235  CG  PRO    83      46.247  83.870  33.492  1.00  0.00           C  
ATOM   1236  HG2 PRO    83      45.219  83.659  33.196  1.00  0.00           H  
ATOM   1237  HG3 PRO    83      46.246  84.847  33.976  1.00  0.00           H  
ATOM   1238  CB  PRO    83      46.821  82.787  34.384  1.00  0.00           C  
ATOM   1239  HB2 PRO    83      46.504  81.791  34.075  1.00  0.00           H  
ATOM   1240  HB3 PRO    83      46.518  82.910  35.423  1.00  0.00           H  
ATOM   1241  CA  PRO    83      48.353  82.998  34.192  1.00  0.00           C  
ATOM   1242  HA  PRO    83      48.696  83.633  35.011  1.00  0.00           H  
ATOM   1243  C   PRO    83      49.319  81.724  34.420  1.00  0.00           C  
ATOM   1244  O   PRO    83      49.389  80.782  33.590  1.00  0.00           O  
ATOM   1245  N   VAL    84      49.940  81.592  35.614  1.00  0.00           N  
ATOM   1246  H   VAL    84      49.654  82.057  36.476  1.00  0.00           H  
ATOM   1247  CA  VAL    84      51.123  80.723  35.729  1.00  0.00           C  
ATOM   1248  HA  VAL    84      51.773  80.708  34.855  1.00  0.00           H  
ATOM   1249  CB  VAL    84      52.034  81.266  36.855  1.00  0.00           C  
ATOM   1250  HB  VAL    84      51.429  81.441  37.743  1.00  0.00           H  
ATOM   1251  CG1 VAL    84      53.114  80.244  37.268  1.00  0.00           C  
ATOM   1252 HG11 VAL    84      53.730  80.668  38.061  1.00  0.00           H  
ATOM   1253 HG12 VAL    84      52.634  79.335  37.629  1.00  0.00           H  
ATOM   1254 HG13 VAL    84      53.740  80.009  36.409  1.00  0.00           H  
ATOM   1255  CG2 VAL    84      52.652  82.586  36.399  1.00  0.00           C  
ATOM   1256 HG21 VAL    84      53.297  82.977  37.187  1.00  0.00           H  
ATOM   1257 HG22 VAL    84      53.242  82.420  35.498  1.00  0.00           H  
ATOM   1258 HG23 VAL    84      51.861  83.305  36.188  1.00  0.00           H  
ATOM   1259  C   VAL    84      50.585  79.307  35.902  1.00  0.00           C  
ATOM   1260  O   VAL    84      49.638  79.124  36.669  1.00  0.00           O  
ATOM   1261  N   ASP    85      51.029  78.204  35.216  1.00  0.00           N  
ATOM   1262  H   ASP    85      51.630  78.282  34.396  1.00  0.00           H  
ATOM   1263  CA  ASP    85      50.718  76.832  35.552  1.00  0.00           C  
ATOM   1264  HA  ASP    85      49.778  76.984  36.081  1.00  0.00           H  
ATOM   1265  CB  ASP    85      50.545  75.933  34.375  1.00  0.00           C  
ATOM   1266  HB2 ASP    85      51.526  75.688  33.965  1.00  0.00           H  
ATOM   1267  HB3 ASP    85      50.093  74.997  34.703  1.00  0.00           H  
ATOM   1268  CG  ASP    85      49.680  76.547  33.271  1.00  0.00           C  
ATOM   1269  OD1 ASP    85      50.214  77.300  32.440  1.00  0.00           O  
ATOM   1270  OD2 ASP    85      48.449  76.220  33.370  1.00  0.00           O  
ATOM   1271  C   ASP    85      51.740  76.096  36.497  1.00  0.00           C  
ATOM   1272  O   ASP    85      51.347  75.142  37.127  1.00  0.00           O  
ATOM   1273  N   VAL    86      52.989  76.564  36.575  1.00  0.00           N  
ATOM   1274  H   VAL    86      53.259  77.431  36.111  1.00  0.00           H  
ATOM   1275  CA  VAL    86      54.115  75.954  37.294  1.00  0.00           C  
ATOM   1276  HA  VAL    86      53.726  75.161  37.932  1.00  0.00           H  
ATOM   1277  CB  VAL    86      55.127  75.345  36.364  1.00  0.00           C  
ATOM   1278  HB  VAL    86      55.315  76.143  35.645  1.00  0.00           H  
ATOM   1279  CG1 VAL    86      56.483  75.027  36.956  1.00  0.00           C  
ATOM   1280 HG11 VAL    86      57.122  74.593  36.186  1.00  0.00           H  
ATOM   1281 HG12 VAL    86      56.939  75.941  37.333  1.00  0.00           H  
ATOM   1282 HG13 VAL    86      56.365  74.315  37.773  1.00  0.00           H  
ATOM   1283  CG2 VAL    86      54.548  74.069  35.652  1.00  0.00           C  
ATOM   1284 HG21 VAL    86      55.302  73.651  34.985  1.00  0.00           H  
ATOM   1285 HG22 VAL    86      54.273  73.327  36.401  1.00  0.00           H  
ATOM   1286 HG23 VAL    86      53.665  74.345  35.073  1.00  0.00           H  
ATOM   1287  C   VAL    86      54.831  77.094  38.104  1.00  0.00           C  
ATOM   1288  O   VAL    86      55.528  77.896  37.457  1.00  0.00           O  
ATOM   1289  N   LEU    87      54.732  77.067  39.437  1.00  0.00           N  
ATOM   1290  H   LEU    87      54.064  76.501  39.960  1.00  0.00           H  
ATOM   1291  CA  LEU    87      55.600  77.867  40.231  1.00  0.00           C  
ATOM   1292  HA  LEU    87      56.032  78.646  39.604  1.00  0.00           H  
ATOM   1293  CB  LEU    87      54.859  78.534  41.335  1.00  0.00           C  
ATOM   1294  HB2 LEU    87      54.111  79.195  40.897  1.00  0.00           H  
ATOM   1295  HB3 LEU    87      54.320  77.772  41.898  1.00  0.00           H  
ATOM   1296  CG  LEU    87      55.742  79.379  42.352  1.00  0.00           C  
ATOM   1297  HG  LEU    87      56.454  78.692  42.808  1.00  0.00           H  
ATOM   1298  CD1 LEU    87      56.628  80.492  41.631  1.00  0.00           C  
ATOM   1299 HD11 LEU    87      57.208  81.035  42.377  1.00  0.00           H  
ATOM   1300 HD12 LEU    87      57.305  80.016  40.922  1.00  0.00           H  
ATOM   1301 HD13 LEU    87      55.978  81.188  41.099  1.00  0.00           H  
ATOM   1302  CD2 LEU    87      54.869  79.968  43.462  1.00  0.00           C  
ATOM   1303 HD21 LEU    87      55.491  80.542  44.147  1.00  0.00           H  
ATOM   1304 HD22 LEU    87      54.113  80.619  43.024  1.00  0.00           H  
ATOM   1305 HD23 LEU    87      54.379  79.160  44.007  1.00  0.00           H  
ATOM   1306  C   LEU    87      56.748  76.952  40.823  1.00  0.00           C  
ATOM   1307  O   LEU    87      56.463  76.030  41.555  1.00  0.00           O  
ATOM   1308  N   VAL    88      57.989  77.378  40.664  1.00  0.00           N  
ATOM   1309  H   VAL    88      58.214  78.217  40.129  1.00  0.00           H  
ATOM   1310  CA  VAL    88      59.193  76.712  41.227  1.00  0.00           C  
ATOM   1311  HA  VAL    88      58.810  75.866  41.796  1.00  0.00           H  
ATOM   1312  CB  VAL    88      60.119  75.955  40.286  1.00  0.00           C  
ATOM   1313  HB  VAL    88      60.650  76.662  39.648  1.00  0.00           H  
ATOM   1314  CG1 VAL    88      61.165  75.172  41.118  1.00  0.00           C  
ATOM   1315 HG11 VAL    88      61.830  74.629  40.447  1.00  0.00           H  
ATOM   1316 HG12 VAL    88      61.747  75.869  41.721  1.00  0.00           H  
ATOM   1317 HG13 VAL    88      60.654  74.466  41.773  1.00  0.00           H  
ATOM   1318  CG2 VAL    88      59.295  75.013  39.331  1.00  0.00           C  
ATOM   1319 HG21 VAL    88      59.977  74.482  38.667  1.00  0.00           H  
ATOM   1320 HG22 VAL    88      58.733  74.293  39.925  1.00  0.00           H  
ATOM   1321 HG23 VAL    88      58.604  75.612  38.737  1.00  0.00           H  
ATOM   1322  C   VAL    88      59.912  77.699  42.119  1.00  0.00           C  
ATOM   1323  O   VAL    88      60.408  78.701  41.646  1.00  0.00           O  
ATOM   1324  N   ASN    89      59.937  77.351  43.442  1.00  0.00           N  
ATOM   1325  H   ASN    89      59.547  76.484  43.813  1.00  0.00           H  
ATOM   1326  CA  ASN    89      60.551  78.238  44.463  1.00  0.00           C  
ATOM   1327  HA  ASN    89      60.643  79.255  44.082  1.00  0.00           H  
ATOM   1328  CB  ASN    89      59.605  78.228  45.715  1.00  0.00           C  
ATOM   1329  HB2 ASN    89      59.368  77.199  45.987  1.00  0.00           H  
ATOM   1330  HB3 ASN    89      60.122  78.672  46.567  1.00  0.00           H  
ATOM   1331  CG  ASN    89      58.341  78.980  45.447  1.00  0.00           C  
ATOM   1332  OD1 ASN    89      58.266  79.972  44.745  1.00  0.00           O  
ATOM   1333  ND2 ASN    89      57.256  78.500  46.061  1.00  0.00           N  
ATOM   1334 HD21 ASN    89      56.355  78.966  45.943  1.00  0.00           H  
ATOM   1335 HD22 ASN    89      57.327  77.669  46.648  1.00  0.00           H  
ATOM   1336  C   ASN    89      61.980  77.822  44.793  1.00  0.00           C  
ATOM   1337  O   ASN    89      62.156  77.144  45.812  1.00  0.00           O  
ATOM   1338  N   ASN    90      62.962  78.201  44.017  1.00  0.00           N  
ATOM   1339  H   ASN    90      62.858  78.823  43.215  1.00  0.00           H  
ATOM   1340  CA  ASN    90      64.392  77.711  44.276  1.00  0.00           C  
ATOM   1341  HA  ASN    90      64.268  76.699  44.661  1.00  0.00           H  
ATOM   1342  CB  ASN    90      65.239  77.743  42.935  1.00  0.00           C  
ATOM   1343  HB2 ASN    90      64.625  77.306  42.147  1.00  0.00           H  
ATOM   1344  HB3 ASN    90      65.399  78.788  42.672  1.00  0.00           H  
ATOM   1345  CG  ASN    90      66.605  77.042  42.901  1.00  0.00           C  
ATOM   1346  OD1 ASN    90      66.676  75.851  43.177  1.00  0.00           O  
ATOM   1347  ND2 ASN    90      67.612  77.809  42.645  1.00  0.00           N  
ATOM   1348 HD21 ASN    90      68.559  77.432  42.666  1.00  0.00           H  
ATOM   1349 HD22 ASN    90      67.459  78.793  42.424  1.00  0.00           H  
ATOM   1350  C   ASN    90      65.156  78.506  45.313  1.00  0.00           C  
ATOM   1351  O   ASN    90      66.215  78.029  45.740  1.00  0.00           O  
ATOM   1352  N   ALA    91      64.707  79.739  45.594  1.00  0.00           N  
ATOM   1353  H   ALA    91      63.829  80.095  45.217  1.00  0.00           H  
ATOM   1354  CA  ALA    91      65.393  80.716  46.454  1.00  0.00           C  
ATOM   1355  HA  ALA    91      66.272  81.038  45.895  1.00  0.00           H  
ATOM   1356  CB  ALA    91      64.480  81.895  46.746  1.00  0.00           C  
ATOM   1357  HB1 ALA    91      65.001  82.609  47.382  1.00  0.00           H  
ATOM   1358  HB2 ALA    91      64.200  82.379  45.810  1.00  0.00           H  
ATOM   1359  HB3 ALA    91      63.582  81.543  47.254  1.00  0.00           H  
ATOM   1360  C   ALA    91      65.901  80.119  47.802  1.00  0.00           C  
ATOM   1361  O   ALA    91      65.404  79.147  48.360  1.00  0.00           O  
ATOM   1362  N   GLY    92      67.013  80.682  48.256  1.00  0.00           N  
ATOM   1363  H   GLY    92      67.570  81.311  47.679  1.00  0.00           H  
ATOM   1364  CA  GLY    92      67.581  80.499  49.578  1.00  0.00           C  
ATOM   1365  HA2 GLY    92      66.875  80.834  50.338  1.00  0.00           H  
ATOM   1366  HA3 GLY    92      67.770  79.442  49.762  1.00  0.00           H  
ATOM   1367  C   GLY    92      68.896  81.297  49.688  1.00  0.00           C  
ATOM   1368  O   GLY    92      69.416  81.900  48.731  1.00  0.00           O  
ATOM   1369  N   ARG    93      69.447  81.341  50.908  1.00  0.00           N  
ATOM   1370  H   ARG    93      68.917  81.211  51.770  1.00  0.00           H  
ATOM   1371  CA  ARG    93      70.914  81.588  51.124  1.00  0.00           C  
ATOM   1372  HA  ARG    93      71.497  81.163  50.308  1.00  0.00           H  
ATOM   1373  CB  ARG    93      71.090  83.135  51.183  1.00  0.00           C  
ATOM   1374  HB2 ARG    93      72.151  83.350  51.050  1.00  0.00           H  
ATOM   1375  HB3 ARG    93      70.569  83.557  50.323  1.00  0.00           H  
ATOM   1376  CG  ARG    93      70.640  83.862  52.370  1.00  0.00           C  
ATOM   1377  HG2 ARG    93      69.553  83.862  52.445  1.00  0.00           H  
ATOM   1378  HG3 ARG    93      71.024  83.407  53.283  1.00  0.00           H  
ATOM   1379  CD  ARG    93      71.190  85.293  52.182  1.00  0.00           C  
ATOM   1380  HD2 ARG    93      72.200  85.228  51.779  1.00  0.00           H  
ATOM   1381  HD3 ARG    93      70.582  85.805  51.436  1.00  0.00           H  
ATOM   1382  NE  ARG    93      71.222  86.116  53.416  1.00  0.00           N  
ATOM   1383  HE  ARG    93      70.439  86.758  53.542  1.00  0.00           H  
ATOM   1384  CZ  ARG    93      72.119  86.127  54.360  1.00  0.00           C  
ATOM   1385  NH1 ARG    93      73.272  85.467  54.236  1.00  0.00           N  
ATOM   1386 HH11 ARG    93      73.468  84.936  53.387  1.00  0.00           H  
ATOM   1387 HH12 ARG    93      73.958  85.493  54.991  1.00  0.00           H  
ATOM   1388  NH2 ARG    93      72.020  86.875  55.400  1.00  0.00           N  
ATOM   1389 HH21 ARG    93      71.214  87.491  55.511  1.00  0.00           H  
ATOM   1390 HH22 ARG    93      72.747  86.852  56.115  1.00  0.00           H  
ATOM   1391  C   ARG    93      71.454  80.892  52.354  1.00  0.00           C  
ATOM   1392  O   ARG    93      70.678  80.792  53.311  1.00  0.00           O  
ATOM   1393  N   PRO    94      72.775  80.540  52.380  1.00  0.00           N  
ATOM   1394  CD  PRO    94      73.713  80.656  51.244  1.00  0.00           C  
ATOM   1395  HD2 PRO    94      73.515  81.551  50.654  1.00  0.00           H  
ATOM   1396  HD3 PRO    94      73.628  79.804  50.569  1.00  0.00           H  
ATOM   1397  CG  PRO    94      75.110  80.714  51.910  1.00  0.00           C  
ATOM   1398  HG2 PRO    94      75.412  81.724  52.186  1.00  0.00           H  
ATOM   1399  HG3 PRO    94      75.902  80.306  51.282  1.00  0.00           H  
ATOM   1400  CB  PRO    94      74.783  79.827  53.124  1.00  0.00           C  
ATOM   1401  HB2 PRO    94      75.548  79.917  53.896  1.00  0.00           H  
ATOM   1402  HB3 PRO    94      74.738  78.775  52.842  1.00  0.00           H  
ATOM   1403  CA  PRO    94      73.449  80.313  53.622  1.00  0.00           C  
ATOM   1404  HA  PRO    94      72.904  79.615  54.258  1.00  0.00           H  
ATOM   1405  C   PRO    94      73.477  81.399  54.662  1.00  0.00           C  
ATOM   1406  O   PRO    94      73.757  82.600  54.369  1.00  0.00           O  
ATOM   1407  N   GLY    95      73.339  81.013  55.906  1.00  0.00           N  
ATOM   1408  H   GLY    95      72.894  80.137  56.178  1.00  0.00           H  
ATOM   1409  CA  GLY    95      73.802  81.788  57.000  1.00  0.00           C  
ATOM   1410  HA2 GLY    95      74.882  81.906  56.912  1.00  0.00           H  
ATOM   1411  HA3 GLY    95      73.366  82.784  56.931  1.00  0.00           H  
ATOM   1412  C   GLY    95      73.497  81.232  58.321  1.00  0.00           C  
ATOM   1413  O   GLY    95      72.843  80.196  58.352  1.00  0.00           O  
ATOM   1414  N   GLY    96      74.120  81.731  59.421  1.00  0.00           N  
ATOM   1415  H   GLY    96      74.688  82.576  59.351  1.00  0.00           H  
ATOM   1416  CA  GLY    96      74.110  81.233  60.752  1.00  0.00           C  
ATOM   1417  HA2 GLY    96      73.120  81.400  61.177  1.00  0.00           H  
ATOM   1418  HA3 GLY    96      74.265  80.155  60.721  1.00  0.00           H  
ATOM   1419  C   GLY    96      75.154  81.850  61.690  1.00  0.00           C  
ATOM   1420  O   GLY    96      75.712  82.889  61.330  1.00  0.00           O  
ATOM   1421  N   GLY    97      75.394  81.257  62.838  1.00  0.00           N  
ATOM   1422  H   GLY    97      74.815  80.512  63.224  1.00  0.00           H  
ATOM   1423  CA  GLY    97      76.570  81.639  63.698  1.00  0.00           C  
ATOM   1424  HA2 GLY    97      77.499  81.392  63.184  1.00  0.00           H  
ATOM   1425  HA3 GLY    97      76.573  82.717  63.862  1.00  0.00           H  
ATOM   1426  C   GLY    97      76.514  80.913  65.040  1.00  0.00           C  
ATOM   1427  O   GLY    97      75.621  80.091  65.224  1.00  0.00           O  
ATOM   1428  N   ALA    98      77.483  81.095  65.969  1.00  0.00           N  
ATOM   1429  H   ALA    98      78.375  81.557  65.796  1.00  0.00           H  
ATOM   1430  CA  ALA    98      77.289  80.615  67.333  1.00  0.00           C  
ATOM   1431  HA  ALA    98      77.112  79.541  67.384  1.00  0.00           H  
ATOM   1432  CB  ALA    98      78.602  81.065  68.035  1.00  0.00           C  
ATOM   1433  HB1 ALA    98      78.579  80.758  69.081  1.00  0.00           H  
ATOM   1434  HB2 ALA    98      79.456  80.602  67.541  1.00  0.00           H  
ATOM   1435  HB3 ALA    98      78.693  82.150  67.977  1.00  0.00           H  
ATOM   1436  C   ALA    98      76.022  81.226  68.014  1.00  0.00           C  
ATOM   1437  O   ALA    98      75.868  82.452  68.061  1.00  0.00           O  
ATOM   1438  N   THR    99      75.225  80.354  68.581  1.00  0.00           N  
ATOM   1439  H   THR    99      75.448  79.381  68.791  1.00  0.00           H  
ATOM   1440  CA  THR    99      73.866  80.820  68.956  1.00  0.00           C  
ATOM   1441  HA  THR    99      73.530  81.287  68.030  1.00  0.00           H  
ATOM   1442  CB  THR    99      72.999  79.671  69.368  1.00  0.00           C  
ATOM   1443  HB  THR    99      73.505  79.327  70.270  1.00  0.00           H  
ATOM   1444  CG2 THR    99      71.570  79.924  69.896  1.00  0.00           C  
ATOM   1445 HG21 THR    99      71.099  78.973  70.142  1.00  0.00           H  
ATOM   1446 HG22 THR    99      71.617  80.548  70.788  1.00  0.00           H  
ATOM   1447 HG23 THR    99      70.983  80.431  69.129  1.00  0.00           H  
ATOM   1448  OG1 THR    99      72.957  78.742  68.353  1.00  0.00           O  
ATOM   1449  HG1 THR    99      72.391  77.989  68.622  1.00  0.00           H  
ATOM   1450  C   THR    99      73.750  81.891  69.969  1.00  0.00           C  
ATOM   1451  O   THR    99      72.892  82.733  69.844  1.00  0.00           O  
ATOM   1452  N   ALA   100      74.722  82.008  70.941  1.00  0.00           N  
ATOM   1453  H   ALA   100      75.432  81.288  71.079  1.00  0.00           H  
ATOM   1454  CA  ALA   100      74.875  83.127  71.875  1.00  0.00           C  
ATOM   1455  HA  ALA   100      73.922  83.377  72.340  1.00  0.00           H  
ATOM   1456  CB  ALA   100      75.943  82.614  72.891  1.00  0.00           C  
ATOM   1457  HB1 ALA   100      76.133  83.384  73.640  1.00  0.00           H  
ATOM   1458  HB2 ALA   100      75.576  81.713  73.382  1.00  0.00           H  
ATOM   1459  HB3 ALA   100      76.869  82.388  72.363  1.00  0.00           H  
ATOM   1460  C   ALA   100      75.250  84.465  71.237  1.00  0.00           C  
ATOM   1461  O   ALA   100      75.147  85.476  71.869  1.00  0.00           O  
ATOM   1462  N   GLU   101      75.904  84.430  70.080  1.00  0.00           N  
ATOM   1463  H   GLU   101      75.900  83.598  69.489  1.00  0.00           H  
ATOM   1464  CA  GLU   101      76.704  85.535  69.491  1.00  0.00           C  
ATOM   1465  HA  GLU   101      76.782  86.378  70.177  1.00  0.00           H  
ATOM   1466  CB  GLU   101      78.116  84.923  69.192  1.00  0.00           C  
ATOM   1467  HB2 GLU   101      77.971  84.120  68.470  1.00  0.00           H  
ATOM   1468  HB3 GLU   101      78.702  85.696  68.696  1.00  0.00           H  
ATOM   1469  CG  GLU   101      78.955  84.374  70.294  1.00  0.00           C  
ATOM   1470  HG2 GLU   101      78.534  83.419  70.608  1.00  0.00           H  
ATOM   1471  HG3 GLU   101      79.951  84.169  69.902  1.00  0.00           H  
ATOM   1472  CD  GLU   101      79.094  85.275  71.531  1.00  0.00           C  
ATOM   1473  OE1 GLU   101      79.191  84.725  72.630  1.00  0.00           O  
ATOM   1474  OE2 GLU   101      79.126  86.553  71.355  1.00  0.00           O  
ATOM   1475  C   GLU   101      76.053  86.122  68.258  1.00  0.00           C  
ATOM   1476  O   GLU   101      76.415  87.183  67.780  1.00  0.00           O  
ATOM   1477  N   LEU   102      75.017  85.409  67.716  1.00  0.00           N  
ATOM   1478  H   LEU   102      74.609  84.569  68.125  1.00  0.00           H  
ATOM   1479  CA  LEU   102      74.413  85.849  66.449  1.00  0.00           C  
ATOM   1480  HA  LEU   102      75.102  86.158  65.663  1.00  0.00           H  
ATOM   1481  CB  LEU   102      73.703  84.618  65.847  1.00  0.00           C  
ATOM   1482  HB2 LEU   102      74.416  83.793  65.831  1.00  0.00           H  
ATOM   1483  HB3 LEU   102      72.898  84.330  66.523  1.00  0.00           H  
ATOM   1484  CG  LEU   102      73.093  84.766  64.394  1.00  0.00           C  
ATOM   1485  HG  LEU   102      72.325  85.541  64.412  1.00  0.00           H  
ATOM   1486  CD1 LEU   102      74.250  85.140  63.390  1.00  0.00           C  
ATOM   1487 HD11 LEU   102      73.840  85.245  62.385  1.00  0.00           H  
ATOM   1488 HD12 LEU   102      74.707  86.082  63.695  1.00  0.00           H  
ATOM   1489 HD13 LEU   102      75.004  84.353  63.394  1.00  0.00           H  
ATOM   1490  CD2 LEU   102      72.468  83.438  63.936  1.00  0.00           C  
ATOM   1491 HD21 LEU   102      72.053  83.557  62.935  1.00  0.00           H  
ATOM   1492 HD22 LEU   102      73.233  82.661  63.921  1.00  0.00           H  
ATOM   1493 HD23 LEU   102      71.674  83.152  64.626  1.00  0.00           H  
ATOM   1494  C   LEU   102      73.618  87.168  66.709  1.00  0.00           C  
ATOM   1495  O   LEU   102      72.708  87.083  67.564  1.00  0.00           O  
ATOM   1496  N   ALA   103      73.801  88.291  66.024  1.00  0.00           N  
ATOM   1497  H   ALA   103      74.630  88.455  65.452  1.00  0.00           H  
ATOM   1498  CA  ALA   103      72.844  89.430  66.004  1.00  0.00           C  
ATOM   1499  HA  ALA   103      72.640  89.818  67.002  1.00  0.00           H  
ATOM   1500  CB  ALA   103      73.491  90.559  65.177  1.00  0.00           C  
ATOM   1501  HB1 ALA   103      72.817  91.415  65.140  1.00  0.00           H  
ATOM   1502  HB2 ALA   103      74.431  90.858  65.642  1.00  0.00           H  
ATOM   1503  HB3 ALA   103      73.685  90.204  64.166  1.00  0.00           H  
ATOM   1504  C   ALA   103      71.494  88.962  65.469  1.00  0.00           C  
ATOM   1505  O   ALA   103      71.318  88.062  64.640  1.00  0.00           O  
ATOM   1506  N   ASP   104      70.475  89.801  65.821  1.00  0.00           N  
ATOM   1507  H   ASP   104      70.568  90.628  66.410  1.00  0.00           H  
ATOM   1508  CA  ASP   104      69.094  89.512  65.317  1.00  0.00           C  
ATOM   1509  HA  ASP   104      68.925  88.470  65.591  1.00  0.00           H  
ATOM   1510  CB  ASP   104      68.020  90.389  65.986  1.00  0.00           C  
ATOM   1511  HB2 ASP   104      68.444  91.356  66.257  1.00  0.00           H  
ATOM   1512  HB3 ASP   104      67.208  90.582  65.286  1.00  0.00           H  
ATOM   1513  CG  ASP   104      67.485  89.690  67.225  1.00  0.00           C  
ATOM   1514  OD1 ASP   104      68.105  88.727  67.739  1.00  0.00           O  
ATOM   1515  OD2 ASP   104      66.553  90.225  67.889  1.00  0.00           O  
ATOM   1516  C   ASP   104      68.959  89.643  63.778  1.00  0.00           C  
ATOM   1517  O   ASP   104      68.212  88.951  63.093  1.00  0.00           O  
ATOM   1518  N   GLU   105      69.650  90.704  63.284  1.00  0.00           N  
ATOM   1519  H   GLU   105      70.220  91.322  63.863  1.00  0.00           H  
ATOM   1520  CA  GLU   105      69.643  91.056  61.885  1.00  0.00           C  
ATOM   1521  HA  GLU   105      68.603  91.145  61.570  1.00  0.00           H  
ATOM   1522  CB  GLU   105      70.405  92.410  61.712  1.00  0.00           C  
ATOM   1523  HB2 GLU   105      71.358  92.371  62.241  1.00  0.00           H  
ATOM   1524  HB3 GLU   105      70.633  92.577  60.659  1.00  0.00           H  
ATOM   1525  CG  GLU   105      69.555  93.556  62.251  1.00  0.00           C  
ATOM   1526  HG2 GLU   105      70.015  94.504  61.970  1.00  0.00           H  
ATOM   1527  HG3 GLU   105      68.574  93.525  61.777  1.00  0.00           H  
ATOM   1528  CD  GLU   105      69.368  93.520  63.827  1.00  0.00           C  
ATOM   1529  OE1 GLU   105      70.389  93.711  64.491  1.00  0.00           O  
ATOM   1530  OE2 GLU   105      68.337  93.728  64.412  1.00  0.00           O  
ATOM   1531  C   GLU   105      70.282  89.977  60.985  1.00  0.00           C  
ATOM   1532  O   GLU   105      69.863  89.844  59.846  1.00  0.00           O  
ATOM   1533  N   LEU   106      71.296  89.254  61.437  1.00  0.00           N  
ATOM   1534  H   LEU   106      71.738  89.394  62.346  1.00  0.00           H  
ATOM   1535  CA  LEU   106      71.884  88.150  60.626  1.00  0.00           C  
ATOM   1536  HA  LEU   106      71.804  88.373  59.562  1.00  0.00           H  
ATOM   1537  CB  LEU   106      73.339  88.068  61.027  1.00  0.00           C  
ATOM   1538  HB2 LEU   106      73.382  87.666  62.039  1.00  0.00           H  
ATOM   1539  HB3 LEU   106      73.822  87.340  60.375  1.00  0.00           H  
ATOM   1540  CG  LEU   106      74.156  89.322  60.999  1.00  0.00           C  
ATOM   1541  HG  LEU   106      73.643  90.051  61.624  1.00  0.00           H  
ATOM   1542  CD1 LEU   106      75.536  89.004  61.519  1.00  0.00           C  
ATOM   1543 HD11 LEU   106      76.146  89.907  61.506  1.00  0.00           H  
ATOM   1544 HD12 LEU   106      75.463  88.631  62.540  1.00  0.00           H  
ATOM   1545 HD13 LEU   106      75.997  88.245  60.888  1.00  0.00           H  
ATOM   1546  CD2 LEU   106      74.278  89.973  59.575  1.00  0.00           C  
ATOM   1547 HD21 LEU   106      74.885  90.876  59.638  1.00  0.00           H  
ATOM   1548 HD22 LEU   106      74.748  89.267  58.891  1.00  0.00           H  
ATOM   1549 HD23 LEU   106      73.285  90.228  59.206  1.00  0.00           H  
ATOM   1550  C   LEU   106      71.122  86.844  60.676  1.00  0.00           C  
ATOM   1551  O   LEU   106      71.290  86.076  59.744  1.00  0.00           O  
ATOM   1552  N   TRP   107      70.226  86.595  61.689  1.00  0.00           N  
ATOM   1553  H   TRP   107      70.170  87.152  62.542  1.00  0.00           H  
ATOM   1554  CA  TRP   107      69.264  85.498  61.633  1.00  0.00           C  
ATOM   1555  HA  TRP   107      69.692  84.591  61.208  1.00  0.00           H  
ATOM   1556  CB  TRP   107      68.785  85.246  63.146  1.00  0.00           C  
ATOM   1557  HB2 TRP   107      69.615  84.775  63.672  1.00  0.00           H  
ATOM   1558  HB3 TRP   107      68.633  86.224  63.602  1.00  0.00           H  
ATOM   1559  CG  TRP   107      67.545  84.421  63.435  1.00  0.00           C  
ATOM   1560  CD1 TRP   107      66.256  84.727  63.207  1.00  0.00           C  
ATOM   1561  HD1 TRP   107      65.927  85.699  62.868  1.00  0.00           H  
ATOM   1562  NE1 TRP   107      65.403  83.689  63.447  1.00  0.00           N  
ATOM   1563  HE1 TRP   107      64.391  83.687  63.322  1.00  0.00           H  
ATOM   1564  CE2 TRP   107      66.191  82.632  63.897  1.00  0.00           C  
ATOM   1565  CZ2 TRP   107      65.840  81.302  64.274  1.00  0.00           C  
ATOM   1566  HZ2 TRP   107      64.806  80.994  64.308  1.00  0.00           H  
ATOM   1567  CH2 TRP   107      66.863  80.405  64.600  1.00  0.00           C  
ATOM   1568  HH2 TRP   107      66.620  79.386  64.860  1.00  0.00           H  
ATOM   1569  CZ3 TRP   107      68.238  80.831  64.590  1.00  0.00           C  
ATOM   1570  HZ3 TRP   107      69.028  80.139  64.838  1.00  0.00           H  
ATOM   1571  CE3 TRP   107      68.531  82.145  64.257  1.00  0.00           C  
ATOM   1572  HE3 TRP   107      69.558  82.475  64.306  1.00  0.00           H  
ATOM   1573  CD2 TRP   107      67.537  83.072  63.855  1.00  0.00           C  
ATOM   1574  C   TRP   107      68.086  85.920  60.761  1.00  0.00           C  
ATOM   1575  O   TRP   107      67.628  85.202  59.851  1.00  0.00           O  
ATOM   1576  N   LEU   108      67.481  87.045  61.079  1.00  0.00           N  
ATOM   1577  H   LEU   108      67.848  87.682  61.785  1.00  0.00           H  
ATOM   1578  CA  LEU   108      66.238  87.517  60.481  1.00  0.00           C  
ATOM   1579  HA  LEU   108      65.480  86.740  60.585  1.00  0.00           H  
ATOM   1580  CB  LEU   108      65.723  88.735  61.229  1.00  0.00           C  
ATOM   1581  HB2 LEU   108      66.584  89.324  61.546  1.00  0.00           H  
ATOM   1582  HB3 LEU   108      65.160  89.349  60.526  1.00  0.00           H  
ATOM   1583  CG  LEU   108      64.811  88.480  62.496  1.00  0.00           C  
ATOM   1584  HG  LEU   108      65.495  87.924  63.136  1.00  0.00           H  
ATOM   1585  CD1 LEU   108      64.262  89.823  63.114  1.00  0.00           C  
ATOM   1586 HD11 LEU   108      63.641  89.598  63.981  1.00  0.00           H  
ATOM   1587 HD12 LEU   108      65.099  90.451  63.420  1.00  0.00           H  
ATOM   1588 HD13 LEU   108      63.667  90.350  62.368  1.00  0.00           H  
ATOM   1589  CD2 LEU   108      63.550  87.702  62.253  1.00  0.00           C  
ATOM   1590 HD21 LEU   108      63.006  87.589  63.191  1.00  0.00           H  
ATOM   1591 HD22 LEU   108      62.927  88.234  61.535  1.00  0.00           H  
ATOM   1592 HD23 LEU   108      63.801  86.717  61.857  1.00  0.00           H  
ATOM   1593  C   LEU   108      66.379  87.738  58.945  1.00  0.00           C  
ATOM   1594  O   LEU   108      65.330  87.610  58.301  1.00  0.00           O  
ATOM   1595  N   ASP   109      67.554  87.955  58.355  1.00  0.00           N  
ATOM   1596  H   ASP   109      68.418  88.056  58.887  1.00  0.00           H  
ATOM   1597  CA  ASP   109      67.767  88.079  56.859  1.00  0.00           C  
ATOM   1598  HA  ASP   109      66.881  88.560  56.444  1.00  0.00           H  
ATOM   1599  CB  ASP   109      69.013  88.965  56.553  1.00  0.00           C  
ATOM   1600  HB2 ASP   109      68.934  89.898  57.110  1.00  0.00           H  
ATOM   1601  HB3 ASP   109      69.909  88.456  56.908  1.00  0.00           H  
ATOM   1602  CG  ASP   109      69.170  89.277  55.090  1.00  0.00           C  
ATOM   1603  OD1 ASP   109      68.667  90.343  54.627  1.00  0.00           O  
ATOM   1604  OD2 ASP   109      69.821  88.557  54.331  1.00  0.00           O  
ATOM   1605  C   ASP   109      67.907  86.716  56.190  1.00  0.00           C  
ATOM   1606  O   ASP   109      67.699  86.501  55.015  1.00  0.00           O  
ATOM   1607  N   VAL   110      68.318  85.722  56.973  1.00  0.00           N  
ATOM   1608  H   VAL   110      68.567  85.866  57.952  1.00  0.00           H  
ATOM   1609  CA  VAL   110      68.465  84.321  56.546  1.00  0.00           C  
ATOM   1610  HA  VAL   110      68.972  84.297  55.581  1.00  0.00           H  
ATOM   1611  CB  VAL   110      69.404  83.500  57.468  1.00  0.00           C  
ATOM   1612  HB  VAL   110      69.081  83.642  58.499  1.00  0.00           H  
ATOM   1613  CG1 VAL   110      69.344  81.962  57.081  1.00  0.00           C  
ATOM   1614 HG11 VAL   110      70.007  81.396  57.735  1.00  0.00           H  
ATOM   1615 HG12 VAL   110      68.323  81.598  57.196  1.00  0.00           H  
ATOM   1616 HG13 VAL   110      69.660  81.836  56.046  1.00  0.00           H  
ATOM   1617  CG2 VAL   110      70.843  83.970  57.286  1.00  0.00           C  
ATOM   1618 HG21 VAL   110      71.500  83.391  57.934  1.00  0.00           H  
ATOM   1619 HG22 VAL   110      71.142  83.829  56.247  1.00  0.00           H  
ATOM   1620 HG23 VAL   110      70.916  85.026  57.544  1.00  0.00           H  
ATOM   1621  C   VAL   110      67.040  83.689  56.362  1.00  0.00           C  
ATOM   1622  O   VAL   110      66.713  83.196  55.298  1.00  0.00           O  
ATOM   1623  N   VAL   111      66.212  83.813  57.415  1.00  0.00           N  
ATOM   1624  H   VAL   111      66.451  84.328  58.263  1.00  0.00           H  
ATOM   1625  CA  VAL   111      64.876  83.211  57.438  1.00  0.00           C  
ATOM   1626  HA  VAL   111      64.968  82.192  57.062  1.00  0.00           H  
ATOM   1627  CB  VAL   111      64.303  83.102  58.912  1.00  0.00           C  
ATOM   1628  HB  VAL   111      64.347  84.142  59.236  1.00  0.00           H  
ATOM   1629  CG1 VAL   111      62.821  82.573  58.977  1.00  0.00           C  
ATOM   1630 HG11 VAL   111      62.497  82.525  60.017  1.00  0.00           H  
ATOM   1631 HG12 VAL   111      62.168  83.250  58.425  1.00  0.00           H  
ATOM   1632 HG13 VAL   111      62.769  81.578  58.534  1.00  0.00           H  
ATOM   1633  CG2 VAL   111      65.141  82.256  59.889  1.00  0.00           C  
ATOM   1634 HG21 VAL   111      64.660  82.247  60.867  1.00  0.00           H  
ATOM   1635 HG22 VAL   111      65.218  81.236  59.513  1.00  0.00           H  
ATOM   1636 HG23 VAL   111      66.138  82.686  59.979  1.00  0.00           H  
ATOM   1637  C   VAL   111      63.915  83.964  56.501  1.00  0.00           C  
ATOM   1638  O   VAL   111      63.039  83.360  55.924  1.00  0.00           O  
ATOM   1639  N   GLU   112      64.035  85.305  56.279  1.00  0.00           N  
ATOM   1640  H   GLU   112      64.677  85.883  56.822  1.00  0.00           H  
ATOM   1641  CA  GLU   112      63.275  86.105  55.249  1.00  0.00           C  
ATOM   1642  HA  GLU   112      62.213  85.935  55.423  1.00  0.00           H  
ATOM   1643  CB  GLU   112      63.545  87.613  55.401  1.00  0.00           C  
ATOM   1644  HB2 GLU   112      63.456  87.902  56.448  1.00  0.00           H  
ATOM   1645  HB3 GLU   112      64.566  87.840  55.093  1.00  0.00           H  
ATOM   1646  CG  GLU   112      62.541  88.424  54.542  1.00  0.00           C  
ATOM   1647  HG2 GLU   112      62.862  88.363  53.502  1.00  0.00           H  
ATOM   1648  HG3 GLU   112      61.570  87.934  54.604  1.00  0.00           H  
ATOM   1649  CD  GLU   112      62.345  89.926  54.896  1.00  0.00           C  
ATOM   1650  OE1 GLU   112      61.571  90.623  54.196  1.00  0.00           O  
ATOM   1651  OE2 GLU   112      62.940  90.464  55.853  1.00  0.00           O  
ATOM   1652  C   GLU   112      63.599  85.641  53.846  1.00  0.00           C  
ATOM   1653  O   GLU   112      62.672  85.407  53.066  1.00  0.00           O  
ATOM   1654  N   THR   113      64.891  85.362  53.520  1.00  0.00           N  
ATOM   1655  H   THR   113      65.672  85.418  54.174  1.00  0.00           H  
ATOM   1656  CA  THR   113      65.256  84.954  52.176  1.00  0.00           C  
ATOM   1657  HA  THR   113      64.786  85.630  51.463  1.00  0.00           H  
ATOM   1658  CB  THR   113      66.759  85.038  51.977  1.00  0.00           C  
ATOM   1659  HB  THR   113      67.114  84.237  52.626  1.00  0.00           H  
ATOM   1660  CG2 THR   113      67.241  84.910  50.517  1.00  0.00           C  
ATOM   1661 HG21 THR   113      68.328  84.983  50.485  1.00  0.00           H  
ATOM   1662 HG22 THR   113      66.930  83.946  50.114  1.00  0.00           H  
ATOM   1663 HG23 THR   113      66.805  85.711  49.919  1.00  0.00           H  
ATOM   1664  OG1 THR   113      67.214  86.327  52.220  1.00  0.00           O  
ATOM   1665  HG1 THR   113      67.394  86.435  53.177  1.00  0.00           H  
ATOM   1666  C   THR   113      64.757  83.528  51.919  1.00  0.00           C  
ATOM   1667  O   THR   113      64.281  83.261  50.832  1.00  0.00           O  
ATOM   1668  N   ASN   114      64.900  82.657  52.939  1.00  0.00           N  
ATOM   1669  H   ASN   114      65.186  82.923  53.880  1.00  0.00           H  
ATOM   1670  CA  ASN   114      64.648  81.239  52.766  1.00  0.00           C  
ATOM   1671  HA  ASN   114      64.876  80.989  51.730  1.00  0.00           H  
ATOM   1672  CB  ASN   114      65.561  80.487  53.777  1.00  0.00           C  
ATOM   1673  HB2 ASN   114      65.531  81.001  54.739  1.00  0.00           H  
ATOM   1674  HB3 ASN   114      65.165  79.484  53.940  1.00  0.00           H  
ATOM   1675  CG  ASN   114      67.010  80.385  53.305  1.00  0.00           C  
ATOM   1676  OD1 ASN   114      67.398  79.522  52.477  1.00  0.00           O  
ATOM   1677  ND2 ASN   114      67.898  81.203  53.845  1.00  0.00           N  
ATOM   1678 HD21 ASN   114      68.883  81.128  53.589  1.00  0.00           H  
ATOM   1679 HD22 ASN   114      67.598  81.908  54.519  1.00  0.00           H  
ATOM   1680  C   ASN   114      63.176  80.804  52.935  1.00  0.00           C  
ATOM   1681  O   ASN   114      62.850  79.832  52.271  1.00  0.00           O  
ATOM   1682  N   LEU   115      62.352  81.641  53.621  1.00  0.00           N  
ATOM   1683  H   LEU   115      62.602  82.582  53.925  1.00  0.00           H  
ATOM   1684  CA  LEU   115      61.004  81.214  53.973  1.00  0.00           C  
ATOM   1685  HA  LEU   115      60.758  80.332  53.381  1.00  0.00           H  
ATOM   1686  CB  LEU   115      60.939  80.815  55.436  1.00  0.00           C  
ATOM   1687  HB2 LEU   115      61.599  79.957  55.560  1.00  0.00           H  
ATOM   1688  HB3 LEU   115      61.371  81.636  56.009  1.00  0.00           H  
ATOM   1689  CG  LEU   115      59.585  80.449  56.118  1.00  0.00           C  
ATOM   1690  HG  LEU   115      58.989  81.360  56.172  1.00  0.00           H  
ATOM   1691  CD1 LEU   115      58.746  79.459  55.303  1.00  0.00           C  
ATOM   1692 HD11 LEU   115      57.817  79.246  55.834  1.00  0.00           H  
ATOM   1693 HD12 LEU   115      58.517  79.891  54.329  1.00  0.00           H  
ATOM   1694 HD13 LEU   115      59.306  78.533  55.167  1.00  0.00           H  
ATOM   1695  CD2 LEU   115      59.845  79.939  57.501  1.00  0.00           C  
ATOM   1696 HD21 LEU   115      58.898  79.683  57.977  1.00  0.00           H  
ATOM   1697 HD22 LEU   115      60.477  79.052  57.448  1.00  0.00           H  
ATOM   1698 HD23 LEU   115      60.348  80.709  58.084  1.00  0.00           H  
ATOM   1699  C   LEU   115      59.944  82.291  53.603  1.00  0.00           C  
ATOM   1700  O   LEU   115      58.987  82.105  52.860  1.00  0.00           O  
ATOM   1701  N   THR   116      60.090  83.466  54.251  1.00  0.00           N  
ATOM   1702  H   THR   116      60.883  83.707  54.845  1.00  0.00           H  
ATOM   1703  CA  THR   116      59.064  84.507  54.129  1.00  0.00           C  
ATOM   1704  HA  THR   116      58.107  84.022  54.321  1.00  0.00           H  
ATOM   1705  CB  THR   116      59.208  85.634  55.252  1.00  0.00           C  
ATOM   1706  HB  THR   116      60.276  85.855  55.233  1.00  0.00           H  
ATOM   1707  CG2 THR   116      58.457  86.864  54.973  1.00  0.00           C  
ATOM   1708 HG21 THR   116      58.610  87.575  55.784  1.00  0.00           H  
ATOM   1709 HG22 THR   116      58.807  87.299  54.037  1.00  0.00           H  
ATOM   1710 HG23 THR   116      57.396  86.631  54.890  1.00  0.00           H  
ATOM   1711  OG1 THR   116      58.825  85.197  56.517  1.00  0.00           O  
ATOM   1712  HG1 THR   116      58.935  85.926  57.162  1.00  0.00           H  
ATOM   1713  C   THR   116      58.938  85.078  52.675  1.00  0.00           C  
ATOM   1714  O   THR   116      57.841  85.278  52.169  1.00  0.00           O  
ATOM   1715  N   GLY   117      60.102  85.196  51.963  1.00  0.00           N  
ATOM   1716  H   GLY   117      61.034  85.222  52.376  1.00  0.00           H  
ATOM   1717  CA  GLY   117      60.067  85.295  50.512  1.00  0.00           C  
ATOM   1718  HA2 GLY   117      59.595  86.248  50.274  1.00  0.00           H  
ATOM   1719  HA3 GLY   117      61.102  85.359  50.176  1.00  0.00           H  
ATOM   1720  C   GLY   117      59.379  84.225  49.634  1.00  0.00           C  
ATOM   1721  O   GLY   117      58.600  84.624  48.791  1.00  0.00           O  
ATOM   1722  N   VAL   118      59.606  82.977  49.942  1.00  0.00           N  
ATOM   1723  H   VAL   118      60.252  82.713  50.686  1.00  0.00           H  
ATOM   1724  CA  VAL   118      58.952  81.739  49.252  1.00  0.00           C  
ATOM   1725  HA  VAL   118      59.239  81.643  48.205  1.00  0.00           H  
ATOM   1726  CB  VAL   118      59.477  80.385  49.867  1.00  0.00           C  
ATOM   1727  HB  VAL   118      59.453  80.627  50.929  1.00  0.00           H  
ATOM   1728  CG1 VAL   118      58.572  79.220  49.537  1.00  0.00           C  
ATOM   1729 HG11 VAL   118      58.973  78.309  49.982  1.00  0.00           H  
ATOM   1730 HG12 VAL   118      57.575  79.409  49.937  1.00  0.00           H  
ATOM   1731 HG13 VAL   118      58.512  79.100  48.456  1.00  0.00           H  
ATOM   1732  CG2 VAL   118      60.968  79.969  49.604  1.00  0.00           C  
ATOM   1733 HG21 VAL   118      61.172  79.017  50.093  1.00  0.00           H  
ATOM   1734 HG22 VAL   118      61.134  79.869  48.531  1.00  0.00           H  
ATOM   1735 HG23 VAL   118      61.635  80.732  50.004  1.00  0.00           H  
ATOM   1736  C   VAL   118      57.441  81.959  49.300  1.00  0.00           C  
ATOM   1737  O   VAL   118      56.715  81.838  48.373  1.00  0.00           O  
ATOM   1738  N   PHE   119      57.023  82.356  50.542  1.00  0.00           N  
ATOM   1739  H   PHE   119      57.673  82.480  51.318  1.00  0.00           H  
ATOM   1740  CA  PHE   119      55.655  82.643  50.909  1.00  0.00           C  
ATOM   1741  HA  PHE   119      55.043  81.785  50.626  1.00  0.00           H  
ATOM   1742  CB  PHE   119      55.486  82.733  52.433  1.00  0.00           C  
ATOM   1743  HB2 PHE   119      55.409  81.720  52.829  1.00  0.00           H  
ATOM   1744  HB3 PHE   119      56.391  83.172  52.853  1.00  0.00           H  
ATOM   1745  CG  PHE   119      54.278  83.542  52.937  1.00  0.00           C  
ATOM   1746  CD1 PHE   119      52.976  83.093  52.499  1.00  0.00           C  
ATOM   1747  HD1 PHE   119      52.894  82.103  52.074  1.00  0.00           H  
ATOM   1748  CE1 PHE   119      51.805  83.877  52.595  1.00  0.00           C  
ATOM   1749  HE1 PHE   119      50.841  83.514  52.271  1.00  0.00           H  
ATOM   1750  CZ  PHE   119      51.977  85.146  53.135  1.00  0.00           C  
ATOM   1751  HZ  PHE   119      51.117  85.795  53.198  1.00  0.00           H  
ATOM   1752  CE2 PHE   119      53.233  85.637  53.610  1.00  0.00           C  
ATOM   1753  HE2 PHE   119      53.298  86.581  54.130  1.00  0.00           H  
ATOM   1754  CD2 PHE   119      54.390  84.854  53.381  1.00  0.00           C  
ATOM   1755  HD2 PHE   119      55.368  85.280  53.553  1.00  0.00           H  
ATOM   1756  C   PHE   119      55.015  83.756  50.074  1.00  0.00           C  
ATOM   1757  O   PHE   119      53.917  83.479  49.582  1.00  0.00           O  
ATOM   1758  N   ARG   120      55.640  84.938  50.040  1.00  0.00           N  
ATOM   1759  H   ARG   120      56.525  85.108  50.517  1.00  0.00           H  
ATOM   1760  CA  ARG   120      55.119  86.145  49.301  1.00  0.00           C  
ATOM   1761  HA  ARG   120      54.139  86.372  49.721  1.00  0.00           H  
ATOM   1762  CB  ARG   120      56.051  87.367  49.506  1.00  0.00           C  
ATOM   1763  HB2 ARG   120      57.057  87.111  49.176  1.00  0.00           H  
ATOM   1764  HB3 ARG   120      55.709  88.189  48.877  1.00  0.00           H  
ATOM   1765  CG  ARG   120      56.103  87.847  51.005  1.00  0.00           C  
ATOM   1766  HG2 ARG   120      55.125  88.209  51.324  1.00  0.00           H  
ATOM   1767  HG3 ARG   120      56.366  87.017  51.663  1.00  0.00           H  
ATOM   1768  CD  ARG   120      57.152  88.968  51.104  1.00  0.00           C  
ATOM   1769  HD2 ARG   120      58.112  88.610  50.730  1.00  0.00           H  
ATOM   1770  HD3 ARG   120      56.857  89.807  50.474  1.00  0.00           H  
ATOM   1771  NE  ARG   120      57.292  89.402  52.453  1.00  0.00           N  
ATOM   1772  HE  ARG   120      56.493  89.232  53.065  1.00  0.00           H  
ATOM   1773  CZ  ARG   120      58.316  89.988  52.998  1.00  0.00           C  
ATOM   1774  NH1 ARG   120      59.509  90.028  52.423  1.00  0.00           N  
ATOM   1775 HH11 ARG   120      59.653  89.586  51.515  1.00  0.00           H  
ATOM   1776 HH12 ARG   120      60.284  90.499  52.889  1.00  0.00           H  
ATOM   1777  NH2 ARG   120      58.163  90.484  54.183  1.00  0.00           N  
ATOM   1778 HH21 ARG   120      57.262  90.408  54.655  1.00  0.00           H  
ATOM   1779 HH22 ARG   120      58.943  90.952  54.645  1.00  0.00           H  
ATOM   1780  C   ARG   120      54.944  85.880  47.848  1.00  0.00           C  
ATOM   1781  O   ARG   120      53.879  86.261  47.280  1.00  0.00           O  
ATOM   1782  N   VAL   121      55.860  85.178  47.191  1.00  0.00           N  
ATOM   1783  H   VAL   121      56.678  84.773  47.647  1.00  0.00           H  
ATOM   1784  CA  VAL   121      55.803  84.899  45.721  1.00  0.00           C  
ATOM   1785  HA  VAL   121      55.580  85.862  45.264  1.00  0.00           H  
ATOM   1786  CB  VAL   121      57.111  84.546  44.931  1.00  0.00           C  
ATOM   1787  HB  VAL   121      57.842  85.318  45.172  1.00  0.00           H  
ATOM   1788  CG1 VAL   121      57.779  83.249  45.315  1.00  0.00           C  
ATOM   1789 HG11 VAL   121      58.672  83.105  44.706  1.00  0.00           H  
ATOM   1790 HG12 VAL   121      58.058  83.281  46.368  1.00  0.00           H  
ATOM   1791 HG13 VAL   121      57.089  82.421  45.148  1.00  0.00           H  
ATOM   1792  CG2 VAL   121      56.727  84.486  43.422  1.00  0.00           C  
ATOM   1793 HG21 VAL   121      57.610  84.242  42.831  1.00  0.00           H  
ATOM   1794 HG22 VAL   121      55.966  83.720  43.270  1.00  0.00           H  
ATOM   1795 HG23 VAL   121      56.335  85.454  43.108  1.00  0.00           H  
ATOM   1796  C   VAL   121      54.736  83.833  45.529  1.00  0.00           C  
ATOM   1797  O   VAL   121      53.936  83.946  44.659  1.00  0.00           O  
ATOM   1798  N   THR   122      54.727  82.734  46.344  1.00  0.00           N  
ATOM   1799  H   THR   122      55.420  82.555  47.070  1.00  0.00           H  
ATOM   1800  CA  THR   122      53.657  81.678  46.223  1.00  0.00           C  
ATOM   1801  HA  THR   122      53.711  81.203  45.243  1.00  0.00           H  
ATOM   1802  CB  THR   122      53.869  80.587  47.333  1.00  0.00           C  
ATOM   1803  HB  THR   122      53.797  81.029  48.326  1.00  0.00           H  
ATOM   1804  CG2 THR   122      52.848  79.445  47.247  1.00  0.00           C  
ATOM   1805 HG21 THR   122      53.044  78.721  48.038  1.00  0.00           H  
ATOM   1806 HG22 THR   122      51.842  79.846  47.365  1.00  0.00           H  
ATOM   1807 HG23 THR   122      52.932  78.953  46.278  1.00  0.00           H  
ATOM   1808  OG1 THR   122      55.068  80.030  46.971  1.00  0.00           O  
ATOM   1809  HG1 THR   122      55.801  80.550  47.363  1.00  0.00           H  
ATOM   1810  C   THR   122      52.256  82.355  46.403  1.00  0.00           C  
ATOM   1811  O   THR   122      51.363  82.110  45.670  1.00  0.00           O  
ATOM   1812  N   LYS   123      52.097  83.252  47.440  1.00  0.00           N  
ATOM   1813  H   LYS   123      52.819  83.496  48.118  1.00  0.00           H  
ATOM   1814  CA  LYS   123      50.843  83.916  47.614  1.00  0.00           C  
ATOM   1815  HA  LYS   123      50.085  83.140  47.719  1.00  0.00           H  
ATOM   1816  CB  LYS   123      50.711  84.681  48.931  1.00  0.00           C  
ATOM   1817  HB2 LYS   123      50.549  83.970  49.741  1.00  0.00           H  
ATOM   1818  HB3 LYS   123      51.649  85.195  49.140  1.00  0.00           H  
ATOM   1819  CG  LYS   123      49.559  85.714  48.927  1.00  0.00           C  
ATOM   1820  HG2 LYS   123      49.771  86.452  48.152  1.00  0.00           H  
ATOM   1821  HG3 LYS   123      48.644  85.198  48.634  1.00  0.00           H  
ATOM   1822  CD  LYS   123      49.283  86.461  50.231  1.00  0.00           C  
ATOM   1823  HD2 LYS   123      48.803  85.805  50.957  1.00  0.00           H  
ATOM   1824  HD3 LYS   123      50.214  86.809  50.680  1.00  0.00           H  
ATOM   1825  CE  LYS   123      48.336  87.694  49.870  1.00  0.00           C  
ATOM   1826  HE2 LYS   123      48.830  88.356  49.160  1.00  0.00           H  
ATOM   1827  HE3 LYS   123      47.422  87.341  49.392  1.00  0.00           H  
ATOM   1828  NZ  LYS   123      48.027  88.395  51.067  1.00  0.00           N  
ATOM   1829  HZ1 LYS   123      47.409  89.202  50.848  1.00  0.00           H  
ATOM   1830  HZ2 LYS   123      47.541  87.756  51.728  1.00  0.00           H  
ATOM   1831  HZ3 LYS   123      48.907  88.740  51.504  1.00  0.00           H  
ATOM   1832  C   LYS   123      50.475  84.721  46.366  1.00  0.00           C  
ATOM   1833  O   LYS   123      49.402  84.667  45.764  1.00  0.00           O  
ATOM   1834  N   GLN   124      51.424  85.580  45.857  1.00  0.00           N  
ATOM   1835  H   GLN   124      52.394  85.629  46.165  1.00  0.00           H  
ATOM   1836  CA  GLN   124      51.056  86.510  44.790  1.00  0.00           C  
ATOM   1837  HA  GLN   124      50.124  86.989  45.091  1.00  0.00           H  
ATOM   1838  CB  GLN   124      52.098  87.599  44.627  1.00  0.00           C  
ATOM   1839  HB2 GLN   124      52.324  88.010  45.611  1.00  0.00           H  
ATOM   1840  HB3 GLN   124      53.015  87.145  44.252  1.00  0.00           H  
ATOM   1841  CG  GLN   124      51.711  88.769  43.684  1.00  0.00           C  
ATOM   1842  HG2 GLN   124      52.619  89.267  43.342  1.00  0.00           H  
ATOM   1843  HG3 GLN   124      51.215  88.367  42.801  1.00  0.00           H  
ATOM   1844  CD  GLN   124      50.819  89.773  44.332  1.00  0.00           C  
ATOM   1845  OE1 GLN   124      50.516  89.736  45.509  1.00  0.00           O  
ATOM   1846  NE2 GLN   124      50.317  90.764  43.643  1.00  0.00           N  
ATOM   1847 HE21 GLN   124      50.531  90.855  42.649  1.00  0.00           H  
ATOM   1848 HE22 GLN   124      49.711  91.446  44.099  1.00  0.00           H  
ATOM   1849  C   GLN   124      50.770  85.790  43.465  1.00  0.00           C  
ATOM   1850  O   GLN   124      49.864  86.162  42.710  1.00  0.00           O  
ATOM   1851  N   VAL   125      51.460  84.676  43.163  1.00  0.00           N  
ATOM   1852  H   VAL   125      52.262  84.382  43.722  1.00  0.00           H  
ATOM   1853  CA  VAL   125      51.196  83.748  42.052  1.00  0.00           C  
ATOM   1854  HA  VAL   125      51.092  84.342  41.144  1.00  0.00           H  
ATOM   1855  CB  VAL   125      52.401  82.831  41.763  1.00  0.00           C  
ATOM   1856  HB  VAL   125      52.588  82.382  42.739  1.00  0.00           H  
ATOM   1857  CG1 VAL   125      52.112  81.708  40.769  1.00  0.00           C  
ATOM   1858 HG11 VAL   125      53.012  81.111  40.622  1.00  0.00           H  
ATOM   1859 HG12 VAL   125      51.315  81.074  41.157  1.00  0.00           H  
ATOM   1860 HG13 VAL   125      51.802  82.137  39.816  1.00  0.00           H  
ATOM   1861  CG2 VAL   125      53.646  83.560  41.333  1.00  0.00           C  
ATOM   1862 HG21 VAL   125      54.444  82.841  41.150  1.00  0.00           H  
ATOM   1863 HG22 VAL   125      53.443  84.118  40.419  1.00  0.00           H  
ATOM   1864 HG23 VAL   125      53.953  84.251  42.119  1.00  0.00           H  
ATOM   1865  C   VAL   125      49.806  83.033  42.171  1.00  0.00           C  
ATOM   1866  O   VAL   125      48.978  82.890  41.279  1.00  0.00           O  
ATOM   1867  N   LEU   126      49.540  82.656  43.408  1.00  0.00           N  
ATOM   1868  H   LEU   126      50.199  82.669  44.187  1.00  0.00           H  
ATOM   1869  CA  LEU   126      48.171  82.166  43.725  1.00  0.00           C  
ATOM   1870  HA  LEU   126      48.053  81.315  43.054  1.00  0.00           H  
ATOM   1871  CB  LEU   126      47.979  81.637  45.110  1.00  0.00           C  
ATOM   1872  HB2 LEU   126      48.443  82.312  45.829  1.00  0.00           H  
ATOM   1873  HB3 LEU   126      46.916  81.602  45.346  1.00  0.00           H  
ATOM   1874  CG  LEU   126      48.586  80.241  45.247  1.00  0.00           C  
ATOM   1875  HG  LEU   126      49.535  80.319  44.717  1.00  0.00           H  
ATOM   1876  CD1 LEU   126      48.851  79.831  46.715  1.00  0.00           C  
ATOM   1877 HD11 LEU   126      49.282  78.829  46.742  1.00  0.00           H  
ATOM   1878 HD12 LEU   126      49.547  80.537  47.171  1.00  0.00           H  
ATOM   1879 HD13 LEU   126      47.913  79.837  47.270  1.00  0.00           H  
ATOM   1880  CD2 LEU   126      47.738  79.165  44.612  1.00  0.00           C  
ATOM   1881 HD21 LEU   126      48.222  78.197  44.743  1.00  0.00           H  
ATOM   1882 HD22 LEU   126      46.757  79.148  45.086  1.00  0.00           H  
ATOM   1883 HD23 LEU   126      47.624  79.373  43.548  1.00  0.00           H  
ATOM   1884  C   LEU   126      47.099  83.224  43.434  1.00  0.00           C  
ATOM   1885  O   LEU   126      46.031  82.897  42.905  1.00  0.00           O  
ATOM   1886  N   LYS   127      47.346  84.512  43.746  1.00  0.00           N  
ATOM   1887  H   LYS   127      48.249  84.805  44.118  1.00  0.00           H  
ATOM   1888  CA  LYS   127      46.436  85.607  43.612  1.00  0.00           C  
ATOM   1889  HA  LYS   127      45.421  85.226  43.733  1.00  0.00           H  
ATOM   1890  CB  LYS   127      46.789  86.630  44.733  1.00  0.00           C  
ATOM   1891  HB2 LYS   127      47.864  86.811  44.740  1.00  0.00           H  
ATOM   1892  HB3 LYS   127      46.307  87.584  44.524  1.00  0.00           H  
ATOM   1893  CG  LYS   127      46.329  86.099  46.151  1.00  0.00           C  
ATOM   1894  HG2 LYS   127      46.778  85.122  46.331  1.00  0.00           H  
ATOM   1895  HG3 LYS   127      46.705  86.769  46.925  1.00  0.00           H  
ATOM   1896  CD  LYS   127      44.847  85.989  46.274  1.00  0.00           C  
ATOM   1897  HD2 LYS   127      44.470  85.423  45.422  1.00  0.00           H  
ATOM   1898  HD3 LYS   127      44.615  85.411  47.168  1.00  0.00           H  
ATOM   1899  CE  LYS   127      44.107  87.289  46.345  1.00  0.00           C  
ATOM   1900  HE2 LYS   127      44.445  87.958  45.553  1.00  0.00           H  
ATOM   1901  HE3 LYS   127      43.040  87.124  46.189  1.00  0.00           H  
ATOM   1902  NZ  LYS   127      44.339  87.917  47.684  1.00  0.00           N  
ATOM   1903  HZ1 LYS   127      43.711  88.739  47.796  1.00  0.00           H  
ATOM   1904  HZ2 LYS   127      44.139  87.224  48.432  1.00  0.00           H  
ATOM   1905  HZ3 LYS   127      45.330  88.227  47.754  1.00  0.00           H  
ATOM   1906  C   LYS   127      46.354  86.240  42.216  1.00  0.00           C  
ATOM   1907  O   LYS   127      45.453  85.998  41.403  1.00  0.00           O  
ATOM   1908  N   ALA   128      47.388  87.032  41.891  1.00  0.00           N  
ATOM   1909  H   ALA   128      48.145  87.238  42.542  1.00  0.00           H  
ATOM   1910  CA  ALA   128      47.554  87.676  40.605  1.00  0.00           C  
ATOM   1911  HA  ALA   128      46.586  88.064  40.288  1.00  0.00           H  
ATOM   1912  CB  ALA   128      48.499  88.931  40.727  1.00  0.00           C  
ATOM   1913  HB1 ALA   128      48.610  89.399  39.749  1.00  0.00           H  
ATOM   1914  HB2 ALA   128      48.065  89.646  41.425  1.00  0.00           H  
ATOM   1915  HB3 ALA   128      49.477  88.616  41.091  1.00  0.00           H  
ATOM   1916  C   ALA   128      47.924  86.696  39.495  1.00  0.00           C  
ATOM   1917  O   ALA   128      47.478  86.873  38.372  1.00  0.00           O  
ATOM   1918  N   GLY   129      48.569  85.570  39.785  1.00  0.00           N  
ATOM   1919  H   GLY   129      48.772  85.297  40.746  1.00  0.00           H  
ATOM   1920  CA  GLY   129      49.059  84.601  38.811  1.00  0.00           C  
ATOM   1921  HA2 GLY   129      49.518  85.143  37.984  1.00  0.00           H  
ATOM   1922  HA3 GLY   129      49.844  84.007  39.278  1.00  0.00           H  
ATOM   1923  C   GLY   129      48.014  83.661  38.248  1.00  0.00           C  
ATOM   1924  O   GLY   129      48.339  82.762  37.449  1.00  0.00           O  
ATOM   1925  N   GLY   130      46.741  83.809  38.675  1.00  0.00           N  
ATOM   1926  H   GLY   130      46.536  84.484  39.410  1.00  0.00           H  
ATOM   1927  CA  GLY   130      45.543  83.153  38.262  1.00  0.00           C  
ATOM   1928  HA2 GLY   130      44.726  83.867  38.374  1.00  0.00           H  
ATOM   1929  HA3 GLY   130      45.638  82.943  37.197  1.00  0.00           H  
ATOM   1930  C   GLY   130      45.104  81.838  38.954  1.00  0.00           C  
ATOM   1931  O   GLY   130      44.016  81.339  38.734  1.00  0.00           O  
ATOM   1932  N   MET   131      46.004  81.187  39.671  1.00  0.00           N  
ATOM   1933  H   MET   131      46.819  81.618  40.108  1.00  0.00           H  
ATOM   1934  CA  MET   131      45.882  79.794  39.880  1.00  0.00           C  
ATOM   1935  HA  MET   131      45.606  79.282  38.958  1.00  0.00           H  
ATOM   1936  CB  MET   131      47.297  79.337  40.380  1.00  0.00           C  
ATOM   1937  HB2 MET   131      48.078  79.742  39.737  1.00  0.00           H  
ATOM   1938  HB3 MET   131      47.486  79.712  41.386  1.00  0.00           H  
ATOM   1939  CG  MET   131      47.328  77.823  40.363  1.00  0.00           C  
ATOM   1940  HG2 MET   131      46.432  77.446  40.855  1.00  0.00           H  
ATOM   1941  HG3 MET   131      47.292  77.480  39.329  1.00  0.00           H  
ATOM   1942  SD  MET   131      48.790  77.111  41.172  1.00  0.00           S  
ATOM   1943  CE  MET   131      50.236  77.555  40.179  1.00  0.00           C  
ATOM   1944  HE1 MET   131      51.134  77.141  40.638  1.00  0.00           H  
ATOM   1945  HE2 MET   131      50.124  77.151  39.172  1.00  0.00           H  
ATOM   1946  HE3 MET   131      50.323  78.640  40.127  1.00  0.00           H  
ATOM   1947  C   MET   131      44.726  79.381  40.781  1.00  0.00           C  
ATOM   1948  O   MET   131      44.019  78.378  40.510  1.00  0.00           O  
ATOM   1949  N   LEU   132      44.541  80.136  41.843  1.00  0.00           N  
ATOM   1950  H   LEU   132      45.137  80.918  42.113  1.00  0.00           H  
ATOM   1951  CA  LEU   132      43.388  79.869  42.754  1.00  0.00           C  
ATOM   1952  HA  LEU   132      43.256  78.817  43.007  1.00  0.00           H  
ATOM   1953  CB  LEU   132      43.707  80.606  44.002  1.00  0.00           C  
ATOM   1954  HB2 LEU   132      44.620  80.170  44.409  1.00  0.00           H  
ATOM   1955  HB3 LEU   132      43.944  81.631  43.718  1.00  0.00           H  
ATOM   1956  CG  LEU   132      42.697  80.678  45.141  1.00  0.00           C  
ATOM   1957  HG  LEU   132      41.785  81.112  44.731  1.00  0.00           H  
ATOM   1958  CD1 LEU   132      42.462  79.275  45.763  1.00  0.00           C  
ATOM   1959 HD11 LEU   132      41.738  79.353  46.573  1.00  0.00           H  
ATOM   1960 HD12 LEU   132      42.080  78.597  44.999  1.00  0.00           H  
ATOM   1961 HD13 LEU   132      43.403  78.888  46.154  1.00  0.00           H  
ATOM   1962  CD2 LEU   132      43.308  81.465  46.295  1.00  0.00           C  
ATOM   1963 HD21 LEU   132      42.593  81.522  47.115  1.00  0.00           H  
ATOM   1964 HD22 LEU   132      44.213  80.964  46.637  1.00  0.00           H  
ATOM   1965 HD23 LEU   132      43.555  82.471  45.959  1.00  0.00           H  
ATOM   1966  C   LEU   132      42.051  80.162  42.083  1.00  0.00           C  
ATOM   1967  O   LEU   132      41.095  79.603  42.528  1.00  0.00           O  
ATOM   1968  N   GLU   133      42.029  81.019  41.025  1.00  0.00           N  
ATOM   1969  H   GLU   133      42.865  81.421  40.601  1.00  0.00           H  
ATOM   1970  CA  GLU   133      40.745  81.449  40.382  1.00  0.00           C  
ATOM   1971  HA  GLU   133      39.908  81.478  41.079  1.00  0.00           H  
ATOM   1972  CB  GLU   133      40.996  82.861  39.794  1.00  0.00           C  
ATOM   1973  HB2 GLU   133      41.427  83.493  40.572  1.00  0.00           H  
ATOM   1974  HB3 GLU   133      41.737  82.783  38.999  1.00  0.00           H  
ATOM   1975  CG  GLU   133      39.786  83.526  39.256  1.00  0.00           C  
ATOM   1976  HG2 GLU   133      40.060  84.535  38.946  1.00  0.00           H  
ATOM   1977  HG3 GLU   133      39.473  82.991  38.360  1.00  0.00           H  
ATOM   1978  CD  GLU   133      38.603  83.621  40.189  1.00  0.00           C  
ATOM   1979  OE1 GLU   133      38.870  83.829  41.383  1.00  0.00           O  
ATOM   1980  OE2 GLU   133      37.464  83.507  39.784  1.00  0.00           O  
ATOM   1981  C   GLU   133      40.437  80.437  39.249  1.00  0.00           C  
ATOM   1982  O   GLU   133      39.268  80.199  38.992  1.00  0.00           O  
ATOM   1983  N   ARG   134      41.465  79.796  38.625  1.00  0.00           N  
ATOM   1984  H   ARG   134      42.435  80.053  38.809  1.00  0.00           H  
ATOM   1985  CA  ARG   134      41.369  78.704  37.650  1.00  0.00           C  
ATOM   1986  HA  ARG   134      40.478  78.900  37.054  1.00  0.00           H  
ATOM   1987  CB  ARG   134      42.538  78.721  36.755  1.00  0.00           C  
ATOM   1988  HB2 ARG   134      42.705  79.769  36.505  1.00  0.00           H  
ATOM   1989  HB3 ARG   134      43.383  78.401  37.364  1.00  0.00           H  
ATOM   1990  CG  ARG   134      42.662  77.953  35.433  1.00  0.00           C  
ATOM   1991  HG2 ARG   134      42.603  76.887  35.653  1.00  0.00           H  
ATOM   1992  HG3 ARG   134      41.799  78.200  34.815  1.00  0.00           H  
ATOM   1993  CD  ARG   134      43.972  78.208  34.578  1.00  0.00           C  
ATOM   1994  HD2 ARG   134      43.877  77.706  33.615  1.00  0.00           H  
ATOM   1995  HD3 ARG   134      44.068  79.275  34.374  1.00  0.00           H  
ATOM   1996  NE  ARG   134      45.190  77.730  35.260  1.00  0.00           N  
ATOM   1997  HE  ARG   134      45.061  76.856  35.771  1.00  0.00           H  
ATOM   1998  CZ  ARG   134      46.410  78.214  35.336  1.00  0.00           C  
ATOM   1999  NH1 ARG   134      47.281  77.729  36.136  1.00  0.00           N  
ATOM   2000 HH11 ARG   134      47.037  76.943  36.740  1.00  0.00           H  
ATOM   2001 HH12 ARG   134      48.219  78.127  36.170  1.00  0.00           H  
ATOM   2002  NH2 ARG   134      46.841  79.256  34.641  1.00  0.00           N  
ATOM   2003 HH21 ARG   134      46.212  79.736  33.998  1.00  0.00           H  
ATOM   2004 HH22 ARG   134      47.803  79.578  34.750  1.00  0.00           H  
ATOM   2005  C   ARG   134      41.065  77.331  38.236  1.00  0.00           C  
ATOM   2006  O   ARG   134      40.485  76.476  37.580  1.00  0.00           O  
ATOM   2007  N   GLY   135      41.495  77.185  39.508  1.00  0.00           N  
ATOM   2008  H   GLY   135      41.887  77.945  40.064  1.00  0.00           H  
ATOM   2009  CA  GLY   135      41.431  75.902  40.205  1.00  0.00           C  
ATOM   2010  HA2 GLY   135      41.538  76.084  41.274  1.00  0.00           H  
ATOM   2011  HA3 GLY   135      40.440  75.475  40.052  1.00  0.00           H  
ATOM   2012  C   GLY   135      42.482  74.859  39.781  1.00  0.00           C  
ATOM   2013  O   GLY   135      42.449  73.750  40.336  1.00  0.00           O  
ATOM   2014  N   THR   136      43.273  75.091  38.740  1.00  0.00           N  
ATOM   2015  H   THR   136      43.197  75.951  38.197  1.00  0.00           H  
ATOM   2016  CA  THR   136      44.331  74.202  38.225  1.00  0.00           C  
ATOM   2017  HA  THR   136      44.389  73.316  38.857  1.00  0.00           H  
ATOM   2018  CB  THR   136      44.002  73.783  36.806  1.00  0.00           C  
ATOM   2019  HB  THR   136      44.738  73.022  36.551  1.00  0.00           H  
ATOM   2020  CG2 THR   136      42.535  73.144  36.702  1.00  0.00           C  
ATOM   2021 HG21 THR   136      42.335  72.857  35.670  1.00  0.00           H  
ATOM   2022 HG22 THR   136      42.476  72.263  37.342  1.00  0.00           H  
ATOM   2023 HG23 THR   136      41.795  73.877  37.024  1.00  0.00           H  
ATOM   2024  OG1 THR   136      44.145  74.832  35.861  1.00  0.00           O  
ATOM   2025  HG1 THR   136      43.920  74.500  34.966  1.00  0.00           H  
ATOM   2026  C   THR   136      45.739  74.956  38.252  1.00  0.00           C  
ATOM   2027  O   THR   136      45.928  76.068  37.777  1.00  0.00           O  
ATOM   2028  N   GLY   137      46.743  74.180  38.652  1.00  0.00           N  
ATOM   2029  H   GLY   137      46.613  73.243  39.034  1.00  0.00           H  
ATOM   2030  CA  GLY   137      48.158  74.608  38.580  1.00  0.00           C  
ATOM   2031  HA2 GLY   137      48.530  74.451  37.569  1.00  0.00           H  
ATOM   2032  HA3 GLY   137      48.221  75.678  38.780  1.00  0.00           H  
ATOM   2033  C   GLY   137      49.052  73.853  39.573  1.00  0.00           C  
ATOM   2034  O   GLY   137      48.515  73.054  40.272  1.00  0.00           O  
ATOM   2035  N   ARG   138      50.378  74.087  39.724  1.00  0.00           N  
ATOM   2036  H   ARG   138      50.832  74.905  39.319  1.00  0.00           H  
ATOM   2037  CA  ARG   138      51.332  73.208  40.479  1.00  0.00           C  
ATOM   2038  HA  ARG   138      50.734  72.678  41.221  1.00  0.00           H  
ATOM   2039  CB  ARG   138      51.973  72.119  39.644  1.00  0.00           C  
ATOM   2040  HB2 ARG   138      52.611  72.573  38.886  1.00  0.00           H  
ATOM   2041  HB3 ARG   138      52.617  71.510  40.278  1.00  0.00           H  
ATOM   2042  CG  ARG   138      50.895  71.193  38.941  1.00  0.00           C  
ATOM   2043  HG2 ARG   138      50.112  70.972  39.667  1.00  0.00           H  
ATOM   2044  HG3 ARG   138      50.432  71.762  38.136  1.00  0.00           H  
ATOM   2045  CD  ARG   138      51.402  69.862  38.360  1.00  0.00           C  
ATOM   2046  HD2 ARG   138      52.181  70.019  37.614  1.00  0.00           H  
ATOM   2047  HD3 ARG   138      51.826  69.222  39.134  1.00  0.00           H  
ATOM   2048  NE  ARG   138      50.208  69.272  37.770  1.00  0.00           N  
ATOM   2049  HE  ARG   138      49.584  68.807  38.430  1.00  0.00           H  
ATOM   2050  CZ  ARG   138      49.810  69.246  36.506  1.00  0.00           C  
ATOM   2051  NH1 ARG   138      50.554  69.580  35.476  1.00  0.00           N  
ATOM   2052 HH11 ARG   138      51.515  69.887  35.619  1.00  0.00           H  
ATOM   2053 HH12 ARG   138      50.169  69.532  34.533  1.00  0.00           H  
ATOM   2054  NH2 ARG   138      48.608  68.858  36.313  1.00  0.00           N  
ATOM   2055 HH21 ARG   138      48.023  68.593  37.106  1.00  0.00           H  
ATOM   2056 HH22 ARG   138      48.232  68.814  35.366  1.00  0.00           H  
ATOM   2057  C   ARG   138      52.361  74.037  41.162  1.00  0.00           C  
ATOM   2058  O   ARG   138      52.779  75.039  40.607  1.00  0.00           O  
ATOM   2059  N   ILE   139      52.741  73.682  42.402  1.00  0.00           N  
ATOM   2060  H   ILE   139      52.382  72.870  42.903  1.00  0.00           H  
ATOM   2061  CA  ILE   139      53.758  74.489  43.159  1.00  0.00           C  
ATOM   2062  HA  ILE   139      54.209  75.256  42.530  1.00  0.00           H  
ATOM   2063  CB  ILE   139      53.158  75.363  44.271  1.00  0.00           C  
ATOM   2064  HB  ILE   139      52.691  74.749  45.040  1.00  0.00           H  
ATOM   2065  CG2 ILE   139      54.319  76.165  44.906  1.00  0.00           C  
ATOM   2066 HG21 ILE   139      53.931  76.800  45.702  1.00  0.00           H  
ATOM   2067 HG22 ILE   139      55.055  75.475  45.319  1.00  0.00           H  
ATOM   2068 HG23 ILE   139      54.792  76.787  44.145  1.00  0.00           H  
ATOM   2069  CG1 ILE   139      51.990  76.267  43.731  1.00  0.00           C  
ATOM   2070 HG12 ILE   139      52.395  76.896  42.938  1.00  0.00           H  
ATOM   2071 HG13 ILE   139      51.248  75.614  43.273  1.00  0.00           H  
ATOM   2072  CD1 ILE   139      51.256  77.185  44.731  1.00  0.00           C  
ATOM   2073 HD11 ILE   139      50.479  77.744  44.209  1.00  0.00           H  
ATOM   2074 HD12 ILE   139      50.802  76.580  45.515  1.00  0.00           H  
ATOM   2075 HD13 ILE   139      51.967  77.881  45.176  1.00  0.00           H  
ATOM   2076  C   ILE   139      54.808  73.523  43.586  1.00  0.00           C  
ATOM   2077  O   ILE   139      54.527  72.456  44.126  1.00  0.00           O  
ATOM   2078  N   VAL   140      56.076  73.892  43.338  1.00  0.00           N  
ATOM   2079  H   VAL   140      56.336  74.724  42.809  1.00  0.00           H  
ATOM   2080  CA  VAL   140      57.230  73.087  43.833  1.00  0.00           C  
ATOM   2081  HA  VAL   140      56.870  72.225  44.395  1.00  0.00           H  
ATOM   2082  CB  VAL   140      58.070  72.417  42.703  1.00  0.00           C  
ATOM   2083  HB  VAL   140      58.415  73.094  41.921  1.00  0.00           H  
ATOM   2084  CG1 VAL   140      59.358  71.882  43.327  1.00  0.00           C  
ATOM   2085 HG11 VAL   140      59.966  71.408  42.556  1.00  0.00           H  
ATOM   2086 HG12 VAL   140      59.916  72.706  43.773  1.00  0.00           H  
ATOM   2087 HG13 VAL   140      59.113  71.152  44.097  1.00  0.00           H  
ATOM   2088  CG2 VAL   140      57.154  71.421  41.970  1.00  0.00           C  
ATOM   2089 HG21 VAL   140      57.713  70.934  41.171  1.00  0.00           H  
ATOM   2090 HG22 VAL   140      56.797  70.669  42.673  1.00  0.00           H  
ATOM   2091 HG23 VAL   140      56.303  71.953  41.545  1.00  0.00           H  
ATOM   2092  C   VAL   140      58.046  74.014  44.736  1.00  0.00           C  
ATOM   2093  O   VAL   140      58.441  75.178  44.401  1.00  0.00           O  
ATOM   2094  N   ASN   141      58.598  73.481  45.811  1.00  0.00           N  
ATOM   2095  H   ASN   141      58.486  72.497  46.052  1.00  0.00           H  
ATOM   2096  CA  ASN   141      59.459  74.247  46.815  1.00  0.00           C  
ATOM   2097  HA  ASN   141      59.645  75.267  46.478  1.00  0.00           H  
ATOM   2098  CB  ASN   141      58.711  74.347  48.187  1.00  0.00           C  
ATOM   2099  HB2 ASN   141      58.619  73.348  48.611  1.00  0.00           H  
ATOM   2100  HB3 ASN   141      59.318  74.932  48.878  1.00  0.00           H  
ATOM   2101  CG  ASN   141      57.355  74.961  48.096  1.00  0.00           C  
ATOM   2102  OD1 ASN   141      57.188  76.118  47.842  1.00  0.00           O  
ATOM   2103  ND2 ASN   141      56.366  74.194  48.415  1.00  0.00           N  
ATOM   2104 HD21 ASN   141      55.419  74.572  48.454  1.00  0.00           H  
ATOM   2105 HD22 ASN   141      56.532  73.211  48.628  1.00  0.00           H  
ATOM   2106  C   ASN   141      60.767  73.532  46.941  1.00  0.00           C  
ATOM   2107  O   ASN   141      60.804  72.361  47.172  1.00  0.00           O  
ATOM   2108  N   ILE   142      61.865  74.203  46.782  1.00  0.00           N  
ATOM   2109  H   ILE   142      61.870  75.170  46.456  1.00  0.00           H  
ATOM   2110  CA  ILE   142      63.178  73.694  47.036  1.00  0.00           C  
ATOM   2111  HA  ILE   142      63.266  72.619  46.882  1.00  0.00           H  
ATOM   2112  CB  ILE   142      64.143  74.279  46.019  1.00  0.00           C  
ATOM   2113  HB  ILE   142      64.105  75.352  46.208  1.00  0.00           H  
ATOM   2114  CG2 ILE   142      65.517  73.596  46.204  1.00  0.00           C  
ATOM   2115 HG21 ILE   142      66.225  74.003  45.482  1.00  0.00           H  
ATOM   2116 HG22 ILE   142      65.882  73.780  47.214  1.00  0.00           H  
ATOM   2117 HG23 ILE   142      65.413  72.523  46.046  1.00  0.00           H  
ATOM   2118  CG1 ILE   142      63.808  74.042  44.539  1.00  0.00           C  
ATOM   2119 HG12 ILE   142      63.066  74.779  44.235  1.00  0.00           H  
ATOM   2120 HG13 ILE   142      64.706  74.232  43.951  1.00  0.00           H  
ATOM   2121  CD1 ILE   142      63.278  72.643  44.170  1.00  0.00           C  
ATOM   2122 HD11 ILE   142      63.079  72.600  43.099  1.00  0.00           H  
ATOM   2123 HD12 ILE   142      64.024  71.891  44.431  1.00  0.00           H  
ATOM   2124 HD13 ILE   142      62.357  72.447  44.720  1.00  0.00           H  
ATOM   2125  C   ILE   142      63.500  73.875  48.509  1.00  0.00           C  
ATOM   2126  O   ILE   142      63.393  75.006  48.978  1.00  0.00           O  
ATOM   2127  N   ALA   143      63.748  72.781  49.207  1.00  0.00           N  
ATOM   2128  H   ALA   143      63.758  71.869  48.751  1.00  0.00           H  
ATOM   2129  CA  ALA   143      64.027  72.659  50.613  1.00  0.00           C  
ATOM   2130  HA  ALA   143      63.802  73.587  51.137  1.00  0.00           H  
ATOM   2131  CB  ALA   143      63.097  71.619  51.296  1.00  0.00           C  
ATOM   2132  HB1 ALA   143      63.339  71.556  52.357  1.00  0.00           H  
ATOM   2133  HB2 ALA   143      62.058  71.927  51.179  1.00  0.00           H  
ATOM   2134  HB3 ALA   143      63.241  70.643  50.833  1.00  0.00           H  
ATOM   2135  C   ALA   143      65.489  72.393  50.770  1.00  0.00           C  
ATOM   2136  O   ALA   143      66.351  73.053  50.194  1.00  0.00           O  
ATOM   2137  N   SER   144      65.905  71.395  51.551  1.00  0.00           N  
ATOM   2138  H   SER   144      65.247  70.727  51.955  1.00  0.00           H  
ATOM   2139  CA  SER   144      67.292  71.104  51.940  1.00  0.00           C  
ATOM   2140  HA  SER   144      67.933  71.117  51.059  1.00  0.00           H  
ATOM   2141  CB  SER   144      67.812  72.171  52.928  1.00  0.00           C  
ATOM   2142  HB2 SER   144      67.761  73.163  52.478  1.00  0.00           H  
ATOM   2143  HB3 SER   144      67.190  72.193  53.823  1.00  0.00           H  
ATOM   2144  OG  SER   144      69.137  71.855  53.263  1.00  0.00           O  
ATOM   2145  HG  SER   144      69.477  72.509  53.878  1.00  0.00           H  
ATOM   2146  C   SER   144      67.318  69.721  52.609  1.00  0.00           C  
ATOM   2147  O   SER   144      66.232  69.234  53.101  1.00  0.00           O  
ATOM   2148  N   THR   145      68.459  68.976  52.607  1.00  0.00           N  
ATOM   2149  H   THR   145      69.255  69.174  52.000  1.00  0.00           H  
ATOM   2150  CA  THR   145      68.657  67.811  53.479  1.00  0.00           C  
ATOM   2151  HA  THR   145      67.826  67.122  53.331  1.00  0.00           H  
ATOM   2152  CB  THR   145      69.932  67.088  53.142  1.00  0.00           C  
ATOM   2153  HB  THR   145      69.948  66.187  53.754  1.00  0.00           H  
ATOM   2154  CG2 THR   145      70.043  66.671  51.719  1.00  0.00           C  
ATOM   2155 HG21 THR   145      70.991  66.157  51.564  1.00  0.00           H  
ATOM   2156 HG22 THR   145      69.221  65.999  51.472  1.00  0.00           H  
ATOM   2157 HG23 THR   145      69.997  67.551  51.078  1.00  0.00           H  
ATOM   2158  OG1 THR   145      71.012  67.988  53.381  1.00  0.00           O  
ATOM   2159  HG1 THR   145      71.814  67.479  53.621  1.00  0.00           H  
ATOM   2160  C   THR   145      68.707  68.276  54.921  1.00  0.00           C  
ATOM   2161  O   THR   145      68.126  67.603  55.846  1.00  0.00           O  
ATOM   2162  N   GLY   146      69.169  69.512  55.210  1.00  0.00           N  
ATOM   2163  H   GLY   146      69.671  70.053  54.505  1.00  0.00           H  
ATOM   2164  CA  GLY   146      69.058  70.252  56.455  1.00  0.00           C  
ATOM   2165  HA2 GLY   146      69.441  69.636  57.269  1.00  0.00           H  
ATOM   2166  HA3 GLY   146      69.692  71.138  56.400  1.00  0.00           H  
ATOM   2167  C   GLY   146      67.620  70.683  56.785  1.00  0.00           C  
ATOM   2168  O   GLY   146      67.387  71.191  57.847  1.00  0.00           O  
ATOM   2169  N   GLY   147      66.684  70.467  55.816  1.00  0.00           N  
ATOM   2170  H   GLY   147      66.951  70.308  54.844  1.00  0.00           H  
ATOM   2171  CA  GLY   147      65.267  70.430  55.996  1.00  0.00           C  
ATOM   2172  HA2 GLY   147      64.977  71.319  56.557  1.00  0.00           H  
ATOM   2173  HA3 GLY   147      64.801  70.507  55.014  1.00  0.00           H  
ATOM   2174  C   GLY   147      64.664  69.193  56.715  1.00  0.00           C  
ATOM   2175  O   GLY   147      63.493  69.216  57.057  1.00  0.00           O  
ATOM   2176  N   LYS   148      65.505  68.223  56.996  1.00  0.00           N  
ATOM   2177  H   LYS   148      66.450  68.201  56.612  1.00  0.00           H  
ATOM   2178  CA  LYS   148      65.226  67.074  57.867  1.00  0.00           C  
ATOM   2179  HA  LYS   148      64.417  67.475  58.479  1.00  0.00           H  
ATOM   2180  CB  LYS   148      64.861  65.884  57.039  1.00  0.00           C  
ATOM   2181  HB2 LYS   148      65.756  65.521  56.533  1.00  0.00           H  
ATOM   2182  HB3 LYS   148      64.524  65.086  57.700  1.00  0.00           H  
ATOM   2183  CG  LYS   148      63.794  66.143  56.010  1.00  0.00           C  
ATOM   2184  HG2 LYS   148      62.867  66.414  56.517  1.00  0.00           H  
ATOM   2185  HG3 LYS   148      64.085  66.998  55.400  1.00  0.00           H  
ATOM   2186  CD  LYS   148      63.547  64.986  55.136  1.00  0.00           C  
ATOM   2187  HD2 LYS   148      64.429  64.817  54.518  1.00  0.00           H  
ATOM   2188  HD3 LYS   148      63.417  64.098  55.756  1.00  0.00           H  
ATOM   2189  CE  LYS   148      62.296  65.140  54.201  1.00  0.00           C  
ATOM   2190  HE2 LYS   148      61.421  65.399  54.798  1.00  0.00           H  
ATOM   2191  HE3 LYS   148      62.459  65.960  53.502  1.00  0.00           H  
ATOM   2192  NZ  LYS   148      62.036  63.890  53.452  1.00  0.00           N  
ATOM   2193  HZ1 LYS   148      61.114  63.957  52.973  1.00  0.00           H  
ATOM   2194  HZ2 LYS   148      62.784  63.748  52.744  1.00  0.00           H  
ATOM   2195  HZ3 LYS   148      62.026  63.086  54.111  1.00  0.00           H  
ATOM   2196  C   LYS   148      66.241  66.633  58.892  1.00  0.00           C  
ATOM   2197  O   LYS   148      65.849  66.425  60.065  1.00  0.00           O  
ATOM   2198  N   GLN   149      67.504  66.519  58.450  1.00  0.00           N  
ATOM   2199  H   GLN   149      67.729  66.524  57.455  1.00  0.00           H  
ATOM   2200  CA  GLN   149      68.657  66.381  59.267  1.00  0.00           C  
ATOM   2201  HA  GLN   149      68.483  65.538  59.934  1.00  0.00           H  
ATOM   2202  CB  GLN   149      69.973  65.977  58.499  1.00  0.00           C  
ATOM   2203  HB2 GLN   149      70.449  66.890  58.145  1.00  0.00           H  
ATOM   2204  HB3 GLN   149      70.654  65.521  59.218  1.00  0.00           H  
ATOM   2205  CG  GLN   149      69.836  65.024  57.310  1.00  0.00           C  
ATOM   2206  HG2 GLN   149      69.192  65.501  56.572  1.00  0.00           H  
ATOM   2207  HG3 GLN   149      70.820  64.916  56.852  1.00  0.00           H  
ATOM   2208  CD  GLN   149      69.262  63.556  57.591  1.00  0.00           C  
ATOM   2209  OE1 GLN   149      68.019  63.299  57.585  1.00  0.00           O  
ATOM   2210  NE2 GLN   149      70.178  62.696  58.007  1.00  0.00           N  
ATOM   2211 HE21 GLN   149      71.165  62.954  57.990  1.00  0.00           H  
ATOM   2212 HE22 GLN   149      69.898  61.775  58.344  1.00  0.00           H  
ATOM   2213  C   GLN   149      68.839  67.684  60.061  1.00  0.00           C  
ATOM   2214  O   GLN   149      68.305  68.720  59.714  1.00  0.00           O  
ATOM   2215  N   GLY   150      69.469  67.536  61.210  1.00  0.00           N  
ATOM   2216  H   GLY   150      69.571  66.619  61.644  1.00  0.00           H  
ATOM   2217  CA  GLY   150      70.093  68.594  62.009  1.00  0.00           C  
ATOM   2218  HA2 GLY   150      69.391  69.420  62.122  1.00  0.00           H  
ATOM   2219  HA3 GLY   150      70.301  68.214  63.009  1.00  0.00           H  
ATOM   2220  C   GLY   150      71.375  69.109  61.394  1.00  0.00           C  
ATOM   2221  O   GLY   150      72.256  68.266  61.040  1.00  0.00           O  
ATOM   2222  N   VAL   151      71.693  70.416  61.590  1.00  0.00           N  
ATOM   2223  H   VAL   151      71.149  71.041  62.184  1.00  0.00           H  
ATOM   2224  CA  VAL   151      72.870  71.065  60.953  1.00  0.00           C  
ATOM   2225  HA  VAL   151      73.508  70.227  60.674  1.00  0.00           H  
ATOM   2226  CB  VAL   151      72.596  71.763  59.621  1.00  0.00           C  
ATOM   2227  HB  VAL   151      72.302  72.773  59.907  1.00  0.00           H  
ATOM   2228  CG1 VAL   151      73.812  72.013  58.659  1.00  0.00           C  
ATOM   2229 HG11 VAL   151      73.464  72.515  57.756  1.00  0.00           H  
ATOM   2230 HG12 VAL   151      74.551  72.639  59.161  1.00  0.00           H  
ATOM   2231 HG13 VAL   151      74.266  71.059  58.392  1.00  0.00           H  
ATOM   2232  CG2 VAL   151      71.496  71.012  58.886  1.00  0.00           C  
ATOM   2233 HG21 VAL   151      71.293  71.503  57.934  1.00  0.00           H  
ATOM   2234 HG22 VAL   151      71.814  69.986  58.704  1.00  0.00           H  
ATOM   2235 HG23 VAL   151      70.589  71.009  59.492  1.00  0.00           H  
ATOM   2236  C   VAL   151      73.699  71.947  61.954  1.00  0.00           C  
ATOM   2237  O   VAL   151      73.119  72.601  62.801  1.00  0.00           O  
ATOM   2238  N   VAL   152      75.048  71.809  61.970  1.00  0.00           N  
ATOM   2239  H   VAL   152      75.558  71.118  61.419  1.00  0.00           H  
ATOM   2240  CA  VAL   152      75.898  72.673  62.807  1.00  0.00           C  
ATOM   2241  HA  VAL   152      75.503  72.704  63.823  1.00  0.00           H  
ATOM   2242  CB  VAL   152      77.318  72.129  63.060  1.00  0.00           C  
ATOM   2243  HB  VAL   152      77.974  72.945  63.362  1.00  0.00           H  
ATOM   2244  CG1 VAL   152      77.230  71.047  64.147  1.00  0.00           C  
ATOM   2245 HG11 VAL   152      78.225  70.647  64.343  1.00  0.00           H  
ATOM   2246 HG12 VAL   152      76.827  71.481  65.061  1.00  0.00           H  
ATOM   2247 HG13 VAL   152      76.576  70.243  63.808  1.00  0.00           H  
ATOM   2248  CG2 VAL   152      77.864  71.450  61.751  1.00  0.00           C  
ATOM   2249 HG21 VAL   152      78.868  71.066  61.931  1.00  0.00           H  
ATOM   2250 HG22 VAL   152      77.207  70.628  61.465  1.00  0.00           H  
ATOM   2251 HG23 VAL   152      77.895  72.185  60.946  1.00  0.00           H  
ATOM   2252  C   VAL   152      75.850  74.077  62.189  1.00  0.00           C  
ATOM   2253  O   VAL   152      75.834  74.116  60.962  1.00  0.00           O  
ATOM   2254  N   HIE   153      76.050  75.184  62.997  1.00  0.00           N  
ATOM   2255  H   HIE   153      75.827  74.968  63.959  1.00  0.00           H  
ATOM   2256  CA  HIE   153      76.331  76.573  62.649  1.00  0.00           C  
ATOM   2257  HA  HIE   153      76.327  77.210  63.533  1.00  0.00           H  
ATOM   2258  CB  HIE   153      77.728  76.619  62.018  1.00  0.00           C  
ATOM   2259  HB2 HIE   153      78.386  76.043  62.668  1.00  0.00           H  
ATOM   2260  HB3 HIE   153      77.708  76.167  61.027  1.00  0.00           H  
ATOM   2261  CG  HIE   153      78.350  77.955  61.862  1.00  0.00           C  
ATOM   2262  ND1 HIE   153      77.819  79.130  61.202  1.00  0.00           N  
ATOM   2263  CE1 HIE   153      78.800  80.053  61.293  1.00  0.00           C  
ATOM   2264  HE1 HIE   153      78.631  81.029  60.839  1.00  0.00           H  
ATOM   2265  NE2 HIE   153      79.826  79.577  61.945  1.00  0.00           N  
ATOM   2266  HE2 HIE   153      80.692  80.070  62.111  1.00  0.00           H  
ATOM   2267  CD2 HIE   153      79.553  78.314  62.371  1.00  0.00           C  
ATOM   2268  HD2 HIE   153      80.263  77.789  63.009  1.00  0.00           H  
ATOM   2269  C   HIE   153      75.226  77.362  61.823  1.00  0.00           C  
ATOM   2270  O   HIE   153      74.721  78.388  62.176  1.00  0.00           O  
ATOM   2271  N   ALA   154      74.907  76.825  60.646  1.00  0.00           N  
ATOM   2272  H   ALA   154      75.380  76.008  60.260  1.00  0.00           H  
ATOM   2273  CA  ALA   154      73.823  77.362  59.764  1.00  0.00           C  
ATOM   2274  HA  ALA   154      73.927  78.443  59.669  1.00  0.00           H  
ATOM   2275  CB  ALA   154      74.003  76.691  58.386  1.00  0.00           C  
ATOM   2276  HB1 ALA   154      73.233  77.050  57.702  1.00  0.00           H  
ATOM   2277  HB2 ALA   154      74.846  77.043  58.079  1.00  0.00           H  
ATOM   2278  HB3 ALA   154      73.916  75.609  58.493  1.00  0.00           H  
ATOM   2279  C   ALA   154      72.387  77.260  60.353  1.00  0.00           C  
ATOM   2280  O   ALA   154      71.426  76.897  59.639  1.00  0.00           O  
ATOM   2281  N   ALA   155      72.198  77.488  61.646  1.00  0.00           N  
ATOM   2282  H   ALA   155      72.936  77.895  62.222  1.00  0.00           H  
ATOM   2283  CA  ALA   155      71.023  77.227  62.403  1.00  0.00           C  
ATOM   2284  HA  ALA   155      70.839  76.153  62.359  1.00  0.00           H  
ATOM   2285  CB  ALA   155      71.223  77.590  63.849  1.00  0.00           C  
ATOM   2286  HB1 ALA   155      70.311  77.381  64.407  1.00  0.00           H  
ATOM   2287  HB2 ALA   155      72.043  77.001  64.262  1.00  0.00           H  
ATOM   2288  HB3 ALA   155      71.462  78.651  63.928  1.00  0.00           H  
ATOM   2289  C   ALA   155      69.762  77.890  61.794  1.00  0.00           C  
ATOM   2290  O   ALA   155      68.771  77.152  61.563  1.00  0.00           O  
ATOM   2291  N   PRO   156      69.720  79.148  61.369  1.00  0.00           N  
ATOM   2292  CD  PRO   156      70.607  80.249  61.784  1.00  0.00           C  
ATOM   2293  HD2 PRO   156      71.646  80.008  61.559  1.00  0.00           H  
ATOM   2294  HD3 PRO   156      70.542  80.407  62.860  1.00  0.00           H  
ATOM   2295  CG  PRO   156      70.180  81.488  61.041  1.00  0.00           C  
ATOM   2296  HG2 PRO   156      70.755  81.620  60.124  1.00  0.00           H  
ATOM   2297  HG3 PRO   156      70.332  82.384  61.643  1.00  0.00           H  
ATOM   2298  CB  PRO   156      68.698  81.263  60.742  1.00  0.00           C  
ATOM   2299  HB2 PRO   156      68.403  81.724  59.800  1.00  0.00           H  
ATOM   2300  HB3 PRO   156      68.061  81.688  61.518  1.00  0.00           H  
ATOM   2301  CA  PRO   156      68.583  79.730  60.685  1.00  0.00           C  
ATOM   2302  HA  PRO   156      67.702  79.375  61.222  1.00  0.00           H  
ATOM   2303  C   PRO   156      68.355  79.271  59.303  1.00  0.00           C  
ATOM   2304  O   PRO   156      67.211  79.233  58.874  1.00  0.00           O  
ATOM   2305  N   TYR   157      69.349  78.790  58.625  1.00  0.00           N  
ATOM   2306  H   TYR   157      70.312  78.803  58.959  1.00  0.00           H  
ATOM   2307  CA  TYR   157      69.195  78.197  57.347  1.00  0.00           C  
ATOM   2308  HA  TYR   157      68.566  78.910  56.814  1.00  0.00           H  
ATOM   2309  CB  TYR   157      70.591  78.020  56.543  1.00  0.00           C  
ATOM   2310  HB2 TYR   157      70.989  79.005  56.305  1.00  0.00           H  
ATOM   2311  HB3 TYR   157      71.315  77.532  57.196  1.00  0.00           H  
ATOM   2312  CG  TYR   157      70.463  77.225  55.275  1.00  0.00           C  
ATOM   2313  CD1 TYR   157      69.744  77.771  54.183  1.00  0.00           C  
ATOM   2314  HD1 TYR   157      69.119  78.634  54.362  1.00  0.00           H  
ATOM   2315  CE1 TYR   157      69.802  77.249  52.879  1.00  0.00           C  
ATOM   2316  HE1 TYR   157      69.225  77.700  52.084  1.00  0.00           H  
ATOM   2317  CZ  TYR   157      70.642  76.104  52.612  1.00  0.00           C  
ATOM   2318  OH  TYR   157      70.888  75.642  51.391  1.00  0.00           O  
ATOM   2319  HH  TYR   157      70.804  74.666  51.388  1.00  0.00           H  
ATOM   2320  CE2 TYR   157      71.386  75.584  53.717  1.00  0.00           C  
ATOM   2321  HE2 TYR   157      72.071  74.770  53.538  1.00  0.00           H  
ATOM   2322  CD2 TYR   157      71.265  76.087  55.028  1.00  0.00           C  
ATOM   2323  HD2 TYR   157      71.785  75.605  55.842  1.00  0.00           H  
ATOM   2324  C   TYR   157      68.485  76.829  57.388  1.00  0.00           C  
ATOM   2325  O   TYR   157      67.423  76.680  56.876  1.00  0.00           O  
ATOM   2326  N   SER   158      68.969  75.844  58.109  1.00  0.00           N  
ATOM   2327  H   SER   158      69.930  75.836  58.450  1.00  0.00           H  
ATOM   2328  CA  SER   158      68.189  74.626  58.519  1.00  0.00           C  
ATOM   2329  HA  SER   158      68.024  74.092  57.583  1.00  0.00           H  
ATOM   2330  CB  SER   158      68.991  73.828  59.573  1.00  0.00           C  
ATOM   2331  HB2 SER   158      69.306  74.489  60.381  1.00  0.00           H  
ATOM   2332  HB3 SER   158      68.361  73.058  60.018  1.00  0.00           H  
ATOM   2333  OG  SER   158      70.115  73.240  58.968  1.00  0.00           O  
ATOM   2334  HG  SER   158      70.760  73.937  58.729  1.00  0.00           H  
ATOM   2335  C   SER   158      66.803  74.899  59.162  1.00  0.00           C  
ATOM   2336  O   SER   158      65.849  74.135  58.942  1.00  0.00           O  
ATOM   2337  N   ALA   159      66.661  76.012  59.968  1.00  0.00           N  
ATOM   2338  H   ALA   159      67.413  76.668  60.177  1.00  0.00           H  
ATOM   2339  CA  ALA   159      65.329  76.345  60.622  1.00  0.00           C  
ATOM   2340  HA  ALA   159      64.943  75.418  61.047  1.00  0.00           H  
ATOM   2341  CB  ALA   159      65.496  77.377  61.807  1.00  0.00           C  
ATOM   2342  HB1 ALA   159      64.521  77.588  62.247  1.00  0.00           H  
ATOM   2343  HB2 ALA   159      66.153  76.955  62.567  1.00  0.00           H  
ATOM   2344  HB3 ALA   159      65.930  78.302  61.426  1.00  0.00           H  
ATOM   2345  C   ALA   159      64.338  76.840  59.618  1.00  0.00           C  
ATOM   2346  O   ALA   159      63.286  76.306  59.504  1.00  0.00           O  
ATOM   2347  N   SER   160      64.761  77.782  58.710  1.00  0.00           N  
ATOM   2348  H   SER   160      65.704  78.171  58.695  1.00  0.00           H  
ATOM   2349  CA  SER   160      63.858  78.318  57.656  1.00  0.00           C  
ATOM   2350  HA  SER   160      62.891  78.569  58.092  1.00  0.00           H  
ATOM   2351  CB  SER   160      64.561  79.594  57.036  1.00  0.00           C  
ATOM   2352  HB2 SER   160      63.909  80.030  56.279  1.00  0.00           H  
ATOM   2353  HB3 SER   160      64.692  80.345  57.816  1.00  0.00           H  
ATOM   2354  OG  SER   160      65.812  79.307  56.458  1.00  0.00           O  
ATOM   2355  HG  SER   160      66.483  79.203  57.165  1.00  0.00           H  
ATOM   2356  C   SER   160      63.605  77.266  56.541  1.00  0.00           C  
ATOM   2357  O   SER   160      62.447  77.197  56.046  1.00  0.00           O  
ATOM   2358  N   LYS   161      64.525  76.290  56.370  1.00  0.00           N  
ATOM   2359  H   LYS   161      65.392  76.241  56.907  1.00  0.00           H  
ATOM   2360  CA  LYS   161      64.370  75.178  55.377  1.00  0.00           C  
ATOM   2361  HA  LYS   161      63.756  75.593  54.579  1.00  0.00           H  
ATOM   2362  CB  LYS   161      65.707  74.757  54.829  1.00  0.00           C  
ATOM   2363  HB2 LYS   161      66.416  74.620  55.645  1.00  0.00           H  
ATOM   2364  HB3 LYS   161      65.614  73.797  54.322  1.00  0.00           H  
ATOM   2365  CG  LYS   161      66.233  75.808  53.856  1.00  0.00           C  
ATOM   2366  HG2 LYS   161      65.982  76.798  54.236  1.00  0.00           H  
ATOM   2367  HG3 LYS   161      67.321  75.746  53.821  1.00  0.00           H  
ATOM   2368  CD  LYS   161      65.686  75.668  52.449  1.00  0.00           C  
ATOM   2369  HD2 LYS   161      65.998  74.705  52.045  1.00  0.00           H  
ATOM   2370  HD3 LYS   161      64.597  75.657  52.495  1.00  0.00           H  
ATOM   2371  CE  LYS   161      66.133  76.788  51.473  1.00  0.00           C  
ATOM   2372  HE2 LYS   161      65.773  77.749  51.844  1.00  0.00           H  
ATOM   2373  HE3 LYS   161      67.222  76.838  51.461  1.00  0.00           H  
ATOM   2374  NZ  LYS   161      65.633  76.586  50.060  1.00  0.00           N  
ATOM   2375  HZ1 LYS   161      66.441  76.411  49.428  1.00  0.00           H  
ATOM   2376  HZ2 LYS   161      64.989  75.770  50.033  1.00  0.00           H  
ATOM   2377  HZ3 LYS   161      65.126  77.438  49.746  1.00  0.00           H  
ATOM   2378  C   LYS   161      63.606  73.954  55.907  1.00  0.00           C  
ATOM   2379  O   LYS   161      62.925  73.225  55.121  1.00  0.00           O  
ATOM   2380  N   HID   162      63.536  73.761  57.235  1.00  0.00           N  
ATOM   2381  H   HID   162      64.239  74.181  57.826  1.00  0.00           H  
ATOM   2382  CA  HID   162      62.507  72.883  57.873  1.00  0.00           C  
ATOM   2383  HA  HID   162      62.470  71.895  57.416  1.00  0.00           H  
ATOM   2384  CB  HID   162      62.961  72.723  59.397  1.00  0.00           C  
ATOM   2385  HB2 HID   162      63.665  73.546  59.524  1.00  0.00           H  
ATOM   2386  HB3 HID   162      62.133  72.843  60.097  1.00  0.00           H  
ATOM   2387  CG  HID   162      63.702  71.442  59.810  1.00  0.00           C  
ATOM   2388  ND1 HID   162      64.999  71.104  59.603  1.00  0.00           N  
ATOM   2389  HD1 HID   162      65.669  71.558  59.000  1.00  0.00           H  
ATOM   2390  CE1 HID   162      65.234  70.013  60.381  1.00  0.00           C  
ATOM   2391  HE1 HID   162      66.261  69.659  60.472  1.00  0.00           H  
ATOM   2392  NE2 HID   162      64.088  69.550  60.921  1.00  0.00           N  
ATOM   2393  CD2 HID   162      63.095  70.465  60.621  1.00  0.00           C  
ATOM   2394  HD2 HID   162      62.087  70.322  61.011  1.00  0.00           H  
ATOM   2395  C   HID   162      61.122  73.452  57.715  1.00  0.00           C  
ATOM   2396  O   HID   162      60.116  72.819  57.555  1.00  0.00           O  
ATOM   2397  N   GLY   163      61.078  74.719  57.998  1.00  0.00           N  
ATOM   2398  H   GLY   163      61.881  75.232  58.364  1.00  0.00           H  
ATOM   2399  CA  GLY   163      59.894  75.545  57.830  1.00  0.00           C  
ATOM   2400  HA2 GLY   163      59.101  75.141  58.457  1.00  0.00           H  
ATOM   2401  HA3 GLY   163      60.117  76.545  58.202  1.00  0.00           H  
ATOM   2402  C   GLY   163      59.357  75.671  56.388  1.00  0.00           C  
ATOM   2403  O   GLY   163      58.151  75.785  56.273  1.00  0.00           O  
ATOM   2404  N   VAL   164      60.170  75.466  55.315  1.00  0.00           N  
ATOM   2405  H   VAL   164      61.188  75.401  55.328  1.00  0.00           H  
ATOM   2406  CA  VAL   164      59.494  75.319  53.971  1.00  0.00           C  
ATOM   2407  HA  VAL   164      58.653  76.010  53.904  1.00  0.00           H  
ATOM   2408  CB  VAL   164      60.537  75.661  52.935  1.00  0.00           C  
ATOM   2409  HB  VAL   164      61.394  75.064  53.249  1.00  0.00           H  
ATOM   2410  CG1 VAL   164      60.134  75.314  51.477  1.00  0.00           C  
ATOM   2411 HG11 VAL   164      60.942  75.593  50.800  1.00  0.00           H  
ATOM   2412 HG12 VAL   164      59.946  74.244  51.396  1.00  0.00           H  
ATOM   2413 HG13 VAL   164      59.231  75.863  51.209  1.00  0.00           H  
ATOM   2414  CG2 VAL   164      60.819  77.157  52.895  1.00  0.00           C  
ATOM   2415 HG21 VAL   164      61.576  77.365  52.137  1.00  0.00           H  
ATOM   2416 HG22 VAL   164      59.903  77.694  52.649  1.00  0.00           H  
ATOM   2417 HG23 VAL   164      61.182  77.485  53.869  1.00  0.00           H  
ATOM   2418  C   VAL   164      58.734  73.969  53.734  1.00  0.00           C  
ATOM   2419  O   VAL   164      57.684  74.005  53.122  1.00  0.00           O  
ATOM   2420  N   VAL   165      59.251  72.925  54.350  1.00  0.00           N  
ATOM   2421  H   VAL   165      60.177  72.931  54.776  1.00  0.00           H  
ATOM   2422  CA  VAL   165      58.551  71.650  54.486  1.00  0.00           C  
ATOM   2423  HA  VAL   165      58.361  71.290  53.475  1.00  0.00           H  
ATOM   2424  CB  VAL   165      59.356  70.538  55.147  1.00  0.00           C  
ATOM   2425  HB  VAL   165      59.581  70.893  56.153  1.00  0.00           H  
ATOM   2426  CG1 VAL   165      58.573  69.303  55.315  1.00  0.00           C  
ATOM   2427 HG11 VAL   165      59.192  68.541  55.790  1.00  0.00           H  
ATOM   2428 HG12 VAL   165      57.703  69.506  55.940  1.00  0.00           H  
ATOM   2429 HG13 VAL   165      58.244  68.945  54.339  1.00  0.00           H  
ATOM   2430  CG2 VAL   165      60.729  70.303  54.500  1.00  0.00           C  
ATOM   2431 HG21 VAL   165      61.245  69.497  55.022  1.00  0.00           H  
ATOM   2432 HG22 VAL   165      60.595  70.030  53.453  1.00  0.00           H  
ATOM   2433 HG23 VAL   165      61.322  71.215  54.565  1.00  0.00           H  
ATOM   2434  C   VAL   165      57.260  71.893  55.259  1.00  0.00           C  
ATOM   2435  O   VAL   165      56.209  71.427  54.896  1.00  0.00           O  
ATOM   2436  N   GLY   166      57.393  72.537  56.414  1.00  0.00           N  
ATOM   2437  H   GLY   166      58.299  72.862  56.750  1.00  0.00           H  
ATOM   2438  CA  GLY   166      56.300  72.862  57.339  1.00  0.00           C  
ATOM   2439  HA2 GLY   166      55.843  71.941  57.701  1.00  0.00           H  
ATOM   2440  HA3 GLY   166      56.700  73.383  58.209  1.00  0.00           H  
ATOM   2441  C   GLY   166      55.206  73.755  56.648  1.00  0.00           C  
ATOM   2442  O   GLY   166      54.012  73.439  56.602  1.00  0.00           O  
ATOM   2443  N   PHE   167      55.627  74.737  55.876  1.00  0.00           N  
ATOM   2444  H   PHE   167      56.594  75.060  55.856  1.00  0.00           H  
ATOM   2445  CA  PHE   167      54.732  75.471  54.958  1.00  0.00           C  
ATOM   2446  HA  PHE   167      53.847  75.803  55.501  1.00  0.00           H  
ATOM   2447  CB  PHE   167      55.429  76.762  54.456  1.00  0.00           C  
ATOM   2448  HB2 PHE   167      55.709  77.349  55.331  1.00  0.00           H  
ATOM   2449  HB3 PHE   167      56.355  76.468  53.962  1.00  0.00           H  
ATOM   2450  CG  PHE   167      54.704  77.639  53.548  1.00  0.00           C  
ATOM   2451  CD1 PHE   167      53.733  78.483  54.062  1.00  0.00           C  
ATOM   2452  HD1 PHE   167      53.454  78.451  55.105  1.00  0.00           H  
ATOM   2453  CE1 PHE   167      53.131  79.374  53.178  1.00  0.00           C  
ATOM   2454  HE1 PHE   167      52.506  80.157  53.582  1.00  0.00           H  
ATOM   2455  CZ  PHE   167      53.301  79.303  51.760  1.00  0.00           C  
ATOM   2456  HZ  PHE   167      52.731  79.946  51.106  1.00  0.00           H  
ATOM   2457  CE2 PHE   167      54.257  78.348  51.213  1.00  0.00           C  
ATOM   2458  HE2 PHE   167      54.397  78.223  50.150  1.00  0.00           H  
ATOM   2459  CD2 PHE   167      54.994  77.590  52.164  1.00  0.00           C  
ATOM   2460  HD2 PHE   167      55.799  76.957  51.820  1.00  0.00           H  
ATOM   2461  C   PHE   167      54.148  74.560  53.855  1.00  0.00           C  
ATOM   2462  O   PHE   167      53.001  74.667  53.390  1.00  0.00           O  
ATOM   2463  N   THR   168      54.898  73.569  53.336  1.00  0.00           N  
ATOM   2464  H   THR   168      55.824  73.312  53.678  1.00  0.00           H  
ATOM   2465  CA  THR   168      54.412  72.755  52.190  1.00  0.00           C  
ATOM   2466  HA  THR   168      54.018  73.491  51.489  1.00  0.00           H  
ATOM   2467  CB  THR   168      55.561  71.914  51.541  1.00  0.00           C  
ATOM   2468  HB  THR   168      55.968  71.337  52.371  1.00  0.00           H  
ATOM   2469  CG2 THR   168      55.216  70.813  50.490  1.00  0.00           C  
ATOM   2470 HG21 THR   168      56.134  70.334  50.150  1.00  0.00           H  
ATOM   2471 HG22 THR   168      54.564  70.067  50.945  1.00  0.00           H  
ATOM   2472 HG23 THR   168      54.708  71.269  49.640  1.00  0.00           H  
ATOM   2473  OG1 THR   168      56.407  72.825  50.926  1.00  0.00           O  
ATOM   2474  HG1 THR   168      56.917  73.310  51.608  1.00  0.00           H  
ATOM   2475  C   THR   168      53.335  71.785  52.567  1.00  0.00           C  
ATOM   2476  O   THR   168      52.398  71.532  51.811  1.00  0.00           O  
ATOM   2477  N   LYS   169      53.506  71.166  53.748  1.00  0.00           N  
ATOM   2478  H   LYS   169      54.368  71.293  54.279  1.00  0.00           H  
ATOM   2479  CA  LYS   169      52.579  70.269  54.447  1.00  0.00           C  
ATOM   2480  HA  LYS   169      52.375  69.367  53.869  1.00  0.00           H  
ATOM   2481  CB  LYS   169      53.244  69.844  55.749  1.00  0.00           C  
ATOM   2482  HB2 LYS   169      53.787  70.690  56.173  1.00  0.00           H  
ATOM   2483  HB3 LYS   169      52.479  69.562  56.473  1.00  0.00           H  
ATOM   2484  CG  LYS   169      54.183  68.702  55.547  1.00  0.00           C  
ATOM   2485  HG2 LYS   169      53.624  67.829  55.208  1.00  0.00           H  
ATOM   2486  HG3 LYS   169      54.894  68.951  54.760  1.00  0.00           H  
ATOM   2487  CD  LYS   169      54.932  68.359  56.808  1.00  0.00           C  
ATOM   2488  HD2 LYS   169      55.347  69.266  57.246  1.00  0.00           H  
ATOM   2489  HD3 LYS   169      54.242  67.939  57.541  1.00  0.00           H  
ATOM   2490  CE  LYS   169      56.082  67.339  56.528  1.00  0.00           C  
ATOM   2491  HE2 LYS   169      55.668  66.378  56.227  1.00  0.00           H  
ATOM   2492  HE3 LYS   169      56.704  67.691  55.705  1.00  0.00           H  
ATOM   2493  NZ  LYS   169      56.889  67.184  57.743  1.00  0.00           N  
ATOM   2494  HZ1 LYS   169      57.658  66.506  57.565  1.00  0.00           H  
ATOM   2495  HZ2 LYS   169      57.294  68.104  58.012  1.00  0.00           H  
ATOM   2496  HZ3 LYS   169      56.290  66.831  58.516  1.00  0.00           H  
ATOM   2497  C   LYS   169      51.256  70.904  54.610  1.00  0.00           C  
ATOM   2498  O   LYS   169      50.228  70.321  54.218  1.00  0.00           O  
ATOM   2499  N   ALA   170      51.421  72.103  55.141  1.00  0.00           N  
ATOM   2500  H   ALA   170      52.320  72.581  55.195  1.00  0.00           H  
ATOM   2501  CA  ALA   170      50.297  72.863  55.711  1.00  0.00           C  
ATOM   2502  HA  ALA   170      49.623  72.133  56.157  1.00  0.00           H  
ATOM   2503  CB  ALA   170      50.930  73.887  56.690  1.00  0.00           C  
ATOM   2504  HB1 ALA   170      50.143  74.486  57.148  1.00  0.00           H  
ATOM   2505  HB2 ALA   170      51.482  73.357  57.466  1.00  0.00           H  
ATOM   2506  HB3 ALA   170      51.611  74.540  56.144  1.00  0.00           H  
ATOM   2507  C   ALA   170      49.414  73.670  54.700  1.00  0.00           C  
ATOM   2508  O   ALA   170      48.180  73.684  54.861  1.00  0.00           O  
ATOM   2509  N   LEU   171      50.046  74.184  53.662  1.00  0.00           N  
ATOM   2510  H   LEU   171      51.059  74.294  53.648  1.00  0.00           H  
ATOM   2511  CA  LEU   171      49.426  74.643  52.452  1.00  0.00           C  
ATOM   2512  HA  LEU   171      48.553  75.197  52.795  1.00  0.00           H  
ATOM   2513  CB  LEU   171      50.373  75.577  51.612  1.00  0.00           C  
ATOM   2514  HB2 LEU   171      50.695  76.378  52.277  1.00  0.00           H  
ATOM   2515  HB3 LEU   171      51.259  74.990  51.369  1.00  0.00           H  
ATOM   2516  CG  LEU   171      49.915  76.234  50.324  1.00  0.00           C  
ATOM   2517  HG  LEU   171      49.728  75.407  49.638  1.00  0.00           H  
ATOM   2518  CD1 LEU   171      48.699  77.149  50.563  1.00  0.00           C  
ATOM   2519 HD11 LEU   171      48.396  77.605  49.620  1.00  0.00           H  
ATOM   2520 HD12 LEU   171      47.874  76.560  50.963  1.00  0.00           H  
ATOM   2521 HD13 LEU   171      48.965  77.930  51.274  1.00  0.00           H  
ATOM   2522  CD2 LEU   171      50.976  77.281  49.822  1.00  0.00           C  
ATOM   2523 HD21 LEU   171      50.626  77.738  48.897  1.00  0.00           H  
ATOM   2524 HD22 LEU   171      51.114  78.052  50.579  1.00  0.00           H  
ATOM   2525 HD23 LEU   171      51.926  76.778  49.640  1.00  0.00           H  
ATOM   2526  C   LEU   171      48.967  73.489  51.520  1.00  0.00           C  
ATOM   2527  O   LEU   171      47.964  73.537  50.802  1.00  0.00           O  
ATOM   2528  N   GLY   172      49.748  72.391  51.548  1.00  0.00           N  
ATOM   2529  H   GLY   172      50.554  72.349  52.172  1.00  0.00           H  
ATOM   2530  CA  GLY   172      49.615  71.141  50.762  1.00  0.00           C  
ATOM   2531  HA2 GLY   172      49.722  71.363  49.700  1.00  0.00           H  
ATOM   2532  HA3 GLY   172      50.419  70.455  51.027  1.00  0.00           H  
ATOM   2533  C   GLY   172      48.224  70.452  51.022  1.00  0.00           C  
ATOM   2534  O   GLY   172      47.448  70.249  50.078  1.00  0.00           O  
ATOM   2535  N   LEU   173      47.906  70.253  52.274  1.00  0.00           N  
ATOM   2536  H   LEU   173      48.549  70.464  53.037  1.00  0.00           H  
ATOM   2537  CA  LEU   173      46.652  69.730  52.735  1.00  0.00           C  
ATOM   2538  HA  LEU   173      46.507  68.831  52.137  1.00  0.00           H  
ATOM   2539  CB  LEU   173      46.673  69.369  54.201  1.00  0.00           C  
ATOM   2540  HB2 LEU   173      46.934  70.263  54.766  1.00  0.00           H  
ATOM   2541  HB3 LEU   173      45.661  69.089  54.495  1.00  0.00           H  
ATOM   2542  CG  LEU   173      47.642  68.218  54.638  1.00  0.00           C  
ATOM   2543  HG  LEU   173      48.641  68.419  54.252  1.00  0.00           H  
ATOM   2544  CD1 LEU   173      47.604  68.152  56.203  1.00  0.00           C  
ATOM   2545 HD11 LEU   173      48.268  67.361  56.550  1.00  0.00           H  
ATOM   2546 HD12 LEU   173      47.930  69.107  56.615  1.00  0.00           H  
ATOM   2547 HD13 LEU   173      46.587  67.943  56.533  1.00  0.00           H  
ATOM   2548  CD2 LEU   173      47.177  66.873  54.100  1.00  0.00           C  
ATOM   2549 HD21 LEU   173      47.870  66.094  54.419  1.00  0.00           H  
ATOM   2550 HD22 LEU   173      46.181  66.653  54.483  1.00  0.00           H  
ATOM   2551 HD23 LEU   173      47.147  66.907  53.011  1.00  0.00           H  
ATOM   2552  C   LEU   173      45.440  70.717  52.496  1.00  0.00           C  
ATOM   2553  O   LEU   173      44.309  70.312  52.237  1.00  0.00           O  
ATOM   2554  N   GLU   174      45.672  72.042  52.622  1.00  0.00           N  
ATOM   2555  H   GLU   174      46.596  72.418  52.834  1.00  0.00           H  
ATOM   2556  CA  GLU   174      44.657  73.076  52.473  1.00  0.00           C  
ATOM   2557  HA  GLU   174      43.776  72.822  53.062  1.00  0.00           H  
ATOM   2558  CB  GLU   174      45.342  74.389  52.936  1.00  0.00           C  
ATOM   2559  HB2 GLU   174      45.497  74.337  54.013  1.00  0.00           H  
ATOM   2560  HB3 GLU   174      46.328  74.447  52.474  1.00  0.00           H  
ATOM   2561  CG  GLU   174      44.580  75.671  52.615  1.00  0.00           C  
ATOM   2562  HG2 GLU   174      44.364  75.683  51.547  1.00  0.00           H  
ATOM   2563  HG3 GLU   174      43.622  75.637  53.134  1.00  0.00           H  
ATOM   2564  CD  GLU   174      45.285  76.997  52.983  1.00  0.00           C  
ATOM   2565  OE1 GLU   174      46.059  77.019  53.947  1.00  0.00           O  
ATOM   2566  OE2 GLU   174      44.927  77.981  52.256  1.00  0.00           O  
ATOM   2567  C   GLU   174      44.147  73.217  51.066  1.00  0.00           C  
ATOM   2568  O   GLU   174      42.927  73.474  50.909  1.00  0.00           O  
ATOM   2569  N   LEU   175      45.024  73.084  50.118  1.00  0.00           N  
ATOM   2570  H   LEU   175      46.017  72.970  50.324  1.00  0.00           H  
ATOM   2571  CA  LEU   175      44.751  73.074  48.672  1.00  0.00           C  
ATOM   2572  HA  LEU   175      43.845  73.673  48.582  1.00  0.00           H  
ATOM   2573  CB  LEU   175      45.962  73.710  47.901  1.00  0.00           C  
ATOM   2574  HB2 LEU   175      46.855  73.127  48.127  1.00  0.00           H  
ATOM   2575  HB3 LEU   175      45.778  73.609  46.832  1.00  0.00           H  
ATOM   2576  CG  LEU   175      46.263  75.189  48.200  1.00  0.00           C  
ATOM   2577  HG  LEU   175      46.454  75.280  49.270  1.00  0.00           H  
ATOM   2578  CD1 LEU   175      47.480  75.566  47.397  1.00  0.00           C  
ATOM   2579 HD11 LEU   175      47.728  76.611  47.582  1.00  0.00           H  
ATOM   2580 HD12 LEU   175      48.320  74.937  47.691  1.00  0.00           H  
ATOM   2581 HD13 LEU   175      47.274  75.424  46.336  1.00  0.00           H  
ATOM   2582  CD2 LEU   175      45.089  76.173  48.030  1.00  0.00           C  
ATOM   2583 HD21 LEU   175      45.423  77.183  48.269  1.00  0.00           H  
ATOM   2584 HD22 LEU   175      44.735  76.143  47.000  1.00  0.00           H  
ATOM   2585 HD23 LEU   175      44.278  75.892  48.701  1.00  0.00           H  
ATOM   2586  C   LEU   175      44.324  71.735  48.016  1.00  0.00           C  
ATOM   2587  O   LEU   175      44.229  71.533  46.819  1.00  0.00           O  
ATOM   2588  N   ALA   176      44.242  70.679  48.845  1.00  0.00           N  
ATOM   2589  H   ALA   176      44.133  70.788  49.853  1.00  0.00           H  
ATOM   2590  CA  ALA   176      44.294  69.297  48.437  1.00  0.00           C  
ATOM   2591  HA  ALA   176      45.216  69.178  47.868  1.00  0.00           H  
ATOM   2592  CB  ALA   176      44.340  68.366  49.692  1.00  0.00           C  
ATOM   2593  HB1 ALA   176      44.379  67.325  49.372  1.00  0.00           H  
ATOM   2594  HB2 ALA   176      45.225  68.597  50.285  1.00  0.00           H  
ATOM   2595  HB3 ALA   176      43.447  68.526  50.296  1.00  0.00           H  
ATOM   2596  C   ALA   176      43.176  68.886  47.463  1.00  0.00           C  
ATOM   2597  O   ALA   176      43.387  68.455  46.280  1.00  0.00           O  
ATOM   2598  N   ARG   177      41.894  68.994  47.928  1.00  0.00           N  
ATOM   2599  H   ARG   177      41.694  69.307  48.878  1.00  0.00           H  
ATOM   2600  CA  ARG   177      40.647  68.687  47.153  1.00  0.00           C  
ATOM   2601  HA  ARG   177      40.796  67.659  46.825  1.00  0.00           H  
ATOM   2602  CB  ARG   177      39.384  68.794  48.003  1.00  0.00           C  
ATOM   2603  HB2 ARG   177      39.555  69.550  48.769  1.00  0.00           H  
ATOM   2604  HB3 ARG   177      38.578  69.161  47.366  1.00  0.00           H  
ATOM   2605  CG  ARG   177      38.885  67.490  48.712  1.00  0.00           C  
ATOM   2606  HG2 ARG   177      38.797  66.681  47.987  1.00  0.00           H  
ATOM   2607  HG3 ARG   177      39.610  67.172  49.460  1.00  0.00           H  
ATOM   2608  CD  ARG   177      37.556  67.746  49.360  1.00  0.00           C  
ATOM   2609  HD2 ARG   177      37.529  68.741  49.806  1.00  0.00           H  
ATOM   2610  HD3 ARG   177      36.753  67.705  48.624  1.00  0.00           H  
ATOM   2611  NE  ARG   177      37.372  66.679  50.417  1.00  0.00           N  
ATOM   2612  HE  ARG   177      37.983  66.718  51.233  1.00  0.00           H  
ATOM   2613  CZ  ARG   177      36.460  65.674  50.368  1.00  0.00           C  
ATOM   2614  NH1 ARG   177      35.892  65.365  49.211  1.00  0.00           N  
ATOM   2615 HH11 ARG   177      36.142  65.881  48.367  1.00  0.00           H  
ATOM   2616 HH12 ARG   177      35.206  64.612  49.165  1.00  0.00           H  
ATOM   2617  NH2 ARG   177      36.281  64.860  51.365  1.00  0.00           N  
ATOM   2618 HH21 ARG   177      36.834  64.966  52.215  1.00  0.00           H  
ATOM   2619 HH22 ARG   177      35.587  64.115  51.298  1.00  0.00           H  
ATOM   2620  C   ARG   177      40.449  69.596  45.925  1.00  0.00           C  
ATOM   2621  O   ARG   177      39.786  69.146  44.969  1.00  0.00           O  
ATOM   2622  N   THR   178      41.006  70.822  45.873  1.00  0.00           N  
ATOM   2623  H   THR   178      41.449  71.263  46.679  1.00  0.00           H  
ATOM   2624  CA  THR   178      41.037  71.681  44.626  1.00  0.00           C  
ATOM   2625  HA  THR   178      40.035  71.702  44.199  1.00  0.00           H  
ATOM   2626  CB  THR   178      41.529  73.062  45.046  1.00  0.00           C  
ATOM   2627  HB  THR   178      42.538  72.883  45.418  1.00  0.00           H  
ATOM   2628  CG2 THR   178      41.628  74.138  43.875  1.00  0.00           C  
ATOM   2629 HG21 THR   178      41.988  75.084  44.280  1.00  0.00           H  
ATOM   2630 HG22 THR   178      42.321  73.783  43.112  1.00  0.00           H  
ATOM   2631 HG23 THR   178      40.643  74.284  43.432  1.00  0.00           H  
ATOM   2632  OG1 THR   178      40.657  73.605  46.011  1.00  0.00           O  
ATOM   2633  HG1 THR   178      40.978  74.492  46.279  1.00  0.00           H  
ATOM   2634  C   THR   178      41.981  71.121  43.510  1.00  0.00           C  
ATOM   2635  O   THR   178      41.525  71.116  42.356  1.00  0.00           O  
ATOM   2636  N   GLY   179      43.011  70.429  43.890  1.00  0.00           N  
ATOM   2637  H   GLY   179      43.321  70.340  44.857  1.00  0.00           H  
ATOM   2638  CA  GLY   179      43.802  69.727  42.943  1.00  0.00           C  
ATOM   2639  HA2 GLY   179      44.019  68.720  43.300  1.00  0.00           H  
ATOM   2640  HA3 GLY   179      43.264  69.622  42.001  1.00  0.00           H  
ATOM   2641  C   GLY   179      45.133  70.532  42.729  1.00  0.00           C  
ATOM   2642  O   GLY   179      45.975  70.048  41.950  1.00  0.00           O  
ATOM   2643  N   ILE   180      45.315  71.744  43.203  1.00  0.00           N  
ATOM   2644  H   ILE   180      44.584  72.273  43.679  1.00  0.00           H  
ATOM   2645  CA  ILE   180      46.617  72.477  43.096  1.00  0.00           C  
ATOM   2646  HA  ILE   180      46.960  72.395  42.064  1.00  0.00           H  
ATOM   2647  CB  ILE   180      46.436  73.922  43.420  1.00  0.00           C  
ATOM   2648  HB  ILE   180      45.886  73.856  44.358  1.00  0.00           H  
ATOM   2649  CG2 ILE   180      47.754  74.692  43.584  1.00  0.00           C  
ATOM   2650 HG21 ILE   180      47.539  75.735  43.818  1.00  0.00           H  
ATOM   2651 HG22 ILE   180      48.336  74.251  44.393  1.00  0.00           H  
ATOM   2652 HG23 ILE   180      48.324  74.639  42.656  1.00  0.00           H  
ATOM   2653  CG1 ILE   180      45.645  74.722  42.381  1.00  0.00           C  
ATOM   2654 HG12 ILE   180      46.263  74.867  41.495  1.00  0.00           H  
ATOM   2655 HG13 ILE   180      44.774  74.144  42.072  1.00  0.00           H  
ATOM   2656  CD1 ILE   180      45.185  76.082  42.899  1.00  0.00           C  
ATOM   2657 HD11 ILE   180      44.631  76.601  42.117  1.00  0.00           H  
ATOM   2658 HD12 ILE   180      44.543  75.943  43.768  1.00  0.00           H  
ATOM   2659 HD13 ILE   180      46.054  76.677  43.182  1.00  0.00           H  
ATOM   2660  C   ILE   180      47.693  71.847  44.005  1.00  0.00           C  
ATOM   2661  O   ILE   180      47.645  72.022  45.264  1.00  0.00           O  
ATOM   2662  N   THR   181      48.633  71.077  43.442  1.00  0.00           N  
ATOM   2663  H   THR   181      48.850  71.074  42.446  1.00  0.00           H  
ATOM   2664  CA  THR   181      49.489  70.103  44.289  1.00  0.00           C  
ATOM   2665  HA  THR   181      48.983  69.836  45.217  1.00  0.00           H  
ATOM   2666  CB  THR   181      49.688  68.685  43.519  1.00  0.00           C  
ATOM   2667  HB  THR   181      50.476  68.187  44.082  1.00  0.00           H  
ATOM   2668  CG2 THR   181      48.443  67.730  43.475  1.00  0.00           C  
ATOM   2669 HG21 THR   181      48.701  66.820  42.934  1.00  0.00           H  
ATOM   2670 HG22 THR   181      48.142  67.477  44.491  1.00  0.00           H  
ATOM   2671 HG23 THR   181      47.618  68.231  42.967  1.00  0.00           H  
ATOM   2672  OG1 THR   181      49.956  68.956  42.173  1.00  0.00           O  
ATOM   2673  HG1 THR   181      50.081  68.114  41.688  1.00  0.00           H  
ATOM   2674  C   THR   181      50.799  70.820  44.680  1.00  0.00           C  
ATOM   2675  O   THR   181      51.365  71.537  43.918  1.00  0.00           O  
ATOM   2676  N   VAL   182      51.227  70.552  45.929  1.00  0.00           N  
ATOM   2677  H   VAL   182      50.788  69.882  46.561  1.00  0.00           H  
ATOM   2678  CA  VAL   182      52.400  71.240  46.472  1.00  0.00           C  
ATOM   2679  HA  VAL   182      52.953  71.671  45.637  1.00  0.00           H  
ATOM   2680  CB  VAL   182      51.991  72.452  47.419  1.00  0.00           C  
ATOM   2681  HB  VAL   182      51.654  72.042  48.371  1.00  0.00           H  
ATOM   2682  CG1 VAL   182      53.197  73.349  47.569  1.00  0.00           C  
ATOM   2683 HG11 VAL   182      52.946  74.191  48.215  1.00  0.00           H  
ATOM   2684 HG12 VAL   182      54.017  72.784  48.012  1.00  0.00           H  
ATOM   2685 HG13 VAL   182      53.498  73.720  46.590  1.00  0.00           H  
ATOM   2686  CG2 VAL   182      50.816  73.314  46.817  1.00  0.00           C  
ATOM   2687 HG21 VAL   182      50.574  74.128  47.501  1.00  0.00           H  
ATOM   2688 HG22 VAL   182      51.122  73.726  45.856  1.00  0.00           H  
ATOM   2689 HG23 VAL   182      49.937  72.684  46.678  1.00  0.00           H  
ATOM   2690  C   VAL   182      53.311  70.255  47.185  1.00  0.00           C  
ATOM   2691  O   VAL   182      52.907  69.700  48.230  1.00  0.00           O  
ATOM   2692  N   ASN   183      54.534  70.075  46.817  1.00  0.00           N  
ATOM   2693  H   ASN   183      54.906  70.613  46.034  1.00  0.00           H  
ATOM   2694  CA  ASN   183      55.583  69.161  47.360  1.00  0.00           C  
ATOM   2695  HA  ASN   183      55.287  68.901  48.377  1.00  0.00           H  
ATOM   2696  CB  ASN   183      55.708  67.827  46.544  1.00  0.00           C  
ATOM   2697  HB2 ASN   183      56.105  68.039  45.552  1.00  0.00           H  
ATOM   2698  HB3 ASN   183      56.417  67.160  47.035  1.00  0.00           H  
ATOM   2699  CG  ASN   183      54.383  67.152  46.424  1.00  0.00           C  
ATOM   2700  OD1 ASN   183      53.899  66.510  47.313  1.00  0.00           O  
ATOM   2701  ND2 ASN   183      53.709  67.392  45.312  1.00  0.00           N  
ATOM   2702 HD21 ASN   183      52.762  67.029  45.201  1.00  0.00           H  
ATOM   2703 HD22 ASN   183      54.136  67.941  44.565  1.00  0.00           H  
ATOM   2704  C   ASN   183      56.925  69.871  47.339  1.00  0.00           C  
ATOM   2705  O   ASN   183      57.084  70.812  46.577  1.00  0.00           O  
ATOM   2706  N   ALA   184      57.723  69.476  48.248  1.00  0.00           N  
ATOM   2707  H   ALA   184      57.517  68.775  48.961  1.00  0.00           H  
ATOM   2708  CA  ALA   184      59.105  70.091  48.293  1.00  0.00           C  
ATOM   2709  HA  ALA   184      59.232  70.916  47.593  1.00  0.00           H  
ATOM   2710  CB  ALA   184      59.361  70.695  49.658  1.00  0.00           C  
ATOM   2711  HB1 ALA   184      60.358  71.135  49.680  1.00  0.00           H  
ATOM   2712  HB2 ALA   184      58.619  71.468  49.859  1.00  0.00           H  
ATOM   2713  HB3 ALA   184      59.290  69.917  50.419  1.00  0.00           H  
ATOM   2714  C   ALA   184      60.046  68.985  47.938  1.00  0.00           C  
ATOM   2715  O   ALA   184      59.870  67.775  48.084  1.00  0.00           O  
ATOM   2716  N   VAL   185      61.206  69.495  47.404  1.00  0.00           N  
ATOM   2717  H   VAL   185      61.399  70.496  47.372  1.00  0.00           H  
ATOM   2718  CA  VAL   185      62.286  68.683  46.827  1.00  0.00           C  
ATOM   2719  HA  VAL   185      62.027  67.624  46.851  1.00  0.00           H  
ATOM   2720  CB  VAL   185      62.503  69.066  45.350  1.00  0.00           C  
ATOM   2721  HB  VAL   185      62.691  70.123  45.164  1.00  0.00           H  
ATOM   2722  CG1 VAL   185      63.807  68.383  44.761  1.00  0.00           C  
ATOM   2723 HG11 VAL   185      63.931  68.674  43.718  1.00  0.00           H  
ATOM   2724 HG12 VAL   185      64.676  68.706  45.334  1.00  0.00           H  
ATOM   2725 HG13 VAL   185      63.712  67.299  44.828  1.00  0.00           H  
ATOM   2726  CG2 VAL   185      61.145  68.582  44.695  1.00  0.00           C  
ATOM   2727 HG21 VAL   185      61.161  68.796  43.627  1.00  0.00           H  
ATOM   2728 HG22 VAL   185      61.029  67.509  44.849  1.00  0.00           H  
ATOM   2729 HG23 VAL   185      60.310  69.107  45.159  1.00  0.00           H  
ATOM   2730  C   VAL   185      63.552  68.904  47.661  1.00  0.00           C  
ATOM   2731  O   VAL   185      63.824  70.099  47.790  1.00  0.00           O  
ATOM   2732  N   CYS   186      64.230  67.847  48.177  1.00  0.00           N  
ATOM   2733  H   CYS   186      64.036  66.871  47.952  1.00  0.00           H  
ATOM   2734  CA  CYS   186      65.322  68.054  49.125  1.00  0.00           C  
ATOM   2735  HA  CYS   186      65.330  69.107  49.407  1.00  0.00           H  
ATOM   2736  CB  CYS   186      65.108  67.166  50.376  1.00  0.00           C  
ATOM   2737  HB2 CYS   186      65.008  66.125  50.070  1.00  0.00           H  
ATOM   2738  HB3 CYS   186      65.985  67.227  51.019  1.00  0.00           H  
ATOM   2739  SG  CYS   186      63.561  67.691  51.361  1.00  0.00           S  
ATOM   2740  HG  CYS   186      63.917  68.441  52.361  1.00  0.00           H  
ATOM   2741  C   CYS   186      66.712  67.677  48.469  1.00  0.00           C  
ATOM   2742  O   CYS   186      66.987  66.497  48.381  1.00  0.00           O  
ATOM   2743  N   PRO   187      67.514  68.646  48.064  1.00  0.00           N  
ATOM   2744  CD  PRO   187      67.288  70.074  47.801  1.00  0.00           C  
ATOM   2745  HD2 PRO   187      67.623  70.670  48.650  1.00  0.00           H  
ATOM   2746  HD3 PRO   187      66.223  70.269  47.676  1.00  0.00           H  
ATOM   2747  CG  PRO   187      68.034  70.468  46.565  1.00  0.00           C  
ATOM   2748  HG2 PRO   187      68.317  71.521  46.559  1.00  0.00           H  
ATOM   2749  HG3 PRO   187      67.467  70.286  45.652  1.00  0.00           H  
ATOM   2750  CB  PRO   187      69.235  69.531  46.714  1.00  0.00           C  
ATOM   2751  HB2 PRO   187      70.053  70.031  47.233  1.00  0.00           H  
ATOM   2752  HB3 PRO   187      69.615  69.231  45.738  1.00  0.00           H  
ATOM   2753  CA  PRO   187      68.726  68.249  47.549  1.00  0.00           C  
ATOM   2754  HA  PRO   187      68.699  67.374  46.900  1.00  0.00           H  
ATOM   2755  C   PRO   187      69.626  67.881  48.715  1.00  0.00           C  
ATOM   2756  O   PRO   187      69.675  68.256  49.783  1.00  0.00           O  
ATOM   2757  N   GLY   188      70.433  67.120  48.658  1.00  0.00           N  
ATOM   2758  H   GLY   188      70.567  66.488  47.868  1.00  0.00           H  
ATOM   2759  CA  GLY   188      71.443  66.944  49.789  1.00  0.00           C  
ATOM   2760  HA2 GLY   188      71.018  67.162  50.769  1.00  0.00           H  
ATOM   2761  HA3 GLY   188      71.848  65.933  49.836  1.00  0.00           H  
ATOM   2762  C   GLY   188      72.467  67.957  49.365  1.00  0.00           C  
ATOM   2763  O   GLY   188      72.146  69.027  48.832  1.00  0.00           O  
ATOM   2764  N   PHE   189      73.736  67.606  49.557  1.00  0.00           N  
ATOM   2765  H   PHE   189      74.028  66.787  50.089  1.00  0.00           H  
ATOM   2766  CA  PHE   189      74.837  68.397  49.000  1.00  0.00           C  
ATOM   2767  HA  PHE   189      74.734  69.432  49.323  1.00  0.00           H  
ATOM   2768  CB  PHE   189      76.173  67.849  49.511  1.00  0.00           C  
ATOM   2769  HB2 PHE   189      76.194  66.770  49.357  1.00  0.00           H  
ATOM   2770  HB3 PHE   189      76.980  68.271  48.913  1.00  0.00           H  
ATOM   2771  CG  PHE   189      76.440  68.140  50.969  1.00  0.00           C  
ATOM   2772  CD1 PHE   189      76.994  69.351  51.359  1.00  0.00           C  
ATOM   2773  HD1 PHE   189      77.237  70.091  50.611  1.00  0.00           H  
ATOM   2774  CE1 PHE   189      77.239  69.625  52.700  1.00  0.00           C  
ATOM   2775  HE1 PHE   189      77.671  70.572  52.989  1.00  0.00           H  
ATOM   2776  CZ  PHE   189      76.927  68.679  53.669  1.00  0.00           C  
ATOM   2777  HZ  PHE   189      77.115  68.888  54.711  1.00  0.00           H  
ATOM   2778  CE2 PHE   189      76.773  67.316  53.145  1.00  0.00           C  
ATOM   2779  HE2 PHE   189      76.131  66.739  54.045  1.00  0.00           H  
ATOM   2780  CD2 PHE   189      76.142  67.204  51.949  1.00  0.00           C  
ATOM   2781  HD2 PHE   189      75.720  66.252  51.665  1.00  0.00           H  
ATOM   2782  C   PHE   189      74.793  68.368  47.471  1.00  0.00           C  
ATOM   2783  O   PHE   189      74.803  67.291  46.867  1.00  0.00           O  
ATOM   2784  N   VAL   190      74.746  69.550  46.843  1.00  0.00           N  
ATOM   2785  H   VAL   190      74.808  70.441  47.337  1.00  0.00           H  
ATOM   2786  CA  VAL   190      74.604  69.700  45.396  1.00  0.00           C  
ATOM   2787  HA  VAL   190      74.702  68.713  44.944  1.00  0.00           H  
ATOM   2788  CB  VAL   190      73.218  70.255  45.000  1.00  0.00           C  
ATOM   2789  HB  VAL   190      73.126  71.247  45.441  1.00  0.00           H  
ATOM   2790  CG1 VAL   190      73.092  70.391  43.471  1.00  0.00           C  
ATOM   2791 HG11 VAL   190      72.107  70.783  43.220  1.00  0.00           H  
ATOM   2792 HG12 VAL   190      73.858  71.073  43.102  1.00  0.00           H  
ATOM   2793 HG13 VAL   190      73.222  69.413  43.006  1.00  0.00           H  
ATOM   2794  CG2 VAL   190      72.104  69.395  45.548  1.00  0.00           C  
ATOM   2795 HG21 VAL   190      71.142  69.813  45.252  1.00  0.00           H  
ATOM   2796 HG22 VAL   190      72.197  68.384  45.153  1.00  0.00           H  
ATOM   2797 HG23 VAL   190      72.168  69.367  46.636  1.00  0.00           H  
ATOM   2798  C   VAL   190      75.693  70.637  44.883  1.00  0.00           C  
ATOM   2799  O   VAL   190      75.882  71.728  45.428  1.00  0.00           O  
ATOM   2800  N   GLU   191      76.384  70.232  43.819  1.00  0.00           N  
ATOM   2801  H   GLU   191      76.187  69.378  43.298  1.00  0.00           H  
ATOM   2802  CA  GLU   191      77.513  71.013  43.308  1.00  0.00           C  
ATOM   2803  HA  GLU   191      78.134  71.322  44.148  1.00  0.00           H  
ATOM   2804  CB  GLU   191      78.373  70.169  42.380  1.00  0.00           C  
ATOM   2805  HB2 GLU   191      78.548  69.194  42.835  1.00  0.00           H  
ATOM   2806  HB3 GLU   191      77.836  69.993  41.448  1.00  0.00           H  
ATOM   2807  CG  GLU   191      79.719  70.837  42.073  1.00  0.00           C  
ATOM   2808  HG2 GLU   191      80.353  70.138  41.527  1.00  0.00           H  
ATOM   2809  HG3 GLU   191      79.557  71.695  41.421  1.00  0.00           H  
ATOM   2810  CD  GLU   191      80.445  71.294  43.341  1.00  0.00           C  
ATOM   2811  OE1 GLU   191      80.806  70.430  44.176  1.00  0.00           O  
ATOM   2812  OE2 GLU   191      80.656  72.521  43.509  1.00  0.00           O  
ATOM   2813  C   GLU   191      77.004  72.267  42.594  1.00  0.00           C  
ATOM   2814  O   GLU   191      76.541  72.214  41.453  1.00  0.00           O  
ATOM   2815  N   THR   192      77.091  73.405  43.270  1.00  0.00           N  
ATOM   2816  H   THR   192      77.454  73.439  44.222  1.00  0.00           H  
ATOM   2817  CA  THR   192      76.697  74.721  42.777  1.00  0.00           C  
ATOM   2818  HA  THR   192      76.712  74.716  41.687  1.00  0.00           H  
ATOM   2819  CB  THR   192      75.283  75.094  43.215  1.00  0.00           C  
ATOM   2820  HB  THR   192      74.989  76.007  42.696  1.00  0.00           H  
ATOM   2821  CG2 THR   192      74.247  74.031  42.834  1.00  0.00           C  
ATOM   2822 HG21 THR   192      73.260  74.348  43.169  1.00  0.00           H  
ATOM   2823 HG22 THR   192      74.240  73.902  41.752  1.00  0.00           H  
ATOM   2824 HG23 THR   192      74.505  73.085  43.310  1.00  0.00           H  
ATOM   2825  OG1 THR   192      75.292  75.290  44.632  1.00  0.00           O  
ATOM   2826  HG1 THR   192      74.542  75.867  44.887  1.00  0.00           H  
ATOM   2827  C   THR   192      77.674  75.728  43.364  1.00  0.00           C  
ATOM   2828  O   THR   192      78.549  75.332  44.149  1.00  0.00           O  
ATOM   2829  N   PRO   193      77.559  77.022  43.034  1.00  0.00           N  
ATOM   2830  CD  PRO   193      77.012  77.571  41.774  1.00  0.00           C  
ATOM   2831  HD2 PRO   193      75.930  77.692  41.824  1.00  0.00           H  
ATOM   2832  HD3 PRO   193      77.221  76.918  40.927  1.00  0.00           H  
ATOM   2833  CG  PRO   193      77.714  78.899  41.639  1.00  0.00           C  
ATOM   2834  HG2 PRO   193      77.087  79.625  41.123  1.00  0.00           H  
ATOM   2835  HG3 PRO   193      78.632  78.802  41.059  1.00  0.00           H  
ATOM   2836  CB  PRO   193      78.005  79.336  43.044  1.00  0.00           C  
ATOM   2837  HB2 PRO   193      77.142  79.823  43.500  1.00  0.00           H  
ATOM   2838  HB3 PRO   193      78.829  80.049  43.081  1.00  0.00           H  
ATOM   2839  CA  PRO   193      78.358  78.025  43.757  1.00  0.00           C  
ATOM   2840  HA  PRO   193      79.420  77.781  43.733  1.00  0.00           H  
ATOM   2841  C   PRO   193      78.060  78.100  45.245  1.00  0.00           C  
ATOM   2842  O   PRO   193      78.950  78.487  46.010  1.00  0.00           O  
ATOM   2843  N   MET   194      76.852  77.753  45.698  1.00  0.00           N  
ATOM   2844  H   MET   194      76.061  77.475  45.116  1.00  0.00           H  
ATOM   2845  CA  MET   194      76.607  77.761  47.140  1.00  0.00           C  
ATOM   2846  HA  MET   194      76.911  78.734  47.524  1.00  0.00           H  
ATOM   2847  CB  MET   194      75.119  77.561  47.437  1.00  0.00           C  
ATOM   2848  HB2 MET   194      74.557  78.392  47.013  1.00  0.00           H  
ATOM   2849  HB3 MET   194      74.775  76.655  46.937  1.00  0.00           H  
ATOM   2850  CG  MET   194      74.800  77.455  48.949  1.00  0.00           C  
ATOM   2851  HG2 MET   194      75.379  76.636  49.374  1.00  0.00           H  
ATOM   2852  HG3 MET   194      75.131  78.369  49.443  1.00  0.00           H  
ATOM   2853  SD  MET   194      73.046  77.190  49.327  1.00  0.00           S  
ATOM   2854  CE  MET   194      73.097  75.706  50.335  1.00  0.00           C  
ATOM   2855  HE1 MET   194      72.085  75.435  50.634  1.00  0.00           H  
ATOM   2856  HE2 MET   194      73.537  74.892  49.761  1.00  0.00           H  
ATOM   2857  HE3 MET   194      73.701  75.891  51.224  1.00  0.00           H  
ATOM   2858  C   MET   194      77.433  76.687  47.841  1.00  0.00           C  
ATOM   2859  O   MET   194      77.926  76.905  48.958  1.00  0.00           O  
ATOM   2860  N   ALA   195      77.592  75.524  47.193  1.00  0.00           N  
ATOM   2861  H   ALA   195      77.193  75.318  46.277  1.00  0.00           H  
ATOM   2862  CA  ALA   195      78.371  74.440  47.777  1.00  0.00           C  
ATOM   2863  HA  ALA   195      77.931  74.187  48.741  1.00  0.00           H  
ATOM   2864  CB  ALA   195      78.322  73.211  46.874  1.00  0.00           C  
ATOM   2865  HB1 ALA   195      78.908  72.408  47.321  1.00  0.00           H  
ATOM   2866  HB2 ALA   195      77.288  72.885  46.759  1.00  0.00           H  
ATOM   2867  HB3 ALA   195      78.734  73.461  45.897  1.00  0.00           H  
ATOM   2868  C   ALA   195      79.811  74.865  48.024  1.00  0.00           C  
ATOM   2869  O   ALA   195      80.416  74.467  49.027  1.00  0.00           O  
ATOM   2870  N   ALA   196      80.377  75.673  47.124  1.00  0.00           N  
ATOM   2871  H   ALA   196      79.930  75.986  46.262  1.00  0.00           H  
ATOM   2872  CA  ALA   196      81.733  76.176  47.338  1.00  0.00           C  
ATOM   2873  HA  ALA   196      82.384  75.325  47.538  1.00  0.00           H  
ATOM   2874  CB  ALA   196      82.227  76.898  46.084  1.00  0.00           C  
ATOM   2875  HB1 ALA   196      83.238  77.269  46.252  1.00  0.00           H  
ATOM   2876  HB2 ALA   196      82.230  76.205  45.243  1.00  0.00           H  
ATOM   2877  HB3 ALA   196      81.564  77.735  45.862  1.00  0.00           H  
ATOM   2878  C   ALA   196      81.798  77.104  48.550  1.00  0.00           C  
ATOM   2879  O   ALA   196      82.732  77.016  49.358  1.00  0.00           O  
ATOM   2880  N   SER   197      80.815  77.999  48.693  1.00  0.00           N  
ATOM   2881  H   SER   197      80.077  78.155  48.005  1.00  0.00           H  
ATOM   2882  CA  SER   197      80.728  78.844  49.885  1.00  0.00           C  
ATOM   2883  HA  SER   197      81.637  79.445  49.935  1.00  0.00           H  
ATOM   2884  CB  SER   197      79.507  79.764  49.787  1.00  0.00           C  
ATOM   2885  HB2 SER   197      78.596  79.171  49.865  1.00  0.00           H  
ATOM   2886  HB3 SER   197      79.507  80.461  50.625  1.00  0.00           H  
ATOM   2887  OG  SER   197      79.500  80.489  48.567  1.00  0.00           O  
ATOM   2888  HG  SER   197      80.394  80.464  48.165  1.00  0.00           H  
ATOM   2889  C   SER   197      80.641  78.008  51.154  1.00  0.00           C  
ATOM   2890  O   SER   197      81.264  78.336  52.174  1.00  0.00           O  
ATOM   2891  N   VAL   198      79.871  76.921  51.102  1.00  0.00           N  
ATOM   2892  H   VAL   198      79.381  76.610  50.263  1.00  0.00           H  
ATOM   2893  CA  VAL   198      79.664  76.073  52.273  1.00  0.00           C  
ATOM   2894  HA  VAL   198      79.411  76.694  53.132  1.00  0.00           H  
ATOM   2895  CB  VAL   198      78.488  75.115  52.014  1.00  0.00           C  
ATOM   2896  HB  VAL   198      78.649  74.601  51.067  1.00  0.00           H  
ATOM   2897  CG1 VAL   198      78.406  74.031  53.083  1.00  0.00           C  
ATOM   2898 HG11 VAL   198      77.564  73.372  52.869  1.00  0.00           H  
ATOM   2899 HG12 VAL   198      79.330  73.452  53.084  1.00  0.00           H  
ATOM   2900 HG13 VAL   198      78.267  74.494  54.059  1.00  0.00           H  
ATOM   2901  CG2 VAL   198      77.192  75.918  51.918  1.00  0.00           C  
ATOM   2902 HG21 VAL   198      76.357  75.242  51.734  1.00  0.00           H  
ATOM   2903 HG22 VAL   198      77.026  76.455  52.852  1.00  0.00           H  
ATOM   2904 HG23 VAL   198      77.267  76.632  51.098  1.00  0.00           H  
ATOM   2905  C   VAL   198      80.946  75.324  52.632  1.00  0.00           C  
ATOM   2906  O   VAL   198      81.361  75.292  53.798  1.00  0.00           O  
ATOM   2907  N   ARG   199      81.597  74.718  51.636  1.00  0.00           N  
ATOM   2908  H   ARG   199      81.265  74.666  50.673  1.00  0.00           H  
ATOM   2909  CA  ARG   199      82.879  74.067  51.883  1.00  0.00           C  
ATOM   2910  HA  ARG   199      82.706  73.239  52.570  1.00  0.00           H  
ATOM   2911  CB  ARG   199      83.460  73.522  50.579  1.00  0.00           C  
ATOM   2912  HB2 ARG   199      83.383  74.291  49.810  1.00  0.00           H  
ATOM   2913  HB3 ARG   199      84.521  73.320  50.723  1.00  0.00           H  
ATOM   2914  CG  ARG   199      82.784  72.259  50.078  1.00  0.00           C  
ATOM   2915  HG2 ARG   199      82.650  71.558  50.903  1.00  0.00           H  
ATOM   2916  HG3 ARG   199      81.790  72.496  49.697  1.00  0.00           H  
ATOM   2917  CD  ARG   199      83.606  71.617  48.992  1.00  0.00           C  
ATOM   2918  HD2 ARG   199      84.614  71.438  49.364  1.00  0.00           H  
ATOM   2919  HD3 ARG   199      83.179  70.644  48.747  1.00  0.00           H  
ATOM   2920  NE  ARG   199      83.678  72.430  47.780  1.00  0.00           N  
ATOM   2921  HE  ARG   199      84.415  73.132  47.715  1.00  0.00           H  
ATOM   2922  CZ  ARG   199      82.839  72.308  46.756  1.00  0.00           C  
ATOM   2923  NH1 ARG   199      81.852  71.420  46.819  1.00  0.00           N  
ATOM   2924 HH11 ARG   199      81.742  70.838  47.650  1.00  0.00           H  
ATOM   2925 HH12 ARG   199      81.204  71.321  46.038  1.00  0.00           H  
ATOM   2926  NH2 ARG   199      82.980  73.062  45.670  1.00  0.00           N  
ATOM   2927 HH21 ARG   199      83.738  73.742  45.616  1.00  0.00           H  
ATOM   2928 HH22 ARG   199      82.330  72.960  44.890  1.00  0.00           H  
ATOM   2929  C   ARG   199      83.869  75.026  52.536  1.00  0.00           C  
ATOM   2930  O   ARG   199      84.514  74.685  53.533  1.00  0.00           O  
ATOM   2931  N   GLU   200      84.011  76.231  51.972  1.00  0.00           N  
ATOM   2932  H   GLU   200      83.509  76.545  51.142  1.00  0.00           H  
ATOM   2933  CA  GLU   200      84.937  77.209  52.542  1.00  0.00           C  
ATOM   2934  HA  GLU   200      85.941  76.785  52.532  1.00  0.00           H  
ATOM   2935  CB  GLU   200      84.946  78.485  51.694  1.00  0.00           C  
ATOM   2936  HB2 GLU   200      83.919  78.769  51.463  1.00  0.00           H  
ATOM   2937  HB3 GLU   200      85.379  79.299  52.276  1.00  0.00           H  
ATOM   2938  CG  GLU   200      85.735  78.327  50.381  1.00  0.00           C  
ATOM   2939  HG2 GLU   200      86.749  78.006  50.618  1.00  0.00           H  
ATOM   2940  HG3 GLU   200      85.278  77.531  49.792  1.00  0.00           H  
ATOM   2941  CD  GLU   200      85.807  79.598  49.521  1.00  0.00           C  
ATOM   2942  OE1 GLU   200      85.675  80.730  50.050  1.00  0.00           O  
ATOM   2943  OE2 GLU   200      86.015  79.455  48.295  1.00  0.00           O  
ATOM   2944  C   GLU   200      84.584  77.511  53.996  1.00  0.00           C  
ATOM   2945  O   GLU   200      85.456  77.509  54.869  1.00  0.00           O  
ATOM   2946  N   HIE   201      83.300  77.731  54.278  1.00  0.00           N  
ATOM   2947  H   HIE   201      82.589  77.687  53.561  1.00  0.00           H  
ATOM   2948  CA  HIE   201      82.892  78.065  55.630  1.00  0.00           C  
ATOM   2949  HA  HIE   201      83.448  78.923  56.008  1.00  0.00           H  
ATOM   2950  CB  HIE   201      81.402  78.424  55.593  1.00  0.00           C  
ATOM   2951  HB2 HIE   201      81.273  79.225  54.865  1.00  0.00           H  
ATOM   2952  HB3 HIE   201      80.818  77.557  55.285  1.00  0.00           H  
ATOM   2953  CG  HIE   201      80.803  78.912  56.882  1.00  0.00           C  
ATOM   2954  ND1 HIE   201      80.295  78.101  57.802  1.00  0.00           N  
ATOM   2955  CE1 HIE   201      79.878  78.859  58.812  1.00  0.00           C  
ATOM   2956  HE1 HIE   201      79.418  78.413  59.694  1.00  0.00           H  
ATOM   2957  NE2 HIE   201      80.133  80.128  58.509  1.00  0.00           N  
ATOM   2958  HE2 HIE   201      79.913  80.908  59.111  1.00  0.00           H  
ATOM   2959  CD2 HIE   201      80.713  80.224  57.317  1.00  0.00           C  
ATOM   2960  HD2 HIE   201      80.989  81.202  56.923  1.00  0.00           H  
ATOM   2961  C   HIE   201      83.115  76.936  56.619  1.00  0.00           C  
ATOM   2962  O   HIE   201      83.487  77.176  57.774  1.00  0.00           O  
ATOM   2963  N   TYR   202      82.866  75.693  56.186  1.00  0.00           N  
ATOM   2964  H   TYR   202      82.506  75.468  55.259  1.00  0.00           H  
ATOM   2965  CA  TYR   202      83.104  74.539  57.042  1.00  0.00           C  
ATOM   2966  HA  TYR   202      82.639  74.744  58.007  1.00  0.00           H  
ATOM   2967  CB  TYR   202      82.470  73.273  56.444  1.00  0.00           C  
ATOM   2968  HB2 TYR   202      82.488  73.355  55.358  1.00  0.00           H  
ATOM   2969  HB3 TYR   202      83.088  72.416  56.710  1.00  0.00           H  
ATOM   2970  CG  TYR   202      81.036  73.000  56.889  1.00  0.00           C  
ATOM   2971  CD1 TYR   202      80.670  73.087  58.227  1.00  0.00           C  
ATOM   2972  HD1 TYR   202      81.414  73.350  58.964  1.00  0.00           H  
ATOM   2973  CE1 TYR   202      79.378  72.844  58.626  1.00  0.00           C  
ATOM   2974  HE1 TYR   202      79.109  72.911  59.670  1.00  0.00           H  
ATOM   2975  CZ  TYR   202      78.424  72.513  57.684  1.00  0.00           C  
ATOM   2976  OH  TYR   202      77.139  72.271  58.081  1.00  0.00           O  
ATOM   2977  HH  TYR   202      76.556  72.988  57.754  1.00  0.00           H  
ATOM   2978  CE2 TYR   202      78.754  72.404  56.350  1.00  0.00           C  
ATOM   2979  HE2 TYR   202      78.007  72.129  55.621  1.00  0.00           H  
ATOM   2980  CD2 TYR   202      80.054  72.652  55.961  1.00  0.00           C  
ATOM   2981  HD2 TYR   202      80.318  72.576  54.917  1.00  0.00           H  
ATOM   2982  C   TYR   202      84.595  74.316  57.253  1.00  0.00           C  
ATOM   2983  O   TYR   202      85.025  73.963  58.356  1.00  0.00           O  
ATOM   2984  N   SER   203      85.393  74.499  56.196  1.00  0.00           N  
ATOM   2985  H   SER   203      85.066  74.736  55.258  1.00  0.00           H  
ATOM   2986  CA  SER   203      86.837  74.365  56.330  1.00  0.00           C  
ATOM   2987  HA  SER   203      87.057  73.351  56.665  1.00  0.00           H  
ATOM   2988  CB  SER   203      87.509  74.598  54.980  1.00  0.00           C  
ATOM   2989  HB2 SER   203      88.351  73.916  54.862  1.00  0.00           H  
ATOM   2990  HB3 SER   203      86.808  74.379  54.175  1.00  0.00           H  
ATOM   2991  OG  SER   203      87.956  75.932  54.876  1.00  0.00           O  
ATOM   2992  HG  SER   203      87.184  76.537  54.864  1.00  0.00           H  
ATOM   2993  C   SER   203      87.392  75.327  57.382  1.00  0.00           C  
ATOM   2994  O   SER   203      88.327  74.979  58.119  1.00  0.00           O  
ATOM   2995  N   ASP   204      86.820  76.534  57.480  1.00  0.00           N  
ATOM   2996  H   ASP   204      86.083  76.884  56.868  1.00  0.00           H  
ATOM   2997  CA  ASP   204      87.254  77.456  58.526  1.00  0.00           C  
ATOM   2998  HA  ASP   204      88.342  77.506  58.497  1.00  0.00           H  
ATOM   2999  CB  ASP   204      86.695  78.859  58.276  1.00  0.00           C  
ATOM   3000  HB2 ASP   204      85.619  78.794  58.114  1.00  0.00           H  
ATOM   3001  HB3 ASP   204      86.847  79.470  59.165  1.00  0.00           H  
ATOM   3002  CG  ASP   204      87.342  79.545  57.080  1.00  0.00           C  
ATOM   3003  OD1 ASP   204      88.515  79.228  56.765  1.00  0.00           O  
ATOM   3004  OD2 ASP   204      86.675  80.396  56.446  1.00  0.00           O  
ATOM   3005  C   ASP   204      86.839  76.954  59.903  1.00  0.00           C  
ATOM   3006  O   ASP   204      87.616  77.043  60.856  1.00  0.00           O  
ATOM   3007  N   ILE   205      85.624  76.415  60.023  1.00  0.00           N  
ATOM   3008  H   ILE   205      84.974  76.278  59.250  1.00  0.00           H  
ATOM   3009  CA  ILE   205      85.134  75.972  61.328  1.00  0.00           C  
ATOM   3010  HA  ILE   205      85.350  76.743  62.067  1.00  0.00           H  
ATOM   3011  CB  ILE   205      83.607  75.773  61.280  1.00  0.00           C  
ATOM   3012  HB  ILE   205      83.353  75.210  60.382  1.00  0.00           H  
ATOM   3013  CG2 ILE   205      83.130  74.971  62.469  1.00  0.00           C  
ATOM   3014 HG21 ILE   205      82.049  74.844  62.413  1.00  0.00           H  
ATOM   3015 HG22 ILE   205      83.611  73.992  62.464  1.00  0.00           H  
ATOM   3016 HG23 ILE   205      83.386  75.496  63.388  1.00  0.00           H  
ATOM   3017  CG1 ILE   205      82.904  77.137  61.218  1.00  0.00           C  
ATOM   3018 HG12 ILE   205      82.993  77.625  62.188  1.00  0.00           H  
ATOM   3019 HG13 ILE   205      83.422  77.768  60.495  1.00  0.00           H  
ATOM   3020  CD1 ILE   205      81.441  77.058  60.842  1.00  0.00           C  
ATOM   3021 HD11 ILE   205      81.017  78.062  60.819  1.00  0.00           H  
ATOM   3022 HD12 ILE   205      81.342  76.600  59.858  1.00  0.00           H  
ATOM   3023 HD13 ILE   205      80.909  76.455  61.577  1.00  0.00           H  
ATOM   3024  C   ILE   205      85.856  74.701  61.777  1.00  0.00           C  
ATOM   3025  O   ILE   205      86.236  74.569  62.945  1.00  0.00           O  
ATOM   3026  N   TRP   206      86.057  73.754  60.856  1.00  0.00           N  
ATOM   3027  H   TRP   206      85.723  73.824  59.895  1.00  0.00           H  
ATOM   3028  CA  TRP   206      86.779  72.522  61.145  1.00  0.00           C  
ATOM   3029  HA  TRP   206      86.439  72.206  62.132  1.00  0.00           H  
ATOM   3030  CB  TRP   206      86.476  71.459  60.088  1.00  0.00           C  
ATOM   3031  HB2 TRP   206      86.827  71.823  59.122  1.00  0.00           H  
ATOM   3032  HB3 TRP   206      87.055  70.566  60.321  1.00  0.00           H  
ATOM   3033  CG  TRP   206      85.025  71.064  59.949  1.00  0.00           C  
ATOM   3034  CD1 TRP   206      84.055  71.094  60.922  1.00  0.00           C  
ATOM   3035  HD1 TRP   206      84.210  71.413  61.941  1.00  0.00           H  
ATOM   3036  NE1 TRP   206      82.854  70.657  60.404  1.00  0.00           N  
ATOM   3037  HE1 TRP   206      81.974  70.595  60.918  1.00  0.00           H  
ATOM   3038  CE2 TRP   206      83.032  70.318  59.086  1.00  0.00           C  
ATOM   3039  CZ2 TRP   206      82.118  69.824  58.152  1.00  0.00           C  
ATOM   3040  HZ2 TRP   206      81.087  69.647  58.418  1.00  0.00           H  
ATOM   3041  CH2 TRP   206      82.581  69.572  56.881  1.00  0.00           C  
ATOM   3042  HH2 TRP   206      81.900  69.184  56.139  1.00  0.00           H  
ATOM   3043  CZ3 TRP   206      83.916  69.809  56.528  1.00  0.00           C  
ATOM   3044  HZ3 TRP   206      84.243  69.605  55.519  1.00  0.00           H  
ATOM   3045  CE3 TRP   206      84.831  70.302  57.460  1.00  0.00           C  
ATOM   3046  HE3 TRP   206      85.859  70.480  57.182  1.00  0.00           H  
ATOM   3047  CD2 TRP   206      84.388  70.563  58.764  1.00  0.00           C  
ATOM   3048  C   TRP   206      88.290  72.714  61.187  1.00  0.00           C  
ATOM   3049  O   TRP   206      88.991  71.795  61.620  1.00  0.00           O  
ATOM   3050  N   GLU   207      88.801  73.853  60.708  1.00  0.00           N  
ATOM   3051  H   GLU   207      88.227  74.610  60.334  1.00  0.00           H  
ATOM   3052  CA  GLU   207      90.241  74.129  60.671  1.00  0.00           C  
ATOM   3053  HA  GLU   207      90.394  75.084  60.167  1.00  0.00           H  
ATOM   3054  CB  GLU   207      90.812  74.272  62.087  1.00  0.00           C  
ATOM   3055  HB2 GLU   207      90.677  73.339  62.633  1.00  0.00           H  
ATOM   3056  HB3 GLU   207      91.885  74.456  62.032  1.00  0.00           H  
ATOM   3057  CG  GLU   207      90.130  75.417  62.844  1.00  0.00           C  
ATOM   3058  HG2 GLU   207      90.147  76.313  62.223  1.00  0.00           H  
ATOM   3059  HG3 GLU   207      89.083  75.161  63.006  1.00  0.00           H  
ATOM   3060  CD  GLU   207      90.775  75.731  64.183  1.00  0.00           C  
ATOM   3061  OE1 GLU   207      91.457  74.855  64.743  1.00  0.00           O  
ATOM   3062  OE2 GLU   207      90.587  76.857  64.684  1.00  0.00           O  
ATOM   3063  C   GLU   207      90.979  73.064  59.861  1.00  0.00           C  
ATOM   3064  O   GLU   207      91.994  72.510  60.279  1.00  0.00           O  
ATOM   3065  N   VAL   208      90.431  72.776  58.681  1.00  0.00           N  
ATOM   3066  H   VAL   208      89.528  73.150  58.388  1.00  0.00           H  
ATOM   3067  CA  VAL   208      91.043  71.912  57.687  1.00  0.00           C  
ATOM   3068  HA  VAL   208      92.057  71.662  57.998  1.00  0.00           H  
ATOM   3069  CB  VAL   208      90.299  70.567  57.543  1.00  0.00           C  
ATOM   3070  HB  VAL   208      90.821  69.958  56.805  1.00  0.00           H  
ATOM   3071  CG1 VAL   208      90.298  69.806  58.877  1.00  0.00           C  
ATOM   3072 HG11 VAL   208      89.769  68.861  58.757  1.00  0.00           H  
ATOM   3073 HG12 VAL   208      91.325  69.611  59.185  1.00  0.00           H  
ATOM   3074 HG13 VAL   208      89.799  70.407  59.638  1.00  0.00           H  
ATOM   3075  CG2 VAL   208      88.881  70.799  57.053  1.00  0.00           C  
ATOM   3076 HG21 VAL   208      88.369  69.842  56.956  1.00  0.00           H  
ATOM   3077 HG22 VAL   208      88.347  71.425  57.767  1.00  0.00           H  
ATOM   3078 HG23 VAL   208      88.908  71.296  56.083  1.00  0.00           H  
ATOM   3079  C   VAL   208      91.048  72.671  56.369  1.00  0.00           C  
ATOM   3080  O   VAL   208      90.315  73.647  56.184  1.00  0.00           O  
ATOM   3081  N   SER   209      91.893  72.216  55.448  1.00  0.00           N  
ATOM   3082  H   SER   209      92.535  71.436  55.589  1.00  0.00           H  
ATOM   3083  CA  SER   209      91.956  72.828  54.130  1.00  0.00           C  
ATOM   3084  HA  SER   209      92.128  73.895  54.265  1.00  0.00           H  
ATOM   3085  CB  SER   209      93.108  72.236  53.318  1.00  0.00           C  
ATOM   3086  HB2 SER   209      93.367  72.909  52.501  1.00  0.00           H  
ATOM   3087  HB3 SER   209      93.993  72.144  53.949  1.00  0.00           H  
ATOM   3088  OG  SER   209      92.758  70.962  52.797  1.00  0.00           O  
ATOM   3089  HG  SER   209      93.572  70.475  52.549  1.00  0.00           H  
ATOM   3090  C   SER   209      90.640  72.634  53.374  1.00  0.00           C  
ATOM   3091  O   SER   209      89.779  71.835  53.745  1.00  0.00           O  
ATOM   3092  N   THR   210      90.494  73.393  52.294  1.00  0.00           N  
ATOM   3093  H   THR   210      91.182  74.068  51.961  1.00  0.00           H  
ATOM   3094  CA  THR   210      89.285  73.293  51.489  1.00  0.00           C  
ATOM   3095  HA  THR   210      88.411  73.404  52.131  1.00  0.00           H  
ATOM   3096  CB  THR   210      89.265  74.427  50.461  1.00  0.00           C  
ATOM   3097  HB  THR   210      88.393  74.294  49.821  1.00  0.00           H  
ATOM   3098  CG2 THR   210      89.197  75.784  51.172  1.00  0.00           C  
ATOM   3099 HG21 THR   210      89.183  76.584  50.431  1.00  0.00           H  
ATOM   3100 HG22 THR   210      88.290  75.834  51.775  1.00  0.00           H  
ATOM   3101 HG23 THR   210      90.068  75.902  51.817  1.00  0.00           H  
ATOM   3102  OG1 THR   210      90.467  74.398  49.683  1.00  0.00           O  
ATOM   3103  HG1 THR   210      90.448  75.124  49.025  1.00  0.00           H  
ATOM   3104  C   THR   210      89.165  71.911  50.839  1.00  0.00           C  
ATOM   3105  O   THR   210      88.072  71.334  50.787  1.00  0.00           O  
ATOM   3106  N   GLU   211      90.287  71.345  50.386  1.00  0.00           N  
ATOM   3107  H   GLU   211      91.196  71.807  50.362  1.00  0.00           H  
ATOM   3108  CA  GLU   211      90.285  69.974  49.876  1.00  0.00           C  
ATOM   3109  HA  GLU   211      89.557  69.920  49.068  1.00  0.00           H  
ATOM   3110  CB  GLU   211      91.669  69.616  49.330  1.00  0.00           C  
ATOM   3111  HB2 GLU   211      92.170  70.531  49.015  1.00  0.00           H  
ATOM   3112  HB3 GLU   211      92.265  69.188  50.137  1.00  0.00           H  
ATOM   3113  CG  GLU   211      91.650  68.629  48.150  1.00  0.00           C  
ATOM   3114  HG2 GLU   211      90.947  67.825  48.366  1.00  0.00           H  
ATOM   3115  HG3 GLU   211      91.285  69.142  47.260  1.00  0.00           H  
ATOM   3116  CD  GLU   211      93.030  68.026  47.853  1.00  0.00           C  
ATOM   3117  OE1 GLU   211      93.109  66.789  47.675  1.00  0.00           O  
ATOM   3118  OE2 GLU   211      94.031  68.784  47.792  1.00  0.00           O  
ATOM   3119  C   GLU   211      89.855  68.971  50.949  1.00  0.00           C  
ATOM   3120  O   GLU   211      89.048  68.075  50.677  1.00  0.00           O  
ATOM   3121  N   GLU   212      90.386  69.095  52.170  1.00  0.00           N  
ATOM   3122  H   GLU   212      91.074  69.796  52.444  1.00  0.00           H  
ATOM   3123  CA  GLU   212      89.973  68.170  53.223  1.00  0.00           C  
ATOM   3124  HA  GLU   212      90.106  67.163  52.828  1.00  0.00           H  
ATOM   3125  CB  GLU   212      90.847  68.321  54.475  1.00  0.00           C  
ATOM   3126  HB2 GLU   212      90.636  69.285  54.937  1.00  0.00           H  
ATOM   3127  HB3 GLU   212      90.563  67.554  55.195  1.00  0.00           H  
ATOM   3128  CG  GLU   212      92.354  68.218  54.214  1.00  0.00           C  
ATOM   3129  HG2 GLU   212      92.587  67.210  53.872  1.00  0.00           H  
ATOM   3130  HG3 GLU   212      92.622  68.899  53.406  1.00  0.00           H  
ATOM   3131  CD  GLU   212      93.210  68.540  55.444  1.00  0.00           C  
ATOM   3132  OE1 GLU   212      93.046  69.627  56.044  1.00  0.00           O  
ATOM   3133  OE2 GLU   212      94.064  67.700  55.805  1.00  0.00           O  
ATOM   3134  C   GLU   212      88.501  68.350  53.585  1.00  0.00           C  
ATOM   3135  O   GLU   212      87.839  67.381  53.978  1.00  0.00           O  
ATOM   3136  N   ALA   213      87.966  69.565  53.456  1.00  0.00           N  
ATOM   3137  H   ALA   213      88.482  70.408  53.205  1.00  0.00           H  
ATOM   3138  CA  ALA   213      86.536  69.753  53.681  1.00  0.00           C  
ATOM   3139  HA  ALA   213      86.273  69.324  54.648  1.00  0.00           H  
ATOM   3140  CB  ALA   213      86.204  71.242  53.707  1.00  0.00           C  
ATOM   3141  HB1 ALA   213      85.135  71.373  53.876  1.00  0.00           H  
ATOM   3142  HB2 ALA   213      86.760  71.724  54.511  1.00  0.00           H  
ATOM   3143  HB3 ALA   213      86.479  71.693  52.754  1.00  0.00           H  
ATOM   3144  C   ALA   213      85.725  69.029  52.615  1.00  0.00           C  
ATOM   3145  O   ALA   213      84.720  68.366  52.919  1.00  0.00           O  
ATOM   3146  N   PHE   214      86.157  69.144  51.358  1.00  0.00           N  
ATOM   3147  H   PHE   214      86.945  69.727  51.077  1.00  0.00           H  
ATOM   3148  CA  PHE   214      85.518  68.421  50.262  1.00  0.00           C  
ATOM   3149  HA  PHE   214      84.481  68.747  50.184  1.00  0.00           H  
ATOM   3150  CB  PHE   214      86.246  68.739  48.955  1.00  0.00           C  
ATOM   3151  HB2 PHE   214      86.185  69.811  48.768  1.00  0.00           H  
ATOM   3152  HB3 PHE   214      87.302  68.496  49.071  1.00  0.00           H  
ATOM   3153  CG  PHE   214      85.702  68.001  47.759  1.00  0.00           C  
ATOM   3154  CD1 PHE   214      86.205  66.754  47.407  1.00  0.00           C  
ATOM   3155  HD1 PHE   214      86.995  66.312  47.997  1.00  0.00           H  
ATOM   3156  CE1 PHE   214      85.708  66.073  46.315  1.00  0.00           C  
ATOM   3157  HE1 PHE   214      86.104  65.102  46.056  1.00  0.00           H  
ATOM   3158  CZ  PHE   214      84.704  66.637  45.555  1.00  0.00           C  
ATOM   3159  HZ  PHE   214      84.311  66.109  44.698  1.00  0.00           H  
ATOM   3160  CE2 PHE   214      84.199  67.885  45.894  1.00  0.00           C  
ATOM   3161  HE2 PHE   214      83.416  68.330  45.300  1.00  0.00           H  
ATOM   3162  CD2 PHE   214      84.698  68.556  46.991  1.00  0.00           C  
ATOM   3163  HD2 PHE   214      84.299  69.525  47.251  1.00  0.00           H  
ATOM   3164  C   PHE   214      85.496  66.917  50.526  1.00  0.00           C  
ATOM   3165  O   PHE   214      84.466  66.255  50.334  1.00  0.00           O  
ATOM   3166  N   ASP   215      86.632  66.354  50.970  1.00  0.00           N  
ATOM   3167  H   ASP   215      87.497  66.856  51.169  1.00  0.00           H  
ATOM   3168  CA  ASP   215      86.676  64.912  51.199  1.00  0.00           C  
ATOM   3169  HA  ASP   215      86.307  64.421  50.299  1.00  0.00           H  
ATOM   3170  CB  ASP   215      88.113  64.439  51.446  1.00  0.00           C  
ATOM   3171  HB2 ASP   215      88.545  65.018  52.263  1.00  0.00           H  
ATOM   3172  HB3 ASP   215      88.097  63.398  51.769  1.00  0.00           H  
ATOM   3173  CG  ASP   215      89.000  64.569  50.218  1.00  0.00           C  
ATOM   3174  OD1 ASP   215      88.487  64.545  49.080  1.00  0.00           O  
ATOM   3175  OD2 ASP   215      90.232  64.678  50.388  1.00  0.00           O  
ATOM   3176  C   ASP   215      85.775  64.517  52.364  1.00  0.00           C  
ATOM   3177  O   ASP   215      85.105  63.482  52.306  1.00  0.00           O  
ATOM   3178  N   ARG   216      85.732  65.328  53.425  1.00  0.00           N  
ATOM   3179  H   ARG   216      86.242  66.208  53.510  1.00  0.00           H  
ATOM   3180  CA  ARG   216      84.906  64.969  54.575  1.00  0.00           C  
ATOM   3181  HA  ARG   216      85.191  63.959  54.872  1.00  0.00           H  
ATOM   3182  CB  ARG   216      85.159  65.910  55.751  1.00  0.00           C  
ATOM   3183  HB2 ARG   216      86.214  65.878  56.024  1.00  0.00           H  
ATOM   3184  HB3 ARG   216      84.939  66.935  55.451  1.00  0.00           H  
ATOM   3185  CG  ARG   216      84.305  65.536  56.962  1.00  0.00           C  
ATOM   3186  HG2 ARG   216      83.300  65.287  56.621  1.00  0.00           H  
ATOM   3187  HG3 ARG   216      84.719  64.637  57.420  1.00  0.00           H  
ATOM   3188  CD  ARG   216      84.212  66.620  58.009  1.00  0.00           C  
ATOM   3189  HD2 ARG   216      83.939  67.562  57.533  1.00  0.00           H  
ATOM   3190  HD3 ARG   216      83.416  66.377  58.713  1.00  0.00           H  
ATOM   3191  NE  ARG   216      85.464  66.788  58.732  1.00  0.00           N  
ATOM   3192  HE  ARG   216      86.323  66.481  58.275  1.00  0.00           H  
ATOM   3193  CZ  ARG   216      85.562  67.316  59.951  1.00  0.00           C  
ATOM   3194  NH1 ARG   216      84.469  67.720  60.597  1.00  0.00           N  
ATOM   3195 HH11 ARG   216      83.553  67.627  60.158  1.00  0.00           H  
ATOM   3196 HH12 ARG   216      84.549  68.124  61.530  1.00  0.00           H  
ATOM   3197  NH2 ARG   216      86.758  67.433  60.524  1.00  0.00           N  
ATOM   3198 HH21 ARG   216      87.594  67.120  60.030  1.00  0.00           H  
ATOM   3199 HH22 ARG   216      86.838  67.837  61.458  1.00  0.00           H  
ATOM   3200  C   ARG   216      83.419  64.957  54.218  1.00  0.00           C  
ATOM   3201  O   ARG   216      82.679  64.066  54.655  1.00  0.00           O  
ATOM   3202  N   ILE   217      82.953  65.948  53.448  1.00  0.00           N  
ATOM   3203  H   ILE   217      83.504  66.747  53.135  1.00  0.00           H  
ATOM   3204  CA  ILE   217      81.562  65.939  52.991  1.00  0.00           C  
ATOM   3205  HA  ILE   217      80.911  65.873  53.862  1.00  0.00           H  
ATOM   3206  CB  ILE   217      81.221  67.246  52.251  1.00  0.00           C  
ATOM   3207  HB  ILE   217      81.976  67.413  51.483  1.00  0.00           H  
ATOM   3208  CG2 ILE   217      79.859  67.147  51.548  1.00  0.00           C  
ATOM   3209 HG21 ILE   217      79.645  68.085  51.035  1.00  0.00           H  
ATOM   3210 HG22 ILE   217      79.882  66.334  50.822  1.00  0.00           H  
ATOM   3211 HG23 ILE   217      79.081  66.952  52.286  1.00  0.00           H  
ATOM   3212  CG1 ILE   217      81.240  68.415  53.227  1.00  0.00           C  
ATOM   3213 HG12 ILE   217      80.267  68.492  53.711  1.00  0.00           H  
ATOM   3214 HG13 ILE   217      81.971  68.215  54.010  1.00  0.00           H  
ATOM   3215  CD1 ILE   217      81.570  69.727  52.570  1.00  0.00           C  
ATOM   3216 HD11 ILE   217      81.567  70.519  53.318  1.00  0.00           H  
ATOM   3217 HD12 ILE   217      82.556  69.666  52.109  1.00  0.00           H  
ATOM   3218 HD13 ILE   217      80.824  69.948  51.805  1.00  0.00           H  
ATOM   3219  C   ILE   217      81.301  64.722  52.112  1.00  0.00           C  
ATOM   3220  O   ILE   217      80.369  63.951  52.358  1.00  0.00           O  
ATOM   3221  N   THR   218      82.131  64.524  51.082  1.00  0.00           N  
ATOM   3222  H   THR   218      82.968  65.076  50.898  1.00  0.00           H  
ATOM   3223  CA  THR   218      81.873  63.456  50.117  1.00  0.00           C  
ATOM   3224  HA  THR   218      80.846  63.599  49.778  1.00  0.00           H  
ATOM   3225  CB  THR   218      82.824  63.543  48.917  1.00  0.00           C  
ATOM   3226  HB  THR   218      82.633  62.694  48.262  1.00  0.00           H  
ATOM   3227  CG2 THR   218      82.584  64.822  48.121  1.00  0.00           C  
ATOM   3228 HG21 THR   218      83.271  64.859  47.276  1.00  0.00           H  
ATOM   3229 HG22 THR   218      81.557  64.835  47.754  1.00  0.00           H  
ATOM   3230 HG23 THR   218      82.750  65.687  48.763  1.00  0.00           H  
ATOM   3231  OG1 THR   218      84.188  63.499  49.377  1.00  0.00           O  
ATOM   3232  HG1 THR   218      84.410  64.343  49.824  1.00  0.00           H  
ATOM   3233  C   THR   218      81.981  62.075  50.739  1.00  0.00           C  
ATOM   3234  O   THR   218      81.326  61.142  50.263  1.00  0.00           O  
ATOM   3235  N   ALA   219      82.809  61.909  51.778  1.00  0.00           N  
ATOM   3236  H   ALA   219      83.415  62.633  52.162  1.00  0.00           H  
ATOM   3237  CA  ALA   219      82.887  60.612  52.445  1.00  0.00           C  
ATOM   3238  HA  ALA   219      82.874  59.852  51.664  1.00  0.00           H  
ATOM   3239  CB  ALA   219      84.182  60.494  53.246  1.00  0.00           C  
ATOM   3240  HB1 ALA   219      84.220  59.521  53.735  1.00  0.00           H  
ATOM   3241  HB2 ALA   219      85.036  60.596  52.575  1.00  0.00           H  
ATOM   3242  HB3 ALA   219      84.217  61.280  54.000  1.00  0.00           H  
ATOM   3243  C   ALA   219      81.695  60.368  53.361  1.00  0.00           C  
ATOM   3244  O   ALA   219      81.365  59.207  53.641  1.00  0.00           O  
ATOM   3245  N   ARG   220      81.040  61.436  53.843  1.00  0.00           N  
ATOM   3246  H   ARG   220      81.307  62.406  53.673  1.00  0.00           H  
ATOM   3247  CA  ARG   220      79.855  61.256  54.677  1.00  0.00           C  
ATOM   3248  HA  ARG   220      80.044  60.364  55.276  1.00  0.00           H  
ATOM   3249  CB  ARG   220      79.641  62.463  55.590  1.00  0.00           C  
ATOM   3250  HB2 ARG   220      80.602  62.941  55.783  1.00  0.00           H  
ATOM   3251  HB3 ARG   220      79.018  63.195  55.078  1.00  0.00           H  
ATOM   3252  CG  ARG   220      78.991  62.091  56.915  1.00  0.00           C  
ATOM   3253  HG2 ARG   220      78.680  61.046  56.887  1.00  0.00           H  
ATOM   3254  HG3 ARG   220      79.721  62.185  57.719  1.00  0.00           H  
ATOM   3255  CD  ARG   220      77.788  62.972  57.215  1.00  0.00           C  
ATOM   3256  HD2 ARG   220      76.951  62.686  56.578  1.00  0.00           H  
ATOM   3257  HD3 ARG   220      77.468  62.823  58.246  1.00  0.00           H  
ATOM   3258  NE  ARG   220      78.120  64.378  56.998  1.00  0.00           N  
ATOM   3259  HE  ARG   220      79.080  64.604  56.736  1.00  0.00           H  
ATOM   3260  CZ  ARG   220      77.260  65.380  57.118  1.00  0.00           C  
ATOM   3261  NH1 ARG   220      76.000  65.140  57.473  1.00  0.00           N  
ATOM   3262 HH11 ARG   220      75.694  64.184  57.653  1.00  0.00           H  
ATOM   3263 HH12 ARG   220      75.340  65.912  57.564  1.00  0.00           H  
ATOM   3264  NH2 ARG   220      77.670  66.623  56.892  1.00  0.00           N  
ATOM   3265 HH21 ARG   220      78.638  66.802  56.630  1.00  0.00           H  
ATOM   3266 HH22 ARG   220      77.015  67.400  56.982  1.00  0.00           H  
ATOM   3267  C   ARG   220      78.588  61.014  53.864  1.00  0.00           C  
ATOM   3268  O   ARG   220      77.629  60.443  54.401  1.00  0.00           O  
ATOM   3269  N   VAL   221      78.551  61.445  52.604  1.00  0.00           N  
ATOM   3270  H   VAL   221      79.297  61.988  52.169  1.00  0.00           H  
ATOM   3271  CA  VAL   221      77.417  61.172  51.721  1.00  0.00           C  
ATOM   3272  HA  VAL   221      76.500  61.374  52.274  1.00  0.00           H  
ATOM   3273  CB  VAL   221      77.425  62.080  50.485  1.00  0.00           C  
ATOM   3274  HB  VAL   221      78.385  61.981  49.980  1.00  0.00           H  
ATOM   3275  CG1 VAL   221      76.315  61.636  49.526  1.00  0.00           C  
ATOM   3276 HG11 VAL   221      76.316  62.279  48.645  1.00  0.00           H  
ATOM   3277 HG12 VAL   221      76.488  60.604  49.222  1.00  0.00           H  
ATOM   3278 HG13 VAL   221      75.350  61.710  50.027  1.00  0.00           H  
ATOM   3279  CG2 VAL   221      77.292  63.572  50.870  1.00  0.00           C  
ATOM   3280 HG21 VAL   221      77.302  64.183  49.968  1.00  0.00           H  
ATOM   3281 HG22 VAL   221      76.355  63.728  51.404  1.00  0.00           H  
ATOM   3282 HG23 VAL   221      78.127  63.858  51.510  1.00  0.00           H  
ATOM   3283  C   VAL   221      77.464  59.710  51.284  1.00  0.00           C  
ATOM   3284  O   VAL   221      78.469  59.281  50.697  1.00  0.00           O  
ATOM   3285  N   PRO   222      76.405  58.924  51.514  1.00  0.00           N  
ATOM   3286  CD  PRO   222      75.195  59.235  52.282  1.00  0.00           C  
ATOM   3287  HD2 PRO   222      74.510  59.866  51.740  1.00  0.00           H  
ATOM   3288  HD3 PRO   222      75.673  59.504  53.372  1.00  0.00           H  
ATOM   3289  CG  PRO   222      74.590  57.863  52.564  1.00  0.00           C  
ATOM   3290  HG2 PRO   222      73.504  57.914  52.645  1.00  0.00           H  
ATOM   3291  HG3 PRO   222      74.960  57.444  53.500  1.00  0.00           H  
ATOM   3292  CB  PRO   222      75.011  57.036  51.392  1.00  0.00           C  
ATOM   3293  HB2 PRO   222      74.366  57.204  50.530  1.00  0.00           H  
ATOM   3294  HB3 PRO   222      74.970  55.970  51.618  1.00  0.00           H  
ATOM   3295  CA  PRO   222      76.452  57.502  51.120  1.00  0.00           C  
ATOM   3296  HA  PRO   222      77.210  56.951  51.676  1.00  0.00           H  
ATOM   3297  C   PRO   222      76.894  57.247  49.685  1.00  0.00           C  
ATOM   3298  O   PRO   222      77.759  56.390  49.468  1.00  0.00           O  
ATOM   3299  N   ILE   223      76.358  57.963  48.694  1.00  0.00           N  
ATOM   3300  H   ILE   223      75.655  58.695  48.797  1.00  0.00           H  
ATOM   3301  CA  ILE   223      76.804  57.688  47.332  1.00  0.00           C  
ATOM   3302  HA  ILE   223      76.819  56.600  47.258  1.00  0.00           H  
ATOM   3303  CB  ILE   223      75.835  58.238  46.265  1.00  0.00           C  
ATOM   3304  HB  ILE   223      76.210  57.959  45.280  1.00  0.00           H  
ATOM   3305  CG2 ILE   223      74.453  57.610  46.427  1.00  0.00           C  
ATOM   3306 HG21 ILE   223      73.781  58.008  45.668  1.00  0.00           H  
ATOM   3307 HG22 ILE   223      74.530  56.528  46.313  1.00  0.00           H  
ATOM   3308 HG23 ILE   223      74.060  57.839  47.410  1.00  0.00           H  
ATOM   3309  CG1 ILE   223      75.785  59.773  46.286  1.00  0.00           C  
ATOM   3310 HG12 ILE   223      75.310  60.102  47.211  1.00  0.00           H  
ATOM   3311 HG13 ILE   223      76.803  60.163  46.294  1.00  0.00           H  
ATOM   3312  CD1 ILE   223      75.030  60.369  45.096  1.00  0.00           C  
ATOM   3313 HD11 ILE   223      75.032  61.456  45.172  1.00  0.00           H  
ATOM   3314 HD12 ILE   223      75.517  60.069  44.169  1.00  0.00           H  
ATOM   3315 HD13 ILE   223      74.002  60.007  45.100  1.00  0.00           H  
ATOM   3316  C   ILE   223      78.210  58.209  47.056  1.00  0.00           C  
ATOM   3317  O   ILE   223      78.780  57.881  46.012  1.00  0.00           O  
ATOM   3318  N   GLY   224      78.784  59.000  47.954  1.00  0.00           N  
ATOM   3319  H   GLY   224      78.303  59.411  48.754  1.00  0.00           H  
ATOM   3320  CA  GLY   224      80.190  59.341  47.846  1.00  0.00           C  
ATOM   3321  HA2 GLY   224      80.560  59.609  48.835  1.00  0.00           H  
ATOM   3322  HA3 GLY   224      80.740  58.455  47.529  1.00  0.00           H  
ATOM   3323  C   GLY   224      80.504  60.468  46.893  1.00  0.00           C  
ATOM   3324  O   GLY   224      81.666  60.627  46.492  1.00  0.00           O  
ATOM   3325  N   ARG   225      79.510  61.269  46.534  1.00  0.00           N  
ATOM   3326  H   ARG   225      78.568  61.200  46.918  1.00  0.00           H  
ATOM   3327  CA  ARG   225      79.670  62.327  45.555  1.00  0.00           C  
ATOM   3328  HA  ARG   225      80.660  62.771  45.665  1.00  0.00           H  
ATOM   3329  CB  ARG   225      79.584  61.795  44.117  1.00  0.00           C  
ATOM   3330  HB2 ARG   225      79.858  62.593  43.426  1.00  0.00           H  
ATOM   3331  HB3 ARG   225      80.315  60.997  43.989  1.00  0.00           H  
ATOM   3332  CG  ARG   225      78.191  61.264  43.741  1.00  0.00           C  
ATOM   3333  HG2 ARG   225      77.993  60.347  44.294  1.00  0.00           H  
ATOM   3334  HG3 ARG   225      77.435  61.988  44.043  1.00  0.00           H  
ATOM   3335  CD  ARG   225      78.064  60.992  42.242  1.00  0.00           C  
ATOM   3336  HD2 ARG   225      78.209  61.923  41.695  1.00  0.00           H  
ATOM   3337  HD3 ARG   225      78.860  60.314  41.933  1.00  0.00           H  
ATOM   3338  NE  ARG   225      76.771  60.414  41.874  1.00  0.00           N  
ATOM   3339  HE  ARG   225      76.707  59.397  41.830  1.00  0.00           H  
ATOM   3340  CZ  ARG   225      75.667  61.111  41.591  1.00  0.00           C  
ATOM   3341  NH1 ARG   225      75.670  62.440  41.627  1.00  0.00           N  
ATOM   3342 HH11 ARG   225      76.523  62.940  41.874  1.00  0.00           H  
ATOM   3343 HH12 ARG   225      74.819  62.958  41.409  1.00  0.00           H  
ATOM   3344  NH2 ARG   225      74.548  60.474  41.263  1.00  0.00           N  
ATOM   3345 HH21 ARG   225      74.533  59.455  41.229  1.00  0.00           H  
ATOM   3346 HH22 ARG   225      73.704  61.005  41.046  1.00  0.00           H  
ATOM   3347  C   ARG   225      78.589  63.362  45.804  1.00  0.00           C  
ATOM   3348  O   ARG   225      77.613  63.115  46.524  1.00  0.00           O  
ATOM   3349  N   TYR   226      78.799  64.535  45.216  1.00  0.00           N  
ATOM   3350  H   TYR   226      79.652  64.771  44.710  1.00  0.00           H  
ATOM   3351  CA  TYR   226      77.809  65.596  45.247  1.00  0.00           C  
ATOM   3352  HA  TYR   226      77.435  65.697  46.266  1.00  0.00           H  
ATOM   3353  CB  TYR   226      78.439  66.919  44.811  1.00  0.00           C  
ATOM   3354  HB2 TYR   226      79.229  66.711  44.089  1.00  0.00           H  
ATOM   3355  HB3 TYR   226      77.686  67.514  44.296  1.00  0.00           H  
ATOM   3356  CG  TYR   226      79.014  67.733  45.936  1.00  0.00           C  
ATOM   3357  CD1 TYR   226      80.307  67.503  46.393  1.00  0.00           C  
ATOM   3358  HD1 TYR   226      80.901  66.726  45.935  1.00  0.00           H  
ATOM   3359  CE1 TYR   226      80.847  68.256  47.427  1.00  0.00           C  
ATOM   3360  HE1 TYR   226      81.853  68.062  47.771  1.00  0.00           H  
ATOM   3361  CZ  TYR   226      80.091  69.257  48.015  1.00  0.00           C  
ATOM   3362  OH  TYR   226      80.628  70.012  49.038  1.00  0.00           O  
ATOM   3363  HH  TYR   226      79.968  70.671  49.339  1.00  0.00           H  
ATOM   3364  CE2 TYR   226      78.797  69.508  47.578  1.00  0.00           C  
ATOM   3365  HE2 TYR   226      78.208  70.286  48.040  1.00  0.00           H  
ATOM   3366  CD2 TYR   226      78.269  68.747  46.541  1.00  0.00           C  
ATOM   3367  HD2 TYR   226      77.265  68.944  46.197  1.00  0.00           H  
ATOM   3368  C   TYR   226      76.656  65.252  44.316  1.00  0.00           C  
ATOM   3369  O   TYR   226      76.845  64.609  43.286  1.00  0.00           O  
ATOM   3370  N   VAL   227      75.453  65.695  44.685  1.00  0.00           N  
ATOM   3371  H   VAL   227      75.246  66.127  45.586  1.00  0.00           H  
ATOM   3372  CA  VAL   227      74.318  65.582  43.782  1.00  0.00           C  
ATOM   3373  HA  VAL   227      74.281  64.589  43.335  1.00  0.00           H  
ATOM   3374  CB  VAL   227      73.001  65.775  44.559  1.00  0.00           C  
ATOM   3375  HB  VAL   227      73.073  66.708  45.120  1.00  0.00           H  
ATOM   3376  CG1 VAL   227      71.803  65.916  43.625  1.00  0.00           C  
ATOM   3377 HG11 VAL   227      70.896  66.051  44.215  1.00  0.00           H  
ATOM   3378 HG12 VAL   227      71.946  66.782  42.978  1.00  0.00           H  
ATOM   3379 HG13 VAL   227      71.709  65.018  43.015  1.00  0.00           H  
ATOM   3380  CG2 VAL   227      72.803  64.628  45.533  1.00  0.00           C  
ATOM   3381 HG21 VAL   227      71.871  64.771  46.079  1.00  0.00           H  
ATOM   3382 HG22 VAL   227      72.762  63.687  44.984  1.00  0.00           H  
ATOM   3383 HG23 VAL   227      73.635  64.601  46.237  1.00  0.00           H  
ATOM   3384  C   VAL   227      74.479  66.610  42.677  1.00  0.00           C  
ATOM   3385  O   VAL   227      75.038  67.692  42.896  1.00  0.00           O  
ATOM   3386  N   GLN   228      74.011  66.250  41.416  1.00  0.00           N  
ATOM   3387  H   GLN   228      73.586  65.362  41.147  1.00  0.00           H  
ATOM   3388  CA  GLN   228      74.152  67.268  40.374  1.00  0.00           C  
ATOM   3389  HA  GLN   228      74.961  67.934  40.675  1.00  0.00           H  
ATOM   3390  CB  GLN   228      74.513  66.631  39.023  1.00  0.00           C  
ATOM   3391  HB2 GLN   228      73.800  65.835  38.805  1.00  0.00           H  
ATOM   3392  HB3 GLN   228      74.405  67.380  38.239  1.00  0.00           H  
ATOM   3393  CG  GLN   228      75.953  66.047  38.970  1.00  0.00           C  
ATOM   3394  HG2 GLN   228      76.088  65.353  39.799  1.00  0.00           H  
ATOM   3395  HG3 GLN   228      76.072  65.473  38.051  1.00  0.00           H  
ATOM   3396  CD  GLN   228      77.049  67.137  39.035  1.00  0.00           C  
ATOM   3397  OE1 GLN   228      76.976  68.153  38.342  1.00  0.00           O  
ATOM   3398  NE2 GLN   228      78.057  66.919  39.876  1.00  0.00           N  
ATOM   3399 HE21 GLN   228      78.082  66.065  40.433  1.00  0.00           H  
ATOM   3400 HE22 GLN   228      78.806  67.607  39.965  1.00  0.00           H  
ATOM   3401  C   GLN   228      72.864  68.077  40.228  1.00  0.00           C  
ATOM   3402  O   GLN   228      71.772  67.561  40.469  1.00  0.00           O  
ATOM   3403  N   PRO   229      72.958  69.353  39.852  1.00  0.00           N  
ATOM   3404  CD  PRO   229      74.179  70.177  39.747  1.00  0.00           C  
ATOM   3405  HD2 PRO   229      74.770  69.915  38.869  1.00  0.00           H  
ATOM   3406  HD3 PRO   229      74.826  70.055  40.615  1.00  0.00           H  
ATOM   3407  CG  PRO   229      73.624  71.591  39.651  1.00  0.00           C  
ATOM   3408  HG2 PRO   229      74.275  72.230  39.055  1.00  0.00           H  
ATOM   3409  HG3 PRO   229      73.541  72.049  40.636  1.00  0.00           H  
ATOM   3410  CB  PRO   229      72.273  71.436  39.006  1.00  0.00           C  
ATOM   3411  HB2 PRO   229      72.351  71.358  37.921  1.00  0.00           H  
ATOM   3412  HB3 PRO   229      71.626  72.287  39.219  1.00  0.00           H  
ATOM   3413  CA  PRO   229      71.731  70.143  39.629  1.00  0.00           C  
ATOM   3414  HA  PRO   229      71.173  70.294  40.553  1.00  0.00           H  
ATOM   3415  C   PRO   229      70.710  69.466  38.727  1.00  0.00           C  
ATOM   3416  O   PRO   229      69.505  69.544  39.001  1.00  0.00           O  
ATOM   3417  N   SER   230      70.949  67.980  37.401  1.00  0.00           N  
ATOM   3418  H   SER   230      71.931  67.859  37.199  1.00  0.00           H  
ATOM   3419  CA  SER   230      69.963  67.193  36.608  1.00  0.00           C  
ATOM   3420  HA  SER   230      69.184  67.893  36.305  1.00  0.00           H  
ATOM   3421  CB  SER   230      70.674  66.623  35.430  1.00  0.00           C  
ATOM   3422  HB2 SER   230      71.104  65.657  35.695  1.00  0.00           H  
ATOM   3423  HB3 SER   230      69.963  66.445  34.623  1.00  0.00           H  
ATOM   3424  OG  SER   230      71.644  67.445  35.001  1.00  0.00           O  
ATOM   3425  HG  SER   230      71.996  67.958  35.759  1.00  0.00           H  
ATOM   3426  C   SER   230      69.134  66.144  37.361  1.00  0.00           C  
ATOM   3427  O   SER   230      67.999  65.854  36.911  1.00  0.00           O  
ATOM   3428  N   GLU   231      69.613  65.534  38.442  1.00  0.00           N  
ATOM   3429  H   GLU   231      70.584  65.623  38.739  1.00  0.00           H  
ATOM   3430  CA  GLU   231      68.809  64.668  39.327  1.00  0.00           C  
ATOM   3431  HA  GLU   231      68.155  64.044  38.719  1.00  0.00           H  
ATOM   3432  CB  GLU   231      69.777  63.825  40.123  1.00  0.00           C  
ATOM   3433  HB2 GLU   231      70.384  64.486  40.741  1.00  0.00           H  
ATOM   3434  HB3 GLU   231      69.207  63.189  40.800  1.00  0.00           H  
ATOM   3435  CG  GLU   231      70.693  62.955  39.312  1.00  0.00           C  
ATOM   3436  HG2 GLU   231      70.082  62.169  38.865  1.00  0.00           H  
ATOM   3437  HG3 GLU   231      71.076  63.564  38.494  1.00  0.00           H  
ATOM   3438  CD  GLU   231      71.929  62.255  39.991  1.00  0.00           C  
ATOM   3439  OE1 GLU   231      71.995  60.997  39.897  1.00  0.00           O  
ATOM   3440  OE2 GLU   231      72.827  62.990  40.473  1.00  0.00           O  
ATOM   3441  C   GLU   231      67.838  65.462  40.257  1.00  0.00           C  
ATOM   3442  O   GLU   231      66.757  64.929  40.516  1.00  0.00           O  
ATOM   3443  N   VAL   232      68.145  66.714  40.620  1.00  0.00           N  
ATOM   3444  H   VAL   232      69.086  67.099  40.530  1.00  0.00           H  
ATOM   3445  CA  VAL   232      67.162  67.687  41.195  1.00  0.00           C  
ATOM   3446  HA  VAL   232      66.716  67.175  42.047  1.00  0.00           H  
ATOM   3447  CB  VAL   232      67.795  68.996  41.765  1.00  0.00           C  
ATOM   3448  HB  VAL   232      68.169  69.569  40.917  1.00  0.00           H  
ATOM   3449  CG1 VAL   232      66.706  69.751  42.604  1.00  0.00           C  
ATOM   3450 HG11 VAL   232      67.132  70.668  43.010  1.00  0.00           H  
ATOM   3451 HG12 VAL   232      65.859  69.996  41.964  1.00  0.00           H  
ATOM   3452 HG13 VAL   232      66.371  69.113  43.422  1.00  0.00           H  
ATOM   3453  CG2 VAL   232      68.924  68.702  42.747  1.00  0.00           C  
ATOM   3454 HG21 VAL   232      69.336  69.640  43.119  1.00  0.00           H  
ATOM   3455 HG22 VAL   232      68.538  68.119  43.583  1.00  0.00           H  
ATOM   3456 HG23 VAL   232      69.707  68.138  42.242  1.00  0.00           H  
ATOM   3457  C   VAL   232      66.078  68.044  40.143  1.00  0.00           C  
ATOM   3458  O   VAL   232      64.865  67.829  40.345  1.00  0.00           O  
ATOM   3459  N   ALA   233      66.461  68.590  38.947  1.00  0.00           N  
ATOM   3460  H   ALA   233      67.422  68.805  38.681  1.00  0.00           H  
ATOM   3461  CA  ALA   233      65.451  68.905  37.952  1.00  0.00           C  
ATOM   3462  HA  ALA   233      64.725  69.549  38.448  1.00  0.00           H  
ATOM   3463  CB  ALA   233      66.173  69.569  36.768  1.00  0.00           C  
ATOM   3464  HB1 ALA   233      65.447  69.823  35.995  1.00  0.00           H  
ATOM   3465  HB2 ALA   233      66.672  70.477  37.108  1.00  0.00           H  
ATOM   3466  HB3 ALA   233      66.912  68.880  36.359  1.00  0.00           H  
ATOM   3467  C   ALA   233      64.591  67.678  37.406  1.00  0.00           C  
ATOM   3468  O   ALA   233      63.462  67.936  36.981  1.00  0.00           O  
ATOM   3469  N   GLU   234      65.066  66.435  37.434  1.00  0.00           N  
ATOM   3470  H   GLU   234      66.010  66.185  37.729  1.00  0.00           H  
ATOM   3471  CA  GLU   234      64.225  65.297  37.026  1.00  0.00           C  
ATOM   3472  HA  GLU   234      63.794  65.460  36.038  1.00  0.00           H  
ATOM   3473  CB  GLU   234      65.115  64.094  36.955  1.00  0.00           C  
ATOM   3474  HB2 GLU   234      65.947  64.363  36.305  1.00  0.00           H  
ATOM   3475  HB3 GLU   234      65.525  63.955  37.956  1.00  0.00           H  
ATOM   3476  CG  GLU   234      64.632  62.735  36.495  1.00  0.00           C  
ATOM   3477  HG2 GLU   234      65.408  61.987  36.661  1.00  0.00           H  
ATOM   3478  HG3 GLU   234      63.764  62.428  37.080  1.00  0.00           H  
ATOM   3479  CD  GLU   234      64.273  62.792  35.024  1.00  0.00           C  
ATOM   3480  OE1 GLU   234      63.072  62.735  34.722  1.00  0.00           O  
ATOM   3481  OE2 GLU   234      65.129  63.196  34.208  1.00  0.00           O  
ATOM   3482  C   GLU   234      62.965  65.144  37.892  1.00  0.00           C  
ATOM   3483  O   GLU   234      61.856  64.998  37.262  1.00  0.00           O  
ATOM   3484  N   MET   235      63.077  65.253  39.214  1.00  0.00           N  
ATOM   3485  H   MET   235      63.991  65.342  39.657  1.00  0.00           H  
ATOM   3486  CA  MET   235      61.980  65.264  40.217  1.00  0.00           C  
ATOM   3487  HA  MET   235      61.409  64.358  40.012  1.00  0.00           H  
ATOM   3488  CB  MET   235      62.493  65.237  41.659  1.00  0.00           C  
ATOM   3489  HB2 MET   235      63.253  64.461  41.743  1.00  0.00           H  
ATOM   3490  HB3 MET   235      62.984  66.187  41.871  1.00  0.00           H  
ATOM   3491  CG  MET   235      61.441  64.995  42.709  1.00  0.00           C  
ATOM   3492  HG2 MET   235      60.702  65.795  42.663  1.00  0.00           H  
ATOM   3493  HG3 MET   235      60.918  64.065  42.481  1.00  0.00           H  
ATOM   3494  SD  MET   235      62.112  64.900  44.398  1.00  0.00           S  
ATOM   3495  CE  MET   235      62.485  63.135  44.341  1.00  0.00           C  
ATOM   3496  HE1 MET   235      62.920  62.825  45.291  1.00  0.00           H  
ATOM   3497  HE2 MET   235      61.568  62.575  44.161  1.00  0.00           H  
ATOM   3498  HE3 MET   235      63.193  62.939  43.536  1.00  0.00           H  
ATOM   3499  C   MET   235      61.096  66.501  40.078  1.00  0.00           C  
ATOM   3500  O   MET   235      59.863  66.365  40.273  1.00  0.00           O  
ATOM   3501  N   VAL   236      61.671  67.667  39.723  1.00  0.00           N  
ATOM   3502  H   VAL   236      62.672  67.807  39.580  1.00  0.00           H  
ATOM   3503  CA  VAL   236      60.820  68.871  39.509  1.00  0.00           C  
ATOM   3504  HA  VAL   236      60.054  68.974  40.278  1.00  0.00           H  
ATOM   3505  CB  VAL   236      61.696  70.105  39.568  1.00  0.00           C  
ATOM   3506  HB  VAL   236      62.477  70.002  38.815  1.00  0.00           H  
ATOM   3507  CG1 VAL   236      60.849  71.343  39.250  1.00  0.00           C  
ATOM   3508 HG11 VAL   236      61.475  72.235  39.291  1.00  0.00           H  
ATOM   3509 HG12 VAL   236      60.422  71.246  38.251  1.00  0.00           H  
ATOM   3510 HG13 VAL   236      60.044  71.431  39.980  1.00  0.00           H  
ATOM   3511  CG2 VAL   236      62.436  70.246  40.894  1.00  0.00           C  
ATOM   3512 HG21 VAL   236      63.047  71.149  40.875  1.00  0.00           H  
ATOM   3513 HG22 VAL   236      61.715  70.314  41.708  1.00  0.00           H  
ATOM   3514 HG23 VAL   236      63.077  69.378  41.047  1.00  0.00           H  
ATOM   3515  C   VAL   236      60.162  68.719  38.180  1.00  0.00           C  
ATOM   3516  O   VAL   236      58.990  69.073  38.081  1.00  0.00           O  
ATOM   3517  N   ALA   237      60.735  67.994  37.166  1.00  0.00           N  
ATOM   3518  H   ALA   237      61.657  67.571  37.265  1.00  0.00           H  
ATOM   3519  CA  ALA   237      60.134  67.729  35.841  1.00  0.00           C  
ATOM   3520  HA  ALA   237      59.601  68.603  35.466  1.00  0.00           H  
ATOM   3521  CB  ALA   237      61.258  67.408  34.834  1.00  0.00           C  
ATOM   3522  HB1 ALA   237      60.823  67.211  33.854  1.00  0.00           H  
ATOM   3523  HB2 ALA   237      61.938  68.256  34.765  1.00  0.00           H  
ATOM   3524  HB3 ALA   237      61.808  66.528  35.171  1.00  0.00           H  
ATOM   3525  C   ALA   237      59.066  66.547  35.979  1.00  0.00           C  
ATOM   3526  O   ALA   237      58.088  66.688  35.261  1.00  0.00           O  
ATOM   3527  N   TYR   238      59.113  65.581  36.873  1.00  0.00           N  
ATOM   3528  H   TYR   238      59.963  65.484  37.428  1.00  0.00           H  
ATOM   3529  CA  TYR   238      58.171  64.556  37.278  1.00  0.00           C  
ATOM   3530  HA  TYR   238      57.838  64.011  36.395  1.00  0.00           H  
ATOM   3531  CB  TYR   238      58.854  63.539  38.249  1.00  0.00           C  
ATOM   3532  HB2 TYR   238      59.492  62.870  37.670  1.00  0.00           H  
ATOM   3533  HB3 TYR   238      59.503  64.084  38.935  1.00  0.00           H  
ATOM   3534  CG  TYR   238      57.866  62.705  39.057  1.00  0.00           C  
ATOM   3535  CD1 TYR   238      57.437  61.539  38.476  1.00  0.00           C  
ATOM   3536  HD1 TYR   238      57.803  61.234  37.507  1.00  0.00           H  
ATOM   3537  CE1 TYR   238      56.481  60.731  39.200  1.00  0.00           C  
ATOM   3538  HE1 TYR   238      56.022  59.875  38.729  1.00  0.00           H  
ATOM   3539  CZ  TYR   238      56.141  61.086  40.578  1.00  0.00           C  
ATOM   3540  OH  TYR   238      55.229  60.323  41.298  1.00  0.00           O  
ATOM   3541  HH  TYR   238      55.123  60.701  42.196  1.00  0.00           H  
ATOM   3542  CE2 TYR   238      56.673  62.209  41.187  1.00  0.00           C  
ATOM   3543  HE2 TYR   238      56.517  62.427  42.233  1.00  0.00           H  
ATOM   3544  CD2 TYR   238      57.436  63.053  40.345  1.00  0.00           C  
ATOM   3545  HD2 TYR   238      57.705  64.030  40.720  1.00  0.00           H  
ATOM   3546  C   TYR   238      56.918  65.228  37.968  1.00  0.00           C  
ATOM   3547  O   TYR   238      55.774  64.882  37.713  1.00  0.00           O  
ATOM   3548  N   LEU   239      57.262  66.153  38.923  1.00  0.00           N  
ATOM   3549  H   LEU   239      58.229  66.434  39.090  1.00  0.00           H  
ATOM   3550  CA  LEU   239      56.282  66.855  39.823  1.00  0.00           C  
ATOM   3551  HA  LEU   239      55.688  66.029  40.217  1.00  0.00           H  
ATOM   3552  CB  LEU   239      56.984  67.621  40.883  1.00  0.00           C  
ATOM   3553  HB2 LEU   239      57.859  68.101  40.446  1.00  0.00           H  
ATOM   3554  HB3 LEU   239      56.325  68.417  41.233  1.00  0.00           H  
ATOM   3555  CG  LEU   239      57.437  66.777  42.105  1.00  0.00           C  
ATOM   3556  HG  LEU   239      58.063  66.007  41.655  1.00  0.00           H  
ATOM   3557  CD1 LEU   239      58.299  67.546  43.157  1.00  0.00           C  
ATOM   3558 HD11 LEU   239      58.566  66.871  43.972  1.00  0.00           H  
ATOM   3559 HD12 LEU   239      59.207  67.918  42.682  1.00  0.00           H  
ATOM   3560 HD13 LEU   239      57.726  68.385  43.554  1.00  0.00           H  
ATOM   3561  CD2 LEU   239      56.253  66.172  42.848  1.00  0.00           C  
ATOM   3562 HD21 LEU   239      56.614  65.590  43.695  1.00  0.00           H  
ATOM   3563 HD22 LEU   239      55.602  66.970  43.206  1.00  0.00           H  
ATOM   3564 HD23 LEU   239      55.694  65.523  42.174  1.00  0.00           H  
ATOM   3565  C   LEU   239      55.299  67.848  39.131  1.00  0.00           C  
ATOM   3566  O   LEU   239      54.195  68.131  39.676  1.00  0.00           O  
ATOM   3567  N   ILE   240      55.729  68.407  37.997  1.00  0.00           N  
ATOM   3568  H   ILE   240      56.666  68.279  37.615  1.00  0.00           H  
ATOM   3569  CA  ILE   240      54.876  69.253  37.214  1.00  0.00           C  
ATOM   3570  HA  ILE   240      54.222  69.747  37.933  1.00  0.00           H  
ATOM   3571  CB  ILE   240      55.674  70.360  36.486  1.00  0.00           C  
ATOM   3572  HB  ILE   240      54.920  70.964  35.982  1.00  0.00           H  
ATOM   3573  CG2 ILE   240      56.395  71.270  37.453  1.00  0.00           C  
ATOM   3574 HG21 ILE   240      56.941  72.032  36.896  1.00  0.00           H  
ATOM   3575 HG22 ILE   240      55.670  71.750  38.110  1.00  0.00           H  
ATOM   3576 HG23 ILE   240      57.095  70.685  38.050  1.00  0.00           H  
ATOM   3577  CG1 ILE   240      56.581  69.858  35.323  1.00  0.00           C  
ATOM   3578 HG12 ILE   240      57.430  69.343  35.773  1.00  0.00           H  
ATOM   3579 HG13 ILE   240      56.013  69.111  34.768  1.00  0.00           H  
ATOM   3580  CD1 ILE   240      57.137  70.840  34.313  1.00  0.00           C  
ATOM   3581 HD11 ILE   240      57.743  70.306  33.581  1.00  0.00           H  
ATOM   3582 HD12 ILE   240      56.314  71.344  33.804  1.00  0.00           H  
ATOM   3583 HD13 ILE   240      57.753  71.579  34.825  1.00  0.00           H  
ATOM   3584  C   ILE   240      53.898  68.493  36.274  1.00  0.00           C  
ATOM   3585  O   ILE   240      53.171  69.165  35.532  1.00  0.00           O  
ATOM   3586  N   GLY   241      53.878  67.151  36.366  1.00  0.00           N  
ATOM   3587  H   GLY   241      54.404  66.627  37.066  1.00  0.00           H  
ATOM   3588  CA  GLY   241      53.096  66.315  35.465  1.00  0.00           C  
ATOM   3589  HA2 GLY   241      52.775  66.899  34.602  1.00  0.00           H  
ATOM   3590  HA3 GLY   241      53.710  65.498  35.087  1.00  0.00           H  
ATOM   3591  C   GLY   241      51.822  65.730  36.230  1.00  0.00           C  
ATOM   3592  O   GLY   241      51.781  65.661  37.483  1.00  0.00           O  
ATOM   3593  N   PRO   242      50.720  65.386  35.516  1.00  0.00           N  
ATOM   3594  CD  PRO   242      50.599  65.553  34.065  1.00  0.00           C  
ATOM   3595  HD2 PRO   242      51.457  65.102  33.566  1.00  0.00           H  
ATOM   3596  HD3 PRO   242      50.602  66.613  33.811  1.00  0.00           H  
ATOM   3597  CG  PRO   242      49.300  64.898  33.573  1.00  0.00           C  
ATOM   3598  HG2 PRO   242      49.488  63.935  33.100  1.00  0.00           H  
ATOM   3599  HG3 PRO   242      48.789  65.520  32.837  1.00  0.00           H  
ATOM   3600  CB  PRO   242      48.461  64.746  34.883  1.00  0.00           C  
ATOM   3601  HB2 PRO   242      47.909  63.806  34.884  1.00  0.00           H  
ATOM   3602  HB3 PRO   242      47.727  65.548  34.970  1.00  0.00           H  
ATOM   3603  CA  PRO   242      49.480  64.794  36.062  1.00  0.00           C  
ATOM   3604  HA  PRO   242      49.165  65.416  36.899  1.00  0.00           H  
ATOM   3605  C   PRO   242      49.622  63.354  36.678  1.00  0.00           C  
ATOM   3606  O   PRO   242      48.983  63.012  37.678  1.00  0.00           O  
ATOM   3607  N   GLY   243      50.554  62.562  36.119  1.00  0.00           N  
ATOM   3608  H   GLY   243      51.043  62.787  35.252  1.00  0.00           H  
ATOM   3609  CA  GLY   243      50.942  61.314  36.709  1.00  0.00           C  
ATOM   3610  HA2 GLY   243      50.079  60.648  36.673  1.00  0.00           H  
ATOM   3611  HA3 GLY   243      51.711  60.872  36.076  1.00  0.00           H  
ATOM   3612  C   GLY   243      51.464  61.320  38.136  1.00  0.00           C  
ATOM   3613  O   GLY   243      51.361  60.272  38.745  1.00  0.00           O  
ATOM   3614  N   ALA   244      51.900  62.482  38.650  1.00  0.00           N  
ATOM   3615  H   ALA   244      51.925  63.371  38.152  1.00  0.00           H  
ATOM   3616  CA  ALA   244      52.394  62.522  40.052  1.00  0.00           C  
ATOM   3617  HA  ALA   244      52.612  61.494  40.339  1.00  0.00           H  
ATOM   3618  CB  ALA   244      53.603  63.330  40.151  1.00  0.00           C  
ATOM   3619  HB1 ALA   244      53.947  63.345  41.185  1.00  0.00           H  
ATOM   3620  HB2 ALA   244      54.380  62.902  39.517  1.00  0.00           H  
ATOM   3621  HB3 ALA   244      53.388  64.348  39.825  1.00  0.00           H  
ATOM   3622  C   ALA   244      51.336  63.094  41.012  1.00  0.00           C  
ATOM   3623  O   ALA   244      51.529  63.305  42.187  1.00  0.00           O  
ATOM   3624  N   ALA   245      50.075  63.372  40.533  1.00  0.00           N  
ATOM   3625  H   ALA   245      49.742  63.052  39.624  1.00  0.00           H  
ATOM   3626  CA  ALA   245      49.093  64.148  41.272  1.00  0.00           C  
ATOM   3627  HA  ALA   245      49.595  65.046  41.631  1.00  0.00           H  
ATOM   3628  CB  ALA   245      47.890  64.335  40.219  1.00  0.00           C  
ATOM   3629  HB1 ALA   245      47.089  64.913  40.680  1.00  0.00           H  
ATOM   3630  HB2 ALA   245      48.256  64.862  39.338  1.00  0.00           H  
ATOM   3631  HB3 ALA   245      47.509  63.357  39.924  1.00  0.00           H  
ATOM   3632  C   ALA   245      48.501  63.537  42.590  1.00  0.00           C  
ATOM   3633  O   ALA   245      47.852  64.243  43.361  1.00  0.00           O  
ATOM   3634  N   ALA   246      48.755  62.244  42.855  1.00  0.00           N  
ATOM   3635  H   ALA   246      49.109  61.580  42.166  1.00  0.00           H  
ATOM   3636  CA  ALA   246      48.536  61.668  44.206  1.00  0.00           C  
ATOM   3637  HA  ALA   246      47.538  61.929  44.559  1.00  0.00           H  
ATOM   3638  CB  ALA   246      48.728  60.161  44.082  1.00  0.00           C  
ATOM   3639  HB1 ALA   246      48.575  59.694  45.055  1.00  0.00           H  
ATOM   3640  HB2 ALA   246      48.007  59.760  43.370  1.00  0.00           H  
ATOM   3641  HB3 ALA   246      49.738  59.951  43.733  1.00  0.00           H  
ATOM   3642  C   ALA   246      49.539  62.213  45.214  1.00  0.00           C  
ATOM   3643  O   ALA   246      49.249  62.249  46.433  1.00  0.00           O  
ATOM   3644  N   VAL   247      50.641  62.770  44.753  1.00  0.00           N  
ATOM   3645  H   VAL   247      50.802  62.982  43.768  1.00  0.00           H  
ATOM   3646  CA  VAL   247      51.737  63.133  45.628  1.00  0.00           C  
ATOM   3647  HA  VAL   247      51.723  62.431  46.462  1.00  0.00           H  
ATOM   3648  CB  VAL   247      53.182  63.043  45.029  1.00  0.00           C  
ATOM   3649  HB  VAL   247      53.357  63.781  44.246  1.00  0.00           H  
ATOM   3650  CG1 VAL   247      54.254  63.345  46.078  1.00  0.00           C  
ATOM   3651 HG11 VAL   247      55.241  63.272  45.620  1.00  0.00           H  
ATOM   3652 HG12 VAL   247      54.109  64.352  46.467  1.00  0.00           H  
ATOM   3653 HG13 VAL   247      54.178  62.626  46.894  1.00  0.00           H  
ATOM   3654  CG2 VAL   247      53.273  61.624  44.511  1.00  0.00           C  
ATOM   3655 HG21 VAL   247      54.256  61.461  44.068  1.00  0.00           H  
ATOM   3656 HG22 VAL   247      53.125  60.926  45.334  1.00  0.00           H  
ATOM   3657 HG23 VAL   247      52.504  61.463  43.755  1.00  0.00           H  
ATOM   3658  C   VAL   247      51.501  64.615  45.944  1.00  0.00           C  
ATOM   3659  O   VAL   247      51.580  65.525  45.092  1.00  0.00           O  
ATOM   3660  N   THR   248      51.029  64.835  47.153  1.00  0.00           N  
ATOM   3661  H   THR   248      50.785  64.089  47.804  1.00  0.00           H  
ATOM   3662  CA  THR   248      50.812  66.160  47.674  1.00  0.00           C  
ATOM   3663  HA  THR   248      51.553  66.820  47.222  1.00  0.00           H  
ATOM   3664  CB  THR   248      49.443  66.779  47.178  1.00  0.00           C  
ATOM   3665  HB  THR   248      49.256  66.486  46.145  1.00  0.00           H  
ATOM   3666  CG2 THR   248      48.126  66.229  47.981  1.00  0.00           C  
ATOM   3667 HG21 THR   248      47.231  66.704  47.578  1.00  0.00           H  
ATOM   3668 HG22 THR   248      48.050  65.149  47.859  1.00  0.00           H  
ATOM   3669 HG23 THR   248      48.219  66.469  49.039  1.00  0.00           H  
ATOM   3670  OG1 THR   248      49.592  68.153  47.342  1.00  0.00           O  
ATOM   3671  HG1 THR   248      48.775  68.608  47.050  1.00  0.00           H  
ATOM   3672  C   THR   248      51.174  66.319  49.143  1.00  0.00           C  
ATOM   3673  O   THR   248      51.150  65.273  49.852  1.00  0.00           O  
ATOM   3674  N   ALA   249      51.478  67.492  49.747  1.00  0.00           N  
ATOM   3675  H   ALA   249      51.333  68.369  49.245  1.00  0.00           H  
ATOM   3676  CA  ALA   249      52.025  67.758  51.109  1.00  0.00           C  
ATOM   3677  HA  ALA   249      52.387  68.785  51.071  1.00  0.00           H  
ATOM   3678  CB  ALA   249      50.964  67.627  52.167  1.00  0.00           C  
ATOM   3679  HB1 ALA   249      51.400  67.828  53.146  1.00  0.00           H  
ATOM   3680  HB2 ALA   249      50.165  68.343  51.971  1.00  0.00           H  
ATOM   3681  HB3 ALA   249      50.557  66.616  52.152  1.00  0.00           H  
ATOM   3682  C   ALA   249      53.227  66.844  51.485  1.00  0.00           C  
ATOM   3683  O   ALA   249      53.524  66.535  52.614  1.00  0.00           O  
ATOM   3684  N   GLN   250      54.058  66.469  50.463  1.00  0.00           N  
ATOM   3685  H   GLN   250      53.855  66.727  49.497  1.00  0.00           H  
ATOM   3686  CA  GLN   250      55.301  65.685  50.572  1.00  0.00           C  
ATOM   3687  HA  GLN   250      55.233  65.379  51.616  1.00  0.00           H  
ATOM   3688  CB  GLN   250      55.331  64.438  49.615  1.00  0.00           C  
ATOM   3689  HB2 GLN   250      55.536  64.795  48.606  1.00  0.00           H  
ATOM   3690  HB3 GLN   250      56.172  63.811  49.908  1.00  0.00           H  
ATOM   3691  CG  GLN   250      54.062  63.542  49.557  1.00  0.00           C  
ATOM   3692  HG2 GLN   250      53.256  64.086  49.066  1.00  0.00           H  
ATOM   3693  HG3 GLN   250      54.268  62.660  48.949  1.00  0.00           H  
ATOM   3694  CD  GLN   250      53.614  63.113  50.931  1.00  0.00           C  
ATOM   3695  OE1 GLN   250      54.386  62.564  51.709  1.00  0.00           O  
ATOM   3696  NE2 GLN   250      52.430  63.447  51.357  1.00  0.00           N  
ATOM   3697 HE21 GLN   250      51.771  63.905  50.727  1.00  0.00           H  
ATOM   3698 HE22 GLN   250      52.160  63.253  52.322  1.00  0.00           H  
ATOM   3699  C   GLN   250      56.633  66.419  50.470  1.00  0.00           C  
ATOM   3700  O   GLN   250      56.823  67.329  49.685  1.00  0.00           O  
ATOM   3701  N   ALA   251      57.651  66.036  51.212  1.00  0.00           N  
ATOM   3702  H   ALA   251      57.520  65.433  52.024  1.00  0.00           H  
ATOM   3703  CA  ALA   251      59.016  66.380  51.017  1.00  0.00           C  
ATOM   3704  HA  ALA   251      59.102  67.015  50.134  1.00  0.00           H  
ATOM   3705  CB  ALA   251      59.472  67.168  52.271  1.00  0.00           C  
ATOM   3706  HB1 ALA   251      60.519  67.453  52.162  1.00  0.00           H  
ATOM   3707  HB2 ALA   251      58.861  68.065  52.380  1.00  0.00           H  
ATOM   3708  HB3 ALA   251      59.357  66.541  53.156  1.00  0.00           H  
ATOM   3709  C   ALA   251      59.935  65.232  50.602  1.00  0.00           C  
ATOM   3710  O   ALA   251      60.141  64.384  51.450  1.00  0.00           O  
ATOM   3711  N   LEU   252      60.573  65.182  49.443  1.00  0.00           N  
ATOM   3712  H   LEU   252      60.614  65.994  48.828  1.00  0.00           H  
ATOM   3713  CA  LEU   252      61.274  64.051  48.887  1.00  0.00           C  
ATOM   3714  HA  LEU   252      61.313  63.334  49.707  1.00  0.00           H  
ATOM   3715  CB  LEU   252      60.444  63.440  47.659  1.00  0.00           C  
ATOM   3716  HB2 LEU   252      60.461  64.168  46.848  1.00  0.00           H  
ATOM   3717  HB3 LEU   252      60.971  62.555  47.304  1.00  0.00           H  
ATOM   3718  CG  LEU   252      58.969  63.045  47.914  1.00  0.00           C  
ATOM   3719  HG  LEU   252      58.358  63.931  48.088  1.00  0.00           H  
ATOM   3720  CD1 LEU   252      58.640  62.222  46.696  1.00  0.00           C  
ATOM   3721 HD11 LEU   252      57.608  61.878  46.757  1.00  0.00           H  
ATOM   3722 HD12 LEU   252      58.767  62.830  45.800  1.00  0.00           H  
ATOM   3723 HD13 LEU   252      59.307  61.361  46.648  1.00  0.00           H  
ATOM   3724  CD2 LEU   252      58.778  62.201  49.076  1.00  0.00           C  
ATOM   3725 HD21 LEU   252      57.719  61.968  49.186  1.00  0.00           H  
ATOM   3726 HD22 LEU   252      59.341  61.277  48.950  1.00  0.00           H  
ATOM   3727 HD23 LEU   252      59.130  62.722  49.966  1.00  0.00           H  
ATOM   3728  C   LEU   252      62.764  64.200  48.592  1.00  0.00           C  
ATOM   3729  O   LEU   252      63.151  65.323  48.192  1.00  0.00           O  
ATOM   3730  N   ASN   253      63.564  63.193  48.801  1.00  0.00           N  
ATOM   3731  H   ASN   253      63.219  62.237  48.886  1.00  0.00           H  
ATOM   3732  CA  ASN   253      64.990  63.283  48.936  1.00  0.00           C  
ATOM   3733  HA  ASN   253      65.279  64.291  49.234  1.00  0.00           H  
ATOM   3734  CB  ASN   253      65.536  62.361  50.060  1.00  0.00           C  
ATOM   3735  HB2 ASN   253      65.487  61.327  49.719  1.00  0.00           H  
ATOM   3736  HB3 ASN   253      66.588  62.593  50.224  1.00  0.00           H  
ATOM   3737  CG  ASN   253      64.820  62.469  51.348  1.00  0.00           C  
ATOM   3738  OD1 ASN   253      64.184  63.423  51.654  1.00  0.00           O  
ATOM   3739  ND2 ASN   253      64.762  61.406  52.097  1.00  0.00           N  
ATOM   3740 HD21 ASN   253      64.178  61.401  52.932  1.00  0.00           H  
ATOM   3741 HD22 ASN   253      65.302  60.577  51.848  1.00  0.00           H  
ATOM   3742  C   ASN   253      65.591  62.923  47.551  1.00  0.00           C  
ATOM   3743  O   ASN   253      65.268  61.892  46.912  1.00  0.00           O  
ATOM   3744  N   VAL   254      66.605  63.707  47.190  1.00  0.00           N  
ATOM   3745  H   VAL   254      66.821  64.578  47.673  1.00  0.00           H  
ATOM   3746  CA  VAL   254      67.518  63.427  46.080  1.00  0.00           C  
ATOM   3747  HA  VAL   254      67.313  62.382  45.849  1.00  0.00           H  
ATOM   3748  CB  VAL   254      67.281  64.135  44.783  1.00  0.00           C  
ATOM   3749  HB  VAL   254      67.440  65.209  44.890  1.00  0.00           H  
ATOM   3750  CG1 VAL   254      68.259  63.555  43.738  1.00  0.00           C  
ATOM   3751 HG11 VAL   254      68.108  64.055  42.782  1.00  0.00           H  
ATOM   3752 HG12 VAL   254      69.285  63.715  44.072  1.00  0.00           H  
ATOM   3753 HG13 VAL   254      68.077  62.487  43.622  1.00  0.00           H  
ATOM   3754  CG2 VAL   254      65.864  63.888  44.347  1.00  0.00           C  
ATOM   3755 HG21 VAL   254      65.680  64.400  43.402  1.00  0.00           H  
ATOM   3756 HG22 VAL   254      65.705  62.818  44.216  1.00  0.00           H  
ATOM   3757 HG23 VAL   254      65.179  64.267  45.104  1.00  0.00           H  
ATOM   3758  C   VAL   254      68.970  63.669  46.527  1.00  0.00           C  
ATOM   3759  O   VAL   254      69.311  64.807  46.825  1.00  0.00           O  
ATOM   3760  N   CYS   255      69.754  62.608  46.802  1.00  0.00           N  
ATOM   3761  H   CYS   255      69.880  61.801  46.190  1.00  0.00           H  
ATOM   3762  CA  CYS   255      70.507  62.559  48.069  1.00  0.00           C  
ATOM   3763  HA  CYS   255      70.894  63.556  48.284  1.00  0.00           H  
ATOM   3764  CB  CYS   255      69.538  62.125  49.158  1.00  0.00           C  
ATOM   3765  HB2 CYS   255      70.018  62.213  50.133  1.00  0.00           H  
ATOM   3766  HB3 CYS   255      68.673  62.789  49.167  1.00  0.00           H  
ATOM   3767  SG  CYS   255      68.996  60.419  48.895  1.00  0.00           S  
ATOM   3768  HG  CYS   255      68.173  60.075  49.840  1.00  0.00           H  
ATOM   3769  C   CYS   255      71.760  61.742  48.025  1.00  0.00           C  
ATOM   3770  O   CYS   255      72.612  61.915  48.905  1.00  0.00           O  
ATOM   3771  N   GLY   256      72.033  60.964  46.930  1.00  0.00           N  
ATOM   3772  H   GLY   256      71.510  61.016  46.056  1.00  0.00           H  
ATOM   3773  CA  GLY   256      73.099  59.991  46.923  1.00  0.00           C  
ATOM   3774  HA2 GLY   256      73.053  59.470  45.967  1.00  0.00           H  
ATOM   3775  HA3 GLY   256      74.038  60.543  46.941  1.00  0.00           H  
ATOM   3776  C   GLY   256      73.178  58.967  47.972  1.00  0.00           C  
ATOM   3777  O   GLY   256      74.217  58.322  48.277  1.00  0.00           O  
ATOM   3778  N   GLY   257      72.021  58.716  48.600  1.00  0.00           N  
ATOM   3779  H   GLY   257      71.176  59.273  48.476  1.00  0.00           H  
ATOM   3780  CA  GLY   257      71.880  57.648  49.490  1.00  0.00           C  
ATOM   3781  HA2 GLY   257      71.009  57.057  49.208  1.00  0.00           H  
ATOM   3782  HA3 GLY   257      72.748  56.995  49.409  1.00  0.00           H  
ATOM   3783  C   GLY   257      71.734  58.095  50.892  1.00  0.00           C  
ATOM   3784  O   GLY   257      71.182  57.340  51.678  1.00  0.00           O  
ATOM   3785  N   LEU   258      72.102  59.339  51.254  1.00  0.00           N  
ATOM   3786  H   LEU   258      72.460  60.018  50.582  1.00  0.00           H  
ATOM   3787  CA  LEU   258      72.040  59.860  52.591  1.00  0.00           C  
ATOM   3788  HA  LEU   258      72.431  59.080  53.245  1.00  0.00           H  
ATOM   3789  CB  LEU   258      72.944  61.136  52.745  1.00  0.00           C  
ATOM   3790  HB2 LEU   258      72.440  61.989  52.290  1.00  0.00           H  
ATOM   3791  HB3 LEU   258      73.065  61.366  53.804  1.00  0.00           H  
ATOM   3792  CG  LEU   258      74.359  60.963  52.089  1.00  0.00           C  
ATOM   3793  HG  LEU   258      74.210  60.396  51.166  1.00  0.00           H  
ATOM   3794  CD1 LEU   258      74.997  62.342  51.767  1.00  0.00           C  
ATOM   3795 HD11 LEU   258      75.977  62.194  51.314  1.00  0.00           H  
ATOM   3796 HD12 LEU   258      74.355  62.887  51.075  1.00  0.00           H  
ATOM   3797 HD13 LEU   258      75.107  62.916  52.688  1.00  0.00           H  
ATOM   3798  CD2 LEU   258      75.230  60.535  52.902  1.00  0.00           C  
ATOM   3799 HD21 LEU   258      76.284  60.114  52.551  1.00  0.00           H  
ATOM   3800 HD22 LEU   258      75.422  60.788  53.954  1.00  0.00           H  
ATOM   3801 HD23 LEU   258      74.742  59.179  53.242  1.00  0.00           H  
ATOM   3802  C   LEU   258      70.594  60.145  53.058  1.00  0.00           C  
ATOM   3803  O   LEU   258      69.706  60.510  52.249  1.00  0.00           O  
ATOM   3804  N   GLY   259      70.358  59.903  54.334  1.00  0.00           N  
ATOM   3805  H   GLY   259      70.897  59.281  54.936  1.00  0.00           H  
ATOM   3806  CA  GLY   259      69.192  60.597  54.970  1.00  0.00           C  
ATOM   3807  HA2 GLY   259      69.467  61.633  55.171  1.00  0.00           H  
ATOM   3808  HA3 GLY   259      68.365  60.619  54.261  1.00  0.00           H  
ATOM   3809  C   GLY   259      68.708  59.950  56.277  1.00  0.00           C  
ATOM   3810  O   GLY   259      69.355  59.004  56.733  1.00  0.00           O  
ATOM   3811  N   ASN   260      67.460  60.281  56.692  1.00  0.00           N  
ATOM   3812  H   ASN   260      66.945  61.088  56.344  1.00  0.00           H  
ATOM   3813  CA  ASN   260      66.704  59.458  57.736  1.00  0.00           C  
ATOM   3814  HA  ASN   260      67.209  58.497  57.828  1.00  0.00           H  
ATOM   3815  CB  ASN   260      66.819  60.130  59.225  1.00  0.00           C  
ATOM   3816  HB2 ASN   260      66.619  61.199  59.155  1.00  0.00           H  
ATOM   3817  HB3 ASN   260      66.052  59.705  59.872  1.00  0.00           H  
ATOM   3818  CG  ASN   260      68.159  59.917  59.844  1.00  0.00           C  
ATOM   3819  OD1 ASN   260      69.048  60.741  59.811  1.00  0.00           O  
ATOM   3820  ND2 ASN   260      68.290  58.819  60.609  1.00  0.00           N  
ATOM   3821 HD21 ASN   260      69.134  58.683  61.166  1.00  0.00           H  
ATOM   3822 HD22 ASN   260      67.547  58.122  60.633  1.00  0.00           H  
ATOM   3823  C   ASN   260      65.358  59.038  57.309  1.00  0.00           C  
ATOM   3824  O   ASN   260      64.977  57.968  57.722  1.00  0.00           O  
ATOM   3825  N   TYR   261      64.671  59.817  56.563  1.00  0.00           N  
ATOM   3826  H   TYR   261      65.081  60.687  56.222  1.00  0.00           H  
ATOM   3827  CA  TYR   261      63.333  59.670  56.089  1.00  0.00           C  
ATOM   3828  HA  TYR   261      63.367  58.599  55.888  1.00  0.00           H  
ATOM   3829  CB  TYR   261      62.231  59.910  57.133  1.00  0.00           C  
ATOM   3830  HB2 TYR   261      61.273  59.651  56.684  1.00  0.00           H  
ATOM   3831  HB3 TYR   261      62.392  59.221  57.963  1.00  0.00           H  
ATOM   3832  CG  TYR   261      62.128  61.307  57.694  1.00  0.00           C  
ATOM   3833  CD1 TYR   261      62.683  61.606  59.018  1.00  0.00           C  
ATOM   3834  HD1 TYR   261      63.067  60.836  59.670  1.00  0.00           H  
ATOM   3835  CE1 TYR   261      62.680  62.973  59.383  1.00  0.00           C  
ATOM   3836  HE1 TYR   261      63.346  63.300  60.167  1.00  0.00           H  
ATOM   3837  CZ  TYR   261      61.866  63.904  58.781  1.00  0.00           C  
ATOM   3838  OH  TYR   261      61.899  65.185  59.273  1.00  0.00           O  
ATOM   3839  HH  TYR   261      61.280  65.749  58.762  1.00  0.00           H  
ATOM   3840  CE2 TYR   261      61.244  63.574  57.583  1.00  0.00           C  
ATOM   3841  HE2 TYR   261      60.660  64.318  57.062  1.00  0.00           H  
ATOM   3842  CD2 TYR   261      61.362  62.310  57.054  1.00  0.00           C  
ATOM   3843  HD2 TYR   261      60.859  62.077  56.127  1.00  0.00           H  
ATOM   3844  C   TYR   261      62.963  60.256  54.726  1.00  0.00           C  
ATOM   3845  O   TYR   261      62.559  59.404  53.873  1.00  0.00           O  
ATOM   3846  OXT TYR   261      63.101  61.453  54.430  1.00  0.00           O  
TER    3847      TYR   261 
ATOM   3847  N   MET   262      63.784  81.180 103.970  1.00  0.00           N  
ATOM   3848  H1  MET   262      63.335  81.914 104.553  1.00  0.00           H  
ATOM   3849  H2  MET   262      64.030  80.366 104.568  1.00  0.00           H  
ATOM   3850  H3  MET   262      64.648  81.563 103.534  1.00  0.00           H  
ATOM   3851  CA  MET   262      62.825  80.738 102.887  1.00  0.00           C  
ATOM   3852  HA  MET   262      61.832  80.509 103.274  1.00  0.00           H  
ATOM   3853  CB  MET   262      62.567  81.921 101.879  1.00  0.00           C  
ATOM   3854  HB2 MET   262      62.051  82.726 102.403  1.00  0.00           H  
ATOM   3855  HB3 MET   262      63.526  82.320 101.550  1.00  0.00           H  
ATOM   3856  CG  MET   262      61.740  81.517 100.642  1.00  0.00           C  
ATOM   3857  HG2 MET   262      61.689  82.375  99.970  1.00  0.00           H  
ATOM   3858  HG3 MET   262      62.278  80.730 100.113  1.00  0.00           H  
ATOM   3859  SD  MET   262      60.053  80.940 100.960  1.00  0.00           S  
ATOM   3860  CE  MET   262      59.652  79.909  99.527  1.00  0.00           C  
ATOM   3861  HE1 MET   262      58.642  79.514  99.633  1.00  0.00           H  
ATOM   3862  HE2 MET   262      59.713  80.510  98.618  1.00  0.00           H  
ATOM   3863  HE3 MET   262      60.359  79.082  99.463  1.00  0.00           H  
ATOM   3864  C   MET   262      63.331  79.441 102.297  1.00  0.00           C  
ATOM   3865  O   MET   262      64.541  79.360 101.996  1.00  0.00           O  
ATOM   3866  N   ALA   263      62.435  78.434 102.097  1.00  0.00           N  
ATOM   3867  H   ALA   263      61.462  78.453 102.403  1.00  0.00           H  
ATOM   3868  CA  ALA   263      62.856  77.173 101.372  1.00  0.00           C  
ATOM   3869  HA  ALA   263      63.662  76.685 101.922  1.00  0.00           H  
ATOM   3870  CB  ALA   263      61.613  76.274 101.290  1.00  0.00           C  
ATOM   3871  HB1 ALA   263      61.866  75.348 100.774  1.00  0.00           H  
ATOM   3872  HB2 ALA   263      61.263  76.044 102.296  1.00  0.00           H  
ATOM   3873  HB3 ALA   263      60.825  76.792 100.741  1.00  0.00           H  
ATOM   3874  C   ALA   263      63.422  77.442 100.013  1.00  0.00           C  
ATOM   3875  O   ALA   263      62.862  78.200  99.212  1.00  0.00           O  
ATOM   3876  N   THR   264      64.464  76.705  99.770  1.00  0.00           N  
ATOM   3877  H   THR   264      64.877  76.098 100.478  1.00  0.00           H  
ATOM   3878  CA  THR   264      65.163  76.644  98.499  1.00  0.00           C  
ATOM   3879  HA  THR   264      65.957  75.921  98.681  1.00  0.00           H  
ATOM   3880  CB  THR   264      64.271  76.078  97.370  1.00  0.00           C  
ATOM   3881  HB  THR   264      64.892  75.994  96.477  1.00  0.00           H  
ATOM   3882  CG2 THR   264      63.797  74.614  97.654  1.00  0.00           C  
ATOM   3883 HG21 THR   264      63.174  74.267  96.830  1.00  0.00           H  
ATOM   3884 HG22 THR   264      64.665  73.962  97.752  1.00  0.00           H  
ATOM   3885 HG23 THR   264      63.220  74.593  98.578  1.00  0.00           H  
ATOM   3886  OG1 THR   264      63.239  76.966  97.015  1.00  0.00           O  
ATOM   3887  HG1 THR   264      63.200  77.698  97.667  1.00  0.00           H  
ATOM   3888  C   THR   264      65.991  77.901  98.084  1.00  0.00           C  
ATOM   3889  O   THR   264      66.275  77.972  96.959  1.00  0.00           O  
ATOM   3890  N   GLN   265      66.370  78.812  98.962  1.00  0.00           N  
ATOM   3891  H   GLN   265      66.248  78.727  99.971  1.00  0.00           H  
ATOM   3892  CA  GLN   265      67.031  80.085  98.509  1.00  0.00           C  
ATOM   3893  HA  GLN   265      66.553  80.527  97.635  1.00  0.00           H  
ATOM   3894  CB  GLN   265      66.889  81.087  99.632  1.00  0.00           C  
ATOM   3895  HB2 GLN   265      67.320  82.032  99.302  1.00  0.00           H  
ATOM   3896  HB3 GLN   265      65.827  81.262  99.800  1.00  0.00           H  
ATOM   3897  CG  GLN   265      67.532  80.710 100.970  1.00  0.00           C  
ATOM   3898  HG2 GLN   265      67.469  79.627 101.074  1.00  0.00           H  
ATOM   3899  HG3 GLN   265      68.590  80.964 100.913  1.00  0.00           H  
ATOM   3900  CD  GLN   265      66.979  81.327 102.242  1.00  0.00           C  
ATOM   3901  OE1 GLN   265      66.077  82.178 102.383  1.00  0.00           O  
ATOM   3902  NE2 GLN   265      67.370  80.843 103.378  1.00  0.00           N  
ATOM   3903 HE21 GLN   265      68.105  80.137 103.406  1.00  0.00           H  
ATOM   3904 HE22 GLN   265      66.943  81.169 104.246  1.00  0.00           H  
ATOM   3905  C   GLN   265      68.465  79.805  98.018  1.00  0.00           C  
ATOM   3906  O   GLN   265      69.016  80.692  97.427  1.00  0.00           O  
ATOM   3907  N   ASP   266      69.123  78.708  98.306  1.00  0.00           N  
ATOM   3908  H   ASP   266      68.778  78.005  98.959  1.00  0.00           H  
ATOM   3909  CA  ASP   266      70.448  78.375  97.705  1.00  0.00           C  
ATOM   3910  HA  ASP   266      70.936  79.327  97.495  1.00  0.00           H  
ATOM   3911  CB  ASP   266      71.218  77.500  98.738  1.00  0.00           C  
ATOM   3912  HB2 ASP   266      70.686  76.565  98.908  1.00  0.00           H  
ATOM   3913  HB3 ASP   266      72.203  77.240  98.348  1.00  0.00           H  
ATOM   3914  CG  ASP   266      71.359  78.275 100.051  1.00  0.00           C  
ATOM   3915  OD1 ASP   266      72.278  79.093 100.331  1.00  0.00           O  
ATOM   3916  OD2 ASP   266      70.515  77.980 100.928  1.00  0.00           O  
ATOM   3917  C   ASP   266      70.433  77.705  96.367  1.00  0.00           C  
ATOM   3918  O   ASP   266      71.438  77.752  95.601  1.00  0.00           O  
ATOM   3919  N   SER   267      69.311  76.952  96.143  1.00  0.00           N  
ATOM   3920  H   SER   267      68.461  77.088  96.692  1.00  0.00           H  
ATOM   3921  CA  SER   267      69.154  75.878  95.126  1.00  0.00           C  
ATOM   3922  HA  SER   267      69.893  75.112  95.363  1.00  0.00           H  
ATOM   3923  CB  SER   267      67.678  75.558  95.172  1.00  0.00           C  
ATOM   3924  HB2 SER   267      67.087  76.473  95.190  1.00  0.00           H  
ATOM   3925  HB3 SER   267      67.378  75.002  94.284  1.00  0.00           H  
ATOM   3926  OG  SER   267      67.460  74.835  96.273  1.00  0.00           O  
ATOM   3927  HG  SER   267      66.756  74.178  96.099  1.00  0.00           H  
ATOM   3928  C   SER   267      69.334  76.285  93.677  1.00  0.00           C  
ATOM   3929  O   SER   267      69.431  77.478  93.459  1.00  0.00           O  
ATOM   3930  N   GLU   268      69.299  75.330  92.774  1.00  0.00           N  
ATOM   3931  H   GLU   268      69.140  74.347  92.998  1.00  0.00           H  
ATOM   3932  CA  GLU   268      69.487  75.593  91.333  1.00  0.00           C  
ATOM   3933  HA  GLU   268      70.474  76.046  91.233  1.00  0.00           H  
ATOM   3934  CB  GLU   268      69.356  74.280  90.559  1.00  0.00           C  
ATOM   3935  HB2 GLU   268      68.372  73.844  90.725  1.00  0.00           H  
ATOM   3936  HB3 GLU   268      69.449  74.464  89.489  1.00  0.00           H  
ATOM   3937  CG  GLU   268      70.466  73.300  91.034  1.00  0.00           C  
ATOM   3938  HG2 GLU   268      70.163  72.846  91.978  1.00  0.00           H  
ATOM   3939  HG3 GLU   268      70.565  72.493  90.308  1.00  0.00           H  
ATOM   3940  CD  GLU   268      71.803  73.971  91.215  1.00  0.00           C  
ATOM   3941  OE1 GLU   268      72.219  74.715  90.288  1.00  0.00           O  
ATOM   3942  OE2 GLU   268      72.379  73.891  92.313  1.00  0.00           O  
ATOM   3943  C   GLU   268      68.430  76.569  90.744  1.00  0.00           C  
ATOM   3944  O   GLU   268      67.351  76.732  91.328  1.00  0.00           O  
ATOM   3945  N   VAL   269      68.652  77.319  89.660  1.00  0.00           N  
ATOM   3946  H   VAL   269      69.469  77.162  89.070  1.00  0.00           H  
ATOM   3947  CA  VAL   269      67.820  78.427  89.154  1.00  0.00           C  
ATOM   3948  HA  VAL   269      67.063  78.539  89.931  1.00  0.00           H  
ATOM   3949  CB  VAL   269      68.584  79.823  89.007  1.00  0.00           C  
ATOM   3950  HB  VAL   269      69.287  79.708  88.182  1.00  0.00           H  
ATOM   3951  CG1 VAL   269      67.755  81.060  88.611  1.00  0.00           C  
ATOM   3952 HG11 VAL   269      68.407  81.931  88.550  1.00  0.00           H  
ATOM   3953 HG12 VAL   269      67.286  80.889  87.642  1.00  0.00           H  
ATOM   3954 HG13 VAL   269      66.983  81.237  89.362  1.00  0.00           H  
ATOM   3955  CG2 VAL   269      69.190  80.097  90.434  1.00  0.00           C  
ATOM   3956 HG21 VAL   269      69.735  81.041  90.423  1.00  0.00           H  
ATOM   3957 HG22 VAL   269      68.385  80.152  91.166  1.00  0.00           H  
ATOM   3958 HG23 VAL   269      69.871  79.289  90.702  1.00  0.00           H  
ATOM   3959  C   VAL   269      67.161  78.108  87.823  1.00  0.00           C  
ATOM   3960  O   VAL   269      67.811  77.515  86.997  1.00  0.00           O  
ATOM   3961  N   ALA   270      65.873  78.579  87.666  1.00  0.00           N  
ATOM   3962  H   ALA   270      65.420  79.180  88.355  1.00  0.00           H  
ATOM   3963  CA  ALA   270      65.037  78.284  86.539  1.00  0.00           C  
ATOM   3964  HA  ALA   270      65.671  77.920  85.730  1.00  0.00           H  
ATOM   3965  CB  ALA   270      64.011  77.270  87.038  1.00  0.00           C  
ATOM   3966  HB1 ALA   270      63.338  77.001  86.224  1.00  0.00           H  
ATOM   3967  HB2 ALA   270      64.525  76.378  87.395  1.00  0.00           H  
ATOM   3968  HB3 ALA   270      63.434  77.707  87.855  1.00  0.00           H  
ATOM   3969  C   ALA   270      64.302  79.479  85.966  1.00  0.00           C  
ATOM   3970  O   ALA   270      63.882  80.342  86.802  1.00  0.00           O  
ATOM   3971  N   LEU   271      64.079  79.451  84.655  1.00  0.00           N  
ATOM   3972  H   LEU   271      64.481  78.726  84.061  1.00  0.00           H  
ATOM   3973  CA  LEU   271      63.272  80.391  83.901  1.00  0.00           C  
ATOM   3974  HA  LEU   271      62.705  80.966  84.634  1.00  0.00           H  
ATOM   3975  CB  LEU   271      64.159  81.405  83.146  1.00  0.00           C  
ATOM   3976  HB2 LEU   271      64.666  82.029  83.882  1.00  0.00           H  
ATOM   3977  HB3 LEU   271      64.931  80.852  82.611  1.00  0.00           H  
ATOM   3978  CG  LEU   271      63.428  82.347  82.122  1.00  0.00           C  
ATOM   3979  HG  LEU   271      63.204  81.746  81.240  1.00  0.00           H  
ATOM   3980  CD1 LEU   271      62.155  82.958  82.671  1.00  0.00           C  
ATOM   3981 HD11 LEU   271      61.702  83.597  81.914  1.00  0.00           H  
ATOM   3982 HD12 LEU   271      61.458  82.165  82.942  1.00  0.00           H  
ATOM   3983 HD13 LEU   271      62.389  83.552  83.555  1.00  0.00           H  
ATOM   3984  CD2 LEU   271      64.351  83.563  81.900  1.00  0.00           C  
ATOM   3985 HD21 LEU   271      63.885  84.248  81.192  1.00  0.00           H  
ATOM   3986 HD22 LEU   271      64.514  84.074  82.848  1.00  0.00           H  
ATOM   3987 HD23 LEU   271      65.308  83.226  81.502  1.00  0.00           H  
ATOM   3988  C   LEU   271      62.150  79.772  83.080  1.00  0.00           C  
ATOM   3989  O   LEU   271      62.450  79.130  82.028  1.00  0.00           O  
ATOM   3990  N   VAL   272      60.881  79.803  83.453  1.00  0.00           N  
ATOM   3991  H   VAL   272      60.613  80.123  84.383  1.00  0.00           H  
ATOM   3992  CA  VAL   272      59.727  79.416  82.665  1.00  0.00           C  
ATOM   3993  HA  VAL   272      60.071  78.627  81.996  1.00  0.00           H  
ATOM   3994  CB  VAL   272      58.537  78.730  83.423  1.00  0.00           C  
ATOM   3995  HB  VAL   272      58.192  79.434  84.183  1.00  0.00           H  
ATOM   3996  CG1 VAL   272      57.389  78.446  82.436  1.00  0.00           C  
ATOM   3997 HG11 VAL   272      56.564  77.971  82.965  1.00  0.00           H  
ATOM   3998 HG12 VAL   272      57.047  79.383  81.997  1.00  0.00           H  
ATOM   3999 HG13 VAL   272      57.744  77.784  81.646  1.00  0.00           H  
ATOM   4000  CG2 VAL   272      58.932  77.496  84.206  1.00  0.00           C  
ATOM   4001 HG21 VAL   272      58.054  77.082  84.701  1.00  0.00           H  
ATOM   4002 HG22 VAL   272      59.350  76.754  83.527  1.00  0.00           H  
ATOM   4003 HG23 VAL   272      59.678  77.763  84.954  1.00  0.00           H  
ATOM   4004  C   VAL   272      59.233  80.676  81.934  1.00  0.00           C  
ATOM   4005  O   VAL   272      58.621  81.554  82.579  1.00  0.00           O  
ATOM   4006  N   THR   273      59.634  80.791  80.660  1.00  0.00           N  
ATOM   4007  H   THR   273      60.372  80.216  80.253  1.00  0.00           H  
ATOM   4008  CA  THR   273      59.045  81.768  79.708  1.00  0.00           C  
ATOM   4009  HA  THR   273      58.913  82.719  80.224  1.00  0.00           H  
ATOM   4010  CB  THR   273      59.992  81.964  78.547  1.00  0.00           C  
ATOM   4011  HB  THR   273      60.223  81.046  78.007  1.00  0.00           H  
ATOM   4012  CG2 THR   273      59.373  82.894  77.506  1.00  0.00           C  
ATOM   4013 HG21 THR   273      60.068  83.025  76.676  1.00  0.00           H  
ATOM   4014 HG22 THR   273      58.445  82.459  77.136  1.00  0.00           H  
ATOM   4015 HG23 THR   273      59.166  83.863  77.961  1.00  0.00           H  
ATOM   4016  OG1 THR   273      61.155  82.535  79.163  1.00  0.00           O  
ATOM   4017  HG1 THR   273      61.840  82.700  78.480  1.00  0.00           H  
ATOM   4018  C   THR   273      57.637  81.343  79.234  1.00  0.00           C  
ATOM   4019  O   THR   273      57.443  80.205  78.726  1.00  0.00           O  
ATOM   4020  N   GLY   274      56.615  82.131  79.526  1.00  0.00           N  
ATOM   4021  H   GLY   274      56.745  82.995  80.053  1.00  0.00           H  
ATOM   4022  CA  GLY   274      55.219  81.915  79.167  1.00  0.00           C  
ATOM   4023  HA2 GLY   274      54.754  82.890  79.018  1.00  0.00           H  
ATOM   4024  HA3 GLY   274      55.192  81.400  78.207  1.00  0.00           H  
ATOM   4025  C   GLY   274      54.342  81.112  80.168  1.00  0.00           C  
ATOM   4026  O   GLY   274      53.758  80.103  79.934  1.00  0.00           O  
ATOM   4027  N   ALA   275      54.342  81.622  81.459  1.00  0.00           N  
ATOM   4028  H   ALA   275      54.600  82.582  81.689  1.00  0.00           H  
ATOM   4029  CA  ALA   275      53.966  80.810  82.611  1.00  0.00           C  
ATOM   4030  HA  ALA   275      54.262  79.830  82.237  1.00  0.00           H  
ATOM   4031  CB  ALA   275      54.699  81.245  83.930  1.00  0.00           C  
ATOM   4032  HB1 ALA   275      54.379  80.606  84.752  1.00  0.00           H  
ATOM   4033  HB2 ALA   275      55.777  81.152  83.796  1.00  0.00           H  
ATOM   4034  HB3 ALA   275      54.451  82.281  84.160  1.00  0.00           H  
ATOM   4035  C   ALA   275      52.446  80.760  83.013  1.00  0.00           C  
ATOM   4036  O   ALA   275      51.999  79.824  83.668  1.00  0.00           O  
ATOM   4037  N   THR   276      51.587  81.731  82.582  1.00  0.00           N  
ATOM   4038  H   THR   276      51.857  82.507  81.976  1.00  0.00           H  
ATOM   4039  CA  THR   276      50.173  81.726  82.970  1.00  0.00           C  
ATOM   4040  HA  THR   276      50.047  81.326  83.977  1.00  0.00           H  
ATOM   4041  CB  THR   276      49.659  83.183  83.088  1.00  0.00           C  
ATOM   4042  HB  THR   276      49.557  83.569  82.074  1.00  0.00           H  
ATOM   4043  CG2 THR   276      48.334  83.277  83.836  1.00  0.00           C  
ATOM   4044 HG21 THR   276      48.021  84.319  83.890  1.00  0.00           H  
ATOM   4045 HG22 THR   276      47.577  82.697  83.310  1.00  0.00           H  
ATOM   4046 HG23 THR   276      48.457  82.883  84.845  1.00  0.00           H  
ATOM   4047  OG1 THR   276      50.557  83.879  83.919  1.00  0.00           O  
ATOM   4048  HG1 THR   276      50.587  83.453  84.801  1.00  0.00           H  
ATOM   4049  C   THR   276      49.346  80.711  82.207  1.00  0.00           C  
ATOM   4050  O   THR   276      48.171  80.462  82.473  1.00  0.00           O  
ATOM   4051  N   SER   277      49.903  80.112  81.180  1.00  0.00           N  
ATOM   4052  H   SER   277      50.703  80.536  80.711  1.00  0.00           H  
ATOM   4053  CA  SER   277      49.542  78.846  80.552  1.00  0.00           C  
ATOM   4054  HA  SER   277      48.670  79.007  79.918  1.00  0.00           H  
ATOM   4055  CB  SER   277      50.733  78.360  79.701  1.00  0.00           C  
ATOM   4056  HB2 SER   277      50.836  79.036  78.853  1.00  0.00           H  
ATOM   4057  HB3 SER   277      51.637  78.461  80.302  1.00  0.00           H  
ATOM   4058  OG  SER   277      50.686  77.046  79.205  1.00  0.00           O  
ATOM   4059  HG  SER   277      49.830  76.897  78.755  1.00  0.00           H  
ATOM   4060  C   SER   277      49.131  77.771  81.590  1.00  0.00           C  
ATOM   4061  O   SER   277      49.720  77.714  82.691  1.00  0.00           O  
ATOM   4062  N   GLY   278      48.173  76.918  81.249  1.00  0.00           N  
ATOM   4063  H   GLY   278      47.638  76.984  80.383  1.00  0.00           H  
ATOM   4064  CA  GLY   278      47.778  75.744  82.137  1.00  0.00           C  
ATOM   4065  HA2 GLY   278      47.537  76.118  83.132  1.00  0.00           H  
ATOM   4066  HA3 GLY   278      46.872  75.287  81.740  1.00  0.00           H  
ATOM   4067  C   GLY   278      48.887  74.654  82.260  1.00  0.00           C  
ATOM   4068  O   GLY   278      49.064  74.011  83.291  1.00  0.00           O  
ATOM   4069  N   ILE   279      49.619  74.456  81.113  1.00  0.00           N  
ATOM   4070  H   ILE   279      49.293  74.748  80.191  1.00  0.00           H  
ATOM   4071  CA  ILE   279      50.940  73.806  81.087  1.00  0.00           C  
ATOM   4072  HA  ILE   279      50.873  72.817  81.540  1.00  0.00           H  
ATOM   4073  CB  ILE   279      51.386  73.534  79.688  1.00  0.00           C  
ATOM   4074  HB  ILE   279      51.290  74.471  79.141  1.00  0.00           H  
ATOM   4075  CG2 ILE   279      52.808  73.090  79.679  1.00  0.00           C  
ATOM   4076 HG21 ILE   279      53.122  72.895  78.654  1.00  0.00           H  
ATOM   4077 HG22 ILE   279      53.436  73.871  80.108  1.00  0.00           H  
ATOM   4078 HG23 ILE   279      52.908  72.179  80.269  1.00  0.00           H  
ATOM   4079  CG1 ILE   279      50.494  72.499  78.947  1.00  0.00           C  
ATOM   4080 HG12 ILE   279      50.572  71.545  79.471  1.00  0.00           H  
ATOM   4081 HG13 ILE   279      49.456  72.824  79.028  1.00  0.00           H  
ATOM   4082  CD1 ILE   279      50.807  72.257  77.455  1.00  0.00           C  
ATOM   4083 HD11 ILE   279      50.116  71.516  77.053  1.00  0.00           H  
ATOM   4084 HD12 ILE   279      50.697  73.191  76.904  1.00  0.00           H  
ATOM   4085 HD13 ILE   279      51.829  71.893  77.352  1.00  0.00           H  
ATOM   4086  C   ILE   279      51.935  74.572  81.962  1.00  0.00           C  
ATOM   4087  O   ILE   279      52.560  73.911  82.829  1.00  0.00           O  
ATOM   4088  N   GLY   280      52.093  75.899  81.855  1.00  0.00           N  
ATOM   4089  H   GLY   280      51.424  76.500  81.372  1.00  0.00           H  
ATOM   4090  CA  GLY   280      53.245  76.633  82.423  1.00  0.00           C  
ATOM   4091  HA2 GLY   280      54.165  76.078  82.237  1.00  0.00           H  
ATOM   4092  HA3 GLY   280      53.350  77.598  81.926  1.00  0.00           H  
ATOM   4093  C   GLY   280      53.060  76.847  83.959  1.00  0.00           C  
ATOM   4094  O   GLY   280      54.046  76.951  84.690  1.00  0.00           O  
ATOM   4095  N   LEU   281      51.833  76.868  84.430  1.00  0.00           N  
ATOM   4096  H   LEU   281      51.039  76.917  83.791  1.00  0.00           H  
ATOM   4097  CA  LEU   281      51.371  76.829  85.859  1.00  0.00           C  
ATOM   4098  HA  LEU   281      51.840  77.667  86.374  1.00  0.00           H  
ATOM   4099  CB  LEU   281      49.803  77.135  86.063  1.00  0.00           C  
ATOM   4100  HB2 LEU   281      49.563  78.060  85.539  1.00  0.00           H  
ATOM   4101  HB3 LEU   281      49.233  76.338  85.584  1.00  0.00           H  
ATOM   4102  CG  LEU   281      49.325  77.264  87.511  1.00  0.00           C  
ATOM   4103  HG  LEU   281      49.526  76.367  88.097  1.00  0.00           H  
ATOM   4104  CD1 LEU   281      50.074  78.409  88.158  1.00  0.00           C  
ATOM   4105 HD11 LEU   281      49.748  78.518  89.193  1.00  0.00           H  
ATOM   4106 HD12 LEU   281      51.145  78.202  88.134  1.00  0.00           H  
ATOM   4107 HD13 LEU   281      49.871  79.331  87.613  1.00  0.00           H  
ATOM   4108  CD2 LEU   281      47.813  77.481  87.493  1.00  0.00           C  
ATOM   4109 HD21 LEU   281      47.446  77.577  88.515  1.00  0.00           H  
ATOM   4110 HD22 LEU   281      47.582  78.391  86.938  1.00  0.00           H  
ATOM   4111 HD23 LEU   281      47.329  76.630  87.013  1.00  0.00           H  
ATOM   4112  C   LEU   281      51.853  75.547  86.530  1.00  0.00           C  
ATOM   4113  O   LEU   281      52.577  75.605  87.518  1.00  0.00           O  
ATOM   4114  N   GLU   282      51.619  74.423  85.866  1.00  0.00           N  
ATOM   4115  H   GLU   282      51.108  74.394  84.983  1.00  0.00           H  
ATOM   4116  CA  GLU   282      52.062  73.128  86.316  1.00  0.00           C  
ATOM   4117  HA  GLU   282      51.814  73.110  87.377  1.00  0.00           H  
ATOM   4118  CB  GLU   282      51.383  72.080  85.455  1.00  0.00           C  
ATOM   4119  HB2 GLU   282      50.311  72.264  85.506  1.00  0.00           H  
ATOM   4120  HB3 GLU   282      51.690  72.261  84.424  1.00  0.00           H  
ATOM   4121  CG  GLU   282      51.602  70.602  85.738  1.00  0.00           C  
ATOM   4122  HG2 GLU   282      50.898  70.020  85.144  1.00  0.00           H  
ATOM   4123  HG3 GLU   282      52.604  70.323  85.410  1.00  0.00           H  
ATOM   4124  CD  GLU   282      51.439  70.219  87.222  1.00  0.00           C  
ATOM   4125  OE1 GLU   282      50.778  71.073  87.938  1.00  0.00           O  
ATOM   4126  OE2 GLU   282      51.827  69.123  87.604  1.00  0.00           O  
ATOM   4127  C   GLU   282      53.573  72.833  86.194  1.00  0.00           C  
ATOM   4128  O   GLU   282      54.163  72.267  87.073  1.00  0.00           O  
ATOM   4129  N   ILE   283      54.250  73.388  85.171  1.00  0.00           N  
ATOM   4130  H   ILE   283      53.774  73.884  84.416  1.00  0.00           H  
ATOM   4131  CA  ILE   283      55.726  73.365  84.995  1.00  0.00           C  
ATOM   4132  HA  ILE   283      56.150  72.362  85.028  1.00  0.00           H  
ATOM   4133  CB  ILE   283      56.082  73.928  83.583  1.00  0.00           C  
ATOM   4134  HB  ILE   283      55.457  74.818  83.510  1.00  0.00           H  
ATOM   4135  CG2 ILE   283      57.614  74.416  83.388  1.00  0.00           C  
ATOM   4136 HG21 ILE   283      57.750  74.787  82.372  1.00  0.00           H  
ATOM   4137 HG22 ILE   283      57.835  75.212  84.097  1.00  0.00           H  
ATOM   4138 HG23 ILE   283      58.287  73.576  83.560  1.00  0.00           H  
ATOM   4139  CG1 ILE   283      55.744  72.916  82.458  1.00  0.00           C  
ATOM   4140 HG12 ILE   283      56.236  71.967  82.671  1.00  0.00           H  
ATOM   4141 HG13 ILE   283      54.670  72.725  82.459  1.00  0.00           H  
ATOM   4142  CD1 ILE   283      56.157  73.389  81.098  1.00  0.00           C  
ATOM   4143 HD11 ILE   283      55.893  72.637  80.355  1.00  0.00           H  
ATOM   4144 HD12 ILE   283      55.646  74.324  80.867  1.00  0.00           H  
ATOM   4145 HD13 ILE   283      57.235  73.552  81.082  1.00  0.00           H  
ATOM   4146  C   ILE   283      56.306  74.181  86.150  1.00  0.00           C  
ATOM   4147  O   ILE   283      57.249  73.687  86.838  1.00  0.00           O  
ATOM   4148  N   ALA   284      55.884  75.407  86.311  1.00  0.00           N  
ATOM   4149  H   ALA   284      55.199  75.852  85.701  1.00  0.00           H  
ATOM   4150  CA  ALA   284      56.360  76.259  87.391  1.00  0.00           C  
ATOM   4151  HA  ALA   284      57.438  76.281  87.233  1.00  0.00           H  
ATOM   4152  CB  ALA   284      55.866  77.721  87.302  1.00  0.00           C  
ATOM   4153  HB1 ALA   284      56.264  78.291  88.143  1.00  0.00           H  
ATOM   4154  HB2 ALA   284      56.209  78.166  86.368  1.00  0.00           H  
ATOM   4155  HB3 ALA   284      54.776  77.739  87.335  1.00  0.00           H  
ATOM   4156  C   ALA   284      56.137  75.670  88.820  1.00  0.00           C  
ATOM   4157  O   ALA   284      57.022  75.570  89.630  1.00  0.00           O  
ATOM   4158  N   ARG   285      54.937  75.063  89.099  1.00  0.00           N  
ATOM   4159  H   ARG   285      54.127  75.105  88.482  1.00  0.00           H  
ATOM   4160  CA  ARG   285      54.709  74.275  90.360  1.00  0.00           C  
ATOM   4161  HA  ARG   285      54.932  74.960  91.178  1.00  0.00           H  
ATOM   4162  CB  ARG   285      53.229  73.764  90.356  1.00  0.00           C  
ATOM   4163  HB2 ARG   285      52.926  73.555  89.329  1.00  0.00           H  
ATOM   4164  HB3 ARG   285      53.174  72.822  90.901  1.00  0.00           H  
ATOM   4165  CG  ARG   285      52.262  74.751  90.969  1.00  0.00           C  
ATOM   4166  HG2 ARG   285      52.686  75.106  91.908  1.00  0.00           H  
ATOM   4167  HG3 ARG   285      52.189  75.614  90.306  1.00  0.00           H  
ATOM   4168  CD  ARG   285      50.844  74.233  91.245  1.00  0.00           C  
ATOM   4169  HD2 ARG   285      50.868  73.557  92.099  1.00  0.00           H  
ATOM   4170  HD3 ARG   285      50.203  75.071  91.519  1.00  0.00           H  
ATOM   4171  NE  ARG   285      50.246  73.514  90.053  1.00  0.00           N  
ATOM   4172  HE  ARG   285      50.731  72.663  89.771  1.00  0.00           H  
ATOM   4173  CZ  ARG   285      49.187  73.827  89.325  1.00  0.00           C  
ATOM   4174  NH1 ARG   285      48.263  74.598  89.801  1.00  0.00           N  
ATOM   4175 HH11 ARG   285      48.347  74.973  90.746  1.00  0.00           H  
ATOM   4176 HH12 ARG   285      47.451  74.833  89.230  1.00  0.00           H  
ATOM   4177  NH2 ARG   285      49.137  73.312  88.097  1.00  0.00           N  
ATOM   4178 HH21 ARG   285      49.891  72.712  87.765  1.00  0.00           H  
ATOM   4179 HH22 ARG   285      48.344  73.519  87.490  1.00  0.00           H  
ATOM   4180  C   ARG   285      55.624  73.079  90.574  1.00  0.00           C  
ATOM   4181  O   ARG   285      56.234  72.932  91.660  1.00  0.00           O  
ATOM   4182  N   ARG   286      55.697  72.192  89.565  1.00  0.00           N  
ATOM   4183  H   ARG   286      55.124  72.240  88.723  1.00  0.00           H  
ATOM   4184  CA  ARG   286      56.651  71.032  89.600  1.00  0.00           C  
ATOM   4185  HA  ARG   286      56.573  70.512  90.555  1.00  0.00           H  
ATOM   4186  CB  ARG   286      56.226  70.164  88.377  1.00  0.00           C  
ATOM   4187  HB2 ARG   286      55.221  69.792  88.570  1.00  0.00           H  
ATOM   4188  HB3 ARG   286      56.161  70.824  87.512  1.00  0.00           H  
ATOM   4189  CG  ARG   286      57.089  68.975  87.984  1.00  0.00           C  
ATOM   4190  HG2 ARG   286      56.756  68.559  87.034  1.00  0.00           H  
ATOM   4191  HG3 ARG   286      58.127  69.283  87.852  1.00  0.00           H  
ATOM   4192  CD  ARG   286      56.975  67.918  89.111  1.00  0.00           C  
ATOM   4193  HD2 ARG   286      57.265  68.369  90.059  1.00  0.00           H  
ATOM   4194  HD3 ARG   286      55.934  67.606  89.210  1.00  0.00           H  
ATOM   4195  NE  ARG   286      57.840  66.697  88.848  1.00  0.00           N  
ATOM   4196  HE  ARG   286      58.804  66.757  89.179  1.00  0.00           H  
ATOM   4197  CZ  ARG   286      57.521  65.617  88.270  1.00  0.00           C  
ATOM   4198  NH1 ARG   286      56.445  65.548  87.600  1.00  0.00           N  
ATOM   4199 HH11 ARG   286      55.836  66.361  87.526  1.00  0.00           H  
ATOM   4200 HH12 ARG   286      56.189  64.675  87.136  1.00  0.00           H  
ATOM   4201  NH2 ARG   286      58.347  64.635  88.174  1.00  0.00           N  
ATOM   4202 HH21 ARG   286      59.285  64.718  88.567  1.00  0.00           H  
ATOM   4203 HH22 ARG   286      58.066  63.775  87.703  1.00  0.00           H  
ATOM   4204  C   ARG   286      58.143  71.380  89.589  1.00  0.00           C  
ATOM   4205  O   ARG   286      58.797  70.703  90.355  1.00  0.00           O  
ATOM   4206  N   LEU   287      58.660  72.446  89.001  1.00  0.00           N  
ATOM   4207  H   LEU   287      58.156  73.006  88.312  1.00  0.00           H  
ATOM   4208  CA  LEU   287      60.018  72.928  89.282  1.00  0.00           C  
ATOM   4209  HA  LEU   287      60.691  72.092  89.088  1.00  0.00           H  
ATOM   4210  CB  LEU   287      60.274  74.153  88.396  1.00  0.00           C  
ATOM   4211  HB2 LEU   287      59.327  74.668  88.228  1.00  0.00           H  
ATOM   4212  HB3 LEU   287      60.922  74.845  88.932  1.00  0.00           H  
ATOM   4213  CG  LEU   287      60.924  73.823  87.005  1.00  0.00           C  
ATOM   4214  HG  LEU   287      61.913  73.512  87.344  1.00  0.00           H  
ATOM   4215  CD1 LEU   287      60.344  72.659  86.199  1.00  0.00           C  
ATOM   4216 HD11 LEU   287      60.895  72.552  85.263  1.00  0.00           H  
ATOM   4217 HD12 LEU   287      60.428  71.739  86.776  1.00  0.00           H  
ATOM   4218 HD13 LEU   287      59.294  72.856  85.980  1.00  0.00           H  
ATOM   4219  CD2 LEU   287      60.999  75.018  86.068  1.00  0.00           C  
ATOM   4220 HD21 LEU   287      61.461  74.715  85.128  1.00  0.00           H  
ATOM   4221 HD22 LEU   287      59.994  75.392  85.876  1.00  0.00           H  
ATOM   4222 HD23 LEU   287      61.597  75.805  86.529  1.00  0.00           H  
ATOM   4223  C   LEU   287      60.259  73.403  90.832  1.00  0.00           C  
ATOM   4224  O   LEU   287      61.346  73.100  91.432  1.00  0.00           O  
ATOM   4225  N   GLY   288      59.200  74.085  91.352  1.00  0.00           N  
ATOM   4226  H   GLY   288      58.372  74.459  90.887  1.00  0.00           H  
ATOM   4227  CA  GLY   288      59.367  74.262  92.830  1.00  0.00           C  
ATOM   4228  HA2 GLY   288      60.250  74.875  93.004  1.00  0.00           H  
ATOM   4229  HA3 GLY   288      58.512  74.822  93.208  1.00  0.00           H  
ATOM   4230  C   GLY   288      59.506  72.948  93.666  1.00  0.00           C  
ATOM   4231  O   GLY   288      60.517  72.761  94.339  1.00  0.00           O  
ATOM   4232  N   LYS   289      58.636  71.911  93.508  1.00  0.00           N  
ATOM   4233  H   LYS   289      57.867  71.941  92.839  1.00  0.00           H  
ATOM   4234  CA  LYS   289      58.695  70.633  94.271  1.00  0.00           C  
ATOM   4235  HA  LYS   289      58.651  70.874  95.333  1.00  0.00           H  
ATOM   4236  CB  LYS   289      57.542  69.744  93.840  1.00  0.00           C  
ATOM   4237  HB2 LYS   289      57.620  69.595  92.762  1.00  0.00           H  
ATOM   4238  HB3 LYS   289      57.680  68.769  94.307  1.00  0.00           H  
ATOM   4239  CG  LYS   289      56.129  70.208  94.144  1.00  0.00           C  
ATOM   4240  HG2 LYS   289      55.913  71.098  93.552  1.00  0.00           H  
ATOM   4241  HG3 LYS   289      55.427  69.437  93.828  1.00  0.00           H  
ATOM   4242  CD  LYS   289      55.881  70.537  95.678  1.00  0.00           C  
ATOM   4243  HD2 LYS   289      56.329  69.750  96.285  1.00  0.00           H  
ATOM   4244  HD3 LYS   289      56.394  71.464  95.928  1.00  0.00           H  
ATOM   4245  CE  LYS   289      54.362  70.674  96.060  1.00  0.00           C  
ATOM   4246  HE2 LYS   289      53.937  71.542  95.557  1.00  0.00           H  
ATOM   4247  HE3 LYS   289      53.817  69.801  95.702  1.00  0.00           H  
ATOM   4248  NZ  LYS   289      54.171  70.810  97.516  1.00  0.00           N  
ATOM   4249  HZ1 LYS   289      53.157  70.897  97.727  1.00  0.00           H  
ATOM   4250  HZ2 LYS   289      54.553  69.969  97.996  1.00  0.00           H  
ATOM   4251  HZ3 LYS   289      54.670  71.657  97.854  1.00  0.00           H  
ATOM   4252  C   LYS   289      59.998  69.856  93.939  1.00  0.00           C  
ATOM   4253  O   LYS   289      60.530  69.235  94.868  1.00  0.00           O  
ATOM   4254  N   GLU   290      60.368  69.897  92.665  1.00  0.00           N  
ATOM   4255  H   GLU   290      59.774  70.248  91.914  1.00  0.00           H  
ATOM   4256  CA  GLU   290      61.680  69.435  92.227  1.00  0.00           C  
ATOM   4257  HA  GLU   290      61.883  68.460  92.670  1.00  0.00           H  
ATOM   4258  CB  GLU   290      61.639  69.283  90.746  1.00  0.00           C  
ATOM   4259  HB2 GLU   290      61.482  70.258  90.287  1.00  0.00           H  
ATOM   4260  HB3 GLU   290      62.604  68.917  90.396  1.00  0.00           H  
ATOM   4261  CG  GLU   290      60.526  68.313  90.283  1.00  0.00           C  
ATOM   4262  HG2 GLU   290      59.706  68.345  91.000  1.00  0.00           H  
ATOM   4263  HG3 GLU   290      60.129  68.658  89.328  1.00  0.00           H  
ATOM   4264  CD  GLU   290      61.019  66.817  90.127  1.00  0.00           C  
ATOM   4265  OE1 GLU   290      60.133  65.893  90.122  1.00  0.00           O  
ATOM   4266  OE2 GLU   290      62.242  66.621  90.057  1.00  0.00           O  
ATOM   4267  C   GLU   290      62.889  70.252  92.792  1.00  0.00           C  
ATOM   4268  O   GLU   290      63.996  69.801  92.463  1.00  0.00           O  
ATOM   4269  N   GLY   291      62.749  71.302  93.630  1.00  0.00           N  
ATOM   4270  H   GLY   291      61.882  71.838  93.668  1.00  0.00           H  
ATOM   4271  CA  GLY   291      63.743  71.813  94.559  1.00  0.00           C  
ATOM   4272  HA2 GLY   291      63.279  71.973  95.533  1.00  0.00           H  
ATOM   4273  HA3 GLY   291      64.526  71.067  94.696  1.00  0.00           H  
ATOM   4274  C   GLY   291      64.367  73.122  94.076  1.00  0.00           C  
ATOM   4275  O   GLY   291      65.399  73.432  94.593  1.00  0.00           O  
ATOM   4276  N   LEU   292      63.863  73.795  93.023  1.00  0.00           N  
ATOM   4277  H   LEU   292      62.928  73.606  92.660  1.00  0.00           H  
ATOM   4278  CA  LEU   292      64.554  74.855  92.275  1.00  0.00           C  
ATOM   4279  HA  LEU   292      65.620  74.715  92.454  1.00  0.00           H  
ATOM   4280  CB  LEU   292      64.304  74.790  90.767  1.00  0.00           C  
ATOM   4281  HB2 LEU   292      63.226  74.752  90.605  1.00  0.00           H  
ATOM   4282  HB3 LEU   292      64.658  75.722  90.327  1.00  0.00           H  
ATOM   4283  CG  LEU   292      64.945  73.622  89.985  1.00  0.00           C  
ATOM   4284  HG  LEU   292      65.770  73.302  90.623  1.00  0.00           H  
ATOM   4285  CD1 LEU   292      64.078  72.392  89.847  1.00  0.00           C  
ATOM   4286 HD11 LEU   292      64.616  71.629  89.284  1.00  0.00           H  
ATOM   4287 HD12 LEU   292      63.832  72.006  90.837  1.00  0.00           H  
ATOM   4288 HD13 LEU   292      63.160  72.651  89.321  1.00  0.00           H  
ATOM   4289  CD2 LEU   292      65.556  74.067  88.635  1.00  0.00           C  
ATOM   4290 HD21 LEU   292      65.992  73.205  88.130  1.00  0.00           H  
ATOM   4291 HD22 LEU   292      64.776  74.499  88.007  1.00  0.00           H  
ATOM   4292 HD23 LEU   292      66.331  74.813  88.814  1.00  0.00           H  
ATOM   4293  C   LEU   292      64.047  76.221  92.757  1.00  0.00           C  
ATOM   4294  O   LEU   292      62.949  76.380  93.243  1.00  0.00           O  
ATOM   4295  N   ARG   293      64.858  77.229  92.621  1.00  0.00           N  
ATOM   4296  H   ARG   293      65.870  77.183  92.501  1.00  0.00           H  
ATOM   4297  CA  ARG   293      64.239  78.603  92.644  1.00  0.00           C  
ATOM   4298  HA  ARG   293      63.547  78.650  93.485  1.00  0.00           H  
ATOM   4299  CB  ARG   293      65.304  79.750  92.801  1.00  0.00           C  
ATOM   4300  HB2 ARG   293      66.105  79.630  92.071  1.00  0.00           H  
ATOM   4301  HB3 ARG   293      64.849  80.723  92.619  1.00  0.00           H  
ATOM   4302  CG  ARG   293      65.879  79.673  94.267  1.00  0.00           C  
ATOM   4303  HG2 ARG   293      65.080  79.862  94.985  1.00  0.00           H  
ATOM   4304  HG3 ARG   293      66.253  78.669  94.462  1.00  0.00           H  
ATOM   4305  CD  ARG   293      67.013  80.699  94.472  1.00  0.00           C  
ATOM   4306  HD2 ARG   293      66.816  81.593  93.881  1.00  0.00           H  
ATOM   4307  HD3 ARG   293      67.048  81.009  95.516  1.00  0.00           H  
ATOM   4308  NE  ARG   293      68.332  80.098  94.069  1.00  0.00           N  
ATOM   4309  HE  ARG   293      68.309  79.130  93.746  1.00  0.00           H  
ATOM   4310  CZ  ARG   293      69.516  80.681  94.087  1.00  0.00           C  
ATOM   4311  NH1 ARG   293      69.802  81.860  94.455  1.00  0.00           N  
ATOM   4312 HH11 ARG   293      69.067  82.482  94.791  1.00  0.00           H  
ATOM   4313 HH12 ARG   293      70.768  82.185  94.417  1.00  0.00           H  
ATOM   4314  NH2 ARG   293      70.478  79.991  93.622  1.00  0.00           N  
ATOM   4315 HH21 ARG   293      70.307  79.050  93.267  1.00  0.00           H  
ATOM   4316 HH22 ARG   293      71.422  80.378  93.604  1.00  0.00           H  
ATOM   4317  C   ARG   293      63.586  78.816  91.258  1.00  0.00           C  
ATOM   4318  O   ARG   293      63.938  78.345  90.216  1.00  0.00           O  
ATOM   4319  N   VAL   294      62.528  79.637  91.297  1.00  0.00           N  
ATOM   4320  H   VAL   294      62.357  80.267  92.080  1.00  0.00           H  
ATOM   4321  CA  VAL   294      61.497  79.740  90.247  1.00  0.00           C  
ATOM   4322  HA  VAL   294      61.836  79.257  89.330  1.00  0.00           H  
ATOM   4323  CB  VAL   294      60.217  78.932  90.633  1.00  0.00           C  
ATOM   4324  HB  VAL   294      59.853  79.326  91.582  1.00  0.00           H  
ATOM   4325  CG1 VAL   294      59.216  79.085  89.480  1.00  0.00           C  
ATOM   4326 HG11 VAL   294      58.305  78.533  89.713  1.00  0.00           H  
ATOM   4327 HG12 VAL   294      58.976  80.140  89.343  1.00  0.00           H  
ATOM   4328 HG13 VAL   294      59.654  78.691  88.563  1.00  0.00           H  
ATOM   4329  CG2 VAL   294      60.483  77.382  90.828  1.00  0.00           C  
ATOM   4330 HG21 VAL   294      59.552  76.883  91.095  1.00  0.00           H  
ATOM   4331 HG22 VAL   294      60.870  76.959  89.901  1.00  0.00           H  
ATOM   4332 HG23 VAL   294      61.213  77.235  91.625  1.00  0.00           H  
ATOM   4333  C   VAL   294      61.285  81.201  89.862  1.00  0.00           C  
ATOM   4334  O   VAL   294      60.863  82.126  90.528  1.00  0.00           O  
ATOM   4335  N   PHE   295      61.550  81.506  88.580  1.00  0.00           N  
ATOM   4336  H   PHE   295      62.015  80.842  87.963  1.00  0.00           H  
ATOM   4337  CA  PHE   295      61.236  82.755  87.900  1.00  0.00           C  
ATOM   4338  HA  PHE   295      60.741  83.413  88.613  1.00  0.00           H  
ATOM   4339  CB  PHE   295      62.513  83.540  87.468  1.00  0.00           C  
ATOM   4340  HB2 PHE   295      63.309  83.325  88.181  1.00  0.00           H  
ATOM   4341  HB3 PHE   295      62.840  83.161  86.500  1.00  0.00           H  
ATOM   4342  CG  PHE   295      62.358  85.014  87.368  1.00  0.00           C  
ATOM   4343  CD1 PHE   295      62.027  85.554  86.107  1.00  0.00           C  
ATOM   4344  HD1 PHE   295      61.807  84.916  85.265  1.00  0.00           H  
ATOM   4345  CE1 PHE   295      61.994  86.919  85.989  1.00  0.00           C  
ATOM   4346  HE1 PHE   295      61.786  87.372  85.032  1.00  0.00           H  
ATOM   4347  CZ  PHE   295      62.234  87.734  87.118  1.00  0.00           C  
ATOM   4348  HZ  PHE   295      62.221  88.805  86.987  1.00  0.00           H  
ATOM   4349  CE2 PHE   295      62.484  87.229  88.383  1.00  0.00           C  
ATOM   4350  HE2 PHE   295      62.661  87.886  89.222  1.00  0.00           H  
ATOM   4351  CD2 PHE   295      62.500  85.815  88.539  1.00  0.00           C  
ATOM   4352  HD2 PHE   295      62.616  85.363  89.512  1.00  0.00           H  
ATOM   4353  C   PHE   295      60.278  82.525  86.801  1.00  0.00           C  
ATOM   4354  O   PHE   295      60.393  81.650  85.920  1.00  0.00           O  
ATOM   4355  N   VAL   296      59.172  83.284  86.817  1.00  0.00           N  
ATOM   4356  H   VAL   296      59.021  84.004  87.524  1.00  0.00           H  
ATOM   4357  CA  VAL   296      58.031  83.192  85.833  1.00  0.00           C  
ATOM   4358  HA  VAL   296      58.293  82.388  85.146  1.00  0.00           H  
ATOM   4359  CB  VAL   296      56.722  82.816  86.531  1.00  0.00           C  
ATOM   4360  HB  VAL   296      56.042  83.307  85.834  1.00  0.00           H  
ATOM   4361  CG1 VAL   296      56.568  81.290  86.680  1.00  0.00           C  
ATOM   4362 HG11 VAL   296      55.626  81.066  87.180  1.00  0.00           H  
ATOM   4363 HG12 VAL   296      56.575  80.825  85.694  1.00  0.00           H  
ATOM   4364 HG13 VAL   296      57.395  80.897  87.272  1.00  0.00           H  
ATOM   4365  CG2 VAL   296      56.391  83.356  87.898  1.00  0.00           C  
ATOM   4366 HG21 VAL   296      55.420  82.972  88.216  1.00  0.00           H  
ATOM   4367 HG22 VAL   296      57.155  83.042  88.608  1.00  0.00           H  
ATOM   4368 HG23 VAL   296      56.355  84.444  87.862  1.00  0.00           H  
ATOM   4369  C   VAL   296      57.876  84.405  84.992  1.00  0.00           C  
ATOM   4370  O   VAL   296      58.185  85.570  85.368  1.00  0.00           O  
ATOM   4371  N   CYS   297      57.385  84.267  83.738  1.00  0.00           N  
ATOM   4372  H   CYS   297      57.038  83.366  83.406  1.00  0.00           H  
ATOM   4373  CA  CYS   297      57.266  85.320  82.687  1.00  0.00           C  
ATOM   4374  HA  CYS   297      57.163  86.308  83.140  1.00  0.00           H  
ATOM   4375  CB  CYS   297      58.526  85.265  81.859  1.00  0.00           C  
ATOM   4376  HB2 CYS   297      59.391  85.476  82.488  1.00  0.00           H  
ATOM   4377  HB3 CYS   297      58.661  84.261  81.457  1.00  0.00           H  
ATOM   4378  SG  CYS   297      58.440  86.474  80.493  1.00  0.00           S  
ATOM   4379  HG  CYS   297      58.309  87.672  80.982  1.00  0.00           H  
ATOM   4380  C   CYS   297      56.019  85.128  81.847  1.00  0.00           C  
ATOM   4381  O   CYS   297      55.721  83.995  81.496  1.00  0.00           O  
ATOM   4382  N   ALA   298      55.309  86.121  81.480  1.00  0.00           N  
ATOM   4383  H   ALA   298      55.572  87.064  81.765  1.00  0.00           H  
ATOM   4384  CA  ALA   298      54.078  86.153  80.649  1.00  0.00           C  
ATOM   4385  HA  ALA   298      54.276  85.688  79.683  1.00  0.00           H  
ATOM   4386  CB  ALA   298      52.991  85.429  81.402  1.00  0.00           C  
ATOM   4387  HB1 ALA   298      52.074  85.436  80.814  1.00  0.00           H  
ATOM   4388  HB2 ALA   298      53.298  84.399  81.583  1.00  0.00           H  
ATOM   4389  HB3 ALA   298      52.815  85.927  82.355  1.00  0.00           H  
ATOM   4390  C   ALA   298      53.612  87.640  80.435  1.00  0.00           C  
ATOM   4391  O   ALA   298      54.235  88.528  81.048  1.00  0.00           O  
ATOM   4392  N   ARG   299      52.668  87.930  79.522  1.00  0.00           N  
ATOM   4393  H   ARG   299      52.093  87.229  79.054  1.00  0.00           H  
ATOM   4394  CA  ARG   299      52.391  89.302  79.129  1.00  0.00           C  
ATOM   4395  HA  ARG   299      53.383  89.737  79.007  1.00  0.00           H  
ATOM   4396  CB  ARG   299      51.540  89.329  77.830  1.00  0.00           C  
ATOM   4397  HB2 ARG   299      50.559  88.895  78.030  1.00  0.00           H  
ATOM   4398  HB3 ARG   299      51.376  90.362  77.526  1.00  0.00           H  
ATOM   4399  CG  ARG   299      52.240  88.529  76.643  1.00  0.00           C  
ATOM   4400  HG2 ARG   299      53.113  89.083  76.296  1.00  0.00           H  
ATOM   4401  HG3 ARG   299      52.599  87.569  77.012  1.00  0.00           H  
ATOM   4402  CD  ARG   299      51.261  88.294  75.440  1.00  0.00           C  
ATOM   4403  HD2 ARG   299      50.781  89.240  75.187  1.00  0.00           H  
ATOM   4404  HD3 ARG   299      51.840  87.987  74.570  1.00  0.00           H  
ATOM   4405  NE  ARG   299      50.271  87.338  75.681  1.00  0.00           N  
ATOM   4406  HE  ARG   299      50.070  87.175  76.667  1.00  0.00           H  
ATOM   4407  CZ  ARG   299      49.558  86.617  74.858  1.00  0.00           C  
ATOM   4408  NH1 ARG   299      49.607  86.812  73.570  1.00  0.00           N  
ATOM   4409 HH11 ARG   299      50.209  87.541  73.188  1.00  0.00           H  
ATOM   4410 HH12 ARG   299      49.042  86.239  72.944  1.00  0.00           H  
ATOM   4411  NH2 ARG   299      48.626  85.793  75.317  1.00  0.00           N  
ATOM   4412 HH21 ARG   299      48.461  85.720  76.322  1.00  0.00           H  
ATOM   4413 HH22 ARG   299      48.075  85.233  74.668  1.00  0.00           H  
ATOM   4414  C   ARG   299      51.640  90.137  80.144  1.00  0.00           C  
ATOM   4415  O   ARG   299      51.945  91.279  80.374  1.00  0.00           O  
ATOM   4416  N   GLY   300      50.594  89.534  80.795  1.00  0.00           N  
ATOM   4417  H   GLY   300      50.423  88.529  80.749  1.00  0.00           H  
ATOM   4418  CA  GLY   300      49.632  90.233  81.607  1.00  0.00           C  
ATOM   4419  HA2 GLY   300      49.466  91.223  81.181  1.00  0.00           H  
ATOM   4420  HA3 GLY   300      48.680  89.704  81.560  1.00  0.00           H  
ATOM   4421  C   GLY   300      50.037  90.388  83.063  1.00  0.00           C  
ATOM   4422  O   GLY   300      50.300  89.344  83.685  1.00  0.00           O  
ATOM   4423  N   GLU   301      50.259  91.527  83.576  1.00  0.00           N  
ATOM   4424  H   GLU   301      50.088  92.407  83.088  1.00  0.00           H  
ATOM   4425  CA  GLU   301      50.787  91.690  84.932  1.00  0.00           C  
ATOM   4426  HA  GLU   301      51.739  91.158  84.942  1.00  0.00           H  
ATOM   4427  CB  GLU   301      51.162  93.185  85.296  1.00  0.00           C  
ATOM   4428  HB2 GLU   301      51.781  93.589  84.495  1.00  0.00           H  
ATOM   4429  HB3 GLU   301      50.244  93.773  85.317  1.00  0.00           H  
ATOM   4430  CG  GLU   301      51.891  93.385  86.616  1.00  0.00           C  
ATOM   4431  HG2 GLU   301      51.344  92.835  87.382  1.00  0.00           H  
ATOM   4432  HG3 GLU   301      52.872  92.917  86.526  1.00  0.00           H  
ATOM   4433  CD  GLU   301      52.112  94.873  87.153  1.00  0.00           C  
ATOM   4434  OE1 GLU   301      52.075  95.046  88.438  1.00  0.00           O  
ATOM   4435  OE2 GLU   301      52.059  95.791  86.330  1.00  0.00           O  
ATOM   4436  C   GLU   301      49.898  90.999  86.006  1.00  0.00           C  
ATOM   4437  O   GLU   301      50.379  90.163  86.745  1.00  0.00           O  
ATOM   4438  N   GLU   302      48.593  91.236  86.010  1.00  0.00           N  
ATOM   4439  H   GLU   302      48.122  91.847  85.342  1.00  0.00           H  
ATOM   4440  CA  GLU   302      47.698  90.619  87.011  1.00  0.00           C  
ATOM   4441  HA  GLU   302      48.129  90.785  87.999  1.00  0.00           H  
ATOM   4442  CB  GLU   302      46.271  91.303  86.969  1.00  0.00           C  
ATOM   4443  HB2 GLU   302      46.382  92.374  86.802  1.00  0.00           H  
ATOM   4444  HB3 GLU   302      45.699  90.907  86.130  1.00  0.00           H  
ATOM   4445  CG  GLU   302      45.513  91.062  88.265  1.00  0.00           C  
ATOM   4446  HG2 GLU   302      44.511  91.484  88.174  1.00  0.00           H  
ATOM   4447  HG3 GLU   302      45.394  89.988  88.412  1.00  0.00           H  
ATOM   4448  CD  GLU   302      46.186  91.653  89.477  1.00  0.00           C  
ATOM   4449  OE1 GLU   302      47.099  92.533  89.370  1.00  0.00           O  
ATOM   4450  OE2 GLU   302      45.869  91.191  90.590  1.00  0.00           O  
ATOM   4451  C   GLU   302      47.589  89.018  86.804  1.00  0.00           C  
ATOM   4452  O   GLU   302      47.435  88.340  87.812  1.00  0.00           O  
ATOM   4453  N   GLY   303      47.635  88.431  85.579  1.00  0.00           N  
ATOM   4454  H   GLY   303      47.624  88.970  84.713  1.00  0.00           H  
ATOM   4455  CA  GLY   303      47.702  86.956  85.353  1.00  0.00           C  
ATOM   4456  HA2 GLY   303      46.907  86.466  85.914  1.00  0.00           H  
ATOM   4457  HA3 GLY   303      47.524  86.744  84.298  1.00  0.00           H  
ATOM   4458  C   GLY   303      49.094  86.355  85.780  1.00  0.00           C  
ATOM   4459  O   GLY   303      49.117  85.320  86.458  1.00  0.00           O  
ATOM   4460  N   LEU   304      50.208  87.084  85.528  1.00  0.00           N  
ATOM   4461  H   LEU   304      50.206  87.904  84.921  1.00  0.00           H  
ATOM   4462  CA  LEU   304      51.542  86.777  86.097  1.00  0.00           C  
ATOM   4463  HA  LEU   304      51.721  85.713  85.941  1.00  0.00           H  
ATOM   4464  CB  LEU   304      52.610  87.594  85.356  1.00  0.00           C  
ATOM   4465  HB2 LEU   304      52.429  87.492  84.286  1.00  0.00           H  
ATOM   4466  HB3 LEU   304      52.462  88.644  85.606  1.00  0.00           H  
ATOM   4467  CG  LEU   304      54.140  87.232  85.633  1.00  0.00           C  
ATOM   4468  HG  LEU   304      54.369  87.478  86.669  1.00  0.00           H  
ATOM   4469  CD1 LEU   304      54.426  85.719  85.476  1.00  0.00           C  
ATOM   4470 HD11 LEU   304      55.481  85.526  85.675  1.00  0.00           H  
ATOM   4471 HD12 LEU   304      53.816  85.158  86.184  1.00  0.00           H  
ATOM   4472 HD13 LEU   304      54.184  85.407  84.462  1.00  0.00           H  
ATOM   4473  CD2 LEU   304      55.006  88.042  84.719  1.00  0.00           C  
ATOM   4474 HD21 LEU   304      56.053  87.802  84.901  1.00  0.00           H  
ATOM   4475 HD22 LEU   304      54.755  87.814  83.683  1.00  0.00           H  
ATOM   4476 HD23 LEU   304      54.839  89.104  84.906  1.00  0.00           H  
ATOM   4477  C   LEU   304      51.633  86.949  87.622  1.00  0.00           C  
ATOM   4478  O   LEU   304      52.366  86.192  88.241  1.00  0.00           O  
ATOM   4479  N   ARG   305      50.811  87.826  88.244  1.00  0.00           N  
ATOM   4480  H   ARG   305      50.242  88.521  87.764  1.00  0.00           H  
ATOM   4481  CA  ARG   305      50.685  87.827  89.729  1.00  0.00           C  
ATOM   4482  HA  ARG   305      51.674  87.666  90.155  1.00  0.00           H  
ATOM   4483  CB  ARG   305      50.057  89.156  90.170  1.00  0.00           C  
ATOM   4484  HB2 ARG   305      50.606  89.960  89.681  1.00  0.00           H  
ATOM   4485  HB3 ARG   305      49.038  89.183  89.785  1.00  0.00           H  
ATOM   4486  CG  ARG   305      49.998  89.474  91.649  1.00  0.00           C  
ATOM   4487  HG2 ARG   305      49.372  88.744  92.161  1.00  0.00           H  
ATOM   4488  HG3 ARG   305      50.995  89.400  92.085  1.00  0.00           H  
ATOM   4489  CD  ARG   305      49.413  90.950  91.877  1.00  0.00           C  
ATOM   4490  HD2 ARG   305      48.638  91.152  91.137  1.00  0.00           H  
ATOM   4491  HD3 ARG   305      48.941  91.008  92.857  1.00  0.00           H  
ATOM   4492  NE  ARG   305      50.440  91.950  91.778  1.00  0.00           N  
ATOM   4493  HE  ARG   305      51.222  91.843  92.425  1.00  0.00           H  
ATOM   4494  CZ  ARG   305      50.508  92.978  90.972  1.00  0.00           C  
ATOM   4495  NH1 ARG   305      49.598  93.294  90.131  1.00  0.00           N  
ATOM   4496 HH11 ARG   305      48.751  92.730  90.060  1.00  0.00           H  
ATOM   4497 HH12 ARG   305      49.717  94.112  89.533  1.00  0.00           H  
ATOM   4498  NH2 ARG   305      51.623  93.618  90.822  1.00  0.00           N  
ATOM   4499 HH21 ARG   305      52.453  93.323  91.335  1.00  0.00           H  
ATOM   4500 HH22 ARG   305      51.670  94.419  90.193  1.00  0.00           H  
ATOM   4501  C   ARG   305      49.679  86.732  90.182  1.00  0.00           C  
ATOM   4502  O   ARG   305      49.906  86.095  91.233  1.00  0.00           O  
ATOM   4503  N   THR   306      48.676  86.390  89.402  1.00  0.00           N  
ATOM   4504  H   THR   306      48.443  86.855  88.525  1.00  0.00           H  
ATOM   4505  CA  THR   306      47.784  85.254  89.771  1.00  0.00           C  
ATOM   4506  HA  THR   306      47.372  85.503  90.750  1.00  0.00           H  
ATOM   4507  CB  THR   306      46.595  85.092  88.798  1.00  0.00           C  
ATOM   4508  HB  THR   306      46.956  84.761  87.823  1.00  0.00           H  
ATOM   4509  CG2 THR   306      45.625  84.115  89.443  1.00  0.00           C  
ATOM   4510 HG21 THR   306      44.765  83.970  88.789  1.00  0.00           H  
ATOM   4511 HG22 THR   306      46.123  83.160  89.604  1.00  0.00           H  
ATOM   4512 HG23 THR   306      45.287  84.515  90.400  1.00  0.00           H  
ATOM   4513  OG1 THR   306      45.889  86.344  88.670  1.00  0.00           O  
ATOM   4514  HG1 THR   306      46.485  87.017  88.279  1.00  0.00           H  
ATOM   4515  C   THR   306      48.539  83.969  89.898  1.00  0.00           C  
ATOM   4516  O   THR   306      48.474  83.231  90.869  1.00  0.00           O  
ATOM   4517  N   THR   307      49.329  83.694  88.847  1.00  0.00           N  
ATOM   4518  H   THR   307      49.307  84.231  87.979  1.00  0.00           H  
ATOM   4519  CA  THR   307      50.320  82.579  88.832  1.00  0.00           C  
ATOM   4520  HA  THR   307      49.733  81.671  88.970  1.00  0.00           H  
ATOM   4521  CB  THR   307      51.067  82.594  87.526  1.00  0.00           C  
ATOM   4522  HB  THR   307      51.397  83.623  87.384  1.00  0.00           H  
ATOM   4523  CG2 THR   307      52.262  81.607  87.511  1.00  0.00           C  
ATOM   4524 HG21 THR   307      52.765  81.660  86.546  1.00  0.00           H  
ATOM   4525 HG22 THR   307      52.964  81.875  88.301  1.00  0.00           H  
ATOM   4526 HG23 THR   307      51.899  80.593  87.676  1.00  0.00           H  
ATOM   4527  OG1 THR   307      50.204  82.077  86.488  1.00  0.00           O  
ATOM   4528  HG1 THR   307      50.614  81.284  86.085  1.00  0.00           H  
ATOM   4529  C   THR   307      51.377  82.622  89.988  1.00  0.00           C  
ATOM   4530  O   THR   307      51.578  81.636  90.728  1.00  0.00           O  
ATOM   4531  N   LEU   308      51.863  83.793  90.274  1.00  0.00           N  
ATOM   4532  H   LEU   308      51.571  84.641  89.790  1.00  0.00           H  
ATOM   4533  CA  LEU   308      52.871  84.037  91.305  1.00  0.00           C  
ATOM   4534  HA  LEU   308      53.609  83.243  91.194  1.00  0.00           H  
ATOM   4535  CB  LEU   308      53.478  85.450  91.052  1.00  0.00           C  
ATOM   4536  HB2 LEU   308      53.828  85.507  90.022  1.00  0.00           H  
ATOM   4537  HB3 LEU   308      52.694  86.198  91.165  1.00  0.00           H  
ATOM   4538  CG  LEU   308      54.636  85.796  91.992  1.00  0.00           C  
ATOM   4539  HG  LEU   308      54.358  85.500  93.004  1.00  0.00           H  
ATOM   4540  CD1 LEU   308      55.924  85.128  91.751  1.00  0.00           C  
ATOM   4541 HD11 LEU   308      56.653  85.466  92.487  1.00  0.00           H  
ATOM   4542 HD12 LEU   308      55.796  84.049  91.834  1.00  0.00           H  
ATOM   4543 HD13 LEU   308      56.279  85.375  90.750  1.00  0.00           H  
ATOM   4544  CD2 LEU   308      54.869  87.294  91.678  1.00  0.00           C  
ATOM   4545 HD21 LEU   308      55.685  87.671  92.292  1.00  0.00           H  
ATOM   4546 HD22 LEU   308      55.124  87.408  90.624  1.00  0.00           H  
ATOM   4547 HD23 LEU   308      53.961  87.856  91.894  1.00  0.00           H  
ATOM   4548  C   LEU   308      52.448  83.860  92.751  1.00  0.00           C  
ATOM   4549  O   LEU   308      53.171  83.343  93.578  1.00  0.00           O  
ATOM   4550  N   LYS   309      51.139  84.214  93.024  1.00  0.00           N  
ATOM   4551  H   LYS   309      50.556  84.745  92.377  1.00  0.00           H  
ATOM   4552  CA  LYS   309      50.475  83.863  94.254  1.00  0.00           C  
ATOM   4553  HA  LYS   309      51.239  84.064  95.006  1.00  0.00           H  
ATOM   4554  CB  LYS   309      49.306  84.736  94.567  1.00  0.00           C  
ATOM   4555  HB2 LYS   309      48.588  84.714  93.747  1.00  0.00           H  
ATOM   4556  HB3 LYS   309      48.788  84.371  95.454  1.00  0.00           H  
ATOM   4557  CG  LYS   309      49.790  86.115  94.788  1.00  0.00           C  
ATOM   4558  HG2 LYS   309      50.384  86.164  95.700  1.00  0.00           H  
ATOM   4559  HG3 LYS   309      50.437  86.423  93.969  1.00  0.00           H  
ATOM   4560  CD  LYS   309      48.568  87.062  94.893  1.00  0.00           C  
ATOM   4561  HD2 LYS   309      48.916  88.095  94.904  1.00  0.00           H  
ATOM   4562  HD3 LYS   309      47.945  86.944  94.007  1.00  0.00           H  
ATOM   4563  CE  LYS   309      47.732  86.804  96.130  1.00  0.00           C  
ATOM   4564  HE2 LYS   309      47.419  85.759  96.140  1.00  0.00           H  
ATOM   4565  HE3 LYS   309      48.345  86.962  97.017  1.00  0.00           H  
ATOM   4566  NZ  LYS   309      46.524  87.677  96.208  1.00  0.00           N  
ATOM   4567  HZ1 LYS   309      45.991  87.456  97.072  1.00  0.00           H  
ATOM   4568  HZ2 LYS   309      46.818  88.675  96.227  1.00  0.00           H  
ATOM   4569  HZ3 LYS   309      45.921  87.510  95.377  1.00  0.00           H  
ATOM   4570  C   LYS   309      50.146  82.391  94.427  1.00  0.00           C  
ATOM   4571  O   LYS   309      50.361  81.775  95.474  1.00  0.00           O  
ATOM   4572  N   GLU   310      49.837  81.743  93.277  1.00  0.00           N  
ATOM   4573  H   GLU   310      49.817  82.191  92.361  1.00  0.00           H  
ATOM   4574  CA  GLU   310      49.502  80.316  93.258  1.00  0.00           C  
ATOM   4575  HA  GLU   310      48.784  80.068  94.040  1.00  0.00           H  
ATOM   4576  CB  GLU   310      48.890  80.009  91.903  1.00  0.00           C  
ATOM   4577  HB2 GLU   310      48.156  80.779  91.666  1.00  0.00           H  
ATOM   4578  HB3 GLU   310      49.670  80.066  91.143  1.00  0.00           H  
ATOM   4579  CG  GLU   310      48.193  78.594  91.811  1.00  0.00           C  
ATOM   4580  HG2 GLU   310      48.015  78.364  90.761  1.00  0.00           H  
ATOM   4581  HG3 GLU   310      48.887  77.842  92.190  1.00  0.00           H  
ATOM   4582  CD  GLU   310      46.868  78.459  92.571  1.00  0.00           C  
ATOM   4583  OE1 GLU   310      46.848  78.067  93.751  1.00  0.00           O  
ATOM   4584  OE2 GLU   310      45.836  78.973  92.110  1.00  0.00           O  
ATOM   4585  C   GLU   310      50.739  79.479  93.540  1.00  0.00           C  
ATOM   4586  O   GLU   310      50.722  78.468  94.267  1.00  0.00           O  
ATOM   4587  N   LEU   311      51.921  80.046  93.212  1.00  0.00           N  
ATOM   4588  H   LEU   311      51.983  80.879  92.627  1.00  0.00           H  
ATOM   4589  CA  LEU   311      53.239  79.544  93.642  1.00  0.00           C  
ATOM   4590  HA  LEU   311      53.103  78.466  93.567  1.00  0.00           H  
ATOM   4591  CB  LEU   311      54.336  80.135  92.730  1.00  0.00           C  
ATOM   4592  HB2 LEU   311      54.293  81.223  92.797  1.00  0.00           H  
ATOM   4593  HB3 LEU   311      55.308  79.831  93.117  1.00  0.00           H  
ATOM   4594  CG  LEU   311      54.254  79.736  91.256  1.00  0.00           C  
ATOM   4595  HG  LEU   311      53.232  79.939  90.937  1.00  0.00           H  
ATOM   4596  CD1 LEU   311      55.328  80.565  90.455  1.00  0.00           C  
ATOM   4597 HD11 LEU   311      55.284  80.293  89.401  1.00  0.00           H  
ATOM   4598 HD12 LEU   311      55.122  81.629  90.564  1.00  0.00           H  
ATOM   4599 HD13 LEU   311      56.322  80.345  90.844  1.00  0.00           H  
ATOM   4600  CD2 LEU   311      54.536  78.228  90.993  1.00  0.00           C  
ATOM   4601 HD21 LEU   311      54.460  78.024  89.925  1.00  0.00           H  
ATOM   4602 HD22 LEU   311      55.540  77.980  91.339  1.00  0.00           H  
ATOM   4603 HD23 LEU   311      53.808  77.623  91.532  1.00  0.00           H  
ATOM   4604  C   LEU   311      53.696  79.785  95.108  1.00  0.00           C  
ATOM   4605  O   LEU   311      54.211  78.871  95.732  1.00  0.00           O  
ATOM   4606  N   ARG   312      53.479  80.912  95.740  1.00  0.00           N  
ATOM   4607  H   ARG   312      53.231  81.753  95.220  1.00  0.00           H  
ATOM   4608  CA  ARG   312      53.539  81.187  97.221  1.00  0.00           C  
ATOM   4609  HA  ARG   312      54.461  80.890  97.721  1.00  0.00           H  
ATOM   4610  CB  ARG   312      53.405  82.769  97.333  1.00  0.00           C  
ATOM   4611  HB2 ARG   312      52.521  83.091  96.785  1.00  0.00           H  
ATOM   4612  HB3 ARG   312      53.249  83.040  98.377  1.00  0.00           H  
ATOM   4613  CG  ARG   312      54.595  83.499  96.812  1.00  0.00           C  
ATOM   4614  HG2 ARG   312      54.728  83.253  95.758  1.00  0.00           H  
ATOM   4615  HG3 ARG   312      54.404  84.571  96.867  1.00  0.00           H  
ATOM   4616  CD  ARG   312      55.884  83.185  97.563  1.00  0.00           C  
ATOM   4617  HD2 ARG   312      55.755  83.439  98.615  1.00  0.00           H  
ATOM   4618  HD3 ARG   312      56.073  82.113  97.515  1.00  0.00           H  
ATOM   4619  NE  ARG   312      57.051  83.900  97.039  1.00  0.00           N  
ATOM   4620  HE  ARG   312      56.865  84.577  96.299  1.00  0.00           H  
ATOM   4621  CZ  ARG   312      58.309  83.776  97.404  1.00  0.00           C  
ATOM   4622  NH1 ARG   312      58.600  83.142  98.486  1.00  0.00           N  
ATOM   4623 HH11 ARG   312      57.857  82.738  99.056  1.00  0.00           H  
ATOM   4624 HH12 ARG   312      59.575  83.044  98.773  1.00  0.00           H  
ATOM   4625  NH2 ARG   312      59.273  84.234  96.729  1.00  0.00           N  
ATOM   4626 HH21 ARG   312      59.093  84.726  95.854  1.00  0.00           H  
ATOM   4627 HH22 ARG   312      60.230  84.109  97.057  1.00  0.00           H  
ATOM   4628  C   ARG   312      52.482  80.348  97.937  1.00  0.00           C  
ATOM   4629  O   ARG   312      52.724  80.029  99.060  1.00  0.00           O  
ATOM   4630  N   GLU   313      51.301  80.066  97.457  1.00  0.00           N  
ATOM   4631  H   GLU   313      50.873  80.496  96.637  1.00  0.00           H  
ATOM   4632  CA  GLU   313      50.470  79.003  98.169  1.00  0.00           C  
ATOM   4633  HA  GLU   313      50.478  79.127  99.251  1.00  0.00           H  
ATOM   4634  CB  GLU   313      49.039  79.174  97.623  1.00  0.00           C  
ATOM   4635  HB2 GLU   313      48.749  80.218  97.744  1.00  0.00           H  
ATOM   4636  HB3 GLU   313      49.057  78.971  96.551  1.00  0.00           H  
ATOM   4637  CG  GLU   313      47.940  78.285  98.270  1.00  0.00           C  
ATOM   4638  HG2 GLU   313      48.065  77.244  97.970  1.00  0.00           H  
ATOM   4639  HG3 GLU   313      48.015  78.315  99.356  1.00  0.00           H  
ATOM   4640  CD  GLU   313      46.527  78.830  97.797  1.00  0.00           C  
ATOM   4641  OE1 GLU   313      46.252  80.074  97.666  1.00  0.00           O  
ATOM   4642  OE2 GLU   313      45.601  77.995  97.552  1.00  0.00           O  
ATOM   4643  C   GLU   313      51.059  77.560  97.960  1.00  0.00           C  
ATOM   4644  O   GLU   313      51.116  76.877  98.997  1.00  0.00           O  
ATOM   4645  N   ALA   314      51.671  77.216  96.806  1.00  0.00           N  
ATOM   4646  H   ALA   314      51.717  77.809  95.978  1.00  0.00           H  
ATOM   4647  CA  ALA   314      52.345  75.887  96.668  1.00  0.00           C  
ATOM   4648  HA  ALA   314      51.611  75.214  97.110  1.00  0.00           H  
ATOM   4649  CB  ALA   314      52.571  75.380  95.193  1.00  0.00           C  
ATOM   4650  HB1 ALA   314      53.067  74.410  95.213  1.00  0.00           H  
ATOM   4651  HB2 ALA   314      51.610  75.286  94.688  1.00  0.00           H  
ATOM   4652  HB3 ALA   314      53.195  76.094  94.655  1.00  0.00           H  
ATOM   4653  C   ALA   314      53.703  75.791  97.477  1.00  0.00           C  
ATOM   4654  O   ALA   314      54.302  74.698  97.465  1.00  0.00           O  
ATOM   4655  N   GLY   315      54.065  76.885  98.101  1.00  0.00           N  
ATOM   4656  H   GLY   315      53.510  77.739  98.094  1.00  0.00           H  
ATOM   4657  CA  GLY   315      55.301  76.992  98.870  1.00  0.00           C  
ATOM   4658  HA2 GLY   315      55.180  77.807  99.584  1.00  0.00           H  
ATOM   4659  HA3 GLY   315      55.415  76.076  99.449  1.00  0.00           H  
ATOM   4660  C   GLY   315      56.626  77.232  98.088  1.00  0.00           C  
ATOM   4661  O   GLY   315      57.682  76.930  98.668  1.00  0.00           O  
ATOM   4662  N   VAL   316      56.607  77.719  96.866  1.00  0.00           N  
ATOM   4663  H   VAL   316      55.770  78.080  96.409  1.00  0.00           H  
ATOM   4664  CA  VAL   316      57.845  77.781  96.031  1.00  0.00           C  
ATOM   4665  HA  VAL   316      58.485  76.934  96.278  1.00  0.00           H  
ATOM   4666  CB  VAL   316      57.450  77.801  94.552  1.00  0.00           C  
ATOM   4667  HB  VAL   316      56.940  78.753  94.405  1.00  0.00           H  
ATOM   4668  CG1 VAL   316      58.637  77.671  93.612  1.00  0.00           C  
ATOM   4669 HG11 VAL   316      58.288  77.692  92.580  1.00  0.00           H  
ATOM   4670 HG12 VAL   316      59.327  78.499  93.779  1.00  0.00           H  
ATOM   4671 HG13 VAL   316      59.151  76.729  93.802  1.00  0.00           H  
ATOM   4672  CG2 VAL   316      56.570  76.528  94.223  1.00  0.00           C  
ATOM   4673 HG21 VAL   316      56.289  76.543  93.169  1.00  0.00           H  
ATOM   4674 HG22 VAL   316      57.144  75.625  94.432  1.00  0.00           H  
ATOM   4675 HG23 VAL   316      55.671  76.538  94.839  1.00  0.00           H  
ATOM   4676  C   VAL   316      58.528  79.156  96.275  1.00  0.00           C  
ATOM   4677  O   VAL   316      57.818  80.085  96.564  1.00  0.00           O  
ATOM   4678  N   GLU   317      59.802  79.267  96.287  1.00  0.00           N  
ATOM   4679  H   GLU   317      60.419  78.465  96.416  1.00  0.00           H  
ATOM   4680  CA  GLU   317      60.526  80.519  96.123  1.00  0.00           C  
ATOM   4681  HA  GLU   317      60.120  81.287  96.779  1.00  0.00           H  
ATOM   4682  CB  GLU   317      62.001  80.357  96.542  1.00  0.00           C  
ATOM   4683  HB2 GLU   317      62.033  80.103  97.601  1.00  0.00           H  
ATOM   4684  HB3 GLU   317      62.425  79.511  95.999  1.00  0.00           H  
ATOM   4685  CG  GLU   317      62.880  81.576  96.306  1.00  0.00           C  
ATOM   4686  HG2 GLU   317      63.927  81.306  96.445  1.00  0.00           H  
ATOM   4687  HG3 GLU   317      62.773  81.913  95.275  1.00  0.00           H  
ATOM   4688  CD  GLU   317      62.506  82.716  97.265  1.00  0.00           C  
ATOM   4689  OE1 GLU   317      63.375  83.599  97.417  1.00  0.00           O  
ATOM   4690  OE2 GLU   317      61.354  82.806  97.658  1.00  0.00           O  
ATOM   4691  C   GLU   317      60.357  80.985  94.720  1.00  0.00           C  
ATOM   4692  O   GLU   317      61.011  80.513  93.756  1.00  0.00           O  
ATOM   4693  N   ALA   318      59.373  81.870  94.539  1.00  0.00           N  
ATOM   4694  H   ALA   318      58.867  82.279  95.326  1.00  0.00           H  
ATOM   4695  CA  ALA   318      58.900  82.362  93.266  1.00  0.00           C  
ATOM   4696  HA  ALA   318      59.693  82.087  92.571  1.00  0.00           H  
ATOM   4697  CB  ALA   318      57.527  81.683  92.948  1.00  0.00           C  
ATOM   4698  HB1 ALA   318      57.156  82.044  91.988  1.00  0.00           H  
ATOM   4699  HB2 ALA   318      57.657  80.602  92.903  1.00  0.00           H  
ATOM   4700  HB3 ALA   318      56.808  81.931  93.729  1.00  0.00           H  
ATOM   4701  C   ALA   318      58.791  83.863  93.064  1.00  0.00           C  
ATOM   4702  O   ALA   318      58.462  84.540  94.019  1.00  0.00           O  
ATOM   4703  N   ASP   319      59.159  84.318  91.891  1.00  0.00           N  
ATOM   4704  H   ASP   319      59.451  83.678  91.153  1.00  0.00           H  
ATOM   4705  CA  ASP   319      59.222  85.780  91.424  1.00  0.00           C  
ATOM   4706  HA  ASP   319      58.373  86.305  91.860  1.00  0.00           H  
ATOM   4707  CB  ASP   319      60.493  86.466  91.891  1.00  0.00           C  
ATOM   4708  HB2 ASP   319      60.881  85.954  92.771  1.00  0.00           H  
ATOM   4709  HB3 ASP   319      61.256  86.388  91.115  1.00  0.00           H  
ATOM   4710  CG  ASP   319      60.251  87.928  92.219  1.00  0.00           C  
ATOM   4711  OD1 ASP   319      59.220  88.428  91.817  1.00  0.00           O  
ATOM   4712  OD2 ASP   319      61.082  88.617  92.828  1.00  0.00           O  
ATOM   4713  C   ASP   319      59.155  85.833  89.887  1.00  0.00           C  
ATOM   4714  O   ASP   319      59.336  84.809  89.270  1.00  0.00           O  
ATOM   4715  N   GLY   320      58.939  87.024  89.316  1.00  0.00           N  
ATOM   4716  H   GLY   320      58.844  87.912  89.808  1.00  0.00           H  
ATOM   4717  CA  GLY   320      58.827  87.076  87.874  1.00  0.00           C  
ATOM   4718  HA2 GLY   320      59.733  86.649  87.443  1.00  0.00           H  
ATOM   4719  HA3 GLY   320      57.996  86.436  87.571  1.00  0.00           H  
ATOM   4720  C   GLY   320      58.613  88.460  87.269  1.00  0.00           C  
ATOM   4721  O   GLY   320      58.301  89.371  87.992  1.00  0.00           O  
ATOM   4722  N   ARG   321      58.726  88.599  85.940  1.00  0.00           N  
ATOM   4723  H   ARG   321      58.893  87.808  85.316  1.00  0.00           H  
ATOM   4724  CA  ARG   321      58.628  89.840  85.257  1.00  0.00           C  
ATOM   4725  HA  ARG   321      58.071  90.499  85.922  1.00  0.00           H  
ATOM   4726  CB  ARG   321      60.028  90.398  84.960  1.00  0.00           C  
ATOM   4727  HB2 ARG   321      60.658  89.569  84.640  1.00  0.00           H  
ATOM   4728  HB3 ARG   321      59.943  91.081  84.113  1.00  0.00           H  
ATOM   4729  CG  ARG   321      60.777  91.158  86.120  1.00  0.00           C  
ATOM   4730  HG2 ARG   321      60.920  90.473  86.956  1.00  0.00           H  
ATOM   4731  HG3 ARG   321      61.769  91.446  85.772  1.00  0.00           H  
ATOM   4732  CD  ARG   321      60.067  92.371  86.608  1.00  0.00           C  
ATOM   4733  HD2 ARG   321      59.093  92.074  86.993  1.00  0.00           H  
ATOM   4734  HD3 ARG   321      60.626  92.791  87.443  1.00  0.00           H  
ATOM   4735  NE  ARG   321      59.882  93.387  85.624  1.00  0.00           N  
ATOM   4736  HE  ARG   321      60.227  93.177  84.687  1.00  0.00           H  
ATOM   4737  CZ  ARG   321      59.311  94.575  85.788  1.00  0.00           C  
ATOM   4738  NH1 ARG   321      59.103  95.012  86.965  1.00  0.00           N  
ATOM   4739 HH11 ARG   321      59.375  94.450  87.772  1.00  0.00           H  
ATOM   4740 HH12 ARG   321      58.665  95.922  87.101  1.00  0.00           H  
ATOM   4741  NH2 ARG   321      58.871  95.277  84.803  1.00  0.00           N  
ATOM   4742 HH21 ARG   321      58.956  94.927  83.849  1.00  0.00           H  
ATOM   4743 HH22 ARG   321      58.440  96.185  84.976  1.00  0.00           H  
ATOM   4744  C   ARG   321      57.902  89.741  83.977  1.00  0.00           C  
ATOM   4745  O   ARG   321      58.147  88.805  83.208  1.00  0.00           O  
ATOM   4746  N   THR   322      56.999  90.673  83.731  1.00  0.00           N  
ATOM   4747  H   THR   322      56.731  91.373  84.423  1.00  0.00           H  
ATOM   4748  CA  THR   322      56.265  90.818  82.430  1.00  0.00           C  
ATOM   4749  HA  THR   322      55.667  89.910  82.360  1.00  0.00           H  
ATOM   4750  CB  THR   322      55.327  92.114  82.404  1.00  0.00           C  
ATOM   4751  HB  THR   322      54.972  92.057  81.375  1.00  0.00           H  
ATOM   4752  CG2 THR   322      54.159  92.132  83.376  1.00  0.00           C  
ATOM   4753 HG21 THR   322      53.603  93.063  83.259  1.00  0.00           H  
ATOM   4754 HG22 THR   322      53.501  91.288  83.170  1.00  0.00           H  
ATOM   4755 HG23 THR   322      54.534  92.060  84.396  1.00  0.00           H  
ATOM   4756  OG1 THR   322      56.016  93.312  82.716  1.00  0.00           O  
ATOM   4757  HG1 THR   322      55.391  94.066  82.681  1.00  0.00           H  
ATOM   4758  C   THR   322      57.208  90.920  81.209  1.00  0.00           C  
ATOM   4759  O   THR   322      58.400  91.219  81.331  1.00  0.00           O  
ATOM   4760  N   CYS   323      56.656  90.421  80.085  1.00  0.00           N  
ATOM   4761  H   CYS   323      55.811  89.850  80.034  1.00  0.00           H  
ATOM   4762  CA  CYS   323      57.340  90.724  78.779  1.00  0.00           C  
ATOM   4763  HA  CYS   323      57.709  91.749  78.750  1.00  0.00           H  
ATOM   4764  CB  CYS   323      58.430  89.688  78.663  1.00  0.00           C  
ATOM   4765  HB2 CYS   323      58.992  89.658  79.596  1.00  0.00           H  
ATOM   4766  HB3 CYS   323      57.973  88.707  78.534  1.00  0.00           H  
ATOM   4767  SG  CYS   323      59.582  89.986  77.292  1.00  0.00           S  
ATOM   4768  HG  CYS   323      59.879  88.856  76.722  1.00  0.00           H  
ATOM   4769  C   CYS   323      56.362  90.520  77.608  1.00  0.00           C  
ATOM   4770  O   CYS   323      55.514  89.670  77.584  1.00  0.00           O  
ATOM   4771  N   ASP   324      56.710  91.014  76.383  1.00  0.00           N  
ATOM   4772  H   ASP   324      57.297  91.844  76.310  1.00  0.00           H  
ATOM   4773  CA  ASP   324      56.361  90.520  75.098  1.00  0.00           C  
ATOM   4774  HA  ASP   324      55.936  89.522  75.210  1.00  0.00           H  
ATOM   4775  CB  ASP   324      55.278  91.432  74.461  1.00  0.00           C  
ATOM   4776  HB2 ASP   324      54.344  91.302  75.008  1.00  0.00           H  
ATOM   4777  HB3 ASP   324      55.578  92.472  74.586  1.00  0.00           H  
ATOM   4778  CG  ASP   324      55.026  91.175  73.009  1.00  0.00           C  
ATOM   4779  OD1 ASP   324      55.303  90.084  72.498  1.00  0.00           O  
ATOM   4780  OD2 ASP   324      54.464  92.111  72.392  1.00  0.00           O  
ATOM   4781  C   ASP   324      57.603  90.349  74.187  1.00  0.00           C  
ATOM   4782  O   ASP   324      58.265  91.316  73.877  1.00  0.00           O  
ATOM   4783  N   VAL   325      57.858  89.094  73.840  1.00  0.00           N  
ATOM   4784  H   VAL   325      57.233  88.322  74.069  1.00  0.00           H  
ATOM   4785  CA  VAL   325      59.042  88.678  73.103  1.00  0.00           C  
ATOM   4786  HA  VAL   325      59.876  89.108  73.658  1.00  0.00           H  
ATOM   4787  CB  VAL   325      59.189  87.119  73.066  1.00  0.00           C  
ATOM   4788  HB  VAL   325      60.192  86.926  72.688  1.00  0.00           H  
ATOM   4789  CG1 VAL   325      59.110  86.461  74.386  1.00  0.00           C  
ATOM   4790 HG11 VAL   325      59.222  85.383  74.263  1.00  0.00           H  
ATOM   4791 HG12 VAL   325      59.907  86.836  75.029  1.00  0.00           H  
ATOM   4792 HG13 VAL   325      58.143  86.675  74.843  1.00  0.00           H  
ATOM   4793  CG2 VAL   325      58.113  86.533  72.161  1.00  0.00           C  
ATOM   4794 HG21 VAL   325      58.212  85.448  72.134  1.00  0.00           H  
ATOM   4795 HG22 VAL   325      57.129  86.797  72.548  1.00  0.00           H  
ATOM   4796 HG23 VAL   325      58.228  86.932  71.154  1.00  0.00           H  
ATOM   4797  C   VAL   325      59.119  89.238  71.676  1.00  0.00           C  
ATOM   4798  O   VAL   325      60.124  89.045  70.944  1.00  0.00           O  
ATOM   4799  N   ARG   326      58.070  89.924  71.229  1.00  0.00           N  
ATOM   4800  H   ARG   326      57.212  90.001  71.776  1.00  0.00           H  
ATOM   4801  CA  ARG   326      57.981  90.612  70.005  1.00  0.00           C  
ATOM   4802  HA  ARG   326      58.289  89.867  69.270  1.00  0.00           H  
ATOM   4803  CB  ARG   326      56.573  91.084  69.607  1.00  0.00           C  
ATOM   4804  HB2 ARG   326      56.080  91.522  70.474  1.00  0.00           H  
ATOM   4805  HB3 ARG   326      56.655  91.871  68.856  1.00  0.00           H  
ATOM   4806  CG  ARG   326      55.715  89.941  69.056  1.00  0.00           C  
ATOM   4807  HG2 ARG   326      56.144  89.619  68.107  1.00  0.00           H  
ATOM   4808  HG3 ARG   326      55.789  89.098  69.743  1.00  0.00           H  
ATOM   4809  CD  ARG   326      54.246  90.243  68.833  1.00  0.00           C  
ATOM   4810  HD2 ARG   326      54.155  90.970  68.026  1.00  0.00           H  
ATOM   4811  HD3 ARG   326      53.747  89.334  68.501  1.00  0.00           H  
ATOM   4812  NE  ARG   326      53.541  90.765  70.025  1.00  0.00           N  
ATOM   4813  HE  ARG   326      54.040  90.687  70.910  1.00  0.00           H  
ATOM   4814  CZ  ARG   326      52.344  91.320  70.078  1.00  0.00           C  
ATOM   4815  NH1 ARG   326      51.429  91.224  69.119  1.00  0.00           N  
ATOM   4816 HH11 ARG   326      51.631  90.693  68.271  1.00  0.00           H  
ATOM   4817 HH12 ARG   326      50.523  91.681  69.229  1.00  0.00           H  
ATOM   4818  NH2 ARG   326      52.020  92.002  71.088  1.00  0.00           N  
ATOM   4819 HH21 ARG   326      52.681  92.123  71.855  1.00  0.00           H  
ATOM   4820 HH22 ARG   326      51.098  92.435  71.138  1.00  0.00           H  
ATOM   4821  C   ARG   326      58.911  91.872  70.009  1.00  0.00           C  
ATOM   4822  O   ARG   326      58.946  92.569  68.992  1.00  0.00           O  
ATOM   4823  N   SER   327      59.707  92.149  71.068  1.00  0.00           N  
ATOM   4824  H   SER   327      59.582  91.701  71.976  1.00  0.00           H  
ATOM   4825  CA  SER   327      60.816  93.097  71.048  1.00  0.00           C  
ATOM   4826  HA  SER   327      61.176  93.133  70.020  1.00  0.00           H  
ATOM   4827  CB  SER   327      60.283  94.456  71.534  1.00  0.00           C  
ATOM   4828  HB2 SER   327      60.874  95.243  71.068  1.00  0.00           H  
ATOM   4829  HB3 SER   327      59.260  94.571  71.176  1.00  0.00           H  
ATOM   4830  OG  SER   327      60.289  94.664  72.917  1.00  0.00           O  
ATOM   4831  HG  SER   327      59.934  95.555  73.115  1.00  0.00           H  
ATOM   4832  C   SER   327      62.056  92.692  71.863  1.00  0.00           C  
ATOM   4833  O   SER   327      61.982  91.769  72.624  1.00  0.00           O  
ATOM   4834  N   VAL   328      63.183  93.282  71.493  1.00  0.00           N  
ATOM   4835  H   VAL   328      63.203  94.101  70.886  1.00  0.00           H  
ATOM   4836  CA  VAL   328      64.532  92.828  71.912  1.00  0.00           C  
ATOM   4837  HA  VAL   328      64.530  91.746  72.039  1.00  0.00           H  
ATOM   4838  CB  VAL   328      65.595  93.093  70.817  1.00  0.00           C  
ATOM   4839  HB  VAL   328      65.457  94.147  70.576  1.00  0.00           H  
ATOM   4840  CG1 VAL   328      67.018  92.813  71.304  1.00  0.00           C  
ATOM   4841 HG11 VAL   328      67.724  93.014  70.498  1.00  0.00           H  
ATOM   4842 HG12 VAL   328      67.244  93.457  72.154  1.00  0.00           H  
ATOM   4843 HG13 VAL   328      67.100  91.770  71.606  1.00  0.00           H  
ATOM   4844  CG2 VAL   328      65.404  92.219  69.549  1.00  0.00           C  
ATOM   4845 HG21 VAL   328      66.181  92.455  68.823  1.00  0.00           H  
ATOM   4846 HG22 VAL   328      65.469  91.165  69.820  1.00  0.00           H  
ATOM   4847 HG23 VAL   328      64.426  92.421  69.110  1.00  0.00           H  
ATOM   4848  C   VAL   328      64.863  93.431  73.225  1.00  0.00           C  
ATOM   4849  O   VAL   328      65.386  92.709  74.084  1.00  0.00           O  
ATOM   4850  N   PRO   329      64.631  94.790  73.505  1.00  0.00           N  
ATOM   4851  CD  PRO   329      64.161  95.771  72.549  1.00  0.00           C  
ATOM   4852  HD2 PRO   329      63.073  95.835  72.542  1.00  0.00           H  
ATOM   4853  HD3 PRO   329      64.472  95.522  71.534  1.00  0.00           H  
ATOM   4854  CG  PRO   329      64.798  97.079  73.026  1.00  0.00           C  
ATOM   4855  HG2 PRO   329      64.194  97.940  72.739  1.00  0.00           H  
ATOM   4856  HG3 PRO   329      65.786  97.221  72.585  1.00  0.00           H  
ATOM   4857  CB  PRO   329      64.885  96.952  74.536  1.00  0.00           C  
ATOM   4858  HB2 PRO   329      63.997  97.353  75.022  1.00  0.00           H  
ATOM   4859  HB3 PRO   329      65.741  97.497  74.933  1.00  0.00           H  
ATOM   4860  CA  PRO   329      65.027  95.374  74.788  1.00  0.00           C  
ATOM   4861  HA  PRO   329      66.035  95.044  75.040  1.00  0.00           H  
ATOM   4862  C   PRO   329      64.286  94.899  76.055  1.00  0.00           C  
ATOM   4863  O   PRO   329      64.773  95.072  77.164  1.00  0.00           O  
ATOM   4864  N   GLU   330      63.056  94.424  75.728  1.00  0.00           N  
ATOM   4865  H   GLU   330      62.618  94.512  74.813  1.00  0.00           H  
ATOM   4866  CA  GLU   330      62.262  93.722  76.741  1.00  0.00           C  
ATOM   4867  HA  GLU   330      62.234  94.234  77.704  1.00  0.00           H  
ATOM   4868  CB  GLU   330      60.830  93.670  76.149  1.00  0.00           C  
ATOM   4869  HB2 GLU   330      60.573  94.640  75.727  1.00  0.00           H  
ATOM   4870  HB3 GLU   330      60.799  92.949  75.332  1.00  0.00           H  
ATOM   4871  CG  GLU   330      59.784  93.277  77.232  1.00  0.00           C  
ATOM   4872  HG2 GLU   330      58.944  92.775  76.752  1.00  0.00           H  
ATOM   4873  HG3 GLU   330      60.233  92.561  77.920  1.00  0.00           H  
ATOM   4874  CD  GLU   330      59.258  94.481  78.033  1.00  0.00           C  
ATOM   4875  OE1 GLU   330      58.082  94.917  77.736  1.00  0.00           O  
ATOM   4876  OE2 GLU   330      59.926  94.923  78.964  1.00  0.00           O  
ATOM   4877  C   GLU   330      62.897  92.336  77.141  1.00  0.00           C  
ATOM   4878  O   GLU   330      62.710  91.969  78.289  1.00  0.00           O  
ATOM   4879  N   ILE   331      63.639  91.598  76.299  1.00  0.00           N  
ATOM   4880  H   ILE   331      63.771  91.851  75.320  1.00  0.00           H  
ATOM   4881  CA  ILE   331      64.323  90.387  76.663  1.00  0.00           C  
ATOM   4882  HA  ILE   331      63.691  89.806  77.334  1.00  0.00           H  
ATOM   4883  CB  ILE   331      64.602  89.567  75.401  1.00  0.00           C  
ATOM   4884  HB  ILE   331      65.209  90.114  74.680  1.00  0.00           H  
ATOM   4885  CG2 ILE   331      65.600  88.422  75.540  1.00  0.00           C  
ATOM   4886 HG21 ILE   331      65.711  87.918  74.580  1.00  0.00           H  
ATOM   4887 HG22 ILE   331      66.565  88.815  75.858  1.00  0.00           H  
ATOM   4888 HG23 ILE   331      65.236  87.711  76.283  1.00  0.00           H  
ATOM   4889  CG1 ILE   331      63.195  89.304  74.756  1.00  0.00           C  
ATOM   4890 HG12 ILE   331      62.678  90.260  74.669  1.00  0.00           H  
ATOM   4891 HG13 ILE   331      63.351  88.934  73.741  1.00  0.00           H  
ATOM   4892  CD1 ILE   331      62.289  88.351  75.462  1.00  0.00           C  
ATOM   4893 HD11 ILE   331      61.353  88.262  74.910  1.00  0.00           H  
ATOM   4894 HD12 ILE   331      62.767  87.374  75.526  1.00  0.00           H  
ATOM   4895 HD13 ILE   331      62.084  88.720  76.467  1.00  0.00           H  
ATOM   4896  C   ILE   331      65.640  90.704  77.421  1.00  0.00           C  
ATOM   4897  O   ILE   331      65.861  90.117  78.498  1.00  0.00           O  
ATOM   4898  N   GLU   332      66.353  91.766  76.981  1.00  0.00           N  
ATOM   4899  H   GLU   332      66.171  92.304  76.134  1.00  0.00           H  
ATOM   4900  CA  GLU   332      67.498  92.190  77.796  1.00  0.00           C  
ATOM   4901  HA  GLU   332      68.110  91.286  77.817  1.00  0.00           H  
ATOM   4902  CB  GLU   332      68.137  93.394  77.179  1.00  0.00           C  
ATOM   4903  HB2 GLU   332      67.422  94.217  77.157  1.00  0.00           H  
ATOM   4904  HB3 GLU   332      68.977  93.717  77.794  1.00  0.00           H  
ATOM   4905  CG  GLU   332      68.632  93.098  75.742  1.00  0.00           C  
ATOM   4906  HG2 GLU   332      68.979  92.066  75.686  1.00  0.00           H  
ATOM   4907  HG3 GLU   332      67.796  93.192  75.048  1.00  0.00           H  
ATOM   4908  CD  GLU   332      69.792  94.065  75.294  1.00  0.00           C  
ATOM   4909  OE1 GLU   332      70.158  95.014  76.048  1.00  0.00           O  
ATOM   4910  OE2 GLU   332      70.457  93.819  74.263  1.00  0.00           O  
ATOM   4911  C   GLU   332      67.228  92.599  79.263  1.00  0.00           C  
ATOM   4912  O   GLU   332      67.792  92.087  80.266  1.00  0.00           O  
ATOM   4913  N   ALA   333      66.182  93.398  79.416  1.00  0.00           N  
ATOM   4914  H   ALA   333      65.678  93.828  78.641  1.00  0.00           H  
ATOM   4915  CA  ALA   333      65.644  93.744  80.774  1.00  0.00           C  
ATOM   4916  HA  ALA   333      66.466  94.064  81.413  1.00  0.00           H  
ATOM   4917  CB  ALA   333      64.656  94.948  80.672  1.00  0.00           C  
ATOM   4918  HB1 ALA   333      64.273  95.189  81.663  1.00  0.00           H  
ATOM   4919  HB2 ALA   333      65.179  95.814  80.264  1.00  0.00           H  
ATOM   4920  HB3 ALA   333      63.827  94.684  80.017  1.00  0.00           H  
ATOM   4921  C   ALA   333      65.026  92.473  81.489  1.00  0.00           C  
ATOM   4922  O   ALA   333      64.981  92.425  82.690  1.00  0.00           O  
ATOM   4923  N   LEU   334      64.418  91.511  80.760  1.00  0.00           N  
ATOM   4924  H   LEU   334      64.263  91.569  79.753  1.00  0.00           H  
ATOM   4925  CA  LEU   334      63.918  90.261  81.393  1.00  0.00           C  
ATOM   4926  HA  LEU   334      63.251  90.478  82.228  1.00  0.00           H  
ATOM   4927  CB  LEU   334      63.119  89.466  80.274  1.00  0.00           C  
ATOM   4928  HB2 LEU   334      62.208  90.009  80.019  1.00  0.00           H  
ATOM   4929  HB3 LEU   334      63.721  89.406  79.367  1.00  0.00           H  
ATOM   4930  CG  LEU   334      62.764  88.062  80.746  1.00  0.00           C  
ATOM   4931  HG  LEU   334      63.710  87.579  80.988  1.00  0.00           H  
ATOM   4932  CD1 LEU   334      61.833  88.125  81.969  1.00  0.00           C  
ATOM   4933 HD11 LEU   334      61.590  87.112  82.293  1.00  0.00           H  
ATOM   4934 HD12 LEU   334      62.334  88.654  82.778  1.00  0.00           H  
ATOM   4935 HD13 LEU   334      60.917  88.651  81.702  1.00  0.00           H  
ATOM   4936  CD2 LEU   334      62.006  87.215  79.625  1.00  0.00           C  
ATOM   4937 HD21 LEU   334      61.776  86.223  80.014  1.00  0.00           H
[truncated: 12,049,421 more chars]
