# Supplementary material for: Path to Actinorhodin: Regio- and Stereoselective Ketone Reduction by a Type II Polyketide Ketoreductase Revealed in Atomistic Detail
Source: JACS Au. 2022 Apr 7;2(4):972–84. doi: 10.1021/jacsau.2c00086 (PMC9088766; doi:10.1021/jacsau.2c00086)
Supplement: Supplementary file 2 — au2c00086_si_002.zip [file au2c00086_si_002.zip › SI_files/Series_II_starting_structures/SOHax.pdb]

CRYST1  121.742  121.399  121.353  90.00  90.00  90.00 P 1           1
ATOM      1  N   MET     1      57.955  81.587  16.924  1.00  0.00           N  
ATOM      2  H1  MET     1      58.426  82.321  16.358  1.00  0.00           H  
ATOM      3  H2  MET     1      57.715  80.780  16.315  1.00  0.00           H  
ATOM      4  H3  MET     1      57.086  81.976  17.342  1.00  0.00           H  
ATOM      5  CA  MET     1      58.884  81.129  18.027  1.00  0.00           C  
ATOM      6  HA  MET     1      59.883  80.892  17.663  1.00  0.00           H  
ATOM      7  CB  MET     1      59.129  82.302  19.049  1.00  0.00           C  
ATOM      8  HB2 MET     1      59.666  83.105  18.544  1.00  0.00           H  
ATOM      9  HB3 MET     1      58.167  82.709  19.359  1.00  0.00           H  
ATOM     10  CG  MET     1      59.921  81.881  20.303  1.00  0.00           C  
ATOM     11  HG2 MET     1      59.966  82.734  20.982  1.00  0.00           H  
ATOM     12  HG3 MET     1      59.364  81.096  20.813  1.00  0.00           H  
ATOM     13  SD  MET     1      61.610  81.289  20.022  1.00  0.00           S  
ATOM     14  CE  MET     1      61.966  80.244  21.457  1.00  0.00           C  
ATOM     15  HE1 MET     1      62.974  79.839  21.372  1.00  0.00           H  
ATOM     16  HE2 MET     1      61.889  80.839  22.367  1.00  0.00           H  
ATOM     17  HE3 MET     1      61.248  79.424  21.498  1.00  0.00           H  
ATOM     18  C   MET     1      58.350  79.833  18.596  1.00  0.00           C  
ATOM     19  O   MET     1      57.133  79.762  18.867  1.00  0.00           O  
ATOM     20  N   ALA     2      59.230  78.816  18.811  1.00  0.00           N  
ATOM     21  H   ALA     2      60.210  78.826  18.528  1.00  0.00           H  
ATOM     22  CA  ALA     2      58.779  77.554  19.516  1.00  0.00           C  
ATOM     23  HA  ALA     2      57.981  77.079  18.945  1.00  0.00           H  
ATOM     24  CB  ALA     2      60.010  76.642  19.622  1.00  0.00           C  
ATOM     25  HB1 ALA     2      59.735  75.715  20.126  1.00  0.00           H  
ATOM     26  HB2 ALA     2      60.382  76.415  18.623  1.00  0.00           H  
ATOM     27  HB3 ALA     2      60.789  77.147  20.193  1.00  0.00           H  
ATOM     28  C   ALA     2      58.184  77.821  20.863  1.00  0.00           C  
ATOM     29  O   ALA     2      58.732  78.567  21.683  1.00  0.00           O  
ATOM     30  N   THR     3      57.128  77.093  21.077  1.00  0.00           N  
ATOM     31  H   THR     3      56.726  76.495  20.355  1.00  0.00           H  
ATOM     32  CA  THR     3      56.398  77.031  22.330  1.00  0.00           C  
ATOM     33  HA  THR     3      55.601  76.317  22.124  1.00  0.00           H  
ATOM     34  CB  THR     3      57.257  76.448  23.477  1.00  0.00           C  
ATOM     35  HB  THR     3      56.614  76.364  24.354  1.00  0.00           H  
ATOM     36  CG2 THR     3      57.722  74.982  23.194  1.00  0.00           C  
ATOM     37 HG21 THR     3      58.321  74.622  24.030  1.00  0.00           H  
ATOM     38 HG22 THR     3      56.850  74.340  23.070  1.00  0.00           H  
ATOM     39 HG23 THR     3      58.321  74.959  22.284  1.00  0.00           H  
ATOM     40  OG1 THR     3      58.289  77.323  23.861  1.00  0.00           O  
ATOM     41  HG1 THR     3      58.351  78.058  23.216  1.00  0.00           H  
ATOM     42  C   THR     3      55.574  78.294  22.733  1.00  0.00           C  
ATOM     43  O   THR     3      55.264  78.360  23.853  1.00  0.00           O  
ATOM     44  N   GLN     4      55.225  79.215  21.854  1.00  0.00           N  
ATOM     45  H   GLN     4      55.370  79.134  20.847  1.00  0.00           H  
ATOM     46  CA  GLN     4      54.567  80.491  22.298  1.00  0.00           C  
ATOM     47  HA  GLN     4      55.029  80.922  23.187  1.00  0.00           H  
ATOM     48  CB  GLN     4      54.746  81.500  21.187  1.00  0.00           C  
ATOM     49  HB2 GLN     4      54.317  82.447  21.513  1.00  0.00           H  
ATOM     50  HB3 GLN     4      55.813  81.664  21.045  1.00  0.00           H  
ATOM     51  CG  GLN     4      54.131  81.138  19.830  1.00  0.00           C  
ATOM     52  HG2 GLN     4      54.185  80.055  19.721  1.00  0.00           H  
ATOM     53  HG3 GLN     4      53.075  81.403  19.864  1.00  0.00           H  
ATOM     54  CD  GLN     4      54.722  81.758  18.577  1.00  0.00           C  
ATOM     55  OE1 GLN     4      55.635  82.599  18.464  1.00  0.00           O  
ATOM     56  NE2 GLN     4      54.353  81.285  17.427  1.00  0.00           N  
ATOM     57 HE21 GLN     4      53.611  80.586  17.378  1.00  0.00           H  
ATOM     58 HE22 GLN     4      54.804  81.612  16.573  1.00  0.00           H  
ATOM     59  C   GLN     4      53.119  80.223  22.753  1.00  0.00           C  
ATOM     60  O   GLN     4      52.563  81.112  23.338  1.00  0.00           O  
ATOM     61  N   ASP     5      52.457  79.135  22.442  1.00  0.00           N  
ATOM     62  H   ASP     5      52.809  78.432  21.792  1.00  0.00           H  
ATOM     63  CA  ASP     5      51.114  78.812  23.010  1.00  0.00           C  
ATOM     64  HA  ASP     5      50.631  79.768  23.214  1.00  0.00           H  
ATOM     65  CB  ASP     5      50.359  77.953  21.953  1.00  0.00           C  
ATOM     66  HB2 ASP     5      50.887  77.013  21.788  1.00  0.00           H  
ATOM     67  HB3 ASP     5      49.363  77.700  22.316  1.00  0.00           H  
ATOM     68  CG  ASP     5      50.258  78.738  20.641  1.00  0.00           C  
ATOM     69  OD1 ASP     5      49.354  79.567  20.345  1.00  0.00           O  
ATOM     70  OD2 ASP     5      51.121  78.439  19.783  1.00  0.00           O  
ATOM     71  C   ASP     5      51.090  78.132  24.342  1.00  0.00           C  
ATOM     72  O   ASP     5      50.068  78.186  25.084  1.00  0.00           O  
ATOM     73  N   SER     6      52.199  77.367  24.588  1.00  0.00           N  
ATOM     74  H   SER     6      53.062  77.498  24.060  1.00  0.00           H  
ATOM     75  CA  SER     6      52.320  76.285  25.601  1.00  0.00           C  
ATOM     76  HA  SER     6      51.579  75.528  25.341  1.00  0.00           H  
ATOM     77  CB  SER     6      53.793  75.949  25.589  1.00  0.00           C  
ATOM     78  HB2 SER     6      54.394  76.859  25.591  1.00  0.00           H  
ATOM     79  HB3 SER     6      54.066  75.384  26.480  1.00  0.00           H  
ATOM     80  OG  SER     6      54.030  75.232  24.487  1.00  0.00           O  
ATOM     81  HG  SER     6      54.723  74.567  24.675  1.00  0.00           H  
ATOM     82  C   SER     6      52.108  76.685  27.048  1.00  0.00           C  
ATOM     83  O   SER     6      52.019  77.877  27.272  1.00  0.00           O  
ATOM     84  N   GLU     7      52.113  75.723  27.946  1.00  0.00           N  
ATOM     85  H   GLU     7      52.267  74.741  27.719  1.00  0.00           H  
ATOM     86  CA  GLU     7      51.892  75.979  29.383  1.00  0.00           C  
ATOM     87  HA  GLU     7      50.908  76.441  29.462  1.00  0.00           H  
ATOM     88  CB  GLU     7      51.991  74.659  30.151  1.00  0.00           C  
ATOM     89  HB2 GLU     7      52.975  74.213  30.006  1.00  0.00           H  
ATOM     90  HB3 GLU     7      51.875  74.837  31.220  1.00  0.00           H  
ATOM     91  CG  GLU     7      50.883  73.694  29.643  1.00  0.00           C  
ATOM     92  HG2 GLU     7      51.204  73.243  28.704  1.00  0.00           H  
ATOM     93  HG3 GLU     7      50.758  72.883  30.360  1.00  0.00           H  
ATOM     94  CD  GLU     7      49.557  74.381  29.435  1.00  0.00           C  
ATOM     95  OE1 GLU     7      49.127  75.122  30.357  1.00  0.00           O  
ATOM     96  OE2 GLU     7      49.008  74.314  28.323  1.00  0.00           O  
ATOM     97  C   GLU     7      52.945  76.939  30.004  1.00  0.00           C  
ATOM     98  O   GLU     7      54.040  77.094  29.447  1.00  0.00           O  
ATOM     99  N   VAL     8      52.705  77.685  31.088  1.00  0.00           N  
ATOM    100  H   VAL     8      51.872  77.532  31.657  1.00  0.00           H  
ATOM    101  CA  VAL     8      53.537  78.781  31.620  1.00  0.00           C  
ATOM    102  HA  VAL     8      54.313  78.889  30.863  1.00  0.00           H  
ATOM    103  CB  VAL     8      52.783  80.183  31.759  1.00  0.00           C  
ATOM    104  HB  VAL     8      52.060  80.070  32.566  1.00  0.00           H  
ATOM    105  CG1 VAL     8      53.616  81.409  32.183  1.00  0.00           C  
ATOM    106 HG11 VAL     8      52.971  82.287  32.234  1.00  0.00           H  
ATOM    107 HG12 VAL     8      54.060  81.226  33.162  1.00  0.00           H  
ATOM    108 HG13 VAL     8      54.407  81.582  31.452  1.00  0.00           H  
ATOM    109  CG2 VAL     8      52.215  80.473  30.320  1.00  0.00           C  
ATOM    110 HG21 VAL     8      51.679  81.423  30.325  1.00  0.00           H  
ATOM    111 HG22 VAL     8      53.038  80.524  29.607  1.00  0.00           H  
ATOM    112 HG23 VAL     8      51.533  79.674  30.030  1.00  0.00           H  
ATOM    113  C   VAL     8      54.160  78.446  32.964  1.00  0.00           C  
ATOM    114  O   VAL     8      53.483  77.854  33.771  1.00  0.00           O  
ATOM    115  N   ALA     9      55.448  78.902  33.156  1.00  0.00           N  
ATOM    116  H   ALA     9      55.924  79.502  32.482  1.00  0.00           H  
ATOM    117  CA  ALA     9      56.253  78.590  34.301  1.00  0.00           C  
ATOM    118  HA  ALA     9      55.597  78.228  35.092  1.00  0.00           H  
ATOM    119  CB  ALA     9      57.281  77.569  33.819  1.00  0.00           C  
ATOM    120  HB1 ALA     9      57.931  77.287  34.648  1.00  0.00           H  
ATOM    121  HB2 ALA     9      56.767  76.684  33.444  1.00  0.00           H  
ATOM    122  HB3 ALA     9      57.882  78.005  33.020  1.00  0.00           H  
ATOM    123  C   ALA     9      56.987  79.774  34.899  1.00  0.00           C  
ATOM    124  O   ALA     9      57.437  80.638  34.079  1.00  0.00           O  
ATOM    125  N   LEU    10      57.179  79.735  36.215  1.00  0.00           N  
ATOM    126  H   LEU    10      56.755  79.011  36.794  1.00  0.00           H  
ATOM    127  CA  LEU    10      57.977  80.662  36.994  1.00  0.00           C  
ATOM    128  HA  LEU    10      58.568  81.235  36.279  1.00  0.00           H  
ATOM    129  CB  LEU    10      57.083  81.680  37.735  1.00  0.00           C  
ATOM    130  HB2 LEU    10      56.601  82.314  36.991  1.00  0.00           H  
ATOM    131  HB3 LEU    10      56.293  81.131  38.247  1.00  0.00           H  
ATOM    132  CG  LEU    10      57.798  82.607  38.782  1.00  0.00           C  
ATOM    133  HG  LEU    10      57.995  81.999  39.666  1.00  0.00           H  
ATOM    134  CD1 LEU    10      59.091  83.208  38.268  1.00  0.00           C  
ATOM    135 HD11 LEU    10      59.533  83.837  39.040  1.00  0.00           H  
ATOM    136 HD12 LEU    10      59.786  82.410  38.009  1.00  0.00           H  
ATOM    137 HD13 LEU    10      58.885  83.811  37.383  1.00  0.00           H  
ATOM    138  CD2 LEU    10      56.883  83.831  38.991  1.00  0.00           C  
ATOM    139 HD21 LEU    10      57.339  84.507  39.714  1.00  0.00           H  
ATOM    140 HD22 LEU    10      56.749  84.351  38.042  1.00  0.00           H  
ATOM    141 HD23 LEU    10      55.914  83.502  39.363  1.00  0.00           H  
ATOM    142  C   LEU    10      59.072  80.025  37.838  1.00  0.00           C  
ATOM    143  O   LEU    10      58.742  79.380  38.877  1.00  0.00           O  
ATOM    144  N   VAL    11      60.351  80.045  37.495  1.00  0.00           N  
ATOM    145  H   VAL    11      60.644  80.369  36.574  1.00  0.00           H  
ATOM    146  CA  VAL    11      61.482  79.641  38.308  1.00  0.00           C  
ATOM    147  HA  VAL    11      61.113  78.852  38.964  1.00  0.00           H  
ATOM    148  CB  VAL    11      62.682  78.948  37.574  1.00  0.00           C  
ATOM    149  HB  VAL    11      63.052  79.652  36.828  1.00  0.00           H  
ATOM    150  CG1 VAL    11      63.803  78.646  38.586  1.00  0.00           C  
ATOM    151 HG11 VAL    11      64.636  78.165  38.074  1.00  0.00           H  
ATOM    152 HG12 VAL    11      64.144  79.576  39.040  1.00  0.00           H  
ATOM    153 HG13 VAL    11      63.422  77.982  39.363  1.00  0.00           H  
ATOM    154  CG2 VAL    11      62.293  77.723  36.774  1.00  0.00           C  
ATOM    155 HG21 VAL    11      63.179  77.303  36.297  1.00  0.00           H  
ATOM    156 HG22 VAL    11      61.851  76.980  37.437  1.00  0.00           H  
ATOM    157 HG23 VAL    11      61.568  78.003  36.009  1.00  0.00           H  
ATOM    158  C   VAL    11      61.970  80.890  39.059  1.00  0.00           C  
ATOM    159  O   VAL    11      62.607  81.767  38.436  1.00  0.00           O  
ATOM    160  N   THR    12      61.541  81.002  40.324  1.00  0.00           N  
ATOM    161  H   THR    12      60.788  80.432  40.709  1.00  0.00           H  
ATOM    162  CA  THR    12      62.116  81.966  41.296  1.00  0.00           C  
ATOM    163  HA  THR    12      62.271  82.919  40.791  1.00  0.00           H  
ATOM    164  CB  THR    12      61.144  82.165  42.436  1.00  0.00           C  
ATOM    165  HB  THR    12      60.891  81.245  42.964  1.00  0.00           H  
ATOM    166  CG2 THR    12      61.747  83.081  43.498  1.00  0.00           C  
ATOM    167 HG21 THR    12      61.034  83.213  44.312  1.00  0.00           H  
ATOM    168 HG22 THR    12      62.662  82.635  43.887  1.00  0.00           H  
ATOM    169 HG23 THR    12      61.976  84.050  43.055  1.00  0.00           H  
ATOM    170  OG1 THR    12      60.002  82.752  41.796  1.00  0.00           O  
ATOM    171  HG1 THR    12      59.304  82.920  42.463  1.00  0.00           H  
ATOM    172  C   THR    12      63.509  81.522  41.802  1.00  0.00           C  
ATOM    173  O   THR    12      63.678  80.380  42.306  1.00  0.00           O  
ATOM    174  N   GLY    13      64.545  82.303  41.539  1.00  0.00           N  
ATOM    175  H   GLY    13      64.436  83.170  41.015  1.00  0.00           H  
ATOM    176  CA  GLY    13      65.930  82.070  41.930  1.00  0.00           C  
ATOM    177  HA2 GLY    13      66.401  83.039  42.096  1.00  0.00           H  
ATOM    178  HA3 GLY    13      65.928  81.547  42.887  1.00  0.00           H  
ATOM    179  C   GLY    13      66.821  81.265  40.944  1.00  0.00           C  
ATOM    180  O   GLY    13      67.390  80.247  41.186  1.00  0.00           O  
ATOM    181  N   ALA    14      66.858  81.782  39.658  1.00  0.00           N  
ATOM    182  H   ALA    14      66.616  82.746  39.428  1.00  0.00           H  
ATOM    183  CA  ALA    14      67.253  80.974  38.510  1.00  0.00           C  
ATOM    184  HA  ALA    14      66.938  79.995  38.870  1.00  0.00           H  
ATOM    185  CB  ALA    14      66.557  81.426  37.177  1.00  0.00           C  
ATOM    186  HB1 ALA    14      66.890  80.788  36.358  1.00  0.00           H  
ATOM    187  HB2 ALA    14      65.475  81.343  37.284  1.00  0.00           H  
ATOM    188  HB3 ALA    14      66.821  82.460  36.960  1.00  0.00           H  
ATOM    189  C   ALA    14      68.782  80.911  38.143  1.00  0.00           C  
ATOM    190  O   ALA    14      69.235  79.973  37.492  1.00  0.00           O  
ATOM    191  N   THR    15      69.640  81.870  38.602  1.00  0.00           N  
ATOM    192  H   THR    15      69.364  82.644  39.206  1.00  0.00           H  
ATOM    193  CA  THR    15      71.063  81.852  38.247  1.00  0.00           C  
ATOM    194  HA  THR    15      71.209  81.457  37.242  1.00  0.00           H  
ATOM    195  CB  THR    15      71.595  83.303  38.152  1.00  0.00           C  
ATOM    196  HB  THR    15      71.676  83.683  39.170  1.00  0.00           H  
ATOM    197  CG2 THR    15      72.938  83.389  37.436  1.00  0.00           C  
ATOM    198 HG21 THR    15      73.264  84.428  37.397  1.00  0.00           H  
ATOM    199 HG22 THR    15      73.677  82.797  37.977  1.00  0.00           H  
ATOM    200 HG23 THR    15      72.835  83.003  36.422  1.00  0.00           H  
ATOM    201  OG1 THR    15      70.724  84.016  37.304  1.00  0.00           O  
ATOM    202  HG1 THR    15      70.712  83.595  36.419  1.00  0.00           H  
ATOM    203  C   THR    15      71.861  80.823  39.024  1.00  0.00           C  
ATOM    204  O   THR    15      73.040  80.563  38.783  1.00  0.00           O  
ATOM    205  N   SER    16      71.273  80.223  40.033  1.00  0.00           N  
ATOM    206  H   SER    16      70.466  80.653  40.485  1.00  0.00           H  
ATOM    207  CA  SER    16      71.606  78.949  40.660  1.00  0.00           C  
ATOM    208  HA  SER    16      72.464  79.097  41.317  1.00  0.00           H  
ATOM    209  CB  SER    16      70.390  78.472  41.479  1.00  0.00           C  
ATOM    210  HB2 SER    16      70.273  79.142  42.329  1.00  0.00           H  
ATOM    211  HB3 SER    16      69.502  78.586  40.858  1.00  0.00           H  
ATOM    212  OG  SER    16      70.411  77.152  41.967  1.00  0.00           O  
ATOM    213  HG  SER    16      71.255  76.992  42.438  1.00  0.00           H  
ATOM    214  C   SER    16      72.030  77.877  39.625  1.00  0.00           C  
ATOM    215  O   SER    16      71.468  77.834  38.511  1.00  0.00           O  
ATOM    216  N   GLY    17      72.972  77.011  39.984  1.00  0.00           N  
ATOM    217  H   GLY    17      73.485  77.067  40.863  1.00  0.00           H  
ATOM    218  CA  GLY    17      73.375  75.840  39.096  1.00  0.00           C  
ATOM    219  HA2 GLY    17      73.644  76.218  38.110  1.00  0.00           H  
ATOM    220  HA3 GLY    17      74.266  75.371  39.513  1.00  0.00           H  
ATOM    221  C   GLY    17      72.258  74.762  38.941  1.00  0.00           C  
ATOM    222  O   GLY    17      72.099  74.128  37.901  1.00  0.00           O  
ATOM    223  N   ILE    18      71.497  74.564  40.068  1.00  0.00           N  
ATOM    224  H   ILE    18      71.804  74.847  40.999  1.00  0.00           H  
ATOM    225  CA  ILE    18      70.169  73.929  40.058  1.00  0.00           C  
ATOM    226  HA  ILE    18      70.236  72.942  39.601  1.00  0.00           H  
ATOM    227  CB  ILE    18      69.686  73.652  41.445  1.00  0.00           C  
ATOM    228  HB  ILE    18      69.780  74.585  42.000  1.00  0.00           H  
ATOM    229  CG2 ILE    18      68.260  73.223  41.416  1.00  0.00           C  
ATOM    230 HG21 ILE    18      67.920  73.024  42.431  1.00  0.00           H  
ATOM    231 HG22 ILE    18      67.651  74.014  40.978  1.00  0.00           H  
ATOM    232 HG23 ILE    18      68.164  72.317  40.817  1.00  0.00           H  
ATOM    233  CG1 ILE    18      70.550  72.603  42.199  1.00  0.00           C  
ATOM    234 HG12 ILE    18      70.475  71.654  41.667  1.00  0.00           H  
ATOM    235 HG13 ILE    18      71.593  72.917  42.144  1.00  0.00           H  
ATOM    236  CD1 ILE    18      70.199  72.354  43.682  1.00  0.00           C  
ATOM    237 HD11 ILE    18      70.871  71.604  44.095  1.00  0.00           H  
ATOM    238 HD12 ILE    18      70.305  73.284  44.242  1.00  0.00           H  
ATOM    239 HD13 ILE    18      69.170  72.000  43.757  1.00  0.00           H  
ATOM    240  C   ILE    18      69.204  74.711  39.165  1.00  0.00           C  
ATOM    241  O   ILE    18      68.592  74.062  38.279  1.00  0.00           O  
ATOM    242  N   GLY    19      69.057  76.038  39.277  1.00  0.00           N  
ATOM    243  H   GLY    19      69.719  76.629  39.780  1.00  0.00           H  
ATOM    244  CA  GLY    19      67.926  76.789  38.686  1.00  0.00           C  
ATOM    245  HA2 GLY    19      66.997  76.242  38.846  1.00  0.00           H  
ATOM    246  HA3 GLY    19      67.819  77.751  39.187  1.00  0.00           H  
ATOM    247  C   GLY    19      68.151  77.011  37.157  1.00  0.00           C  
ATOM    248  O   GLY    19      67.183  77.130  36.403  1.00  0.00           O  
ATOM    249  N   LEU    20      69.389  77.021  36.715  1.00  0.00           N  
ATOM    250  H   LEU    20      70.167  77.058  37.373  1.00  0.00           H  
ATOM    251  CA  LEU    20      69.884  76.987  35.298  1.00  0.00           C  
ATOM    252  HA  LEU    20      69.436  77.833  34.777  1.00  0.00           H  
ATOM    253  CB  LEU    20      71.459  77.277  35.133  1.00  0.00           C  
ATOM    254  HB2 LEU    20      71.697  78.197  35.669  1.00  0.00           H  
ATOM    255  HB3 LEU    20      72.009  76.472  35.620  1.00  0.00           H  
ATOM    256  CG  LEU    20      71.974  77.411  33.697  1.00  0.00           C  
ATOM    257  HG  LEU    20      71.778  76.520  33.101  1.00  0.00           H  
ATOM    258  CD1 LEU    20      71.252  78.568  33.041  1.00  0.00           C  
ATOM    259 HD11 LEU    20      71.604  78.681  32.016  1.00  0.00           H  
ATOM    260 HD12 LEU    20      70.180  78.373  33.037  1.00  0.00           H  
ATOM    261 HD13 LEU    20      71.452  79.484  33.597  1.00  0.00           H  
ATOM    262  CD2 LEU    20      73.487  77.612  33.753  1.00  0.00           C  
ATOM    263 HD21 LEU    20      73.879  77.711  32.741  1.00  0.00           H  
ATOM    264 HD22 LEU    20      73.714  78.516  34.319  1.00  0.00           H  
ATOM    265 HD23 LEU    20      73.950  76.753  34.240  1.00  0.00           H  
ATOM    266  C   LEU    20      69.405  75.715  34.606  1.00  0.00           C  
ATOM    267  O   LEU    20      68.705  75.786  33.602  1.00  0.00           O  
ATOM    268  N   GLU    21      69.611  74.583  35.268  1.00  0.00           N  
ATOM    269  H   GLU    21      70.100  74.544  36.162  1.00  0.00           H  
ATOM    270  CA  GLU    21      69.166  73.297  34.799  1.00  0.00           C  
ATOM    271  HA  GLU    21      69.439  73.283  33.744  1.00  0.00           H  
ATOM    272  CB  GLU    21      69.812  72.236  35.669  1.00  0.00           C  
ATOM    273  HB2 GLU    21      70.888  72.409  35.645  1.00  0.00           H  
ATOM    274  HB3 GLU    21      69.484  72.413  36.693  1.00  0.00           H  
ATOM    275  CG  GLU    21      69.585  70.761  35.370  1.00  0.00           C  
ATOM    276  HG2 GLU    21      70.269  70.169  35.977  1.00  0.00           H  
ATOM    277  HG3 GLU    21      68.574  70.491  35.673  1.00  0.00           H  
ATOM    278  CD  GLU    21      69.780  70.388  33.888  1.00  0.00           C  
ATOM    279  OE1 GLU    21      70.467  71.238  33.194  1.00  0.00           O  
ATOM    280  OE2 GLU    21      69.390  69.297  33.489  1.00  0.00           O  
ATOM    281  C   GLU    21      67.650  73.017  34.883  1.00  0.00           C  
ATOM    282  O   GLU    21      67.074  72.463  33.986  1.00  0.00           O  
ATOM    283  N   ILE    22      66.954  73.573  35.893  1.00  0.00           N  
ATOM    284  H   ILE    22      67.416  74.058  36.662  1.00  0.00           H  
ATOM    285  CA  ILE    22      65.474  73.564  36.034  1.00  0.00           C  
ATOM    286  HA  ILE    22      65.040  72.566  35.983  1.00  0.00           H  
ATOM    287  CB  ILE    22      65.090  74.121  37.440  1.00  0.00           C  
ATOM    288  HB  ILE    22      65.722  75.004  37.534  1.00  0.00           H  
ATOM    289  CG2 ILE    22      63.560  74.623  37.602  1.00  0.00           C  
ATOM    290 HG21 ILE    22      63.402  74.990  38.617  1.00  0.00           H  
ATOM    291 HG22 ILE    22      63.363  75.427  36.893  1.00  0.00           H  
ATOM    292 HG23 ILE    22      62.881  73.792  37.408  1.00  0.00           H  
ATOM    293  CG1 ILE    22      65.391  73.098  38.566  1.00  0.00           C  
ATOM    294 HG12 ILE    22      64.894  72.156  38.335  1.00  0.00           H  
ATOM    295 HG13 ILE    22      66.461  72.896  38.590  1.00  0.00           H  
ATOM    296  CD1 ILE    22      64.949  73.566  39.919  1.00  0.00           C  
ATOM    297 HD11 ILE    22      65.188  72.807  40.663  1.00  0.00           H  
ATOM    298 HD12 ILE    22      65.465  74.494  40.169  1.00  0.00           H  
ATOM    299 HD13 ILE    22      63.873  73.741  39.911  1.00  0.00           H  
ATOM    300  C   ILE    22      64.929  74.393  34.870  1.00  0.00           C  
ATOM    301  O   ILE    22      63.999  73.914  34.156  1.00  0.00           O  
ATOM    302  N   ALA    23      65.369  75.616  34.728  1.00  0.00           N  
ATOM    303  H   ALA    23      66.043  76.050  35.357  1.00  0.00           H  
ATOM    304  CA  ALA    23      64.927  76.479  33.642  1.00  0.00           C  
ATOM    305  HA  ALA    23      63.846  76.512  33.775  1.00  0.00           H  
ATOM    306  CB  ALA    23      65.435  77.936  33.753  1.00  0.00           C  
ATOM    307  HB1 ALA    23      65.063  78.516  32.907  1.00  0.00           H  
ATOM    308  HB2 ALA    23      65.074  78.378  34.682  1.00  0.00           H  
ATOM    309  HB3 ALA    23      66.525  77.943  33.747  1.00  0.00           H  
ATOM    310  C   ALA    23      65.180  75.897  32.216  1.00  0.00           C  
ATOM    311  O   ALA    23      64.313  75.813  31.383  1.00  0.00           O  
ATOM    312  N   ARG    24      66.378  75.280  31.960  1.00  0.00           N  
ATOM    313  H   ARG    24      67.174  75.309  32.598  1.00  0.00           H  
ATOM    314  CA  ARG    24      66.629  74.497  30.700  1.00  0.00           C  
ATOM    315  HA  ARG    24      66.432  75.191  29.882  1.00  0.00           H  
ATOM    316  CB  ARG    24      68.102  73.970  30.737  1.00  0.00           C  
ATOM    317  HB2 ARG    24      68.379  73.752  31.769  1.00  0.00           H  
ATOM    318  HB3 ARG    24      68.161  73.032  30.187  1.00  0.00           H  
ATOM    319  CG  ARG    24      69.094  74.952  30.154  1.00  0.00           C  
ATOM    320  HG2 ARG    24      68.696  75.317  29.207  1.00  0.00           H  
ATOM    321  HG3 ARG    24      69.160  75.809  30.824  1.00  0.00           H  
ATOM    322  CD  ARG    24      70.513  74.422  29.908  1.00  0.00           C  
ATOM    323  HD2 ARG    24      70.503  73.751  29.049  1.00  0.00           H  
ATOM    324  HD3 ARG    24      71.170  75.254  29.655  1.00  0.00           H  
ATOM    325  NE  ARG    24      71.075  73.688  31.109  1.00  0.00           N  
ATOM    326  HE  ARG    24      70.574  72.840  31.374  1.00  0.00           H  
ATOM    327  CZ  ARG    24      72.119  73.984  31.865  1.00  0.00           C  
ATOM    328  NH1 ARG    24      73.063  74.750  31.417  1.00  0.00           N  
ATOM    329 HH11 ARG    24      73.005  75.131  30.472  1.00  0.00           H  
ATOM    330 HH12 ARG    24      73.864  74.972  32.008  1.00  0.00           H  
ATOM    331  NH2 ARG    24      72.135  73.461  33.089  1.00  0.00           N  
ATOM    332 HH21 ARG    24      71.366  72.866  33.400  1.00  0.00           H  
ATOM    333 HH22 ARG    24      72.915  73.655  33.718  1.00  0.00           H  
ATOM    334  C   ARG    24      65.707  73.314  30.457  1.00  0.00           C  
ATOM    335  O   ARG    24      65.122  73.180  29.356  1.00  0.00           O  
ATOM    336  N   ARG    25      65.600  72.420  31.457  1.00  0.00           N  
ATOM    337  H   ARG    25      66.153  72.457  32.313  1.00  0.00           H  
ATOM    338  CA  ARG    25      64.635  71.271  31.392  1.00  0.00           C  
ATOM    339  HA  ARG    25      64.730  70.756  30.436  1.00  0.00           H  
ATOM    340  CB  ARG    25      65.021  70.391  32.619  1.00  0.00           C  
ATOM    341  HB2 ARG    25      66.028  70.009  32.446  1.00  0.00           H  
ATOM    342  HB3 ARG    25      65.073  71.044  33.490  1.00  0.00           H  
ATOM    343  CG  ARG    25      64.137  69.208  32.983  1.00  0.00           C  
ATOM    344  HG2 ARG    25      64.442  68.782  33.939  1.00  0.00           H  
ATOM    345  HG3 ARG    25      63.100  69.526  33.092  1.00  0.00           H  
ATOM    346  CD  ARG    25      64.267  68.156  31.852  1.00  0.00           C  
ATOM    347  HD2 ARG    25      64.005  68.617  30.900  1.00  0.00           H  
ATOM    348  HD3 ARG    25      65.307  67.835  31.776  1.00  0.00           H  
ATOM    349  NE  ARG    25      63.383  66.945  32.085  1.00  0.00           N  
ATOM    350  HE  ARG    25      62.428  67.015  31.732  1.00  0.00           H  
ATOM    351  CZ  ARG    25      63.677  65.857  32.663  1.00  0.00           C  
ATOM    352  NH1 ARG    25      64.737  65.771  33.359  1.00  0.00           N  
ATOM    353 HH11 ARG    25      65.351  66.578  33.453  1.00  0.00           H  
ATOM    354 HH12 ARG    25      64.972  64.893  33.823  1.00  0.00           H  
ATOM    355  NH2 ARG    25      62.838  64.883  32.733  1.00  0.00           N  
ATOM    356 HH21 ARG    25      61.912  64.979  32.319  1.00  0.00           H  
ATOM    357 HH22 ARG    25      63.100  64.017  33.205  1.00  0.00           H  
ATOM    358  C   ARG    25      63.147  71.634  31.369  1.00  0.00           C  
ATOM    359  O   ARG    25      62.504  70.970  30.583  1.00  0.00           O  
ATOM    360  N   LEU    26      62.627  72.702  31.952  1.00  0.00           N  
ATOM    361  H   LEU    26      63.121  73.252  32.656  1.00  0.00           H  
ATOM    362  CA  LEU    26      61.281  73.201  31.641  1.00  0.00           C  
ATOM    363  HA  LEU    26      60.595  72.370  31.814  1.00  0.00           H  
ATOM    364  CB  LEU    26      61.018  74.422  32.530  1.00  0.00           C  
ATOM    365  HB2 LEU    26      61.964  74.926  32.725  1.00  0.00           H  
ATOM    366  HB3 LEU    26      60.389  75.125  31.983  1.00  0.00           H  
ATOM    367  CG  LEU    26      60.329  74.090  33.903  1.00  0.00           C  
ATOM    368  HG  LEU    26      59.347  73.791  33.538  1.00  0.00           H  
ATOM    369  CD1 LEU    26      60.879  72.914  34.715  1.00  0.00           C  
ATOM    370 HD11 LEU    26      60.305  72.807  35.636  1.00  0.00           H  
ATOM    371 HD12 LEU    26      60.799  71.999  34.129  1.00  0.00           H  
ATOM    372 HD13 LEU    26      61.925  73.098  34.960  1.00  0.00           H  
ATOM    373  CD2 LEU    26      60.245  75.279  34.845  1.00  0.00           C  
ATOM    374 HD21 LEU    26      59.758  74.975  35.772  1.00  0.00           H  
ATOM    375 HD22 LEU    26      61.250  75.642  35.065  1.00  0.00           H  
ATOM    376 HD23 LEU    26      59.667  76.075  34.376  1.00  0.00           H  
ATOM    377  C   LEU    26      61.083  73.688  30.091  1.00  0.00           C  
ATOM    378  O   LEU    26      60.008  73.401  29.462  1.00  0.00           O  
ATOM    379  N   GLY    27      62.161  74.362  29.600  1.00  0.00           N  
ATOM    380  H   GLY    27      62.981  74.724  30.088  1.00  0.00           H  
ATOM    381  CA  GLY    27      62.031  74.550  28.120  1.00  0.00           C  
ATOM    382  HA2 GLY    27      61.159  75.174  27.929  1.00  0.00           H  
ATOM    383  HA3 GLY    27      62.901  75.103  27.766  1.00  0.00           H  
ATOM    384  C   GLY    27      61.899  73.243  27.272  1.00  0.00           C  
ATOM    385  O   GLY    27      60.903  73.072  26.573  1.00  0.00           O  
ATOM    386  N   LYS    28      62.754  72.196  27.444  1.00  0.00           N  
ATOM    387  H   LYS    28      63.507  72.213  28.131  1.00  0.00           H  
ATOM    388  CA  LYS    28      62.700  70.924  26.671  1.00  0.00           C  
ATOM    389  HA  LYS    28      62.771  71.171  25.611  1.00  0.00           H  
ATOM    390  CB  LYS    28      63.833  70.020  27.123  1.00  0.00           C  
ATOM    391  HB2 LYS    28      63.728  69.865  28.197  1.00  0.00           H  
ATOM    392  HB3 LYS    28      63.696  69.050  26.646  1.00  0.00           H  
ATOM    393  CG  LYS    28      65.258  70.472  26.856  1.00  0.00           C  
ATOM    394  HG2 LYS    28      65.469  71.354  27.459  1.00  0.00           H  
ATOM    395  HG3 LYS    28      65.944  69.691  27.184  1.00  0.00           H  
ATOM    396  CD  LYS    28      65.546  70.807  25.331  1.00  0.00           C  
ATOM    397  HD2 LYS    28      65.104  70.029  24.708  1.00  0.00           H  
ATOM    398  HD3 LYS    28      65.048  71.742  25.075  1.00  0.00           H  
ATOM    399  CE  LYS    28      67.075  70.931  24.986  1.00  0.00           C  
ATOM    400  HE2 LYS    28      67.496  71.791  25.506  1.00  0.00           H  
ATOM    401  HE3 LYS    28      67.602  70.049  25.351  1.00  0.00           H  
ATOM    402  NZ  LYS    28      67.302  71.074  23.536  1.00  0.00           N  
ATOM    403  HZ1 LYS    28      68.322  71.152  23.350  1.00  0.00           H  
ATOM    404  HZ2 LYS    28      66.923  70.241  23.042  1.00  0.00           H  
ATOM    405  HZ3 LYS    28      66.820  71.929  23.192  1.00  0.00           H  
ATOM    406  C   LYS    28      61.381  70.158  26.966  1.00  0.00           C  
ATOM    407  O   LYS    28      60.866  69.550  26.020  1.00  0.00           O  
ATOM    408  N   GLU    29      60.981  70.195  28.231  1.00  0.00           N  
ATOM    409  H   GLU    29      61.561  70.535  28.998  1.00  0.00           H  
ATOM    410  CA  GLU    29      59.655  69.745  28.633  1.00  0.00           C  
ATOM    411  HA  GLU    29      59.452  68.774  28.181  1.00  0.00           H  
ATOM    412  CB  GLU    29      59.658  69.582  30.115  1.00  0.00           C  
ATOM    413  HB2 GLU    29      59.815  70.553  30.584  1.00  0.00           H  
ATOM    414  HB3 GLU    29      58.681  69.225  30.440  1.00  0.00           H  
ATOM    415  CG  GLU    29      60.749  68.597  30.598  1.00  0.00           C  
ATOM    416  HG2 GLU    29      61.587  68.626  29.901  1.00  0.00           H  
ATOM    417  HG3 GLU    29      61.127  68.932  31.564  1.00  0.00           H  
ATOM    418  CD  GLU    29      60.238  67.105  30.732  1.00  0.00           C  
ATOM    419  OE1 GLU    29      61.113  66.173  30.751  1.00  0.00           O  
ATOM    420  OE2 GLU    29      59.011  66.923  30.770  1.00  0.00           O  
ATOM    421  C   GLU    29      58.467  70.578  28.046  1.00  0.00           C  
ATOM    422  O   GLU    29      57.348  70.136  28.346  1.00  0.00           O  
ATOM    423  N   GLY    30      58.639  71.632  27.219  1.00  0.00           N  
ATOM    424  H   GLY    30      59.512  72.158  27.206  1.00  0.00           H  
ATOM    425  CA  GLY    30      57.673  72.159  26.270  1.00  0.00           C  
ATOM    426  HA2 GLY    30      58.162  72.320  25.309  1.00  0.00           H  
ATOM    427  HA3 GLY    30      56.886  71.423  26.108  1.00  0.00           H  
ATOM    428  C   GLY    30      57.051  73.470  26.748  1.00  0.00           C  
ATOM    429  O   GLY    30      56.034  73.796  26.207  1.00  0.00           O  
ATOM    430  N   LEU    31      57.537  74.132  27.816  1.00  0.00           N  
ATOM    431  H   LEU    31      58.460  73.931  28.200  1.00  0.00           H  
ATOM    432  CA  LEU    31      56.840  75.195  28.555  1.00  0.00           C  
ATOM    433  HA  LEU    31      55.777  75.067  28.349  1.00  0.00           H  
ATOM    434  CB  LEU    31      57.052  75.118  30.068  1.00  0.00           C  
ATOM    435  HB2 LEU    31      58.125  75.067  30.255  1.00  0.00           H  
ATOM    436  HB3 LEU    31      56.697  76.051  30.505  1.00  0.00           H  
ATOM    437  CG  LEU    31      56.380  73.951  30.825  1.00  0.00           C  
ATOM    438  HG  LEU    31      55.568  73.644  30.167  1.00  0.00           H  
ATOM    439  CD1 LEU    31      57.231  72.710  30.976  1.00  0.00           C  
ATOM    440 HD11 LEU    31      56.672  71.950  31.521  1.00  0.00           H  
ATOM    441 HD12 LEU    31      57.496  72.329  29.990  1.00  0.00           H  
ATOM    442 HD13 LEU    31      58.139  72.956  31.526  1.00  0.00           H  
ATOM    443  CD2 LEU    31      55.742  74.393  32.164  1.00  0.00           C  
ATOM    444 HD21 LEU    31      55.284  73.532  32.652  1.00  0.00           H  
ATOM    445 HD22 LEU    31      56.511  74.813  32.813  1.00  0.00           H  
ATOM    446 HD23 LEU    31      54.979  75.148  31.972  1.00  0.00           H  
ATOM    447  C   LEU    31      57.371  76.558  28.094  1.00  0.00           C  
ATOM    448  O   LEU    31      58.482  76.708  27.636  1.00  0.00           O  
ATOM    449  N   ARG    32      56.568  77.575  28.217  1.00  0.00           N  
ATOM    450  H   ARG    32      55.553  77.538  28.313  1.00  0.00           H  
ATOM    451  CA  ARG    32      57.201  78.941  28.219  1.00  0.00           C  
ATOM    452  HA  ARG    32      57.914  78.986  27.395  1.00  0.00           H  
ATOM    453  CB  ARG    32      56.152  80.100  28.044  1.00  0.00           C  
ATOM    454  HB2 ARG    32      55.333  79.984  28.754  1.00  0.00           H  
ATOM    455  HB3 ARG    32      56.614  81.067  28.244  1.00  0.00           H  
ATOM    456  CG  ARG    32      55.613  80.040  26.565  1.00  0.00           C  
ATOM    457  HG2 ARG    32      56.430  80.225  25.868  1.00  0.00           H  
ATOM    458  HG3 ARG    32      55.233  79.041  26.353  1.00  0.00           H  
ATOM    459  CD  ARG    32      54.495  81.078  26.340  1.00  0.00           C  
ATOM    460  HD2 ARG    32      54.687  81.967  26.941  1.00  0.00           H  
ATOM    461  HD3 ARG    32      54.487  81.396  25.297  1.00  0.00           H  
ATOM    462  NE  ARG    32      53.160  80.489  26.706  1.00  0.00           N  
ATOM    463  HE  ARG    32      53.165  79.519  27.024  1.00  0.00           H  
ATOM    464  CZ  ARG    32      51.983  81.084  26.664  1.00  0.00           C  
ATOM    465  NH1 ARG    32      51.718  82.269  26.297  1.00  0.00           N  
ATOM    466 HH11 ARG    32      52.467  82.886  25.984  1.00  0.00           H  
ATOM    467 HH12 ARG    32      50.755  82.604  26.314  1.00  0.00           H  
ATOM    468  NH2 ARG    32      51.002  80.402  27.101  1.00  0.00           N  
ATOM    469 HH21 ARG    32      51.156  79.457  27.454  1.00  0.00           H  
ATOM    470 HH22 ARG    32      50.063  80.798  27.099  1.00  0.00           H  
ATOM    471  C   ARG    32      57.824  79.139  29.621  1.00  0.00           C  
ATOM    472  O   ARG    32      57.442  78.665  30.651  1.00  0.00           O  
ATOM    473  N   VAL    33      58.891  79.949  29.613  1.00  0.00           N  
ATOM    474  H   VAL    33      59.086  80.582  28.838  1.00  0.00           H  
ATOM    475  CA  VAL    33      59.896  80.033  30.688  1.00  0.00           C  
ATOM    476  HA  VAL    33      59.531  79.549  31.593  1.00  0.00           H  
ATOM    477  CB  VAL    33      61.177  79.215  30.328  1.00  0.00           C  
ATOM    478  HB  VAL    33      61.568  79.610  29.390  1.00  0.00           H  
ATOM    479  CG1 VAL    33      62.152  79.349  31.505  1.00  0.00           C  
ATOM    480 HG11 VAL    33      63.062  78.789  31.290  1.00  0.00           H  
ATOM    481 HG12 VAL    33      62.400  80.401  31.654  1.00  0.00           H  
ATOM    482 HG13 VAL    33      61.688  78.954  32.409  1.00  0.00           H  
ATOM    483  CG2 VAL    33      60.900  77.669  30.115  1.00  0.00           C  
ATOM    484 HG21 VAL    33      61.832  77.162  29.868  1.00  0.00           H  
ATOM    485 HG22 VAL    33      60.487  77.244  31.031  1.00  0.00           H  
ATOM    486 HG23 VAL    33      60.188  77.535  29.301  1.00  0.00           H  
ATOM    487  C   VAL    33      60.115  81.490  31.089  1.00  0.00           C  
ATOM    488  O   VAL    33      60.563  82.415  30.438  1.00  0.00           O  
ATOM    489  N   PHE    34      59.823  81.789  32.365  1.00  0.00           N  
ATOM    490  H   PHE    34      59.335  81.126  32.966  1.00  0.00           H  
ATOM    491  CA  PHE    34      60.132  83.031  33.062  1.00  0.00           C  
ATOM    492  HA  PHE    34      60.652  83.688  32.364  1.00  0.00           H  
ATOM    493  CB  PHE    34      58.855  83.826  33.468  1.00  0.00           C  
ATOM    494  HB2 PHE    34      58.074  83.623  32.735  1.00  0.00           H  
ATOM    495  HB3 PHE    34      58.499  83.445  34.425  1.00  0.00           H  
ATOM    496  CG  PHE    34      59.022  85.298  33.582  1.00  0.00           C  
ATOM    497  CD1 PHE    34      59.328  85.826  34.854  1.00  0.00           C  
ATOM    498  HD1 PHE    34      59.521  85.179  35.696  1.00  0.00           H  
ATOM    499  CE1 PHE    34      59.372  87.189  34.982  1.00  0.00           C  
ATOM    500  HE1 PHE    34      59.563  87.633  35.947  1.00  0.00           H  
ATOM    501  CZ  PHE    34      59.169  88.014  33.854  1.00  0.00           C  
ATOM    502  HZ  PHE    34      59.190  89.085  33.992  1.00  0.00           H  
ATOM    503  CE2 PHE    34      58.944  87.520  32.579  1.00  0.00           C  
ATOM    504  HE2 PHE    34      58.794  88.185  31.741  1.00  0.00           H  
ATOM    505  CD2 PHE    34      58.917  86.107  32.414  1.00  0.00           C  
ATOM    506  HD2 PHE    34      58.820  85.663  31.434  1.00  0.00           H  
ATOM    507  C   PHE    34      61.063  82.783  34.181  1.00  0.00           C  
ATOM    508  O   PHE    34      60.916  81.904  35.053  1.00  0.00           O  
ATOM    509  N   VAL    35      62.176  83.530  34.197  1.00  0.00           N  
ATOM    510  H   VAL    35      62.351  84.253  33.499  1.00  0.00           H  
ATOM    511  CA  VAL    35      63.291  83.419  35.207  1.00  0.00           C  
ATOM    512  HA  VAL    35      63.005  82.613  35.883  1.00  0.00           H  
ATOM    513  CB  VAL    35      64.613  83.035  34.539  1.00  0.00           C  
ATOM    514  HB  VAL    35      65.281  83.514  35.255  1.00  0.00           H  
ATOM    515  CG1 VAL    35      64.755  81.508  34.383  1.00  0.00           C  
ATOM    516 HG11 VAL    35      65.707  81.278  33.903  1.00  0.00           H  
ATOM    517 HG12 VAL    35      64.720  81.037  35.365  1.00  0.00           H  
ATOM    518 HG13 VAL    35      63.939  81.128  33.769  1.00  0.00           H  
ATOM    519  CG2 VAL    35      64.983  83.580  33.183  1.00  0.00           C  
ATOM    520 HG21 VAL    35      65.956  83.188  32.886  1.00  0.00           H  
ATOM    521 HG22 VAL    35      64.232  83.278  32.453  1.00  0.00           H  
ATOM    522 HG23 VAL    35      65.029  84.667  33.228  1.00  0.00           H  
ATOM    523  C   VAL    35      63.439  84.626  36.060  1.00  0.00           C  
ATOM    524  O   VAL    35      63.152  85.796  35.685  1.00  0.00           O  
ATOM    525  N   CYS    36      63.899  84.474  37.325  1.00  0.00           N  
ATOM    526  H   CYS    36      64.228  83.568  37.658  1.00  0.00           H  
ATOM    527  CA  CYS    36      64.003  85.520  38.385  1.00  0.00           C  
ATOM    528  HA  CYS    36      64.128  86.508  37.942  1.00  0.00           H  
ATOM    529  CB  CYS    36      62.723  85.472  39.182  1.00  0.00           C  
ATOM    530  HB2 CYS    36      61.876  85.696  38.535  1.00  0.00           H  
ATOM    531  HB3 CYS    36      62.568  84.466  39.574  1.00  0.00           H  
ATOM    532  SG  CYS    36      62.789  86.671  40.558  1.00  0.00           S  
ATOM    533  HG  CYS    36      62.944  87.871  40.080  1.00  0.00           H  
ATOM    534  C   CYS    36      65.227  85.308  39.253  1.00  0.00           C  
ATOM    535  O   CYS    36      65.506  84.170  39.604  1.00  0.00           O  
ATOM    536  N   ALA    37      65.939  86.292  39.645  1.00  0.00           N  
ATOM    537  H   ALA    37      65.693  87.239  39.359  1.00  0.00           H  
ATOM    538  CA  ALA    37      67.149  86.305  40.505  1.00  0.00           C  
ATOM    539  HA  ALA    37      66.924  85.836  41.462  1.00  0.00           H  
ATOM    540  CB  ALA    37      68.247  85.574  39.773  1.00  0.00           C  
ATOM    541  HB1 ALA    37      69.150  85.568  40.383  1.00  0.00           H  
ATOM    542  HB2 ALA    37      67.934  84.549  39.577  1.00  0.00           H  
ATOM    543  HB3 ALA    37      68.451  86.077  38.828  1.00  0.00           H  
ATOM    544  C   ALA    37      67.625  87.785  40.740  1.00  0.00           C  
ATOM    545  O   ALA    37      67.027  88.684  40.118  1.00  0.00           O  
ATOM    546  N   ARG    38      68.551  88.059  41.676  1.00  0.00           N  
ATOM    547  H   ARG    38      69.107  87.350  42.154  1.00  0.00           H  
ATOM    548  CA  ARG    38      68.833  89.425  42.086  1.00  0.00           C  
ATOM    549  HA  ARG    38      67.843  89.870  42.187  1.00  0.00           H  
ATOM    550  CB  ARG    38      69.652  89.434  43.405  1.00  0.00           C  
ATOM    551  HB2 ARG    38      70.633  88.993  43.226  1.00  0.00           H  
ATOM    552  HB3 ARG    38      69.820  90.464  43.720  1.00  0.00           H  
ATOM    553  CG  ARG    38      68.916  88.635  44.570  1.00  0.00           C  
ATOM    554  HG2 ARG    38      68.041  89.196  44.899  1.00  0.00           H  
ATOM    555  HG3 ARG    38      68.556  87.681  44.186  1.00  0.00           H  
ATOM    556  CD  ARG    38      69.863  88.382  45.794  1.00  0.00           C  
ATOM    557  HD2 ARG    38      70.347  89.321  46.064  1.00  0.00           H  
ATOM    558  HD3 ARG    38      69.260  88.076  46.649  1.00  0.00           H  
ATOM    559  NE  ARG    38      70.849  87.416  45.570  1.00  0.00           N  
ATOM    560  HE  ARG    38      71.072  87.259  44.588  1.00  0.00           H  
ATOM    561  CZ  ARG    38      71.534  86.682  46.406  1.00  0.00           C  
ATOM    562  NH1 ARG    38      71.456  86.871  47.694  1.00  0.00           N  
ATOM    563 HH11 ARG    38      70.853  87.603  48.066  1.00  0.00           H  
ATOM    564 HH12 ARG    38      72.000  86.286  48.328  1.00  0.00           H  
ATOM    565  NH2 ARG    38      72.468  85.852  45.963  1.00  0.00           N  
ATOM    566 HH21 ARG    38      72.656  85.783  44.962  1.00  0.00           H  
ATOM    567 HH22 ARG    38      72.998  85.282  46.621  1.00  0.00           H  
ATOM    568  C   ARG    38      69.618  90.258  41.095  1.00  0.00           C  
ATOM    569  O   ARG    38      69.329  91.406  40.865  1.00  0.00           O  
ATOM    570  N   GLY    39      70.672  89.649  40.465  1.00  0.00           N  
ATOM    571  H   GLY    39      70.831  88.643  40.509  1.00  0.00           H  
ATOM    572  CA  GLY    39      71.660  90.345  39.682  1.00  0.00           C  
ATOM    573  HA2 GLY    39      71.825  91.329  40.118  1.00  0.00           H  
ATOM    574  HA3 GLY    39      72.604  89.804  39.747  1.00  0.00           H  
ATOM    575  C   GLY    39      71.292  90.512  38.218  1.00  0.00           C  
ATOM    576  O   GLY    39      71.033  89.475  37.582  1.00  0.00           O  
ATOM    577  N   GLU    40      71.094  91.658  37.707  1.00  0.00           N  
ATOM    578  H   GLU    40      71.261  92.531  38.205  1.00  0.00           H  
ATOM    579  CA  GLU    40      70.599  91.835  36.338  1.00  0.00           C  
ATOM    580  HA  GLU    40      69.643  91.313  36.302  1.00  0.00           H  
ATOM    581  CB  GLU    40      70.250  93.335  35.977  1.00  0.00           C  
ATOM    582  HB2 GLU    40      69.616  93.741  36.765  1.00  0.00           H  
ATOM    583  HB3 GLU    40      71.174  93.914  35.982  1.00  0.00           H  
ATOM    584  CG  GLU    40      69.554  93.553  34.641  1.00  0.00           C  
ATOM    585  HG2 GLU    40      70.113  93.002  33.885  1.00  0.00           H  
ATOM    586  HG3 GLU    40      68.567  93.094  34.704  1.00  0.00           H  
ATOM    587  CD  GLU    40      69.362  95.046  34.108  1.00  0.00           C  
ATOM    588  OE1 GLU    40      69.431  95.226  32.827  1.00  0.00           O  
ATOM    589  OE2 GLU    40      69.405  95.959  34.939  1.00  0.00           O  
ATOM    590  C   GLU    40      71.508  91.141  35.283  1.00  0.00           C  
ATOM    591  O   GLU    40      71.036  90.315  34.526  1.00  0.00           O  
ATOM    592  N   GLU    41      72.815  91.365  35.311  1.00  0.00           N  
ATOM    593  H   GLU    41      73.275  91.966  35.994  1.00  0.00           H  
ATOM    594  CA  GLU    41      73.727  90.744  34.328  1.00  0.00           C  
ATOM    595  HA  GLU    41      73.322  90.922  33.331  1.00  0.00           H  
ATOM    596  CB  GLU    41      75.159  91.413  34.409  1.00  0.00           C  
ATOM    597  HB2 GLU    41      75.055  92.484  34.580  1.00  0.00           H  
ATOM    598  HB3 GLU    41      75.707  91.006  35.258  1.00  0.00           H  
ATOM    599  CG  GLU    41      75.946  91.173  33.129  1.00  0.00           C  
ATOM    600  HG2 GLU    41      76.949  91.583  33.247  1.00  0.00           H  
ATOM    601  HG3 GLU    41      76.058  90.099  32.977  1.00  0.00           H  
ATOM    602  CD  GLU    41      75.309  91.779  31.905  1.00  0.00           C  
ATOM    603  OE1 GLU    41      74.403  92.667  31.996  1.00  0.00           O  
ATOM    604  OE2 GLU    41      75.647  91.321  30.798  1.00  0.00           O  
ATOM    605  C   GLU    41      73.814  89.142  34.526  1.00  0.00           C  
ATOM    606  O   GLU    41      73.985  88.469  33.518  1.00  0.00           O  
ATOM    607  N   GLY    42      73.734  88.547  35.745  1.00  0.00           N  
ATOM    608  H   GLY    42      73.728  89.080  36.615  1.00  0.00           H  
ATOM    609  CA  GLY    42      73.645  87.072  35.961  1.00  0.00           C  
ATOM    610  HA2 GLY    42      74.448  86.577  35.415  1.00  0.00           H  
ATOM    611  HA3 GLY    42      73.795  86.850  37.018  1.00  0.00           H  
ATOM    612  C   GLY    42      72.258  86.488  35.495  1.00  0.00           C  
ATOM    613  O   GLY    42      72.239  85.457  34.810  1.00  0.00           O  
ATOM    614  N   LEU    43      71.145  87.227  35.726  1.00  0.00           N  
ATOM    615  H   LEU    43      71.141  88.043  36.339  1.00  0.00           H  
ATOM    616  CA  LEU    43      69.823  86.938  35.123  1.00  0.00           C  
ATOM    617  HA  LEU    43      69.628  85.875  35.268  1.00  0.00           H  
ATOM    618  CB  LEU    43      68.745  87.761  35.844  1.00  0.00           C  
ATOM    619  HB2 LEU    43      68.900  87.650  36.917  1.00  0.00           H  
ATOM    620  HB3 LEU    43      68.910  88.811  35.605  1.00  0.00           H  
ATOM    621  CG  LEU    43      67.219  87.417  35.528  1.00  0.00           C  
ATOM    622  HG  LEU    43      67.018  87.672  34.488  1.00  0.00           H  
ATOM    623  CD1 LEU    43      66.913  85.906  35.667  1.00  0.00           C  
ATOM    624 HD11 LEU    43      65.862  85.725  35.442  1.00  0.00           H  
ATOM    625 HD12 LEU    43      67.535  85.344  34.971  1.00  0.00           H  
ATOM    626 HD13 LEU    43      67.127  85.584  36.686  1.00  0.00           H  
ATOM    627  CD2 LEU    43      66.340  88.231  36.427  1.00  0.00           C  
ATOM    628 HD21 LEU    43      65.295  88.002  36.218  1.00  0.00           H  
ATOM    629 HD22 LEU    43      66.563  87.992  37.467  1.00  0.00           H  
ATOM    630 HD23 LEU    43      66.522  89.292  36.250  1.00  0.00           H  
ATOM    631  C   LEU    43      69.769  87.121  33.598  1.00  0.00           C  
ATOM    632  O   LEU    43      69.044  86.375  32.957  1.00  0.00           O  
ATOM    633  N   ARG    44      70.615  87.992  33.002  1.00  0.00           N  
ATOM    634  H   ARG    44      71.181  88.678  33.501  1.00  0.00           H  
ATOM    635  CA  ARG    44      70.778  88.003  31.519  1.00  0.00           C  
ATOM    636  HA  ARG    44      69.797  87.854  31.069  1.00  0.00           H  
ATOM    637  CB  ARG    44      71.429  89.327  31.103  1.00  0.00           C  
ATOM    638  HB2 ARG    44      70.877  90.134  31.585  1.00  0.00           H  
ATOM    639  HB3 ARG    44      72.439  89.341  31.512  1.00  0.00           H  
ATOM    640  CG  ARG    44      71.527  89.655  29.628  1.00  0.00           C  
ATOM    641  HG2 ARG    44      72.158  88.921  29.126  1.00  0.00           H  
ATOM    642  HG3 ARG    44      70.540  89.593  29.168  1.00  0.00           H  
ATOM    643  CD  ARG    44      72.133  91.125  29.425  1.00  0.00           C  
ATOM    644  HD2 ARG    44      72.893  91.314  30.184  1.00  0.00           H  
ATOM    645  HD3 ARG    44      72.629  91.185  28.456  1.00  0.00           H  
ATOM    646  NE  ARG    44      71.114  92.135  29.505  1.00  0.00           N  
ATOM    647  HE  ARG    44      70.347  92.042  28.840  1.00  0.00           H  
ATOM    648  CZ  ARG    44      71.037  93.159  30.317  1.00  0.00           C  
ATOM    649  NH1 ARG    44      71.931  93.461  31.181  1.00  0.00           N  
ATOM    650 HH11 ARG    44      72.769  92.887  31.269  1.00  0.00           H  
ATOM    651 HH12 ARG    44      71.805  94.275  31.782  1.00  0.00           H  
ATOM    652  NH2 ARG    44      69.926  93.810  30.443  1.00  0.00           N  
ATOM    653 HH21 ARG    44      69.105  93.527  29.910  1.00  0.00           H  
ATOM    654 HH22 ARG    44      69.872  94.608  31.078  1.00  0.00           H  
ATOM    655  C   ARG    44      71.782  86.899  31.084  1.00  0.00           C  
ATOM    656  O   ARG    44      71.574  86.273  30.024  1.00  0.00           O  
ATOM    657  N   THR    45      72.762  86.542  31.885  1.00  0.00           N  
ATOM    658  H   THR    45      72.980  86.999  32.771  1.00  0.00           H  
ATOM    659  CA  THR    45      73.651  85.399  31.529  1.00  0.00           C  
ATOM    660  HA  THR    45      74.089  85.649  30.563  1.00  0.00           H  
ATOM    661  CB  THR    45      74.815  85.219  32.530  1.00  0.00           C  
ATOM    662  HB  THR    45      74.428  84.884  33.493  1.00  0.00           H  
ATOM    663  CG2 THR    45      75.791  84.235  31.901  1.00  0.00           C  
ATOM    664 HG21 THR    45      76.633  84.077  32.575  1.00  0.00           H  
ATOM    665 HG22 THR    45      75.286  83.287  31.722  1.00  0.00           H  
ATOM    666 HG23 THR    45      76.154  84.638  30.956  1.00  0.00           H  
ATOM    667  OG1 THR    45      75.530  86.462  32.683  1.00  0.00           O  
ATOM    668  HG1 THR    45      74.933  87.138  33.065  1.00  0.00           H  
ATOM    669  C   THR    45      72.886  84.123  31.376  1.00  0.00           C  
ATOM    670  O   THR    45      72.967  83.390  30.402  1.00  0.00           O  
ATOM    671  N   THR    46      72.068  83.849  32.406  1.00  0.00           N  
ATOM    672  H   THR    46      72.076  84.380  33.277  1.00  0.00           H  
ATOM    673  CA  THR    46      71.066  82.745  32.390  1.00  0.00           C  
ATOM    674  HA  THR    46      71.646  81.832  32.259  1.00  0.00           H  
ATOM    675  CB  THR    46      70.289  82.759  33.677  1.00  0.00           C  
ATOM    676  HB  THR    46      69.966  83.790  33.819  1.00  0.00           H  
ATOM    677  CG2 THR    46      69.083  81.785  33.657  1.00  0.00           C  
ATOM    678 HG21 THR    46      68.557  81.837  34.611  1.00  0.00           H  
ATOM    679 HG22 THR    46      68.402  82.065  32.852  1.00  0.00           H  
ATOM    680 HG23 THR    46      69.439  80.768  33.494  1.00  0.00           H  
ATOM    681  OG1 THR    46      71.120  82.227  34.733  1.00  0.00           O  
ATOM    682  HG1 THR    46      70.693  81.435  35.120  1.00  0.00           H  
ATOM    683  C   THR    46      70.038  82.806  31.209  1.00  0.00           C  
ATOM    684  O   THR    46      69.844  81.828  30.457  1.00  0.00           O  
ATOM    685  N   LEU    47      69.570  83.984  30.919  1.00  0.00           N  
ATOM    686  H   LEU    47      69.860  84.826  31.416  1.00  0.00           H  
ATOM    687  CA  LEU    47      68.590  84.246  29.867  1.00  0.00           C  
ATOM    688  HA  LEU    47      67.841  83.459  29.955  1.00  0.00           H  
ATOM    689  CB  LEU    47      67.992  85.663  30.114  1.00  0.00           C  
ATOM    690  HB2 LEU    47      67.618  85.718  31.136  1.00  0.00           H  
ATOM    691  HB3 LEU    47      68.787  86.404  30.026  1.00  0.00           H  
ATOM    692  CG  LEU    47      66.861  86.028  29.149  1.00  0.00           C  
ATOM    693  HG  LEU    47      67.159  85.736  28.142  1.00  0.00           H  
ATOM    694  CD1 LEU    47      65.560  85.372  29.356  1.00  0.00           C  
ATOM    695 HD11 LEU    47      64.853  85.723  28.604  1.00  0.00           H  
ATOM    696 HD12 LEU    47      65.679  84.292  29.268  1.00  0.00           H  
ATOM    697 HD13 LEU    47      65.184  85.616  30.349  1.00  0.00           H  
ATOM    698  CD2 LEU    47      66.636  87.526  29.468  1.00  0.00           C  
ATOM    699 HD21 LEU    47      65.839  87.917  28.837  1.00  0.00           H  
ATOM    700 HD22 LEU    47      66.357  87.637  30.516  1.00  0.00           H  
ATOM    701 HD23 LEU    47      67.555  88.081  29.278  1.00  0.00           H  
ATOM    702  C   LEU    47      69.047  84.074  28.430  1.00  0.00           C  
ATOM    703  O   LEU    47      68.337  83.570  27.582  1.00  0.00           O  
ATOM    704  N   LYS    48      70.365  84.416  28.190  1.00  0.00           N  
ATOM    705  H   LYS    48      70.938  84.937  28.854  1.00  0.00           H  
ATOM    706  CA  LYS    48      71.054  84.066  26.974  1.00  0.00           C  
ATOM    707  HA  LYS    48      70.311  84.280  26.206  1.00  0.00           H  
ATOM    708  CB  LYS    48      72.240  84.928  26.696  1.00  0.00           C  
ATOM    709  HB2 LYS    48      72.938  84.894  27.532  1.00  0.00           H  
ATOM    710  HB3 LYS    48      72.775  84.563  25.819  1.00  0.00           H  
ATOM    711  CG  LYS    48      71.776  86.314  26.472  1.00  0.00           C  
ATOM    712  HG2 LYS    48      71.204  86.375  25.547  1.00  0.00           H  
ATOM    713  HG3 LYS    48      71.112  86.624  27.278  1.00  0.00           H  
ATOM    714  CD  LYS    48      73.009  87.249  26.403  1.00  0.00           C  
ATOM    715  HD2 LYS    48      72.673  88.286  26.391  1.00  0.00           H  
ATOM    716  HD3 LYS    48      73.609  87.119  27.303  1.00  0.00           H  
ATOM    717  CE  LYS    48      73.873  86.990  25.185  1.00  0.00           C  
ATOM    718  HE2 LYS    48      74.174  85.942  25.175  1.00  0.00           H  
ATOM    719  HE3 LYS    48      73.282  87.160  24.284  1.00  0.00           H  
ATOM    720  NZ  LYS    48      75.091  87.851  25.142  1.00  0.00           N  
ATOM    721  HZ1 LYS    48      75.642  87.630  24.289  1.00  0.00           H  
ATOM    722  HZ2 LYS    48      74.808  88.851  25.123  1.00  0.00           H  
ATOM    723  HZ3 LYS    48      75.672  87.671  25.985  1.00  0.00           H  
ATOM    724  C   LYS    48      71.372  82.592  26.800  1.00  0.00           C  
ATOM    725  O   LYS    48      71.176  81.986  25.744  1.00  0.00           O  
ATOM    726  N   GLU    49      71.646  81.934  27.952  1.00  0.00           N  
ATOM    727  H   GLU    49      71.650  82.375  28.871  1.00  0.00           H  
ATOM    728  CA  GLU    49      71.966  80.503  27.969  1.00  0.00           C  
ATOM    729  HA  GLU    49      72.700  80.252  27.204  1.00  0.00           H  
ATOM    730  CB  GLU    49      72.542  80.180  29.337  1.00  0.00           C  
ATOM    731  HB2 GLU    49      73.278  80.940  29.596  1.00  0.00           H  
ATOM    732  HB3 GLU    49      71.745  80.241  30.078  1.00  0.00           H  
ATOM    733  CG  GLU    49      73.222  78.758  29.435  1.00  0.00           C  
ATOM    734  HG2 GLU    49      73.373  78.519  30.488  1.00  0.00           H  
ATOM    735  HG3 GLU    49      72.530  78.016  29.035  1.00  0.00           H  
ATOM    736  CD  GLU    49      74.564  78.613  28.707  1.00  0.00           C  
ATOM    737  OE1 GLU    49      74.607  78.228  27.525  1.00  0.00           O  
ATOM    738  OE2 GLU    49      75.590  79.114  29.196  1.00  0.00           O  
ATOM    739  C   GLU    49      70.727  79.681  27.652  1.00  0.00           C  
ATOM    740  O   GLU    49      70.752  78.674  26.918  1.00  0.00           O  
ATOM    741  N   LEU    50      69.544  80.257  27.956  1.00  0.00           N  
ATOM    742  H   LEU    50      69.477  81.088  28.544  1.00  0.00           H  
ATOM    743  CA  LEU    50      68.232  79.773  27.491  1.00  0.00           C  
ATOM    744  HA  LEU    50      68.355  78.692  27.562  1.00  0.00           H  
ATOM    745  CB  LEU    50      67.119  80.370  28.380  1.00  0.00           C  
ATOM    746  HB2 LEU    50      67.175  81.457  28.322  1.00  0.00           H  
ATOM    747  HB3 LEU    50      66.153  80.078  27.967  1.00  0.00           H  
ATOM    748  CG  LEU    50      67.161  79.960  29.853  1.00  0.00           C  
ATOM    749  HG  LEU    50      68.178  80.150  30.198  1.00  0.00           H  
ATOM    750  CD1 LEU    50      66.077  80.794  30.634  1.00  0.00           C  
ATOM    751 HD11 LEU    50      66.093  80.515  31.687  1.00  0.00           H  
ATOM    752 HD12 LEU    50      66.297  81.858  30.538  1.00  0.00           H  
ATOM    753 HD13 LEU    50      65.090  80.588  30.220  1.00  0.00           H  
ATOM    754  CD2 LEU    50      66.857  78.453  30.098  1.00  0.00           C  
ATOM    755 HD21 LEU    50      66.906  78.241  31.167  1.00  0.00           H  
ATOM    756 HD22 LEU    50      65.859  78.218  29.727  1.00  0.00           H  
ATOM    757 HD23 LEU    50      67.593  77.843  29.574  1.00  0.00           H  
ATOM    758  C   LEU    50      67.812  80.027  26.016  1.00  0.00           C  
ATOM    759  O   LEU    50      67.303  79.123  25.374  1.00  0.00           O  
ATOM    760  N   ARG    51      68.057  81.157  25.397  1.00  0.00           N  
ATOM    761  H   ARG    51      68.301  81.992  25.928  1.00  0.00           H  
ATOM    762  CA  ARG    51      68.035  81.442  23.917  1.00  0.00           C  
ATOM    763  HA  ARG    51      67.122  81.158  23.392  1.00  0.00           H  
ATOM    764  CB  ARG    51      68.188  83.022  23.819  1.00  0.00           C  
ATOM    765  HB2 ARG    51      69.062  83.332  24.391  1.00  0.00           H  
ATOM    766  HB3 ARG    51      68.372  83.300  22.781  1.00  0.00           H  
ATOM    767  CG  ARG    51      66.994  83.763  24.316  1.00  0.00           C  
ATOM    768  HG2 ARG    51      66.832  83.511  25.364  1.00  0.00           H  
ATOM    769  HG3 ARG    51      67.196  84.833  24.273  1.00  0.00           H  
ATOM    770  CD  ARG    51      65.719  83.467  23.532  1.00  0.00           C  
ATOM    771  HD2 ARG    51      65.877  83.726  22.485  1.00  0.00           H  
ATOM    772  HD3 ARG    51      65.519  82.396  23.568  1.00  0.00           H  
ATOM    773  NE  ARG    51      64.548  84.191  24.034  1.00  0.00           N  
ATOM    774  HE  ARG    51      64.723  84.861  24.782  1.00  0.00           H  
ATOM    775  CZ  ARG    51      63.298  84.082  23.637  1.00  0.00           C  
ATOM    776  NH1 ARG    51      63.026  83.459  22.544  1.00  0.00           N  
ATOM    777 HH11 ARG    51      63.778  83.051  21.989  1.00  0.00           H  
ATOM    778 HH12 ARG    51      62.058  83.373  22.234  1.00  0.00           H  
ATOM    779  NH2 ARG    51      62.323  84.546  24.293  1.00  0.00           N  
ATOM    780 HH21 ARG    51      62.487  85.031  25.175  1.00  0.00           H  
ATOM    781 HH22 ARG    51      61.373  84.434  23.940  1.00  0.00           H  
ATOM    782  C   ARG    51      69.099  80.598  23.220  1.00  0.00           C  
ATOM    783  O   ARG    51      68.882  80.287  22.090  1.00  0.00           O  
ATOM    784  N   GLU    52      70.266  80.299  23.727  1.00  0.00           N  
ATOM    785  H   GLU    52      70.678  80.719  24.560  1.00  0.00           H  
ATOM    786  CA  GLU    52      71.103  79.232  23.029  1.00  0.00           C  
ATOM    787  HA  GLU    52      71.122  79.364  21.947  1.00  0.00           H  
ATOM    788  CB  GLU    52      72.522  79.384  23.610  1.00  0.00           C  
ATOM    789  HB2 GLU    52      72.825  80.426  23.502  1.00  0.00           H  
ATOM    790  HB3 GLU    52      72.476  79.174  24.678  1.00  0.00           H  
ATOM    791  CG  GLU    52      73.628  78.488  22.983  1.00  0.00           C  
ATOM    792  HG2 GLU    52      73.484  77.447  23.272  1.00  0.00           H  
ATOM    793  HG3 GLU    52      73.578  78.526  21.895  1.00  0.00           H  
ATOM    794  CD  GLU    52      75.035  79.015  23.493  1.00  0.00           C  
ATOM    795  OE1 GLU    52      75.318  80.255  23.639  1.00  0.00           O  
ATOM    796  OE2 GLU    52      75.945  78.168  23.754  1.00  0.00           O  
ATOM    797  C   GLU    52      70.494  77.795  23.212  1.00  0.00           C  
ATOM    798  O   GLU    52      70.455  77.118  22.170  1.00  0.00           O  
ATOM    799  N   ALA    53      69.851  77.449  24.350  1.00  0.00           N  
ATOM    800  H   ALA    53      69.791  78.037  25.180  1.00  0.00           H  
ATOM    801  CA  ALA    53      69.160  76.126  24.463  1.00  0.00           C  
ATOM    802  HA  ALA    53      69.897  75.448  24.033  1.00  0.00           H  
ATOM    803  CB  ALA    53      68.893  75.612  25.928  1.00  0.00           C  
ATOM    804  HB1 ALA    53      68.388  74.647  25.889  1.00  0.00           H  
ATOM    805  HB2 ALA    53      69.841  75.504  26.455  1.00  0.00           H  
ATOM    806  HB3 ALA    53      68.264  76.329  26.456  1.00  0.00           H  
ATOM    807  C   ALA    53      67.822  76.049  23.621  1.00  0.00           C  
ATOM    808  O   ALA    53      67.210  74.964  23.611  1.00  0.00           O  
ATOM    809  N   GLY    54      67.485  77.151  22.995  1.00  0.00           N  
ATOM    810  H   GLY    54      68.049  78.000  23.021  1.00  0.00           H  
ATOM    811  CA  GLY    54      66.270  77.277  22.197  1.00  0.00           C  
ATOM    812  HA2 GLY    54      66.416  78.096  21.493  1.00  0.00           H  
ATOM    813  HA3 GLY    54      66.160  76.366  21.609  1.00  0.00           H  
ATOM    814  C   GLY    54      64.929  77.526  22.949  1.00  0.00           C  
ATOM    815  O   GLY    54      63.884  77.239  22.343  1.00  0.00           O  
ATOM    816  N   VAL    55      64.923  78.004  24.175  1.00  0.00           N  
ATOM    817  H   VAL    55      65.752  78.354  24.654  1.00  0.00           H  
ATOM    818  CA  VAL    55      63.666  78.074  24.980  1.00  0.00           C  
ATOM    819  HA  VAL    55      63.023  77.235  24.712  1.00  0.00           H  
ATOM    820  CB  VAL    55      64.026  78.080  26.469  1.00  0.00           C  
ATOM    821  HB  VAL    55      64.542  79.026  26.634  1.00  0.00           H  
ATOM    822  CG1 VAL    55      62.815  77.957  27.379  1.00  0.00           C  
ATOM    823 HG11 VAL    55      63.140  77.968  28.419  1.00  0.00           H  
ATOM    824 HG12 VAL    55      62.139  78.793  27.200  1.00  0.00           H  
ATOM    825 HG13 VAL    55      62.297  77.021  27.170  1.00  0.00           H  
ATOM    826  CG2 VAL    55      64.884  76.796  26.810  1.00  0.00           C  
ATOM    827 HG21 VAL    55      65.141  76.801  27.870  1.00  0.00           H  
ATOM    828 HG22 VAL    55      64.306  75.900  26.581  1.00  0.00           H  
ATOM    829 HG23 VAL    55      65.798  76.800  26.216  1.00  0.00           H  
ATOM    830  C   VAL    55      63.005  79.458  24.729  1.00  0.00           C  
ATOM    831  O   VAL    55      63.731  80.382  24.463  1.00  0.00           O  
ATOM    832  N   GLU    56      61.730  79.582  24.688  1.00  0.00           N  
ATOM    833  H   GLU    56      61.109  78.787  24.539  1.00  0.00           H  
ATOM    834  CA  GLU    56      61.016  80.841  24.843  1.00  0.00           C  
ATOM    835  HA  GLU    56      61.447  81.609  24.202  1.00  0.00           H  
ATOM    836  CB  GLU    56      59.551  80.696  24.388  1.00  0.00           C  
ATOM    837  HB2 GLU    56      59.541  80.450  23.326  1.00  0.00           H  
ATOM    838  HB3 GLU    56      59.105  79.852  24.915  1.00  0.00           H  
ATOM    839  CG  GLU    56      58.679  81.923  24.611  1.00  0.00           C  
ATOM    840  HG2 GLU    56      57.633  81.666  24.445  1.00  0.00           H  
ATOM    841  HG3 GLU    56      58.765  82.253  25.646  1.00  0.00           H  
ATOM    842  CD  GLU    56      59.087  83.066  23.668  1.00  0.00           C  
ATOM    843  OE1 GLU    56      58.232  83.960  23.502  1.00  0.00           O  
ATOM    844  OE2 GLU    56      60.250  83.147  23.304  1.00  0.00           O  
ATOM    845  C   GLU    56      61.157  81.296  26.253  1.00  0.00           C  
ATOM    846  O   GLU    56      60.475  80.825  27.197  1.00  0.00           O  
ATOM    847  N   ALA    57      62.145  82.170  26.463  1.00  0.00           N  
ATOM    848  H   ALA    57      62.675  82.578  25.692  1.00  0.00           H  
ATOM    849  CA  ALA    57      62.593  82.647  27.751  1.00  0.00           C  
ATOM    850  HA  ALA    57      61.781  82.376  28.425  1.00  0.00           H  
ATOM    851  CB  ALA    57      63.951  81.953  28.097  1.00  0.00           C  
ATOM    852  HB1 ALA    57      64.303  82.303  29.067  1.00  0.00           H  
ATOM    853  HB2 ALA    57      63.809  80.873  28.131  1.00  0.00           H  
ATOM    854  HB3 ALA    57      64.690  82.197  27.334  1.00  0.00           H  
ATOM    855  C   ALA    57      62.712  84.145  27.966  1.00  0.00           C  
ATOM    856  O   ALA    57      63.072  84.827  27.022  1.00  0.00           O  
ATOM    857  N   ASP    58      62.322  84.598  29.132  1.00  0.00           N  
ATOM    858  H   ASP    58      62.005  83.956  29.859  1.00  0.00           H  
ATOM    859  CA  ASP    58      62.262  86.057  29.607  1.00  0.00           C  
ATOM    860  HA  ASP    58      63.128  86.576  29.196  1.00  0.00           H  
ATOM    861  CB  ASP    58      61.010  86.759  29.115  1.00  0.00           C  
ATOM    862  HB2 ASP    58      60.638  86.257  28.222  1.00  0.00           H  
ATOM    863  HB3 ASP    58      60.229  86.684  29.872  1.00  0.00           H  
ATOM    864  CG  ASP    58      61.275  88.221  28.803  1.00  0.00           C  
ATOM    865  OD1 ASP    58      62.302  88.708  29.233  1.00  0.00           O  
ATOM    866  OD2 ASP    58      60.466  88.921  28.179  1.00  0.00           O  
ATOM    867  C   ASP    58      62.293  86.099  31.146  1.00  0.00           C  
ATOM    868  O   ASP    58      62.087  85.073  31.752  1.00  0.00           O  
ATOM    869  N   GLY    59      62.508  87.284  31.730  1.00  0.00           N  
ATOM    870  H   GLY    59      62.624  88.175  31.247  1.00  0.00           H  
ATOM    871  CA  GLY    59      62.586  87.325  33.174  1.00  0.00           C  
ATOM    872  HA2 GLY    59      61.666  86.904  33.580  1.00  0.00           H  
ATOM    873  HA3 GLY    59      63.401  86.675  33.493  1.00  0.00           H  
ATOM    874  C   GLY    59      62.799  88.703  33.794  1.00  0.00           C  
ATOM    875  O   GLY    59      63.139  89.616  33.084  1.00  0.00           O  
ATOM    876  N   ARG    60      62.656  88.833  35.121  1.00  0.00           N  
ATOM    877  H   ARG    60      62.466  88.041  35.736  1.00  0.00           H  
ATOM    878  CA  ARG    60      62.750  90.070  35.813  1.00  0.00           C  
ATOM    879  HA  ARG    60      63.331  90.727  35.167  1.00  0.00           H  
ATOM    880  CB  ARG    60      61.350  90.641  36.081  1.00  0.00           C  
ATOM    881  HB2 ARG    60      60.703  89.816  36.381  1.00  0.00           H  
ATOM    882  HB3 ARG    60      61.421  91.316  36.935  1.00  0.00           H  
ATOM    883  CG  ARG    60      60.636  91.415  34.909  1.00  0.00           C  
ATOM    884  HG2 ARG    60      60.506  90.738  34.065  1.00  0.00           H  
ATOM    885  HG3 ARG    60      59.639  91.712  35.236  1.00  0.00           H  
ATOM    886  CD  ARG    60      61.370  92.625  34.447  1.00  0.00           C  
ATOM    887  HD2 ARG    60      62.351  92.320  34.083  1.00  0.00           H  
ATOM    888  HD3 ARG    60      60.836  93.056  33.601  1.00  0.00           H  
ATOM    889  NE  ARG    60      61.543  93.632  35.442  1.00  0.00           N  
ATOM    890  HE  ARG    60      61.174  93.420  36.369  1.00  0.00           H  
ATOM    891  CZ  ARG    60      62.130  94.815  35.299  1.00  0.00           C  
ATOM    892  NH1 ARG    60      62.370  95.257  34.131  1.00  0.00           N  
ATOM    893 HH11 ARG    60      62.112  94.704  33.314  1.00  0.00           H  
ATOM    894 HH12 ARG    60      62.821  96.164  34.012  1.00  0.00           H  
ATOM    895  NH2 ARG    60      62.553  95.507  36.300  1.00  0.00           N  
ATOM    896 HH21 ARG    60      62.442  95.150  37.249  1.00  0.00           H  
ATOM    897 HH22 ARG    60      62.998  96.410  36.144  1.00  0.00           H  
ATOM    898  C   ARG    60      63.444  89.955  37.111  1.00  0.00           C  
ATOM    899  O   ARG    60      63.171  89.017  37.867  1.00  0.00           O  
ATOM    900  N   THR    61      64.351  90.876  37.385  1.00  0.00           N  
ATOM    901  H   THR    61      64.642  91.577  36.704  1.00  0.00           H  
ATOM    902  CA  THR    61      65.055  91.004  38.703  1.00  0.00           C  
ATOM    903  HA  THR    61      65.642  90.089  38.782  1.00  0.00           H  
ATOM    904  CB  THR    61      66.005  92.289  38.761  1.00  0.00           C  
ATOM    905  HB  THR    61      66.336  92.223  39.798  1.00  0.00           H  
ATOM    906  CG2 THR    61      67.197  92.303  37.817  1.00  0.00           C  
ATOM    907 HG21 THR    61      67.760  93.226  37.954  1.00  0.00           H  
ATOM    908 HG22 THR    61      67.841  91.451  38.033  1.00  0.00           H  
ATOM    909 HG23 THR    61      66.846  92.241  36.788  1.00  0.00           H  
ATOM    910  OG1 THR    61      65.337  93.498  38.441  1.00  0.00           O  
ATOM    911  HG1 THR    61      65.969  94.245  38.495  1.00  0.00           H  
ATOM    912  C   THR    61      64.084  91.108  39.903  1.00  0.00           C  
ATOM    913  O   THR    61      62.898  91.421  39.754  1.00  0.00           O  
ATOM    914  N   CYS    62      64.603  90.596  41.035  1.00  0.00           N  
ATOM    915  H   CYS    62      65.440  90.016  41.103  1.00  0.00           H  
ATOM    916  CA  CYS    62      63.893  90.897  42.326  1.00  0.00           C  
ATOM    917  HA  CYS    62      63.534  91.926  42.354  1.00  0.00           H  
ATOM    918  CB  CYS    62      62.788  89.872  42.411  1.00  0.00           C  
ATOM    919  HB2 CYS    62      62.249  89.855  41.463  1.00  0.00           H  
ATOM    920  HB3 CYS    62      63.232  88.886  42.544  1.00  0.00           H  
ATOM    921  SG  CYS    62      61.608  90.174  43.755  1.00  0.00           S  
ATOM    922  HG  CYS    62      61.285  89.043  44.310  1.00  0.00           H  
ATOM    923  C   CYS    62      64.839  90.676  43.520  1.00  0.00           C  
ATOM    924  O   CYS    62      65.678  89.817  43.558  1.00  0.00           O  
ATOM    925  N   ASP    63      64.467  91.165  44.739  1.00  0.00           N  
ATOM    926  H   ASP    63      63.887  92.001  44.804  1.00  0.00           H  
ATOM    927  CA  ASP    63      64.781  90.659  46.030  1.00  0.00           C  
ATOM    928  HA  ASP    63      65.197  89.658  45.920  1.00  0.00           H  
ATOM    929  CB  ASP    63      65.856  91.555  46.698  1.00  0.00           C  
ATOM    930  HB2 ASP    63      66.802  91.418  46.173  1.00  0.00           H  
ATOM    931  HB3 ASP    63      65.571  92.599  46.573  1.00  0.00           H  
ATOM    932  CG  ASP    63      66.072  91.287  48.154  1.00  0.00           C  
ATOM    933  OD1 ASP    63      65.771  90.195  48.651  1.00  0.00           O  
ATOM    934  OD2 ASP    63      66.628  92.212  48.790  1.00  0.00           O  
ATOM    935  C   ASP    63      63.515  90.495  46.908  1.00  0.00           C  
ATOM    936  O   ASP    63      62.856  91.467  47.210  1.00  0.00           O  
ATOM    937  N   VAL    64      63.239  89.241  47.241  1.00  0.00           N  
ATOM    938  H   VAL    64      63.861  88.463  47.022  1.00  0.00           H  
ATOM    939  CA  VAL    64      62.033  88.832  47.947  1.00  0.00           C  
ATOM    940  HA  VAL    64      61.217  89.275  47.374  1.00  0.00           H  
ATOM    941  CB  VAL    64      61.869  87.276  47.969  1.00  0.00           C  
ATOM    942  HB  VAL    64      60.855  87.090  48.322  1.00  0.00           H  
ATOM    943  CG1 VAL    64      61.973  86.624  46.647  1.00  0.00           C  
ATOM    944 HG11 VAL    64      61.847  85.548  46.761  1.00  0.00           H  
ATOM    945 HG12 VAL    64      61.195  87.013  45.989  1.00  0.00           H  
ATOM    946 HG13 VAL    64      62.952  86.832  46.215  1.00  0.00           H  
ATOM    947  CG2 VAL    64      62.916  86.671  48.895  1.00  0.00           C  
ATOM    948 HG21 VAL    64      62.806  85.588  48.912  1.00  0.00           H  
ATOM    949 HG22 VAL    64      63.913  86.928  48.534  1.00  0.00           H  
ATOM    950 HG23 VAL    64      62.782  87.066  49.902  1.00  0.00           H  
ATOM    951  C   VAL    64      61.927  89.383  49.376  1.00  0.00           C  
ATOM    952  O   VAL    64      60.903  89.197  50.081  1.00  0.00           O  
ATOM    953  N   ARG    65      62.973  90.056  49.852  1.00  0.00           N  
ATOM    954  H   ARG    65      63.844  90.127  49.327  1.00  0.00           H  
ATOM    955  CA  ARG    65      63.039  90.735  51.083  1.00  0.00           C  
ATOM    956  HA  ARG    65      62.706  89.989  51.805  1.00  0.00           H  
ATOM    957  CB  ARG    65      64.442  91.190  51.517  1.00  0.00           C  
ATOM    958  HB2 ARG    65      64.960  91.628  50.665  1.00  0.00           H  
ATOM    959  HB3 ARG    65      64.351  91.972  52.272  1.00  0.00           H  
ATOM    960  CG  ARG    65      65.275  90.033  52.081  1.00  0.00           C  
ATOM    961  HG2 ARG    65      64.820  89.710  53.017  1.00  0.00           H  
ATOM    962  HG3 ARG    65      65.208  89.196  51.386  1.00  0.00           H  
ATOM    963  CD  ARG    65      66.741  90.319  52.341  1.00  0.00           C  
ATOM    964  HD2 ARG    65      66.819  91.039  53.155  1.00  0.00           H  
ATOM    965  HD3 ARG    65      67.222  89.402  52.679  1.00  0.00           H  
ATOM    966  NE  ARG    65      67.480  90.841  51.170  1.00  0.00           N  
ATOM    967  HE  ARG    65      67.002  90.775  50.272  1.00  0.00           H  
ATOM    968  CZ  ARG    65      68.684  91.384  51.149  1.00  0.00           C  
ATOM    969  NH1 ARG    65      69.574  91.272  52.130  1.00  0.00           N  
ATOM    970 HH11 ARG    65      69.346  90.737  52.968  1.00  0.00           H  
ATOM    971 HH12 ARG    65      70.487  91.719  52.044  1.00  0.00           H  
ATOM    972  NH2 ARG    65      69.039  92.070  50.151  1.00  0.00           N  
ATOM    973 HH21 ARG    65      68.397  92.202  49.369  1.00  0.00           H  
ATOM    974 HH22 ARG    65      69.967  92.492  50.127  1.00  0.00           H  
ATOM    975  C   ARG    65      62.123  92.004  51.064  1.00  0.00           C  
ATOM    976  O   ARG    65      62.070  92.695  52.085  1.00  0.00           O  
ATOM    977  N   SER    66      61.356  92.297  49.989  1.00  0.00           N  
ATOM    978  H   SER    66      61.497  91.854  49.081  1.00  0.00           H  
ATOM    979  CA  SER    66      60.256  93.257  49.988  1.00  0.00           C  
ATOM    980  HA  SER    66      59.872  93.289  51.008  1.00  0.00           H  
ATOM    981  CB  SER    66      60.815  94.613  49.525  1.00  0.00           C  
ATOM    982  HB2 SER    66      60.220  95.403  49.982  1.00  0.00           H  
ATOM    983  HB3 SER    66      61.830  94.714  49.908  1.00  0.00           H  
ATOM    984  OG  SER    66      60.844  94.830  48.143  1.00  0.00           O  
ATOM    985  HG  SER    66      61.214  95.719  47.960  1.00  0.00           H  
ATOM    986  C   SER    66      59.032  92.870  49.142  1.00  0.00           C  
ATOM    987  O   SER    66      59.114  91.950  48.376  1.00  0.00           O  
ATOM    988  N   VAL    67      57.902  93.469  49.488  1.00  0.00           N  
ATOM    989  H   VAL    67      57.877  94.284  50.100  1.00  0.00           H  
ATOM    990  CA  VAL    67      56.560  93.033  49.034  1.00  0.00           C  
ATOM    991  HA  VAL    67      56.553  91.951  48.900  1.00  0.00           H  
ATOM    992  CB  VAL    67      55.473  93.302  50.106  1.00  0.00           C  
ATOM    993  HB  VAL    67      55.616  94.352  50.356  1.00  0.00           H  
ATOM    994  CG1 VAL    67      54.060  93.040  49.583  1.00  0.00           C  
ATOM    995 HG11 VAL    67      53.336  93.243  50.372  1.00  0.00           H  
ATOM    996 HG12 VAL    67      53.860  93.691  48.731  1.00  0.00           H  
ATOM    997 HG13 VAL    67      53.974  91.999  49.271  1.00  0.00           H  
ATOM    998  CG2 VAL    67      55.624  92.417  51.372  1.00  0.00           C  
ATOM    999 HG21 VAL    67      54.832  92.656  52.080  1.00  0.00           H  
ATOM   1000 HG22 VAL    67      55.555  91.365  51.091  1.00  0.00           H  
ATOM   1001 HG23 VAL    67      56.594  92.606  51.834  1.00  0.00           H  
ATOM   1002  C   VAL    67      56.266  93.649  47.717  1.00  0.00           C  
ATOM   1003  O   VAL    67      55.757  92.937  46.842  1.00  0.00           O  
ATOM   1004  N   PRO    68      56.519  95.005  47.452  1.00  0.00           N  
ATOM   1005  CD  PRO    68      56.975  95.976  48.426  1.00  0.00           C  
ATOM   1006  HD2 PRO    68      58.064  96.028  48.460  1.00  0.00           H  
ATOM   1007  HD3 PRO    68      56.638  95.723  49.431  1.00  0.00           H  
ATOM   1008  CG  PRO    68      56.364  97.294  47.943  1.00  0.00           C  
ATOM   1009  HG2 PRO    68      56.970  98.145  48.251  1.00  0.00           H  
ATOM   1010  HG3 PRO    68      55.368  97.442  48.361  1.00  0.00           H  
ATOM   1011  CB  PRO    68      56.312  97.176  46.430  1.00  0.00           C  
ATOM   1012  HB2 PRO    68      57.217  97.572  45.969  1.00  0.00           H  
ATOM   1013  HB3 PRO    68      55.472  97.734  46.017  1.00  0.00           H  
ATOM   1014  CA  PRO    68      56.160  95.603  46.165  1.00  0.00           C  
ATOM   1015  HA  PRO    68      55.155  95.284  45.886  1.00  0.00           H  
ATOM   1016  C   PRO    68      56.927  95.128  44.913  1.00  0.00           C  
ATOM   1017  O   PRO    68      56.468  95.313  43.793  1.00  0.00           O  
ATOM   1018  N   GLU    69      58.143  94.637  45.264  1.00  0.00           N  
ATOM   1019  H   GLU    69      58.560  94.714  46.192  1.00  0.00           H  
ATOM   1020  CA  GLU    69      58.955  93.934  44.267  1.00  0.00           C  
ATOM   1021  HA  GLU    69      59.010  94.452  43.309  1.00  0.00           H  
ATOM   1022  CB  GLU    69      60.370  93.862  44.893  1.00  0.00           C  
ATOM   1023  HB2 GLU    69      60.628  94.828  45.328  1.00  0.00           H  
ATOM   1024  HB3 GLU    69      60.374  93.136  45.705  1.00  0.00           H  
ATOM   1025  CG  GLU    69      61.438  93.466  43.832  1.00  0.00           C  
ATOM   1026  HG2 GLU    69      62.261  92.952  44.329  1.00  0.00           H  
ATOM   1027  HG3 GLU    69      60.998  92.759  43.129  1.00  0.00           H  
ATOM   1028  CD  GLU    69      61.996  94.669  43.053  1.00  0.00           C  
ATOM   1029  OE1 GLU    69      63.169  95.091  43.380  1.00  0.00           O  
ATOM   1030  OE2 GLU    69      61.354  95.124  42.109  1.00  0.00           O  
ATOM   1031  C   GLU    69      58.314  92.558  43.843  1.00  0.00           C  
ATOM   1032  O   GLU    69      58.525  92.196  42.696  1.00  0.00           O  
ATOM   1033  N   ILE    70      57.544  91.821  44.662  1.00  0.00           N  
ATOM   1034  H   ILE    70      57.392  92.070  45.639  1.00  0.00           H  
ATOM   1035  CA  ILE    70      56.856  90.621  44.273  1.00  0.00           C  
ATOM   1036  HA  ILE    70      57.498  90.037  43.613  1.00  0.00           H  
ATOM   1037  CB  ILE    70      56.539  89.795  45.523  1.00  0.00           C  
ATOM   1038  HB  ILE    70      55.921  90.344  46.233  1.00  0.00           H  
ATOM   1039  CG2 ILE    70      55.533  88.661  45.351  1.00  0.00           C  
ATOM   1040 HG21 ILE    70      55.393  88.153  46.305  1.00  0.00           H  
ATOM   1041 HG22 ILE    70      54.580  89.068  45.013  1.00  0.00           H  
ATOM   1042 HG23 ILE    70      55.907  87.951  44.613  1.00  0.00           H  
ATOM   1043  CG1 ILE    70      57.927  89.513  46.200  1.00  0.00           C  
ATOM   1044 HG12 ILE    70      58.452  90.463  46.304  1.00  0.00           H  
ATOM   1045 HG13 ILE    70      57.743  89.138  47.207  1.00  0.00           H  
ATOM   1046  CD1 ILE    70      58.840  88.555  45.508  1.00  0.00           C  
ATOM   1047 HD11 ILE    70      59.762  88.453  46.082  1.00  0.00           H  
ATOM   1048 HD12 ILE    70      58.354  87.583  45.426  1.00  0.00           H  
ATOM   1049 HD13 ILE    70      59.073  88.928  44.512  1.00  0.00           H  
ATOM   1050  C   ILE    70      55.562  90.957  43.485  1.00  0.00           C  
ATOM   1051  O   ILE    70      55.360  90.379  42.400  1.00  0.00           O  
ATOM   1052  N   GLU    71      54.850  92.023  43.916  1.00  0.00           N  
ATOM   1053  H   GLU    71      55.016  92.554  44.771  1.00  0.00           H  
ATOM   1054  CA  GLU    71      53.728  92.464  43.077  1.00  0.00           C  
ATOM   1055  HA  GLU    71      53.108  91.568  43.035  1.00  0.00           H  
ATOM   1056  CB  GLU    71      53.087  93.671  43.686  1.00  0.00           C  
ATOM   1057  HB2 GLU    71      53.811  94.485  43.730  1.00  0.00           H  
ATOM   1058  HB3 GLU    71      52.266  94.007  43.053  1.00  0.00           H  
ATOM   1059  CG  GLU    71      52.556  93.371  45.109  1.00  0.00           C  
ATOM   1060  HG2 GLU    71      52.196  92.343  45.150  1.00  0.00           H  
ATOM   1061  HG3 GLU    71      53.375  93.452  45.824  1.00  0.00           H  
ATOM   1062  CD  GLU    71      51.394  94.347  45.535  1.00  0.00           C  
ATOM   1063  OE1 GLU    71      51.058  95.305  44.779  1.00  0.00           O  
ATOM   1064  OE2 GLU    71      50.703  94.101  46.549  1.00  0.00           O  
ATOM   1065  C   GLU    71      54.038  92.880  41.619  1.00  0.00           C  
ATOM   1066  O   GLU    71      53.494  92.381  40.600  1.00  0.00           O  
ATOM   1067  N   ALA    72      55.096  93.669  41.496  1.00  0.00           N  
ATOM   1068  H   ALA    72      55.586  94.089  42.287  1.00  0.00           H  
ATOM   1069  CA  ALA    72      55.669  94.017  40.155  1.00  0.00           C  
ATOM   1070  HA  ALA    72      54.866  94.352  39.498  1.00  0.00           H  
ATOM   1071  CB  ALA    72      56.667  95.211  40.289  1.00  0.00           C  
ATOM   1072  HB1 ALA    72      57.077  95.454  39.308  1.00  0.00           H  
ATOM   1073  HB2 ALA    72      56.144  96.079  40.689  1.00  0.00           H  
ATOM   1074  HB3 ALA    72      57.478  94.934  40.962  1.00  0.00           H  
ATOM   1075  C   ALA    72      56.292  92.746  39.447  1.00  0.00           C  
ATOM   1076  O   ALA    72      56.365  92.705  38.246  1.00  0.00           O  
ATOM   1077  N   LEU    73      56.872  91.772  40.182  1.00  0.00           N  
ATOM   1078  H   LEU    73      57.004  91.822  41.193  1.00  0.00           H  
ATOM   1079  CA  LEU    73      57.374  90.521  39.553  1.00  0.00           C  
ATOM   1080  HA  LEU    73      58.063  90.737  38.736  1.00  0.00           H  
ATOM   1081  CB  LEU    73      58.137  89.711  40.685  1.00  0.00           C  
ATOM   1082  HB2 LEU    73      59.047  90.242  40.966  1.00  0.00           H  
ATOM   1083  HB3 LEU    73      57.514  89.651  41.577  1.00  0.00           H  
ATOM   1084  CG  LEU    73      58.490  88.306  40.213  1.00  0.00           C  
ATOM   1085  HG  LEU    73      57.544  87.834  39.944  1.00  0.00           H  
ATOM   1086  CD1 LEU    73      59.449  88.367  39.014  1.00  0.00           C  
ATOM   1087 HD11 LEU    73      59.690  87.354  38.689  1.00  0.00           H  
ATOM   1088 HD12 LEU    73      58.974  88.907  38.195  1.00  0.00           H  
ATOM   1089 HD13 LEU    73      60.364  88.882  39.306  1.00  0.00           H  
ATOM   1090  CD2 LEU    73      59.211  87.444  41.345  1.00  0.00           C  
ATOM   1091 HD21 LEU    73      59.440  86.452  40.956  1.00  0.00           H  
ATOM   1092 HD22 LEU    73      60.135  87.939  41.646  1.00  0.00           H  
ATOM   1093 HD23 LEU    73      58.551  87.352  42.208  1.00  0.00           H  
ATOM   1094  C   LEU    73      56.235  89.725  38.894  1.00  0.00           C  
ATOM   1095  O   LEU    73      56.305  89.407  37.681  1.00  0.00           O  
ATOM   1096  N   VAL    74      55.209  89.356  39.615  1.00  0.00           N  
ATOM   1097  H   VAL    74      55.089  89.613  40.596  1.00  0.00           H  
ATOM   1098  CA  VAL    74      54.074  88.490  39.053  1.00  0.00           C  
ATOM   1099  HA  VAL    74      54.424  87.644  38.461  1.00  0.00           H  
ATOM   1100  CB  VAL    74      53.315  87.957  40.287  1.00  0.00           C  
ATOM   1101  HB  VAL    74      52.824  88.827  40.723  1.00  0.00           H  
ATOM   1102  CG1 VAL    74      52.226  86.930  39.959  1.00  0.00           C  
ATOM   1103 HG11 VAL    74      51.742  86.606  40.881  1.00  0.00           H  
ATOM   1104 HG12 VAL    74      51.485  87.382  39.300  1.00  0.00           H  
ATOM   1105 HG13 VAL    74      52.675  86.069  39.463  1.00  0.00           H  
ATOM   1106  CG2 VAL    74      54.288  87.314  41.250  1.00  0.00           C  
ATOM   1107 HG21 VAL    74      53.747  86.940  42.119  1.00  0.00           H  
ATOM   1108 HG22 VAL    74      54.797  86.487  40.756  1.00  0.00           H  
ATOM   1109 HG23 VAL    74      55.024  88.052  41.571  1.00  0.00           H  
ATOM   1110  C   VAL    74      53.223  89.292  38.063  1.00  0.00           C  
ATOM   1111  O   VAL    74      52.798  88.705  37.066  1.00  0.00           O  
ATOM   1112  N   ALA    75      53.126  90.605  38.044  1.00  0.00           N  
ATOM   1113  H   ALA    75      53.525  91.200  38.769  1.00  0.00           H  
ATOM   1114  CA  ALA    75      52.465  91.329  37.025  1.00  0.00           C  
ATOM   1115  HA  ALA    75      51.454  90.974  36.820  1.00  0.00           H  
ATOM   1116  CB  ALA    75      52.466  92.787  37.574  1.00  0.00           C  
ATOM   1117  HB1 ALA    75      51.974  93.446  36.859  1.00  0.00           H  
ATOM   1118  HB2 ALA    75      51.933  92.820  38.524  1.00  0.00           H  
ATOM   1119  HB3 ALA    75      53.494  93.118  37.723  1.00  0.00           H  
ATOM   1120  C   ALA    75      53.207  91.172  35.605  1.00  0.00           C  
ATOM   1121  O   ALA    75      52.483  91.048  34.605  1.00  0.00           O  
ATOM   1122  N   ALA    76      54.558  91.139  35.584  1.00  0.00           N  
ATOM   1123  H   ALA    76      55.148  91.293  36.402  1.00  0.00           H  
ATOM   1124  CA  ALA    76      55.278  90.878  34.368  1.00  0.00           C  
ATOM   1125  HA  ALA    76      54.776  91.490  33.617  1.00  0.00           H  
ATOM   1126  CB  ALA    76      56.733  91.158  34.718  1.00  0.00           C  
ATOM   1127  HB1 ALA    76      57.358  90.984  33.843  1.00  0.00           H  
ATOM   1128  HB2 ALA    76      56.837  92.195  35.037  1.00  0.00           H  
ATOM   1129  HB3 ALA    76      57.047  90.497  35.526  1.00  0.00           H  
ATOM   1130  C   ALA    76      55.271  89.450  33.741  1.00  0.00           C  
ATOM   1131  O   ALA    76      55.339  89.444  32.492  1.00  0.00           O  
ATOM   1132  N   VAL    77      55.027  88.348  34.520  1.00  0.00           N  
ATOM   1133  H   VAL    77      54.964  88.371  35.538  1.00  0.00           H  
ATOM   1134  CA  VAL    77      54.834  87.014  33.926  1.00  0.00           C  
ATOM   1135  HA  VAL    77      55.523  86.950  33.084  1.00  0.00           H  
ATOM   1136  CB  VAL    77      55.241  85.855  34.941  1.00  0.00           C  
ATOM   1137  HB  VAL    77      56.218  86.052  35.381  1.00  0.00           H  
ATOM   1138  CG1 VAL    77      54.297  85.779  36.130  1.00  0.00           C  
ATOM   1139 HG11 VAL    77      54.613  84.976  36.794  1.00  0.00           H  
ATOM   1140 HG12 VAL    77      54.316  86.726  36.669  1.00  0.00           H  
ATOM   1141 HG13 VAL    77      53.284  85.583  35.778  1.00  0.00           H  
ATOM   1142  CG2 VAL    77      55.284  84.567  34.144  1.00  0.00           C  
ATOM   1143 HG21 VAL    77      55.560  83.742  34.800  1.00  0.00           H  
ATOM   1144 HG22 VAL    77      54.302  84.375  33.711  1.00  0.00           H  
ATOM   1145 HG23 VAL    77      56.021  84.658  33.345  1.00  0.00           H  
ATOM   1146  C   VAL    77      53.424  86.810  33.281  1.00  0.00           C  
ATOM   1147  O   VAL    77      53.321  86.282  32.180  1.00  0.00           O  
ATOM   1148  N   VAL    78      52.424  87.404  33.878  1.00  0.00           N  
ATOM   1149  H   VAL    78      52.494  87.932  34.748  1.00  0.00           H  
ATOM   1150  CA  VAL    78      51.024  87.328  33.265  1.00  0.00           C  
ATOM   1151  HA  VAL    78      51.007  86.318  32.856  1.00  0.00           H  
ATOM   1152  CB  VAL    78      49.885  87.490  34.243  1.00  0.00           C  
ATOM   1153  HB  VAL    78      49.051  87.179  33.613  1.00  0.00           H  
ATOM   1154  CG1 VAL    78      49.981  86.574  35.511  1.00  0.00           C  
ATOM   1155 HG11 VAL    78      49.123  86.757  36.158  1.00  0.00           H  
ATOM   1156 HG12 VAL    78      49.989  85.527  35.205  1.00  0.00           H  
ATOM   1157 HG13 VAL    78      50.899  86.799  36.054  1.00  0.00           H  
ATOM   1158  CG2 VAL    78      49.609  88.976  34.759  1.00  0.00           C  
ATOM   1159 HG21 VAL    78      48.771  88.969  35.455  1.00  0.00           H  
ATOM   1160 HG22 VAL    78      50.496  89.357  35.263  1.00  0.00           H  
ATOM   1161 HG23 VAL    78      49.371  89.618  33.911  1.00  0.00           H  
ATOM   1162  C   VAL    78      50.797  88.398  32.181  1.00  0.00           C  
ATOM   1163  O   VAL    78      50.019  88.131  31.254  1.00  0.00           O  
ATOM   1164  N   GLU    79      51.581  89.455  32.128  1.00  0.00           N  
ATOM   1165  H   GLU    79      52.165  89.736  32.915  1.00  0.00           H  
ATOM   1166  CA  GLU    79      51.720  90.330  30.992  1.00  0.00           C  
ATOM   1167  HA  GLU    79      50.689  90.505  30.686  1.00  0.00           H  
ATOM   1168  CB  GLU    79      52.451  91.647  31.382  1.00  0.00           C  
ATOM   1169  HB2 GLU    79      51.927  92.098  32.224  1.00  0.00           H  
ATOM   1170  HB3 GLU    79      53.454  91.398  31.726  1.00  0.00           H  
ATOM   1171  CG  GLU    79      52.564  92.673  30.283  1.00  0.00           C  
ATOM   1172  HG2 GLU    79      52.724  92.154  29.338  1.00  0.00           H  
ATOM   1173  HG3 GLU    79      51.612  93.199  30.200  1.00  0.00           H  
ATOM   1174  CD  GLU    79      53.727  93.748  30.480  1.00  0.00           C  
ATOM   1175  OE1 GLU    79      53.925  94.029  31.692  1.00  0.00           O  
ATOM   1176  OE2 GLU    79      54.318  94.182  29.512  1.00  0.00           O  
ATOM   1177  C   GLU    79      52.444  89.756  29.827  1.00  0.00           C  
ATOM   1178  O   GLU    79      51.943  89.715  28.669  1.00  0.00           O  
ATOM   1179  N   ARG    80      53.646  89.241  30.136  1.00  0.00           N  
ATOM   1180  H   ARG    80      54.054  89.220  31.071  1.00  0.00           H  
ATOM   1181  CA  ARG    80      54.524  88.611  28.992  1.00  0.00           C  
ATOM   1182  HA  ARG    80      54.481  89.253  28.113  1.00  0.00           H  
ATOM   1183  CB  ARG    80      55.985  88.501  29.542  1.00  0.00           C  
ATOM   1184  HB2 ARG    80      56.333  89.498  29.808  1.00  0.00           H  
ATOM   1185  HB3 ARG    80      55.969  87.913  30.459  1.00  0.00           H  
ATOM   1186  CG  ARG    80      56.962  87.890  28.600  1.00  0.00           C  
ATOM   1187  HG2 ARG    80      57.942  87.883  29.077  1.00  0.00           H  
ATOM   1188  HG3 ARG    80      56.679  86.850  28.437  1.00  0.00           H  
ATOM   1189  CD  ARG    80      57.091  88.581  27.230  1.00  0.00           C  
ATOM   1190  HD2 ARG    80      56.100  88.627  26.777  1.00  0.00           H  
ATOM   1191  HD3 ARG    80      57.414  89.609  27.396  1.00  0.00           H  
ATOM   1192  NE  ARG    80      58.015  87.957  26.258  1.00  0.00           N  
ATOM   1193  HE  ARG    80      58.949  88.365  26.205  1.00  0.00           H  
ATOM   1194  CZ  ARG    80      57.773  86.902  25.423  1.00  0.00           C  
ATOM   1195  NH1 ARG    80      56.545  86.383  25.382  1.00  0.00           N  
ATOM   1196 HH11 ARG    80      55.807  86.774  25.969  1.00  0.00           H  
ATOM   1197 HH12 ARG    80      56.344  85.595  24.767  1.00  0.00           H  
ATOM   1198  NH2 ARG    80      58.736  86.321  24.807  1.00  0.00           N  
ATOM   1199 HH21 ARG    80      59.693  86.645  24.939  1.00  0.00           H  
ATOM   1200 HH22 ARG    80      58.543  85.534  24.187  1.00  0.00           H  
ATOM   1201  C   ARG    80      54.009  87.267  28.501  1.00  0.00           C  
ATOM   1202  O   ARG    80      54.219  87.004  27.294  1.00  0.00           O  
ATOM   1203  N   TYR    81      53.467  86.467  29.365  1.00  0.00           N  
ATOM   1204  H   TYR    81      53.347  86.673  30.357  1.00  0.00           H  
ATOM   1205  CA  TYR    81      52.987  85.188  28.941  1.00  0.00           C  
ATOM   1206  HA  TYR    81      52.973  85.091  27.856  1.00  0.00           H  
ATOM   1207  CB  TYR    81      53.977  84.163  29.552  1.00  0.00           C  
ATOM   1208  HB2 TYR    81      53.933  84.297  30.633  1.00  0.00           H  
ATOM   1209  HB3 TYR    81      53.572  83.175  29.337  1.00  0.00           H  
ATOM   1210  CG  TYR    81      55.434  84.117  29.187  1.00  0.00           C  
ATOM   1211  CD1 TYR    81      55.860  84.237  27.833  1.00  0.00           C  
ATOM   1212  HD1 TYR    81      55.145  84.426  27.045  1.00  0.00           H  
ATOM   1213  CE1 TYR    81      57.260  84.102  27.535  1.00  0.00           C  
ATOM   1214  HE1 TYR    81      57.574  84.156  26.503  1.00  0.00           H  
ATOM   1215  CZ  TYR    81      58.230  83.905  28.513  1.00  0.00           C  
ATOM   1216  OH  TYR    81      59.497  83.901  28.166  1.00  0.00           O  
ATOM   1217  HH  TYR    81      60.030  83.492  28.879  1.00  0.00           H  
ATOM   1218  CE2 TYR    81      57.763  83.853  29.855  1.00  0.00           C  
ATOM   1219  HE2 TYR    81      58.477  83.812  30.663  1.00  0.00           H  
ATOM   1220  CD2 TYR    81      56.427  83.856  30.142  1.00  0.00           C  
ATOM   1221  HD2 TYR    81      56.121  83.646  31.156  1.00  0.00           H  
ATOM   1222  C   TYR    81      51.473  84.950  29.299  1.00  0.00           C  
ATOM   1223  O   TYR    81      50.756  84.484  28.447  1.00  0.00           O  
ATOM   1224  N   GLY    82      51.039  85.272  30.495  1.00  0.00           N  
ATOM   1225  H   GLY    82      51.596  85.856  31.120  1.00  0.00           H  
ATOM   1226  CA  GLY    82      49.741  84.869  31.117  1.00  0.00           C  
ATOM   1227  HA2 GLY    82      49.161  85.776  31.285  1.00  0.00           H  
ATOM   1228  HA3 GLY    82      49.196  84.273  30.384  1.00  0.00           H  
ATOM   1229  C   GLY    82      49.756  84.072  32.448  1.00  0.00           C  
ATOM   1230  O   GLY    82      50.807  83.865  32.974  1.00  0.00           O  
ATOM   1231  N   PRO    83      48.577  83.646  32.888  1.00  0.00           N  
ATOM   1232  CD  PRO    83      47.266  83.817  32.291  1.00  0.00           C  
ATOM   1233  HD2 PRO    83      47.025  82.988  31.625  1.00  0.00           H  
ATOM   1234  HD3 PRO    83      47.220  84.728  31.696  1.00  0.00           H  
ATOM   1235  CG  PRO    83      46.290  83.878  33.478  1.00  0.00           C  
ATOM   1236  HG2 PRO    83      45.263  83.667  33.180  1.00  0.00           H  
ATOM   1237  HG3 PRO    83      46.289  84.855  33.962  1.00  0.00           H  
ATOM   1238  CB  PRO    83      46.864  82.795  34.370  1.00  0.00           C  
ATOM   1239  HB2 PRO    83      46.547  81.799  34.060  1.00  0.00           H  
ATOM   1240  HB3 PRO    83      46.559  82.917  35.409  1.00  0.00           H  
ATOM   1241  CA  PRO    83      48.396  83.006  34.182  1.00  0.00           C  
ATOM   1242  HA  PRO    83      48.737  83.640  35.000  1.00  0.00           H  
ATOM   1243  C   PRO    83      49.361  81.731  34.410  1.00  0.00           C  
ATOM   1244  O   PRO    83      49.432  80.791  33.580  1.00  0.00           O  
ATOM   1245  N   VAL    84      49.980  81.599  35.604  1.00  0.00           N  
ATOM   1246  H   VAL    84      49.693  82.064  36.466  1.00  0.00           H  
ATOM   1247  CA  VAL    84      51.163  80.730  35.722  1.00  0.00           C  
ATOM   1248  HA  VAL    84      51.815  80.716  34.848  1.00  0.00           H  
ATOM   1249  CB  VAL    84      52.072  81.273  36.849  1.00  0.00           C  
ATOM   1250  HB  VAL    84      51.466  81.448  37.737  1.00  0.00           H  
ATOM   1251  CG1 VAL    84      53.151  80.251  37.264  1.00  0.00           C  
ATOM   1252 HG11 VAL    84      53.767  80.675  38.058  1.00  0.00           H  
ATOM   1253 HG12 VAL    84      52.671  79.341  37.624  1.00  0.00           H  
ATOM   1254 HG13 VAL    84      53.779  80.016  36.405  1.00  0.00           H  
ATOM   1255  CG2 VAL    84      52.692  82.593  36.395  1.00  0.00           C  
ATOM   1256 HG21 VAL    84      53.335  82.984  37.184  1.00  0.00           H  
ATOM   1257 HG22 VAL    84      53.283  82.427  35.495  1.00  0.00           H  
ATOM   1258 HG23 VAL    84      51.901  83.312  36.183  1.00  0.00           H  
ATOM   1259  C   VAL    84      50.624  79.314  35.893  1.00  0.00           C  
ATOM   1260  O   VAL    84      49.677  79.131  36.659  1.00  0.00           O  
ATOM   1261  N   ASP    85      51.071  78.212  35.208  1.00  0.00           N  
ATOM   1262  H   ASP    85      51.673  78.290  34.389  1.00  0.00           H  
ATOM   1263  CA  ASP    85      50.759  76.839  35.543  1.00  0.00           C  
ATOM   1264  HA  ASP    85      49.817  76.991  36.070  1.00  0.00           H  
ATOM   1265  CB  ASP    85      50.587  75.940  34.365  1.00  0.00           C  
ATOM   1266  HB2 ASP    85      51.569  75.695  33.957  1.00  0.00           H  
ATOM   1267  HB3 ASP    85      50.135  75.004  34.693  1.00  0.00           H  
ATOM   1268  CG  ASP    85      49.724  76.555  33.260  1.00  0.00           C  
ATOM   1269  OD1 ASP    85      50.259  77.308  32.430  1.00  0.00           O  
ATOM   1270  OD2 ASP    85      48.493  76.228  33.357  1.00  0.00           O  
ATOM   1271  C   ASP    85      51.779  76.103  36.489  1.00  0.00           C  
ATOM   1272  O   ASP    85      51.385  75.148  37.119  1.00  0.00           O  
ATOM   1273  N   VAL    86      53.028  76.571  36.570  1.00  0.00           N  
ATOM   1274  H   VAL    86      53.299  77.438  36.106  1.00  0.00           H  
ATOM   1275  CA  VAL    86      54.153  75.961  37.291  1.00  0.00           C  
ATOM   1276  HA  VAL    86      53.762  75.167  37.928  1.00  0.00           H  
ATOM   1277  CB  VAL    86      55.166  75.352  36.361  1.00  0.00           C  
ATOM   1278  HB  VAL    86      55.356  76.150  35.643  1.00  0.00           H  
ATOM   1279  CG1 VAL    86      56.521  75.033  36.955  1.00  0.00           C  
ATOM   1280 HG11 VAL    86      57.162  74.600  36.187  1.00  0.00           H  
ATOM   1281 HG12 VAL    86      56.976  75.948  37.334  1.00  0.00           H  
ATOM   1282 HG13 VAL    86      56.402  74.322  37.772  1.00  0.00           H  
ATOM   1283  CG2 VAL    86      54.588  74.077  35.648  1.00  0.00           C  
ATOM   1284 HG21 VAL    86      55.343  73.658  34.982  1.00  0.00           H  
ATOM   1285 HG22 VAL    86      54.312  73.334  36.397  1.00  0.00           H  
ATOM   1286 HG23 VAL    86      53.706  74.352  35.068  1.00  0.00           H  
ATOM   1287  C   VAL    86      54.867  77.100  38.102  1.00  0.00           C  
ATOM   1288  O   VAL    86      55.565  77.903  37.456  1.00  0.00           O  
ATOM   1289  N   LEU    87      54.766  77.073  39.435  1.00  0.00           N  
ATOM   1290  H   LEU    87      54.097  76.507  39.956  1.00  0.00           H  
ATOM   1291  CA  LEU    87      55.634  77.872  40.231  1.00  0.00           C  
ATOM   1292  HA  LEU    87      56.066  78.652  39.604  1.00  0.00           H  
ATOM   1293  CB  LEU    87      54.890  78.540  41.334  1.00  0.00           C  
ATOM   1294  HB2 LEU    87      54.142  79.201  40.894  1.00  0.00           H  
ATOM   1295  HB3 LEU    87      54.350  77.777  41.896  1.00  0.00           H  
ATOM   1296  CG  LEU    87      55.771  79.384  42.351  1.00  0.00           C  
ATOM   1297  HG  LEU    87      56.482  78.697  42.809  1.00  0.00           H  
ATOM   1298  CD1 LEU    87      56.658  80.497  41.632  1.00  0.00           C  
ATOM   1299 HD11 LEU    87      57.237  81.041  42.380  1.00  0.00           H  
ATOM   1300 HD12 LEU    87      57.337  80.021  40.924  1.00  0.00           H  
ATOM   1301 HD13 LEU    87      56.010  81.194  41.100  1.00  0.00           H  
ATOM   1302  CD2 LEU    87      54.896  79.972  43.460  1.00  0.00           C  
ATOM   1303 HD21 LEU    87      55.518  80.547  44.147  1.00  0.00           H  
ATOM   1304 HD22 LEU    87      54.142  80.624  43.022  1.00  0.00           H  
ATOM   1305 HD23 LEU    87      54.405  79.164  44.004  1.00  0.00           H  
ATOM   1306  C   LEU    87      56.780  76.958  40.824  1.00  0.00           C  
ATOM   1307  O   LEU    87      56.494  76.035  41.555  1.00  0.00           O  
ATOM   1308  N   VAL    88      58.022  77.383  40.667  1.00  0.00           N  
ATOM   1309  H   VAL    88      58.247  78.223  40.133  1.00  0.00           H  
ATOM   1310  CA  VAL    88      59.224  76.717  41.231  1.00  0.00           C  
ATOM   1311  HA  VAL    88      58.840  75.871  41.800  1.00  0.00           H  
ATOM   1312  CB  VAL    88      60.152  75.961  40.292  1.00  0.00           C  
ATOM   1313  HB  VAL    88      60.684  76.668  39.655  1.00  0.00           H  
ATOM   1314  CG1 VAL    88      61.196  75.177  41.125  1.00  0.00           C  
ATOM   1315 HG11 VAL    88      61.863  74.634  40.455  1.00  0.00           H  
ATOM   1316 HG12 VAL    88      61.778  75.875  41.729  1.00  0.00           H  
ATOM   1317 HG13 VAL    88      60.684  74.471  41.779  1.00  0.00           H  
ATOM   1318  CG2 VAL    88      59.329  75.019  39.335  1.00  0.00           C  
ATOM   1319 HG21 VAL    88      60.012  74.488  38.672  1.00  0.00           H  
ATOM   1320 HG22 VAL    88      58.767  74.299  39.929  1.00  0.00           H  
ATOM   1321 HG23 VAL    88      58.639  75.618  38.740  1.00  0.00           H  
ATOM   1322  C   VAL    88      59.941  77.704  42.126  1.00  0.00           C  
ATOM   1323  O   VAL    88      60.438  78.707  41.653  1.00  0.00           O  
ATOM   1324  N   ASN    89      59.964  77.357  43.448  1.00  0.00           N  
ATOM   1325  H   ASN    89      59.574  76.489  43.818  1.00  0.00           H  
ATOM   1326  CA  ASN    89      60.577  78.242  44.470  1.00  0.00           C  
ATOM   1327  HA  ASN    89      60.670  79.260  44.090  1.00  0.00           H  
ATOM   1328  CB  ASN    89      59.630  78.232  45.721  1.00  0.00           C  
ATOM   1329  HB2 ASN    89      59.392  77.203  45.992  1.00  0.00           H  
ATOM   1330  HB3 ASN    89      60.144  78.676  46.574  1.00  0.00           H  
ATOM   1331  CG  ASN    89      58.365  78.984  45.451  1.00  0.00           C  
ATOM   1332  OD1 ASN    89      58.291  79.977  44.749  1.00  0.00           O  
ATOM   1333  ND2 ASN    89      57.279  78.504  46.063  1.00  0.00           N  
ATOM   1334 HD21 ASN    89      56.379  78.970  45.944  1.00  0.00           H  
ATOM   1335 HD22 ASN    89      57.349  77.673  46.650  1.00  0.00           H  
ATOM   1336  C   ASN    89      62.005  77.826  44.803  1.00  0.00           C  
ATOM   1337  O   ASN    89      62.180  77.148  45.822  1.00  0.00           O  
ATOM   1338  N   ASN    90      62.989  78.205  44.028  1.00  0.00           N  
ATOM   1339  H   ASN    90      62.886  78.827  43.227  1.00  0.00           H  
ATOM   1340  CA  ASN    90      64.418  77.716  44.289  1.00  0.00           C  
ATOM   1341  HA  ASN    90      64.293  76.703  44.674  1.00  0.00           H  
ATOM   1342  CB  ASN    90      65.267  77.748  42.950  1.00  0.00           C  
ATOM   1343  HB2 ASN    90      64.654  77.311  42.161  1.00  0.00           H  
ATOM   1344  HB3 ASN    90      65.428  78.794  42.687  1.00  0.00           H  
ATOM   1345  CG  ASN    90      66.633  77.047  42.918  1.00  0.00           C  
ATOM   1346  OD1 ASN    90      66.704  75.856  43.194  1.00  0.00           O  
ATOM   1347  ND2 ASN    90      67.641  77.815  42.664  1.00  0.00           N  
ATOM   1348 HD21 ASN    90      68.587  77.437  42.686  1.00  0.00           H  
ATOM   1349 HD22 ASN    90      67.489  78.798  42.443  1.00  0.00           H  
ATOM   1350  C   ASN    90      65.180  78.511  45.328  1.00  0.00           C  
ATOM   1351  O   ASN    90      66.239  78.033  45.756  1.00  0.00           O  
ATOM   1352  N   ALA    91      64.731  79.744  45.608  1.00  0.00           N  
ATOM   1353  H   ALA    91      63.854  80.099  45.230  1.00  0.00           H  
ATOM   1354  CA  ALA    91      65.416  80.720  46.470  1.00  0.00           C  
ATOM   1355  HA  ALA    91      66.296  81.042  45.912  1.00  0.00           H  
ATOM   1356  CB  ALA    91      64.502  81.899  46.760  1.00  0.00           C  
ATOM   1357  HB1 ALA    91      65.022  82.613  47.398  1.00  0.00           H  
ATOM   1358  HB2 ALA    91      64.224  82.383  45.824  1.00  0.00           H  
ATOM   1359  HB3 ALA    91      63.604  81.546  47.267  1.00  0.00           H  
ATOM   1360  C   ALA    91      65.922  80.123  47.818  1.00  0.00           C  
ATOM   1361  O   ALA    91      65.423  79.151  48.375  1.00  0.00           O  
ATOM   1362  N   GLY    92      67.033  80.686  48.275  1.00  0.00           N  
ATOM   1363  H   GLY    92      67.591  81.315  47.698  1.00  0.00           H  
ATOM   1364  CA  GLY    92      67.599  80.502  49.598  1.00  0.00           C  
ATOM   1365  HA2 GLY    92      66.892  80.837  50.357  1.00  0.00           H  
ATOM   1366  HA3 GLY    92      67.787  79.445  49.782  1.00  0.00           H  
ATOM   1367  C   GLY    92      68.913  81.300  49.710  1.00  0.00           C  
ATOM   1368  O   GLY    92      69.435  81.903  48.754  1.00  0.00           O  
ATOM   1369  N   ARG    93      69.462  81.344  50.931  1.00  0.00           N  
ATOM   1370  H   ARG    93      68.930  81.214  51.791  1.00  0.00           H  
ATOM   1371  CA  ARG    93      70.928  81.591  51.149  1.00  0.00           C  
ATOM   1372  HA  ARG    93      71.513  81.166  50.334  1.00  0.00           H  
ATOM   1373  CB  ARG    93      71.105  83.137  51.209  1.00  0.00           C  
ATOM   1374  HB2 ARG    93      72.166  83.352  51.078  1.00  0.00           H  
ATOM   1375  HB3 ARG    93      70.586  83.560  50.348  1.00  0.00           H  
ATOM   1376  CG  ARG    93      70.653  83.865  52.395  1.00  0.00           C  
ATOM   1377  HG2 ARG    93      69.566  83.864  52.469  1.00  0.00           H  
ATOM   1378  HG3 ARG    93      71.036  83.409  53.309  1.00  0.00           H  
ATOM   1379  CD  ARG    93      71.203  85.295  52.209  1.00  0.00           C  
ATOM   1380  HD2 ARG    93      72.214  85.230  51.808  1.00  0.00           H  
ATOM   1381  HD3 ARG    93      70.596  85.808  51.462  1.00  0.00           H  
ATOM   1382  NE  ARG    93      71.233  86.118  53.443  1.00  0.00           N  
ATOM   1383  HE  ARG    93      70.450  86.759  53.568  1.00  0.00           H  
ATOM   1384  CZ  ARG    93      72.130  86.129  54.388  1.00  0.00           C  
ATOM   1385  NH1 ARG    93      73.282  85.468  54.267  1.00  0.00           N  
ATOM   1386 HH11 ARG    93      73.479  84.938  53.418  1.00  0.00           H  
ATOM   1387 HH12 ARG    93      73.967  85.494  55.022  1.00  0.00           H  
ATOM   1388  NH2 ARG    93      72.028  86.876  55.429  1.00  0.00           N  
ATOM   1389 HH21 ARG    93      71.222  87.492  55.538  1.00  0.00           H  
ATOM   1390 HH22 ARG    93      72.754  86.853  56.145  1.00  0.00           H  
ATOM   1391  C   ARG    93      71.467  80.894  52.380  1.00  0.00           C  
ATOM   1392  O   ARG    93      70.690  80.794  53.336  1.00  0.00           O  
ATOM   1393  N   PRO    94      72.788  80.542  52.408  1.00  0.00           N  
ATOM   1394  CD  PRO    94      73.727  80.658  51.274  1.00  0.00           C  
ATOM   1395  HD2 PRO    94      73.530  81.554  50.684  1.00  0.00           H  
ATOM   1396  HD3 PRO    94      73.644  79.807  50.598  1.00  0.00           H  
ATOM   1397  CG  PRO    94      75.124  80.716  51.942  1.00  0.00           C  
ATOM   1398  HG2 PRO    94      75.425  81.727  52.219  1.00  0.00           H  
ATOM   1399  HG3 PRO    94      75.917  80.309  51.315  1.00  0.00           H  
ATOM   1400  CB  PRO    94      74.795  79.829  53.156  1.00  0.00           C  
ATOM   1401  HB2 PRO    94      75.558  79.919  53.928  1.00  0.00           H  
ATOM   1402  HB3 PRO    94      74.759  78.804  52.862  1.00  0.00           H  
ATOM   1403  CA  PRO    94      73.459  80.315  53.651  1.00  0.00           C  
ATOM   1404  HA  PRO    94      72.914  79.616  54.286  1.00  0.00           H  
ATOM   1405  C   PRO    94      73.487  81.401  54.691  1.00  0.00           C  
ATOM   1406  O   PRO    94      73.767  82.601  54.399  1.00  0.00           O  
ATOM   1407  N   GLY    95      73.346  81.014  55.936  1.00  0.00           N  
ATOM   1408  H   GLY    95      72.901  80.138  56.206  1.00  0.00           H  
ATOM   1409  CA  GLY    95      73.808  81.790  57.030  1.00  0.00           C  
ATOM   1410  HA2 GLY    95      74.888  81.907  56.944  1.00  0.00           H  
ATOM   1411  HA3 GLY    95      73.371  82.785  56.961  1.00  0.00           H  
ATOM   1412  C   GLY    95      73.501  81.232  58.351  1.00  0.00           C  
ATOM   1413  O   GLY    95      72.846  80.197  58.380  1.00  0.00           O  
ATOM   1414  N   GLY    96      74.122  81.731  59.451  1.00  0.00           N  
ATOM   1415  H   GLY    96      74.690  82.576  59.382  1.00  0.00           H  
ATOM   1416  CA  GLY    96      74.109  81.232  60.783  1.00  0.00           C  
ATOM   1417  HA2 GLY    96      73.119  81.400  61.206  1.00  0.00           H  
ATOM   1418  HA3 GLY    96      74.265  80.154  60.751  1.00  0.00           H  
ATOM   1419  C   GLY    96      75.152  81.849  61.722  1.00  0.00           C  
ATOM   1420  O   GLY    96      75.711  82.888  61.364  1.00  0.00           O  
ATOM   1421  N   GLY    97      75.390  81.256  62.871  1.00  0.00           N  
ATOM   1422  H   GLY    97      74.810  80.511  63.255  1.00  0.00           H  
ATOM   1423  CA  GLY    97      76.565  81.638  63.733  1.00  0.00           C  
ATOM   1424  HA2 GLY    97      77.494  81.391  63.220  1.00  0.00           H  
ATOM   1425  HA3 GLY    97      76.567  82.716  63.896  1.00  0.00           H  
ATOM   1426  C   GLY    97      76.507  80.911  65.074  1.00  0.00           C  
ATOM   1427  O   GLY    97      75.613  80.089  65.256  1.00  0.00           O  
ATOM   1428  N   ALA    98      77.474  81.093  66.005  1.00  0.00           N  
ATOM   1429  H   ALA    98      78.366  81.556  65.833  1.00  0.00           H  
ATOM   1430  CA  ALA    98      77.278  80.612  67.368  1.00  0.00           C  
ATOM   1431  HA  ALA    98      77.101  79.538  67.418  1.00  0.00           H  
ATOM   1432  CB  ALA    98      78.590  81.062  68.073  1.00  0.00           C  
ATOM   1433  HB1 ALA    98      78.565  80.756  69.119  1.00  0.00           H  
ATOM   1434  HB2 ALA    98      79.444  80.599  67.580  1.00  0.00           H  
ATOM   1435  HB3 ALA    98      78.680  82.147  68.015  1.00  0.00           H  
ATOM   1436  C   ALA    98      76.010  81.224  68.047  1.00  0.00           C  
ATOM   1437  O   ALA    98      75.855  82.449  68.095  1.00  0.00           O  
ATOM   1438  N   THR    99      75.211  80.352  68.613  1.00  0.00           N  
ATOM   1439  H   THR    99      75.434  79.378  68.823  1.00  0.00           H  
ATOM   1440  CA  THR    99      73.853  80.818  68.985  1.00  0.00           C  
ATOM   1441  HA  THR    99      73.517  81.285  68.060  1.00  0.00           H  
ATOM   1442  CB  THR    99      72.984  79.669  69.396  1.00  0.00           C  
ATOM   1443  HB  THR    99      73.489  79.323  70.299  1.00  0.00           H  
ATOM   1444  CG2 THR    99      71.554  79.922  69.921  1.00  0.00           C  
ATOM   1445 HG21 THR    99      71.083  78.971  70.167  1.00  0.00           H  
ATOM   1446 HG22 THR    99      71.600  80.545  70.814  1.00  0.00           H  
ATOM   1447 HG23 THR    99      70.968  80.428  69.154  1.00  0.00           H  
ATOM   1448  OG1 THR    99      72.945  78.741  68.379  1.00  0.00           O  
ATOM   1449  HG1 THR    99      72.378  77.986  68.648  1.00  0.00           H  
ATOM   1450  C   THR    99      73.735  81.888  69.999  1.00  0.00           C  
ATOM   1451  O   THR    99      72.876  82.730  69.873  1.00  0.00           O  
ATOM   1452  N   ALA   100      74.705  82.004  70.972  1.00  0.00           N  
ATOM   1453  H   ALA   100      75.414  81.285  71.111  1.00  0.00           H  
ATOM   1454  CA  ALA   100      74.856  83.123  71.907  1.00  0.00           C  
ATOM   1455  HA  ALA   100      73.902  83.373  72.371  1.00  0.00           H  
ATOM   1456  CB  ALA   100      75.922  82.611  72.925  1.00  0.00           C  
ATOM   1457  HB1 ALA   100      76.111  83.379  73.674  1.00  0.00           H  
ATOM   1458  HB2 ALA   100      75.555  81.709  73.414  1.00  0.00           H  
ATOM   1459  HB3 ALA   100      76.850  82.384  72.398  1.00  0.00           H  
ATOM   1460  C   ALA   100      75.232  84.461  71.270  1.00  0.00           C  
ATOM   1461  O   ALA   100      75.127  85.473  71.901  1.00  0.00           O  
ATOM   1462  N   GLU   101      75.888  84.427  70.114  1.00  0.00           N  
ATOM   1463  H   GLU   101      75.885  83.595  69.523  1.00  0.00           H  
ATOM   1464  CA  GLU   101      76.689  85.532  69.527  1.00  0.00           C  
ATOM   1465  HA  GLU   101      76.766  86.375  70.213  1.00  0.00           H  
ATOM   1466  CB  GLU   101      78.101  84.920  69.230  1.00  0.00           C  
ATOM   1467  HB2 GLU   101      77.957  84.117  68.507  1.00  0.00           H  
ATOM   1468  HB3 GLU   101      78.689  85.693  68.735  1.00  0.00           H  
ATOM   1469  CG  GLU   101      78.939  84.371  70.334  1.00  0.00           C  
ATOM   1470  HG2 GLU   101      78.517  83.416  70.647  1.00  0.00           H  
ATOM   1471  HG3 GLU   101      79.935  84.166  69.943  1.00  0.00           H  
ATOM   1472  CD  GLU   101      79.076  85.272  71.570  1.00  0.00           C  
ATOM   1473  OE1 GLU   101      79.171  84.721  72.670  1.00  0.00           O  
ATOM   1474  OE2 GLU   101      79.108  86.549  71.396  1.00  0.00           O  
ATOM   1475  C   GLU   101      76.039  86.119  68.293  1.00  0.00           C  
ATOM   1476  O   GLU   101      76.403  87.181  67.816  1.00  0.00           O  
ATOM   1477  N   LEU   102      75.005  85.407  67.749  1.00  0.00           N  
ATOM   1478  H   LEU   102      74.596  84.566  68.158  1.00  0.00           H  
ATOM   1479  CA  LEU   102      74.403  85.847  66.481  1.00  0.00           C  
ATOM   1480  HA  LEU   102      75.093  86.156  65.696  1.00  0.00           H  
ATOM   1481  CB  LEU   102      73.694  84.616  65.878  1.00  0.00           C  
ATOM   1482  HB2 LEU   102      74.407  83.791  65.863  1.00  0.00           H  
ATOM   1483  HB3 LEU   102      72.888  84.328  66.553  1.00  0.00           H  
ATOM   1484  CG  LEU   102      73.086  84.765  64.424  1.00  0.00           C  
ATOM   1485  HG  LEU   102      72.319  85.539  64.440  1.00  0.00           H  
ATOM   1486  CD1 LEU   102      74.245  85.139  63.422  1.00  0.00           C  
ATOM   1487 HD11 LEU   102      73.837  85.244  62.416  1.00  0.00           H  
ATOM   1488 HD12 LEU   102      74.702  86.080  63.728  1.00  0.00           H  
ATOM   1489 HD13 LEU   102      74.999  84.351  63.427  1.00  0.00           H  
ATOM   1490  CD2 LEU   102      72.462  83.436  63.964  1.00  0.00           C  
ATOM   1491 HD21 LEU   102      72.049  83.556  62.963  1.00  0.00           H  
ATOM   1492 HD22 LEU   102      73.227  82.660  63.951  1.00  0.00           H  
ATOM   1493 HD23 LEU   102      71.667  83.150  64.653  1.00  0.00           H  
ATOM   1494  C   LEU   102      73.607  87.165  66.740  1.00  0.00           C  
ATOM   1495  O   LEU   102      72.697  87.080  67.593  1.00  0.00           O  
ATOM   1496  N   ALA   103      73.792  88.289  66.056  1.00  0.00           N  
ATOM   1497  H   ALA   103      74.621  88.453  65.485  1.00  0.00           H  
ATOM   1498  CA  ALA   103      72.835  89.427  66.035  1.00  0.00           C  
ATOM   1499  HA  ALA   103      72.629  89.815  67.032  1.00  0.00           H  
ATOM   1500  CB  ALA   103      73.483  90.557  65.210  1.00  0.00           C  
ATOM   1501  HB1 ALA   103      72.810  91.413  65.171  1.00  0.00           H  
ATOM   1502  HB2 ALA   103      74.422  90.856  65.676  1.00  0.00           H  
ATOM   1503  HB3 ALA   103      73.679  90.202  64.198  1.00  0.00           H  
ATOM   1504  C   ALA   103      71.485  88.961  65.497  1.00  0.00           C  
ATOM   1505  O   ALA   103      71.312  88.060  64.668  1.00  0.00           O  
ATOM   1506  N   ASP   104      70.466  89.799  65.848  1.00  0.00           N  
ATOM   1507  H   ASP   104      70.558  90.626  66.438  1.00  0.00           H  
ATOM   1508  CA  ASP   104      69.086  89.510  65.342  1.00  0.00           C  
ATOM   1509  HA  ASP   104      68.916  88.469  65.615  1.00  0.00           H  
ATOM   1510  CB  ASP   104      68.011  90.387  66.009  1.00  0.00           C  
ATOM   1511  HB2 ASP   104      68.434  91.354  66.281  1.00  0.00           H  
ATOM   1512  HB3 ASP   104      67.200  90.580  65.308  1.00  0.00           H  
ATOM   1513  CG  ASP   104      67.474  89.688  67.247  1.00  0.00           C  
ATOM   1514  OD1 ASP   104      68.093  88.725  67.761  1.00  0.00           O  
ATOM   1515  OD2 ASP   104      66.541  90.223  67.910  1.00  0.00           O  
ATOM   1516  C   ASP   104      68.954  89.642  63.802  1.00  0.00           C  
ATOM   1517  O   ASP   104      68.207  88.950  63.116  1.00  0.00           O  
ATOM   1518  N   GLU   105      69.646  90.702  63.310  1.00  0.00           N  
ATOM   1519  H   GLU   105      70.214  91.321  63.890  1.00  0.00           H  
ATOM   1520  CA  GLU   105      69.640  91.055  61.911  1.00  0.00           C  
ATOM   1521  HA  GLU   105      68.601  91.144  61.594  1.00  0.00           H  
ATOM   1522  CB  GLU   105      70.403  92.409  61.739  1.00  0.00           C  
ATOM   1523  HB2 GLU   105      71.355  92.371  62.270  1.00  0.00           H  
ATOM   1524  HB3 GLU   105      70.632  92.577  60.687  1.00  0.00           H  
ATOM   1525  CG  GLU   105      69.551  93.555  62.278  1.00  0.00           C  
ATOM   1526  HG2 GLU   105      70.012  94.503  61.997  1.00  0.00           H  
ATOM   1527  HG3 GLU   105      68.571  93.524  61.802  1.00  0.00           H  
ATOM   1528  CD  GLU   105      69.363  93.519  63.853  1.00  0.00           C  
ATOM   1529  OE1 GLU   105      70.383  93.709  64.519  1.00  0.00           O  
ATOM   1530  OE2 GLU   105      68.329  93.727  64.437  1.00  0.00           O  
ATOM   1531  C   GLU   105      70.281  89.977  61.012  1.00  0.00           C  
ATOM   1532  O   GLU   105      69.863  89.844  59.872  1.00  0.00           O  
ATOM   1533  N   LEU   106      71.294  89.253  61.465  1.00  0.00           N  
ATOM   1534  H   LEU   106      71.734  89.393  62.375  1.00  0.00           H  
ATOM   1535  CA  LEU   106      71.884  88.150  60.655  1.00  0.00           C  
ATOM   1536  HA  LEU   106      71.805  88.373  59.590  1.00  0.00           H  
ATOM   1537  CB  LEU   106      73.338  88.067  61.058  1.00  0.00           C  
ATOM   1538  HB2 LEU   106      73.379  87.665  62.071  1.00  0.00           H  
ATOM   1539  HB3 LEU   106      73.822  87.340  60.406  1.00  0.00           H  
ATOM   1540  CG  LEU   106      74.155  89.321  61.031  1.00  0.00           C  
ATOM   1541  HG  LEU   106      73.641  90.051  61.656  1.00  0.00           H  
ATOM   1542  CD1 LEU   106      75.534  89.004  61.554  1.00  0.00           C  
ATOM   1543 HD11 LEU   106      76.144  89.906  61.542  1.00  0.00           H  
ATOM   1544 HD12 LEU   106      75.459  88.630  62.575  1.00  0.00           H  
ATOM   1545 HD13 LEU   106      75.996  88.244  60.923  1.00  0.00           H  
ATOM   1546  CD2 LEU   106      74.279  89.972  59.609  1.00  0.00           C  
ATOM   1547 HD21 LEU   106      74.887  90.876  59.673  1.00  0.00           H  
ATOM   1548 HD22 LEU   106      74.750  89.267  58.925  1.00  0.00           H  
ATOM   1549 HD23 LEU   106      73.287  90.228  59.238  1.00  0.00           H  
ATOM   1550  C   LEU   106      71.121  86.843  60.703  1.00  0.00           C  
ATOM   1551  O   LEU   106      71.291  86.076  59.772  1.00  0.00           O  
ATOM   1552  N   TRP   107      70.224  86.594  61.714  1.00  0.00           N  
ATOM   1553  H   TRP   107      70.167  87.152  62.567  1.00  0.00           H  
ATOM   1554  CA  TRP   107      69.262  85.497  61.657  1.00  0.00           C  
ATOM   1555  HA  TRP   107      69.691  84.590  61.232  1.00  0.00           H  
ATOM   1556  CB  TRP   107      68.780  85.245  63.169  1.00  0.00           C  
ATOM   1557  HB2 TRP   107      69.609  84.774  63.696  1.00  0.00           H  
ATOM   1558  HB3 TRP   107      68.628  86.223  63.625  1.00  0.00           H  
ATOM   1559  CG  TRP   107      67.540  84.420  63.455  1.00  0.00           C  
ATOM   1560  CD1 TRP   107      66.251  84.727  63.226  1.00  0.00           C  
ATOM   1561  HD1 TRP   107      65.923  85.698  62.887  1.00  0.00           H  
ATOM   1562  NE1 TRP   107      65.398  83.687  63.464  1.00  0.00           N  
ATOM   1563  HE1 TRP   107      64.386  83.686  63.337  1.00  0.00           H  
ATOM   1564  CE2 TRP   107      66.185  82.630  63.914  1.00  0.00           C  
ATOM   1565  CZ2 TRP   107      65.834  81.301  64.291  1.00  0.00           C  
ATOM   1566  HZ2 TRP   107      64.799  80.993  64.323  1.00  0.00           H  
ATOM   1567  CH2 TRP   107      66.856  80.404  64.618  1.00  0.00           C  
ATOM   1568  HH2 TRP   107      66.611  79.386  64.876  1.00  0.00           H  
ATOM   1569  CZ3 TRP   107      68.230  80.829  64.610  1.00  0.00           C  
ATOM   1570  HZ3 TRP   107      69.021  80.137  64.859  1.00  0.00           H  
ATOM   1571  CE3 TRP   107      68.524  82.144  64.278  1.00  0.00           C  
ATOM   1572  HE3 TRP   107      69.551  82.474  64.329  1.00  0.00           H  
ATOM   1573  CD2 TRP   107      67.531  83.070  63.875  1.00  0.00           C  
ATOM   1574  C   TRP   107      68.085  85.920  60.782  1.00  0.00           C  
ATOM   1575  O   TRP   107      67.629  85.202  59.873  1.00  0.00           O  
ATOM   1576  N   LEU   108      67.479  87.045  61.100  1.00  0.00           N  
ATOM   1577  H   LEU   108      67.846  87.682  61.807  1.00  0.00           H  
ATOM   1578  CA  LEU   108      66.237  87.516  60.500  1.00  0.00           C  
ATOM   1579  HA  LEU   108      65.480  86.740  60.603  1.00  0.00           H  
ATOM   1580  CB  LEU   108      65.721  88.735  61.248  1.00  0.00           C  
ATOM   1581  HB2 LEU   108      66.582  89.323  61.567  1.00  0.00           H  
ATOM   1582  HB3 LEU   108      65.159  89.348  60.545  1.00  0.00           H  
ATOM   1583  CG  LEU   108      64.807  88.479  62.513  1.00  0.00           C  
ATOM   1584  HG  LEU   108      65.491  87.923  63.155  1.00  0.00           H  
ATOM   1585  CD1 LEU   108      64.258  89.822  63.131  1.00  0.00           C  
ATOM   1586 HD11 LEU   108      63.635  89.596  63.996  1.00  0.00           H  
ATOM   1587 HD12 LEU   108      65.094  90.449  63.438  1.00  0.00           H  
ATOM   1588 HD13 LEU   108      63.664  90.349  62.384  1.00  0.00           H  
ATOM   1589  CD2 LEU   108      63.547  87.701  62.268  1.00  0.00           C  
ATOM   1590 HD21 LEU   108      63.001  87.588  63.205  1.00  0.00           H  
ATOM   1591 HD22 LEU   108      62.925  88.233  61.549  1.00  0.00           H  
ATOM   1592 HD23 LEU   108      63.798  86.717  61.872  1.00  0.00           H  
ATOM   1593  C   LEU   108      66.381  87.738  58.965  1.00  0.00           C  
ATOM   1594  O   LEU   108      65.333  87.611  58.319  1.00  0.00           O  
ATOM   1595  N   ASP   109      67.557  87.956  58.377  1.00  0.00           N  
ATOM   1596  H   ASP   109      68.420  88.056  58.910  1.00  0.00           H  
ATOM   1597  CA  ASP   109      67.773  88.080  56.881  1.00  0.00           C  
ATOM   1598  HA  ASP   109      66.887  88.561  56.465  1.00  0.00           H  
ATOM   1599  CB  ASP   109      69.019  88.966  56.578  1.00  0.00           C  
ATOM   1600  HB2 ASP   109      68.939  89.899  57.135  1.00  0.00           H  
ATOM   1601  HB3 ASP   109      69.914  88.457  56.934  1.00  0.00           H  
ATOM   1602  CG  ASP   109      69.179  89.279  55.114  1.00  0.00           C  
ATOM   1603  OD1 ASP   109      68.677  90.345  54.652  1.00  0.00           O  
ATOM   1604  OD2 ASP   109      69.831  88.559  54.357  1.00  0.00           O  
ATOM   1605  C   ASP   109      67.914  86.717  56.212  1.00  0.00           C  
ATOM   1606  O   ASP   109      67.707  86.502  55.037  1.00  0.00           O  
ATOM   1607  N   VAL   110      68.324  85.722  56.995  1.00  0.00           N  
ATOM   1608  H   VAL   110      68.571  85.867  57.974  1.00  0.00           H  
ATOM   1609  CA  VAL   110      68.471  84.322  56.568  1.00  0.00           C  
ATOM   1610  HA  VAL   110      68.979  84.298  55.604  1.00  0.00           H  
ATOM   1611  CB  VAL   110      69.409  83.500  57.491  1.00  0.00           C  
ATOM   1612  HB  VAL   110      69.084  83.642  58.522  1.00  0.00           H  
ATOM   1613  CG1 VAL   110      69.349  81.963  57.104  1.00  0.00           C  
ATOM   1614 HG11 VAL   110      70.012  81.397  57.759  1.00  0.00           H  
ATOM   1615 HG12 VAL   110      68.328  81.599  57.217  1.00  0.00           H  
ATOM   1616 HG13 VAL   110      69.667  81.837  56.069  1.00  0.00           H  
ATOM   1617  CG2 VAL   110      70.847  83.970  57.311  1.00  0.00           C  
ATOM   1618 HG21 VAL   110      71.504  83.392  57.961  1.00  0.00           H  
ATOM   1619 HG22 VAL   110      71.148  83.830  56.274  1.00  0.00           H  
ATOM   1620 HG23 VAL   110      70.920  85.027  57.570  1.00  0.00           H  
ATOM   1621  C   VAL   110      67.047  83.690  56.382  1.00  0.00           C  
ATOM   1622  O   VAL   110      66.721  83.198  55.317  1.00  0.00           O  
ATOM   1623  N   VAL   111      66.217  83.814  57.434  1.00  0.00           N  
ATOM   1624  H   VAL   111      66.454  84.328  58.281  1.00  0.00           H  
ATOM   1625  CA  VAL   111      64.881  83.212  57.454  1.00  0.00           C  
ATOM   1626  HA  VAL   111      64.973  82.193  57.078  1.00  0.00           H  
ATOM   1627  CB  VAL   111      64.305  83.102  58.926  1.00  0.00           C  
ATOM   1628  HB  VAL   111      64.349  84.142  59.252  1.00  0.00           H  
ATOM   1629  CG1 VAL   111      62.823  82.574  58.989  1.00  0.00           C  
ATOM   1630 HG11 VAL   111      62.497  82.525  60.029  1.00  0.00           H  
ATOM   1631 HG12 VAL   111      62.171  83.250  58.436  1.00  0.00           H  
ATOM   1632 HG13 VAL   111      62.772  81.579  58.546  1.00  0.00           H  
ATOM   1633  CG2 VAL   111      65.141  82.256  59.905  1.00  0.00           C  
ATOM   1634 HG21 VAL   111      64.659  82.246  60.883  1.00  0.00           H  
ATOM   1635 HG22 VAL   111      65.220  81.236  59.529  1.00  0.00           H  
ATOM   1636 HG23 VAL   111      66.138  82.686  59.997  1.00  0.00           H  
ATOM   1637  C   VAL   111      63.921  83.965  56.515  1.00  0.00           C  
ATOM   1638  O   VAL   111      63.046  83.361  55.937  1.00  0.00           O  
ATOM   1639  N   GLU   112      64.041  85.306  56.294  1.00  0.00           N  
ATOM   1640  H   GLU   112      64.683  85.883  56.838  1.00  0.00           H  
ATOM   1641  CA  GLU   112      63.283  86.106  55.264  1.00  0.00           C  
ATOM   1642  HA  GLU   112      62.221  85.936  55.435  1.00  0.00           H  
ATOM   1643  CB  GLU   112      63.553  87.614  55.416  1.00  0.00           C  
ATOM   1644  HB2 GLU   112      63.463  87.903  56.463  1.00  0.00           H  
ATOM   1645  HB3 GLU   112      64.575  87.841  55.110  1.00  0.00           H  
ATOM   1646  CG  GLU   112      62.551  88.426  54.555  1.00  0.00           C  
ATOM   1647  HG2 GLU   112      62.873  88.364  53.516  1.00  0.00           H  
ATOM   1648  HG3 GLU   112      61.580  87.935  54.616  1.00  0.00           H  
ATOM   1649  CD  GLU   112      62.354  89.927  54.910  1.00  0.00           C  
ATOM   1650  OE1 GLU   112      61.581  90.624  54.209  1.00  0.00           O  
ATOM   1651  OE2 GLU   112      62.948  90.465  55.868  1.00  0.00           O  
ATOM   1652  C   GLU   112      63.610  85.643  53.861  1.00  0.00           C  
ATOM   1653  O   GLU   112      62.683  85.409  53.079  1.00  0.00           O  
ATOM   1654  N   THR   113      64.902  85.364  53.537  1.00  0.00           N  
ATOM   1655  H   THR   113      65.682  85.420  54.192  1.00  0.00           H  
ATOM   1656  CA  THR   113      65.269  84.956  52.193  1.00  0.00           C  
ATOM   1657  HA  THR   113      64.800  85.633  51.479  1.00  0.00           H  
ATOM   1658  CB  THR   113      66.773  85.040  51.997  1.00  0.00           C  
ATOM   1659  HB  THR   113      67.126  84.239  52.646  1.00  0.00           H  
ATOM   1660  CG2 THR   113      67.257  84.913  50.537  1.00  0.00           C  
ATOM   1661 HG21 THR   113      68.344  84.985  50.507  1.00  0.00           H  
ATOM   1662 HG22 THR   113      66.946  83.949  50.134  1.00  0.00           H  
ATOM   1663 HG23 THR   113      66.822  85.714  49.939  1.00  0.00           H  
ATOM   1664  OG1 THR   113      67.228  86.329  52.241  1.00  0.00           O  
ATOM   1665  HG1 THR   113      67.405  86.437  53.198  1.00  0.00           H  
ATOM   1666  C   THR   113      64.771  83.531  51.935  1.00  0.00           C  
ATOM   1667  O   THR   113      64.296  83.263  50.847  1.00  0.00           O  
ATOM   1668  N   ASN   114      64.911  82.659  52.954  1.00  0.00           N  
ATOM   1669  H   ASN   114      65.197  82.925  53.896  1.00  0.00           H  
ATOM   1670  CA  ASN   114      64.660  81.241  52.781  1.00  0.00           C  
ATOM   1671  HA  ASN   114      64.890  80.991  51.745  1.00  0.00           H  
ATOM   1672  CB  ASN   114      65.571  80.489  53.793  1.00  0.00           C  
ATOM   1673  HB2 ASN   114      65.540  81.002  54.755  1.00  0.00           H  
ATOM   1674  HB3 ASN   114      65.176  79.486  53.955  1.00  0.00           H  
ATOM   1675  CG  ASN   114      67.022  80.387  53.324  1.00  0.00           C  
ATOM   1676  OD1 ASN   114      67.411  79.525  52.496  1.00  0.00           O  
ATOM   1677  ND2 ASN   114      67.908  81.204  53.866  1.00  0.00           N  
ATOM   1678 HD21 ASN   114      68.894  81.130  53.611  1.00  0.00           H  
ATOM   1679 HD22 ASN   114      67.608  81.909  54.539  1.00  0.00           H  
ATOM   1680  C   ASN   114      63.188  80.807  52.948  1.00  0.00           C  
ATOM   1681  O   ASN   114      62.863  79.834  52.283  1.00  0.00           O  
ATOM   1682  N   LEU   115      62.363  81.642  53.632  1.00  0.00           N  
ATOM   1683  H   LEU   115      62.612  82.583  53.937  1.00  0.00           H  
ATOM   1684  CA  LEU   115      61.014  81.216  53.982  1.00  0.00           C  
ATOM   1685  HA  LEU   115      60.769  80.334  53.389  1.00  0.00           H  
ATOM   1686  CB  LEU   115      60.947  80.816  55.445  1.00  0.00           C  
ATOM   1687  HB2 LEU   115      61.607  79.959  55.570  1.00  0.00           H  
ATOM   1688  HB3 LEU   115      61.379  81.637  56.018  1.00  0.00           H  
ATOM   1689  CG  LEU   115      59.592  80.451  56.124  1.00  0.00           C  
ATOM   1690  HG  LEU   115      58.996  81.361  56.177  1.00  0.00           H  
ATOM   1691  CD1 LEU   115      58.754  79.460  55.308  1.00  0.00           C  
ATOM   1692 HD11 LEU   115      57.825  79.248  55.837  1.00  0.00           H  
ATOM   1693 HD12 LEU   115      58.527  79.892  54.334  1.00  0.00           H  
ATOM   1694 HD13 LEU   115      59.314  78.535  55.172  1.00  0.00           H  
ATOM   1695  CD2 LEU   115      59.849  79.939  57.508  1.00  0.00           C  
ATOM   1696 HD21 LEU   115      58.902  79.683  57.982  1.00  0.00           H  
ATOM   1697 HD22 LEU   115      60.481  79.053  57.456  1.00  0.00           H  
ATOM   1698 HD23 LEU   115      60.352  80.709  58.092  1.00  0.00           H  
ATOM   1699  C   LEU   115      59.955  82.293  53.611  1.00  0.00           C  
ATOM   1700  O   LEU   115      59.000  82.107  52.866  1.00  0.00           O  
ATOM   1701  N   THR   116      60.099  83.467  54.259  1.00  0.00           N  
ATOM   1702  H   THR   116      60.892  83.708  54.855  1.00  0.00           H  
ATOM   1703  CA  THR   116      59.074  84.509  54.136  1.00  0.00           C  
ATOM   1704  HA  THR   116      58.117  84.024  54.326  1.00  0.00           H  
ATOM   1705  CB  THR   116      59.217  85.635  55.259  1.00  0.00           C  
ATOM   1706  HB  THR   116      60.284  85.856  55.242  1.00  0.00           H  
ATOM   1707  CG2 THR   116      58.466  86.865  54.979  1.00  0.00           C  
ATOM   1708 HG21 THR   116      58.618  87.577  55.791  1.00  0.00           H  
ATOM   1709 HG22 THR   116      58.817  87.301  54.044  1.00  0.00           H  
ATOM   1710 HG23 THR   116      57.405  86.632  54.895  1.00  0.00           H  
ATOM   1711  OG1 THR   116      58.831  85.198  56.523  1.00  0.00           O  
ATOM   1712  HG1 THR   116      58.940  85.927  57.169  1.00  0.00           H  
ATOM   1713  C   THR   116      58.951  85.080  52.682  1.00  0.00           C  
ATOM   1714  O   THR   116      57.855  85.281  52.174  1.00  0.00           O  
ATOM   1715  N   GLY   117      60.115  85.198  51.971  1.00  0.00           N  
ATOM   1716  H   GLY   117      61.047  85.224  52.386  1.00  0.00           H  
ATOM   1717  CA  GLY   117      60.083  85.298  50.520  1.00  0.00           C  
ATOM   1718  HA2 GLY   117      59.612  86.251  50.282  1.00  0.00           H  
ATOM   1719  HA3 GLY   117      61.119  85.362  50.186  1.00  0.00           H  
ATOM   1720  C   GLY   117      59.396  84.228  49.641  1.00  0.00           C  
ATOM   1721  O   GLY   117      58.618  84.628  48.797  1.00  0.00           O  
ATOM   1722  N   VAL   118      59.623  82.979  49.949  1.00  0.00           N  
ATOM   1723  H   VAL   118      60.268  82.716  50.694  1.00  0.00           H  
ATOM   1724  CA  VAL   118      58.970  81.742  49.258  1.00  0.00           C  
ATOM   1725  HA  VAL   118      59.259  81.646  48.211  1.00  0.00           H  
ATOM   1726  CB  VAL   118      59.494  80.388  49.873  1.00  0.00           C  
ATOM   1727  HB  VAL   118      59.469  80.629  50.935  1.00  0.00           H  
ATOM   1728  CG1 VAL   118      58.589  79.223  49.542  1.00  0.00           C  
ATOM   1729 HG11 VAL   118      58.990  78.312  49.986  1.00  0.00           H  
ATOM   1730 HG12 VAL   118      57.592  79.411  49.940  1.00  0.00           H  
ATOM   1731 HG13 VAL   118      58.531  79.103  48.460  1.00  0.00           H  
ATOM   1732  CG2 VAL   118      60.986  79.972  49.612  1.00  0.00           C  
ATOM   1733 HG21 VAL   118      61.189  79.019  50.101  1.00  0.00           H  
ATOM   1734 HG22 VAL   118      61.153  79.872  48.540  1.00  0.00           H  
ATOM   1735 HG23 VAL   118      61.652  80.735  50.014  1.00  0.00           H  
ATOM   1736  C   VAL   118      57.459  81.962  49.304  1.00  0.00           C  
ATOM   1737  O   VAL   118      56.735  81.841  48.375  1.00  0.00           O  
ATOM   1738  N   PHE   119      57.039  82.359  50.544  1.00  0.00           N  
ATOM   1739  H   PHE   119      57.688  82.483  51.322  1.00  0.00           H  
ATOM   1740  CA  PHE   119      55.670  82.645  50.909  1.00  0.00           C  
ATOM   1741  HA  PHE   119      55.059  81.788  50.626  1.00  0.00           H  
ATOM   1742  CB  PHE   119      55.499  82.735  52.434  1.00  0.00           C  
ATOM   1743  HB2 PHE   119      55.422  81.722  52.829  1.00  0.00           H  
ATOM   1744  HB3 PHE   119      56.403  83.174  52.855  1.00  0.00           H  
ATOM   1745  CG  PHE   119      54.290  83.544  52.935  1.00  0.00           C  
ATOM   1746  CD1 PHE   119      52.989  83.095  52.495  1.00  0.00           C  
ATOM   1747  HD1 PHE   119      52.908  82.105  52.070  1.00  0.00           H  
ATOM   1748  CE1 PHE   119      51.818  83.879  52.590  1.00  0.00           C  
ATOM   1749  HE1 PHE   119      50.855  83.516  52.264  1.00  0.00           H  
ATOM   1750  CZ  PHE   119      51.989  85.148  53.130  1.00  0.00           C  
ATOM   1751  HZ  PHE   119      51.128  85.797  53.192  1.00  0.00           H  
ATOM   1752  CE2 PHE   119      53.244  85.638  53.607  1.00  0.00           C  
ATOM   1753  HE2 PHE   119      53.308  86.583  54.128  1.00  0.00           H  
ATOM   1754  CD2 PHE   119      54.402  84.856  53.380  1.00  0.00           C  
ATOM   1755  HD2 PHE   119      55.379  85.282  53.554  1.00  0.00           H  
ATOM   1756  C   PHE   119      55.032  83.758  50.075  1.00  0.00           C  
ATOM   1757  O   PHE   119      53.935  83.482  49.580  1.00  0.00           O  
ATOM   1758  N   ARG   120      55.657  84.941  50.041  1.00  0.00           N  
ATOM   1759  H   ARG   120      56.541  85.111  50.520  1.00  0.00           H  
ATOM   1760  CA  ARG   120      55.138  86.148  49.303  1.00  0.00           C  
ATOM   1761  HA  ARG   120      54.157  86.375  49.720  1.00  0.00           H  
ATOM   1762  CB  ARG   120      56.069  87.370  49.509  1.00  0.00           C  
ATOM   1763  HB2 ARG   120      57.076  87.114  49.180  1.00  0.00           H  
ATOM   1764  HB3 ARG   120      55.728  88.193  48.880  1.00  0.00           H  
ATOM   1765  CG  ARG   120      56.118  87.849  51.008  1.00  0.00           C  
ATOM   1766  HG2 ARG   120      55.140  88.211  51.326  1.00  0.00           H  
ATOM   1767  HG3 ARG   120      56.380  87.020  51.666  1.00  0.00           H  
ATOM   1768  CD  ARG   120      57.167  88.970  51.109  1.00  0.00           C  
ATOM   1769  HD2 ARG   120      58.127  88.612  50.736  1.00  0.00           H  
ATOM   1770  HD3 ARG   120      56.873  89.810  50.479  1.00  0.00           H  
ATOM   1771  NE  ARG   120      57.304  89.404  52.459  1.00  0.00           N  
ATOM   1772  HE  ARG   120      56.504  89.234  53.069  1.00  0.00           H  
ATOM   1773  CZ  ARG   120      58.328  89.990  53.005  1.00  0.00           C  
ATOM   1774  NH1 ARG   120      59.521  90.030  52.433  1.00  0.00           N  
ATOM   1775 HH11 ARG   120      59.667  89.589  51.525  1.00  0.00           H  
ATOM   1776 HH12 ARG   120      60.296  90.501  52.900  1.00  0.00           H  
ATOM   1777  NH2 ARG   120      58.173  90.486  54.190  1.00  0.00           N  
ATOM   1778 HH21 ARG   120      57.272  90.409  54.661  1.00  0.00           H  
ATOM   1779 HH22 ARG   120      58.952  90.954  54.653  1.00  0.00           H  
ATOM   1780  C   ARG   120      54.964  85.883  47.848  1.00  0.00           C  
ATOM   1781  O   ARG   120      53.900  86.265  47.279  1.00  0.00           O  
ATOM   1782  N   VAL   121      55.882  85.181  47.193  1.00  0.00           N  
ATOM   1783  H   VAL   121      56.699  84.777  47.650  1.00  0.00           H  
ATOM   1784  CA  VAL   121      55.826  84.903  45.723  1.00  0.00           C  
ATOM   1785  HA  VAL   121      55.604  85.866  45.265  1.00  0.00           H  
ATOM   1786  CB  VAL   121      57.136  84.550  44.935  1.00  0.00           C  
ATOM   1787  HB  VAL   121      57.867  85.322  45.177  1.00  0.00           H  
ATOM   1788  CG1 VAL   121      57.803  83.253  45.319  1.00  0.00           C  
ATOM   1789 HG11 VAL   121      58.697  83.109  44.712  1.00  0.00           H  
ATOM   1790 HG12 VAL   121      58.081  83.285  46.373  1.00  0.00           H  
ATOM   1791 HG13 VAL   121      57.114  82.425  45.151  1.00  0.00           H  
ATOM   1792  CG2 VAL   121      56.755  84.491  43.425  1.00  0.00           C  
ATOM   1793 HG21 VAL   121      57.638  84.247  42.836  1.00  0.00           H  
ATOM   1794 HG22 VAL   121      55.994  83.725  43.272  1.00  0.00           H  
ATOM   1795 HG23 VAL   121      56.364  85.459  43.111  1.00  0.00           H  
ATOM   1796  C   VAL   121      54.761  83.837  45.528  1.00  0.00           C  
ATOM   1797  O   VAL   121      53.961  83.950  44.657  1.00  0.00           O  
ATOM   1798  N   THR   122      54.749  82.738  46.343  1.00  0.00           N  
ATOM   1799  H   THR   122      55.442  82.559  47.071  1.00  0.00           H  
ATOM   1800  CA  THR   122      53.680  81.682  46.220  1.00  0.00           C  
ATOM   1801  HA  THR   122      53.736  81.207  45.240  1.00  0.00           H  
ATOM   1802  CB  THR   122      53.890  80.591  47.329  1.00  0.00           C  
ATOM   1803  HB  THR   122      53.817  81.032  48.323  1.00  0.00           H  
ATOM   1804  CG2 THR   122      52.870  79.448  47.242  1.00  0.00           C  
ATOM   1805 HG21 THR   122      53.064  78.725  48.033  1.00  0.00           H  
ATOM   1806 HG22 THR   122      51.863  79.850  47.358  1.00  0.00           H  
ATOM   1807 HG23 THR   122      52.955  78.957  46.273  1.00  0.00           H  
ATOM   1808  OG1 THR   122      55.090  80.034  46.971  1.00  0.00           O  
ATOM   1809  HG1 THR   122      55.822  80.553  47.364  1.00  0.00           H  
ATOM   1810  C   THR   122      52.279  82.359  46.398  1.00  0.00           C  
ATOM   1811  O   THR   122      51.387  82.114  45.663  1.00  0.00           O  
ATOM   1812  N   LYS   123      52.118  83.256  47.434  1.00  0.00           N  
ATOM   1813  H   LYS   123      52.839  83.499  48.114  1.00  0.00           H  
ATOM   1814  CA  LYS   123      50.864  83.920  47.607  1.00  0.00           C  
ATOM   1815  HA  LYS   123      50.106  83.144  47.711  1.00  0.00           H  
ATOM   1816  CB  LYS   123      50.730  84.684  48.924  1.00  0.00           C  
ATOM   1817  HB2 LYS   123      50.567  83.973  49.734  1.00  0.00           H  
ATOM   1818  HB3 LYS   123      51.667  85.198  49.135  1.00  0.00           H  
ATOM   1819  CG  LYS   123      49.577  85.717  48.918  1.00  0.00           C  
ATOM   1820  HG2 LYS   123      49.790  86.456  48.145  1.00  0.00           H  
ATOM   1821  HG3 LYS   123      48.663  85.201  48.624  1.00  0.00           H  
ATOM   1822  CD  LYS   123      49.299  86.464  50.222  1.00  0.00           C  
ATOM   1823  HD2 LYS   123      48.818  85.808  50.947  1.00  0.00           H  
ATOM   1824  HD3 LYS   123      50.230  86.812  50.673  1.00  0.00           H  
ATOM   1825  CE  LYS   123      48.353  87.696  49.860  1.00  0.00           C  
ATOM   1826  HE2 LYS   123      48.849  88.359  49.151  1.00  0.00           H  
ATOM   1827  HE3 LYS   123      47.440  87.344  49.380  1.00  0.00           H  
ATOM   1828  NZ  LYS   123      48.042  88.398  51.058  1.00  0.00           N  
ATOM   1829  HZ1 LYS   123      47.425  89.205  50.837  1.00  0.00           H  
ATOM   1830  HZ2 LYS   123      47.555  87.759  51.717  1.00  0.00           H  
ATOM   1831  HZ3 LYS   123      48.921  88.743  51.495  1.00  0.00           H  
ATOM   1832  C   LYS   123      50.498  84.726  46.359  1.00  0.00           C  
ATOM   1833  O   LYS   123      49.426  84.671  45.756  1.00  0.00           O  
ATOM   1834  N   GLN   124      51.447  85.584  45.852  1.00  0.00           N  
ATOM   1835  H   GLN   124      52.417  85.633  46.162  1.00  0.00           H  
ATOM   1836  CA  GLN   124      51.081  86.515  44.785  1.00  0.00           C  
ATOM   1837  HA  GLN   124      50.149  86.994  45.084  1.00  0.00           H  
ATOM   1838  CB  GLN   124      52.124  87.604  44.623  1.00  0.00           C  
ATOM   1839  HB2 GLN   124      52.349  88.014  45.607  1.00  0.00           H  
ATOM   1840  HB3 GLN   124      53.042  87.149  44.249  1.00  0.00           H  
ATOM   1841  CG  GLN   124      51.739  88.774  43.680  1.00  0.00           C  
ATOM   1842  HG2 GLN   124      52.647  89.271  43.339  1.00  0.00           H  
ATOM   1843  HG3 GLN   124      51.244  88.373  42.796  1.00  0.00           H  
ATOM   1844  CD  GLN   124      50.845  89.778  44.327  1.00  0.00           C  
ATOM   1845  OE1 GLN   124      50.541  89.740  45.503  1.00  0.00           O  
ATOM   1846  NE2 GLN   124      50.344  90.769  43.637  1.00  0.00           N  
ATOM   1847 HE21 GLN   124      50.560  90.860  42.644  1.00  0.00           H  
ATOM   1848 HE22 GLN   124      49.738  91.451  44.092  1.00  0.00           H  
ATOM   1849  C   GLN   124      50.798  85.795  43.458  1.00  0.00           C  
ATOM   1850  O   GLN   124      49.893  86.168  42.703  1.00  0.00           O  
ATOM   1851  N   VAL   125      51.488  84.681  43.158  1.00  0.00           N  
ATOM   1852  H   VAL   125      52.289  84.387  43.717  1.00  0.00           H  
ATOM   1853  CA  VAL   125      51.226  83.754  42.045  1.00  0.00           C  
ATOM   1854  HA  VAL   125      51.123  84.347  41.138  1.00  0.00           H  
ATOM   1855  CB  VAL   125      52.431  82.836  41.759  1.00  0.00           C  
ATOM   1856  HB  VAL   125      52.617  82.387  42.734  1.00  0.00           H  
ATOM   1857  CG1 VAL   125      52.144  81.714  40.763  1.00  0.00           C  
ATOM   1858 HG11 VAL   125      53.045  81.117  40.618  1.00  0.00           H  
ATOM   1859 HG12 VAL   125      51.346  81.080  41.150  1.00  0.00           H  
ATOM   1860 HG13 VAL   125      51.835  82.143  39.810  1.00  0.00           H  
ATOM   1861  CG2 VAL   125      53.677  83.566  41.331  1.00  0.00           C  
ATOM   1862 HG21 VAL   125      54.475  82.847  41.149  1.00  0.00           H  
ATOM   1863 HG22 VAL   125      53.476  84.124  40.416  1.00  0.00           H  
ATOM   1864 HG23 VAL   125      53.983  84.256  42.117  1.00  0.00           H  
ATOM   1865  C   VAL   125      49.837  83.038  42.162  1.00  0.00           C  
ATOM   1866  O   VAL   125      49.009  82.895  41.268  1.00  0.00           O  
ATOM   1867  N   LEU   126      49.567  82.661  43.399  1.00  0.00           N  
ATOM   1868  H   LEU   126      50.225  82.674  44.178  1.00  0.00           H  
ATOM   1869  CA  LEU   126      48.198  82.171  43.713  1.00  0.00           C  
ATOM   1870  HA  LEU   126      48.081  81.320  43.042  1.00  0.00           H  
ATOM   1871  CB  LEU   126      48.004  81.642  45.098  1.00  0.00           C  
ATOM   1872  HB2 LEU   126      48.467  82.317  45.818  1.00  0.00           H  
ATOM   1873  HB3 LEU   126      46.940  81.606  45.332  1.00  0.00           H  
ATOM   1874  CG  LEU   126      48.610  80.246  45.235  1.00  0.00           C  
ATOM   1875  HG  LEU   126      49.561  80.323  44.707  1.00  0.00           H  
ATOM   1876  CD1 LEU   126      48.874  79.835  46.704  1.00  0.00           C  
ATOM   1877 HD11 LEU   126      49.304  78.833  46.731  1.00  0.00           H  
ATOM   1878 HD12 LEU   126      49.568  80.540  47.161  1.00  0.00           H  
ATOM   1879 HD13 LEU   126      47.934  79.840  47.257  1.00  0.00           H  
ATOM   1880  CD2 LEU   126      47.764  79.170  44.598  1.00  0.00           C  
ATOM   1881 HD21 LEU   126      48.248  78.202  44.730  1.00  0.00           H  
ATOM   1882 HD22 LEU   126      46.782  79.152  45.071  1.00  0.00           H  
ATOM   1883 HD23 LEU   126      47.651  79.378  43.534  1.00  0.00           H  
ATOM   1884  C   LEU   126      47.126  83.229  43.421  1.00  0.00           C  
ATOM   1885  O   LEU   126      46.059  82.902  42.890  1.00  0.00           O  
ATOM   1886  N   LYS   127      47.373  84.516  43.733  1.00  0.00           N  
ATOM   1887  H   LYS   127      48.276  84.810  44.107  1.00  0.00           H  
ATOM   1888  CA  LYS   127      46.463  85.612  43.599  1.00  0.00           C  
ATOM   1889  HA  LYS   127      45.449  85.231  43.718  1.00  0.00           H  
ATOM   1890  CB  LYS   127      46.814  86.635  44.720  1.00  0.00           C  
ATOM   1891  HB2 LYS   127      47.889  86.816  44.729  1.00  0.00           H  
ATOM   1892  HB3 LYS   127      46.332  87.589  44.511  1.00  0.00           H  
ATOM   1893  CG  LYS   127      46.353  86.103  46.138  1.00  0.00           C  
ATOM   1894  HG2 LYS   127      46.801  85.126  46.318  1.00  0.00           H  
ATOM   1895  HG3 LYS   127      46.727  86.772  46.912  1.00  0.00           H  
ATOM   1896  CD  LYS   127      44.869  85.993  46.258  1.00  0.00           C  
ATOM   1897  HD2 LYS   127      44.494  85.428  45.405  1.00  0.00           H  
ATOM   1898  HD3 LYS   127      44.637  85.415  47.152  1.00  0.00           H  
ATOM   1899  CE  LYS   127      44.129  87.294  46.328  1.00  0.00           C  
ATOM   1900  HE2 LYS   127      44.469  87.962  45.537  1.00  0.00           H  
ATOM   1901  HE3 LYS   127      43.063  87.128  46.170  1.00  0.00           H  
ATOM   1902  NZ  LYS   127      44.360  87.921  47.667  1.00  0.00           N  
ATOM   1903  HZ1 LYS   127      43.732  88.742  47.779  1.00  0.00           H  
ATOM   1904  HZ2 LYS   127      44.159  87.227  48.415  1.00  0.00           H  
ATOM   1905  HZ3 LYS   127      45.350  88.231  47.740  1.00  0.00           H  
ATOM   1906  C   LYS   127      46.384  86.246  42.203  1.00  0.00           C  
ATOM   1907  O   LYS   127      45.484  86.004  41.388  1.00  0.00           O  
ATOM   1908  N   ALA   128      47.418  87.037  41.879  1.00  0.00           N  
ATOM   1909  H   ALA   128      48.174  87.243  42.532  1.00  0.00           H  
ATOM   1910  CA  ALA   128      47.587  87.682  40.594  1.00  0.00           C  
ATOM   1911  HA  ALA   128      46.619  88.070  40.275  1.00  0.00           H  
ATOM   1912  CB  ALA   128      48.531  88.936  40.718  1.00  0.00           C  
ATOM   1913  HB1 ALA   128      48.643  89.405  39.740  1.00  0.00           H  
ATOM   1914  HB2 ALA   128      48.096  89.651  41.416  1.00  0.00           H  
ATOM   1915  HB3 ALA   128      49.508  88.621  41.083  1.00  0.00           H  
ATOM   1916  C   ALA   128      47.958  86.702  39.484  1.00  0.00           C  
ATOM   1917  O   ALA   128      47.514  86.880  38.360  1.00  0.00           O  
ATOM   1918  N   GLY   129      48.602  85.576  39.775  1.00  0.00           N  
ATOM   1919  H   GLY   129      48.804  85.303  40.736  1.00  0.00           H  
ATOM   1920  CA  GLY   129      49.094  84.608  38.801  1.00  0.00           C  
ATOM   1921  HA2 GLY   129      49.555  85.150  37.976  1.00  0.00           H  
ATOM   1922  HA3 GLY   129      49.878  84.013  39.269  1.00  0.00           H  
ATOM   1923  C   GLY   129      48.050  83.667  38.236  1.00  0.00           C  
ATOM   1924  O   GLY   129      48.376  82.768  37.438  1.00  0.00           O  
ATOM   1925  N   GLY   130      46.777  83.815  38.661  1.00  0.00           N  
ATOM   1926  H   GLY   130      46.570  84.490  39.397  1.00  0.00           H  
ATOM   1927  CA  GLY   130      45.578  83.159  38.246  1.00  0.00           C  
ATOM   1928  HA2 GLY   130      44.762  83.873  38.358  1.00  0.00           H  
ATOM   1929  HA3 GLY   130      45.676  82.950  37.182  1.00  0.00           H  
ATOM   1930  C   GLY   130      45.139  81.844  38.937  1.00  0.00           C  
ATOM   1931  O   GLY   130      44.051  81.346  38.715  1.00  0.00           O  
ATOM   1932  N   MET   131      46.038  81.193  39.655  1.00  0.00           N  
ATOM   1933  H   MET   131      46.852  81.624  40.093  1.00  0.00           H  
ATOM   1934  CA  MET   131      45.916  79.799  39.864  1.00  0.00           C  
ATOM   1935  HA  MET   131      45.641  79.288  38.941  1.00  0.00           H  
ATOM   1936  CB  MET   131      47.329  79.343  40.366  1.00  0.00           C  
ATOM   1937  HB2 MET   131      48.112  79.748  39.724  1.00  0.00           H  
ATOM   1938  HB3 MET   131      47.517  79.718  41.372  1.00  0.00           H  
ATOM   1939  CG  MET   131      47.361  77.829  40.349  1.00  0.00           C  
ATOM   1940  HG2 MET   131      46.464  77.452  40.839  1.00  0.00           H  
ATOM   1941  HG3 MET   131      47.327  77.486  39.315  1.00  0.00           H  
ATOM   1942  SD  MET   131      48.822  77.116  41.160  1.00  0.00           S  
ATOM   1943  CE  MET   131      50.269  77.561  40.169  1.00  0.00           C  
ATOM   1944  HE1 MET   131      51.166  77.147  40.629  1.00  0.00           H  
ATOM   1945  HE2 MET   131      50.158  77.158  39.162  1.00  0.00           H  
ATOM   1946  HE3 MET   131      50.356  78.646  40.118  1.00  0.00           H  
ATOM   1947  C   MET   131      44.758  79.386  40.762  1.00  0.00           C  
ATOM   1948  O   MET   131      44.052  78.384  40.490  1.00  0.00           O  
ATOM   1949  N   LEU   132      44.571  80.141  41.825  1.00  0.00           N  
ATOM   1950  H   LEU   132      45.167  80.923  42.096  1.00  0.00           H  
ATOM   1951  CA  LEU   132      43.417  79.874  42.733  1.00  0.00           C  
ATOM   1952  HA  LEU   132      43.284  78.822  42.986  1.00  0.00           H  
ATOM   1953  CB  LEU   132      43.734  80.611  43.983  1.00  0.00           C  
ATOM   1954  HB2 LEU   132      44.646  80.175  44.390  1.00  0.00           H  
ATOM   1955  HB3 LEU   132      43.971  81.636  43.699  1.00  0.00           H  
ATOM   1956  CG  LEU   132      42.721  80.682  45.120  1.00  0.00           C  
ATOM   1957  HG  LEU   132      41.810  81.116  44.709  1.00  0.00           H  
ATOM   1958  CD1 LEU   132      42.486  79.279  45.741  1.00  0.00           C  
ATOM   1959 HD11 LEU   132      41.760  79.357  46.550  1.00  0.00           H  
ATOM   1960 HD12 LEU   132      42.105  78.601  44.976  1.00  0.00           H  
ATOM   1961 HD13 LEU   132      43.426  78.892  46.134  1.00  0.00           H  
ATOM   1962  CD2 LEU   132      43.330  81.469  46.275  1.00  0.00           C  
ATOM   1963 HD21 LEU   132      42.614  81.526  47.094  1.00  0.00           H  
ATOM   1964 HD22 LEU   132      44.235  80.967  46.618  1.00  0.00           H  
ATOM   1965 HD23 LEU   132      43.578  82.475  45.940  1.00  0.00           H  
ATOM   1966  C   LEU   132      42.081  80.168  42.060  1.00  0.00           C  
ATOM   1967  O   LEU   132      41.124  79.608  42.504  1.00  0.00           O  
ATOM   1968  N   GLU   133      42.060  81.024  41.003  1.00  0.00           N  
ATOM   1969  H   GLU   133      42.898  81.427  40.581  1.00  0.00           H  
ATOM   1970  CA  GLU   133      40.778  81.454  40.358  1.00  0.00           C  
ATOM   1971  HA  GLU   133      39.939  81.483  41.054  1.00  0.00           H  
ATOM   1972  CB  GLU   133      41.029  82.867  39.772  1.00  0.00           C  
ATOM   1973  HB2 GLU   133      41.459  83.498  40.549  1.00  0.00           H  
ATOM   1974  HB3 GLU   133      41.771  82.790  38.977  1.00  0.00           H  
ATOM   1975  CG  GLU   133      39.821  83.532  39.231  1.00  0.00           C  
ATOM   1976  HG2 GLU   133      40.095  84.541  38.922  1.00  0.00           H  
ATOM   1977  HG3 GLU   133      39.509  82.997  38.334  1.00  0.00           H  
ATOM   1978  CD  GLU   133      38.636  83.627  40.163  1.00  0.00           C  
ATOM   1979  OE1 GLU   133      38.900  83.835  41.357  1.00  0.00           O  
ATOM   1980  OE2 GLU   133      37.497  83.513  39.755  1.00  0.00           O  
ATOM   1981  C   GLU   133      40.472  80.443  39.224  1.00  0.00           C  
ATOM   1982  O   GLU   133      39.302  80.205  38.965  1.00  0.00           O  
ATOM   1983  N   ARG   134      41.501  79.803  38.601  1.00  0.00           N  
ATOM   1984  H   ARG   134      42.470  80.060  38.787  1.00  0.00           H  
ATOM   1985  CA  ARG   134      41.406  78.711  37.626  1.00  0.00           C  
ATOM   1986  HA  ARG   134      40.516  78.907  37.029  1.00  0.00           H  
ATOM   1987  CB  ARG   134      42.577  78.728  36.733  1.00  0.00           C  
ATOM   1988  HB2 ARG   134      42.744  79.776  36.484  1.00  0.00           H  
ATOM   1989  HB3 ARG   134      43.421  78.408  37.343  1.00  0.00           H  
ATOM   1990  CG  ARG   134      42.703  77.960  35.411  1.00  0.00           C  
ATOM   1991  HG2 ARG   134      42.643  76.894  35.631  1.00  0.00           H  
ATOM   1992  HG3 ARG   134      41.841  78.208  34.792  1.00  0.00           H  
ATOM   1993  CD  ARG   134      44.014  78.216  34.559  1.00  0.00           C  
ATOM   1994  HD2 ARG   134      43.921  77.714  33.595  1.00  0.00           H  
ATOM   1995  HD3 ARG   134      44.111  79.282  34.355  1.00  0.00           H  
ATOM   1996  NE  ARG   134      45.231  77.737  35.243  1.00  0.00           N  
ATOM   1997  HE  ARG   134      45.101  76.864  35.753  1.00  0.00           H  
ATOM   1998  CZ  ARG   134      46.451  78.221  35.320  1.00  0.00           C  
ATOM   1999  NH1 ARG   134      47.320  77.735  36.121  1.00  0.00           N  
ATOM   2000 HH11 ARG   134      47.076  76.950  36.724  1.00  0.00           H  
ATOM   2001 HH12 ARG   134      48.258  78.134  36.157  1.00  0.00           H  
ATOM   2002  NH2 ARG   134      46.883  79.263  34.627  1.00  0.00           N  
ATOM   2003 HH21 ARG   134      46.255  79.744  33.982  1.00  0.00           H  
ATOM   2004 HH22 ARG   134      47.844  79.585  34.737  1.00  0.00           H  
ATOM   2005  C   ARG   134      41.101  77.338  38.212  1.00  0.00           C  
ATOM   2006  O   ARG   134      40.522  76.482  37.554  1.00  0.00           O  
ATOM   2007  N   GLY   135      41.529  77.191  39.484  1.00  0.00           N  
ATOM   2008  H   GLY   135      41.920  77.951  40.041  1.00  0.00           H  
ATOM   2009  CA  GLY   135      41.464  75.908  40.180  1.00  0.00           C  
ATOM   2010  HA2 GLY   135      41.569  76.090  41.250  1.00  0.00           H  
ATOM   2011  HA3 GLY   135      40.473  75.481  40.025  1.00  0.00           H  
ATOM   2012  C   GLY   135      42.515  74.865  39.757  1.00  0.00           C  
ATOM   2013  O   GLY   135      42.482  73.756  40.313  1.00  0.00           O  
ATOM   2014  N   THR   136      43.308  75.098  38.718  1.00  0.00           N  
ATOM   2015  H   THR   136      43.233  75.958  38.175  1.00  0.00           H  
ATOM   2016  CA  THR   136      44.367  74.208  38.205  1.00  0.00           C  
ATOM   2017  HA  THR   136      44.424  73.322  38.836  1.00  0.00           H  
ATOM   2018  CB  THR   136      44.040  73.790  36.784  1.00  0.00           C  
ATOM   2019  HB  THR   136      44.777  73.029  36.531  1.00  0.00           H  
ATOM   2020  CG2 THR   136      42.574  73.151  36.678  1.00  0.00           C  
ATOM   2021 HG21 THR   136      42.375  72.864  35.646  1.00  0.00           H  
ATOM   2022 HG22 THR   136      42.513  72.270  37.318  1.00  0.00           H  
ATOM   2023 HG23 THR   136      41.833  73.884  37.000  1.00  0.00           H  
ATOM   2024  OG1 THR   136      44.185  74.840  35.841  1.00  0.00           O  
ATOM   2025  HG1 THR   136      43.962  74.508  34.946  1.00  0.00           H  
ATOM   2026  C   THR   136      45.775  74.962  38.235  1.00  0.00           C  
ATOM   2027  O   THR   136      45.964  76.074  37.760  1.00  0.00           O  
ATOM   2028  N   GLY   137      46.779  74.186  38.636  1.00  0.00           N  
ATOM   2029  H   GLY   137      46.647  73.249  39.017  1.00  0.00           H  
ATOM   2030  CA  GLY   137      48.193  74.615  38.566  1.00  0.00           C  
ATOM   2031  HA2 GLY   137      48.567  74.457  37.555  1.00  0.00           H  
ATOM   2032  HA3 GLY   137      48.256  75.684  38.767  1.00  0.00           H  
ATOM   2033  C   GLY   137      49.086  73.860  39.561  1.00  0.00           C  
ATOM   2034  O   GLY   137      48.547  73.059  40.258  1.00  0.00           O  
ATOM   2035  N   ARG   138      50.411  74.093  39.713  1.00  0.00           N  
ATOM   2036  H   ARG   138      50.867  74.911  39.309  1.00  0.00           H  
ATOM   2037  CA  ARG   138      51.364  73.213  40.470  1.00  0.00           C  
ATOM   2038  HA  ARG   138      50.766  72.684  41.211  1.00  0.00           H  
ATOM   2039  CB  ARG   138      52.007  72.125  39.636  1.00  0.00           C  
ATOM   2040  HB2 ARG   138      52.646  72.579  38.878  1.00  0.00           H  
ATOM   2041  HB3 ARG   138      52.650  71.516  40.270  1.00  0.00           H  
ATOM   2042  CG  ARG   138      50.931  71.200  38.931  1.00  0.00           C  
ATOM   2043  HG2 ARG   138      50.146  70.978  39.655  1.00  0.00           H  
ATOM   2044  HG3 ARG   138      50.468  71.769  38.124  1.00  0.00           H  
ATOM   2045  CD  ARG   138      51.438  69.868  38.350  1.00  0.00           C  
ATOM   2046  HD2 ARG   138      52.218  70.026  37.605  1.00  0.00           H  
ATOM   2047  HD3 ARG   138      51.860  69.228  39.124  1.00  0.00           H  
ATOM   2048  NE  ARG   138      50.245  69.278  37.758  1.00  0.00           N  
ATOM   2049  HE  ARG   138      49.620  68.813  38.416  1.00  0.00           H  
ATOM   2050  CZ  ARG   138      49.849  69.253  36.493  1.00  0.00           C  
ATOM   2051  NH1 ARG   138      50.594  69.587  35.464  1.00  0.00           N  
ATOM   2052 HH11 ARG   138      51.556  69.894  35.609  1.00  0.00           H  
ATOM   2053 HH12 ARG   138      50.211  69.540  34.521  1.00  0.00           H  
ATOM   2054  NH2 ARG   138      48.647  68.865  36.298  1.00  0.00           N  
ATOM   2055 HH21 ARG   138      48.061  68.600  37.090  1.00  0.00           H  
ATOM   2056 HH22 ARG   138      48.273  68.821  35.350  1.00  0.00           H  
ATOM   2057  C   ARG   138      52.392  74.043  41.155  1.00  0.00           C  
ATOM   2058  O   ARG   138      52.811  75.045  40.601  1.00  0.00           O  
ATOM   2059  N   ILE   139      52.770  73.688  42.395  1.00  0.00           N  
ATOM   2060  H   ILE   139      52.410  72.875  42.895  1.00  0.00           H  
ATOM   2061  CA  ILE   139      53.786  74.494  43.154  1.00  0.00           C  
ATOM   2062  HA  ILE   139      54.238  75.261  42.526  1.00  0.00           H  
ATOM   2063  CB  ILE   139      53.184  75.368  44.265  1.00  0.00           C  
ATOM   2064  HB  ILE   139      52.716  74.753  45.033  1.00  0.00           H  
ATOM   2065  CG2 ILE   139      54.344  76.170  44.903  1.00  0.00           C  
ATOM   2066 HG21 ILE   139      53.955  76.804  45.698  1.00  0.00           H  
ATOM   2067 HG22 ILE   139      55.079  75.479  45.316  1.00  0.00           H  
ATOM   2068 HG23 ILE   139      54.818  76.792  44.142  1.00  0.00           H  
ATOM   2069  CG1 ILE   139      52.017  76.272  43.724  1.00  0.00           C  
ATOM   2070 HG12 ILE   139      52.423  76.901  42.932  1.00  0.00           H  
ATOM   2071 HG13 ILE   139      51.276  75.619  43.264  1.00  0.00           H  
ATOM   2072  CD1 ILE   139      51.281  77.190  44.723  1.00  0.00           C  
ATOM   2073 HD11 ILE   139      50.506  77.749  44.199  1.00  0.00           H  
ATOM   2074 HD12 ILE   139      50.827  76.584  45.506  1.00  0.00           H  
ATOM   2075 HD13 ILE   139      51.991  77.885  45.169  1.00  0.00           H  
ATOM   2076  C   ILE   139      54.836  73.528  43.582  1.00  0.00           C  
ATOM   2077  O   ILE   139      54.553  72.461  44.122  1.00  0.00           O  
ATOM   2078  N   VAL   140      56.104  73.896  43.337  1.00  0.00           N  
ATOM   2079  H   VAL   140      56.365  74.729  42.809  1.00  0.00           H  
ATOM   2080  CA  VAL   140      57.256  73.092  43.833  1.00  0.00           C  
ATOM   2081  HA  VAL   140      56.896  72.230  44.395  1.00  0.00           H  
ATOM   2082  CB  VAL   140      58.098  72.423  42.704  1.00  0.00           C  
ATOM   2083  HB  VAL   140      58.445  73.099  41.924  1.00  0.00           H  
ATOM   2084  CG1 VAL   140      59.386  71.887  43.331  1.00  0.00           C  
ATOM   2085 HG11 VAL   140      59.994  71.413  42.561  1.00  0.00           H  
ATOM   2086 HG12 VAL   140      59.943  72.711  43.778  1.00  0.00           H  
ATOM   2087 HG13 VAL   140      59.140  71.156  44.100  1.00  0.00           H  
ATOM   2088  CG2 VAL   140      57.184  71.426  41.969  1.00  0.00           C  
ATOM   2089 HG21 VAL   140      57.744  70.939  41.171  1.00  0.00           H  
ATOM   2090 HG22 VAL   140      56.826  70.674  42.672  1.00  0.00           H  
ATOM   2091 HG23 VAL   140      56.334  71.959  41.543  1.00  0.00           H  
ATOM   2092  C   VAL   140      58.072  74.019  44.738  1.00  0.00           C  
ATOM   2093  O   VAL   140      58.466  75.182  44.404  1.00  0.00           O  
ATOM   2094  N   ASN   141      58.622  73.485  45.815  1.00  0.00           N  
ATOM   2095  H   ASN   141      58.509  72.501  46.054  1.00  0.00           H  
ATOM   2096  CA  ASN   141      59.481  74.251  46.820  1.00  0.00           C  
ATOM   2097  HA  ASN   141      59.668  75.271  46.483  1.00  0.00           H  
ATOM   2098  CB  ASN   141      58.731  74.350  48.190  1.00  0.00           C  
ATOM   2099  HB2 ASN   141      58.638  73.351  48.614  1.00  0.00           H  
ATOM   2100  HB3 ASN   141      59.336  74.935  48.882  1.00  0.00           H  
ATOM   2101  CG  ASN   141      57.375  74.965  48.098  1.00  0.00           C  
ATOM   2102  OD1 ASN   141      57.209  76.122  47.843  1.00  0.00           O  
ATOM   2103  ND2 ASN   141      56.385  74.197  48.414  1.00  0.00           N  
ATOM   2104 HD21 ASN   141      55.439  74.575  48.451  1.00  0.00           H  
ATOM   2105 HD22 ASN   141      56.551  73.214  48.627  1.00  0.00           H  
ATOM   2106  C   ASN   141      60.789  73.536  46.947  1.00  0.00           C  
ATOM   2107  O   ASN   141      60.826  72.364  47.178  1.00  0.00           O  
ATOM   2108  N   ILE   142      61.887  74.208  46.790  1.00  0.00           N  
ATOM   2109  H   ILE   142      61.893  75.174  46.465  1.00  0.00           H  
ATOM   2110  CA  ILE   142      63.200  73.697  47.046  1.00  0.00           C  
ATOM   2111  HA  ILE   142      63.287  72.622  46.892  1.00  0.00           H  
ATOM   2112  CB  ILE   142      64.167  74.283  46.031  1.00  0.00           C  
ATOM   2113  HB  ILE   142      64.128  75.356  46.221  1.00  0.00           H  
ATOM   2114  CG2 ILE   142      65.540  73.600  46.218  1.00  0.00           C  
ATOM   2115 HG21 ILE   142      66.249  74.007  45.497  1.00  0.00           H  
ATOM   2116 HG22 ILE   142      65.903  73.784  47.229  1.00  0.00           H  
ATOM   2117 HG23 ILE   142      65.437  72.527  46.060  1.00  0.00           H  
ATOM   2118  CG1 ILE   142      63.834  74.047  44.551  1.00  0.00           C  
ATOM   2119 HG12 ILE   142      63.092  74.784  44.246  1.00  0.00           H  
ATOM   2120 HG13 ILE   142      64.733  74.237  43.964  1.00  0.00           H  
ATOM   2121  CD1 ILE   142      63.305  72.648  44.181  1.00  0.00           C  
ATOM   2122 HD11 ILE   142      63.107  72.605  43.109  1.00  0.00           H  
ATOM   2123 HD12 ILE   142      64.049  71.896  44.443  1.00  0.00           H  
ATOM   2124 HD13 ILE   142      62.383  72.452  44.728  1.00  0.00           H  
ATOM   2125  C   ILE   142      63.519  73.878  48.520  1.00  0.00           C  
ATOM   2126  O   ILE   142      63.411  75.009  48.989  1.00  0.00           O  
ATOM   2127  N   ALA   143      63.766  72.783  49.218  1.00  0.00           N  
ATOM   2128  H   ALA   143      63.776  71.872  48.761  1.00  0.00           H  
ATOM   2129  CA  ALA   143      64.043  72.662  50.624  1.00  0.00           C  
ATOM   2130  HA  ALA   143      63.817  73.590  51.148  1.00  0.00           H  
ATOM   2131  CB  ALA   143      63.112  71.621  51.306  1.00  0.00           C  
ATOM   2132  HB1 ALA   143      63.352  71.558  52.367  1.00  0.00           H  
ATOM   2133  HB2 ALA   143      62.073  71.929  51.187  1.00  0.00           H  
ATOM   2134  HB3 ALA   143      63.256  70.645  50.843  1.00  0.00           H  
ATOM   2135  C   ALA   143      65.505  72.395  50.784  1.00  0.00           C  
ATOM   2136  O   ALA   143      66.367  73.056  50.209  1.00  0.00           O  
ATOM   2137  N   SER   144      65.919  71.397  51.566  1.00  0.00           N  
ATOM   2138  H   SER   144      65.260  70.730  51.967  1.00  0.00           H  
ATOM   2139  CA  SER   144      67.306  71.107  51.956  1.00  0.00           C  
ATOM   2140  HA  SER   144      67.948  71.119  51.076  1.00  0.00           H  
ATOM   2141  CB  SER   144      67.824  72.173  52.946  1.00  0.00           C  
ATOM   2142  HB2 SER   144      67.774  73.165  52.496  1.00  0.00           H  
ATOM   2143  HB3 SER   144      67.201  72.195  53.840  1.00  0.00           H  
ATOM   2144  OG  SER   144      69.149  71.857  53.282  1.00  0.00           O  
ATOM   2145  HG  SER   144      69.761  72.330  52.680  1.00  0.00           H  
ATOM   2146  C   SER   144      67.330  69.723  52.624  1.00  0.00           C  
ATOM   2147  O   SER   144      66.244  69.236  53.115  1.00  0.00           O  
ATOM   2148  N   THR   145      68.471  68.978  52.624  1.00  0.00           N  
ATOM   2149  H   THR   145      69.268  69.177  52.019  1.00  0.00           H  
ATOM   2150  CA  THR   145      68.668  67.813  53.496  1.00  0.00           C  
ATOM   2151  HA  THR   145      67.837  67.123  53.346  1.00  0.00           H  
ATOM   2152  CB  THR   145      69.944  67.090  53.161  1.00  0.00           C  
ATOM   2153  HB  THR   145      69.959  66.188  53.774  1.00  0.00           H  
ATOM   2154  CG2 THR   145      70.025  66.658  51.770  1.00  0.00           C  
ATOM   2155 HG21 THR   145      71.004  66.144  51.598  1.00  0.00           H  
ATOM   2156 HG22 THR   145      69.235  66.002  51.490  1.00  0.00           H  
ATOM   2157 HG23 THR   145      69.955  67.564  51.141  1.00  0.00           H  
ATOM   2158  OG1 THR   145      71.023  67.989  53.402  1.00  0.00           O  
ATOM   2159  HG1 THR   145      71.528  67.691  54.187  1.00  0.00           H  
ATOM   2160  C   THR   145      68.715  68.277  54.939  1.00  0.00           C  
ATOM   2161  O   THR   145      68.133  67.605  55.862  1.00  0.00           O  
ATOM   2162  N   GLY   146      69.177  69.513  55.229  1.00  0.00           N  
ATOM   2163  H   GLY   146      69.680  70.054  54.525  1.00  0.00           H  
ATOM   2164  CA  GLY   146      69.065  70.253  56.474  1.00  0.00           C  
ATOM   2165  HA2 GLY   146      69.446  69.637  57.289  1.00  0.00           H  
ATOM   2166  HA3 GLY   146      69.698  71.139  56.420  1.00  0.00           H  
ATOM   2167  C   GLY   146      67.626  70.683  56.801  1.00  0.00           C  
ATOM   2168  O   GLY   146      67.390  71.192  57.864  1.00  0.00           O  
ATOM   2169  N   GLY   147      66.691  70.468  55.831  1.00  0.00           N  
ATOM   2170  H   GLY   147      66.960  70.310  54.860  1.00  0.00           H  
ATOM   2171  CA  GLY   147      65.273  70.431  56.009  1.00  0.00           C  
ATOM   2172  HA2 GLY   147      64.983  71.320  56.569  1.00  0.00           H  
ATOM   2173  HA3 GLY   147      64.810  70.509  55.026  1.00  0.00           H  
ATOM   2174  C   GLY   147      64.670  69.194  56.726  1.00  0.00           C  
ATOM   2175  O   GLY   147      63.498  69.217  57.066  1.00  0.00           O  
ATOM   2176  N   LYS   148      65.511  68.224  57.009  1.00  0.00           N  
ATOM   2177  H   LYS   148      66.455  68.202  56.625  1.00  0.00           H  
ATOM   2178  CA  LYS   148      65.230  67.075  57.879  1.00  0.00           C  
ATOM   2179  HA  LYS   148      64.420  67.475  58.489  1.00  0.00           H  
ATOM   2180  CB  LYS   148      64.867  65.884  57.049  1.00  0.00           C  
ATOM   2181  HB2 LYS   148      65.762  65.522  56.545  1.00  0.00           H  
ATOM   2182  HB3 LYS   148      64.528  65.087  57.710  1.00  0.00           H  
ATOM   2183  CG  LYS   148      63.801  66.145  56.019  1.00  0.00           C  
ATOM   2184  HG2 LYS   148      62.873  66.415  56.524  1.00  0.00           H  
ATOM   2185  HG3 LYS   148      64.093  66.999  55.410  1.00  0.00           H  
ATOM   2186  CD  LYS   148      63.555  64.987  55.144  1.00  0.00           C  
ATOM   2187  HD2 LYS   148      64.439  64.818  54.528  1.00  0.00           H  
ATOM   2188  HD3 LYS   148      63.424  64.100  55.764  1.00  0.00           H  
ATOM   2189  CE  LYS   148      62.306  65.142  54.208  1.00  0.00           C  
ATOM   2190  HE2 LYS   148      61.430  65.400  54.803  1.00  0.00           H  
ATOM   2191  HE3 LYS   148      62.470  65.962  53.509  1.00  0.00           H  
ATOM   2192  NZ  LYS   148      62.047  63.892  53.457  1.00  0.00           N  
ATOM   2193  HZ1 LYS   148      61.126  63.959  52.977  1.00  0.00           H  
ATOM   2194  HZ2 LYS   148      62.797  63.750  52.750  1.00  0.00           H  
ATOM   2195  HZ3 LYS   148      62.036  63.088  54.116  1.00  0.00           H  
ATOM   2196  C   LYS   148      66.243  66.634  58.905  1.00  0.00           C  
ATOM   2197  O   LYS   148      65.849  66.425  60.077  1.00  0.00           O  
ATOM   2198  N   GLN   149      67.507  66.519  58.464  1.00  0.00           N  
ATOM   2199  H   GLN   149      67.733  66.525  57.470  1.00  0.00           H  
ATOM   2200  CA  GLN   149      68.659  66.381  59.284  1.00  0.00           C  
ATOM   2201  HA  GLN   149      68.484  65.538  59.951  1.00  0.00           H  
ATOM   2202  CB  GLN   149      69.976  65.977  58.518  1.00  0.00           C  
ATOM   2203  HB2 GLN   149      70.453  66.891  58.165  1.00  0.00           H  
ATOM   2204  HB3 GLN   149      70.656  65.521  59.238  1.00  0.00           H  
ATOM   2205  CG  GLN   149      69.841  65.024  57.328  1.00  0.00           C  
ATOM   2206  HG2 GLN   149      69.198  65.501  56.589  1.00  0.00           H  
ATOM   2207  HG3 GLN   149      70.826  64.917  56.872  1.00  0.00           H  
ATOM   2208  CD  GLN   149      69.266  63.557  57.608  1.00  0.00           C  
ATOM   2209  OE1 GLN   149      68.024  63.300  57.600  1.00  0.00           O  
ATOM   2210  NE2 GLN   149      70.182  62.696  58.025  1.00  0.00           N  
ATOM   2211 HE21 GLN   149      71.168  62.954  58.010  1.00  0.00           H  
ATOM   2212 HE22 GLN   149      69.901  61.775  58.362  1.00  0.00           H  
ATOM   2213  C   GLN   149      68.839  67.683  60.079  1.00  0.00           C  
ATOM   2214  O   GLN   149      68.306  68.721  59.732  1.00  0.00           O  
ATOM   2215  N   GLY   150      69.468  67.535  61.229  1.00  0.00           N  
ATOM   2216  H   GLY   150      69.569  66.618  61.663  1.00  0.00           H  
ATOM   2217  CA  GLY   150      70.090  68.593  62.029  1.00  0.00           C  
ATOM   2218  HA2 GLY   150      69.388  69.419  62.141  1.00  0.00           H  
ATOM   2219  HA3 GLY   150      70.297  68.213  63.030  1.00  0.00           H  
ATOM   2220  C   GLY   150      71.372  69.108  61.418  1.00  0.00           C  
ATOM   2221  O   GLY   150      72.134  68.253  61.258  1.00  0.00           O  
ATOM   2222  N   VAL   151      71.691  70.416  61.613  1.00  0.00           N  
ATOM   2223  H   VAL   151      71.146  71.041  62.207  1.00  0.00           H  
ATOM   2224  CA  VAL   151      72.868  71.066  60.979  1.00  0.00           C  
ATOM   2225  HA  VAL   151      73.370  70.412  60.737  1.00  0.00           H  
ATOM   2226  CB  VAL   151      72.597  71.764  59.646  1.00  0.00           C  
ATOM   2227  HB  VAL   151      72.303  72.773  59.932  1.00  0.00           H  
ATOM   2228  CG1 VAL   151      73.759  72.048  58.710  1.00  0.00           C  
ATOM   2229 HG11 VAL   151      73.468  72.516  57.783  1.00  0.00           H  
ATOM   2230 HG12 VAL   151      74.552  72.639  59.190  1.00  0.00           H  
ATOM   2231 HG13 VAL   151      73.804  71.044  58.607  1.00  0.00           H  
ATOM   2232  CG2 VAL   151      71.498  71.013  58.909  1.00  0.00           C  
ATOM   2233 HG21 VAL   151      71.297  71.503  57.957  1.00  0.00           H  
ATOM   2234 HG22 VAL   151      71.793  70.009  58.753  1.00  0.00           H  
ATOM   2235 HG23 VAL   151      70.591  71.009  59.514  1.00  0.00           H  
ATOM   2236  C   VAL   151      73.696  71.946  61.981  1.00  0.00           C  
ATOM   2237  O   VAL   151      73.115  72.600  62.827  1.00  0.00           O  
ATOM   2238  N   VAL   152      75.046  71.808  61.999  1.00  0.00           N  
ATOM   2239  H   VAL   152      75.556  71.117  61.449  1.00  0.00           H  
ATOM   2240  CA  VAL   152      75.893  72.672  62.838  1.00  0.00           C  
ATOM   2241  HA  VAL   152      75.497  72.703  63.853  1.00  0.00           H  
ATOM   2242  CB  VAL   152      77.313  72.128  63.093  1.00  0.00           C  
ATOM   2243  HB  VAL   152      77.969  72.944  63.396  1.00  0.00           H  
ATOM   2244  CG1 VAL   152      77.224  71.045  64.179  1.00  0.00           C  
ATOM   2245 HG11 VAL   152      78.218  70.646  64.377  1.00  0.00           H  
ATOM   2246 HG12 VAL   152      76.819  71.480  65.093  1.00  0.00           H  
ATOM   2247 HG13 VAL   152      76.570  70.242  63.839  1.00  0.00           H  
ATOM   2248  CG2 VAL   152      77.861  71.450  61.784  1.00  0.00           C  
ATOM   2249 HG21 VAL   152      78.865  71.066  61.966  1.00  0.00           H  
ATOM   2250 HG22 VAL   152      77.205  70.628  61.497  1.00  0.00           H  
ATOM   2251 HG23 VAL   152      77.894  72.185  60.980  1.00  0.00           H  
ATOM   2252  C   VAL   152      75.848  74.077  62.220  1.00  0.00           C  
ATOM   2253  O   VAL   152      75.833  74.116  60.993  1.00  0.00           O  
ATOM   2254  N   HIE   153      76.046  75.183  63.029  1.00  0.00           N  
ATOM   2255  H   HIE   153      75.821  74.967  63.990  1.00  0.00           H  
ATOM   2256  CA  HIE   153      76.327  76.572  62.681  1.00  0.00           C  
ATOM   2257  HA  HIE   153      76.322  77.209  63.566  1.00  0.00           H  
ATOM   2258  CB  HIE   153      77.725  76.619  62.053  1.00  0.00           C  
ATOM   2259  HB2 HIE   153      78.382  76.042  62.703  1.00  0.00           H  
ATOM   2260  HB3 HIE   153      77.707  76.166  61.061  1.00  0.00           H  
ATOM   2261  CG  HIE   153      78.347  77.954  61.898  1.00  0.00           C  
ATOM   2262  ND1 HIE   153      77.818  79.129  61.238  1.00  0.00           N  
ATOM   2263  CE1 HIE   153      78.798  80.053  61.331  1.00  0.00           C  
ATOM   2264  HE1 HIE   153      78.631  81.029  60.877  1.00  0.00           H  
ATOM   2265  NE2 HIE   153      79.823  79.577  61.985  1.00  0.00           N  
ATOM   2266  HE2 HIE   153      80.689  80.069  62.151  1.00  0.00           H  
ATOM   2267  CD2 HIE   153      79.549  78.313  62.410  1.00  0.00           C  
ATOM   2268  HD2 HIE   153      80.259  77.787  63.049  1.00  0.00           H  
ATOM   2269  C   HIE   153      75.224  77.361  61.854  1.00  0.00           C  
ATOM   2270  O   HIE   153      74.718  78.388  62.206  1.00  0.00           O  
ATOM   2271  N   ALA   154      74.906  76.825  60.676  1.00  0.00           N  
ATOM   2272  H   ALA   154      75.380  76.008  60.291  1.00  0.00           H  
ATOM   2273  CA  ALA   154      73.824  77.362  59.793  1.00  0.00           C  
ATOM   2274  HA  ALA   154      73.929  78.443  59.698  1.00  0.00           H  
ATOM   2275  CB  ALA   154      73.995  76.733  58.467  1.00  0.00           C  
ATOM   2276  HB1 ALA   154      73.236  77.052  57.731  1.00  0.00           H  
ATOM   2277  HB2 ALA   154      74.992  76.942  58.019  1.00  0.00           H  
ATOM   2278  HB3 ALA   154      73.909  75.609  58.563  1.00  0.00           H  
ATOM   2279  C   ALA   154      72.387  77.259  60.379  1.00  0.00           C  
ATOM   2280  O   ALA   154      71.427  76.897  59.664  1.00  0.00           O  
ATOM   2281  N   ALA   155      72.196  77.488  61.672  1.00  0.00           N  
ATOM   2282  H   ALA   155      72.933  77.894  62.249  1.00  0.00           H  
ATOM   2283  CA  ALA   155      71.019  77.226  62.427  1.00  0.00           C  
ATOM   2284  HA  ALA   155      70.836  76.153  62.382  1.00  0.00           H  
ATOM   2285  CB  ALA   155      71.218  77.589  63.874  1.00  0.00           C  
ATOM   2286  HB1 ALA   155      70.304  77.380  64.430  1.00  0.00           H  
ATOM   2287  HB2 ALA   155      72.037  77.000  64.288  1.00  0.00           H  
ATOM   2288  HB3 ALA   155      71.456  78.649  63.953  1.00  0.00           H  
ATOM   2289  C   ALA   155      69.759  77.889  61.816  1.00  0.00           C  
ATOM   2290  O   ALA   155      68.769  77.151  61.583  1.00  0.00           O  
ATOM   2291  N   PRO   156      69.718  79.148  61.391  1.00  0.00           N  
ATOM   2292  CD  PRO   156      70.605  80.248  61.808  1.00  0.00           C  
ATOM   2293  HD2 PRO   156      71.644  80.008  61.585  1.00  0.00           H  
ATOM   2294  HD3 PRO   156      70.538  80.406  62.884  1.00  0.00           H  
ATOM   2295  CG  PRO   156      70.179  81.488  61.065  1.00  0.00           C  
ATOM   2296  HG2 PRO   156      70.755  81.620  60.149  1.00  0.00           H  
ATOM   2297  HG3 PRO   156      70.329  82.383  61.668  1.00  0.00           H  
ATOM   2298  CB  PRO   156      68.698  81.263  60.763  1.00  0.00           C  
ATOM   2299  HB2 PRO   156      68.404  81.724  59.821  1.00  0.00           H  
ATOM   2300  HB3 PRO   156      68.059  81.687  61.538  1.00  0.00           H  
ATOM   2301  CA  PRO   156      68.582  79.729  60.706  1.00  0.00           C  
ATOM   2302  HA  PRO   156      67.701  79.374  61.241  1.00  0.00           H  
ATOM   2303  C   PRO   156      68.357  79.271  59.323  1.00  0.00           C  
ATOM   2304  O   PRO   156      67.213  79.234  58.893  1.00  0.00           O  
ATOM   2305  N   TYR   157      69.352  78.791  58.647  1.00  0.00           N  
ATOM   2306  H   TYR   157      70.314  78.803  58.982  1.00  0.00           H  
ATOM   2307  CA  TYR   157      69.200  78.197  57.368  1.00  0.00           C  
ATOM   2308  HA  TYR   157      68.572  78.910  56.834  1.00  0.00           H  
ATOM   2309  CB  TYR   157      70.596  78.021  56.567  1.00  0.00           C  
ATOM   2310  HB2 TYR   157      70.996  79.006  56.330  1.00  0.00           H  
ATOM   2311  HB3 TYR   157      71.320  77.532  57.220  1.00  0.00           H  
ATOM   2312  CG  TYR   157      70.471  77.227  55.298  1.00  0.00           C  
ATOM   2313  CD1 TYR   157      69.754  77.773  54.206  1.00  0.00           C  
ATOM   2314  HD1 TYR   157      69.129  78.635  54.383  1.00  0.00           H  
ATOM   2315  CE1 TYR   157      69.815  77.251  52.901  1.00  0.00           C  
ATOM   2316  HE1 TYR   157      69.238  77.702  52.106  1.00  0.00           H  
ATOM   2317  CZ  TYR   157      70.655  76.107  52.636  1.00  0.00           C  
ATOM   2318  OH  TYR   157      70.866  75.650  51.437  1.00  0.00           O  
ATOM   2319  HH  TYR   157      70.913  74.665  51.432  1.00  0.00           H  
ATOM   2320  CE2 TYR   157      71.395  75.586  53.740  1.00  0.00           C  
ATOM   2321  HE2 TYR   157      72.071  74.774  53.558  1.00  0.00           H  
ATOM   2322  CD2 TYR   157      71.223  76.084  55.048  1.00  0.00           C  
ATOM   2323  HD2 TYR   157      71.780  75.598  55.876  1.00  0.00           H  
ATOM   2324  C   TYR   157      68.490  76.830  57.408  1.00  0.00           C  
ATOM   2325  O   TYR   157      67.428  76.680  56.894  1.00  0.00           O  
ATOM   2326  N   SER   158      68.973  75.844  58.130  1.00  0.00           N  
ATOM   2327  H   SER   158      69.933  75.836  58.472  1.00  0.00           H  
ATOM   2328  CA  SER   158      68.192  74.627  58.538  1.00  0.00           C  
ATOM   2329  HA  SER   158      68.029  74.093  57.602  1.00  0.00           H  
ATOM   2330  CB  SER   158      68.993  73.828  59.593  1.00  0.00           C  
ATOM   2331  HB2 SER   158      69.306  74.489  60.402  1.00  0.00           H  
ATOM   2332  HB3 SER   158      68.361  73.058  60.036  1.00  0.00           H  
ATOM   2333  OG  SER   158      70.117  73.241  58.989  1.00  0.00           O  
ATOM   2334  HG  SER   158      70.763  73.938  58.752  1.00  0.00           H  
ATOM   2335  C   SER   158      66.805  74.900  59.179  1.00  0.00           C  
ATOM   2336  O   SER   158      65.852  74.135  58.957  1.00  0.00           O  
ATOM   2337  N   ALA   159      66.661  76.011  59.985  1.00  0.00           N  
ATOM   2338  H   ALA   159      67.413  76.668  60.195  1.00  0.00           H  
ATOM   2339  CA  ALA   159      65.329  76.344  60.636  1.00  0.00           C  
ATOM   2340  HA  ALA   159      64.941  75.418  61.061  1.00  0.00           H  
ATOM   2341  CB  ALA   159      65.494  77.377  61.822  1.00  0.00           C  
ATOM   2342  HB1 ALA   159      64.518  77.587  62.260  1.00  0.00           H  
ATOM   2343  HB2 ALA   159      66.150  76.954  62.583  1.00  0.00           H  
ATOM   2344  HB3 ALA   159      65.928  78.301  61.442  1.00  0.00           H  
ATOM   2345  C   ALA   159      64.340  76.840  59.630  1.00  0.00           C  
ATOM   2346  O   ALA   159      63.287  76.306  59.515  1.00  0.00           O  
ATOM   2347  N   SER   160      64.764  77.782  58.724  1.00  0.00           N  
ATOM   2348  H   SER   160      65.707  78.172  58.711  1.00  0.00           H  
ATOM   2349  CA  SER   160      63.862  78.318  57.668  1.00  0.00           C  
ATOM   2350  HA  SER   160      62.895  78.570  58.103  1.00  0.00           H  
ATOM   2351  CB  SER   160      64.567  79.594  57.050  1.00  0.00           C  
ATOM   2352  HB2 SER   160      63.916  80.031  56.293  1.00  0.00           H  
ATOM   2353  HB3 SER   160      64.696  80.345  57.830  1.00  0.00           H  
ATOM   2354  OG  SER   160      65.819  79.307  56.474  1.00  0.00           O  
ATOM   2355  HG  SER   160      66.488  79.204  57.182  1.00  0.00           H  
ATOM   2356  C   SER   160      63.611  77.267  56.553  1.00  0.00           C  
ATOM   2357  O   SER   160      62.455  77.198  56.056  1.00  0.00           O  
ATOM   2358  N   LYS   161      64.532  76.291  56.383  1.00  0.00           N  
ATOM   2359  H   LYS   161      65.397  76.242  56.921  1.00  0.00           H  
ATOM   2360  CA  LYS   161      64.378  75.180  55.390  1.00  0.00           C  
ATOM   2361  HA  LYS   161      63.765  75.595  54.590  1.00  0.00           H  
ATOM   2362  CB  LYS   161      65.716  74.759  54.843  1.00  0.00           C  
ATOM   2363  HB2 LYS   161      66.424  74.621  55.661  1.00  0.00           H  
ATOM   2364  HB3 LYS   161      65.624  73.799  54.336  1.00  0.00           H  
ATOM   2365  CG  LYS   161      66.243  75.810  53.872  1.00  0.00           C  
ATOM   2366  HG2 LYS   161      65.992  76.800  54.252  1.00  0.00           H  
ATOM   2367  HG3 LYS   161      67.331  75.747  53.839  1.00  0.00           H  
ATOM   2368  CD  LYS   161      65.699  75.670  52.464  1.00  0.00           C  
ATOM   2369  HD2 LYS   161      66.011  74.708  52.060  1.00  0.00           H  
ATOM   2370  HD3 LYS   161      64.610  75.659  52.508  1.00  0.00           H  
ATOM   2371  CE  LYS   161      66.147  76.791  51.489  1.00  0.00           C  
ATOM   2372  HE2 LYS   161      65.787  77.751  51.859  1.00  0.00           H  
ATOM   2373  HE3 LYS   161      67.236  76.841  51.479  1.00  0.00           H  
ATOM   2374  NZ  LYS   161      65.650  76.589  50.076  1.00  0.00           N  
ATOM   2375  HZ1 LYS   161      66.458  76.414  49.445  1.00  0.00           H  
ATOM   2376  HZ2 LYS   161      65.006  75.773  50.047  1.00  0.00           H  
ATOM   2377  HZ3 LYS   161      65.144  77.441  49.761  1.00  0.00           H  
ATOM   2378  C   LYS   161      63.613  73.955  55.918  1.00  0.00           C  
ATOM   2379  O   LYS   161      62.933  73.227  55.131  1.00  0.00           O  
ATOM   2380  N   HID   162      63.541  73.761  57.246  1.00  0.00           N  
ATOM   2381  H   HID   162      64.243  74.182  57.838  1.00  0.00           H  
ATOM   2382  CA  HID   162      62.512  72.883  57.882  1.00  0.00           C  
ATOM   2383  HA  HID   162      62.475  71.895  57.424  1.00  0.00           H  
ATOM   2384  CB  HID   162      62.962  72.723  59.406  1.00  0.00           C  
ATOM   2385  HB2 HID   162      63.666  73.546  59.535  1.00  0.00           H  
ATOM   2386  HB3 HID   162      62.133  72.843  60.105  1.00  0.00           H  
ATOM   2387  CG  HID   162      63.702  71.442  59.821  1.00  0.00           C  
ATOM   2388  ND1 HID   162      65.000  71.104  59.616  1.00  0.00           N  
ATOM   2389  HD1 HID   162      65.671  71.558  59.013  1.00  0.00           H  
ATOM   2390  CE1 HID   162      65.234  70.013  60.393  1.00  0.00           C  
ATOM   2391  HE1 HID   162      66.261  69.659  60.487  1.00  0.00           H  
ATOM   2392  NE2 HID   162      64.087  69.550  60.932  1.00  0.00           N  
ATOM   2393  CD2 HID   162      63.095  70.464  60.630  1.00  0.00           C  
ATOM   2394  HD2 HID   162      62.086  70.322  61.018  1.00  0.00           H  
ATOM   2395  C   HID   162      61.126  73.453  57.722  1.00  0.00           C  
ATOM   2396  O   HID   162      60.121  72.819  57.559  1.00  0.00           O  
ATOM   2397  N   GLY   163      61.082  74.720  58.005  1.00  0.00           N  
ATOM   2398  H   GLY   163      61.884  75.232  58.372  1.00  0.00           H  
ATOM   2399  CA  GLY   163      59.898  75.546  57.835  1.00  0.00           C  
ATOM   2400  HA2 GLY   163      59.104  75.141  58.461  1.00  0.00           H  
ATOM   2401  HA3 GLY   163      60.121  76.545  58.208  1.00  0.00           H  
ATOM   2402  C   GLY   163      59.364  75.672  56.392  1.00  0.00           C  
ATOM   2403  O   GLY   163      58.157  75.786  56.276  1.00  0.00           O  
ATOM   2404  N   VAL   164      60.178  75.467  55.321  1.00  0.00           N  
ATOM   2405  H   VAL   164      61.196  75.403  55.336  1.00  0.00           H  
ATOM   2406  CA  VAL   164      59.504  75.320  53.976  1.00  0.00           C  
ATOM   2407  HA  VAL   164      58.663  76.012  53.908  1.00  0.00           H  
ATOM   2408  CB  VAL   164      60.549  75.662  52.942  1.00  0.00           C  
ATOM   2409  HB  VAL   164      61.406  75.066  53.256  1.00  0.00           H  
ATOM   2410  CG1 VAL   164      60.148  75.317  51.483  1.00  0.00           C  
ATOM   2411 HG11 VAL   164      60.957  75.596  50.807  1.00  0.00           H  
ATOM   2412 HG12 VAL   164      59.961  74.246  51.401  1.00  0.00           H  
ATOM   2413 HG13 VAL   164      59.245  75.865  51.213  1.00  0.00           H  
ATOM   2414  CG2 VAL   164      60.832  77.159  52.902  1.00  0.00           C  
ATOM   2415 HG21 VAL   164      61.589  77.367  52.146  1.00  0.00           H  
ATOM   2416 HG22 VAL   164      59.916  77.696  52.655  1.00  0.00           H  
ATOM   2417 HG23 VAL   164      61.192  77.487  53.877  1.00  0.00           H  
ATOM   2418  C   VAL   164      58.745  73.971  53.737  1.00  0.00           C  
ATOM   2419  O   VAL   164      57.696  74.007  53.124  1.00  0.00           O  
ATOM   2420  N   VAL   165      59.261  72.926  54.353  1.00  0.00           N  
ATOM   2421  H   VAL   165      60.186  72.933  54.781  1.00  0.00           H  
ATOM   2422  CA  VAL   165      58.561  71.652  54.488  1.00  0.00           C  
ATOM   2423  HA  VAL   165      58.372  71.292  53.477  1.00  0.00           H  
ATOM   2424  CB  VAL   165      59.365  70.539  55.150  1.00  0.00           C  
ATOM   2425  HB  VAL   165      59.588  70.894  56.156  1.00  0.00           H  
ATOM   2426  CG1 VAL   165      58.581  69.304  55.317  1.00  0.00           C  
ATOM   2427 HG11 VAL   165      59.199  68.542  55.792  1.00  0.00           H  
ATOM   2428 HG12 VAL   165      57.710  69.507  55.940  1.00  0.00           H  
ATOM   2429 HG13 VAL   165      58.253  68.947  54.340  1.00  0.00           H  
ATOM   2430  CG2 VAL   165      60.738  70.304  54.505  1.00  0.00           C  
ATOM   2431 HG21 VAL   165      61.253  69.499  55.028  1.00  0.00           H  
ATOM   2432 HG22 VAL   165      60.606  70.032  53.458  1.00  0.00           H  
ATOM   2433 HG23 VAL   165      61.332  71.217  54.571  1.00  0.00           H  
ATOM   2434  C   VAL   165      57.269  71.894  55.259  1.00  0.00           C  
ATOM   2435  O   VAL   165      56.218  71.428  54.894  1.00  0.00           O  
ATOM   2436  N   GLY   166      57.399  72.538  56.415  1.00  0.00           N  
ATOM   2437  H   GLY   166      58.305  72.863  56.752  1.00  0.00           H  
ATOM   2438  CA  GLY   166      56.304  72.862  57.338  1.00  0.00           C  
ATOM   2439  HA2 GLY   166      55.847  71.942  57.699  1.00  0.00           H  
ATOM   2440  HA3 GLY   166      56.704  73.383  58.208  1.00  0.00           H  
ATOM   2441  C   GLY   166      55.212  73.756  56.645  1.00  0.00           C  
ATOM   2442  O   GLY   166      54.018  73.440  56.597  1.00  0.00           O  
ATOM   2443  N   PHE   167      55.634  74.739  55.874  1.00  0.00           N  
ATOM   2444  H   PHE   167      56.602  75.061  55.856  1.00  0.00           H  
ATOM   2445  CA  PHE   167      54.741  75.473  54.955  1.00  0.00           C  
ATOM   2446  HA  PHE   167      53.855  75.805  55.497  1.00  0.00           H  
ATOM   2447  CB  PHE   167      55.439  76.763  54.455  1.00  0.00           C  
ATOM   2448  HB2 PHE   167      55.717  77.351  55.330  1.00  0.00           H  
ATOM   2449  HB3 PHE   167      56.365  76.469  53.962  1.00  0.00           H  
ATOM   2450  CG  PHE   167      54.715  77.641  53.546  1.00  0.00           C  
ATOM   2451  CD1 PHE   167      53.743  78.484  54.058  1.00  0.00           C  
ATOM   2452  HD1 PHE   167      53.462  78.451  55.100  1.00  0.00           H  
ATOM   2453  CE1 PHE   167      53.142  79.376  53.173  1.00  0.00           C  
ATOM   2454  HE1 PHE   167      52.517  80.159  53.577  1.00  0.00           H  
ATOM   2455  CZ  PHE   167      53.315  79.305  51.756  1.00  0.00           C  
ATOM   2456  HZ  PHE   167      52.746  79.949  51.101  1.00  0.00           H  
ATOM   2457  CE2 PHE   167      54.272  78.350  51.211  1.00  0.00           C  
ATOM   2458  HE2 PHE   167      54.414  78.226  50.147  1.00  0.00           H  
ATOM   2459  CD2 PHE   167      55.007  77.592  52.162  1.00  0.00           C  
ATOM   2460  HD2 PHE   167      55.813  76.959  51.820  1.00  0.00           H  
ATOM   2461  C   PHE   167      54.159  74.562  53.851  1.00  0.00           C  
ATOM   2462  O   PHE   167      53.013  74.669  53.385  1.00  0.00           O  
ATOM   2463  N   THR   168      54.910  73.571  53.333  1.00  0.00           N  
ATOM   2464  H   THR   168      55.835  73.314  53.676  1.00  0.00           H  
ATOM   2465  CA  THR   168      54.425  72.758  52.185  1.00  0.00           C  
ATOM   2466  HA  THR   168      54.032  73.494  51.484  1.00  0.00           H  
ATOM   2467  CB  THR   168      55.575  71.916  51.539  1.00  0.00           C  
ATOM   2468  HB  THR   168      55.981  71.339  52.369  1.00  0.00           H  
ATOM   2469  CG2 THR   168      55.232  70.816  50.487  1.00  0.00           C  
ATOM   2470 HG21 THR   168      56.151  70.337  50.148  1.00  0.00           H  
ATOM   2471 HG22 THR   168      54.579  70.070  50.940  1.00  0.00           H  
ATOM   2472 HG23 THR   168      54.725  71.272  49.636  1.00  0.00           H  
ATOM   2473  OG1 THR   168      56.423  72.827  50.925  1.00  0.00           O  
ATOM   2474  HG1 THR   168      56.931  73.312  51.608  1.00  0.00           H  
ATOM   2475  C   THR   168      53.347  71.787  52.560  1.00  0.00           C  
ATOM   2476  O   THR   168      52.412  71.534  51.803  1.00  0.00           O  
ATOM   2477  N   LYS   169      53.517  71.168  53.742  1.00  0.00           N  
ATOM   2478  H   LYS   169      54.378  71.295  54.274  1.00  0.00           H  
ATOM   2479  CA  LYS   169      52.589  70.270  54.439  1.00  0.00           C  
ATOM   2480  HA  LYS   169      52.386  69.369  53.860  1.00  0.00           H  
ATOM   2481  CB  LYS   169      53.252  69.845  55.742  1.00  0.00           C  
ATOM   2482  HB2 LYS   169      53.794  70.691  56.167  1.00  0.00           H  
ATOM   2483  HB3 LYS   169      52.486  69.563  56.464  1.00  0.00           H  
ATOM   2484  CG  LYS   169      54.190  68.703  55.541  1.00  0.00           C  
ATOM   2485  HG2 LYS   169      53.632  67.830  55.201  1.00  0.00           H  
ATOM   2486  HG3 LYS   169      54.903  68.952  54.755  1.00  0.00           H  
ATOM   2487  CD  LYS   169      54.938  68.359  56.804  1.00  0.00           C  
ATOM   2488  HD2 LYS   169      55.352  69.267  57.242  1.00  0.00           H  
ATOM   2489  HD3 LYS   169      54.246  67.940  57.535  1.00  0.00           H  
ATOM   2490  CE  LYS   169      56.088  67.340  56.525  1.00  0.00           C  
ATOM   2491  HE2 LYS   169      55.674  66.379  56.222  1.00  0.00           H  
ATOM   2492  HE3 LYS   169      56.712  67.692  55.703  1.00  0.00           H  
ATOM   2493  NZ  LYS   169      56.894  67.184  57.742  1.00  0.00           N  
ATOM   2494  HZ1 LYS   169      57.662  66.507  57.565  1.00  0.00           H  
ATOM   2495  HZ2 LYS   169      57.298  68.104  58.011  1.00  0.00           H  
ATOM   2496  HZ3 LYS   169      56.293  66.832  58.512  1.00  0.00           H  
ATOM   2497  C   LYS   169      51.265  70.905  54.600  1.00  0.00           C  
ATOM   2498  O   LYS   169      50.238  70.323  54.206  1.00  0.00           O  
ATOM   2499  N   ALA   170      51.429  72.104  55.132  1.00  0.00           N  
ATOM   2500  H   ALA   170      52.329  72.582  55.187  1.00  0.00           H  
ATOM   2501  CA  ALA   170      50.304  72.865  55.700  1.00  0.00           C  
ATOM   2502  HA  ALA   170      49.630  72.134  56.145  1.00  0.00           H  
ATOM   2503  CB  ALA   170      50.936  73.888  56.680  1.00  0.00           C  
ATOM   2504  HB1 ALA   170      50.148  74.487  57.138  1.00  0.00           H  
ATOM   2505  HB2 ALA   170      51.486  73.357  57.457  1.00  0.00           H  
ATOM   2506  HB3 ALA   170      51.618  74.541  56.135  1.00  0.00           H  
ATOM   2507  C   ALA   170      49.423  73.671  54.688  1.00  0.00           C  
ATOM   2508  O   ALA   170      48.189  73.685  54.847  1.00  0.00           O  
ATOM   2509  N   LEU   171      50.057  74.186  53.651  1.00  0.00           N  
ATOM   2510  H   LEU   171      51.070  74.296  53.638  1.00  0.00           H  
ATOM   2511  CA  LEU   171      49.438  74.645  52.439  1.00  0.00           C  
ATOM   2512  HA  LEU   171      48.565  75.199  52.781  1.00  0.00           H  
ATOM   2513  CB  LEU   171      50.388  75.579  51.603  1.00  0.00           C  
ATOM   2514  HB2 LEU   171      50.708  76.381  52.268  1.00  0.00           H  
ATOM   2515  HB3 LEU   171      51.274  74.992  51.360  1.00  0.00           H  
ATOM   2516  CG  LEU   171      49.931  76.237  50.313  1.00  0.00           C  
ATOM   2517  HG  LEU   171      49.745  75.411  49.627  1.00  0.00           H  
ATOM   2518  CD1 LEU   171      48.714  77.151  50.550  1.00  0.00           C  
ATOM   2519 HD11 LEU   171      48.413  77.608  49.607  1.00  0.00           H  
ATOM   2520 HD12 LEU   171      47.889  76.562  50.950  1.00  0.00           H  
ATOM   2521 HD13 LEU   171      48.964  77.885  51.272  1.00  0.00           H  
ATOM   2522  CD2 LEU   171      50.993  77.283  49.813  1.00  0.00           C  
ATOM   2523 HD21 LEU   171      50.645  77.742  48.888  1.00  0.00           H  
ATOM   2524 HD22 LEU   171      51.130  78.054  50.571  1.00  0.00           H  
ATOM   2525 HD23 LEU   171      51.943  76.781  49.633  1.00  0.00           H  
ATOM   2526  C   LEU   171      48.982  73.492  51.507  1.00  0.00           C  
ATOM   2527  O   LEU   171      47.980  73.539  50.787  1.00  0.00           O  
ATOM   2528  N   GLY   172      49.762  72.394  51.536  1.00  0.00           N  
ATOM   2529  H   GLY   172      50.567  72.351  52.161  1.00  0.00           H  
ATOM   2530  CA  GLY   172      49.631  71.144  50.750  1.00  0.00           C  
ATOM   2531  HA2 GLY   172      49.739  71.366  49.688  1.00  0.00           H  
ATOM   2532  HA3 GLY   172      50.435  70.457  51.016  1.00  0.00           H  
ATOM   2533  C   GLY   172      48.239  70.454  51.006  1.00  0.00           C  
ATOM   2534  O   GLY   172      47.465  70.252  50.062  1.00  0.00           O  
ATOM   2535  N   LEU   173      47.919  70.256  52.259  1.00  0.00           N  
ATOM   2536  H   LEU   173      48.561  70.466  53.022  1.00  0.00           H  
ATOM   2537  CA  LEU   173      46.664  69.732  52.717  1.00  0.00           C  
ATOM   2538  HA  LEU   173      46.520  68.833  52.118  1.00  0.00           H  
ATOM   2539  CB  LEU   173      46.684  69.370  54.183  1.00  0.00           C  
ATOM   2540  HB2 LEU   173      46.943  70.265  54.749  1.00  0.00           H  
ATOM   2541  HB3 LEU   173      45.671  69.091  54.476  1.00  0.00           H  
ATOM   2542  CG  LEU   173      47.651  68.220  54.621  1.00  0.00           C  
ATOM   2543  HG  LEU   173      48.651  68.421  54.237  1.00  0.00           H  
ATOM   2544  CD1 LEU   173      47.611  68.153  56.186  1.00  0.00           C  
ATOM   2545 HD11 LEU   173      48.274  67.362  56.534  1.00  0.00           H  
ATOM   2546 HD12 LEU   173      47.937  69.108  56.599  1.00  0.00           H  
ATOM   2547 HD13 LEU   173      46.593  67.944  56.515  1.00  0.00           H  
ATOM   2548  CD2 LEU   173      47.188  66.875  54.082  1.00  0.00           C  
ATOM   2549 HD21 LEU   173      47.880  66.096  54.402  1.00  0.00           H  
ATOM   2550 HD22 LEU   173      46.191  66.654  54.463  1.00  0.00           H  
ATOM   2551 HD23 LEU   173      47.159  66.909  52.993  1.00  0.00           H  
ATOM   2552  C   LEU   173      45.453  70.719  52.477  1.00  0.00           C  
ATOM   2553  O   LEU   173      44.323  70.314  52.215  1.00  0.00           O  
ATOM   2554  N   GLU   174      45.685  72.044  52.603  1.00  0.00           N  
ATOM   2555  H   GLU   174      46.608  72.420  52.817  1.00  0.00           H  
ATOM   2556  CA  GLU   174      44.670  73.078  52.453  1.00  0.00           C  
ATOM   2557  HA  GLU   174      43.788  72.824  53.040  1.00  0.00           H  
ATOM   2558  CB  GLU   174      45.354  74.391  52.917  1.00  0.00           C  
ATOM   2559  HB2 GLU   174      45.508  74.339  53.995  1.00  0.00           H  
ATOM   2560  HB3 GLU   174      46.341  74.449  52.457  1.00  0.00           H  
ATOM   2561  CG  GLU   174      44.593  75.673  52.596  1.00  0.00           C  
ATOM   2562  HG2 GLU   174      44.378  75.686  51.528  1.00  0.00           H  
ATOM   2563  HG3 GLU   174      43.633  75.639  53.113  1.00  0.00           H  
ATOM   2564  CD  GLU   174      45.297  76.999  52.964  1.00  0.00           C  
ATOM   2565  OE1 GLU   174      46.069  77.020  53.930  1.00  0.00           O  
ATOM   2566  OE2 GLU   174      44.940  77.983  52.237  1.00  0.00           O  
ATOM   2567  C   GLU   174      44.162  73.220  51.045  1.00  0.00           C  
ATOM   2568  O   GLU   174      42.943  73.476  50.886  1.00  0.00           O  
ATOM   2569  N   LEU   175      45.041  73.086  50.098  1.00  0.00           N  
ATOM   2570  H   LEU   175      46.033  72.973  50.306  1.00  0.00           H  
ATOM   2571  CA  LEU   175      44.770  73.077  48.652  1.00  0.00           C  
ATOM   2572  HA  LEU   175      43.864  73.676  48.561  1.00  0.00           H  
ATOM   2573  CB  LEU   175      45.982  73.714  47.883  1.00  0.00           C  
ATOM   2574  HB2 LEU   175      46.875  73.131  48.110  1.00  0.00           H  
ATOM   2575  HB3 LEU   175      45.800  73.613  46.814  1.00  0.00           H  
ATOM   2576  CG  LEU   175      46.283  75.192  48.183  1.00  0.00           C  
ATOM   2577  HG  LEU   175      46.472  75.284  49.253  1.00  0.00           H  
ATOM   2578  CD1 LEU   175      47.501  75.570  47.382  1.00  0.00           C  
ATOM   2579 HD11 LEU   175      47.748  76.615  47.568  1.00  0.00           H  
ATOM   2580 HD12 LEU   175      48.340  74.940  47.678  1.00  0.00           H  
ATOM   2581 HD13 LEU   175      47.297  75.428  46.321  1.00  0.00           H  
ATOM   2582  CD2 LEU   175      45.109  76.177  48.011  1.00  0.00           C  
ATOM   2583 HD21 LEU   175      45.443  77.186  48.252  1.00  0.00           H  
ATOM   2584 HD22 LEU   175      44.756  76.147  46.981  1.00  0.00           H  
ATOM   2585 HD23 LEU   175      44.297  75.895  48.681  1.00  0.00           H  
ATOM   2586  C   LEU   175      44.344  71.739  47.995  1.00  0.00           C  
ATOM   2587  O   LEU   175      44.251  71.537  46.797  1.00  0.00           O  
ATOM   2588  N   ALA   176      44.260  70.683  48.824  1.00  0.00           N  
ATOM   2589  H   ALA   176      44.150  70.791  49.832  1.00  0.00           H  
ATOM   2590  CA  ALA   176      44.314  69.301  48.415  1.00  0.00           C  
ATOM   2591  HA  ALA   176      45.236  69.182  47.847  1.00  0.00           H  
ATOM   2592  CB  ALA   176      44.357  68.369  49.670  1.00  0.00           C  
ATOM   2593  HB1 ALA   176      44.397  67.328  49.349  1.00  0.00           H  
ATOM   2594  HB2 ALA   176      45.241  68.599  50.264  1.00  0.00           H  
ATOM   2595  HB3 ALA   176      43.464  68.528  50.273  1.00  0.00           H  
ATOM   2596  C   ALA   176      43.197  68.889  47.439  1.00  0.00           C  
ATOM   2597  O   ALA   176      43.410  68.459  46.257  1.00  0.00           O  
ATOM   2598  N   ARG   177      41.914  68.998  47.902  1.00  0.00           N  
ATOM   2599  H   ARG   177      41.713  69.310  48.852  1.00  0.00           H  
ATOM   2600  CA  ARG   177      40.669  68.691  47.125  1.00  0.00           C  
ATOM   2601  HA  ARG   177      40.818  67.662  46.797  1.00  0.00           H  
ATOM   2602  CB  ARG   177      39.404  68.797  47.973  1.00  0.00           C  
ATOM   2603  HB2 ARG   177      39.573  69.553  48.740  1.00  0.00           H  
ATOM   2604  HB3 ARG   177      38.599  69.165  47.335  1.00  0.00           H  
ATOM   2605  CG  ARG   177      38.905  67.494  48.680  1.00  0.00           C  
ATOM   2606  HG2 ARG   177      38.818  66.685  47.956  1.00  0.00           H  
ATOM   2607  HG3 ARG   177      39.628  67.175  49.430  1.00  0.00           H  
ATOM   2608  CD  ARG   177      37.574  67.749  49.327  1.00  0.00           C  
ATOM   2609  HD2 ARG   177      37.546  68.744  49.773  1.00  0.00           H  
ATOM   2610  HD3 ARG   177      36.772  67.708  48.590  1.00  0.00           H  
ATOM   2611  NE  ARG   177      37.388  66.682  50.383  1.00  0.00           N  
ATOM   2612  HE  ARG   177      37.998  66.721  51.200  1.00  0.00           H  
ATOM   2613  CZ  ARG   177      36.477  65.677  50.332  1.00  0.00           C  
ATOM   2614  NH1 ARG   177      35.910  65.369  49.174  1.00  0.00           N  
ATOM   2615 HH11 ARG   177      36.162  65.885  48.331  1.00  0.00           H  
ATOM   2616 HH12 ARG   177      35.225  64.615  49.127  1.00  0.00           H  
ATOM   2617  NH2 ARG   177      36.295  64.863  51.329  1.00  0.00           N  
ATOM   2618 HH21 ARG   177      36.847  64.968  52.180  1.00  0.00           H  
ATOM   2619 HH22 ARG   177      35.602  64.118  51.260  1.00  0.00           H  
ATOM   2620  C   ARG   177      40.472  69.600  45.897  1.00  0.00           C  
ATOM   2621  O   ARG   177      39.811  69.150  44.940  1.00  0.00           O  
ATOM   2622  N   THR   178      41.029  70.827  45.846  1.00  0.00           N  
ATOM   2623  H   THR   178      41.472  71.267  46.653  1.00  0.00           H  
ATOM   2624  CA  THR   178      41.063  71.685  44.600  1.00  0.00           C  
ATOM   2625  HA  THR   178      40.061  71.706  44.171  1.00  0.00           H  
ATOM   2626  CB  THR   178      41.554  73.066  45.020  1.00  0.00           C  
ATOM   2627  HB  THR   178      42.562  72.887  45.394  1.00  0.00           H  
ATOM   2628  CG2 THR   178      41.655  74.143  43.851  1.00  0.00           C  
ATOM   2629 HG21 THR   178      42.014  75.089  44.257  1.00  0.00           H  
ATOM   2630 HG22 THR   178      42.349  73.788  43.089  1.00  0.00           H  
ATOM   2631 HG23 THR   178      40.671  74.289  43.405  1.00  0.00           H  
ATOM   2632  OG1 THR   178      40.681  73.610  45.985  1.00  0.00           O  
ATOM   2633  HG1 THR   178      41.001  74.496  46.253  1.00  0.00           H  
ATOM   2634  C   THR   178      42.008  71.126  43.485  1.00  0.00           C  
ATOM   2635  O   THR   178      41.555  71.122  42.330  1.00  0.00           O  
ATOM   2636  N   GLY   179      43.038  70.434  43.867  1.00  0.00           N  
ATOM   2637  H   GLY   179      43.346  70.344  44.834  1.00  0.00           H  
ATOM   2638  CA  GLY   179      43.831  69.732  42.920  1.00  0.00           C  
ATOM   2639  HA2 GLY   179      44.047  68.725  43.278  1.00  0.00           H  
ATOM   2640  HA3 GLY   179      43.294  69.627  41.978  1.00  0.00           H  
ATOM   2641  C   GLY   179      45.161  70.536  42.708  1.00  0.00           C  
ATOM   2642  O   GLY   179      46.005  70.053  41.932  1.00  0.00           O  
ATOM   2643  N   ILE   180      45.343  71.749  43.184  1.00  0.00           N  
ATOM   2644  H   ILE   180      44.611  72.277  43.658  1.00  0.00           H  
ATOM   2645  CA  ILE   180      46.645  72.482  43.078  1.00  0.00           C  
ATOM   2646  HA  ILE   180      46.989  72.400  42.048  1.00  0.00           H  
ATOM   2647  CB  ILE   180      46.464  73.927  43.403  1.00  0.00           C  
ATOM   2648  HB  ILE   180      45.912  73.860  44.341  1.00  0.00           H  
ATOM   2649  CG2 ILE   180      47.781  74.697  43.569  1.00  0.00           C  
ATOM   2650 HG21 ILE   180      47.566  75.740  43.804  1.00  0.00           H  
ATOM   2651 HG22 ILE   180      48.362  74.256  44.379  1.00  0.00           H  
ATOM   2652 HG23 ILE   180      48.352  74.644  42.642  1.00  0.00           H  
ATOM   2653  CG1 ILE   180      45.674  74.727  42.363  1.00  0.00           C  
ATOM   2654 HG12 ILE   180      46.294  74.873  41.478  1.00  0.00           H  
ATOM   2655 HG13 ILE   180      44.804  74.150  42.053  1.00  0.00           H  
ATOM   2656  CD1 ILE   180      45.214  76.087  42.881  1.00  0.00           C  
ATOM   2657 HD11 ILE   180      44.660  76.606  42.098  1.00  0.00           H  
ATOM   2658 HD12 ILE   180      44.570  75.947  43.748  1.00  0.00           H  
ATOM   2659 HD13 ILE   180      46.082  76.682  43.165  1.00  0.00           H  
ATOM   2660  C   ILE   180      47.719  71.852  43.990  1.00  0.00           C  
ATOM   2661  O   ILE   180      47.669  72.026  45.248  1.00  0.00           O  
ATOM   2662  N   THR   181      48.661  71.081  43.428  1.00  0.00           N  
ATOM   2663  H   THR   181      48.879  71.079  42.432  1.00  0.00           H  
ATOM   2664  CA  THR   181      49.515  70.108  44.276  1.00  0.00           C  
ATOM   2665  HA  THR   181      49.008  69.840  45.203  1.00  0.00           H  
ATOM   2666  CB  THR   181      49.715  68.690  43.506  1.00  0.00           C  
ATOM   2667  HB  THR   181      50.503  68.191  44.070  1.00  0.00           H  
ATOM   2668  CG2 THR   181      48.470  67.736  43.459  1.00  0.00           C  
ATOM   2669 HG21 THR   181      48.730  66.825  42.919  1.00  0.00           H  
ATOM   2670 HG22 THR   181      48.168  67.482  44.475  1.00  0.00           H  
ATOM   2671 HG23 THR   181      47.646  68.236  42.950  1.00  0.00           H  
ATOM   2672  OG1 THR   181      49.985  68.961  42.160  1.00  0.00           O  
ATOM   2673  HG1 THR   181      50.111  68.119  41.676  1.00  0.00           H  
ATOM   2674  C   THR   181      50.824  70.824  44.670  1.00  0.00           C  
ATOM   2675  O   THR   181      51.392  71.542  43.908  1.00  0.00           O  
ATOM   2676  N   VAL   182      51.250  70.556  45.919  1.00  0.00           N  
ATOM   2677  H   VAL   182      50.811  69.886  46.550  1.00  0.00           H  
ATOM   2678  CA  VAL   182      52.422  71.245  46.464  1.00  0.00           C  
ATOM   2679  HA  VAL   182      52.976  71.675  45.630  1.00  0.00           H  
ATOM   2680  CB  VAL   182      52.011  72.456  47.410  1.00  0.00           C  
ATOM   2681  HB  VAL   182      51.674  72.045  48.362  1.00  0.00           H  
ATOM   2682  CG1 VAL   182      53.218  73.353  47.563  1.00  0.00           C  
ATOM   2683 HG11 VAL   182      52.966  74.194  48.209  1.00  0.00           H  
ATOM   2684 HG12 VAL   182      54.037  72.787  48.007  1.00  0.00           H  
ATOM   2685 HG13 VAL   182      53.521  73.724  46.584  1.00  0.00           H  
ATOM   2686  CG2 VAL   182      50.838  73.317  46.807  1.00  0.00           C  
ATOM   2687 HG21 VAL   182      50.595  74.132  47.490  1.00  0.00           H  
ATOM   2688 HG22 VAL   182      51.146  73.730  45.846  1.00  0.00           H  
ATOM   2689 HG23 VAL   182      49.960  72.688  46.666  1.00  0.00           H  
ATOM   2690  C   VAL   182      53.332  70.258  47.179  1.00  0.00           C  
ATOM   2691  O   VAL   182      52.927  69.704  48.222  1.00  0.00           O  
ATOM   2692  N   ASN   183      54.557  70.078  46.812  1.00  0.00           N  
ATOM   2693  H   ASN   183      54.929  70.617  46.030  1.00  0.00           H  
ATOM   2694  CA  ASN   183      55.604  69.165  47.357  1.00  0.00           C  
ATOM   2695  HA  ASN   183      55.306  68.905  48.373  1.00  0.00           H  
ATOM   2696  CB  ASN   183      55.731  67.831  46.541  1.00  0.00           C  
ATOM   2697  HB2 ASN   183      56.129  68.043  45.549  1.00  0.00           H  
ATOM   2698  HB3 ASN   183      56.439  67.164  47.032  1.00  0.00           H  
ATOM   2699  CG  ASN   183      54.405  67.156  46.418  1.00  0.00           C  
ATOM   2700  OD1 ASN   183      53.921  66.514  47.306  1.00  0.00           O  
ATOM   2701  ND2 ASN   183      53.733  67.397  45.305  1.00  0.00           N  
ATOM   2702 HD21 ASN   183      52.786  67.034  45.192  1.00  0.00           H  
ATOM   2703 HD22 ASN   183      54.162  67.945  44.559  1.00  0.00           H  
ATOM   2704  C   ASN   183      56.946  69.874  47.337  1.00  0.00           C  
ATOM   2705  O   ASN   183      57.106  70.816  46.576  1.00  0.00           O  
ATOM   2706  N   ALA   184      57.743  69.480  48.249  1.00  0.00           N  
ATOM   2707  H   ALA   184      57.536  68.778  48.960  1.00  0.00           H  
ATOM   2708  CA  ALA   184      59.124  70.094  48.296  1.00  0.00           C  
ATOM   2709  HA  ALA   184      59.252  70.920  47.596  1.00  0.00           H  
ATOM   2710  CB  ALA   184      59.378  70.698  49.662  1.00  0.00           C  
ATOM   2711  HB1 ALA   184      60.376  71.138  49.685  1.00  0.00           H  
ATOM   2712  HB2 ALA   184      58.636  71.471  49.861  1.00  0.00           H  
ATOM   2713  HB3 ALA   184      59.306  69.920  50.422  1.00  0.00           H  
ATOM   2714  C   ALA   184      60.067  68.989  47.941  1.00  0.00           C  
ATOM   2715  O   ALA   184      59.890  67.778  48.087  1.00  0.00           O  
ATOM   2716  N   VAL   185      61.227  69.498  47.410  1.00  0.00           N  
ATOM   2717  H   VAL   185      61.420  70.500  47.379  1.00  0.00           H  
ATOM   2718  CA  VAL   185      62.308  68.686  46.835  1.00  0.00           C  
ATOM   2719  HA  VAL   185      62.049  67.628  46.858  1.00  0.00           H  
ATOM   2720  CB  VAL   185      62.527  69.070  45.358  1.00  0.00           C  
ATOM   2721  HB  VAL   185      62.715  70.127  45.172  1.00  0.00           H  
ATOM   2722  CG1 VAL   185      63.832  68.387  44.771  1.00  0.00           C  
ATOM   2723 HG11 VAL   185      63.958  68.679  43.728  1.00  0.00           H  
ATOM   2724 HG12 VAL   185      64.701  68.711  45.345  1.00  0.00           H  
ATOM   2725 HG13 VAL   185      63.737  67.303  44.837  1.00  0.00           H  
ATOM   2726  CG2 VAL   185      61.171  68.586  44.701  1.00  0.00           C  
ATOM   2727 HG21 VAL   185      61.188  68.800  43.632  1.00  0.00           H  
ATOM   2728 HG22 VAL   185      61.054  67.514  44.854  1.00  0.00           H  
ATOM   2729 HG23 VAL   185      60.335  69.112  45.163  1.00  0.00           H  
ATOM   2730  C   VAL   185      63.573  68.907  47.670  1.00  0.00           C  
ATOM   2731  O   VAL   185      63.844  70.103  47.800  1.00  0.00           O  
ATOM   2732  N   CYS   186      64.250  67.851  48.188  1.00  0.00           N  
ATOM   2733  H   CYS   186      64.056  66.875  47.961  1.00  0.00           H  
ATOM   2734  CA  CYS   186      65.340  68.057  49.137  1.00  0.00           C  
ATOM   2735  HA  CYS   186      65.348  69.110  49.420  1.00  0.00           H  
ATOM   2736  CB  CYS   186      65.124  67.169  50.388  1.00  0.00           C  
ATOM   2737  HB2 CYS   186      65.024  66.128  50.081  1.00  0.00           H  
ATOM   2738  HB3 CYS   186      66.001  67.229  51.032  1.00  0.00           H  
ATOM   2739  SG  CYS   186      63.576  67.693  51.369  1.00  0.00           S  
ATOM   2740  HG  CYS   186      63.930  68.443  52.371  1.00  0.00           H  
ATOM   2741  C   CYS   186      66.731  67.681  48.483  1.00  0.00           C  
ATOM   2742  O   CYS   186      67.006  66.500  48.396  1.00  0.00           O  
ATOM   2743  N   PRO   187      67.534  68.650  48.079  1.00  0.00           N  
ATOM   2744  CD  PRO   187      67.308  70.077  47.817  1.00  0.00           C  
ATOM   2745  HD2 PRO   187      67.642  70.673  48.667  1.00  0.00           H  
ATOM   2746  HD3 PRO   187      66.244  70.272  47.690  1.00  0.00           H  
ATOM   2747  CG  PRO   187      68.057  70.472  46.582  1.00  0.00           C  
ATOM   2748  HG2 PRO   187      68.339  71.525  46.577  1.00  0.00           H  
ATOM   2749  HG3 PRO   187      67.491  70.290  45.668  1.00  0.00           H  
ATOM   2750  CB  PRO   187      69.257  69.535  46.733  1.00  0.00           C  
ATOM   2751  HB2 PRO   187      70.074  70.035  47.254  1.00  0.00           H  
ATOM   2752  HB3 PRO   187      69.638  69.235  45.758  1.00  0.00           H  
ATOM   2753  CA  PRO   187      68.748  68.253  47.567  1.00  0.00           C  
ATOM   2754  HA  PRO   187      68.720  67.378  46.918  1.00  0.00           H  
ATOM   2755  C   PRO   187      69.644  67.885  48.734  1.00  0.00           C  
ATOM   2756  O   PRO   187      69.684  68.273  49.780  1.00  0.00           O  
ATOM   2757  N   GLY   188      70.453  67.121  48.678  1.00  0.00           N  
ATOM   2758  H   GLY   188      70.588  66.492  47.888  1.00  0.00           H  
ATOM   2759  CA  GLY   188      71.463  66.946  49.807  1.00  0.00           C  
ATOM   2760  HA2 GLY   188      71.128  67.172  50.729  1.00  0.00           H  
ATOM   2761  HA3 GLY   188      71.865  65.936  49.858  1.00  0.00           H  
ATOM   2762  C   GLY   188      72.485  67.960  49.389  1.00  0.00           C  
ATOM   2763  O   GLY   188      72.165  69.022  48.856  1.00  0.00           O  
ATOM   2764  N   PHE   189      73.753  67.609  49.583  1.00  0.00           N  
ATOM   2765  H   PHE   189      74.044  66.790  50.115  1.00  0.00           H  
ATOM   2766  CA  PHE   189      74.856  68.400  49.027  1.00  0.00           C  
ATOM   2767  HA  PHE   189      74.752  69.435  49.350  1.00  0.00           H  
ATOM   2768  CB  PHE   189      76.191  67.852  49.541  1.00  0.00           C  
ATOM   2769  HB2 PHE   189      76.212  66.773  49.386  1.00  0.00           H  
ATOM   2770  HB3 PHE   189      76.998  68.275  48.944  1.00  0.00           H  
ATOM   2771  CG  PHE   189      76.456  68.143  50.999  1.00  0.00           C  
ATOM   2772  CD1 PHE   189      77.008  69.354  51.391  1.00  0.00           C  
ATOM   2773  HD1 PHE   189      77.253  70.094  50.643  1.00  0.00           H  
ATOM   2774  CE1 PHE   189      77.251  69.627  52.732  1.00  0.00           C  
ATOM   2775  HE1 PHE   189      77.683  70.574  53.022  1.00  0.00           H  
ATOM   2776  CZ  PHE   189      76.938  68.681  53.700  1.00  0.00           C  
ATOM   2777  HZ  PHE   189      77.124  68.890  54.742  1.00  0.00           H  
ATOM   2778  CE2 PHE   189      76.389  67.477  53.324  1.00  0.00           C  
ATOM   2779  HE2 PHE   189      76.141  66.741  54.074  1.00  0.00           H  
ATOM   2780  CD2 PHE   189      76.155  67.206  51.978  1.00  0.00           C  
ATOM   2781  HD2 PHE   189      75.734  66.254  51.693  1.00  0.00           H  
ATOM   2782  C   PHE   189      74.814  68.372  47.498  1.00  0.00           C  
ATOM   2783  O   PHE   189      74.825  67.295  46.895  1.00  0.00           O  
ATOM   2784  N   VAL   190      74.768  69.554  46.871  1.00  0.00           N  
ATOM   2785  H   VAL   190      74.830  70.445  47.366  1.00  0.00           H  
ATOM   2786  CA  VAL   190      74.629  69.704  45.423  1.00  0.00           C  
ATOM   2787  HA  VAL   190      74.727  68.717  44.972  1.00  0.00           H  
ATOM   2788  CB  VAL   190      73.243  70.259  45.025  1.00  0.00           C  
ATOM   2789  HB  VAL   190      73.151  71.251  45.467  1.00  0.00           H  
ATOM   2790  CG1 VAL   190      73.120  70.395  43.496  1.00  0.00           C  
ATOM   2791 HG11 VAL   190      72.135  70.787  43.244  1.00  0.00           H  
ATOM   2792 HG12 VAL   190      73.886  71.077  43.129  1.00  0.00           H  
ATOM   2793 HG13 VAL   190      73.250  69.418  43.032  1.00  0.00           H  
ATOM   2794  CG2 VAL   190      72.128  69.399  45.572  1.00  0.00           C  
ATOM   2795 HG21 VAL   190      71.167  69.818  45.273  1.00  0.00           H  
ATOM   2796 HG22 VAL   190      72.222  68.388  45.177  1.00  0.00           H  
ATOM   2797 HG23 VAL   190      72.191  69.371  46.659  1.00  0.00           H  
ATOM   2798  C   VAL   190      75.718  70.641  44.913  1.00  0.00           C  
ATOM   2799  O   VAL   190      75.907  71.732  45.458  1.00  0.00           O  
ATOM   2800  N   GLU   191      76.411  70.236  43.849  1.00  0.00           N  
ATOM   2801  H   GLU   191      76.215  69.382  43.328  1.00  0.00           H  
ATOM   2802  CA  GLU   191      77.541  71.017  43.341  1.00  0.00           C  
ATOM   2803  HA  GLU   191      78.160  71.327  44.182  1.00  0.00           H  
ATOM   2804  CB  GLU   191      78.403  70.174  42.414  1.00  0.00           C  
ATOM   2805  HB2 GLU   191      78.577  69.199  42.869  1.00  0.00           H  
ATOM   2806  HB3 GLU   191      77.867  69.999  41.481  1.00  0.00           H  
ATOM   2807  CG  GLU   191      79.749  70.842  42.109  1.00  0.00           C  
ATOM   2808  HG2 GLU   191      80.383  70.143  41.564  1.00  0.00           H  
ATOM   2809  HG3 GLU   191      79.587  71.700  41.458  1.00  0.00           H  
ATOM   2810  CD  GLU   191      80.473  71.299  43.378  1.00  0.00           C  
ATOM   2811  OE1 GLU   191      80.832  70.434  44.214  1.00  0.00           O  
ATOM   2812  OE2 GLU   191      80.683  72.525  43.547  1.00  0.00           O  
ATOM   2813  C   GLU   191      77.033  72.272  42.627  1.00  0.00           C  
ATOM   2814  O   GLU   191      76.572  72.219  41.484  1.00  0.00           O  
ATOM   2815  N   THR   192      77.118  73.410  43.303  1.00  0.00           N  
ATOM   2816  H   THR   192      77.481  73.443  44.256  1.00  0.00           H  
ATOM   2817  CA  THR   192      76.726  74.726  42.810  1.00  0.00           C  
ATOM   2818  HA  THR   192      76.743  74.721  41.719  1.00  0.00           H  
ATOM   2819  CB  THR   192      75.310  75.099  43.246  1.00  0.00           C  
ATOM   2820  HB  THR   192      75.018  76.012  42.727  1.00  0.00           H  
ATOM   2821  CG2 THR   192      74.276  74.036  42.862  1.00  0.00           C  
ATOM   2822 HG21 THR   192      73.288  74.352  43.196  1.00  0.00           H  
ATOM   2823 HG22 THR   192      74.270  73.908  41.780  1.00  0.00           H  
ATOM   2824 HG23 THR   192      74.533  73.090  43.339  1.00  0.00           H  
ATOM   2825  OG1 THR   192      75.318  75.295  44.662  1.00  0.00           O  
ATOM   2826  HG1 THR   192      74.567  75.871  44.916  1.00  0.00           H  
ATOM   2827  C   THR   192      77.702  75.733  43.398  1.00  0.00           C  
ATOM   2828  O   THR   192      78.576  75.337  44.185  1.00  0.00           O  
ATOM   2829  N   PRO   193      77.587  77.027  43.069  1.00  0.00           N  
ATOM   2830  CD  PRO   193      77.042  77.576  41.808  1.00  0.00           C  
ATOM   2831  HD2 PRO   193      75.960  77.697  41.857  1.00  0.00           H  
ATOM   2832  HD3 PRO   193      77.252  76.923  40.961  1.00  0.00           H  
ATOM   2833  CG  PRO   193      77.745  78.905  41.674  1.00  0.00           C  
ATOM   2834  HG2 PRO   193      77.118  79.631  41.157  1.00  0.00           H  
ATOM   2835  HG3 PRO   193      78.664  78.807  41.096  1.00  0.00           H  
ATOM   2836  CB  PRO   193      78.033  79.341  43.080  1.00  0.00           C  
ATOM   2837  HB2 PRO   193      77.170  79.827  43.535  1.00  0.00           H  
ATOM   2838  HB3 PRO   193      78.857  80.053  43.119  1.00  0.00           H  
ATOM   2839  CA  PRO   193      78.385  78.030  43.794  1.00  0.00           C  
ATOM   2840  HA  PRO   193      79.447  77.785  43.771  1.00  0.00           H  
ATOM   2841  C   PRO   193      78.084  78.105  45.281  1.00  0.00           C  
ATOM   2842  O   PRO   193      78.973  78.491  46.047  1.00  0.00           O  
ATOM   2843  N   MET   194      76.876  77.757  45.732  1.00  0.00           N  
ATOM   2844  H   MET   194      76.086  77.480  45.149  1.00  0.00           H  
ATOM   2845  CA  MET   194      76.628  77.764  47.173  1.00  0.00           C  
ATOM   2846  HA  MET   194      76.932  78.738  47.559  1.00  0.00           H  
ATOM   2847  CB  MET   194      75.140  77.565  47.468  1.00  0.00           C  
ATOM   2848  HB2 MET   194      74.579  78.396  47.043  1.00  0.00           H  
ATOM   2849  HB3 MET   194      74.797  76.659  46.968  1.00  0.00           H  
ATOM   2850  CG  MET   194      74.818  77.459  48.980  1.00  0.00           C  
ATOM   2851  HG2 MET   194      75.397  76.639  49.405  1.00  0.00           H  
ATOM   2852  HG3 MET   194      75.148  78.372  49.474  1.00  0.00           H  
ATOM   2853  SD  MET   194      73.064  77.193  49.355  1.00  0.00           S  
ATOM   2854  CE  MET   194      73.114  75.709  50.362  1.00  0.00           C  
ATOM   2855  HE1 MET   194      72.137  75.432  50.637  1.00  0.00           H  
ATOM   2856  HE2 MET   194      73.554  74.894  49.788  1.00  0.00           H  
ATOM   2857  HE3 MET   194      73.716  75.894  51.252  1.00  0.00           H  
ATOM   2858  C   MET   194      77.454  76.691  47.875  1.00  0.00           C  
ATOM   2859  O   MET   194      77.944  76.908  48.993  1.00  0.00           O  
ATOM   2860  N   ALA   195      77.613  75.528  47.227  1.00  0.00           N  
ATOM   2861  H   ALA   195      77.216  75.322  46.311  1.00  0.00           H  
ATOM   2862  CA  ALA   195      78.392  74.444  47.812  1.00  0.00           C  
ATOM   2863  HA  ALA   195      77.950  74.190  48.776  1.00  0.00           H  
ATOM   2864  CB  ALA   195      78.344  73.215  46.909  1.00  0.00           C  
ATOM   2865  HB1 ALA   195      78.929  72.412  47.356  1.00  0.00           H  
ATOM   2866  HB2 ALA   195      77.310  72.889  46.792  1.00  0.00           H  
ATOM   2867  HB3 ALA   195      78.758  73.465  45.932  1.00  0.00           H  
ATOM   2868  C   ALA   195      79.831  74.869  48.061  1.00  0.00           C  
ATOM   2869  O   ALA   195      80.434  74.470  49.065  1.00  0.00           O  
ATOM   2870  N   ALA   196      80.399  75.677  47.162  1.00  0.00           N  
ATOM   2871  H   ALA   196      79.953  75.990  46.300  1.00  0.00           H  
ATOM   2872  CA  ALA   196      81.755  76.180  47.379  1.00  0.00           C  
ATOM   2873  HA  ALA   196      82.405  75.329  47.580  1.00  0.00           H  
ATOM   2874  CB  ALA   196      82.250  76.902  46.126  1.00  0.00           C  
ATOM   2875  HB1 ALA   196      83.261  77.273  46.296  1.00  0.00           H  
ATOM   2876  HB2 ALA   196      82.254  76.209  45.285  1.00  0.00           H  
ATOM   2877  HB3 ALA   196      81.588  77.739  45.904  1.00  0.00           H  
ATOM   2878  C   ALA   196      81.818  77.107  48.592  1.00  0.00           C  
ATOM   2879  O   ALA   196      82.750  77.019  49.401  1.00  0.00           O  
ATOM   2880  N   SER   197      80.833  78.002  48.733  1.00  0.00           N  
ATOM   2881  H   SER   197      80.097  78.159  48.045  1.00  0.00           H  
ATOM   2882  CA  SER   197      80.745  78.847  49.925  1.00  0.00           C  
ATOM   2883  HA  SER   197      81.654  79.448  49.977  1.00  0.00           H  
ATOM   2884  CB  SER   197      79.516  79.746  49.828  1.00  0.00           C  
ATOM   2885  HB2 SER   197      78.613  79.174  49.902  1.00  0.00           H  
ATOM   2886  HB3 SER   197      79.517  80.454  50.663  1.00  0.00           H  
ATOM   2887  OG  SER   197      79.480  80.447  48.545  1.00  0.00           O  
ATOM   2888  HG  SER   197      80.414  80.467  48.206  1.00  0.00           H  
ATOM   2889  C   SER   197      80.667  78.002  51.185  1.00  0.00           C  
ATOM   2890  O   SER   197      81.280  78.337  52.215  1.00  0.00           O  
ATOM   2891  N   VAL   198      79.886  76.923  51.140  1.00  0.00           N  
ATOM   2892  H   VAL   198      79.397  76.613  50.301  1.00  0.00           H  
ATOM   2893  CA  VAL   198      79.678  76.074  52.311  1.00  0.00           C  
ATOM   2894  HA  VAL   198      79.425  76.694  53.170  1.00  0.00           H  
ATOM   2895  CB  VAL   198      78.501  75.116  52.050  1.00  0.00           C  
ATOM   2896  HB  VAL   198      78.664  74.603  51.103  1.00  0.00           H  
ATOM   2897  CG1 VAL   198      78.418  74.033  53.118  1.00  0.00           C  
ATOM   2898 HG11 VAL   198      77.576  73.374  52.903  1.00  0.00           H  
ATOM   2899 HG12 VAL   198      79.342  73.454  53.121  1.00  0.00           H  
ATOM   2900 HG13 VAL   198      78.277  74.495  54.094  1.00  0.00           H  
ATOM   2901  CG2 VAL   198      77.197  75.894  51.939  1.00  0.00           C  
ATOM   2902 HG21 VAL   198      76.371  75.244  51.766  1.00  0.00           H  
ATOM   2903 HG22 VAL   198      76.936  76.294  52.898  1.00  0.00           H  
ATOM   2904 HG23 VAL   198      77.281  76.633  51.130  1.00  0.00           H  
ATOM   2905  C   VAL   198      80.959  75.326  52.671  1.00  0.00           C  
ATOM   2906  O   VAL   198      81.371  75.293  53.838  1.00  0.00           O  
ATOM   2907  N   ARG   199      81.611  74.721  51.676  1.00  0.00           N  
ATOM   2908  H   ARG   199      81.280  74.669  50.713  1.00  0.00           H  
ATOM   2909  CA  ARG   199      82.893  74.070  51.926  1.00  0.00           C  
ATOM   2910  HA  ARG   199      82.719  73.241  52.612  1.00  0.00           H  
ATOM   2911  CB  ARG   199      83.476  73.525  50.622  1.00  0.00           C  
ATOM   2912  HB2 ARG   199      83.400  74.294  49.853  1.00  0.00           H  
ATOM   2913  HB3 ARG   199      84.537  73.323  50.768  1.00  0.00           H  
ATOM   2914  CG  ARG   199      82.800  72.261  50.120  1.00  0.00           C  
ATOM   2915  HG2 ARG   199      82.665  71.561  50.944  1.00  0.00           H  
ATOM   2916  HG3 ARG   199      81.808  72.499  49.737  1.00  0.00           H  
ATOM   2917  CD  ARG   199      83.624  71.620  49.035  1.00  0.00           C  
ATOM   2918  HD2 ARG   199      84.632  71.441  49.409  1.00  0.00           H  
ATOM   2919  HD3 ARG   199      83.198  70.648  48.789  1.00  0.00           H  
ATOM   2920  NE  ARG   199      83.698  72.434  47.823  1.00  0.00           N  
ATOM   2921  HE  ARG   199      84.436  73.135  47.760  1.00  0.00           H  
ATOM   2922  CZ  ARG   199      82.861  72.312  46.798  1.00  0.00           C  
ATOM   2923  NH1 ARG   199      81.874  71.424  46.859  1.00  0.00           N  
ATOM   2924 HH11 ARG   199      81.763  70.842  47.690  1.00  0.00           H  
ATOM   2925 HH12 ARG   199      81.228  71.325  46.076  1.00  0.00           H  
ATOM   2926  NH2 ARG   199      83.004  73.066  45.712  1.00  0.00           N  
ATOM   2927 HH21 ARG   199      83.762  73.746  45.659  1.00  0.00           H  
ATOM   2928 HH22 ARG   199      82.355  72.964  44.931  1.00  0.00           H  
ATOM   2929  C   ARG   199      83.882  75.028  52.580  1.00  0.00           C  
ATOM   2930  O   ARG   199      84.525  74.686  53.578  1.00  0.00           O  
ATOM   2931  N   GLU   200      84.025  76.233  52.017  1.00  0.00           N  
ATOM   2932  H   GLU   200      83.524  76.548  51.186  1.00  0.00           H  
ATOM   2933  CA  GLU   200      84.950  77.211  52.589  1.00  0.00           C  
ATOM   2934  HA  GLU   200      85.954  76.787  52.581  1.00  0.00           H  
ATOM   2935  CB  GLU   200      84.960  78.487  51.741  1.00  0.00           C  
ATOM   2936  HB2 GLU   200      83.933  78.771  51.509  1.00  0.00           H  
ATOM   2937  HB3 GLU   200      85.392  79.301  52.324  1.00  0.00           H  
ATOM   2938  CG  GLU   200      85.751  78.330  50.429  1.00  0.00           C  
ATOM   2939  HG2 GLU   200      86.765  78.009  50.668  1.00  0.00           H  
ATOM   2940  HG3 GLU   200      85.295  77.534  49.839  1.00  0.00           H  
ATOM   2941  CD  GLU   200      85.835  79.592  49.576  1.00  0.00           C  
ATOM   2942  OE1 GLU   200      85.694  80.698  50.083  1.00  0.00           O  
ATOM   2943  OE2 GLU   200      86.037  79.257  48.402  1.00  0.00           O  
ATOM   2944  C   GLU   200      84.594  77.513  54.042  1.00  0.00           C  
ATOM   2945  O   GLU   200      85.465  77.510  54.917  1.00  0.00           O  
ATOM   2946  N   HIE   201      83.309  77.733  54.322  1.00  0.00           N  
ATOM   2947  H   HIE   201      82.600  77.689  53.604  1.00  0.00           H  
ATOM   2948  CA  HIE   201      82.900  78.067  55.674  1.00  0.00           C  
ATOM   2949  HA  HIE   201      83.455  78.924  56.053  1.00  0.00           H  
ATOM   2950  CB  HIE   201      81.410  78.425  55.634  1.00  0.00           C  
ATOM   2951  HB2 HIE   201      81.282  79.227  54.907  1.00  0.00           H  
ATOM   2952  HB3 HIE   201      80.826  77.559  55.325  1.00  0.00           H  
ATOM   2953  CG  HIE   201      80.809  78.913  56.922  1.00  0.00           C  
ATOM   2954  ND1 HIE   201      80.299  78.101  57.842  1.00  0.00           N  
ATOM   2955  CE1 HIE   201      79.881  78.859  58.851  1.00  0.00           C  
ATOM   2956  HE1 HIE   201      79.419  78.413  59.732  1.00  0.00           H  
ATOM   2957  NE2 HIE   201      80.136  80.128  58.549  1.00  0.00           N  
ATOM   2958  HE2 HIE   201      79.915  80.908  59.150  1.00  0.00           H  
ATOM   2959  CD2 HIE   201      80.716  80.224  57.357  1.00  0.00           C  
ATOM   2960  HD2 HIE   201      80.987  81.201  56.962  1.00  0.00           H  
ATOM   2961  C   HIE   201      83.121  76.937  56.663  1.00  0.00           C  
ATOM   2962  O   HIE   201      83.492  77.177  57.818  1.00  0.00           O  
ATOM   2963  N   TYR   202      82.873  75.694  56.229  1.00  0.00           N  
ATOM   2964  H   TYR   202      82.514  75.470  55.301  1.00  0.00           H  
ATOM   2965  CA  TYR   202      83.109  74.540  57.085  1.00  0.00           C  
ATOM   2966  HA  TYR   202      82.643  74.745  58.049  1.00  0.00           H  
ATOM   2967  CB  TYR   202      82.476  73.274  56.485  1.00  0.00           C  
ATOM   2968  HB2 TYR   202      82.496  73.356  55.399  1.00  0.00           H  
ATOM   2969  HB3 TYR   202      83.094  72.416  56.752  1.00  0.00           H  
ATOM   2970  CG  TYR   202      81.042  73.000  56.929  1.00  0.00           C  
ATOM   2971  CD1 TYR   202      80.674  73.087  58.266  1.00  0.00           C  
ATOM   2972  HD1 TYR   202      81.416  73.350  59.004  1.00  0.00           H  
ATOM   2973  CE1 TYR   202      79.381  72.844  58.663  1.00  0.00           C  
ATOM   2974  HE1 TYR   202      79.111  72.911  59.706  1.00  0.00           H  
ATOM   2975  CZ  TYR   202      78.428  72.513  57.719  1.00  0.00           C  
ATOM   2976  OH  TYR   202      77.143  72.272  58.114  1.00  0.00           O  
ATOM   2977  HH  TYR   202      76.596  73.067  57.949  1.00  0.00           H  
ATOM   2978  CE2 TYR   202      78.761  72.405  56.385  1.00  0.00           C  
ATOM   2979  HE2 TYR   202      78.066  72.144  55.658  1.00  0.00           H  
ATOM   2980  CD2 TYR   202      80.061  72.654  55.999  1.00  0.00           C  
ATOM   2981  HD2 TYR   202      80.327  72.578  54.955  1.00  0.00           H  
ATOM   2982  C   TYR   202      84.600  74.316  57.298  1.00  0.00           C  
ATOM   2983  O   TYR   202      85.028  73.964  58.402  1.00  0.00           O  
ATOM   2984  N   SER   203      85.400  74.500  56.242  1.00  0.00           N  
ATOM   2985  H   SER   203      85.075  74.737  55.305  1.00  0.00           H  
ATOM   2986  CA  SER   203      86.844  74.366  56.379  1.00  0.00           C  
ATOM   2987  HA  SER   203      87.063  73.352  56.714  1.00  0.00           H  
ATOM   2988  CB  SER   203      87.518  74.599  55.030  1.00  0.00           C  
ATOM   2989  HB2 SER   203      88.360  73.917  54.913  1.00  0.00           H  
ATOM   2990  HB3 SER   203      86.818  74.381  54.224  1.00  0.00           H  
ATOM   2991  OG  SER   203      87.965  75.934  54.927  1.00  0.00           O  
ATOM   2992  HG  SER   203      87.193  76.538  54.915  1.00  0.00           H  
ATOM   2993  C   SER   203      87.397  75.327  57.432  1.00  0.00           C  
ATOM   2994  O   SER   203      88.330  74.979  58.170  1.00  0.00           O  
ATOM   2995  N   ASP   204      86.825  76.535  57.529  1.00  0.00           N  
ATOM   2996  H   ASP   204      86.089  76.884  56.917  1.00  0.00           H  
ATOM   2997  CA  ASP   204      87.257  77.456  58.576  1.00  0.00           C  
ATOM   2998  HA  ASP   204      88.345  77.507  58.550  1.00  0.00           H  
ATOM   2999  CB  ASP   204      86.699  78.859  58.326  1.00  0.00           C  
ATOM   3000  HB2 ASP   204      85.623  78.794  58.162  1.00  0.00           H  
ATOM   3001  HB3 ASP   204      86.849  79.470  59.216  1.00  0.00           H  
ATOM   3002  CG  ASP   204      87.348  79.546  57.131  1.00  0.00           C  
ATOM   3003  OD1 ASP   204      88.521  79.228  56.818  1.00  0.00           O  
ATOM   3004  OD2 ASP   204      86.681  80.396  56.497  1.00  0.00           O  
ATOM   3005  C   ASP   204      86.840  76.954  59.953  1.00  0.00           C  
ATOM   3006  O   ASP   204      87.615  77.042  60.908  1.00  0.00           O  
ATOM   3007  N   ILE   205      85.625  76.415  60.071  1.00  0.00           N  
ATOM   3008  H   ILE   205      84.976  76.278  59.297  1.00  0.00           H  
ATOM   3009  CA  ILE   205      85.132  75.971  61.375  1.00  0.00           C  
ATOM   3010  HA  ILE   205      85.347  76.742  62.115  1.00  0.00           H  
ATOM   3011  CB  ILE   205      83.605  75.772  61.324  1.00  0.00           C  
ATOM   3012  HB  ILE   205      83.353  75.210  60.425  1.00  0.00           H  
ATOM   3013  CG2 ILE   205      83.127  74.970  62.512  1.00  0.00           C  
ATOM   3014 HG21 ILE   205      82.046  74.843  62.454  1.00  0.00           H  
ATOM   3015 HG22 ILE   205      83.608  73.991  62.507  1.00  0.00           H  
ATOM   3016 HG23 ILE   205      83.381  75.495  63.432  1.00  0.00           H  
ATOM   3017  CG1 ILE   205      82.903  77.137  61.261  1.00  0.00           C  
ATOM   3018 HG12 ILE   205      82.990  77.624  62.232  1.00  0.00           H  
ATOM   3019 HG13 ILE   205      83.421  77.768  60.539  1.00  0.00           H  
ATOM   3020  CD1 ILE   205      81.440  77.058  60.883  1.00  0.00           C  
ATOM   3021 HD11 ILE   205      81.017  78.061  60.860  1.00  0.00           H  
ATOM   3022 HD12 ILE   205      81.343  76.600  59.898  1.00  0.00           H  
ATOM   3023 HD13 ILE   205      80.907  76.454  61.617  1.00  0.00           H  
ATOM   3024  C   ILE   205      85.853  74.701  61.824  1.00  0.00           C  
ATOM   3025  O   ILE   205      86.231  74.567  62.993  1.00  0.00           O  
ATOM   3026  N   TRP   206      86.056  73.754  60.903  1.00  0.00           N  
ATOM   3027  H   TRP   206      85.724  73.824  59.942  1.00  0.00           H  
ATOM   3028  CA  TRP   206      86.778  72.522  61.193  1.00  0.00           C  
ATOM   3029  HA  TRP   206      86.437  72.205  62.179  1.00  0.00           H  
ATOM   3030  CB  TRP   206      86.476  71.459  60.135  1.00  0.00           C  
ATOM   3031  HB2 TRP   206      86.829  71.824  59.171  1.00  0.00           H  
ATOM   3032  HB3 TRP   206      87.055  70.565  60.370  1.00  0.00           H  
ATOM   3033  CG  TRP   206      85.025  71.064  59.994  1.00  0.00           C  
ATOM   3034  CD1 TRP   206      84.054  71.093  60.965  1.00  0.00           C  
ATOM   3035  HD1 TRP   206      84.208  71.412  61.985  1.00  0.00           H  
ATOM   3036  NE1 TRP   206      82.853  70.656  60.445  1.00  0.00           N  
ATOM   3037  HE1 TRP   206      81.973  70.594  60.958  1.00  0.00           H  
ATOM   3038  CE2 TRP   206      83.034  70.318  59.128  1.00  0.00           C  
ATOM   3039  CZ2 TRP   206      82.122  69.825  58.192  1.00  0.00           C  
ATOM   3040  HZ2 TRP   206      81.090  69.647  58.456  1.00  0.00           H  
ATOM   3041  CH2 TRP   206      82.587  69.573  56.921  1.00  0.00           C  
ATOM   3042  HH2 TRP   206      81.907  69.185  56.178  1.00  0.00           H  
ATOM   3043  CZ3 TRP   206      83.923  69.809  56.571  1.00  0.00           C  
ATOM   3044  HZ3 TRP   206      84.251  69.607  55.562  1.00  0.00           H  
ATOM   3045  CE3 TRP   206      84.835  70.303  57.505  1.00  0.00           C  
ATOM   3046  HE3 TRP   206      85.864  70.480  57.228  1.00  0.00           H  
ATOM   3047  CD2 TRP   206      84.391  70.563  58.808  1.00  0.00           C  
ATOM   3048  C   TRP   206      88.288  72.713  61.238  1.00  0.00           C  
ATOM   3049  O   TRP   206      88.989  71.794  61.672  1.00  0.00           O  
ATOM   3050  N   GLU   207      88.800  73.852  60.760  1.00  0.00           N  
ATOM   3051  H   GLU   207      88.227  74.609  60.385  1.00  0.00           H  
ATOM   3052  CA  GLU   207      90.241  74.129  60.726  1.00  0.00           C  
ATOM   3053  HA  GLU   207      90.395  75.084  60.222  1.00  0.00           H  
ATOM   3054  CB  GLU   207      90.810  74.271  62.142  1.00  0.00           C  
ATOM   3055  HB2 GLU   207      90.673  73.338  62.688  1.00  0.00           H  
ATOM   3056  HB3 GLU   207      91.882  74.456  62.090  1.00  0.00           H  
ATOM   3057  CG  GLU   207      90.126  75.416  62.898  1.00  0.00           C  
ATOM   3058  HG2 GLU   207      90.144  76.312  62.278  1.00  0.00           H  
ATOM   3059  HG3 GLU   207      89.078  75.160  63.059  1.00  0.00           H  
ATOM   3060  CD  GLU   207      90.769  75.730  64.239  1.00  0.00           C  
ATOM   3061  OE1 GLU   207      91.450  74.853  64.800  1.00  0.00           O  
ATOM   3062  OE2 GLU   207      90.580  76.856  64.740  1.00  0.00           O  
ATOM   3063  C   GLU   207      90.979  73.064  59.916  1.00  0.00           C  
ATOM   3064  O   GLU   207      91.995  72.509  60.336  1.00  0.00           O  
ATOM   3065  N   VAL   208      90.434  72.776  58.736  1.00  0.00           N  
ATOM   3066  H   VAL   208      89.531  73.150  58.441  1.00  0.00           H  
ATOM   3067  CA  VAL   208      91.047  71.913  57.743  1.00  0.00           C  
ATOM   3068  HA  VAL   208      92.061  71.662  58.055  1.00  0.00           H  
ATOM   3069  CB  VAL   208      90.303  70.568  57.597  1.00  0.00           C  
ATOM   3070  HB  VAL   208      90.827  69.959  56.859  1.00  0.00           H  
ATOM   3071  CG1 VAL   208      90.300  69.806  58.930  1.00  0.00           C  
ATOM   3072 HG11 VAL   208      89.771  68.861  58.809  1.00  0.00           H  
ATOM   3073 HG12 VAL   208      91.327  69.611  59.240  1.00  0.00           H  
ATOM   3074 HG13 VAL   208      89.800  70.406  59.691  1.00  0.00           H  
ATOM   3075  CG2 VAL   208      88.886  70.799  57.104  1.00  0.00           C  
ATOM   3076 HG21 VAL   208      88.374  69.843  57.006  1.00  0.00           H  
ATOM   3077 HG22 VAL   208      88.351  71.426  57.818  1.00  0.00           H  
ATOM   3078 HG23 VAL   208      88.915  71.297  56.134  1.00  0.00           H  
ATOM   3079  C   VAL   208      91.054  72.671  56.425  1.00  0.00           C  
ATOM   3080  O   VAL   208      90.321  73.648  56.239  1.00  0.00           O  
ATOM   3081  N   SER   209      91.901  72.217  55.504  1.00  0.00           N  
ATOM   3082  H   SER   209      92.542  71.437  55.646  1.00  0.00           H  
ATOM   3083  CA  SER   209      91.966  72.829  54.187  1.00  0.00           C  
ATOM   3084  HA  SER   209      92.138  73.897  54.322  1.00  0.00           H  
ATOM   3085  CB  SER   209      93.120  72.237  53.377  1.00  0.00           C  
ATOM   3086  HB2 SER   209      93.380  72.911  52.560  1.00  0.00           H  
ATOM   3087  HB3 SER   209      94.003  72.145  54.009  1.00  0.00           H  
ATOM   3088  OG  SER   209      92.770  70.965  52.854  1.00  0.00           O  
ATOM   3089  HG  SER   209      93.584  70.477  52.608  1.00  0.00           H  
ATOM   3090  C   SER   209      90.651  72.636  53.429  1.00  0.00           C  
ATOM   3091  O   SER   209      89.789  71.836  53.798  1.00  0.00           O  
ATOM   3092  N   THR   210      90.507  73.395  52.348  1.00  0.00           N  
ATOM   3093  H   THR   210      91.195  74.070  52.017  1.00  0.00           H  
ATOM   3094  CA  THR   210      89.299  73.296  51.542  1.00  0.00           C  
ATOM   3095  HA  THR   210      88.424  73.406  52.183  1.00  0.00           H  
ATOM   3096  CB  THR   210      89.281  74.430  50.514  1.00  0.00           C  
ATOM   3097  HB  THR   210      88.410  74.297  49.872  1.00  0.00           H  
ATOM   3098  CG2 THR   210      89.211  75.787  51.226  1.00  0.00           C  
ATOM   3099 HG21 THR   210      89.199  76.586  50.484  1.00  0.00           H  
ATOM   3100 HG22 THR   210      88.304  75.836  51.827  1.00  0.00           H  
ATOM   3101 HG23 THR   210      90.082  75.904  51.871  1.00  0.00           H  
ATOM   3102  OG1 THR   210      90.484  74.401  49.738  1.00  0.00           O  
ATOM   3103  HG1 THR   210      90.467  75.127  49.081  1.00  0.00           H  
ATOM   3104  C   THR   210      89.181  71.914  50.891  1.00  0.00           C  
ATOM   3105  O   THR   210      88.087  71.336  50.837  1.00  0.00           O  
ATOM   3106  N   GLU   211      90.304  71.347  50.439  1.00  0.00           N  
ATOM   3107  H   GLU   211      91.212  71.810  50.417  1.00  0.00           H  
ATOM   3108  CA  GLU   211      90.302  69.977  49.930  1.00  0.00           C  
ATOM   3109  HA  GLU   211      89.575  69.923  49.120  1.00  0.00           H  
ATOM   3110  CB  GLU   211      91.687  69.619  49.386  1.00  0.00           C  
ATOM   3111  HB2 GLU   211      92.189  70.534  49.071  1.00  0.00           H  
ATOM   3112  HB3 GLU   211      92.281  69.190  50.193  1.00  0.00           H  
ATOM   3113  CG  GLU   211      91.670  68.632  48.205  1.00  0.00           C  
ATOM   3114  HG2 GLU   211      90.967  67.828  48.420  1.00  0.00           H  
ATOM   3115  HG3 GLU   211      91.306  69.146  47.315  1.00  0.00           H  
ATOM   3116  CD  GLU   211      93.050  68.029  47.910  1.00  0.00           C  
ATOM   3117  OE1 GLU   211      93.130  66.792  47.732  1.00  0.00           O  
ATOM   3118  OE2 GLU   211      94.051  68.787  47.851  1.00  0.00           O  
ATOM   3119  C   GLU   211      89.871  68.974  51.001  1.00  0.00           C  
ATOM   3120  O   GLU   211      89.064  68.077  50.727  1.00  0.00           O  
ATOM   3121  N   GLU   212      90.400  69.097  52.223  1.00  0.00           N  
ATOM   3122  H   GLU   212      91.087  69.798  52.499  1.00  0.00           H  
ATOM   3123  CA  GLU   212      89.985  68.172  53.275  1.00  0.00           C  
ATOM   3124  HA  GLU   212      90.118  67.165  52.881  1.00  0.00           H  
ATOM   3125  CB  GLU   212      90.857  68.322  54.529  1.00  0.00           C  
ATOM   3126  HB2 GLU   212      90.645  69.286  54.990  1.00  0.00           H  
ATOM   3127  HB3 GLU   212      90.571  67.555  55.248  1.00  0.00           H  
ATOM   3128  CG  GLU   212      92.364  68.220  54.270  1.00  0.00           C  
ATOM   3129  HG2 GLU   212      92.598  67.212  53.928  1.00  0.00           H  
ATOM   3130  HG3 GLU   212      92.633  68.900  53.463  1.00  0.00           H  
ATOM   3131  CD  GLU   212      93.218  68.541  55.502  1.00  0.00           C  
ATOM   3132  OE1 GLU   212      93.053  69.628  56.101  1.00  0.00           O  
ATOM   3133  OE2 GLU   212      94.071  67.701  55.864  1.00  0.00           O  
ATOM   3134  C   GLU   212      88.512  68.352  53.635  1.00  0.00           C  
ATOM   3135  O   GLU   212      87.849  67.383  54.026  1.00  0.00           O  
ATOM   3136  N   ALA   213      87.976  69.567  53.506  1.00  0.00           N  
ATOM   3137  H   ALA   213      88.494  70.410  53.255  1.00  0.00           H  
ATOM   3138  CA  ALA   213      86.547  69.755  53.729  1.00  0.00           C  
ATOM   3139  HA  ALA   213      86.282  69.326  54.695  1.00  0.00           H  
ATOM   3140  CB  ALA   213      86.215  71.244  53.754  1.00  0.00           C  
ATOM   3141  HB1 ALA   213      85.146  71.374  53.922  1.00  0.00           H  
ATOM   3142  HB2 ALA   213      86.770  71.726  54.559  1.00  0.00           H  
ATOM   3143  HB3 ALA   213      86.491  71.695  52.801  1.00  0.00           H  
ATOM   3144  C   ALA   213      85.737  69.031  52.661  1.00  0.00           C  
ATOM   3145  O   ALA   213      84.732  68.368  52.963  1.00  0.00           O  
ATOM   3146  N   PHE   214      86.172  69.146  51.404  1.00  0.00           N  
ATOM   3147  H   PHE   214      86.960  69.730  51.125  1.00  0.00           H  
ATOM   3148  CA  PHE   214      85.534  68.424  50.308  1.00  0.00           C  
ATOM   3149  HA  PHE   214      84.498  68.750  50.227  1.00  0.00           H  
ATOM   3150  CB  PHE   214      86.265  68.742  49.002  1.00  0.00           C  
ATOM   3151  HB2 PHE   214      86.204  69.814  48.815  1.00  0.00           H  
ATOM   3152  HB3 PHE   214      87.320  68.499  49.119  1.00  0.00           H  
ATOM   3153  CG  PHE   214      85.723  68.005  47.805  1.00  0.00           C  
ATOM   3154  CD1 PHE   214      86.226  66.758  47.453  1.00  0.00           C  
ATOM   3155  HD1 PHE   214      87.015  66.316  48.043  1.00  0.00           H  
ATOM   3156  CE1 PHE   214      85.731  66.077  46.360  1.00  0.00           C  
ATOM   3157  HE1 PHE   214      86.127  65.106  46.101  1.00  0.00           H  
ATOM   3158  CZ  PHE   214      84.727  66.641  45.598  1.00  0.00           C  
ATOM   3159  HZ  PHE   214      84.336  66.113  44.741  1.00  0.00           H  
ATOM   3160  CE2 PHE   214      84.222  67.889  45.937  1.00  0.00           C  
ATOM   3161  HE2 PHE   214      83.440  68.334  45.341  1.00  0.00           H  
ATOM   3162  CD2 PHE   214      84.719  68.560  47.034  1.00  0.00           C  
ATOM   3163  HD2 PHE   214      84.321  69.528  47.294  1.00  0.00           H  
ATOM   3164  C   PHE   214      85.512  66.919  50.570  1.00  0.00           C  
ATOM   3165  O   PHE   214      84.482  66.258  50.377  1.00  0.00           O  
ATOM   3166  N   ASP   215      86.647  66.356  51.016  1.00  0.00           N  
ATOM   3167  H   ASP   215      87.512  66.859  51.216  1.00  0.00           H  
ATOM   3168  CA  ASP   215      86.691  64.915  51.245  1.00  0.00           C  
ATOM   3169  HA  ASP   215      86.323  64.424  50.344  1.00  0.00           H  
ATOM   3170  CB  ASP   215      88.127  64.442  51.495  1.00  0.00           C  
ATOM   3171  HB2 ASP   215      88.558  65.020  52.312  1.00  0.00           H  
ATOM   3172  HB3 ASP   215      88.111  63.400  51.816  1.00  0.00           H  
ATOM   3173  CG  ASP   215      89.017  64.572  50.267  1.00  0.00           C  
ATOM   3174  OD1 ASP   215      88.505  64.548  49.129  1.00  0.00           O  
ATOM   3175  OD2 ASP   215      90.248  64.681  50.440  1.00  0.00           O  
ATOM   3176  C   ASP   215      85.788  64.519  52.408  1.00  0.00           C  
ATOM   3177  O   ASP   215      85.118  63.485  52.349  1.00  0.00           O  
ATOM   3178  N   ARG   216      85.743  65.330  53.470  1.00  0.00           N  
ATOM   3179  H   ARG   216      86.253  66.209  53.556  1.00  0.00           H  
ATOM   3180  CA  ARG   216      84.916  64.970  54.618  1.00  0.00           C  
ATOM   3181  HA  ARG   216      85.200  63.960  54.915  1.00  0.00           H  
ATOM   3182  CB  ARG   216      85.166  65.911  55.794  1.00  0.00           C  
ATOM   3183  HB2 ARG   216      86.221  65.879  56.069  1.00  0.00           H  
ATOM   3184  HB3 ARG   216      84.947  66.936  55.495  1.00  0.00           H  
ATOM   3185  CG  ARG   216      84.311  65.536  57.004  1.00  0.00           C  
ATOM   3186  HG2 ARG   216      83.306  65.288  56.661  1.00  0.00           H  
ATOM   3187  HG3 ARG   216      84.723  64.638  57.462  1.00  0.00           H  
ATOM   3188  CD  ARG   216      84.216  66.621  58.052  1.00  0.00           C  
ATOM   3189  HD2 ARG   216      83.943  67.563  57.575  1.00  0.00           H  
ATOM   3190  HD3 ARG   216      83.418  66.377  58.754  1.00  0.00           H  
ATOM   3191  NE  ARG   216      85.467  66.788  58.777  1.00  0.00           N  
ATOM   3192  HE  ARG   216      86.326  66.482  58.321  1.00  0.00           H  
ATOM   3193  CZ  ARG   216      85.563  67.315  59.996  1.00  0.00           C  
ATOM   3194  NH1 ARG   216      84.469  67.720  60.640  1.00  0.00           N  
ATOM   3195 HH11 ARG   216      83.554  67.627  60.200  1.00  0.00           H  
ATOM   3196 HH12 ARG   216      84.547  68.123  61.573  1.00  0.00           H  
ATOM   3197  NH2 ARG   216      86.757  67.433  60.571  1.00  0.00           N  
ATOM   3198 HH21 ARG   216      87.594  67.120  60.078  1.00  0.00           H  
ATOM   3199 HH22 ARG   216      86.837  67.836  61.505  1.00  0.00           H  
ATOM   3200  C   ARG   216      83.429  64.959  54.259  1.00  0.00           C  
ATOM   3201  O   ARG   216      82.688  64.068  54.694  1.00  0.00           O  
ATOM   3202  N   ILE   217      82.964  65.950  53.488  1.00  0.00           N  
ATOM   3203  H   ILE   217      83.516  66.748  53.176  1.00  0.00           H  
ATOM   3204  CA  ILE   217      81.574  65.941  53.029  1.00  0.00           C  
ATOM   3205  HA  ILE   217      80.922  65.875  53.898  1.00  0.00           H  
ATOM   3206  CB  ILE   217      81.234  67.248  52.289  1.00  0.00           C  
ATOM   3207  HB  ILE   217      81.991  67.415  51.522  1.00  0.00           H  
ATOM   3208  CG2 ILE   217      79.873  67.150  51.583  1.00  0.00           C  
ATOM   3209 HG21 ILE   217      79.661  68.088  51.070  1.00  0.00           H  
ATOM   3210 HG22 ILE   217      79.897  66.336  50.857  1.00  0.00           H  
ATOM   3211 HG23 ILE   217      79.094  66.954  52.320  1.00  0.00           H  
ATOM   3212  CG1 ILE   217      81.252  68.417  53.265  1.00  0.00           C  
ATOM   3213 HG12 ILE   217      80.278  68.494  53.747  1.00  0.00           H  
ATOM   3214 HG13 ILE   217      81.981  68.216  54.049  1.00  0.00           H  
ATOM   3215  CD1 ILE   217      81.582  69.729  52.609  1.00  0.00           C  
ATOM   3216 HD11 ILE   217      81.579  70.520  53.358  1.00  0.00           H  
ATOM   3217 HD12 ILE   217      82.569  69.668  52.150  1.00  0.00           H  
ATOM   3218 HD13 ILE   217      80.838  69.951  51.843  1.00  0.00           H  
ATOM   3219  C   ILE   217      81.315  64.725  52.149  1.00  0.00           C  
ATOM   3220  O   ILE   217      80.382  63.953  52.394  1.00  0.00           O  
ATOM   3221  N   THR   218      82.146  64.526  51.120  1.00  0.00           N  
ATOM   3222  H   THR   218      82.983  65.079  50.938  1.00  0.00           H  
ATOM   3223  CA  THR   218      81.889  63.458  50.155  1.00  0.00           C  
ATOM   3224  HA  THR   218      80.864  63.602  49.814  1.00  0.00           H  
ATOM   3225  CB  THR   218      82.842  63.546  48.957  1.00  0.00           C  
ATOM   3226  HB  THR   218      82.652  62.697  48.301  1.00  0.00           H  
ATOM   3227  CG2 THR   218      82.603  64.825  48.160  1.00  0.00           C  
ATOM   3228 HG21 THR   218      83.292  64.863  47.316  1.00  0.00           H  
ATOM   3229 HG22 THR   218      81.578  64.838  47.791  1.00  0.00           H  
ATOM   3230 HG23 THR   218      82.769  65.690  48.803  1.00  0.00           H  
ATOM   3231  OG1 THR   218      84.205  63.502  49.419  1.00  0.00           O  
ATOM   3232  HG1 THR   218      84.428  64.346  49.865  1.00  0.00           H  
ATOM   3233  C   THR   218      81.997  62.077  50.777  1.00  0.00           C  
ATOM   3234  O   THR   218      81.342  61.145  50.299  1.00  0.00           O  
ATOM   3235  N   ALA   219      82.823  61.911  51.817  1.00  0.00           N  
ATOM   3236  H   ALA   219      83.428  62.636  52.202  1.00  0.00           H  
ATOM   3237  CA  ALA   219      82.900  60.614  52.484  1.00  0.00           C  
ATOM   3238  HA  ALA   219      82.888  59.854  51.703  1.00  0.00           H  
ATOM   3239  CB  ALA   219      84.194  60.496  53.286  1.00  0.00           C  
ATOM   3240  HB1 ALA   219      84.231  59.522  53.776  1.00  0.00           H  
ATOM   3241  HB2 ALA   219      85.048  60.599  52.617  1.00  0.00           H  
ATOM   3242  HB3 ALA   219      84.228  61.282  54.040  1.00  0.00           H  
ATOM   3243  C   ALA   219      81.706  60.370  53.397  1.00  0.00           C  
ATOM   3244  O   ALA   219      81.376  59.208  53.676  1.00  0.00           O  
ATOM   3245  N   ARG   220      81.051  61.437  53.879  1.00  0.00           N  
ATOM   3246  H   ARG   220      81.318  62.407  53.709  1.00  0.00           H  
ATOM   3247  CA  ARG   220      79.864  61.257  54.710  1.00  0.00           C  
ATOM   3248  HA  ARG   220      80.052  60.365  55.310  1.00  0.00           H  
ATOM   3249  CB  ARG   220      79.649  62.464  55.624  1.00  0.00           C  
ATOM   3250  HB2 ARG   220      80.609  62.942  55.818  1.00  0.00           H  
ATOM   3251  HB3 ARG   220      79.026  63.196  55.110  1.00  0.00           H  
ATOM   3252  CG  ARG   220      78.996  62.092  56.947  1.00  0.00           C  
ATOM   3253  HG2 ARG   220      78.685  61.047  56.919  1.00  0.00           H  
ATOM   3254  HG3 ARG   220      79.725  62.185  57.752  1.00  0.00           H  
ATOM   3255  CD  ARG   220      77.793  62.973  57.246  1.00  0.00           C  
ATOM   3256  HD2 ARG   220      76.957  62.687  56.607  1.00  0.00           H  
ATOM   3257  HD3 ARG   220      77.472  62.823  58.277  1.00  0.00           H  
ATOM   3258  NE  ARG   220      78.126  64.378  57.030  1.00  0.00           N  
ATOM   3259  HE  ARG   220      79.086  64.605  56.770  1.00  0.00           H  
ATOM   3260  CZ  ARG   220      77.265  65.380  57.148  1.00  0.00           C  
ATOM   3261  NH1 ARG   220      76.005  65.141  57.501  1.00  0.00           N  
ATOM   3262 HH11 ARG   220      75.698  64.184  57.681  1.00  0.00           H  
ATOM   3263 HH12 ARG   220      75.345  65.913  57.592  1.00  0.00           H  
ATOM   3264  NH2 ARG   220      77.675  66.624  56.924  1.00  0.00           N  
ATOM   3265 HH21 ARG   220      78.644  66.803  56.663  1.00  0.00           H  
ATOM   3266 HH22 ARG   220      77.020  67.401  57.013  1.00  0.00           H  
ATOM   3267  C   ARG   220      78.599  61.015  53.896  1.00  0.00           C  
ATOM   3268  O   ARG   220      77.639  60.445  54.431  1.00  0.00           O  
ATOM   3269  N   VAL   221      78.564  61.447  52.635  1.00  0.00           N  
ATOM   3270  H   VAL   221      79.310  61.990  52.202  1.00  0.00           H  
ATOM   3271  CA  VAL   221      77.441  61.176  51.748  1.00  0.00           C  
ATOM   3272  HA  VAL   221      76.534  61.395  52.300  1.00  0.00           H  
ATOM   3273  CB  VAL   221      77.452  62.082  50.509  1.00  0.00           C  
ATOM   3274  HB  VAL   221      78.402  61.984  50.012  1.00  0.00           H  
ATOM   3275  CG1 VAL   221      76.333  61.639  49.552  1.00  0.00           C  
ATOM   3276 HG11 VAL   221      76.335  62.282  48.674  1.00  0.00           H  
ATOM   3277 HG12 VAL   221      76.506  60.608  49.250  1.00  0.00           H  
ATOM   3278 HG13 VAL   221      75.366  61.710  50.047  1.00  0.00           H  
ATOM   3279  CG2 VAL   221      77.309  63.576  50.900  1.00  0.00           C  
ATOM   3280 HG21 VAL   221      77.319  64.185  49.998  1.00  0.00           H  
ATOM   3281 HG22 VAL   221      76.371  63.733  51.433  1.00  0.00           H  
ATOM   3282 HG23 VAL   221      78.141  63.860  51.542  1.00  0.00           H  
ATOM   3283  C   VAL   221      77.483  59.711  51.309  1.00  0.00           C  
ATOM   3284  O   VAL   221      78.485  59.284  50.728  1.00  0.00           O  
ATOM   3285  N   PRO   222      76.422  58.908  51.526  1.00  0.00           N  
ATOM   3286  CD  PRO   222      75.279  59.065  52.027  1.00  0.00           C  
ATOM   3287  HD2 PRO   222      74.611  59.587  51.853  1.00  0.00           H  
ATOM   3288  HD3 PRO   222      75.829  59.425  53.489  1.00  0.00           H  
ATOM   3289  CG  PRO   222      74.602  57.824  52.562  1.00  0.00           C  
ATOM   3290  HG2 PRO   222      73.517  57.916  52.667  1.00  0.00           H  
ATOM   3291  HG3 PRO   222      74.972  57.445  53.524  1.00  0.00           H  
ATOM   3292  CB  PRO   222      75.026  57.038  51.416  1.00  0.00           C  
ATOM   3293  HB2 PRO   222      74.382  57.207  50.553  1.00  0.00           H  
ATOM   3294  HB3 PRO   222      74.984  55.972  51.642  1.00  0.00           H  
ATOM   3295  CA  PRO   222      76.467  57.504  51.147  1.00  0.00           C  
ATOM   3296  HA  PRO   222      77.224  56.954  51.705  1.00  0.00           H  
ATOM   3297  C   PRO   222      76.911  57.250  49.713  1.00  0.00           C  
ATOM   3298  O   PRO   222      77.777  56.393  49.497  1.00  0.00           O  
ATOM   3299  N   ILE   223      76.379  57.965  48.721  1.00  0.00           N  
ATOM   3300  H   ILE   223      75.674  58.698  48.824  1.00  0.00           H  
ATOM   3301  CA  ILE   223      76.825  57.691  47.360  1.00  0.00           C  
ATOM   3302  HA  ILE   223      76.840  56.603  47.286  1.00  0.00           H  
ATOM   3303  CB  ILE   223      75.858  58.242  46.291  1.00  0.00           C  
ATOM   3304  HB  ILE   223      76.234  57.963  45.307  1.00  0.00           H  
ATOM   3305  CG2 ILE   223      74.477  57.612  46.447  1.00  0.00           C  
ATOM   3306 HG21 ILE   223      73.805  58.011  45.690  1.00  0.00           H  
ATOM   3307 HG22 ILE   223      74.552  56.532  46.337  1.00  0.00           H  
ATOM   3308 HG23 ILE   223      74.049  57.708  47.205  1.00  0.00           H  
ATOM   3309  CG1 ILE   223      75.809  59.777  46.313  1.00  0.00           C  
ATOM   3310 HG12 ILE   223      75.340  60.102  47.238  1.00  0.00           H  
ATOM   3311 HG13 ILE   223      76.826  60.167  46.322  1.00  0.00           H  
ATOM   3312  CD1 ILE   223      75.055  60.374  45.121  1.00  0.00           C  
ATOM   3313 HD11 ILE   223      75.057  61.460  45.198  1.00  0.00           H  
ATOM   3314 HD12 ILE   223      75.543  60.074  44.196  1.00  0.00           H  
ATOM   3315 HD13 ILE   223      74.032  60.014  45.118  1.00  0.00           H  
ATOM   3316  C   ILE   223      78.231  58.213  47.086  1.00  0.00           C  
ATOM   3317  O   ILE   223      78.803  57.885  46.043  1.00  0.00           O  
ATOM   3318  N   GLY   224      78.805  59.003  47.985  1.00  0.00           N  
ATOM   3319  H   GLY   224      78.322  59.414  48.784  1.00  0.00           H  
ATOM   3320  CA  GLY   224      80.210  59.344  47.880  1.00  0.00           C  
ATOM   3321  HA2 GLY   224      80.578  59.612  48.870  1.00  0.00           H  
ATOM   3322  HA3 GLY   224      80.761  58.458  47.564  1.00  0.00           H  
ATOM   3323  C   GLY   224      80.527  60.472  46.927  1.00  0.00           C  
ATOM   3324  O   GLY   224      81.688  60.630  46.529  1.00  0.00           O  
ATOM   3325  N   ARG   225      79.532  61.273  46.567  1.00  0.00           N  
ATOM   3326  H   ARG   225      78.590  61.204  46.949  1.00  0.00           H  
ATOM   3327  CA  ARG   225      79.694  62.331  45.589  1.00  0.00           C  
ATOM   3328  HA  ARG   225      80.684  62.775  45.701  1.00  0.00           H  
ATOM   3329  CB  ARG   225      79.610  61.800  44.150  1.00  0.00           C  
ATOM   3330  HB2 ARG   225      79.886  62.598  43.460  1.00  0.00           H  
ATOM   3331  HB3 ARG   225      80.342  61.002  44.023  1.00  0.00           H  
ATOM   3332  CG  ARG   225      78.218  61.269  43.772  1.00  0.00           C  
ATOM   3333  HG2 ARG   225      78.019  60.351  44.324  1.00  0.00           H  
ATOM   3334  HG3 ARG   225      77.461  61.993  44.073  1.00  0.00           H  
ATOM   3335  CD  ARG   225      78.094  60.997  42.273  1.00  0.00           C  
ATOM   3336  HD2 ARG   225      78.239  61.928  41.726  1.00  0.00           H  
ATOM   3337  HD3 ARG   225      78.890  60.319  41.965  1.00  0.00           H  
ATOM   3338  NE  ARG   225      76.801  60.419  41.902  1.00  0.00           N  
ATOM   3339  HE  ARG   225      76.737  59.402  41.858  1.00  0.00           H  
ATOM   3340  CZ  ARG   225      75.697  61.117  41.617  1.00  0.00           C  
ATOM   3341  NH1 ARG   225      75.700  62.445  41.654  1.00  0.00           N  
ATOM   3342 HH11 ARG   225      76.553  62.946  41.903  1.00  0.00           H  
ATOM   3343 HH12 ARG   225      74.849  62.963  41.435  1.00  0.00           H  
ATOM   3344  NH2 ARG   225      74.580  60.480  41.288  1.00  0.00           N  
ATOM   3345 HH21 ARG   225      74.564  59.461  41.253  1.00  0.00           H  
ATOM   3346 HH22 ARG   225      73.735  61.010  41.070  1.00  0.00           H  
ATOM   3347  C   ARG   225      78.613  63.366  45.836  1.00  0.00           C  
ATOM   3348  O   ARG   225      77.635  63.119  46.554  1.00  0.00           O  
ATOM   3349  N   TYR   226      78.823  64.539  45.249  1.00  0.00           N  
ATOM   3350  H   TYR   226      79.678  64.776  44.744  1.00  0.00           H  
ATOM   3351  CA  TYR   226      77.833  65.600  45.278  1.00  0.00           C  
ATOM   3352  HA  TYR   226      77.458  65.701  46.297  1.00  0.00           H  
ATOM   3353  CB  TYR   226      78.464  66.923  44.844  1.00  0.00           C  
ATOM   3354  HB2 TYR   226      79.255  66.716  44.123  1.00  0.00           H  
ATOM   3355  HB3 TYR   226      77.712  67.518  44.328  1.00  0.00           H  
ATOM   3356  CG  TYR   226      79.037  67.737  45.970  1.00  0.00           C  
ATOM   3357  CD1 TYR   226      80.330  67.507  46.429  1.00  0.00           C  
ATOM   3358  HD1 TYR   226      80.925  66.730  45.972  1.00  0.00           H  
ATOM   3359  CE1 TYR   226      80.868  68.260  47.464  1.00  0.00           C  
ATOM   3360  HE1 TYR   226      81.873  68.066  47.810  1.00  0.00           H  
ATOM   3361  CZ  TYR   226      80.111  69.260  48.052  1.00  0.00           C  
ATOM   3362  OH  TYR   226      80.646  70.015  49.075  1.00  0.00           O  
ATOM   3363  HH  TYR   226      79.986  70.674  49.376  1.00  0.00           H  
ATOM   3364  CE2 TYR   226      78.818  69.511  47.613  1.00  0.00           C  
ATOM   3365  HE2 TYR   226      78.228  70.290  48.073  1.00  0.00           H  
ATOM   3366  CD2 TYR   226      78.292  68.751  46.574  1.00  0.00           C  
ATOM   3367  HD2 TYR   226      77.288  68.948  46.229  1.00  0.00           H  
ATOM   3368  C   TYR   226      76.682  65.257  44.346  1.00  0.00           C  
ATOM   3369  O   TYR   226      76.873  64.614  43.316  1.00  0.00           O  
ATOM   3370  N   VAL   227      75.478  65.700  44.713  1.00  0.00           N  
ATOM   3371  H   VAL   227      75.270  66.132  45.613  1.00  0.00           H  
ATOM   3372  CA  VAL   227      74.345  65.586  43.808  1.00  0.00           C  
ATOM   3373  HA  VAL   227      74.309  64.593  43.361  1.00  0.00           H  
ATOM   3374  CB  VAL   227      73.027  65.780  44.583  1.00  0.00           C  
ATOM   3375  HB  VAL   227      73.098  66.712  45.144  1.00  0.00           H  
ATOM   3376  CG1 VAL   227      71.830  65.921  43.647  1.00  0.00           C  
ATOM   3377 HG11 VAL   227      70.922  66.056  44.236  1.00  0.00           H  
ATOM   3378 HG12 VAL   227      71.975  66.787  43.001  1.00  0.00           H  
ATOM   3379 HG13 VAL   227      71.737  65.023  43.037  1.00  0.00           H  
ATOM   3380  CG2 VAL   227      72.828  64.632  45.556  1.00  0.00           C  
ATOM   3381 HG21 VAL   227      71.894  64.775  46.101  1.00  0.00           H  
ATOM   3382 HG22 VAL   227      72.787  63.691  45.007  1.00  0.00           H  
ATOM   3383 HG23 VAL   227      73.658  64.605  46.261  1.00  0.00           H  
ATOM   3384  C   VAL   227      74.508  66.615  42.704  1.00  0.00           C  
ATOM   3385  O   VAL   227      75.067  67.697  42.923  1.00  0.00           O  
ATOM   3386  N   GLN   228      74.043  66.256  41.441  1.00  0.00           N  
ATOM   3387  H   GLN   228      73.618  65.368  41.172  1.00  0.00           H  
ATOM   3388  CA  GLN   228      74.185  67.273  40.400  1.00  0.00           C  
ATOM   3389  HA  GLN   228      74.993  67.939  40.703  1.00  0.00           H  
ATOM   3390  CB  GLN   228      74.547  66.637  39.050  1.00  0.00           C  
ATOM   3391  HB2 GLN   228      73.835  65.842  38.830  1.00  0.00           H  
ATOM   3392  HB3 GLN   228      74.441  67.386  38.265  1.00  0.00           H  
ATOM   3393  CG  GLN   228      75.987  66.053  38.999  1.00  0.00           C  
ATOM   3394  HG2 GLN   228      76.121  65.359  39.828  1.00  0.00           H  
ATOM   3395  HG3 GLN   228      76.108  65.480  38.080  1.00  0.00           H  
ATOM   3396  CD  GLN   228      77.084  67.143  39.066  1.00  0.00           C  
ATOM   3397  OE1 GLN   228      77.012  68.159  38.373  1.00  0.00           O  
ATOM   3398  NE2 GLN   228      78.091  66.925  39.909  1.00  0.00           N  
ATOM   3399 HE21 GLN   228      78.114  66.071  40.465  1.00  0.00           H  
ATOM   3400 HE22 GLN   228      78.839  67.612  39.999  1.00  0.00           H  
ATOM   3401  C   GLN   228      72.897  68.083  40.252  1.00  0.00           C  
ATOM   3402  O   GLN   228      71.804  67.567  40.492  1.00  0.00           O  
ATOM   3403  N   PRO   229      72.991  69.359  39.877  1.00  0.00           N  
ATOM   3404  CD  PRO   229      74.213  70.183  39.774  1.00  0.00           C  
ATOM   3405  HD2 PRO   229      74.805  69.921  38.897  1.00  0.00           H  
ATOM   3406  HD3 PRO   229      74.858  70.061  40.643  1.00  0.00           H  
ATOM   3407  CG  PRO   229      73.658  71.597  39.677  1.00  0.00           C  
ATOM   3408  HG2 PRO   229      74.309  72.236  39.083  1.00  0.00           H  
ATOM   3409  HG3 PRO   229      73.573  72.055  40.662  1.00  0.00           H  
ATOM   3410  CB  PRO   229      72.307  71.442  39.031  1.00  0.00           C  
ATOM   3411  HB2 PRO   229      72.387  71.364  37.946  1.00  0.00           H  
ATOM   3412  HB3 PRO   229      71.662  72.293  39.242  1.00  0.00           H  
ATOM   3413  CA  PRO   229      71.765  70.149  39.652  1.00  0.00           C  
ATOM   3414  HA  PRO   229      71.205  70.300  40.575  1.00  0.00           H  
ATOM   3415  C   PRO   229      70.746  69.468  38.745  1.00  0.00           C  
ATOM   3416  O   PRO   229      69.540  69.551  39.020  1.00  0.00           O  
ATOM   3417  N   SER   230      70.986  67.991  37.426  1.00  0.00           N  
ATOM   3418  H   SER   230      71.969  67.866  37.222  1.00  0.00           H  
ATOM   3419  CA  SER   230      70.002  67.200  36.627  1.00  0.00           C  
ATOM   3420  HA  SER   230      69.223  67.900  36.324  1.00  0.00           H  
ATOM   3421  CB  SER   230      70.715  66.630  35.450  1.00  0.00           C  
ATOM   3422  HB2 SER   230      71.144  65.664  35.716  1.00  0.00           H  
ATOM   3423  HB3 SER   230      70.005  66.453  34.642  1.00  0.00           H  
ATOM   3424  OG  SER   230      71.686  67.452  35.023  1.00  0.00           O  
ATOM   3425  HG  SER   230      72.036  67.965  35.781  1.00  0.00           H  
ATOM   3426  C   SER   230      69.172  66.151  37.378  1.00  0.00           C  
ATOM   3427  O   SER   230      68.038  65.861  36.927  1.00  0.00           O  
ATOM   3428  N   GLU   231      69.648  65.540  38.460  1.00  0.00           N  
ATOM   3429  H   GLU   231      70.620  65.629  38.759  1.00  0.00           H  
ATOM   3430  CA  GLU   231      68.843  64.674  39.344  1.00  0.00           C  
ATOM   3431  HA  GLU   231      68.190  64.050  38.735  1.00  0.00           H  
ATOM   3432  CB  GLU   231      69.810  63.830  40.142  1.00  0.00           C  
ATOM   3433  HB2 GLU   231      70.416  64.491  40.761  1.00  0.00           H  
ATOM   3434  HB3 GLU   231      69.239  63.195  40.817  1.00  0.00           H  
ATOM   3435  CG  GLU   231      70.728  62.961  39.331  1.00  0.00           C  
ATOM   3436  HG2 GLU   231      70.117  62.176  38.883  1.00  0.00           H  
ATOM   3437  HG3 GLU   231      71.112  63.570  38.514  1.00  0.00           H  
ATOM   3438  CD  GLU   231      71.961  62.261  40.011  1.00  0.00           C  
ATOM   3439  OE1 GLU   231      72.028  61.003  39.918  1.00  0.00           O  
ATOM   3440  OE2 GLU   231      72.859  62.995  40.496  1.00  0.00           O  
ATOM   3441  C   GLU   231      67.871  65.467  40.272  1.00  0.00           C  
ATOM   3442  O   GLU   231      66.789  64.934  40.529  1.00  0.00           O  
ATOM   3443  N   VAL   232      68.177  66.720  40.637  1.00  0.00           N  
ATOM   3444  H   VAL   232      69.118  67.105  40.547  1.00  0.00           H  
ATOM   3445  CA  VAL   232      67.193  67.692  41.210  1.00  0.00           C  
ATOM   3446  HA  VAL   232      66.746  67.180  42.061  1.00  0.00           H  
ATOM   3447  CB  VAL   232      67.825  69.001  41.781  1.00  0.00           C  
ATOM   3448  HB  VAL   232      68.201  69.574  40.934  1.00  0.00           H  
ATOM   3449  CG1 VAL   232      66.736  69.756  42.619  1.00  0.00           C  
ATOM   3450 HG11 VAL   232      67.160  70.673  43.026  1.00  0.00           H  
ATOM   3451 HG12 VAL   232      65.889  70.001  41.978  1.00  0.00           H  
ATOM   3452 HG13 VAL   232      66.398  69.118  43.436  1.00  0.00           H  
ATOM   3453  CG2 VAL   232      68.953  68.707  42.765  1.00  0.00           C  
ATOM   3454 HG21 VAL   232      69.364  69.645  43.138  1.00  0.00           H  
ATOM   3455 HG22 VAL   232      68.565  68.124  43.600  1.00  0.00           H  
ATOM   3456 HG23 VAL   232      69.737  68.143  42.261  1.00  0.00           H  
ATOM   3457  C   VAL   232      66.111  68.050  40.156  1.00  0.00           C  
ATOM   3458  O   VAL   232      64.898  67.835  40.356  1.00  0.00           O  
ATOM   3459  N   ALA   233      66.495  68.596  38.961  1.00  0.00           N  
ATOM   3460  H   ALA   233      67.457  68.811  38.696  1.00  0.00           H  
ATOM   3461  CA  ALA   233      65.488  68.912  37.964  1.00  0.00           C  
ATOM   3462  HA  ALA   233      64.761  69.556  38.459  1.00  0.00           H  
ATOM   3463  CB  ALA   233      66.211  69.576  36.781  1.00  0.00           C  
ATOM   3464  HB1 ALA   233      65.487  69.830  36.007  1.00  0.00           H  
ATOM   3465  HB2 ALA   233      66.710  70.483  37.123  1.00  0.00           H  
ATOM   3466  HB3 ALA   233      66.951  68.887  36.374  1.00  0.00           H  
ATOM   3467  C   ALA   233      64.629  67.685  37.417  1.00  0.00           C  
ATOM   3468  O   ALA   233      63.500  67.943  36.990  1.00  0.00           O  
ATOM   3469  N   GLU   234      65.103  66.441  37.445  1.00  0.00           N  
ATOM   3470  H   GLU   234      66.047  66.192  37.741  1.00  0.00           H  
ATOM   3471  CA  GLU   234      64.262  65.304  37.035  1.00  0.00           C  
ATOM   3472  HA  GLU   234      63.834  65.467  36.047  1.00  0.00           H  
ATOM   3473  CB  GLU   234      65.153  64.101  36.966  1.00  0.00           C  
ATOM   3474  HB2 GLU   234      65.986  64.370  36.317  1.00  0.00           H  
ATOM   3475  HB3 GLU   234      65.561  63.961  37.967  1.00  0.00           H  
ATOM   3476  CG  GLU   234      64.671  62.741  36.505  1.00  0.00           C  
ATOM   3477  HG2 GLU   234      65.447  61.994  36.671  1.00  0.00           H  
ATOM   3478  HG3 GLU   234      63.802  62.435  37.087  1.00  0.00           H  
ATOM   3479  CD  GLU   234      64.314  62.800  35.032  1.00  0.00           C  
ATOM   3480  OE1 GLU   234      63.114  62.743  34.729  1.00  0.00           O  
ATOM   3481  OE2 GLU   234      65.171  63.204  34.218  1.00  0.00           O  
ATOM   3482  C   GLU   234      63.001  65.151  37.899  1.00  0.00           C  
ATOM   3483  O   GLU   234      61.894  65.005  37.268  1.00  0.00           O  
ATOM   3484  N   MET   235      63.112  65.259  39.222  1.00  0.00           N  
ATOM   3485  H   MET   235      64.025  65.348  39.666  1.00  0.00           H  
ATOM   3486  CA  MET   235      62.013  65.270  40.222  1.00  0.00           C  
ATOM   3487  HA  MET   235      61.443  64.364  40.017  1.00  0.00           H  
ATOM   3488  CB  MET   235      62.524  65.243  41.666  1.00  0.00           C  
ATOM   3489  HB2 MET   235      63.284  64.466  41.750  1.00  0.00           H  
ATOM   3490  HB3 MET   235      63.014  66.193  41.879  1.00  0.00           H  
ATOM   3491  CG  MET   235      61.469  65.000  42.714  1.00  0.00           C  
ATOM   3492  HG2 MET   235      60.731  65.800  42.667  1.00  0.00           H  
ATOM   3493  HG3 MET   235      60.948  64.071  42.485  1.00  0.00           H  
ATOM   3494  SD  MET   235      62.138  64.905  44.403  1.00  0.00           S  
ATOM   3495  CE  MET   235      62.511  63.140  44.347  1.00  0.00           C  
ATOM   3496  HE1 MET   235      62.945  62.829  45.298  1.00  0.00           H  
ATOM   3497  HE2 MET   235      61.594  62.579  44.166  1.00  0.00           H  
ATOM   3498  HE3 MET   235      63.221  62.944  43.543  1.00  0.00           H  
ATOM   3499  C   MET   235      61.129  66.506  40.083  1.00  0.00           C  
ATOM   3500  O   MET   235      59.896  66.370  40.275  1.00  0.00           O  
ATOM   3501  N   VAL   236      61.704  67.673  39.729  1.00  0.00           N  
ATOM   3502  H   VAL   236      62.705  67.813  39.588  1.00  0.00           H  
ATOM   3503  CA  VAL   236      60.855  68.877  39.515  1.00  0.00           C  
ATOM   3504  HA  VAL   236      60.087  68.980  40.282  1.00  0.00           H  
ATOM   3505  CB  VAL   236      61.730  70.111  39.575  1.00  0.00           C  
ATOM   3506  HB  VAL   236      62.512  70.008  38.823  1.00  0.00           H  
ATOM   3507  CG1 VAL   236      60.883  71.350  39.255  1.00  0.00           C  
ATOM   3508 HG11 VAL   236      61.510  72.241  39.298  1.00  0.00           H  
ATOM   3509 HG12 VAL   236      60.458  71.252  38.256  1.00  0.00           H  
ATOM   3510 HG13 VAL   236      60.077  71.437  39.985  1.00  0.00           H  
ATOM   3511  CG2 VAL   236      62.468  70.252  40.902  1.00  0.00           C  
ATOM   3512 HG21 VAL   236      63.079  71.154  40.884  1.00  0.00           H  
ATOM   3513 HG22 VAL   236      61.746  70.319  41.715  1.00  0.00           H  
ATOM   3514 HG23 VAL   236      63.108  69.383  41.056  1.00  0.00           H  
ATOM   3515  C   VAL   236      60.198  68.725  38.184  1.00  0.00           C  
ATOM   3516  O   VAL   236      59.027  69.080  38.083  1.00  0.00           O  
ATOM   3517  N   ALA   237      60.772  68.001  37.171  1.00  0.00           N  
ATOM   3518  H   ALA   237      61.694  67.578  37.271  1.00  0.00           H  
ATOM   3519  CA  ALA   237      60.173  67.736  35.845  1.00  0.00           C  
ATOM   3520  HA  ALA   237      59.642  68.611  35.469  1.00  0.00           H  
ATOM   3521  CB  ALA   237      61.299  67.415  34.839  1.00  0.00           C  
ATOM   3522  HB1 ALA   237      60.866  67.219  33.859  1.00  0.00           H  
ATOM   3523  HB2 ALA   237      61.979  68.263  34.771  1.00  0.00           H  
ATOM   3524  HB3 ALA   237      61.849  66.535  35.176  1.00  0.00           H  
ATOM   3525  C   ALA   237      59.106  66.554  35.980  1.00  0.00           C  
ATOM   3526  O   ALA   237      58.129  66.695  35.261  1.00  0.00           O  
ATOM   3527  N   TYR   238      59.151  65.588  36.875  1.00  0.00           N  
ATOM   3528  H   TYR   238      60.000  65.491  37.430  1.00  0.00           H  
ATOM   3529  CA  TYR   238      58.208  64.563  37.277  1.00  0.00           C  
ATOM   3530  HA  TYR   238      57.877  64.018  36.394  1.00  0.00           H  
ATOM   3531  CB  TYR   238      58.890  63.545  38.249  1.00  0.00           C  
ATOM   3532  HB2 TYR   238      59.529  62.877  37.671  1.00  0.00           H  
ATOM   3533  HB3 TYR   238      59.537  64.090  38.936  1.00  0.00           H  
ATOM   3534  CG  TYR   238      57.900  62.711  39.056  1.00  0.00           C  
ATOM   3535  CD1 TYR   238      57.472  61.545  38.474  1.00  0.00           C  
ATOM   3536  HD1 TYR   238      57.840  61.241  37.504  1.00  0.00           H  
ATOM   3537  CE1 TYR   238      56.515  60.737  39.196  1.00  0.00           C  
ATOM   3538  HE1 TYR   238      56.057  59.881  38.724  1.00  0.00           H  
ATOM   3539  CZ  TYR   238      56.173  61.091  40.573  1.00  0.00           C  
ATOM   3540  OH  TYR   238      55.261  60.329  41.291  1.00  0.00           O  
ATOM   3541  HH  TYR   238      55.153  60.706  42.188  1.00  0.00           H  
ATOM   3542  CE2 TYR   238      56.704  62.215  41.183  1.00  0.00           C  
ATOM   3543  HE2 TYR   238      56.546  62.433  42.229  1.00  0.00           H  
ATOM   3544  CD2 TYR   238      57.469  63.059  40.343  1.00  0.00           C  
ATOM   3545  HD2 TYR   238      57.737  64.036  40.719  1.00  0.00           H  
ATOM   3546  C   TYR   238      56.955  65.234  37.966  1.00  0.00           C  
ATOM   3547  O   TYR   238      55.811  64.889  37.709  1.00  0.00           O  
ATOM   3548  N   LEU   239      57.297  66.160  38.922  1.00  0.00           N  
ATOM   3549  H   LEU   239      58.264  66.440  39.090  1.00  0.00           H  
ATOM   3550  CA  LEU   239      56.315  66.860  39.820  1.00  0.00           C  
ATOM   3551  HA  LEU   239      55.721  66.035  40.213  1.00  0.00           H  
ATOM   3552  CB  LEU   239      57.015  67.627  40.882  1.00  0.00           C  
ATOM   3553  HB2 LEU   239      57.891  68.107  40.445  1.00  0.00           H  
ATOM   3554  HB3 LEU   239      56.357  68.422  41.230  1.00  0.00           H  
ATOM   3555  CG  LEU   239      57.467  66.782  42.104  1.00  0.00           C  
ATOM   3556  HG  LEU   239      58.093  66.012  41.654  1.00  0.00           H  
ATOM   3557  CD1 LEU   239      58.327  67.550  43.158  1.00  0.00           C  
ATOM   3558 HD11 LEU   239      58.593  66.876  43.972  1.00  0.00           H  
ATOM   3559 HD12 LEU   239      59.236  67.923  42.684  1.00  0.00           H  
ATOM   3560 HD13 LEU   239      57.754  68.389  43.553  1.00  0.00           H  
ATOM   3561  CD2 LEU   239      56.281  66.177  42.844  1.00  0.00           C  
ATOM   3562 HD21 LEU   239      56.641  65.594  43.693  1.00  0.00           H  
ATOM   3563 HD22 LEU   239      55.630  66.975  43.202  1.00  0.00           H  
ATOM   3564 HD23 LEU   239      55.724  65.528  42.169  1.00  0.00           H  
ATOM   3565  C   LEU   239      55.333  67.854  39.127  1.00  0.00           C  
ATOM   3566  O   LEU   239      54.229  68.137  39.670  1.00  0.00           O  
ATOM   3567  N   ILE   240      55.765  68.414  37.994  1.00  0.00           N  
ATOM   3568  H   ILE   240      56.703  68.286  37.613  1.00  0.00           H  
ATOM   3569  CA  ILE   240      54.914  69.260  37.209  1.00  0.00           C  
ATOM   3570  HA  ILE   240      54.258  69.753  37.927  1.00  0.00           H  
ATOM   3571  CB  ILE   240      55.713  70.367  36.483  1.00  0.00           C  
ATOM   3572  HB  ILE   240      54.959  70.972  35.978  1.00  0.00           H  
ATOM   3573  CG2 ILE   240      56.433  71.277  37.451  1.00  0.00           C  
ATOM   3574 HG21 ILE   240      56.979  72.039  36.896  1.00  0.00           H  
ATOM   3575 HG22 ILE   240      55.707  71.757  38.108  1.00  0.00           H  
ATOM   3576 HG23 ILE   240      57.131  70.692  38.049  1.00  0.00           H  
ATOM   3577  CG1 ILE   240      56.622  69.865  35.321  1.00  0.00           C  
ATOM   3578 HG12 ILE   240      57.470  69.350  35.773  1.00  0.00           H  
ATOM   3579 HG13 ILE   240      56.055  69.118  34.765  1.00  0.00           H  
ATOM   3580  CD1 ILE   240      57.179  70.848  34.312  1.00  0.00           C  
ATOM   3581 HD11 ILE   240      57.787  70.314  33.581  1.00  0.00           H  
ATOM   3582 HD12 ILE   240      56.357  71.352  33.803  1.00  0.00           H  
ATOM   3583 HD13 ILE   240      57.795  71.587  34.826  1.00  0.00           H  
ATOM   3584  C   ILE   240      53.937  68.500  36.268  1.00  0.00           C  
ATOM   3585  O   ILE   240      53.212  69.172  35.524  1.00  0.00           O  
ATOM   3586  N   GLY   241      53.917  67.158  36.359  1.00  0.00           N  
ATOM   3587  H   GLY   241      54.442  66.634  37.060  1.00  0.00           H  
ATOM   3588  CA  GLY   241      53.136  66.322  35.457  1.00  0.00           C  
ATOM   3589  HA2 GLY   241      52.817  66.906  34.593  1.00  0.00           H  
ATOM   3590  HA3 GLY   241      53.751  65.505  35.080  1.00  0.00           H  
ATOM   3591  C   GLY   241      51.861  65.737  36.220  1.00  0.00           C  
ATOM   3592  O   GLY   241      51.818  65.667  37.472  1.00  0.00           O  
ATOM   3593  N   PRO   242      50.761  65.393  35.503  1.00  0.00           N  
ATOM   3594  CD  PRO   242      50.642  65.561  34.053  1.00  0.00           C  
ATOM   3595  HD2 PRO   242      51.500  65.110  33.554  1.00  0.00           H  
ATOM   3596  HD3 PRO   242      50.646  66.620  33.798  1.00  0.00           H  
ATOM   3597  CG  PRO   242      49.343  64.906  33.558  1.00  0.00           C  
ATOM   3598  HG2 PRO   242      49.533  63.943  33.085  1.00  0.00           H  
ATOM   3599  HG3 PRO   242      48.834  65.528  32.821  1.00  0.00           H  
ATOM   3600  CB  PRO   242      48.503  64.753  34.866  1.00  0.00           C  
ATOM   3601  HB2 PRO   242      47.951  63.813  34.866  1.00  0.00           H  
ATOM   3602  HB3 PRO   242      47.769  65.555  34.953  1.00  0.00           H  
ATOM   3603  CA  PRO   242      49.519  64.801  36.047  1.00  0.00           C  
ATOM   3604  HA  PRO   242      49.203  65.423  36.884  1.00  0.00           H  
ATOM   3605  C   PRO   242      49.661  63.361  36.663  1.00  0.00           C  
ATOM   3606  O   PRO   242      49.020  63.019  37.662  1.00  0.00           O  
ATOM   3607  N   GLY   243      50.593  62.569  36.105  1.00  0.00           N  
ATOM   3608  H   GLY   243      51.084  62.794  35.239  1.00  0.00           H  
ATOM   3609  CA  GLY   243      50.980  61.321  36.695  1.00  0.00           C  
ATOM   3610  HA2 GLY   243      50.118  60.655  36.658  1.00  0.00           H  
ATOM   3611  HA3 GLY   243      51.751  60.879  36.064  1.00  0.00           H  
ATOM   3612  C   GLY   243      51.500  61.327  38.124  1.00  0.00           C  
ATOM   3613  O   GLY   243      51.396  60.278  38.732  1.00  0.00           O  
ATOM   3614  N   ALA   244      51.936  62.488  38.639  1.00  0.00           N  
ATOM   3615  H   ALA   244      51.961  63.377  38.140  1.00  0.00           H  
ATOM   3616  CA  ALA   244      52.427  62.528  40.041  1.00  0.00           C  
ATOM   3617  HA  ALA   244      52.645  61.499  40.329  1.00  0.00           H  
ATOM   3618  CB  ALA   244      53.637  63.336  40.143  1.00  0.00           C  
ATOM   3619  HB1 ALA   244      53.978  63.351  41.177  1.00  0.00           H  
ATOM   3620  HB2 ALA   244      54.414  62.908  39.510  1.00  0.00           H  
ATOM   3621  HB3 ALA   244      53.422  64.354  39.816  1.00  0.00           H  
ATOM   3622  C   ALA   244      51.367  63.100  41.000  1.00  0.00           C  
ATOM   3623  O   ALA   244      51.559  63.311  42.175  1.00  0.00           O  
ATOM   3624  N   ALA   245      50.108  63.378  40.519  1.00  0.00           N  
ATOM   3625  H   ALA   245      49.776  63.058  39.609  1.00  0.00           H  
ATOM   3626  CA  ALA   245      49.124  64.153  41.256  1.00  0.00           C  
ATOM   3627  HA  ALA   245      49.625  65.052  41.616  1.00  0.00           H  
ATOM   3628  CB  ALA   245      47.923  64.341  40.202  1.00  0.00           C  
ATOM   3629  HB1 ALA   245      47.121  64.919  40.662  1.00  0.00           H  
ATOM   3630  HB2 ALA   245      48.290  64.868  39.322  1.00  0.00           H  
ATOM   3631  HB3 ALA   245      47.542  63.363  39.906  1.00  0.00           H  
ATOM   3632  C   ALA   245      48.530  63.542  42.573  1.00  0.00           C  
ATOM   3633  O   ALA   245      47.880  64.248  43.343  1.00  0.00           O  
ATOM   3634  N   ALA   246      48.784  62.249  42.838  1.00  0.00           N  
ATOM   3635  H   ALA   246      49.139  61.586  42.149  1.00  0.00           H  
ATOM   3636  CA  ALA   246      48.562  61.673  44.189  1.00  0.00           C  
ATOM   3637  HA  ALA   246      47.564  61.933  44.540  1.00  0.00           H  
ATOM   3638  CB  ALA   246      48.754  60.166  44.065  1.00  0.00           C  
ATOM   3639  HB1 ALA   246      48.600  59.699  45.038  1.00  0.00           H  
ATOM   3640  HB2 ALA   246      48.035  59.764  43.352  1.00  0.00           H  
ATOM   3641  HB3 ALA   246      49.765  59.956  43.717  1.00  0.00           H  
ATOM   3642  C   ALA   246      49.564  62.218  45.199  1.00  0.00           C  
ATOM   3643  O   ALA   246      49.271  62.253  46.417  1.00  0.00           O  
ATOM   3644  N   VAL   247      50.667  62.774  44.739  1.00  0.00           N  
ATOM   3645  H   VAL   247      50.829  62.986  43.755  1.00  0.00           H  
ATOM   3646  CA  VAL   247      51.761  63.137  45.617  1.00  0.00           C  
ATOM   3647  HA  VAL   247      51.746  62.435  46.450  1.00  0.00           H  
ATOM   3648  CB  VAL   247      53.207  63.048  45.020  1.00  0.00           C  
ATOM   3649  HB  VAL   247      53.383  63.786  44.237  1.00  0.00           H  
ATOM   3650  CG1 VAL   247      54.278  63.349  46.070  1.00  0.00           C  
ATOM   3651 HG11 VAL   247      55.265  63.276  45.614  1.00  0.00           H  
ATOM   3652 HG12 VAL   247      54.131  64.356  46.460  1.00  0.00           H  
ATOM   3653 HG13 VAL   247      54.200  62.630  46.886  1.00  0.00           H  
ATOM   3654  CG2 VAL   247      53.299  61.629  44.501  1.00  0.00           C  
ATOM   3655 HG21 VAL   247      54.283  61.466  44.060  1.00  0.00           H  
ATOM   3656 HG22 VAL   247      53.150  60.930  45.324  1.00  0.00           H  
ATOM   3657 HG23 VAL   247      52.531  61.468  43.744  1.00  0.00           H  
ATOM   3658  C   VAL   247      51.524  64.619  45.933  1.00  0.00           C  
ATOM   3659  O   VAL   247      51.605  65.530  45.081  1.00  0.00           O  
ATOM   3660  N   THR   248      51.051  64.839  47.141  1.00  0.00           N  
ATOM   3661  H   THR   248      50.806  64.093  47.791  1.00  0.00           H  
ATOM   3662  CA  THR   248      50.832  66.164  47.662  1.00  0.00           C  
ATOM   3663  HA  THR   248      51.575  66.823  47.212  1.00  0.00           H  
ATOM   3664  CB  THR   248      49.465  66.782  47.164  1.00  0.00           C  
ATOM   3665  HB  THR   248      49.279  66.491  46.131  1.00  0.00           H  
ATOM   3666  CG2 THR   248      48.146  66.233  47.964  1.00  0.00           C  
ATOM   3667 HG21 THR   248      47.252  66.707  47.560  1.00  0.00           H  
ATOM   3668 HG22 THR   248      48.070  65.152  47.842  1.00  0.00           H  
ATOM   3669 HG23 THR   248      48.237  66.473  49.023  1.00  0.00           H  
ATOM   3670  OG1 THR   248      49.613  68.157  47.328  1.00  0.00           O  
ATOM   3671  HG1 THR   248      48.796  68.611  47.035  1.00  0.00           H  
ATOM   3672  C   THR   248      51.192  66.322  49.132  1.00  0.00           C  
ATOM   3673  O   THR   248      51.167  65.277  49.840  1.00  0.00           O  
ATOM   3674  N   ALA   249      51.495  67.495  49.736  1.00  0.00           N  
ATOM   3675  H   ALA   249      51.351  68.372  49.234  1.00  0.00           H  
ATOM   3676  CA  ALA   249      52.040  67.760  51.099  1.00  0.00           C  
ATOM   3677  HA  ALA   249      52.402  68.788  51.062  1.00  0.00           H  
ATOM   3678  CB  ALA   249      50.977  67.630  52.155  1.00  0.00           C  
ATOM   3679  HB1 ALA   249      51.412  67.830  53.135  1.00  0.00           H  
ATOM   3680  HB2 ALA   249      50.179  68.345  51.959  1.00  0.00           H  
ATOM   3681  HB3 ALA   249      50.571  66.619  52.139  1.00  0.00           H  
ATOM   3682  C   ALA   249      53.242  66.846  51.477  1.00  0.00           C  
ATOM   3683  O   ALA   249      53.536  66.537  52.606  1.00  0.00           O  
ATOM   3684  N   GLN   250      54.074  66.472  50.456  1.00  0.00           N  
ATOM   3685  H   GLN   250      53.872  66.730  49.490  1.00  0.00           H  
ATOM   3686  CA  GLN   250      55.317  65.688  50.567  1.00  0.00           C  
ATOM   3687  HA  GLN   250      55.247  65.381  51.611  1.00  0.00           H  
ATOM   3688  CB  GLN   250      55.348  64.442  49.610  1.00  0.00           C  
ATOM   3689  HB2 GLN   250      55.555  64.799  48.601  1.00  0.00           H  
ATOM   3690  HB3 GLN   250      56.189  63.814  49.904  1.00  0.00           H  
ATOM   3691  CG  GLN   250      54.080  63.546  49.549  1.00  0.00           C  
ATOM   3692  HG2 GLN   250      53.274  64.090  49.057  1.00  0.00           H  
ATOM   3693  HG3 GLN   250      54.287  62.664  48.942  1.00  0.00           H  
ATOM   3694  CD  GLN   250      53.630  63.115  50.923  1.00  0.00           C  
ATOM   3695  OE1 GLN   250      54.400  62.567  51.702  1.00  0.00           O  
ATOM   3696  NE2 GLN   250      52.444  63.450  51.347  1.00  0.00           N  
ATOM   3697 HE21 GLN   250      51.787  63.908  50.715  1.00  0.00           H  
ATOM   3698 HE22 GLN   250      52.173  63.255  52.310  1.00  0.00           H  
ATOM   3699  C   GLN   250      56.650  66.422  50.467  1.00  0.00           C  
ATOM   3700  O   GLN   250      56.841  67.332  49.683  1.00  0.00           O  
ATOM   3701  N   ALA   251      57.666  66.039  51.211  1.00  0.00           N  
ATOM   3702  H   ALA   251      57.533  65.435  52.022  1.00  0.00           H  
ATOM   3703  CA  ALA   251      59.032  66.383  51.017  1.00  0.00           C  
ATOM   3704  HA  ALA   251      59.118  67.018  50.136  1.00  0.00           H  
ATOM   3705  CB  ALA   251      59.485  67.170  52.273  1.00  0.00           C  
ATOM   3706  HB1 ALA   251      60.532  67.455  52.166  1.00  0.00           H  
ATOM   3707  HB2 ALA   251      58.874  68.067  52.381  1.00  0.00           H  
ATOM   3708  HB3 ALA   251      59.368  66.543  53.158  1.00  0.00           H  
ATOM   3709  C   ALA   251      59.951  65.234  50.605  1.00  0.00           C  
ATOM   3710  O   ALA   251      60.155  64.386  51.453  1.00  0.00           O  
ATOM   3711  N   LEU   252      60.591  65.186  49.447  1.00  0.00           N  
ATOM   3712  H   LEU   252      60.633  65.997  48.832  1.00  0.00           H  
ATOM   3713  CA  LEU   252      61.293  64.054  48.891  1.00  0.00           C  
ATOM   3714  HA  LEU   252      61.330  63.337  49.711  1.00  0.00           H  
ATOM   3715  CB  LEU   252      60.465  63.444  47.662  1.00  0.00           C  
ATOM   3716  HB2 LEU   252      60.483  64.172  46.851  1.00  0.00           H  
ATOM   3717  HB3 LEU   252      60.993  62.559  47.307  1.00  0.00           H  
ATOM   3718  CG  LEU   252      58.989  63.049  47.914  1.00  0.00           C  
ATOM   3719  HG  LEU   252      58.378  63.934  48.087  1.00  0.00           H  
ATOM   3720  CD1 LEU   252      58.662  62.226  46.695  1.00  0.00           C  
ATOM   3721 HD11 LEU   252      57.630  61.882  46.755  1.00  0.00           H  
ATOM   3722 HD12 LEU   252      58.791  62.835  45.800  1.00  0.00           H  
ATOM   3723 HD13 LEU   252      59.327  61.367  46.648  1.00  0.00           H  
ATOM   3724  CD2 LEU   252      58.797  62.204  49.076  1.00  0.00           C  
ATOM   3725 HD21 LEU   252      57.737  61.971  49.184  1.00  0.00           H  
ATOM   3726 HD22 LEU   252      59.354  61.285  48.950  1.00  0.00           H  
ATOM   3727 HD23 LEU   252      59.147  62.725  49.966  1.00  0.00           H  
ATOM   3728  C   LEU   252      62.783  64.204  48.599  1.00  0.00           C  
ATOM   3729  O   LEU   252      63.171  65.326  48.200  1.00  0.00           O  
ATOM   3730  N   ASN   253      63.582  63.196  48.809  1.00  0.00           N  
ATOM   3731  H   ASN   253      63.238  62.240  48.893  1.00  0.00           H  
ATOM   3732  CA  ASN   253      65.009  63.286  48.946  1.00  0.00           C  
ATOM   3733  HA  ASN   253      65.297  64.295  49.245  1.00  0.00           H  
ATOM   3734  CB  ASN   253      65.553  62.364  50.071  1.00  0.00           C  
ATOM   3735  HB2 ASN   253      65.505  61.330  49.729  1.00  0.00           H  
ATOM   3736  HB3 ASN   253      66.604  62.596  50.237  1.00  0.00           H  
ATOM   3737  CG  ASN   253      64.834  62.471  51.358  1.00  0.00           C  
ATOM   3738  OD1 ASN   253      64.198  63.426  51.663  1.00  0.00           O  
ATOM   3739  ND2 ASN   253      64.776  61.409  52.107  1.00  0.00           N  
ATOM   3740 HD21 ASN   253      64.190  61.403  52.940  1.00  0.00           H  
ATOM   3741 HD22 ASN   253      65.316  60.581  51.858  1.00  0.00           H  
ATOM   3742  C   ASN   253      65.612  62.926  47.562  1.00  0.00           C  
ATOM   3743  O   ASN   253      65.290  61.896  46.922  1.00  0.00           O  
ATOM   3744  N   VAL   254      66.627  63.711  47.202  1.00  0.00           N  
ATOM   3745  H   VAL   254      66.841  64.582  47.686  1.00  0.00           H  
ATOM   3746  CA  VAL   254      67.542  63.430  46.095  1.00  0.00           C  
ATOM   3747  HA  VAL   254      67.337  62.386  45.863  1.00  0.00           H  
ATOM   3748  CB  VAL   254      67.306  64.140  44.797  1.00  0.00           C  
ATOM   3749  HB  VAL   254      67.465  65.213  44.905  1.00  0.00           H  
ATOM   3750  CG1 VAL   254      68.286  63.561  43.754  1.00  0.00           C  
ATOM   3751 HG11 VAL   254      68.136  64.060  42.797  1.00  0.00           H  
ATOM   3752 HG12 VAL   254      69.311  63.719  44.090  1.00  0.00           H  
ATOM   3753 HG13 VAL   254      68.104  62.492  43.637  1.00  0.00           H  
ATOM   3754  CG2 VAL   254      65.890  63.893  44.358  1.00  0.00           C  
ATOM   3755 HG21 VAL   254      65.708  64.405  43.414  1.00  0.00           H  
ATOM   3756 HG22 VAL   254      65.731  62.822  44.227  1.00  0.00           H  
ATOM   3757 HG23 VAL   254      65.204  64.272  45.115  1.00  0.00           H  
ATOM   3758  C   VAL   254      68.992  63.673  46.544  1.00  0.00           C  
ATOM   3759  O   VAL   254      69.333  64.811  46.842  1.00  0.00           O  
ATOM   3760  N   CYS   255      69.776  62.611  46.820  1.00  0.00           N  
ATOM   3761  H   CYS   255      69.903  61.805  46.207  1.00  0.00           H  
ATOM   3762  CA  CYS   255      70.527  62.563  48.088  1.00  0.00           C  
ATOM   3763  HA  CYS   255      70.914  63.559  48.304  1.00  0.00           H  
ATOM   3764  CB  CYS   255      69.556  62.128  49.175  1.00  0.00           C  
ATOM   3765  HB2 CYS   255      70.034  62.215  50.151  1.00  0.00           H  
ATOM   3766  HB3 CYS   255      68.692  62.792  49.183  1.00  0.00           H  
ATOM   3767  SG  CYS   255      69.015  60.422  48.910  1.00  0.00           S  
ATOM   3768  HG  CYS   255      68.189  60.078  49.855  1.00  0.00           H  
ATOM   3769  C   CYS   255      71.780  61.745  48.045  1.00  0.00           C  
ATOM   3770  O   CYS   255      72.630  61.918  48.927  1.00  0.00           O  
ATOM   3771  N   GLY   256      72.056  60.969  46.952  1.00  0.00           N  
ATOM   3772  H   GLY   256      71.533  61.020  46.076  1.00  0.00           H  
ATOM   3773  CA  GLY   256      73.120  59.996  46.946  1.00  0.00           C  
ATOM   3774  HA2 GLY   256      73.071  59.472  45.994  1.00  0.00           H  
ATOM   3775  HA3 GLY   256      74.051  60.550  46.964  1.00  0.00           H  
ATOM   3776  C   GLY   256      73.190  58.981  48.002  1.00  0.00           C  
ATOM   3777  O   GLY   256      74.272  58.452  48.526  1.00  0.00           O  
ATOM   3778  N   GLY   257      72.040  58.720  48.620  1.00  0.00           N  
ATOM   3779  H   GLY   257      71.196  59.277  48.495  1.00  0.00           H  
ATOM   3780  CA  GLY   257      71.898  57.652  49.511  1.00  0.00           C  
ATOM   3781  HA2 GLY   257      71.027  57.061  49.227  1.00  0.00           H  
ATOM   3782  HA3 GLY   257      72.766  56.998  49.430  1.00  0.00           H  
ATOM   3783  C   GLY   257      71.749  58.098  50.912  1.00  0.00           C  
ATOM   3784  O   GLY   257      71.196  57.342  51.697  1.00  0.00           O  
ATOM   3785  N   LEU   258      72.117  59.342  51.274  1.00  0.00           N  
ATOM   3786  H   LEU   258      72.476  60.021  50.603  1.00  0.00           H  
ATOM   3787  CA  LEU   258      72.053  59.862  52.612  1.00  0.00           C  
ATOM   3788  HA  LEU   258      72.442  59.082  53.266  1.00  0.00           H  
ATOM   3789  CB  LEU   258      72.956  61.139  52.767  1.00  0.00           C  
ATOM   3790  HB2 LEU   258      72.453  61.991  52.312  1.00  0.00           H  
ATOM   3791  HB3 LEU   258      73.075  61.367  53.826  1.00  0.00           H  
ATOM   3792  CG  LEU   258      74.343  61.116  52.145  1.00  0.00           C  
ATOM   3793  HG  LEU   258      74.153  60.529  51.055  1.00  0.00           H  
ATOM   3794  CD1 LEU   258      75.007  62.346  51.796  1.00  0.00           C  
ATOM   3795 HD11 LEU   258      75.973  62.204  51.346  1.00  0.00           H  
ATOM   3796 HD12 LEU   258      74.370  62.890  51.101  1.00  0.00           H  
ATOM   3797 HD13 LEU   258      75.119  62.918  52.714  1.00  0.00           H  
ATOM   3798  CD2 LEU   258      75.168  60.782  52.973  1.00  0.00           C  
ATOM   3799 HD21 LEU   258      76.344  60.174  52.581  1.00  0.00           H  
ATOM   3800 HD22 LEU   258      75.431  60.795  53.982  1.00  0.00           H  
ATOM   3801 HD23 LEU   258      74.553  59.156  53.483  1.00  0.00           H  
ATOM   3802  C   LEU   258      70.606  60.147  53.075  1.00  0.00           C  
ATOM   3803  O   LEU   258      69.719  60.513  52.267  1.00  0.00           O  
ATOM   3804  N   GLY   259      70.367  59.905  54.352  1.00  0.00           N  
ATOM   3805  H   GLY   259      70.906  59.283  54.955  1.00  0.00           H  
ATOM   3806  CA  GLY   259      69.201  60.599  54.986  1.00  0.00           C  
ATOM   3807  HA2 GLY   259      69.475  61.634  55.188  1.00  0.00           H  
ATOM   3808  HA3 GLY   259      68.374  60.620  54.276  1.00  0.00           H  
ATOM   3809  C   GLY   259      68.715  59.951  56.292  1.00  0.00           C  
ATOM   3810  O   GLY   259      69.361  59.005  56.749  1.00  0.00           O  
ATOM   3811  N   ASN   260      67.466  60.281  56.706  1.00  0.00           N  
ATOM   3812  H   ASN   260      66.951  61.089  56.357  1.00  0.00           H  
ATOM   3813  CA  ASN   260      66.709  59.459  57.748  1.00  0.00           C  
ATOM   3814  HA  ASN   260      67.213  58.497  57.841  1.00  0.00           H  
ATOM   3815  CB  ASN   260      66.820  60.129  59.236  1.00  0.00           C  
ATOM   3816  HB2 ASN   260      66.621  61.200  59.167  1.00  0.00           H  
ATOM   3817  HB3 ASN   260      66.052  59.705  59.883  1.00  0.00           H  
ATOM   3818  CG  ASN   260      68.151  59.904  59.844  1.00  0.00           C  
ATOM   3819  OD1 ASN   260      69.036  60.702  59.518  1.00  0.00           O  
ATOM   3820  ND2 ASN   260      68.289  58.817  60.623  1.00  0.00           N  
ATOM   3821 HD21 ASN   260      69.133  58.683  61.181  1.00  0.00           H  
ATOM   3822 HD22 ASN   260      67.546  58.121  60.646  1.00  0.00           H  
ATOM   3823  C   ASN   260      65.363  59.038  57.318  1.00  0.00           C  
ATOM   3824  O   ASN   260      64.981  57.968  57.731  1.00  0.00           O  
ATOM   3825  N   TYR   261      64.677  59.819  56.571  1.00  0.00           N  
ATOM   3826  H   TYR   261      65.087  60.688  56.232  1.00  0.00           H  
ATOM   3827  CA  TYR   261      63.339  59.671  56.095  1.00  0.00           C  
ATOM   3828  HA  TYR   261      63.374  58.600  55.894  1.00  0.00           H  
ATOM   3829  CB  TYR   261      62.237  59.911  57.138  1.00  0.00           C  
ATOM   3830  HB2 TYR   261      61.279  59.652  56.687  1.00  0.00           H  
ATOM   3831  HB3 TYR   261      62.395  59.221  57.967  1.00  0.00           H  
ATOM   3832  CG  TYR   261      62.132  61.308  57.700  1.00  0.00           C  
ATOM   3833  CD1 TYR   261      62.685  61.606  59.023  1.00  0.00           C  
ATOM   3834  HD1 TYR   261      63.068  60.836  59.676  1.00  0.00           H  
ATOM   3835  CE1 TYR   261      62.681  62.973  59.389  1.00  0.00           C  
ATOM   3836  HE1 TYR   261      63.346  63.300  60.175  1.00  0.00           H  
ATOM   3837  CZ  TYR   261      61.868  63.904  58.786  1.00  0.00           C  
ATOM   3838  OH  TYR   261      61.900  65.186  59.278  1.00  0.00           O  
ATOM   3839  HH  TYR   261      61.282  65.749  58.767  1.00  0.00           H  
ATOM   3840  CE2 TYR   261      61.248  63.575  57.587  1.00  0.00           C  
ATOM   3841  HE2 TYR   261      60.665  64.319  57.065  1.00  0.00           H  
ATOM   3842  CD2 TYR   261      61.368  62.310  57.058  1.00  0.00           C  
ATOM   3843  HD2 TYR   261      60.865  62.078  56.130  1.00  0.00           H  
ATOM   3844  C   TYR   261      62.972  60.257  54.732  1.00  0.00           C  
ATOM   3845  O   TYR   261      62.569  59.406  53.878  1.00  0.00           O  
ATOM   3846  OXT TYR   261      63.111  61.455  54.437  1.00  0.00           O  
TER    3847      TYR   261 
ATOM   3847  N   MET   262      63.713  81.167 103.984  1.00  0.00           N  
ATOM   3848  H1  MET   262      63.263  81.900 104.566  1.00  0.00           H  
ATOM   3849  H2  MET   262      63.958  80.353 104.582  1.00  0.00           H  
ATOM   3850  H3  MET   262      64.577  81.549 103.549  1.00  0.00           H  
ATOM   3851  CA  MET   262      62.755  80.725 102.899  1.00  0.00           C  
ATOM   3852  HA  MET   262      61.762  80.496 103.284  1.00  0.00           H  
ATOM   3853  CB  MET   262      62.500  81.908 101.891  1.00  0.00           C  
ATOM   3854  HB2 MET   262      61.982  82.713 102.414  1.00  0.00           H  
ATOM   3855  HB3 MET   262      63.459  82.307 101.563  1.00  0.00           H  
ATOM   3856  CG  MET   262      61.675  81.505 100.652  1.00  0.00           C  
ATOM   3857  HG2 MET   262      61.624  82.362  99.980  1.00  0.00           H  
ATOM   3858  HG3 MET   262      62.213  80.718 100.124  1.00  0.00           H  
ATOM   3859  SD  MET   262      59.987  80.927 100.967  1.00  0.00           S  
ATOM   3860  CE  MET   262      59.589  79.897  99.533  1.00  0.00           C  
ATOM   3861  HE1 MET   262      58.578  79.502  99.637  1.00  0.00           H  
ATOM   3862  HE2 MET   262      59.651  80.498  98.625  1.00  0.00           H  
ATOM   3863  HE3 MET   262      60.295  79.070  99.470  1.00  0.00           H  
ATOM   3864  C   MET   262      63.262  79.428 102.309  1.00  0.00           C  
ATOM   3865  O   MET   262      64.473  79.347 102.010  1.00  0.00           O  
ATOM   3866  N   ALA   263      62.367  78.421 102.107  1.00  0.00           N  
ATOM   3867  H   ALA   263      61.394  78.440 102.412  1.00  0.00           H  
ATOM   3868  CA  ALA   263      62.789  77.160 101.383  1.00  0.00           C  
ATOM   3869  HA  ALA   263      63.594  76.672 101.934  1.00  0.00           H  
ATOM   3870  CB  ALA   263      61.546  76.262 101.299  1.00  0.00           C  
ATOM   3871  HB1 ALA   263      61.800  75.335 100.782  1.00  0.00           H  
ATOM   3872  HB2 ALA   263      61.194  76.032 102.304  1.00  0.00           H  
ATOM   3873  HB3 ALA   263      60.759  76.780 100.748  1.00  0.00           H  
ATOM   3874  C   ALA   263      63.357  77.430 100.024  1.00  0.00           C  
ATOM   3875  O   ALA   263      62.799  78.188  99.223  1.00  0.00           O  
ATOM   3876  N   THR   264      64.400  76.693  99.783  1.00  0.00           N  
ATOM   3877  H   THR   264      64.812  76.086 100.491  1.00  0.00           H  
ATOM   3878  CA  THR   264      65.101  76.633  98.513  1.00  0.00           C  
ATOM   3879  HA  THR   264      65.894  75.909  98.696  1.00  0.00           H  
ATOM   3880  CB  THR   264      64.211  76.066  97.382  1.00  0.00           C  
ATOM   3881  HB  THR   264      64.833  75.983  96.491  1.00  0.00           H  
ATOM   3882  CG2 THR   264      63.736  74.603  97.665  1.00  0.00           C  
ATOM   3883 HG21 THR   264      63.115  74.256  96.840  1.00  0.00           H  
ATOM   3884 HG22 THR   264      64.604  73.951  97.765  1.00  0.00           H  
ATOM   3885 HG23 THR   264      63.158  74.581  98.588  1.00  0.00           H  
ATOM   3886  OG1 THR   264      63.180  76.955  97.027  1.00  0.00           O  
ATOM   3887  HG1 THR   264      63.139  77.687  97.679  1.00  0.00           H  
ATOM   3888  C   THR   264      65.929  77.889  98.100  1.00  0.00           C  
ATOM   3889  O   THR   264      66.215  77.961  96.975  1.00  0.00           O  
ATOM   3890  N   GLN   265      66.307  78.801  98.979  1.00  0.00           N  
ATOM   3891  H   GLN   265      66.184  78.715  99.987  1.00  0.00           H  
ATOM   3892  CA  GLN   265      66.969  80.073  98.528  1.00  0.00           C  
ATOM   3893  HA  GLN   265      66.492  80.515  97.652  1.00  0.00           H  
ATOM   3894  CB  GLN   265      66.825  81.075  99.650  1.00  0.00           C  
ATOM   3895  HB2 GLN   265      67.256  82.020  99.321  1.00  0.00           H  
ATOM   3896  HB3 GLN   265      65.763  81.250  99.816  1.00  0.00           H  
ATOM   3897  CG  GLN   265      67.466  80.697 100.990  1.00  0.00           C  
ATOM   3898  HG2 GLN   265      67.403  79.615 101.093  1.00  0.00           H  
ATOM   3899  HG3 GLN   265      68.524  80.952 100.934  1.00  0.00           H  
ATOM   3900  CD  GLN   265      66.910  81.315 102.260  1.00  0.00           C  
ATOM   3901  OE1 GLN   265      66.008  82.165 102.400  1.00  0.00           O  
ATOM   3902  NE2 GLN   265      67.300  80.830 103.398  1.00  0.00           N  
ATOM   3903 HE21 GLN   265      68.034  80.124 103.426  1.00  0.00           H  
ATOM   3904 HE22 GLN   265      66.872  81.156 104.265  1.00  0.00           H  
ATOM   3905  C   GLN   265      68.403  79.793  98.039  1.00  0.00           C  
ATOM   3906  O   GLN   265      68.955  80.680  97.448  1.00  0.00           O  
ATOM   3907  N   ASP   266      69.061  78.696  98.327  1.00  0.00           N  
ATOM   3908  H   ASP   266      68.715  77.993  98.980  1.00  0.00           H  
ATOM   3909  CA  ASP   266      70.387  78.364  97.728  1.00  0.00           C  
ATOM   3910  HA  ASP   266      70.875  79.316  97.520  1.00  0.00           H  
ATOM   3911  CB  ASP   266      71.156  77.489  98.762  1.00  0.00           C  
ATOM   3912  HB2 ASP   266      70.623  76.553  98.932  1.00  0.00           H  
ATOM   3913  HB3 ASP   266      72.141  77.229  98.374  1.00  0.00           H  
ATOM   3914  CG  ASP   266      71.294  78.263 100.076  1.00  0.00           C  
ATOM   3915  OD1 ASP   266      72.213  79.081 100.357  1.00  0.00           O  
ATOM   3916  OD2 ASP   266      70.448  77.968 100.951  1.00  0.00           O  
ATOM   3917  C   ASP   266      70.374  77.693  96.390  1.00  0.00           C  
ATOM   3918  O   ASP   266      71.380  77.741  95.626  1.00  0.00           O  
ATOM   3919  N   SER   267      69.253  76.941  96.164  1.00  0.00           N  
ATOM   3920  H   SER   267      68.402  77.077  96.712  1.00  0.00           H  
ATOM   3921  CA  SER   267      69.097  75.868  95.147  1.00  0.00           C  
ATOM   3922  HA  SER   267      69.835  75.101  95.385  1.00  0.00           H  
ATOM   3923  CB  SER   267      67.621  75.547  95.190  1.00  0.00           C  
ATOM   3924  HB2 SER   267      67.030  76.463  95.207  1.00  0.00           H  
ATOM   3925  HB3 SER   267      67.323  74.991  94.301  1.00  0.00           H  
ATOM   3926  OG  SER   267      67.401  74.824  96.291  1.00  0.00           O  
ATOM   3927  HG  SER   267      66.698  74.167  96.115  1.00  0.00           H  
ATOM   3928  C   SER   267      69.280  76.275  93.698  1.00  0.00           C  
ATOM   3929  O   SER   267      69.377  77.467  93.481  1.00  0.00           O  
ATOM   3930  N   GLU   268      69.246  75.320  92.794  1.00  0.00           N  
ATOM   3931  H   GLU   268      69.087  74.337  93.019  1.00  0.00           H  
ATOM   3932  CA  GLU   268      69.437  75.584  91.354  1.00  0.00           C  
ATOM   3933  HA  GLU   268      70.424  76.036  91.256  1.00  0.00           H  
ATOM   3934  CB  GLU   268      69.307  74.271  90.580  1.00  0.00           C  
ATOM   3935  HB2 GLU   268      68.322  73.834  90.744  1.00  0.00           H  
ATOM   3936  HB3 GLU   268      69.401  74.455  89.510  1.00  0.00           H  
ATOM   3937  CG  GLU   268      70.416  73.291  91.056  1.00  0.00           C  
ATOM   3938  HG2 GLU   268      70.111  72.836  91.999  1.00  0.00           H  
ATOM   3939  HG3 GLU   268      70.516  72.484  90.330  1.00  0.00           H  
ATOM   3940  CD  GLU   268      71.753  73.962  91.239  1.00  0.00           C  
ATOM   3941  OE1 GLU   268      72.170  74.706  90.314  1.00  0.00           O  
ATOM   3942  OE2 GLU   268      72.327  73.881  92.338  1.00  0.00           O  
ATOM   3943  C   GLU   268      68.381  76.559  90.763  1.00  0.00           C  
ATOM   3944  O   GLU   268      67.300  76.722  91.346  1.00  0.00           O  
ATOM   3945  N   VAL   269      68.604  77.310  89.680  1.00  0.00           N  
ATOM   3946  H   VAL   269      69.422  77.153  89.092  1.00  0.00           H  
ATOM   3947  CA  VAL   269      67.773  78.419  89.173  1.00  0.00           C  
ATOM   3948  HA  VAL   269      67.015  78.530  89.949  1.00  0.00           H  
ATOM   3949  CB  VAL   269      68.537  79.813  89.028  1.00  0.00           C  
ATOM   3950  HB  VAL   269      69.242  79.700  88.204  1.00  0.00           H  
ATOM   3951  CG1 VAL   269      67.709  81.051  88.631  1.00  0.00           C  
ATOM   3952 HG11 VAL   269      68.361  81.922  88.571  1.00  0.00           H  
ATOM   3953 HG12 VAL   269      67.242  80.880  87.661  1.00  0.00           H  
ATOM   3954 HG13 VAL   269      66.936  81.228  89.381  1.00  0.00           H  
ATOM   3955  CG2 VAL   269      69.141  80.088  90.455  1.00  0.00           C  
ATOM   3956 HG21 VAL   269      69.686  81.032  90.446  1.00  0.00           H  
ATOM   3957 HG22 VAL   269      68.335  80.142  91.187  1.00  0.00           H  
ATOM   3958 HG23 VAL   269      69.821  79.280  90.725  1.00  0.00           H  
ATOM   3959  C   VAL   269      67.116  78.099  87.842  1.00  0.00           C  
ATOM   3960  O   VAL   269      67.768  77.506  87.016  1.00  0.00           O  
ATOM   3961  N   ALA   270      65.829  78.570  87.682  1.00  0.00           N  
ATOM   3962  H   ALA   270      65.374  79.171  88.370  1.00  0.00           H  
ATOM   3963  CA  ALA   270      64.995  78.275  86.554  1.00  0.00           C  
ATOM   3964  HA  ALA   270      65.629  77.912  85.746  1.00  0.00           H  
ATOM   3965  CB  ALA   270      63.967  77.262  87.050  1.00  0.00           C  
ATOM   3966  HB1 ALA   270      63.296  76.993  86.235  1.00  0.00           H  
ATOM   3967  HB2 ALA   270      64.480  76.369  87.408  1.00  0.00           H  
ATOM   3968  HB3 ALA   270      63.389  77.698  87.867  1.00  0.00           H  
ATOM   3969  C   ALA   270      64.261  79.471  85.980  1.00  0.00           C  
ATOM   3970  O   ALA   270      63.839  80.334  86.815  1.00  0.00           O  
ATOM   3971  N   LEU   271      64.039  79.443  84.668  1.00  0.00           N  
ATOM   3972  H   LEU   271      64.442  78.719  84.075  1.00  0.00           H  
ATOM   3973  CA  LEU   271      63.233  80.384  83.913  1.00  0.00           C  
ATOM   3974  HA  LEU   271      62.666  80.958  84.645  1.00  0.00           H  
ATOM   3975  CB  LEU   271      64.122  81.398  83.160  1.00  0.00           C  
ATOM   3976  HB2 LEU   271      64.627  82.022  83.897  1.00  0.00           H  
ATOM   3977  HB3 LEU   271      64.894  80.845  82.627  1.00  0.00           H  
ATOM   3978  CG  LEU   271      63.393  82.340  82.135  1.00  0.00           C  
ATOM   3979  HG  LEU   271      63.170  81.739  81.252  1.00  0.00           H  
ATOM   3980  CD1 LEU   271      62.119  82.951  82.682  1.00  0.00           C  
ATOM   3981 HD11 LEU   271      61.667  83.590  81.925  1.00  0.00           H  
ATOM   3982 HD12 LEU   271      61.421  82.158  82.952  1.00  0.00           H  
ATOM   3983 HD13 LEU   271      62.351  83.545  83.567  1.00  0.00           H  
ATOM   3984  CD2 LEU   271      64.316  83.556  81.915  1.00  0.00           C  
ATOM   3985 HD21 LEU   271      63.851  84.242  81.206  1.00  0.00           H  
ATOM   3986 HD22 LEU   271      64.477  84.067  82.863  1.00  0.00           H  
ATOM   3987 HD23 LEU   271      65.273  83.219  81.519  1.00  0.00           H  
ATOM   3988  C   LEU   271      62.114  79.764  83.090  1.00  0.00           C  
ATOM   3989  O   LEU   271      62.414  79.124  82.039  1.00  0.00           O  
ATOM   3990  N   VAL   272      60.843  79.795  83.462  1.00  0.00           N  
ATOM   3991  H   VAL   272      60.573  80.116  84.391  1.00  0.00           H  
ATOM   3992  CA  VAL   272      59.690  79.409  82.671  1.00  0.00           C  
ATOM   3993  HA  VAL   272      60.036  78.621  82.003  1.00  0.00           H  
ATOM   3994  CB  VAL   272      58.499  78.723  83.427  1.00  0.00           C  
ATOM   3995  HB  VAL   272      58.153  79.426  84.187  1.00  0.00           H  
ATOM   3996  CG1 VAL   272      57.353  78.439  82.438  1.00  0.00           C  
ATOM   3997 HG11 VAL   272      56.527  77.964  82.966  1.00  0.00           H  
ATOM   3998 HG12 VAL   272      57.012  79.376  81.998  1.00  0.00           H  
ATOM   3999 HG13 VAL   272      57.709  77.778  81.649  1.00  0.00           H  
ATOM   4000  CG2 VAL   272      58.893  77.489  84.210  1.00  0.00           C  
ATOM   4001 HG21 VAL   272      58.014  77.074  84.704  1.00  0.00           H  
ATOM   4002 HG22 VAL   272      59.312  76.747  83.532  1.00  0.00           H  
ATOM   4003 HG23 VAL   272      59.638  77.756  84.960  1.00  0.00           H  
ATOM   4004  C   VAL   272      59.198  80.669  81.940  1.00  0.00           C  
ATOM   4005  O   VAL   272      58.585  81.547  82.584  1.00  0.00           O  
ATOM   4006  N   THR   273      59.601  80.785  80.666  1.00  0.00           N  
ATOM   4007  H   THR   273      60.339  80.210  80.261  1.00  0.00           H  
ATOM   4008  CA  THR   273      59.013  81.762  79.714  1.00  0.00           C  
ATOM   4009  HA  THR   273      58.881  82.713  80.230  1.00  0.00           H  
ATOM   4010  CB  THR   273      59.962  81.958  78.554  1.00  0.00           C  
ATOM   4011  HB  THR   273      60.194  81.040  78.015  1.00  0.00           H  
ATOM   4012  CG2 THR   273      59.345  82.889  77.512  1.00  0.00           C  
ATOM   4013 HG21 THR   273      60.041  83.019  76.684  1.00  0.00           H  
ATOM   4014 HG22 THR   273      58.417  82.454  77.141  1.00  0.00           H  
ATOM   4015 HG23 THR   273      59.137  83.857  77.968  1.00  0.00           H  
ATOM   4016  OG1 THR   273      61.125  82.529  79.172  1.00  0.00           O  
ATOM   4017  HG1 THR   273      61.810  82.694  78.491  1.00  0.00           H  
ATOM   4018  C   THR   273      57.606  81.336  79.237  1.00  0.00           C  
ATOM   4019  O   THR   273      57.413  80.199  78.729  1.00  0.00           O  
ATOM   4020  N   GLY   274      56.584  82.125  79.528  1.00  0.00           N  
ATOM   4021  H   GLY   274      56.713  82.989  80.056  1.00  0.00           H  
ATOM   4022  CA  GLY   274      55.188  81.909  79.166  1.00  0.00           C  
ATOM   4023  HA2 GLY   274      54.724  82.884  79.018  1.00  0.00           H  
ATOM   4024  HA3 GLY   274      55.163  81.394  78.206  1.00  0.00           H  
ATOM   4025  C   GLY   274      54.310  81.107  80.167  1.00  0.00           C  
ATOM   4026  O   GLY   274      53.726  80.097  79.931  1.00  0.00           O  
ATOM   4027  N   ALA   275      54.307  81.615  81.457  1.00  0.00           N  
ATOM   4028  H   ALA   275      54.565  82.575  81.688  1.00  0.00           H  
ATOM   4029  CA  ALA   275      53.930  80.803  82.609  1.00  0.00           C  
ATOM   4030  HA  ALA   275      54.226  79.823  82.234  1.00  0.00           H  
ATOM   4031  CB  ALA   275      54.661  81.238  83.928  1.00  0.00           C  
ATOM   4032  HB1 ALA   275      54.340  80.598  84.750  1.00  0.00           H  
ATOM   4033  HB2 ALA   275      55.738  81.145  83.797  1.00  0.00           H  
ATOM   4034  HB3 ALA   275      54.412  82.274  84.158  1.00  0.00           H  
ATOM   4035  C   ALA   275      52.409  80.753  83.008  1.00  0.00           C  
ATOM   4036  O   ALA   275      51.961  79.816  83.662  1.00  0.00           O  
ATOM   4037  N   THR   276      51.551  81.724  82.576  1.00  0.00           N  
ATOM   4038  H   THR   276      51.822  82.500  81.971  1.00  0.00           H  
ATOM   4039  CA  THR   276      50.136  81.719  82.962  1.00  0.00           C  
ATOM   4040  HA  THR   276      50.009  81.318  83.968  1.00  0.00           H  
ATOM   4041  CB  THR   276      49.622  83.175  83.079  1.00  0.00           C  
ATOM   4042  HB  THR   276      49.522  83.563  82.065  1.00  0.00           H  
ATOM   4043  CG2 THR   276      48.296  83.270  83.825  1.00  0.00           C  
ATOM   4044 HG21 THR   276      47.982  84.312  83.879  1.00  0.00           H  
ATOM   4045 HG22 THR   276      47.540  82.690  83.297  1.00  0.00           H  
ATOM   4046 HG23 THR   276      48.417  82.876  84.833  1.00  0.00           H  
ATOM   4047  OG1 THR   276      50.519  83.872  83.912  1.00  0.00           O  
ATOM   4048  HG1 THR   276      50.547  83.445  84.793  1.00  0.00           H  
ATOM   4049  C   THR   276      49.310  80.704  82.196  1.00  0.00           C  
ATOM   4050  O   THR   276      48.135  80.455  82.461  1.00  0.00           O  
ATOM   4051  N   SER   277      49.869  80.106  81.170  1.00  0.00           N  
ATOM   4052  H   SER   277      50.670  80.530  80.703  1.00  0.00           H  
ATOM   4053  CA  SER   277      49.508  78.839  80.542  1.00  0.00           C  
ATOM   4054  HA  SER   277      48.638  79.001  79.906  1.00  0.00           H  
ATOM   4055  CB  SER   277      50.701  78.355  79.693  1.00  0.00           C  
ATOM   4056  HB2 SER   277      50.806  79.031  78.845  1.00  0.00           H  
ATOM   4057  HB3 SER   277      51.604  78.455  80.295  1.00  0.00           H  
ATOM   4058  OG  SER   277      50.655  77.040  79.196  1.00  0.00           O  
ATOM   4059  HG  SER   277      49.800  76.891  78.744  1.00  0.00           H  
ATOM   4060  C   SER   277      49.096  77.764  81.578  1.00  0.00           C  
ATOM   4061  O   SER   277      49.683  77.707  82.680  1.00  0.00           O  
ATOM   4062  N   GLY   278      48.138  76.911  81.236  1.00  0.00           N  
ATOM   4063  H   GLY   278      47.605  76.978  80.369  1.00  0.00           H  
ATOM   4064  CA  GLY   278      47.743  75.738  82.123  1.00  0.00           C  
ATOM   4065  HA2 GLY   278      47.499  76.111  83.117  1.00  0.00           H  
ATOM   4066  HA3 GLY   278      46.837  75.281  81.724  1.00  0.00           H  
ATOM   4067  C   GLY   278      48.851  74.647  82.246  1.00  0.00           C  
ATOM   4068  O   GLY   278      49.027  74.004  83.278  1.00  0.00           O  
ATOM   4069  N   ILE   279      49.585  74.449  81.102  1.00  0.00           N  
ATOM   4070  H   ILE   279      49.260  74.742  80.179  1.00  0.00           H  
ATOM   4071  CA  ILE   279      50.906  73.800  81.078  1.00  0.00           C  
ATOM   4072  HA  ILE   279      50.839  72.811  81.529  1.00  0.00           H  
ATOM   4073  CB  ILE   279      51.354  73.528  79.678  1.00  0.00           C  
ATOM   4074  HB  ILE   279      51.259  74.466  79.132  1.00  0.00           H  
ATOM   4075  CG2 ILE   279      52.777  73.084  79.672  1.00  0.00           C  
ATOM   4076 HG21 ILE   279      53.092  72.889  78.648  1.00  0.00           H  
ATOM   4077 HG22 ILE   279      53.403  73.865  80.102  1.00  0.00           H  
ATOM   4078 HG23 ILE   279      52.875  72.173  80.262  1.00  0.00           H  
ATOM   4079  CG1 ILE   279      50.463  72.494  78.936  1.00  0.00           C  
ATOM   4080 HG12 ILE   279      50.540  71.539  79.460  1.00  0.00           H  
ATOM   4081 HG13 ILE   279      49.425  72.818  79.016  1.00  0.00           H  
ATOM   4082  CD1 ILE   279      50.779  72.252  77.445  1.00  0.00           C  
ATOM   4083 HD11 ILE   279      50.089  71.511  77.041  1.00  0.00           H  
ATOM   4084 HD12 ILE   279      50.670  73.186  76.893  1.00  0.00           H  
ATOM   4085 HD13 ILE   279      51.802  71.888  77.343  1.00  0.00           H  
ATOM   4086  C   ILE   279      51.899  74.565  81.954  1.00  0.00           C  
ATOM   4087  O   ILE   279      52.524  73.905  82.822  1.00  0.00           O  
ATOM   4088  N   GLY   280      52.058  75.892  81.848  1.00  0.00           N  
ATOM   4089  H   GLY   280      51.390  76.493  81.363  1.00  0.00           H  
ATOM   4090  CA  GLY   280      53.209  76.627  82.418  1.00  0.00           C  
ATOM   4091  HA2 GLY   280      54.129  76.071  82.233  1.00  0.00           H  
ATOM   4092  HA3 GLY   280      53.315  77.591  81.921  1.00  0.00           H  
ATOM   4093  C   GLY   280      53.021  76.840  83.953  1.00  0.00           C  
ATOM   4094  O   GLY   280      54.007  76.944  84.687  1.00  0.00           O  
ATOM   4095  N   LEU   281      51.793  76.861  84.423  1.00  0.00           N  
ATOM   4096  H   LEU   281      51.000  76.909  83.782  1.00  0.00           H  
ATOM   4097  CA  LEU   281      51.329  76.821  85.851  1.00  0.00           C  
ATOM   4098  HA  LEU   281      51.798  77.659  86.367  1.00  0.00           H  
ATOM   4099  CB  LEU   281      49.762  77.126  86.052  1.00  0.00           C  
ATOM   4100  HB2 LEU   281      49.521  78.053  85.528  1.00  0.00           H  
ATOM   4101  HB3 LEU   281      49.192  76.330  85.573  1.00  0.00           H  
ATOM   4102  CG  LEU   281      49.281  77.256  87.500  1.00  0.00           C  
ATOM   4103  HG  LEU   281      49.481  76.358  88.086  1.00  0.00           H  
ATOM   4104  CD1 LEU   281      50.029  78.400  88.148  1.00  0.00           C  
ATOM   4105 HD11 LEU   281      49.701  78.509  89.182  1.00  0.00           H  
ATOM   4106 HD12 LEU   281      51.099  78.194  88.126  1.00  0.00           H  
ATOM   4107 HD13 LEU   281      49.826  79.322  87.603  1.00  0.00           H  
ATOM   4108  CD2 LEU   281      47.769  77.473  87.480  1.00  0.00           C  
ATOM   4109 HD21 LEU   281      47.400  77.568  88.501  1.00  0.00           H  
ATOM   4110 HD22 LEU   281      47.539  78.382  86.925  1.00  0.00           H  
ATOM   4111 HD23 LEU   281      47.285  76.622  86.998  1.00  0.00           H  
ATOM   4112  C   LEU   281      51.810  75.539  86.522  1.00  0.00           C  
ATOM   4113  O   LEU   281      52.533  75.597  87.511  1.00  0.00           O  
ATOM   4114  N   GLU   282      51.578  74.415  85.858  1.00  0.00           N  
ATOM   4115  H   GLU   282      51.068  74.386  84.974  1.00  0.00           H  
ATOM   4116  CA  GLU   282      52.020  73.120  86.308  1.00  0.00           C  
ATOM   4117  HA  GLU   282      51.770  73.101  87.369  1.00  0.00           H  
ATOM   4118  CB  GLU   282      51.342  72.073  85.445  1.00  0.00           C  
ATOM   4119  HB2 GLU   282      50.270  72.256  85.495  1.00  0.00           H  
ATOM   4120  HB3 GLU   282      51.650  72.253  84.415  1.00  0.00           H  
ATOM   4121  CG  GLU   282      51.561  70.594  85.728  1.00  0.00           C  
ATOM   4122  HG2 GLU   282      50.857  70.013  85.133  1.00  0.00           H  
ATOM   4123  HG3 GLU   282      52.563  70.315  85.402  1.00  0.00           H  
ATOM   4124  CD  GLU   282      51.395  70.212  87.212  1.00  0.00           C  
ATOM   4125  OE1 GLU   282      50.733  71.064  87.928  1.00  0.00           O  
ATOM   4126  OE2 GLU   282      51.782  69.114  87.594  1.00  0.00           O  
ATOM   4127  C   GLU   282      53.530  72.826  86.188  1.00  0.00           C  
ATOM   4128  O   GLU   282      54.120  72.258  87.069  1.00  0.00           O  
ATOM   4129  N   ILE   283      54.209  73.381  85.166  1.00  0.00           N  
ATOM   4130  H   ILE   283      53.735  73.877  84.411  1.00  0.00           H  
ATOM   4131  CA  ILE   283      55.685  73.358  84.993  1.00  0.00           C  
ATOM   4132  HA  ILE   283      56.110  72.354  85.027  1.00  0.00           H  
ATOM   4133  CB  ILE   283      56.045  73.921  83.582  1.00  0.00           C  
ATOM   4134  HB  ILE   283      55.419  74.811  83.508  1.00  0.00           H  
ATOM   4135  CG2 ILE   283      57.576  74.408  83.389  1.00  0.00           C  
ATOM   4136 HG21 ILE   283      57.714  74.780  82.374  1.00  0.00           H  
ATOM   4137 HG22 ILE   283      57.797  75.204  84.099  1.00  0.00           H  
ATOM   4138 HG23 ILE   283      58.249  73.569  83.562  1.00  0.00           H  
ATOM   4139  CG1 ILE   283      55.708  72.909  82.456  1.00  0.00           C  
ATOM   4140 HG12 ILE   283      56.199  71.960  82.669  1.00  0.00           H  
ATOM   4141 HG13 ILE   283      54.634  72.718  82.455  1.00  0.00           H  
ATOM   4142  CD1 ILE   283      56.123  73.382  81.097  1.00  0.00           C  
ATOM   4143 HD11 ILE   283      55.860  72.631  80.353  1.00  0.00           H  
ATOM   4144 HD12 ILE   283      55.612  74.317  80.865  1.00  0.00           H  
ATOM   4145 HD13 ILE   283      57.201  73.546  81.082  1.00  0.00           H  
ATOM   4146  C   ILE   283      56.264  74.173  86.149  1.00  0.00           C  
ATOM   4147  O   ILE   283      57.205  73.679  86.839  1.00  0.00           O  
ATOM   4148  N   ALA   284      55.841  75.399  86.310  1.00  0.00           N  
ATOM   4149  H   ALA   284      55.157  75.844  85.699  1.00  0.00           H  
ATOM   4150  CA  ALA   284      56.316  76.250  87.391  1.00  0.00           C  
ATOM   4151  HA  ALA   284      57.394  76.273  87.234  1.00  0.00           H  
ATOM   4152  CB  ALA   284      55.822  77.713  87.302  1.00  0.00           C  
ATOM   4153  HB1 ALA   284      56.219  78.282  88.144  1.00  0.00           H  
ATOM   4154  HB2 ALA   284      56.166  78.158  86.368  1.00  0.00           H  
ATOM   4155  HB3 ALA   284      54.732  77.731  87.333  1.00  0.00           H  
ATOM   4156  C   ALA   284      56.090  75.661  88.819  1.00  0.00           C  
ATOM   4157  O   ALA   284      56.974  75.561  89.631  1.00  0.00           O  
ATOM   4158  N   ARG   285      54.891  75.054  89.097  1.00  0.00           N  
ATOM   4159  H   ARG   285      54.081  75.096  88.478  1.00  0.00           H  
ATOM   4160  CA  ARG   285      54.660  74.265  90.357  1.00  0.00           C  
ATOM   4161  HA  ARG   285      54.882  74.950  91.175  1.00  0.00           H  
ATOM   4162  CB  ARG   285      53.180  73.754  90.350  1.00  0.00           C  
ATOM   4163  HB2 ARG   285      52.879  73.546  89.323  1.00  0.00           H  
ATOM   4164  HB3 ARG   285      53.124  72.812  90.895  1.00  0.00           H  
ATOM   4165  CG  ARG   285      52.212  74.742  90.962  1.00  0.00           C  
ATOM   4166  HG2 ARG   285      52.635  75.096  91.902  1.00  0.00           H  
ATOM   4167  HG3 ARG   285      52.140  75.604  90.298  1.00  0.00           H  
ATOM   4168  CD  ARG   285      50.793  74.224  91.235  1.00  0.00           C  
ATOM   4169  HD2 ARG   285      50.816  73.547  92.089  1.00  0.00           H  
ATOM   4170  HD3 ARG   285      50.152  75.061  91.508  1.00  0.00           H  
ATOM   4171  NE  ARG   285      50.197  73.505  90.042  1.00  0.00           N  
ATOM   4172  HE  ARG   285      50.683  72.654  89.761  1.00  0.00           H  
ATOM   4173  CZ  ARG   285      49.140  73.818  89.312  1.00  0.00           C  
ATOM   4174  NH1 ARG   285      48.214  74.589  89.787  1.00  0.00           N  
ATOM   4175 HH11 ARG   285      48.297  74.964  90.732  1.00  0.00           H  
ATOM   4176 HH12 ARG   285      47.404  74.825  89.215  1.00  0.00           H  
ATOM   4177  NH2 ARG   285      49.091  73.303  88.085  1.00  0.00           N  
ATOM   4178 HH21 ARG   285      49.847  72.703  87.753  1.00  0.00           H  
ATOM   4179 HH22 ARG   285      48.299  73.510  87.476  1.00  0.00           H  
ATOM   4180  C   ARG   285      55.574  73.070  90.571  1.00  0.00           C  
ATOM   4181  O   ARG   285      56.183  72.923  91.658  1.00  0.00           O  
ATOM   4182  N   ARG   286      55.650  72.183  89.563  1.00  0.00           N  
ATOM   4183  H   ARG   286      55.078  72.232  88.719  1.00  0.00           H  
ATOM   4184  CA  ARG   286      56.603  71.023  89.598  1.00  0.00           C  
ATOM   4185  HA  ARG   286      56.524  70.503  90.553  1.00  0.00           H  
ATOM   4186  CB  ARG   286      56.180  70.156  88.374  1.00  0.00           C  
ATOM   4187  HB2 ARG   286      55.175  69.783  88.567  1.00  0.00           H  
ATOM   4188  HB3 ARG   286      56.116  70.816  87.510  1.00  0.00           H  
ATOM   4189  CG  ARG   286      57.044  68.966  87.983  1.00  0.00           C  
ATOM   4190  HG2 ARG   286      56.713  68.551  87.032  1.00  0.00           H  
ATOM   4191  HG3 ARG   286      58.082  69.274  87.853  1.00  0.00           H  
ATOM   4192  CD  ARG   286      56.928  67.908  89.109  1.00  0.00           C  
ATOM   4193  HD2 ARG   286      57.216  68.359  90.058  1.00  0.00           H  
ATOM   4194  HD3 ARG   286      55.887  67.597  89.206  1.00  0.00           H  
ATOM   4195  NE  ARG   286      57.794  66.689  88.848  1.00  0.00           N  
ATOM   4196  HE  ARG   286      58.757  66.748  89.180  1.00  0.00           H  
ATOM   4197  CZ  ARG   286      57.475  65.609  88.269  1.00  0.00           C  
ATOM   4198  NH1 ARG   286      56.400  65.539  87.597  1.00  0.00           N  
ATOM   4199 HH11 ARG   286      55.792  66.353  87.522  1.00  0.00           H  
ATOM   4200 HH12 ARG   286      56.145  64.666  87.132  1.00  0.00           H  
ATOM   4201  NH2 ARG   286      58.302  64.627  88.173  1.00  0.00           N  
ATOM   4202 HH21 ARG   286      59.239  64.710  88.568  1.00  0.00           H  
ATOM   4203 HH22 ARG   286      58.021  63.767  87.702  1.00  0.00           H  
ATOM   4204  C   ARG   286      58.095  71.371  89.591  1.00  0.00           C  
ATOM   4205  O   ARG   286      58.748  70.694  90.358  1.00  0.00           O  
ATOM   4206  N   LEU   287      58.613  72.437  89.003  1.00  0.00           N  
ATOM   4207  H   LEU   287      58.110  72.997  88.314  1.00  0.00           H  
ATOM   4208  CA  LEU   287      59.971  72.919  89.287  1.00  0.00           C  
ATOM   4209  HA  LEU   287      60.644  72.083  89.094  1.00  0.00           H  
ATOM   4210  CB  LEU   287      60.228  74.144  88.401  1.00  0.00           C  
ATOM   4211  HB2 LEU   287      59.282  74.659  88.232  1.00  0.00           H  
ATOM   4212  HB3 LEU   287      60.875  74.836  88.939  1.00  0.00           H  
ATOM   4213  CG  LEU   287      60.881  73.814  87.012  1.00  0.00           C  
ATOM   4214  HG  LEU   287      61.869  73.503  87.352  1.00  0.00           H  
ATOM   4215  CD1 LEU   287      60.301  72.651  86.204  1.00  0.00           C  
ATOM   4216 HD11 LEU   287      60.854  72.544  85.269  1.00  0.00           H  
ATOM   4217 HD12 LEU   287      60.385  71.730  86.781  1.00  0.00           H  
ATOM   4218 HD13 LEU   287      59.252  72.848  85.983  1.00  0.00           H  
ATOM   4219  CD2 LEU   287      60.957  75.010  86.075  1.00  0.00           C  
ATOM   4220 HD21 LEU   287      61.421  74.707  85.136  1.00  0.00           H  
ATOM   4221 HD22 LEU   287      59.952  75.384  85.881  1.00  0.00           H  
ATOM   4222 HD23 LEU   287      61.554  75.797  86.538  1.00  0.00           H  
ATOM   4223  C   LEU   287      60.209  73.394  90.837  1.00  0.00           C  
ATOM   4224  O   LEU   287      61.295  73.091  91.439  1.00  0.00           O  
ATOM   4225  N   GLY   288      59.149  74.075  91.356  1.00  0.00           N  
ATOM   4226  H   GLY   288      58.323  74.450  90.889  1.00  0.00           H  
ATOM   4227  CA  GLY   288      59.314  74.252  92.834  1.00  0.00           C  
ATOM   4228  HA2 GLY   288      60.197  74.865  93.010  1.00  0.00           H  
ATOM   4229  HA3 GLY   288      58.458  74.811  93.211  1.00  0.00           H  
ATOM   4230  C   GLY   288      59.452  72.938  93.669  1.00  0.00           C  
ATOM   4231  O   GLY   288      60.461  72.751  94.345  1.00  0.00           O  
ATOM   4232  N   LYS   289      58.582  71.901  93.510  1.00  0.00           N  
ATOM   4233  H   LYS   289      57.814  71.931  92.840  1.00  0.00           H  
ATOM   4234  CA  LYS   289      58.640  70.622  94.273  1.00  0.00           C  
ATOM   4235  HA  LYS   289      58.594  70.863  95.335  1.00  0.00           H  
ATOM   4236  CB  LYS   289      57.487  69.733  93.840  1.00  0.00           C  
ATOM   4237  HB2 LYS   289      57.567  69.585  92.762  1.00  0.00           H  
ATOM   4238  HB3 LYS   289      57.624  68.759  94.307  1.00  0.00           H  
ATOM   4239  CG  LYS   289      56.074  70.198  94.142  1.00  0.00           C  
ATOM   4240  HG2 LYS   289      55.858  71.088  93.549  1.00  0.00           H  
ATOM   4241  HG3 LYS   289      55.372  69.427  93.824  1.00  0.00           H  
ATOM   4242  CD  LYS   289      55.823  70.526  95.675  1.00  0.00           C  
ATOM   4243  HD2 LYS   289      56.271  69.739  96.283  1.00  0.00           H  
ATOM   4244  HD3 LYS   289      56.336  71.453  95.926  1.00  0.00           H  
ATOM   4245  CE  LYS   289      54.304  70.663  96.055  1.00  0.00           C  
ATOM   4246  HE2 LYS   289      53.880  71.532  95.551  1.00  0.00           H  
ATOM   4247  HE3 LYS   289      53.759  69.790  95.696  1.00  0.00           H  
ATOM   4248  NZ  LYS   289      54.111  70.798  97.511  1.00  0.00           N  
ATOM   4249  HZ1 LYS   289      53.096  70.886  97.720  1.00  0.00           H  
ATOM   4250  HZ2 LYS   289      54.491  69.958  97.991  1.00  0.00           H  
ATOM   4251  HZ3 LYS   289      54.609  71.645  97.850  1.00  0.00           H  
ATOM   4252  C   LYS   289      59.943  69.845  93.943  1.00  0.00           C  
ATOM   4253  O   LYS   289      60.474  69.225  94.873  1.00  0.00           O  
ATOM   4254  N   GLU   290      60.315  69.887  92.670  1.00  0.00           N  
ATOM   4255  H   GLU   290      59.723  70.238  91.917  1.00  0.00           H  
ATOM   4256  CA  GLU   290      61.628  69.425  92.234  1.00  0.00           C  
ATOM   4257  HA  GLU   290      61.830  68.450  92.676  1.00  0.00           H  
ATOM   4258  CB  GLU   290      61.590  69.274  90.752  1.00  0.00           C  
ATOM   4259  HB2 GLU   290      61.433  70.249  90.294  1.00  0.00           H  
ATOM   4260  HB3 GLU   290      62.555  68.908  90.404  1.00  0.00           H  
ATOM   4261  CG  GLU   290      60.478  68.303  90.287  1.00  0.00           C  
ATOM   4262  HG2 GLU   290      59.656  68.336  91.003  1.00  0.00           H  
ATOM   4263  HG3 GLU   290      60.082  68.649  89.332  1.00  0.00           H  
ATOM   4264  CD  GLU   290      60.970  66.808  90.132  1.00  0.00           C  
ATOM   4265  OE1 GLU   290      60.085  65.884  90.125  1.00  0.00           O  
ATOM   4266  OE2 GLU   290      62.194  66.612  90.064  1.00  0.00           O  
ATOM   4267  C   GLU   290      62.837  70.242  92.800  1.00  0.00           C  
ATOM   4268  O   GLU   290      63.944  69.791  92.473  1.00  0.00           O  
ATOM   4269  N   GLY   291      62.694  71.292  93.639  1.00  0.00           N  
ATOM   4270  H   GLY   291      61.827  71.827  93.675  1.00  0.00           H  
ATOM   4271  CA  GLY   291      63.687  71.802  94.569  1.00  0.00           C  
ATOM   4272  HA2 GLY   291      63.222  71.962  95.543  1.00  0.00           H  
ATOM   4273  HA3 GLY   291      64.470  71.056  94.708  1.00  0.00           H  
ATOM   4274  C   GLY   291      64.312  73.111  94.087  1.00  0.00           C  
ATOM   4275  O   GLY   291      65.343  73.421  94.607  1.00  0.00           O  
ATOM   4276  N   LEU   292      63.810  73.785  93.034  1.00  0.00           N  
ATOM   4277  H   LEU   292      62.876  73.596  92.670  1.00  0.00           H  
ATOM   4278  CA  LEU   292      64.502  74.845  92.288  1.00  0.00           C  
ATOM   4279  HA  LEU   292      65.568  74.705  92.468  1.00  0.00           H  
ATOM   4280  CB  LEU   292      64.254  74.781  90.779  1.00  0.00           C  
ATOM   4281  HB2 LEU   292      63.177  74.742  90.616  1.00  0.00           H  
ATOM   4282  HB3 LEU   292      64.610  75.713  90.340  1.00  0.00           H  
ATOM   4283  CG  LEU   292      64.897  73.613  89.998  1.00  0.00           C  
ATOM   4284  HG  LEU   292      65.720  73.293  90.637  1.00  0.00           H  
ATOM   4285  CD1 LEU   292      64.029  72.383  89.858  1.00  0.00           C  
ATOM   4286 HD11 LEU   292      64.568  71.620  89.296  1.00  0.00           H  
ATOM   4287 HD12 LEU   292      63.783  71.997  90.848  1.00  0.00           H  
ATOM   4288 HD13 LEU   292      63.113  72.642  89.331  1.00  0.00           H  
ATOM   4289  CD2 LEU   292      65.509  74.058  88.649  1.00  0.00           C  
ATOM   4290 HD21 LEU   292      65.947  73.196  88.145  1.00  0.00           H  
ATOM   4291 HD22 LEU   292      64.731  74.490  88.021  1.00  0.00           H  
ATOM   4292 HD23 LEU   292      66.284  74.804  88.830  1.00  0.00           H  
ATOM   4293  C   LEU   292      63.995  76.210  92.769  1.00  0.00           C  
ATOM   4294  O   LEU   292      62.895  76.369  93.253  1.00  0.00           O  
ATOM   4295  N   ARG   293      64.805  77.220  92.636  1.00  0.00           N  
ATOM   4296  H   ARG   293      65.817  77.173  92.516  1.00  0.00           H  
ATOM   4297  CA  ARG   293      64.187  78.593  92.657  1.00  0.00           C  
ATOM   4298  HA  ARG   293      63.493  78.640  93.497  1.00  0.00           H  
ATOM   4299  CB  ARG   293      65.251  79.739  92.817  1.00  0.00           C  
ATOM   4300  HB2 ARG   293      66.053  79.620  92.087  1.00  0.00           H  
ATOM   4301  HB3 ARG   293      64.796  80.713  92.634  1.00  0.00           H  
ATOM   4302  CG  ARG   293      65.824  79.663  94.283  1.00  0.00           C  
ATOM   4303  HG2 ARG   293      65.024  79.851  95.000  1.00  0.00           H  
ATOM   4304  HG3 ARG   293      66.198  78.658  94.479  1.00  0.00           H  
ATOM   4305  CD  ARG   293      66.958  80.688  94.490  1.00  0.00           C  
ATOM   4306  HD2 ARG   293      66.761  81.583  93.899  1.00  0.00           H  
ATOM   4307  HD3 ARG   293      66.991  80.998  95.534  1.00  0.00           H  
ATOM   4308  NE  ARG   293      68.277  80.088  94.089  1.00  0.00           N  
ATOM   4309  HE  ARG   293      68.255  79.120  93.766  1.00  0.00           H  
ATOM   4310  CZ  ARG   293      69.461  80.670  94.110  1.00  0.00           C  
ATOM   4311  NH1 ARG   293      69.747  81.850  94.479  1.00  0.00           N  
ATOM   4312 HH11 ARG   293      69.011  82.472  94.813  1.00  0.00           H  
ATOM   4313 HH12 ARG   293      70.713  82.174  94.442  1.00  0.00           H  
ATOM   4314  NH2 ARG   293      70.424  79.981  93.646  1.00  0.00           N  
ATOM   4315 HH21 ARG   293      70.253  79.040  93.291  1.00  0.00           H  
ATOM   4316 HH22 ARG   293      71.367  80.368  93.630  1.00  0.00           H  
ATOM   4317  C   ARG   293      63.535  78.806  91.271  1.00  0.00           C  
ATOM   4318  O   ARG   293      63.889  78.336  90.229  1.00  0.00           O  
ATOM   4319  N   VAL   294      62.478  79.628  91.308  1.00  0.00           N  
ATOM   4320  H   VAL   294      62.306  80.257  92.091  1.00  0.00           H  
ATOM   4321  CA  VAL   294      61.449  79.730  90.257  1.00  0.00           C  
ATOM   4322  HA  VAL   294      61.789  79.249  89.340  1.00  0.00           H  
ATOM   4323  CB  VAL   294      60.168  78.923  90.640  1.00  0.00           C  
ATOM   4324  HB  VAL   294      59.802  79.316  91.588  1.00  0.00           H  
ATOM   4325  CG1 VAL   294      59.169  79.076  89.485  1.00  0.00           C  
ATOM   4326 HG11 VAL   294      58.257  78.523  89.717  1.00  0.00           H  
ATOM   4327 HG12 VAL   294      58.928  80.131  89.349  1.00  0.00           H  
ATOM   4328 HG13 VAL   294      59.608  78.683  88.569  1.00  0.00           H  
ATOM   4329  CG2 VAL   294      60.434  77.373  90.835  1.00  0.00           C  
ATOM   4330 HG21 VAL   294      59.502  76.874  91.100  1.00  0.00           H  
ATOM   4331 HG22 VAL   294      60.821  76.950  89.908  1.00  0.00           H  
ATOM   4332 HG23 VAL   294      61.162  77.225  91.633  1.00  0.00           H  
ATOM   4333  C   VAL   294      61.237  81.192  89.871  1.00  0.00           C  
ATOM   4334  O   VAL   294      60.813  82.117  90.537  1.00  0.00           O  
ATOM   4335  N   PHE   295      61.504  81.497  88.590  1.00  0.00           N  
ATOM   4336  H   PHE   295      61.970  80.833  87.973  1.00  0.00           H  
ATOM   4337  CA  PHE   295      61.192  82.747  87.910  1.00  0.00           C  
ATOM   4338  HA  PHE   295      60.695  83.404  88.622  1.00  0.00           H  
ATOM   4339  CB  PHE   295      62.469  83.531  87.480  1.00  0.00           C  
ATOM   4340  HB2 PHE   295      63.264  83.316  88.194  1.00  0.00           H  
ATOM   4341  HB3 PHE   295      62.798  83.153  86.512  1.00  0.00           H  
ATOM   4342  CG  PHE   295      62.314  85.006  87.380  1.00  0.00           C  
ATOM   4343  CD1 PHE   295      61.985  85.546  86.119  1.00  0.00           C  
ATOM   4344  HD1 PHE   295      61.767  84.908  85.277  1.00  0.00           H  
ATOM   4345  CE1 PHE   295      61.952  86.911  86.001  1.00  0.00           C  
ATOM   4346  HE1 PHE   295      61.745  87.364  85.044  1.00  0.00           H  
ATOM   4347  CZ  PHE   295      62.190  87.726  87.131  1.00  0.00           C  
ATOM   4348  HZ  PHE   295      62.177  88.797  87.000  1.00  0.00           H  
ATOM   4349  CE2 PHE   295      62.438  87.220  88.396  1.00  0.00           C  
ATOM   4350  HE2 PHE   295      62.614  87.877  89.236  1.00  0.00           H  
ATOM   4351  CD2 PHE   295      62.454  85.806  88.551  1.00  0.00           C  
ATOM   4352  HD2 PHE   295      62.569  85.354  89.525  1.00  0.00           H  
ATOM   4353  C   PHE   295      60.234  82.516  86.809  1.00  0.00           C  
ATOM   4354  O   PHE   295      60.351  81.642  85.928  1.00  0.00           O  
ATOM   4355  N   VAL   296      59.128  83.276  86.824  1.00  0.00           N  
ATOM   4356  H   VAL   296      58.977  83.996  87.530  1.00  0.00           H  
ATOM   4357  CA  VAL   296      57.990  83.184  85.838  1.00  0.00           C  
ATOM   4358  HA  VAL   296      58.253  82.380  85.151  1.00  0.00           H  
ATOM   4359  CB  VAL   296      56.679  82.808  86.533  1.00  0.00           C  
ATOM   4360  HB  VAL   296      56.000  83.299  85.835  1.00  0.00           H  
ATOM   4361  CG1 VAL   296      56.525  81.282  86.682  1.00  0.00           C  
ATOM   4362 HG11 VAL   296      55.582  81.058  87.180  1.00  0.00           H  
ATOM   4363 HG12 VAL   296      56.534  80.817  85.696  1.00  0.00           H  
ATOM   4364 HG13 VAL   296      57.351  80.889  87.275  1.00  0.00           H  
ATOM   4365  CG2 VAL   296      56.346  83.347  87.900  1.00  0.00           C  
ATOM   4366 HG21 VAL   296      55.375  82.963  88.216  1.00  0.00           H  
ATOM   4367 HG22 VAL   296      57.109  83.033  88.611  1.00  0.00           H  
ATOM   4368 HG23 VAL   296      56.310  84.436  87.864  1.00  0.00           H  
ATOM   4369  C   VAL   296      57.836  84.398  84.997  1.00  0.00           C  
ATOM   4370  O   VAL   296      58.144  85.562  85.373  1.00  0.00           O  
ATOM   4371  N   CYS   297      57.347  84.260  83.742  1.00  0.00           N  
ATOM   4372  H   CYS   297      57.000  83.359  83.409  1.00  0.00           H  
ATOM   4373  CA  CYS   297      57.230  85.314  82.691  1.00  0.00           C  
ATOM   4374  HA  CYS   297      57.126  86.300  83.144  1.00  0.00           H  
ATOM   4375  CB  CYS   297      58.491  85.258  81.865  1.00  0.00           C  
ATOM   4376  HB2 CYS   297      59.355  85.469  82.495  1.00  0.00           H  
ATOM   4377  HB3 CYS   297      58.627  84.254  81.463  1.00  0.00           H  
ATOM   4378  SG  CYS   297      58.407  86.468  80.499  1.00  0.00           S  
ATOM   4379  HG  CYS   297      58.275  87.666  80.989  1.00  0.00           H  
ATOM   4380  C   CYS   297      55.984  85.121  81.849  1.00  0.00           C  
ATOM   4381  O   CYS   297      55.686  83.989  81.497  1.00  0.00           O  
ATOM   4382  N   ALA   298      55.274  86.116  81.481  1.00  0.00           N  
ATOM   4383  H   ALA   298      55.537  87.058  81.767  1.00  0.00           H  
ATOM   4384  CA  ALA   298      54.045  86.147  80.648  1.00  0.00           C  
ATOM   4385  HA  ALA   298      54.244  85.682  79.682  1.00  0.00           H  
ATOM   4386  CB  ALA   298      52.957  85.422  81.399  1.00  0.00           C  
ATOM   4387  HB1 ALA   298      52.041  85.429  80.810  1.00  0.00           H  
ATOM   4388  HB2 ALA   298      53.264  84.392  81.580  1.00  0.00           H  
ATOM   4389  HB3 ALA   298      52.779  85.921  82.352  1.00  0.00           H  
ATOM   4390  C   ALA   298      53.579  87.634  80.434  1.00  0.00           C  
ATOM   4391  O   ALA   298      54.201  88.522  81.048  1.00  0.00           O  
ATOM   4392  N   ARG   299      52.637  87.924  79.520  1.00  0.00           N  
ATOM   4393  H   ARG   299      52.063  87.223  79.050  1.00  0.00           H  
ATOM   4394  CA  ARG   299      52.360  89.296  79.126  1.00  0.00           C  
ATOM   4395  HA  ARG   299      53.352  89.731  79.005  1.00  0.00           H  
ATOM   4396  CB  ARG   299      51.511  89.323  77.826  1.00  0.00           C  
ATOM   4397  HB2 ARG   299      50.530  88.890  78.024  1.00  0.00           H  
ATOM   4398  HB3 ARG   299      51.348  90.357  77.522  1.00  0.00           H  
ATOM   4399  CG  ARG   299      52.213  88.524  76.639  1.00  0.00           C  
ATOM   4400  HG2 ARG   299      53.087  89.078  76.295  1.00  0.00           H  
ATOM   4401  HG3 ARG   299      52.571  87.563  77.009  1.00  0.00           H  
ATOM   4402  CD  ARG   299      51.237  88.290  75.435  1.00  0.00           C  
ATOM   4403  HD2 ARG   299      50.757  89.236  75.182  1.00  0.00           H  
ATOM   4404  HD3 ARG   299      51.817  87.983  74.566  1.00  0.00           H  
ATOM   4405  NE  ARG   299      50.246  87.332  75.674  1.00  0.00           N  
ATOM   4406  HE  ARG   299      50.043  87.170  76.660  1.00  0.00           H  
ATOM   4407  CZ  ARG   299      49.534  86.612  74.850  1.00  0.00           C  
ATOM   4408  NH1 ARG   299      49.585  86.808  73.562  1.00  0.00           N  
ATOM   4409 HH11 ARG   299      50.188  87.537  73.181  1.00  0.00           H  
ATOM   4410 HH12 ARG   299      49.021  86.235  72.935  1.00  0.00           H  
ATOM   4411  NH2 ARG   299      48.602  85.789  75.307  1.00  0.00           N  
ATOM   4412 HH21 ARG   299      48.435  85.715  76.311  1.00  0.00           H  
ATOM   4413 HH22 ARG   299      48.052  85.228  74.657  1.00  0.00           H  
ATOM   4414  C   ARG   299      51.607  90.130  80.140  1.00  0.00           C  
ATOM   4415  O   ARG   299      51.913  91.273  80.372  1.00  0.00           O  
ATOM   4416  N   GLY   300      50.561  89.528  80.789  1.00  0.00           N  
ATOM   4417  H   GLY   300      50.390  88.523  80.743  1.00  0.00           H  
ATOM   4418  CA  GLY   300      49.597  90.227  81.600  1.00  0.00           C  
ATOM   4419  HA2 GLY   300      49.433  91.216  81.174  1.00  0.00           H  
ATOM   4420  HA3 GLY   300      48.646  89.697  81.552  1.00  0.00           H  
ATOM   4421  C   GLY   300      50.000  90.380  83.056  1.00  0.00           C  
ATOM   4422  O   GLY   300      50.262  89.337  83.679  1.00  0.00           O  
ATOM   4423  N   GLU   301      50.221  91.521  83.570  1.00  0.00           N  
ATOM   4424  H   GLU   301      50.051  92.399  83.082  1.00  0.00           H  
ATOM   4425  CA  GLU   301      50.747  91.683  84.928  1.00  0.00           C  
ATOM   4426  HA  GLU   301      51.699  91.150  84.939  1.00  0.00           H  
ATOM   4427  CB  GLU   301      51.121  93.177  85.292  1.00  0.00           C  
ATOM   4428  HB2 GLU   301      51.742  93.581  84.493  1.00  0.00           H  
ATOM   4429  HB3 GLU   301      50.203  93.766  85.312  1.00  0.00           H  
ATOM   4430  CG  GLU   301      51.848  93.377  86.614  1.00  0.00           C  
ATOM   4431  HG2 GLU   301      51.300  92.827  87.378  1.00  0.00           H  
ATOM   4432  HG3 GLU   301      52.829  92.909  86.525  1.00  0.00           H  
ATOM   4433  CD  GLU   301      52.068  94.865  87.152  1.00  0.00           C  
ATOM   4434  OE1 GLU   301      52.030  95.037  88.436  1.00  0.00           O  
ATOM   4435  OE2 GLU   301      52.017  95.784  86.329  1.00  0.00           O  
ATOM   4436  C   GLU   301      49.856  90.991  86.000  1.00  0.00           C  
ATOM   4437  O   GLU   301      50.336  90.155  86.740  1.00  0.00           O  
ATOM   4438  N   GLU   302      48.551  91.228  86.002  1.00  0.00           N  
ATOM   4439  H   GLU   302      48.082  91.839  85.333  1.00  0.00           H  
ATOM   4440  CA  GLU   302      47.654  90.611  87.001  1.00  0.00           C  
ATOM   4441  HA  GLU   302      48.084  90.776  87.989  1.00  0.00           H  
ATOM   4442  CB  GLU   302      46.228  91.295  86.957  1.00  0.00           C  
ATOM   4443  HB2 GLU   302      46.339  92.366  86.791  1.00  0.00           H  
ATOM   4444  HB3 GLU   302      45.657  90.899  86.116  1.00  0.00           H  
ATOM   4445  CG  GLU   302      45.467  91.054  88.252  1.00  0.00           C  
ATOM   4446  HG2 GLU   302      44.466  91.476  88.159  1.00  0.00           H  
ATOM   4447  HG3 GLU   302      45.348  89.979  88.398  1.00  0.00           H  
ATOM   4448  CD  GLU   302      46.138  91.644  89.465  1.00  0.00           C  
ATOM   4449  OE1 GLU   302      47.052  92.524  89.360  1.00  0.00           O  
ATOM   4450  OE2 GLU   302      45.820  91.182  90.577  1.00  0.00           O  
ATOM   4451  C   GLU   302      47.546  89.010  86.794  1.00  0.00           C  
ATOM   4452  O   GLU   302      47.390  88.332  87.801  1.00  0.00           O  
ATOM   4453  N   GLY   303      47.593  88.424  85.568  1.00  0.00           N  
ATOM   4454  H   GLY   303      47.584  88.963  84.703  1.00  0.00           H  
ATOM   4455  CA  GLY   303      47.661  86.949  85.342  1.00  0.00           C  
ATOM   4456  HA2 GLY   303      46.865  86.459  85.902  1.00  0.00           H  
ATOM   4457  HA3 GLY   303      47.485  86.737  84.286  1.00  0.00           H  
ATOM   4458  C   GLY   303      49.053  86.347  85.771  1.00  0.00           C  
ATOM   4459  O   GLY   303      49.075  85.312  86.449  1.00  0.00           O  
ATOM   4460  N   LEU   304      50.167  87.076  85.521  1.00  0.00           N  
ATOM   4461  H   LEU   304      50.166  87.897  84.914  1.00  0.00           H  
ATOM   4462  CA  LEU   304      51.500  86.769  86.092  1.00  0.00           C  
ATOM   4463  HA  LEU   304      51.680  85.705  85.936  1.00  0.00           H  
ATOM   4464  CB  LEU   304      52.569  87.586  85.354  1.00  0.00           C  
ATOM   4465  HB2 LEU   304      52.390  87.485  84.283  1.00  0.00           H  
ATOM   4466  HB3 LEU   304      52.421  88.636  85.603  1.00  0.00           H  
ATOM   4467  CG  LEU   304      54.099  87.224  85.632  1.00  0.00           C  
ATOM   4468  HG  LEU   304      54.326  87.470  86.669  1.00  0.00           H  
ATOM   4469  CD1 LEU   304      54.385  85.711  85.476  1.00  0.00           C  
ATOM   4470 HD11 LEU   304      55.439  85.518  85.676  1.00  0.00           H  
ATOM   4471 HD12 LEU   304      53.774  85.150  86.183  1.00  0.00           H  
ATOM   4472 HD13 LEU   304      54.145  85.399  84.461  1.00  0.00           H  
ATOM   4473  CD2 LEU   304      54.966  88.035  84.720  1.00  0.00           C  
ATOM   4474 HD21 LEU   304      56.013  87.794  84.904  1.00  0.00           H  
ATOM   4475 HD22 LEU   304      54.717  87.806  83.683  1.00  0.00           H  
ATOM   4476 HD23 LEU   304      54.799  89.097  84.908  1.00  0.00           H  
ATOM   4477  C   LEU   304      51.589  86.941  87.617  1.00  0.00           C  
ATOM   4478  O   LEU   304      52.320  86.183  88.237  1.00  0.00           O  
ATOM   4479  N   ARG   305      50.766  87.817  88.238  1.00  0.00           N  
ATOM   4480  H   ARG   305      50.197  88.512  87.757  1.00  0.00           H  
ATOM   4481  CA  ARG   305      50.636  87.818  89.723  1.00  0.00           C  
ATOM   4482  HA  ARG   305      51.625  87.657  90.151  1.00  0.00           H  
ATOM   4483  CB  ARG   305      50.009  89.147  90.164  1.00  0.00           C  
ATOM   4484  HB2 ARG   305      50.558  89.951  89.676  1.00  0.00           H  
ATOM   4485  HB3 ARG   305      48.990  89.174  89.777  1.00  0.00           H  
ATOM   4486  CG  ARG   305      49.947  89.464  91.643  1.00  0.00           C  
ATOM   4487  HG2 ARG   305      49.320  88.734  92.153  1.00  0.00           H  
ATOM   4488  HG3 ARG   305      50.943  89.390  92.080  1.00  0.00           H  
ATOM   4489  CD  ARG   305      49.361  90.940  91.870  1.00  0.00           C  
ATOM   4490  HD2 ARG   305      48.587  91.142  91.129  1.00  0.00           H  
ATOM   4491  HD3 ARG   305      48.888  90.998  92.849  1.00  0.00           H  
ATOM   4492  NE  ARG   305      50.389  91.940  91.774  1.00  0.00           N  
ATOM   4493  HE  ARG   305      51.169  91.833  92.421  1.00  0.00           H  
ATOM   4494  CZ  ARG   305      50.458  92.968  90.967  1.00  0.00           C  
ATOM   4495  NH1 ARG   305      49.549  93.285  90.125  1.00  0.00           N  
ATOM   4496 HH11 ARG   305      48.703  92.721  90.053  1.00  0.00           H  
ATOM   4497 HH12 ARG   305      49.669  94.103  89.527  1.00  0.00           H  
ATOM   4498  NH2 ARG   305      51.574  93.609  90.820  1.00  0.00           N  
ATOM   4499 HH21 ARG   305      52.403  93.313  91.333  1.00  0.00           H  
ATOM   4500 HH22 ARG   305      51.622  94.410  90.190  1.00  0.00           H  
ATOM   4501  C   ARG   305      49.631  86.723  90.174  1.00  0.00           C  
ATOM   4502  O   ARG   305      49.856  86.086  91.225  1.00  0.00           O  
ATOM   4503  N   THR   306      48.629  86.381  89.392  1.00  0.00           N  
ATOM   4504  H   THR   306      48.397  86.847  88.515  1.00  0.00           H  
ATOM   4505  CA  THR   306      47.736  85.246  89.760  1.00  0.00           C  
ATOM   4506  HA  THR   306      47.322  85.493  90.738  1.00  0.00           H  
ATOM   4507  CB  THR   306      46.548  85.084  88.784  1.00  0.00           C  
ATOM   4508  HB  THR   306      46.911  84.752  87.810  1.00  0.00           H  
ATOM   4509  CG2 THR   306      45.577  84.106  89.428  1.00  0.00           C  
ATOM   4510 HG21 THR   306      44.719  83.961  88.773  1.00  0.00           H  
ATOM   4511 HG22 THR   306      46.076  83.151  89.589  1.00  0.00           H  
ATOM   4512 HG23 THR   306      45.238  84.505  90.384  1.00  0.00           H  
ATOM   4513  OG1 THR   306      45.843  86.335  88.656  1.00  0.00           O  
ATOM   4514  HG1 THR   306      46.440  87.009  88.266  1.00  0.00           H  
ATOM   4515  C   THR   306      48.491  83.960  89.887  1.00  0.00           C  
ATOM   4516  O   THR   306      48.424  83.222  90.858  1.00  0.00           O  
ATOM   4517  N   THR   307      49.283  83.685  88.838  1.00  0.00           N  
ATOM   4518  H   THR   307      49.262  84.222  87.970  1.00  0.00           H  
ATOM   4519  CA  THR   307      50.274  82.570  88.824  1.00  0.00           C  
ATOM   4520  HA  THR   307      49.686  81.662  88.961  1.00  0.00           H  
ATOM   4521  CB  THR   307      51.022  82.585  87.519  1.00  0.00           C  
ATOM   4522  HB  THR   307      51.353  83.614  87.378  1.00  0.00           H  
ATOM   4523  CG2 THR   307      52.218  81.599  87.506  1.00  0.00           C  
ATOM   4524 HG21 THR   307      52.722  81.652  86.541  1.00  0.00           H  
ATOM   4525 HG22 THR   307      52.919  81.866  88.297  1.00  0.00           H  
ATOM   4526 HG23 THR   307      51.854  80.585  87.669  1.00  0.00           H  
ATOM   4527  OG1 THR   307      50.161  82.069  86.479  1.00  0.00           O  
ATOM   4528  HG1 THR   307      50.572  81.276  86.077  1.00  0.00           H  
ATOM   4529  C   THR   307      51.328  82.612  89.982  1.00  0.00           C  
ATOM   4530  O   THR   307      51.528  81.627  90.722  1.00  0.00           O  
ATOM   4531  N   LEU   308      51.815  83.784  90.269  1.00  0.00           N  
ATOM   4532  H   LEU   308      51.523  84.632  89.785  1.00  0.00           H  
ATOM   4533  CA  LEU   308      52.821  84.027  91.301  1.00  0.00           C  
ATOM   4534  HA  LEU   308      53.559  83.234  91.192  1.00  0.00           H  
ATOM   4535  CB  LEU   308      53.427  85.440  91.050  1.00  0.00           C  
ATOM   4536  HB2 LEU   308      53.779  85.498  90.020  1.00  0.00           H  
ATOM   4537  HB3 LEU   308      52.644  86.189  91.162  1.00  0.00           H  
ATOM   4538  CG  LEU   308      54.584  85.787  91.991  1.00  0.00           C  
ATOM   4539  HG  LEU   308      54.305  85.490  93.003  1.00  0.00           H  
ATOM   4540  CD1 LEU   308      55.873  85.118  91.752  1.00  0.00           C  
ATOM   4541 HD11 LEU   308      56.601  85.456  92.490  1.00  0.00           H  
ATOM   4542 HD12 LEU   308      55.745  84.039  91.835  1.00  0.00           H  
ATOM   4543 HD13 LEU   308      56.229  85.366  90.753  1.00  0.00           H  
ATOM   4544  CD2 LEU   308      54.817  87.284  91.679  1.00  0.00           C  
ATOM   4545 HD21 LEU   308      55.633  87.661  92.295  1.00  0.00           H  
ATOM   4546 HD22 LEU   308      55.075  87.399  90.626  1.00  0.00           H  
ATOM   4547 HD23 LEU   308      53.910  87.847  91.893  1.00  0.00           H  
ATOM   4548  C   LEU   308      52.394  83.850  92.747  1.00  0.00           C  
ATOM   4549  O   LEU   308      53.117  83.333  93.575  1.00  0.00           O  
ATOM   4550  N   LYS   309      51.086  84.204  93.018  1.00  0.00           N  
ATOM   4551  H   LYS   309      50.504  84.735  92.370  1.00  0.00           H  
ATOM   4552  CA  LYS   309      50.420  83.853  94.247  1.00  0.00           C  
ATOM   4553  HA  LYS   309      51.183  84.053  94.999  1.00  0.00           H  
ATOM   4554  CB  LYS   309      49.250  84.725  94.557  1.00  0.00           C  
ATOM   4555  HB2 LYS   309      48.533  84.704  93.737  1.00  0.00           H  
ATOM   4556  HB3 LYS   309      48.731  84.360  95.444  1.00  0.00           H  
ATOM   4557  CG  LYS   309      49.734  86.105  94.780  1.00  0.00           C  
ATOM   4558  HG2 LYS   309      50.327  86.153  95.693  1.00  0.00           H  
ATOM   4559  HG3 LYS   309      50.382  86.413  93.962  1.00  0.00           H  
ATOM   4560  CD  LYS   309      48.512  87.052  94.883  1.00  0.00           C  
ATOM   4561  HD2 LYS   309      48.860  88.084  94.895  1.00  0.00           H  
ATOM   4562  HD3 LYS   309      47.891  86.934  93.996  1.00  0.00           H  
ATOM   4563  CE  LYS   309      47.673  86.793  96.119  1.00  0.00           C  
ATOM   4564  HE2 LYS   309      47.361  85.748  96.128  1.00  0.00           H  
ATOM   4565  HE3 LYS   309      48.285  86.951  97.007  1.00  0.00           H  
ATOM   4566  NZ  LYS   309      46.465  87.666  96.195  1.00  0.00           N  
ATOM   4567  HZ1 LYS   309      45.931  87.445  97.058  1.00  0.00           H  
ATOM   4568  HZ2 LYS   309      46.759  88.663  96.215  1.00  0.00           H  
ATOM   4569  HZ3 LYS   309      45.864  87.499  95.363  1.00  0.00           H  
ATOM   4570  C   LYS   309      50.090  82.380  94.418  1.00  0.00           C  
ATOM   4571  O   LYS   309      50.303  81.765  95.465  1.00  0.00           O  
ATOM   4572  N   GLU   310      49.783  81.733  93.268  1.00  0.00           N  
ATOM   4573  H   GLU   310      49.764  82.182  92.352  1.00  0.00           H  
ATOM   4574  CA  GLU   310      49.448  80.306  93.248  1.00  0.00           C  
ATOM   4575  HA  GLU   310      48.729  80.058  94.028  1.00  0.00           H  
ATOM   4576  CB  GLU   310      48.839  79.999  91.892  1.00  0.00           C  
ATOM   4577  HB2 GLU   310      48.105  80.769  91.654  1.00  0.00           H  
ATOM   4578  HB3 GLU   310      49.619  80.057  91.133  1.00  0.00           H  
ATOM   4579  CG  GLU   310      48.142  78.585  91.799  1.00  0.00           C  
ATOM   4580  HG2 GLU   310      47.966  78.355  90.748  1.00  0.00           H  
ATOM   4581  HG3 GLU   310      48.835  77.833  92.178  1.00  0.00           H  
ATOM   4582  CD  GLU   310      46.815  78.449  92.556  1.00  0.00           C  
ATOM   4583  OE1 GLU   310      46.794  78.056  93.736  1.00  0.00           O  
ATOM   4584  OE2 GLU   310      45.784  78.963  92.093  1.00  0.00           O  
ATOM   4585  C   GLU   310      50.685  79.469  93.532  1.00  0.00           C  
ATOM   4586  O   GLU   310      50.666  78.457  94.258  1.00  0.00           O  
ATOM   4587  N   LEU   311      51.868  80.035  93.206  1.00  0.00           N  
ATOM   4588  H   LEU   311      51.930  80.869  92.621  1.00  0.00           H  
ATOM   4589  CA  LEU   311      53.185  79.534  93.638  1.00  0.00           C  
ATOM   4590  HA  LEU   311      53.049  78.456  93.562  1.00  0.00           H  
ATOM   4591  CB  LEU   311      54.284  80.125  92.728  1.00  0.00           C  
ATOM   4592  HB2 LEU   311      54.240  81.213  92.795  1.00  0.00           H  
ATOM   4593  HB3 LEU   311      55.255  79.821  93.116  1.00  0.00           H  
ATOM   4594  CG  LEU   311      54.204  79.727  91.254  1.00  0.00           C  
ATOM   4595  HG  LEU   311      53.183  79.930  90.933  1.00  0.00           H  
ATOM   4596  CD1 LEU   311      55.279  80.555  90.454  1.00  0.00           C  
ATOM   4597 HD11 LEU   311      55.237  80.284  89.400  1.00  0.00           H  
ATOM   4598 HD12 LEU   311      55.073  81.620  90.563  1.00  0.00           H  
ATOM   4599 HD13 LEU   311      56.273  80.336  90.845  1.00  0.00           H  
ATOM   4600  CD2 LEU   311      54.486  78.219  90.991  1.00  0.00           C  
ATOM   4601 HD21 LEU   311      54.411  78.015  89.923  1.00  0.00           H  
ATOM   4602 HD22 LEU   311      55.490  77.971  91.338  1.00  0.00           H  
ATOM   4603 HD23 LEU   311      53.757  77.613  91.528  1.00  0.00           H  
ATOM   4604  C   LEU   311      53.640  79.774  95.105  1.00  0.00           C  
ATOM   4605  O   LEU   311      54.153  78.860  95.729  1.00  0.00           O  
ATOM   4606  N   ARG   312      53.421  80.901  95.737  1.00  0.00           N  
ATOM   4607  H   ARG   312      53.174  81.743  95.216  1.00  0.00           H  
ATOM   4608  CA  ARG   312      53.479  81.176  97.218  1.00  0.00           C  
ATOM   4609  HA  ARG   312      54.400  80.878  97.719  1.00  0.00           H  
ATOM   4610  CB  ARG   312      53.344  82.757  97.330  1.00  0.00           C  
ATOM   4611  HB2 ARG   312      52.462  83.080  96.780  1.00  0.00           H  
ATOM   4612  HB3 ARG   312      53.187  83.028  98.373  1.00  0.00           H  
ATOM   4613  CG  ARG   312      54.535  83.488  96.811  1.00  0.00           C  
ATOM   4614  HG2 ARG   312      54.670  83.242  95.758  1.00  0.00           H  
ATOM   4615  HG3 ARG   312      54.344  84.559  96.866  1.00  0.00           H  
ATOM   4616  CD  ARG   312      55.824  83.173  97.565  1.00  0.00           C  
ATOM   4617  HD2 ARG   312      55.692  83.427  98.616  1.00  0.00           H  
ATOM   4618  HD3 ARG   312      56.012  82.101  97.516  1.00  0.00           H  
ATOM   4619  NE  ARG   312      56.991  83.889  97.042  1.00  0.00           N  
ATOM   4620  HE  ARG   312      56.806  84.566  96.302  1.00  0.00           H  
ATOM   4621  CZ  ARG   312      58.248  83.764  97.410  1.00  0.00           C  
ATOM   4622  NH1 ARG   312      58.538  83.131  98.492  1.00  0.00           N  
ATOM   4623 HH11 ARG   312      57.794  82.726  99.060  1.00  0.00           H  
ATOM   4624 HH12 ARG   312      59.512  83.032  98.780  1.00  0.00           H  
ATOM   4625  NH2 ARG   312      59.214  84.223  96.736  1.00  0.00           N  
ATOM   4626 HH21 ARG   312      59.035  84.715  95.861  1.00  0.00           H  
ATOM   4627 HH22 ARG   312      60.170  84.098  97.066  1.00  0.00           H  
ATOM   4628  C   ARG   312      52.421  80.337  97.932  1.00  0.00           C  
ATOM   4629  O   ARG   312      52.661  80.017  99.055  1.00  0.00           O  
ATOM   4630  N   GLU   313      51.240  80.054  97.450  1.00  0.00           N  
ATOM   4631  H   GLU   313      50.814  80.485  96.629  1.00  0.00           H  
ATOM   4632  CA  GLU   313      50.408  78.991  98.159  1.00  0.00           C  
ATOM   4633  HA  GLU   313      50.415  79.116  99.242  1.00  0.00           H  
ATOM   4634  CB  GLU   313      48.979  79.162  97.611  1.00  0.00           C  
ATOM   4635  HB2 GLU   313      48.689  80.207  97.733  1.00  0.00           H  
ATOM   4636  HB3 GLU   313      48.998  78.959  96.540  1.00  0.00           H  
ATOM   4637  CG  GLU   313      47.878  78.274  98.256  1.00  0.00           C  
ATOM   4638  HG2 GLU   313      48.004  77.233  97.957  1.00  0.00           H  
ATOM   4639  HG3 GLU   313      47.952  78.304  99.343  1.00  0.00           H  
ATOM   4640  CD  GLU   313      46.465  78.819  97.781  1.00  0.00           C  
ATOM   4641  OE1 GLU   313      46.191  80.062  97.650  1.00  0.00           O  
ATOM   4642  OE2 GLU   313      45.540  77.983  97.535  1.00  0.00           O  
ATOM   4643  C   GLU   313      50.998  77.549  97.952  1.00  0.00           C  
ATOM   4644  O   GLU   313      51.053  76.865  98.989  1.00  0.00           O  
ATOM   4645  N   ALA   314      51.612  77.205  96.798  1.00  0.00           N  
ATOM   4646  H   ALA   314      51.658  77.798  95.971  1.00  0.00           H  
ATOM   4647  CA  ALA   314      52.286  75.876  96.661  1.00  0.00           C  
ATOM   4648  HA  ALA   314      51.551  75.203  97.102  1.00  0.00           H  
ATOM   4649  CB  ALA   314      52.514  75.369  95.186  1.00  0.00           C  
ATOM   4650  HB1 ALA   314      53.010  74.399  95.207  1.00  0.00           H  
ATOM   4651  HB2 ALA   314      51.554  75.276  94.680  1.00  0.00           H  
ATOM   4652  HB3 ALA   314      53.139  76.083  94.649  1.00  0.00           H  
ATOM   4653  C   ALA   314      53.642  75.780  97.472  1.00  0.00           C  
ATOM   4654  O   ALA   314      54.242  74.687  97.461  1.00  0.00           O  
ATOM   4655  N   GLY   315      54.004  76.873  98.098  1.00  0.00           N  
ATOM   4656  H   GLY   315      53.448  77.728  98.090  1.00  0.00           H  
ATOM   4657  CA  GLY   315      55.238  76.980  98.869  1.00  0.00           C  
ATOM   4658  HA2 GLY   315      55.116  77.795  99.582  1.00  0.00           H  
ATOM   4659  HA3 GLY   315      55.352  76.064  99.448  1.00  0.00           H  
ATOM   4660  C   GLY   315      56.565  77.221  98.089  1.00  0.00           C  
ATOM   4661  O   GLY   315      57.620  76.918  98.670  1.00  0.00           O  
ATOM   4662  N   VAL   316      56.548  77.708  96.867  1.00  0.00           N  
ATOM   4663  H   VAL   316      55.711  78.069  96.408  1.00  0.00           H  
ATOM   4664  CA  VAL   316      57.787  77.770  96.034  1.00  0.00           C  
ATOM   4665  HA  VAL   316      58.427  76.923  96.281  1.00  0.00           H  
ATOM   4666  CB  VAL   316      57.394  77.790  94.554  1.00  0.00           C  
ATOM   4667  HB  VAL   316      56.885  78.742  94.407  1.00  0.00           H  
ATOM   4668  CG1 VAL   316      58.583  77.661  93.616  1.00  0.00           C  
ATOM   4669 HG11 VAL   316      58.235  77.683  92.584  1.00  0.00           H  
ATOM   4670 HG12 VAL   316      59.272  78.488  93.785  1.00  0.00           H  
ATOM   4671 HG13 VAL   316      59.096  76.718  93.807  1.00  0.00           H  
ATOM   4672  CG2 VAL   316      56.515  76.518  94.223  1.00  0.00           C  
ATOM   4673 HG21 VAL   316      56.235  76.533  93.169  1.00  0.00           H  
ATOM   4674 HG22 VAL   316      57.088  75.615  94.433  1.00  0.00           H  
ATOM   4675 HG23 VAL   316      55.614  76.527  94.838  1.00  0.00           H  
ATOM   4676  C   VAL   316      58.469  79.145  96.280  1.00  0.00           C  
ATOM   4677  O   VAL   316      57.758  80.074  96.568  1.00  0.00           O  
ATOM   4678  N   GLU   317      59.745  79.256  96.293  1.00  0.00           N  
ATOM   4679  H   GLU   317      60.360  78.453  96.423  1.00  0.00           H  
ATOM   4680  CA  GLU   317      60.468  80.508  96.131  1.00  0.00           C  
ATOM   4681  HA  GLU   317      60.060  81.276  96.786  1.00  0.00           H  
ATOM   4682  CB  GLU   317      61.942  80.345  96.552  1.00  0.00           C  
ATOM   4683  HB2 GLU   317      61.972  80.092  97.611  1.00  0.00           H  
ATOM   4684  HB3 GLU   317      62.367  79.500  96.010  1.00  0.00           H  
ATOM   4685  CG  GLU   317      62.822  81.565  96.318  1.00  0.00           C  
ATOM   4686  HG2 GLU   317      63.868  81.295  96.459  1.00  0.00           H  
ATOM   4687  HG3 GLU   317      62.716  81.902  95.287  1.00  0.00           H  
ATOM   4688  CD  GLU   317      62.446  82.705  97.277  1.00  0.00           C  
ATOM   4689  OE1 GLU   317      63.315  83.588  97.431  1.00  0.00           O  
ATOM   4690  OE2 GLU   317      61.293  82.795  97.668  1.00  0.00           O  
ATOM   4691  C   GLU   317      60.300  80.975  94.727  1.00  0.00           C  
ATOM   4692  O   GLU   317      60.956  80.503  93.765  1.00  0.00           O  
ATOM   4693  N   ALA   318      59.317  81.860  94.546  1.00  0.00           N  
ATOM   4694  H   ALA   318      58.810  82.268  95.331  1.00  0.00           H  
ATOM   4695  CA  ALA   318      58.846  82.351  93.272  1.00  0.00           C  
ATOM   4696  HA  ALA   318      59.640  82.077  92.577  1.00  0.00           H  
ATOM   4697  CB  ALA   318      57.474  81.673  92.952  1.00  0.00           C  
ATOM   4698  HB1 ALA   318      57.104  82.035  91.991  1.00  0.00           H  
ATOM   4699  HB2 ALA   318      57.604  80.592  92.906  1.00  0.00           H  
ATOM   4700  HB3 ALA   318      56.754  81.921  93.732  1.00  0.00           H  
ATOM   4701  C   ALA   318      58.738  83.853  93.070  1.00  0.00           C  
ATOM   4702  O   ALA   318      58.407  84.530  94.025  1.00  0.00           O  
ATOM   4703  N   ASP   319      59.108  84.309  91.898  1.00  0.00           N  
ATOM   4704  H   ASP   319      59.400  83.669  91.160  1.00  0.00           H  
ATOM   4705  CA  ASP   319      59.171  85.770  91.432  1.00  0.00           C  
ATOM   4706  HA  ASP   319      58.321  86.296  91.866  1.00  0.00           H  
ATOM   4707  CB  ASP   319      60.442  86.456  91.900  1.00  0.00           C  
ATOM   4708  HB2 ASP   319      60.828  85.944  92.781  1.00  0.00           H  
ATOM   4709  HB3 ASP   319      61.206  86.378  91.126  1.00  0.00           H  
ATOM   4710  CG  ASP   319      60.199  87.918  92.229  1.00  0.00           C  
ATOM   4711  OD1 ASP   319      59.168  88.419  91.825  1.00  0.00           O  
ATOM   4712  OD2 ASP   319      61.029  88.606  92.839  1.00  0.00           O  
ATOM   4713  C   ASP   319      59.107  85.824  89.894  1.00  0.00           C  
ATOM   4714  O   ASP   319      59.289  84.800  89.277  1.00  0.00           O  
ATOM   4715  N   GLY   320      58.892  87.015  89.324  1.00  0.00           N  
ATOM   4716  H   GLY   320      58.796  87.903  89.815  1.00  0.00           H  
ATOM   4717  CA  GLY   320      58.782  87.067  87.881  1.00  0.00           C  
ATOM   4718  HA2 GLY   320      59.688  86.640  87.452  1.00  0.00           H  
ATOM   4719  HA3 GLY   320      57.952  86.428  87.576  1.00  0.00           H  
ATOM   4720  C   GLY   320      58.569  88.451  87.276  1.00  0.00           C  
ATOM   4721  O   GLY   320      58.256  89.363  88.000  1.00  0.00           O  
ATOM   4722  N   ARG   321      58.685  88.591  85.947  1.00  0.00           N  
ATOM   4723  H   ARG   321      58.852  87.800  85.323  1.00  0.00           H  
ATOM   4724  CA  ARG   321      58.587  89.833  85.265  1.00  0.00           C  
ATOM   4725  HA  ARG   321      58.029  90.491  85.929  1.00  0.00           H  
ATOM   4726  CB  ARG   321      59.988  90.391  84.970  1.00  0.00           C  
ATOM   4727  HB2 ARG   321      60.619  89.562  84.651  1.00  0.00           H  
ATOM   4728  HB3 ARG   321      59.904  91.073  84.123  1.00  0.00           H  
ATOM   4729  CG  ARG   321      60.735  91.150  86.132  1.00  0.00           C  
ATOM   4730  HG2 ARG   321      60.876  90.464  86.968  1.00  0.00           H  
ATOM   4731  HG3 ARG   321      61.728  91.438  85.785  1.00  0.00           H  
ATOM   4732  CD  ARG   321      60.024  92.363  86.619  1.00  0.00           C  
ATOM   4733  HD2 ARG   321      59.049  92.066  87.002  1.00  0.00           H  
ATOM   4734  HD3 ARG   321      60.582  92.782  87.455  1.00  0.00           H  
ATOM   4735  NE  ARG   321      59.841  93.380  85.634  1.00  0.00           N  
ATOM   4736  HE  ARG   321      60.187  93.169  84.698  1.00  0.00           H  
ATOM   4737  CZ  ARG   321      59.269  94.567  85.798  1.00  0.00           C  
ATOM   4738  NH1 ARG   321      59.060  95.004  86.975  1.00  0.00           N  
ATOM   4739 HH11 ARG   321      59.330  94.442  87.782  1.00  0.00           H  
ATOM   4740 HH12 ARG   321      58.621  95.914  87.110  1.00  0.00           H  
ATOM   4741  NH2 ARG   321      58.831  95.270  84.812  1.00  0.00           N  
ATOM   4742 HH21 ARG   321      58.918  94.920  83.858  1.00  0.00           H  
ATOM   4743 HH22 ARG   321      58.400  96.177  84.985  1.00  0.00           H  
ATOM   4744  C   ARG   321      57.863  89.734  83.983  1.00  0.00           C  
ATOM   4745  O   ARG   321      58.110  88.798  83.214  1.00  0.00           O  
ATOM   4746  N   THR   322      56.960  90.666  83.736  1.00  0.00           N  
ATOM   4747  H   THR   322      56.692  91.366  84.428  1.00  0.00           H  
ATOM   4748  CA  THR   322      56.229  90.811  82.434  1.00  0.00           C  
ATOM   4749  HA  THR   322      55.631  89.903  82.362  1.00  0.00           H  
ATOM   4750  CB  THR   322      55.291  92.107  82.407  1.00  0.00           C  
ATOM   4751  HB  THR   322      54.937  92.051  81.378  1.00  0.00           H  
ATOM   4752  CG2 THR   322      54.121  92.125  83.377  1.00  0.00           C  
ATOM   4753 HG21 THR   322      53.565  93.056  83.259  1.00  0.00           H  
ATOM   4754 HG22 THR   322      53.463  91.281  83.170  1.00  0.00           H  
ATOM   4755 HG23 THR   322      54.495  92.053  84.398  1.00  0.00           H  
ATOM   4756  OG1 THR   322      55.979  93.305  82.720  1.00  0.00           O  
ATOM   4757  HG1 THR   322      55.354  94.059  82.685  1.00  0.00           H  
ATOM   4758  C   THR   322      57.174  90.913  81.214  1.00  0.00           C  
ATOM   4759  O   THR   322      58.366  91.213  81.339  1.00  0.00           O  
ATOM   4760  N   CYS   323      56.624  90.415  80.090  1.00  0.00           N  
ATOM   4761  H   CYS   323      55.779  89.844  80.038  1.00  0.00           H  
ATOM   4762  CA  CYS   323      57.309  90.718  78.785  1.00  0.00           C  
ATOM   4763  HA  CYS   323      57.679  91.743  78.756  1.00  0.00           H  
ATOM   4764  CB  CYS   323      58.401  89.682  78.670  1.00  0.00           C  
ATOM   4765  HB2 CYS   323      58.961  89.652  79.604  1.00  0.00           H  
ATOM   4766  HB3 CYS   323      57.943  88.702  78.540  1.00  0.00           H  
ATOM   4767  SG  CYS   323      59.554  89.981  77.302  1.00  0.00           S  
ATOM   4768  HG  CYS   323      59.852  88.851  76.732  1.00  0.00           H  
ATOM   4769  C   CYS   323      56.335  90.515  77.612  1.00  0.00           C  
ATOM   4770  O   CYS   323      55.486  89.665  77.587  1.00  0.00           O  
ATOM   4771  N   ASP   324      56.684  91.009  76.389  1.00  0.00           N  
ATOM   4772  H   ASP   324      57.271  91.839  76.316  1.00  0.00           H  
ATOM   4773  CA  ASP   324      56.336  90.516  75.101  1.00  0.00           C  
ATOM   4774  HA  ASP   324      55.912  89.518  75.213  1.00  0.00           H  
ATOM   4775  CB  ASP   324      55.255  91.427  74.464  1.00  0.00           C  
ATOM   4776  HB2 ASP   324      54.321  91.297  75.009  1.00  0.00           H  
ATOM   4777  HB3 ASP   324      55.555  92.468  74.589  1.00  0.00           H  
ATOM   4778  CG  ASP   324      55.005  91.171  73.011  1.00  0.00           C  
ATOM   4779  OD1 ASP   324      55.283  90.080  72.500  1.00  0.00           O  
ATOM   4780  OD2 ASP   324      54.445  92.107  72.393  1.00  0.00           O  
ATOM   4781  C   ASP   324      57.580  90.344  74.194  1.00  0.00           C  
ATOM   4782  O   ASP   324      58.243  91.311  73.884  1.00  0.00           O  
ATOM   4783  N   VAL   325      57.836  89.090  73.846  1.00  0.00           N  
ATOM   4784  H   VAL   325      57.210  88.318  74.074  1.00  0.00           H  
ATOM   4785  CA  VAL   325      59.022  88.674  73.111  1.00  0.00           C  
ATOM   4786  HA  VAL   325      59.855  89.104  73.668  1.00  0.00           H  
ATOM   4787  CB  VAL   325      59.168  87.116  73.074  1.00  0.00           C  
ATOM   4788  HB  VAL   325      60.172  86.922  72.697  1.00  0.00           H  
ATOM   4789  CG1 VAL   325      59.087  86.456  74.394  1.00  0.00           C  
ATOM   4790 HG11 VAL   325      59.199  85.379  74.270  1.00  0.00           H  
ATOM   4791 HG12 VAL   325      59.883  86.832  75.038  1.00  0.00           H  
ATOM   4792 HG13 VAL   325      58.120  86.671  74.849  1.00  0.00           H  
ATOM   4793  CG2 VAL   325      58.094  86.529  72.167  1.00  0.00           C  
ATOM   4794 HG21 VAL   325      58.192  85.445  72.140  1.00  0.00           H  
ATOM   4795 HG22 VAL   325      57.109  86.793  72.552  1.00  0.00           H  
ATOM   4796 HG23 VAL   325      58.210  86.929  71.160  1.00  0.00           H  
ATOM   4797  C   VAL   325      59.101  89.234  71.684  1.00  0.00           C  
ATOM   4798  O   VAL   325      60.107  89.042  70.954  1.00  0.00           O  
ATOM   4799  N   ARG   326      58.052  89.921  71.236  1.00  0.00           N  
ATOM   4800  H   ARG   326      57.194  89.997  71.781  1.00  0.00           H  
ATOM   4801  CA  ARG   326      57.965  90.609  70.011  1.00  0.00           C  
ATOM   4802  HA  ARG   326      58.275  89.864  69.277  1.00  0.00           H  
ATOM   4803  CB  ARG   326      56.558  91.081  69.611  1.00  0.00           C  
ATOM   4804  HB2 ARG   326      56.064  91.518  70.478  1.00  0.00           H  
ATOM   4805  HB3 ARG   326      56.641  91.868  68.861  1.00  0.00           H  
ATOM   4806  CG  ARG   326      55.701  89.938  69.059  1.00  0.00           C  
ATOM   4807  HG2 ARG   326      56.131  89.617  68.111  1.00  0.00           H  
ATOM   4808  HG3 ARG   326      55.774  89.095  69.746  1.00  0.00           H  
ATOM   4809  CD  ARG   326      54.232  90.240  68.834  1.00  0.00           C  
ATOM   4810  HD2 ARG   326      54.143  90.967  68.027  1.00  0.00           H  
ATOM   4811  HD3 ARG   326      53.733  89.331  68.500  1.00  0.00           H  
ATOM   4812  NE  ARG   326      53.526  90.762  70.025  1.00  0.00           N  
ATOM   4813  HE  ARG   326      54.022  90.684  70.911  1.00  0.00           H  
ATOM   4814  CZ  ARG   326      52.328  91.317  70.075  1.00  0.00           C  
ATOM   4815  NH1 ARG   326      51.415  91.222  69.115  1.00  0.00           N  
ATOM   4816 HH11 ARG   326      51.618  90.690  68.268  1.00  0.00           H  
ATOM   4817 HH12 ARG   326      50.508  91.678  69.224  1.00  0.00           H  
ATOM   4818  NH2 ARG   326      52.002  91.999  71.086  1.00  0.00           N  
ATOM   4819 HH21 ARG   326      52.663  92.120  71.854  1.00  0.00           H  
ATOM   4820 HH22 ARG   326      51.080  92.432  71.134  1.00  0.00           H  
ATOM   4821  C   ARG   326      58.895  91.868  70.018  1.00  0.00           C  
ATOM   4822  O   ARG   326      58.932  92.567  69.001  1.00  0.00           O  
ATOM   4823  N   SER   327      59.690  92.145  71.078  1.00  0.00           N  
ATOM   4824  H   SER   327      59.563  91.697  71.986  1.00  0.00           H  
ATOM   4825  CA  SER   327      60.798  93.093  71.060  1.00  0.00           C  
ATOM   4826  HA  SER   327      61.160  93.129  70.033  1.00  0.00           H  
ATOM   4827  CB  SER   327      60.264  94.452  71.546  1.00  0.00           C  
ATOM   4828  HB2 SER   327      60.857  95.240  71.081  1.00  0.00           H  
ATOM   4829  HB3 SER   327      59.242  94.567  71.186  1.00  0.00           H  
ATOM   4830  OG  SER   327      60.268  94.660  72.929  1.00  0.00           O  
ATOM   4831  HG  SER   327      59.913  95.551  73.127  1.00  0.00           H  
ATOM   4832  C   SER   327      62.037  92.689  71.876  1.00  0.00           C  
ATOM   4833  O   SER   327      61.962  91.765  72.638  1.00  0.00           O  
ATOM   4834  N   VAL   328      63.165  93.278  71.509  1.00  0.00           N  
ATOM   4835  H   VAL   328      63.186  94.097  70.902  1.00  0.00           H  
ATOM   4836  CA  VAL   328      64.513  92.824  71.930  1.00  0.00           C  
ATOM   4837  HA  VAL   328      64.511  91.743  72.057  1.00  0.00           H  
ATOM   4838  CB  VAL   328      65.578  93.090  70.837  1.00  0.00           C  
ATOM   4839  HB  VAL   328      65.441  94.144  70.596  1.00  0.00           H  
ATOM   4840  CG1 VAL   328      67.000  92.809  71.326  1.00  0.00           C  
ATOM   4841 HG11 VAL   328      67.707  93.010  70.522  1.00  0.00           H  
ATOM   4842 HG12 VAL   328      67.225  93.453  72.177  1.00  0.00           H  
ATOM   4843 HG13 VAL   328      67.081  91.766  71.628  1.00  0.00           H  
ATOM   4844  CG2 VAL   328      65.389  92.216  69.569  1.00  0.00           C  
ATOM   4845 HG21 VAL   328      66.168  92.452  68.843  1.00  0.00           H  
ATOM   4846 HG22 VAL   328      65.454  91.162  69.839  1.00  0.00           H  
ATOM   4847 HG23 VAL   328      64.412  92.418  69.128  1.00  0.00           H  
ATOM   4848  C   VAL   328      64.842  93.428  73.245  1.00  0.00           C  
ATOM   4849  O   VAL   328      65.363  92.705  74.103  1.00  0.00           O  
ATOM   4850  N   PRO   329      64.610  94.785  73.524  1.00  0.00           N  
ATOM   4851  CD  PRO   329      64.141  95.767  72.568  1.00  0.00           C  
ATOM   4852  HD2 PRO   329      63.053  95.831  72.559  1.00  0.00           H  
ATOM   4853  HD3 PRO   329      64.454  95.518  71.553  1.00  0.00           H  
ATOM   4854  CG  PRO   329      64.777  97.075  73.046  1.00  0.00           C  
ATOM   4855  HG2 PRO   329      64.174  97.936  72.758  1.00  0.00           H  
ATOM   4856  HG3 PRO   329      65.766  97.217  72.607  1.00  0.00           H  
ATOM   4857  CB  PRO   329      64.862  96.947  74.556  1.00  0.00           C  
ATOM   4858  HB2 PRO   329      63.973  97.349  75.041  1.00  0.00           H  
ATOM   4859  HB3 PRO   329      65.717  97.492  74.954  1.00  0.00           H  
ATOM   4860  CA  PRO   329      65.004  95.370  74.807  1.00  0.00           C  
ATOM   4861  HA  PRO   329      66.011  95.040  75.062  1.00  0.00           H  
ATOM   4862  C   PRO   329      64.260  94.894  76.072  1.00  0.00           C  
ATOM   4863  O   PRO   329      64.746  95.067  77.183  1.00  0.00           O  
ATOM   4864  N   GLU   330      63.031  94.419  75.745  1.00  0.00           N  
ATOM   4865  H   GLU   330      62.594  94.507  74.828  1.00  0.00           H  
ATOM   4866  CA  GLU   330      62.235  93.717  76.755  1.00  0.00           C  
ATOM   4867  HA  GLU   330      62.206  94.229  77.719  1.00  0.00           H  
ATOM   4868  CB  GLU   330      60.804  93.664  76.162  1.00  0.00           C  
ATOM   4869  HB2 GLU   330      60.548  94.635  75.739  1.00  0.00           H  
ATOM   4870  HB3 GLU   330      60.775  92.944  75.345  1.00  0.00           H  
ATOM   4871  CG  GLU   330      59.756  93.272  77.243  1.00  0.00           C  
ATOM   4872  HG2 GLU   330      58.917  92.770  76.761  1.00  0.00           H  
ATOM   4873  HG3 GLU   330      60.205  92.555  77.931  1.00  0.00           H  
ATOM   4874  CD  GLU   330      59.229  94.475  78.043  1.00  0.00           C  
ATOM   4875  OE1 GLU   330      58.054  94.912  77.745  1.00  0.00           O  
ATOM   4876  OE2 GLU   330      59.896  94.917  78.975  1.00  0.00           O  
ATOM   4877  C   GLU   330      62.870  92.331  77.156  1.00  0.00           C  
ATOM   4878  O   GLU   330      62.681  91.963  78.304  1.00  0.00           O  
ATOM   4879  N   ILE   331      63.613  91.593  76.315  1.00  0.00           N  
ATOM   4880  H   ILE   331      63.746  91.847  75.337  1.00  0.00           H  
ATOM   4881  CA  ILE   331      64.297  90.382  76.681  1.00  0.00           C  
ATOM   4882  HA  ILE   331      63.664  89.800  77.350  1.00  0.00           H  
ATOM   4883  CB  ILE   331      64.577  89.562  75.418  1.00  0.00           C  
ATOM   4884  HB  ILE   331      65.186  90.110  74.698  1.00  0.00           H  
ATOM   4885  CG2 ILE   331      65.575  88.417  75.559  1.00  0.00           C  
ATOM   4886 HG21 ILE   331      65.688  87.914  74.598  1.00  0.00           H  
ATOM   4887 HG22 ILE   331      66.540  88.810  75.878  1.00  0.00           H  
ATOM   4888 HG23 ILE   331      65.210  87.706  76.300  1.00  0.00           H  
ATOM   4889  CG1 ILE   331      63.172  89.299  74.771  1.00  0.00           C  
ATOM   4890 HG12 ILE   331      62.655  90.256  74.684  1.00  0.00           H  
ATOM   4891 HG13 ILE   331      63.329  88.930  73.757  1.00  0.00           H  
ATOM   4892  CD1 ILE   331      62.264  88.346  75.475  1.00  0.00           C  
ATOM   4893 HD11 ILE   331      61.329  88.257  74.922  1.00  0.00           H  
ATOM   4894 HD12 ILE   331      62.742  87.369  75.540  1.00  0.00           H  
ATOM   4895 HD13 ILE   331      62.058  88.715  76.480  1.00  0.00           H  
ATOM   4896  C   ILE   331      65.612  90.699  77.441  1.00  0.00           C  
ATOM   4897  O   ILE   331      65.832  90.111  78.518  1.00  0.00           O  
ATOM   4898  N   GLU   332      66.326  91.760  77.002  1.00  0.00           N  
ATOM   4899  H   GLU   332      66.145  92.299  76.155  1.00  0.00           H  
ATOM   4900  CA  GLU   332      67.470  92.184  77.819  1.00  0.00           C  
ATOM   4901  HA  GLU   332      68.082  91.281  77.841  1.00  0.00           H  
ATOM   4902  CB  GLU   332      68.110  93.389  77.203  1.00  0.00           C  
ATOM   4903  HB2 GLU   332      67.394  94.211  77.181  1.00  0.00           H  
ATOM   4904  HB3 GLU   332      68.948  93.711  77.820  1.00  0.00           H  
ATOM   4905  CG  GLU   332      68.607  93.094  75.767  1.00  0.00           C  
ATOM   4906  HG2 GLU   332      68.954  92.062  75.711  1.00  0.00           H  
ATOM   4907  HG3 GLU   332      67.772  93.187  75.072  1.00  0.00           H  
ATOM   4908  CD  GLU   332      69.768  94.061  75.321  1.00  0.00           C  
ATOM   4909  OE1 GLU   332      70.132  95.009  76.076  1.00  0.00           O  
ATOM   4910  OE2 GLU   332      70.434  93.815  74.291  1.00  0.00           O  
ATOM   4911  C   GLU   332      67.197  92.593  79.286  1.00  0.00           C  
ATOM   4912  O   GLU   332      67.759  92.081  80.289  1.00  0.00           O  
ATOM   4913  N   ALA   333      66.151  93.393  79.437  1.00  0.00           N  
ATOM   4914  H   ALA   333      65.648  93.823  78.662  1.00  0.00           H  
ATOM   4915  CA  ALA   333      65.611  93.737  80.794  1.00  0.00           C  
ATOM   4916  HA  ALA   333      66.432  94.058  81.435  1.00  0.00           H  
ATOM   4917  CB  ALA   333      64.623  94.942  80.691  1.00  0.00           C  
ATOM   4918  HB1 ALA   333      64.238  95.182  81.682  1.00  0.00           H  
ATOM   4919  HB2 ALA   333      65.146  95.808  80.284  1.00  0.00           H  
ATOM   4920  HB3 ALA   333      63.795  94.678  80.034  1.00  0.00           H  
ATOM   4921  C   ALA   333      64.991  92.467  81.507  1.00  0.00           C  
ATOM   4922  O   ALA   333      64.945  92.418  82.709  1.00  0.00           O  
ATOM   4923  N   LEU   334      64.385  91.505  80.778  1.00  0.00           N  
ATOM   4924  H   LEU   334      64.232  91.563  79.770  1.00  0.00           H  
ATOM   4925  CA  LEU   334      63.884  90.255  81.409  1.00  0.00           C  
ATOM   4926  HA  LEU   334      63.215  90.471  82.243  1.00  0.00           H  
ATOM   4927  CB  LEU   334      63.087  89.460  80.289  1.00  0.00           C  
ATOM   4928  HB2 LEU   334      62.176  90.003  80.033  1.00  0.00           H  
ATOM   4929  HB3 LEU   334      63.690  89.400  79.383  1.00  0.00           H  
ATOM   4930  CG  LEU   334      62.730  88.055  80.760  1.00  0.00           C  
ATOM   4931  HG  LEU   334      63.676  87.573  81.003  1.00  0.00           H  
ATOM   4932  CD1 LEU   334      61.798  88.118  81.981  1.00  0.00           C  
ATOM   4933 HD11 LEU   334      61.554  87.105  82.304  1.00  0.00           H  
ATOM   4934 HD12 LEU   334      62.297  88.647  82.791  1.00  0.00           H  
ATOM   4935 HD13 LEU   334      60.883  88.645  81.713  1.00  0.00           H  
ATOM   4936  CD2 LEU   334      61.975  87.209  79.638  1.00  0.00           C  
ATOM   4937 HD21 LEU   334      61.744  86.216  80.025  1.00  0.00           H
[truncated: 12,049,421 more chars]
