# Supplementary material for: Path to Actinorhodin: Regio- and Stereoselective Ketone Reduction by a Type II Polyketide Ketoreductase Revealed in Atomistic Detail
Source: JACS Au. 2022 Apr 7;2(4):972–84. doi: 10.1021/jacsau.2c00086 (PMC9088766; doi:10.1021/jacsau.2c00086)
Supplement: Supplementary file 2 — au2c00086_si_002.zip [file au2c00086_si_002.zip › SI_files/Series_IA_starting_structures/M9-M12.pdb]

CRYST1  142.283  142.626  142.869  90.00  90.00  90.00 P 1           1
ATOM      1  N   MET     1      32.732  86.245  79.739  1.00  0.00           N  
ATOM      2  H1  MET     1      31.797  85.836  79.543  1.00  0.00           H  
ATOM      3  H2  MET     1      33.069  86.757  78.900  1.00  0.00           H  
ATOM      4  H3  MET     1      33.402  85.484  79.970  1.00  0.00           H  
ATOM      5  CA  MET     1      32.633  87.177  80.879  1.00  0.00           C  
ATOM      6  HA  MET     1      31.995  88.016  80.601  1.00  0.00           H  
ATOM      7  CB  MET     1      31.928  86.442  82.122  1.00  0.00           C  
ATOM      8  HB2 MET     1      30.934  86.101  81.835  1.00  0.00           H  
ATOM      9  HB3 MET     1      32.502  85.558  82.402  1.00  0.00           H  
ATOM     10  CG  MET     1      31.830  87.381  83.292  1.00  0.00           C  
ATOM     11  HG2 MET     1      32.841  87.712  83.527  1.00  0.00           H  
ATOM     12  HG3 MET     1      31.278  88.259  82.955  1.00  0.00           H  
ATOM     13  SD  MET     1      31.076  86.841  84.834  1.00  0.00           S  
ATOM     14  CE  MET     1      29.505  86.184  84.143  1.00  0.00           C  
ATOM     15  HE1 MET     1      28.886  85.795  84.952  1.00  0.00           H  
ATOM     16  HE2 MET     1      28.971  86.983  83.629  1.00  0.00           H  
ATOM     17  HE3 MET     1      29.725  85.383  83.437  1.00  0.00           H  
ATOM     18  C   MET     1      33.977  87.810  81.214  1.00  0.00           C  
ATOM     19  O   MET     1      34.921  87.077  81.610  1.00  0.00           O  
ATOM     20  N   ALA     2      34.033  89.153  81.222  1.00  0.00           N  
ATOM     21  H   ALA     2      33.212  89.748  81.108  1.00  0.00           H  
ATOM     22  CA  ALA     2      35.303  89.908  81.398  1.00  0.00           C  
ATOM     23  HA  ALA     2      36.196  89.284  81.398  1.00  0.00           H  
ATOM     24  CB  ALA     2      35.490  90.859  80.196  1.00  0.00           C  
ATOM     25  HB1 ALA     2      36.418  91.417  80.314  1.00  0.00           H  
ATOM     26  HB2 ALA     2      35.531  90.276  79.275  1.00  0.00           H  
ATOM     27  HB3 ALA     2      34.651  91.554  80.147  1.00  0.00           H  
ATOM     28  C   ALA     2      35.225  90.578  82.768  1.00  0.00           C  
ATOM     29  O   ALA     2      35.170  91.800  82.850  1.00  0.00           O  
ATOM     30  N   THR     3      35.336  89.730  83.780  1.00  0.00           N  
ATOM     31  H   THR     3      35.393  88.722  83.633  1.00  0.00           H  
ATOM     32  CA  THR     3      35.393  90.106  85.261  1.00  0.00           C  
ATOM     33  HA  THR     3      34.450  90.598  85.499  1.00  0.00           H  
ATOM     34  CB  THR     3      35.581  88.856  86.159  1.00  0.00           C  
ATOM     35  HB  THR     3      35.644  89.317  87.145  1.00  0.00           H  
ATOM     36  CG2 THR     3      34.460  87.848  86.170  1.00  0.00           C  
ATOM     37 HG21 THR     3      34.717  87.025  86.836  1.00  0.00           H  
ATOM     38 HG22 THR     3      33.545  88.326  86.519  1.00  0.00           H  
ATOM     39 HG23 THR     3      34.307  87.464  85.161  1.00  0.00           H  
ATOM     40  OG1 THR     3      36.740  88.107  85.797  1.00  0.00           O  
ATOM     41  HG1 THR     3      37.214  87.826  86.606  1.00  0.00           H  
ATOM     42  C   THR     3      36.554  90.996  85.516  1.00  0.00           C  
ATOM     43  O   THR     3      37.631  90.928  84.847  1.00  0.00           O  
ATOM     44  N   GLN     4      36.359  91.930  86.474  1.00  0.00           N  
ATOM     45  H   GLN     4      35.449  92.058  86.916  1.00  0.00           H  
ATOM     46  CA  GLN     4      37.341  92.832  86.989  1.00  0.00           C  
ATOM     47  HA  GLN     4      37.747  93.305  86.095  1.00  0.00           H  
ATOM     48  CB  GLN     4      36.725  93.859  87.922  1.00  0.00           C  
ATOM     49  HB2 GLN     4      36.254  93.336  88.755  1.00  0.00           H  
ATOM     50  HB3 GLN     4      37.521  94.474  88.340  1.00  0.00           H  
ATOM     51  CG  GLN     4      35.660  94.799  87.247  1.00  0.00           C  
ATOM     52  HG2 GLN     4      36.046  95.159  86.293  1.00  0.00           H  
ATOM     53  HG3 GLN     4      34.758  94.227  87.029  1.00  0.00           H  
ATOM     54  CD  GLN     4      35.309  95.983  88.131  1.00  0.00           C  
ATOM     55  OE1 GLN     4      35.912  96.270  89.092  1.00  0.00           O  
ATOM     56  NE2 GLN     4      34.173  96.649  87.862  1.00  0.00           N  
ATOM     57 HE21 GLN     4      33.630  96.417  87.029  1.00  0.00           H  
ATOM     58 HE22 GLN     4      33.854  97.389  88.489  1.00  0.00           H  
ATOM     59  C   GLN     4      38.508  92.158  87.741  1.00  0.00           C  
ATOM     60  O   GLN     4      39.595  92.745  87.812  1.00  0.00           O  
ATOM     61  N   ASP     5      38.350  90.950  88.289  1.00  0.00           N  
ATOM     62  H   ASP     5      37.431  90.512  88.374  1.00  0.00           H  
ATOM     63  CA  ASP     5      39.412  90.116  88.823  1.00  0.00           C  
ATOM     64  HA  ASP     5      40.115  90.832  89.248  1.00  0.00           H  
ATOM     65  CB  ASP     5      38.899  89.194  89.924  1.00  0.00           C  
ATOM     66  HB2 ASP     5      39.756  88.677  90.356  1.00  0.00           H  
ATOM     67  HB3 ASP     5      38.472  89.816  90.711  1.00  0.00           H  
ATOM     68  CG  ASP     5      37.888  88.171  89.551  1.00  0.00           C  
ATOM     69  OD1 ASP     5      37.224  87.562  90.430  1.00  0.00           O  
ATOM     70  OD2 ASP     5      37.584  88.017  88.355  1.00  0.00           O  
ATOM     71  C   ASP     5      40.245  89.340  87.791  1.00  0.00           C  
ATOM     72  O   ASP     5      41.309  88.893  88.212  1.00  0.00           O  
ATOM     73  N   SER     6      39.869  89.276  86.497  1.00  0.00           N  
ATOM     74  H   SER     6      39.125  89.875  86.138  1.00  0.00           H  
ATOM     75  CA  SER     6      40.411  88.401  85.446  1.00  0.00           C  
ATOM     76  HA  SER     6      40.290  87.390  85.834  1.00  0.00           H  
ATOM     77  CB  SER     6      39.690  88.571  84.134  1.00  0.00           C  
ATOM     78  HB2 SER     6      40.134  87.902  83.395  1.00  0.00           H  
ATOM     79  HB3 SER     6      38.652  88.264  84.257  1.00  0.00           H  
ATOM     80  OG  SER     6      39.725  89.863  83.650  1.00  0.00           O  
ATOM     81  HG  SER     6      39.118  90.426  84.176  1.00  0.00           H  
ATOM     82  C   SER     6      41.839  88.723  85.151  1.00  0.00           C  
ATOM     83  O   SER     6      42.430  89.632  85.743  1.00  0.00           O  
ATOM     84  N   GLU     7      42.530  87.867  84.407  1.00  0.00           N  
ATOM     85  H   GLU     7      42.100  87.055  83.963  1.00  0.00           H  
ATOM     86  CA  GLU     7      44.043  87.983  84.119  1.00  0.00           C  
ATOM     87  HA  GLU     7      44.453  88.276  85.085  1.00  0.00           H  
ATOM     88  CB  GLU     7      44.729  86.672  83.684  1.00  0.00           C  
ATOM     89  HB2 GLU     7      44.432  86.435  82.662  1.00  0.00           H  
ATOM     90  HB3 GLU     7      45.808  86.819  83.675  1.00  0.00           H  
ATOM     91  CG  GLU     7      44.386  85.460  84.609  1.00  0.00           C  
ATOM     92  HG2 GLU     7      43.458  85.023  84.241  1.00  0.00           H  
ATOM     93  HG3 GLU     7      45.168  84.715  84.469  1.00  0.00           H  
ATOM     94  CD  GLU     7      44.219  85.683  86.163  1.00  0.00           C  
ATOM     95  OE1 GLU     7      45.126  86.311  86.789  1.00  0.00           O  
ATOM     96  OE2 GLU     7      43.167  85.301  86.746  1.00  0.00           O  
ATOM     97  C   GLU     7      44.347  89.043  83.030  1.00  0.00           C  
ATOM     98  O   GLU     7      43.543  89.317  82.157  1.00  0.00           O  
ATOM     99  N   VAL     8      45.502  89.687  83.067  1.00  0.00           N  
ATOM    100  H   VAL     8      46.246  89.412  83.707  1.00  0.00           H  
ATOM    101  CA  VAL     8      45.877  90.830  82.243  1.00  0.00           C  
ATOM    102  HA  VAL     8      45.092  90.920  81.493  1.00  0.00           H  
ATOM    103  CB  VAL     8      45.926  92.140  83.105  1.00  0.00           C  
ATOM    104  HB  VAL     8      46.700  91.944  83.848  1.00  0.00           H  
ATOM    105  CG1 VAL     8      46.421  93.443  82.353  1.00  0.00           C  
ATOM    106 HG11 VAL     8      46.415  94.286  83.044  1.00  0.00           H  
ATOM    107 HG12 VAL     8      47.433  93.286  81.981  1.00  0.00           H  
ATOM    108 HG13 VAL     8      45.756  93.655  81.517  1.00  0.00           H  
ATOM    109  CG2 VAL     8      44.590  92.391  83.798  1.00  0.00           C  
ATOM    110 HG21 VAL     8      44.652  93.304  84.389  1.00  0.00           H  
ATOM    111 HG22 VAL     8      43.806  92.495  83.049  1.00  0.00           H  
ATOM    112 HG23 VAL     8      44.358  91.551  84.454  1.00  0.00           H  
ATOM    113  C   VAL     8      47.144  90.646  81.458  1.00  0.00           C  
ATOM    114  O   VAL     8      48.171  90.260  82.008  1.00  0.00           O  
ATOM    115  N   ALA     9      47.143  91.206  80.228  1.00  0.00           N  
ATOM    116  H   ALA     9      46.455  91.892  79.922  1.00  0.00           H  
ATOM    117  CA  ALA     9      48.126  90.877  79.230  1.00  0.00           C  
ATOM    118  HA  ALA     9      49.043  90.513  79.694  1.00  0.00           H  
ATOM    119  CB  ALA     9      47.422  89.911  78.362  1.00  0.00           C  
ATOM    120  HB1 ALA     9      48.086  89.592  77.559  1.00  0.00           H  
ATOM    121  HB2 ALA     9      47.120  89.043  78.950  1.00  0.00           H  
ATOM    122  HB3 ALA     9      46.537  90.382  77.933  1.00  0.00           H  
ATOM    123  C   ALA     9      48.519  92.113  78.344  1.00  0.00           C  
ATOM    124  O   ALA     9      47.710  93.022  78.159  1.00  0.00           O  
ATOM    125  N   LEU    10      49.732  92.090  77.837  1.00  0.00           N  
ATOM    126  H   LEU    10      50.316  91.260  77.944  1.00  0.00           H  
ATOM    127  CA  LEU    10      50.429  93.125  77.095  1.00  0.00           C  
ATOM    128  HA  LEU    10      49.692  93.806  76.670  1.00  0.00           H  
ATOM    129  CB  LEU    10      51.367  93.951  78.055  1.00  0.00           C  
ATOM    130  HB2 LEU    10      50.780  94.349  78.882  1.00  0.00           H  
ATOM    131  HB3 LEU    10      52.119  93.290  78.486  1.00  0.00           H  
ATOM    132  CG  LEU    10      52.073  95.122  77.308  1.00  0.00           C  
ATOM    133  HG  LEU    10      52.596  94.748  76.428  1.00  0.00           H  
ATOM    134  CD1 LEU    10      51.012  96.162  76.921  1.00  0.00           C  
ATOM    135 HD11 LEU    10      51.488  96.990  76.397  1.00  0.00           H  
ATOM    136 HD12 LEU    10      50.270  95.699  76.271  1.00  0.00           H  
ATOM    137 HD13 LEU    10      50.524  96.535  77.821  1.00  0.00           H  
ATOM    138  CD2 LEU    10      53.055  95.815  78.307  1.00  0.00           C  
ATOM    139 HD21 LEU    10      53.562  96.639  77.806  1.00  0.00           H  
ATOM    140 HD22 LEU    10      52.497  96.197  79.161  1.00  0.00           H  
ATOM    141 HD23 LEU    10      53.794  95.090  78.652  1.00  0.00           H  
ATOM    142  C   LEU    10      51.254  92.493  75.908  1.00  0.00           C  
ATOM    143  O   LEU    10      51.964  91.478  75.993  1.00  0.00           O  
ATOM    144  N   VAL    11      51.081  93.083  74.721  1.00  0.00           N  
ATOM    145  H   VAL    11      50.606  93.981  74.628  1.00  0.00           H  
ATOM    146  CA  VAL    11      51.535  92.546  73.422  1.00  0.00           C  
ATOM    147  HA  VAL    11      52.312  91.805  73.613  1.00  0.00           H  
ATOM    148  CB  VAL    11      50.428  91.723  72.641  1.00  0.00           C  
ATOM    149  HB  VAL    11      49.734  92.512  72.351  1.00  0.00           H  
ATOM    150  CG1 VAL    11      50.888  90.961  71.349  1.00  0.00           C  
ATOM    151 HG11 VAL    11      50.036  90.440  70.910  1.00  0.00           H  
ATOM    152 HG12 VAL    11      51.287  91.675  70.627  1.00  0.00           H  
ATOM    153 HG13 VAL    11      51.660  90.238  71.609  1.00  0.00           H  
ATOM    154  CG2 VAL    11      49.820  90.614  73.544  1.00  0.00           C  
ATOM    155 HG21 VAL    11      49.063  90.064  72.986  1.00  0.00           H  
ATOM    156 HG22 VAL    11      50.608  89.929  73.859  1.00  0.00           H  
ATOM    157 HG23 VAL    11      49.364  91.068  74.424  1.00  0.00           H  
ATOM    158  C   VAL    11      52.129  93.730  72.571  1.00  0.00           C  
ATOM    159  O   VAL    11      51.484  94.720  72.299  1.00  0.00           O  
ATOM    160  N   THR    12      53.390  93.674  72.090  1.00  0.00           N  
ATOM    161  H   THR    12      53.993  92.927  72.434  1.00  0.00           H  
ATOM    162  CA  THR    12      54.159  94.491  71.117  1.00  0.00           C  
ATOM    163  HA  THR    12      53.658  95.445  71.286  1.00  0.00           H  
ATOM    164  CB  THR    12      55.651  94.521  71.418  1.00  0.00           C  
ATOM    165  HB  THR    12      56.131  95.297  70.822  1.00  0.00           H  
ATOM    166  CG2 THR    12      55.902  94.847  72.930  1.00  0.00           C  
ATOM    167 HG21 THR    12      56.975  94.864  73.126  1.00  0.00           H  
ATOM    168 HG22 THR    12      55.474  95.820  73.169  1.00  0.00           H  
ATOM    169 HG23 THR    12      55.432  94.082  73.550  1.00  0.00           H  
ATOM    170  OG1 THR    12      56.180  93.277  71.108  1.00  0.00           O  
ATOM    171  HG1 THR    12      57.142  93.276  71.292  1.00  0.00           H  
ATOM    172  C   THR    12      54.028  94.216  69.647  1.00  0.00           C  
ATOM    173  O   THR    12      53.643  93.109  69.225  1.00  0.00           O  
ATOM    174  N   GLY    13      54.209  95.207  68.770  1.00  0.00           N  
ATOM    175  H   GLY    13      54.598  96.106  69.053  1.00  0.00           H  
ATOM    176  CA  GLY    13      53.884  95.161  67.294  1.00  0.00           C  
ATOM    177  HA2 GLY    13      53.838  96.189  66.933  1.00  0.00           H  
ATOM    178  HA3 GLY    13      54.719  94.681  66.786  1.00  0.00           H  
ATOM    179  C   GLY    13      52.595  94.452  66.850  1.00  0.00           C  
ATOM    180  O   GLY    13      52.707  93.552  65.990  1.00  0.00           O  
ATOM    181  N   ALA    14      51.477  94.767  67.483  1.00  0.00           N  
ATOM    182  H   ALA    14      51.396  95.545  68.137  1.00  0.00           H  
ATOM    183  CA  ALA    14      50.258  94.023  67.295  1.00  0.00           C  
ATOM    184  HA  ALA    14      50.490  92.967  67.169  1.00  0.00           H  
ATOM    185  CB  ALA    14      49.412  94.305  68.555  1.00  0.00           C  
ATOM    186  HB1 ALA    14      48.465  93.769  68.484  1.00  0.00           H  
ATOM    187  HB2 ALA    14      49.953  93.968  69.439  1.00  0.00           H  
ATOM    188  HB3 ALA    14      49.220  95.375  68.632  1.00  0.00           H  
ATOM    189  C   ALA    14      49.503  94.355  66.035  1.00  0.00           C  
ATOM    190  O   ALA    14      48.413  93.819  65.823  1.00  0.00           O  
ATOM    191  N   THR    15      50.054  95.167  65.105  1.00  0.00           N  
ATOM    192  H   THR    15      50.962  95.619  65.208  1.00  0.00           H  
ATOM    193  CA  THR    15      49.352  95.468  63.818  1.00  0.00           C  
ATOM    194  HA  THR    15      48.297  95.233  63.959  1.00  0.00           H  
ATOM    195  CB  THR    15      49.513  96.972  63.497  1.00  0.00           C  
ATOM    196  HB  THR    15      49.224  97.060  62.450  1.00  0.00           H  
ATOM    197  CG2 THR    15      48.646  97.805  64.496  1.00  0.00           C  
ATOM    198 HG21 THR    15      48.754  98.867  64.274  1.00  0.00           H  
ATOM    199 HG22 THR    15      47.598  97.519  64.395  1.00  0.00           H  
ATOM    200 HG23 THR    15      48.977  97.611  65.516  1.00  0.00           H  
ATOM    201  OG1 THR    15      50.800  97.470  63.668  1.00  0.00           O  
ATOM    202  HG1 THR    15      51.388  97.097  62.977  1.00  0.00           H  
ATOM    203  C   THR    15      49.779  94.570  62.637  1.00  0.00           C  
ATOM    204  O   THR    15      49.211  94.566  61.526  1.00  0.00           O  
ATOM    205  N   SER    16      50.691  93.592  62.804  1.00  0.00           N  
ATOM    206  H   SER    16      51.369  93.643  63.564  1.00  0.00           H  
ATOM    207  CA  SER    16      50.886  92.343  61.989  1.00  0.00           C  
ATOM    208  HA  SER    16      50.189  92.413  61.154  1.00  0.00           H  
ATOM    209  CB  SER    16      52.305  92.331  61.593  1.00  0.00           C  
ATOM    210  HB2 SER    16      52.617  93.340  61.320  1.00  0.00           H  
ATOM    211  HB3 SER    16      52.919  92.026  62.440  1.00  0.00           H  
ATOM    212  OG  SER    16      52.527  91.467  60.518  1.00  0.00           O  
ATOM    213  HG  SER    16      53.327  91.752  60.029  1.00  0.00           H  
ATOM    214  C   SER    16      50.450  91.008  62.570  1.00  0.00           C  
ATOM    215  O   SER    16      50.066  90.899  63.739  1.00  0.00           O  
ATOM    216  N   GLY    17      50.245  89.993  61.670  1.00  0.00           N  
ATOM    217  H   GLY    17      50.748  89.915  60.786  1.00  0.00           H  
ATOM    218  CA  GLY    17      49.257  88.901  61.902  1.00  0.00           C  
ATOM    219  HA2 GLY    17      48.338  89.342  62.291  1.00  0.00           H  
ATOM    220  HA3 GLY    17      49.010  88.450  60.941  1.00  0.00           H  
ATOM    221  C   GLY    17      49.704  87.796  62.855  1.00  0.00           C  
ATOM    222  O   GLY    17      48.770  87.169  63.311  1.00  0.00           O  
ATOM    223  N   ILE    18      51.008  87.554  63.101  1.00  0.00           N  
ATOM    224  H   ILE    18      51.797  87.847  62.526  1.00  0.00           H  
ATOM    225  CA  ILE    18      51.331  86.779  64.341  1.00  0.00           C  
ATOM    226  HA  ILE    18      50.704  85.891  64.256  1.00  0.00           H  
ATOM    227  CB  ILE    18      52.803  86.279  64.425  1.00  0.00           C  
ATOM    228  HB  ILE    18      53.421  87.156  64.234  1.00  0.00           H  
ATOM    229  CG2 ILE    18      53.194  85.708  65.785  1.00  0.00           C  
ATOM    230 HG21 ILE    18      54.234  85.384  65.758  1.00  0.00           H  
ATOM    231 HG22 ILE    18      53.072  86.475  66.550  1.00  0.00           H  
ATOM    232 HG23 ILE    18      52.555  84.857  66.021  1.00  0.00           H  
ATOM    233  CG1 ILE    18      53.008  85.159  63.411  1.00  0.00           C  
ATOM    234 HG12 ILE    18      53.061  84.191  63.910  1.00  0.00           H  
ATOM    235 HG13 ILE    18      52.172  85.113  62.713  1.00  0.00           H  
ATOM    236  CD1 ILE    18      54.333  85.470  62.667  1.00  0.00           C  
ATOM    237 HD11 ILE    18      54.525  84.692  61.926  1.00  0.00           H  
ATOM    238 HD12 ILE    18      54.252  86.434  62.167  1.00  0.00           H  
ATOM    239 HD13 ILE    18      55.155  85.499  63.384  1.00  0.00           H  
ATOM    240  C   ILE    18      50.938  87.542  65.662  1.00  0.00           C  
ATOM    241  O   ILE    18      50.119  87.041  66.409  1.00  0.00           O  
ATOM    242  N   GLY    19      51.319  88.749  65.947  1.00  0.00           N  
ATOM    243  H   GLY    19      51.923  89.307  65.344  1.00  0.00           H  
ATOM    244  CA  GLY    19      50.913  89.429  67.178  1.00  0.00           C  
ATOM    245  HA2 GLY    19      51.324  88.899  68.037  1.00  0.00           H  
ATOM    246  HA3 GLY    19      51.337  90.433  67.190  1.00  0.00           H  
ATOM    247  C   GLY    19      49.408  89.519  67.319  1.00  0.00           C  
ATOM    248  O   GLY    19      48.899  89.217  68.427  1.00  0.00           O  
ATOM    249  N   LEU    20      48.668  89.775  66.231  1.00  0.00           N  
ATOM    250  H   LEU    20      49.086  89.925  65.312  1.00  0.00           H  
ATOM    251  CA  LEU    20      47.191  89.873  66.215  1.00  0.00           C  
ATOM    252  HA  LEU    20      46.911  90.603  66.974  1.00  0.00           H  
ATOM    253  CB  LEU    20      46.708  90.318  64.866  1.00  0.00           C  
ATOM    254  HB2 LEU    20      47.138  91.298  64.660  1.00  0.00           H  
ATOM    255  HB3 LEU    20      47.110  89.631  64.121  1.00  0.00           H  
ATOM    256  CG  LEU    20      45.228  90.410  64.661  1.00  0.00           C  
ATOM    257  HG  LEU    20      44.741  89.440  64.769  1.00  0.00           H  
ATOM    258  CD1 LEU    20      44.664  91.419  65.695  1.00  0.00           C  
ATOM    259 HD11 LEU    20      43.585  91.506  65.568  1.00  0.00           H  
ATOM    260 HD12 LEU    20      44.884  91.067  66.702  1.00  0.00           H  
ATOM    261 HD13 LEU    20      45.128  92.394  65.541  1.00  0.00           H  
ATOM    262  CD2 LEU    20      45.012  91.031  63.208  1.00  0.00           C  
ATOM    263 HD21 LEU    20      43.946  91.122  63.004  1.00  0.00           H  
ATOM    264 HD22 LEU    20      45.476  92.018  63.161  1.00  0.00           H  
ATOM    265 HD23 LEU    20      45.469  90.380  62.462  1.00  0.00           H  
ATOM    266  C   LEU    20      46.517  88.482  66.552  1.00  0.00           C  
ATOM    267  O   LEU    20      45.541  88.494  67.311  1.00  0.00           O  
ATOM    268  N   GLU    21      46.984  87.419  65.903  1.00  0.00           N  
ATOM    269  H   GLU    21      47.730  87.470  65.209  1.00  0.00           H  
ATOM    270  CA  GLU    21      46.478  86.088  66.116  1.00  0.00           C  
ATOM    271  HA  GLU    21      45.435  86.080  65.801  1.00  0.00           H  
ATOM    272  CB  GLU    21      47.156  85.003  65.199  1.00  0.00           C  
ATOM    273  HB2 GLU    21      47.001  85.251  64.149  1.00  0.00           H  
ATOM    274  HB3 GLU    21      48.232  84.991  65.368  1.00  0.00           H  
ATOM    275  CG  GLU    21      46.567  83.640  65.502  1.00  0.00           C  
ATOM    276  HG2 GLU    21      47.213  82.868  65.082  1.00  0.00           H  
ATOM    277  HG3 GLU    21      46.549  83.489  66.581  1.00  0.00           H  
ATOM    278  CD  GLU    21      45.115  83.467  64.932  1.00  0.00           C  
ATOM    279  OE1 GLU    21      44.628  84.364  64.212  1.00  0.00           O  
ATOM    280  OE2 GLU    21      44.497  82.398  65.079  1.00  0.00           O  
ATOM    281  C   GLU    21      46.515  85.736  67.604  1.00  0.00           C  
ATOM    282  O   GLU    21      45.634  85.110  68.124  1.00  0.00           O  
ATOM    283  N   ILE    22      47.642  86.001  68.281  1.00  0.00           N  
ATOM    284  H   ILE    22      48.472  86.419  67.860  1.00  0.00           H  
ATOM    285  CA  ILE    22      47.773  85.714  69.667  1.00  0.00           C  
ATOM    286  HA  ILE    22      47.433  84.703  69.894  1.00  0.00           H  
ATOM    287  CB  ILE    22      49.299  85.884  70.023  1.00  0.00           C  
ATOM    288  HB  ILE    22      49.609  86.847  69.617  1.00  0.00           H  
ATOM    289  CG2 ILE    22      49.646  86.039  71.540  1.00  0.00           C  
ATOM    290 HG21 ILE    22      50.724  86.148  71.657  1.00  0.00           H  
ATOM    291 HG22 ILE    22      49.146  86.921  71.939  1.00  0.00           H  
ATOM    292 HG23 ILE    22      49.310  85.155  72.083  1.00  0.00           H  
ATOM    293  CG1 ILE    22      50.077  84.718  69.367  1.00  0.00           C  
ATOM    294 HG12 ILE    22      49.989  83.817  69.974  1.00  0.00           H  
ATOM    295 HG13 ILE    22      49.655  84.486  68.390  1.00  0.00           H  
ATOM    296  CD1 ILE    22      51.595  85.134  69.224  1.00  0.00           C  
ATOM    297 HD11 ILE    22      52.153  84.319  68.763  1.00  0.00           H  
ATOM    298 HD12 ILE    22      51.671  86.025  68.601  1.00  0.00           H  
ATOM    299 HD13 ILE    22      52.009  85.345  70.210  1.00  0.00           H  
ATOM    300  C   ILE    22      46.891  86.708  70.514  1.00  0.00           C  
ATOM    301  O   ILE    22      46.402  86.237  71.520  1.00  0.00           O  
ATOM    302  N   ALA    23      46.685  87.943  70.114  1.00  0.00           N  
ATOM    303  H   ALA    23      47.136  88.338  69.288  1.00  0.00           H  
ATOM    304  CA  ALA    23      45.787  88.891  70.801  1.00  0.00           C  
ATOM    305  HA  ALA    23      45.998  88.890  71.871  1.00  0.00           H  
ATOM    306  CB  ALA    23      46.042  90.307  70.254  1.00  0.00           C  
ATOM    307  HB1 ALA    23      45.382  91.015  70.756  1.00  0.00           H  
ATOM    308  HB2 ALA    23      47.080  90.586  70.435  1.00  0.00           H  
ATOM    309  HB3 ALA    23      45.844  90.324  69.182  1.00  0.00           H  
ATOM    310  C   ALA    23      44.330  88.468  70.653  1.00  0.00           C  
ATOM    311  O   ALA    23      43.596  88.731  71.620  1.00  0.00           O  
ATOM    312  N   ARG    24      43.870  87.842  69.552  1.00  0.00           N  
ATOM    313  H   ARG    24      44.383  87.828  68.670  1.00  0.00           H  
ATOM    314  CA  ARG    24      42.537  87.088  69.491  1.00  0.00           C  
ATOM    315  HA  ARG    24      41.837  87.812  69.907  1.00  0.00           H  
ATOM    316  CB  ARG    24      41.987  86.763  68.091  1.00  0.00           C  
ATOM    317  HB2 ARG    24      42.662  86.054  67.612  1.00  0.00           H  
ATOM    318  HB3 ARG    24      41.027  86.261  68.208  1.00  0.00           H  
ATOM    319  CG  ARG    24      41.795  87.958  67.148  1.00  0.00           C  
ATOM    320  HG2 ARG    24      41.136  88.677  67.636  1.00  0.00           H  
ATOM    321  HG3 ARG    24      42.759  88.448  67.017  1.00  0.00           H  
ATOM    322  CD  ARG    24      41.202  87.635  65.711  1.00  0.00           C  
ATOM    323  HD2 ARG    24      40.270  87.080  65.824  1.00  0.00           H  
ATOM    324  HD3 ARG    24      40.956  88.570  65.205  1.00  0.00           H  
ATOM    325  NE  ARG    24      42.115  86.873  64.889  1.00  0.00           N  
ATOM    326  HE  ARG    24      42.436  85.968  65.233  1.00  0.00           H  
ATOM    327  CZ  ARG    24      42.541  87.277  63.749  1.00  0.00           C  
ATOM    328  NH1 ARG    24      41.931  88.199  62.972  1.00  0.00           N  
ATOM    329 HH11 ARG    24      41.061  88.631  63.283  1.00  0.00           H  
ATOM    330 HH12 ARG    24      42.341  88.463  62.076  1.00  0.00           H  
ATOM    331  NH2 ARG    24      43.666  86.837  63.300  1.00  0.00           N  
ATOM    332 HH21 ARG    24      44.210  86.173  63.852  1.00  0.00           H  
ATOM    333 HH22 ARG    24      44.012  87.153  62.395  1.00  0.00           H  
ATOM    334  C   ARG    24      42.570  85.817  70.333  1.00  0.00           C  
ATOM    335  O   ARG    24      41.659  85.555  71.173  1.00  0.00           O  
ATOM    336  N   ARG    25      43.638  85.011  70.297  1.00  0.00           N  
ATOM    337  H   ARG    25      44.476  85.210  69.750  1.00  0.00           H  
ATOM    338  CA  ARG    25      43.702  83.757  71.048  1.00  0.00           C  
ATOM    339  HA  ARG    25      42.784  83.206  70.846  1.00  0.00           H  
ATOM    340  CB  ARG    25      44.824  82.859  70.534  1.00  0.00           C  
ATOM    341  HB2 ARG    25      44.648  82.612  69.487  1.00  0.00           H  
ATOM    342  HB3 ARG    25      45.773  83.396  70.578  1.00  0.00           H  
ATOM    343  CG  ARG    25      44.926  81.511  71.398  1.00  0.00           C  
ATOM    344  HG2 ARG    25      45.851  80.989  71.157  1.00  0.00           H  
ATOM    345  HG3 ARG    25      44.967  81.759  72.459  1.00  0.00           H  
ATOM    346  CD  ARG    25      43.732  80.591  71.132  1.00  0.00           C  
ATOM    347  HD2 ARG    25      42.800  81.101  71.374  1.00  0.00           H  
ATOM    348  HD3 ARG    25      43.686  80.326  70.076  1.00  0.00           H  
ATOM    349  NE  ARG    25      43.880  79.391  71.948  1.00  0.00           N  
ATOM    350  HE  ARG    25      43.649  79.512  72.935  1.00  0.00           H  
ATOM    351  CZ  ARG    25      44.263  78.182  71.614  1.00  0.00           C  
ATOM    352  NH1 ARG    25      44.740  77.902  70.451  1.00  0.00           N  
ATOM    353 HH11 ARG    25      44.833  78.636  69.747  1.00  0.00           H  
ATOM    354 HH12 ARG    25      45.027  76.948  70.234  1.00  0.00           H  
ATOM    355  NH2 ARG    25      44.260  77.211  72.504  1.00  0.00           N  
ATOM    356 HH21 ARG    25      43.959  77.397  73.461  1.00  0.00           H  
ATOM    357 HH22 ARG    25      44.559  76.274  72.238  1.00  0.00           H  
ATOM    358  C   ARG    25      43.633  83.942  72.596  1.00  0.00           C  
ATOM    359  O   ARG    25      42.986  83.215  73.291  1.00  0.00           O  
ATOM    360  N   LEU    26      44.309  84.989  73.120  1.00  0.00           N  
ATOM    361  H   LEU    26      44.869  85.646  72.576  1.00  0.00           H  
ATOM    362  CA  LEU    26      44.273  85.245  74.534  1.00  0.00           C  
ATOM    363  HA  LEU    26      44.542  84.282  74.971  1.00  0.00           H  
ATOM    364  CB  LEU    26      45.304  86.335  74.984  1.00  0.00           C  
ATOM    365  HB2 LEU    26      45.147  87.225  74.373  1.00  0.00           H  
ATOM    366  HB3 LEU    26      45.079  86.612  76.013  1.00  0.00           H  
ATOM    367  CG  LEU    26      46.761  85.962  74.905  1.00  0.00           C  
ATOM    368  HG  LEU    26      46.859  85.690  73.854  1.00  0.00           H  
ATOM    369  CD1 LEU    26      47.661  87.150  75.301  1.00  0.00           C  
ATOM    370 HD11 LEU    26      48.707  86.852  75.235  1.00  0.00           H  
ATOM    371 HD12 LEU    26      47.478  87.986  74.626  1.00  0.00           H  
ATOM    372 HD13 LEU    26      47.434  87.453  76.323  1.00  0.00           H  
ATOM    373  CD2 LEU    26      47.220  84.761  75.650  1.00  0.00           C  
ATOM    374 HD21 LEU    26      48.291  84.624  75.495  1.00  0.00           H  
ATOM    375 HD22 LEU    26      47.022  84.895  76.713  1.00  0.00           H  
ATOM    376 HD23 LEU    26      46.685  83.883  75.289  1.00  0.00           H  
ATOM    377  C   LEU    26      42.913  85.650  75.049  1.00  0.00           C  
ATOM    378  O   LEU    26      42.632  85.481  76.277  1.00  0.00           O  
ATOM    379  N   GLY    27      41.988  86.178  74.262  1.00  0.00           N  
ATOM    380  H   GLY    27      42.184  86.409  73.287  1.00  0.00           H  
ATOM    381  CA  GLY    27      40.620  86.497  74.642  1.00  0.00           C  
ATOM    382  HA2 GLY    27      40.630  87.041  75.586  1.00  0.00           H  
ATOM    383  HA3 GLY    27      40.188  87.163  73.895  1.00  0.00           H  
ATOM    384  C   GLY    27      39.703  85.228  74.790  1.00  0.00           C  
ATOM    385  O   GLY    27      38.972  85.219  75.775  1.00  0.00           O  
ATOM    386  N   LYS    28      39.959  84.171  73.983  1.00  0.00           N  
ATOM    387  H   LYS    28      40.583  84.212  73.178  1.00  0.00           H  
ATOM    388  CA  LYS    28      39.339  82.838  74.205  1.00  0.00           C  
ATOM    389  HA  LYS    28      38.276  83.053  74.320  1.00  0.00           H  
ATOM    390  CB  LYS    28      39.586  81.874  72.997  1.00  0.00           C  
ATOM    391  HB2 LYS    28      40.659  81.756  72.845  1.00  0.00           H  
ATOM    392  HB3 LYS    28      39.189  80.888  73.239  1.00  0.00           H  
ATOM    393  CG  LYS    28      38.928  82.384  71.670  1.00  0.00           C  
ATOM    394  HG2 LYS    28      37.871  82.576  71.853  1.00  0.00           H  
ATOM    395  HG3 LYS    28      39.383  83.336  71.397  1.00  0.00           H  
ATOM    396  CD  LYS    28      39.055  81.434  70.503  1.00  0.00           C  
ATOM    397  HD2 LYS    28      38.857  81.958  69.568  1.00  0.00           H  
ATOM    398  HD3 LYS    28      40.070  81.043  70.442  1.00  0.00           H  
ATOM    399  CE  LYS    28      38.038  80.266  70.694  1.00  0.00           C  
ATOM    400  HE2 LYS    28      38.282  79.709  71.599  1.00  0.00           H  
ATOM    401  HE3 LYS    28      37.035  80.670  70.829  1.00  0.00           H  
ATOM    402  NZ  LYS    28      38.058  79.340  69.502  1.00  0.00           N  
ATOM    403  HZ1 LYS    28      37.374  78.569  69.649  1.00  0.00           H  
ATOM    404  HZ2 LYS    28      37.802  79.870  68.645  1.00  0.00           H  
ATOM    405  HZ3 LYS    28      39.011  78.939  69.390  1.00  0.00           H  
ATOM    406  C   LYS    28      39.836  82.139  75.453  1.00  0.00           C  
ATOM    407  O   LYS    28      39.054  81.635  76.252  1.00  0.00           O  
ATOM    408  N   GLU    29      41.155  82.196  75.737  1.00  0.00           N  
ATOM    409  H   GLU    29      41.823  82.490  75.025  1.00  0.00           H  
ATOM    410  CA  GLU    29      41.845  81.873  77.021  1.00  0.00           C  
ATOM    411  HA  GLU    29      41.496  80.868  77.259  1.00  0.00           H  
ATOM    412  CB  GLU    29      43.388  81.686  76.938  1.00  0.00           C  
ATOM    413  HB2 GLU    29      43.809  82.671  76.732  1.00  0.00           H  
ATOM    414  HB3 GLU    29      43.720  81.400  77.936  1.00  0.00           H  
ATOM    415  CG  GLU    29      44.033  80.742  75.990  1.00  0.00           C  
ATOM    416  HG2 GLU    29      43.928  81.161  74.989  1.00  0.00           H  
ATOM    417  HG3 GLU    29      45.098  80.726  76.219  1.00  0.00           H  
ATOM    418  CD  GLU    29      43.554  79.294  75.935  1.00  0.00           C  
ATOM    419  OE1 GLU    29      43.136  78.774  77.012  1.00  0.00           O  
ATOM    420  OE2 GLU    29      43.514  78.693  74.856  1.00  0.00           O  
ATOM    421  C   GLU    29      41.398  82.796  78.184  1.00  0.00           C  
ATOM    422  O   GLU    29      41.566  82.396  79.327  1.00  0.00           O  
ATOM    423  N   GLY    30      40.675  83.887  77.977  1.00  0.00           N  
ATOM    424  H   GLY    30      40.568  84.259  77.033  1.00  0.00           H  
ATOM    425  CA  GLY    30      39.960  84.703  78.937  1.00  0.00           C  
ATOM    426  HA2 GLY    30      38.976  84.906  78.512  1.00  0.00           H  
ATOM    427  HA3 GLY    30      39.803  84.088  79.823  1.00  0.00           H  
ATOM    428  C   GLY    30      40.524  86.036  79.413  1.00  0.00           C  
ATOM    429  O   GLY    30      39.955  86.629  80.302  1.00  0.00           O  
ATOM    430  N   LEU    31      41.661  86.460  78.831  1.00  0.00           N  
ATOM    431  H   LEU    31      42.020  86.083  77.954  1.00  0.00           H  
ATOM    432  CA  LEU    31      42.503  87.526  79.424  1.00  0.00           C  
ATOM    433  HA  LEU    31      42.436  87.454  80.510  1.00  0.00           H  
ATOM    434  CB  LEU    31      44.030  87.367  79.137  1.00  0.00           C  
ATOM    435  HB2 LEU    31      44.192  87.437  78.061  1.00  0.00           H  
ATOM    436  HB3 LEU    31      44.560  88.203  79.594  1.00  0.00           H  
ATOM    437  CG  LEU    31      44.665  86.028  79.653  1.00  0.00           C  
ATOM    438  HG  LEU    31      44.157  85.736  80.572  1.00  0.00           H  
ATOM    439  CD1 LEU    31      44.493  84.903  78.649  1.00  0.00           C  
ATOM    440 HD11 LEU    31      44.946  83.992  79.042  1.00  0.00           H  
ATOM    441 HD12 LEU    31      43.431  84.731  78.472  1.00  0.00           H  
ATOM    442 HD13 LEU    31      44.979  85.173  77.712  1.00  0.00           H  
ATOM    443  CD2 LEU    31      46.141  86.255  79.906  1.00  0.00           C  
ATOM    444 HD21 LEU    31      46.595  85.332  80.266  1.00  0.00           H  
ATOM    445 HD22 LEU    31      46.625  86.562  78.979  1.00  0.00           H  
ATOM    446 HD23 LEU    31      46.264  87.037  80.655  1.00  0.00           H  
ATOM    447  C   LEU    31      41.970  88.857  78.949  1.00  0.00           C  
ATOM    448  O   LEU    31      41.186  88.978  78.018  1.00  0.00           O  
ATOM    449  N   ARG    32      42.418  89.997  79.465  1.00  0.00           N  
ATOM    450  H   ARG    32      42.997  89.947  80.304  1.00  0.00           H  
ATOM    451  CA  ARG    32      42.264  91.388  79.085  1.00  0.00           C  
ATOM    452  HA  ARG    32      41.480  91.473  78.333  1.00  0.00           H  
ATOM    453  CB  ARG    32      41.864  92.250  80.350  1.00  0.00           C  
ATOM    454  HB2 ARG    32      42.607  92.122  81.136  1.00  0.00           H  
ATOM    455  HB3 ARG    32      41.855  93.309  80.089  1.00  0.00           H  
ATOM    456  CG  ARG    32      40.509  91.835  80.853  1.00  0.00           C  
ATOM    457  HG2 ARG    32      39.811  91.803  80.016  1.00  0.00           H  
ATOM    458  HG3 ARG    32      40.572  90.823  81.254  1.00  0.00           H  
ATOM    459  CD  ARG    32      39.960  92.760  81.923  1.00  0.00           C  
ATOM    460  HD2 ARG    32      40.158  93.804  81.679  1.00  0.00           H  
ATOM    461  HD3 ARG    32      38.879  92.654  82.019  1.00  0.00           H  
ATOM    462  NE  ARG    32      40.659  92.356  83.194  1.00  0.00           N  
ATOM    463  HE  ARG    32      41.052  91.415  83.201  1.00  0.00           H  
ATOM    464  CZ  ARG    32      40.836  93.072  84.327  1.00  0.00           C  
ATOM    465  NH1 ARG    32      40.264  94.228  84.515  1.00  0.00           N  
ATOM    466 HH11 ARG    32      39.659  94.620  83.794  1.00  0.00           H  
ATOM    467 HH12 ARG    32      40.422  94.739  85.383  1.00  0.00           H  
ATOM    468  NH2 ARG    32      41.402  92.503  85.342  1.00  0.00           N  
ATOM    469 HH21 ARG    32      41.704  91.530  85.278  1.00  0.00           H  
ATOM    470 HH22 ARG    32      41.544  93.026  86.205  1.00  0.00           H  
ATOM    471  C   ARG    32      43.548  91.886  78.536  1.00  0.00           C  
ATOM    472  O   ARG    32      44.595  91.690  79.170  1.00  0.00           O  
ATOM    473  N   VAL    33      43.510  92.384  77.319  1.00  0.00           N  
ATOM    474  H   VAL    33      42.672  92.768  76.881  1.00  0.00           H  
ATOM    475  CA  VAL    33      44.672  92.422  76.510  1.00  0.00           C  
ATOM    476  HA  VAL    33      45.562  92.108  77.055  1.00  0.00           H  
ATOM    477  CB  VAL    33      44.585  91.408  75.372  1.00  0.00           C  
ATOM    478  HB  VAL    33      43.969  91.859  74.594  1.00  0.00           H  
ATOM    479  CG1 VAL    33      45.962  91.145  74.813  1.00  0.00           C  
ATOM    480 HG11 VAL    33      45.893  90.421  74.001  1.00  0.00           H  
ATOM    481 HG12 VAL    33      46.385  92.076  74.434  1.00  0.00           H  
ATOM    482 HG13 VAL    33      46.604  90.748  75.599  1.00  0.00           H  
ATOM    483  CG2 VAL    33      43.814  90.077  75.738  1.00  0.00           C  
ATOM    484 HG21 VAL    33      43.800  89.414  74.873  1.00  0.00           H  
ATOM    485 HG22 VAL    33      44.320  89.580  76.567  1.00  0.00           H  
ATOM    486 HG23 VAL    33      42.791  90.316  76.029  1.00  0.00           H  
ATOM    487  C   VAL    33      44.891  93.892  76.083  1.00  0.00           C  
ATOM    488  O   VAL    33      44.188  94.349  75.200  1.00  0.00           O  
ATOM    489  N   PHE    34      45.997  94.525  76.604  1.00  0.00           N  
ATOM    490  H   PHE    34      46.545  94.156  77.381  1.00  0.00           H  
ATOM    491  CA  PHE    34      46.478  95.784  76.085  1.00  0.00           C  
ATOM    492  HA  PHE    34      45.636  96.365  75.705  1.00  0.00           H  
ATOM    493  CB  PHE    34      47.084  96.608  77.197  1.00  0.00           C  
ATOM    494  HB2 PHE    34      46.465  96.501  78.088  1.00  0.00           H  
ATOM    495  HB3 PHE    34      48.065  96.200  77.440  1.00  0.00           H  
ATOM    496  CG  PHE    34      47.233  98.069  76.887  1.00  0.00           C  
ATOM    497  CD1 PHE    34      48.264  98.480  76.039  1.00  0.00           C  
ATOM    498  HD1 PHE    34      49.018  97.790  75.688  1.00  0.00           H  
ATOM    499  CE1 PHE    34      48.275  99.862  75.657  1.00  0.00           C  
ATOM    500  HE1 PHE    34      48.949 100.197  74.883  1.00  0.00           H  
ATOM    501  CZ  PHE    34      47.421 100.779  76.276  1.00  0.00           C  
ATOM    502  HZ  PHE    34      47.563 101.840  76.135  1.00  0.00           H  
ATOM    503  CE2 PHE    34      46.380 100.303  77.081  1.00  0.00           C  
ATOM    504  HE2 PHE    34      45.629 100.990  77.441  1.00  0.00           H  
ATOM    505  CD2 PHE    34      46.301  98.976  77.418  1.00  0.00           C  
ATOM    506  HD2 PHE    34      45.527  98.631  78.088  1.00  0.00           H  
ATOM    507  C   PHE    34      47.361  95.599  74.866  1.00  0.00           C  
ATOM    508  O   PHE    34      48.250  94.768  75.049  1.00  0.00           O  
ATOM    509  N   VAL    35      47.161  96.239  73.702  1.00  0.00           N  
ATOM    510  H   VAL    35      46.410  96.918  73.578  1.00  0.00           H  
ATOM    511  CA  VAL    35      47.977  96.058  72.478  1.00  0.00           C  
ATOM    512  HA  VAL    35      48.707  95.279  72.700  1.00  0.00           H  
ATOM    513  CB  VAL    35      47.122  95.619  71.318  1.00  0.00           C  
ATOM    514  HB  VAL    35      47.757  95.820  70.456  1.00  0.00           H  
ATOM    515  CG1 VAL    35      46.689  94.106  71.515  1.00  0.00           C  
ATOM    516 HG11 VAL    35      46.070  93.793  70.674  1.00  0.00           H  
ATOM    517 HG12 VAL    35      47.578  93.476  71.566  1.00  0.00           H  
ATOM    518 HG13 VAL    35      46.121  94.008  72.440  1.00  0.00           H  
ATOM    519  CG2 VAL    35      45.774  96.365  71.142  1.00  0.00           C  
ATOM    520 HG21 VAL    35      45.247  95.963  70.276  1.00  0.00           H  
ATOM    521 HG22 VAL    35      45.163  96.228  72.034  1.00  0.00           H  
ATOM    522 HG23 VAL    35      45.962  97.427  70.991  1.00  0.00           H  
ATOM    523  C   VAL    35      48.733  97.329  72.102  1.00  0.00           C  
ATOM    524  O   VAL    35      48.408  98.434  72.558  1.00  0.00           O  
ATOM    525  N   CYS    36      49.893  97.199  71.433  1.00  0.00           N  
ATOM    526  H   CYS    36      50.285  96.313  71.118  1.00  0.00           H  
ATOM    527  CA  CYS    36      50.659  98.338  71.121  1.00  0.00           C  
ATOM    528  HA  CYS    36      49.988  99.152  70.848  1.00  0.00           H  
ATOM    529  CB  CYS    36      51.533  98.691  72.396  1.00  0.00           C  
ATOM    530  HB2 CYS    36      51.971  99.681  72.272  1.00  0.00           H  
ATOM    531  HB3 CYS    36      50.889  98.736  73.275  1.00  0.00           H  
ATOM    532  SG  CYS    36      52.820  97.512  72.675  1.00  0.00           S  
ATOM    533  HG  CYS    36      52.327  96.311  72.622  1.00  0.00           H  
ATOM    534  C   CYS    36      51.583  98.092  69.952  1.00  0.00           C  
ATOM    535  O   CYS    36      51.959  96.978  69.559  1.00  0.00           O  
ATOM    536  N   ALA    37      51.852  99.217  69.291  1.00  0.00           N  
ATOM    537  H   ALA    37      51.630 100.141  69.663  1.00  0.00           H  
ATOM    538  CA  ALA    37      52.503  99.263  67.945  1.00  0.00           C  
ATOM    539  HA  ALA    37      53.354  98.593  68.073  1.00  0.00           H  
ATOM    540  CB  ALA    37      51.513  98.803  66.853  1.00  0.00           C  
ATOM    541  HB1 ALA    37      52.000  98.842  65.880  1.00  0.00           H  
ATOM    542  HB2 ALA    37      51.193  97.780  67.059  1.00  0.00           H  
ATOM    543  HB3 ALA    37      50.644  99.460  66.849  1.00  0.00           H  
ATOM    544  C   ALA    37      53.093 100.618  67.484  1.00  0.00           C  
ATOM    545  O   ALA    37      52.977 101.549  68.247  1.00  0.00           O  
ATOM    546  N   ARG    38      53.654 100.705  66.309  1.00  0.00           N  
ATOM    547  H   ARG    38      53.659  99.937  65.635  1.00  0.00           H  
ATOM    548  CA  ARG    38      54.369 101.970  65.806  1.00  0.00           C  
ATOM    549  HA  ARG    38      54.513 102.577  66.700  1.00  0.00           H  
ATOM    550  CB  ARG    38      55.759 101.635  65.191  1.00  0.00           C  
ATOM    551  HB2 ARG    38      56.298 102.571  65.044  1.00  0.00           H  
ATOM    552  HB3 ARG    38      56.320 101.055  65.922  1.00  0.00           H  
ATOM    553  CG  ARG    38      55.771 100.855  63.841  1.00  0.00           C  
ATOM    554  HG2 ARG    38      55.001 100.083  63.853  1.00  0.00           H  
ATOM    555  HG3 ARG    38      55.529 101.532  63.020  1.00  0.00           H  
ATOM    556  CD  ARG    38      57.117 100.229  63.606  1.00  0.00           C  
ATOM    557  HD2 ARG    38      57.868 100.993  63.400  1.00  0.00           H  
ATOM    558  HD3 ARG    38      57.449  99.685  64.489  1.00  0.00           H  
ATOM    559  NE  ARG    38      56.969  99.319  62.455  1.00  0.00           N  
ATOM    560  HE  ARG    38      56.036  98.924  62.338  1.00  0.00           H  
ATOM    561  CZ  ARG    38      57.835  98.941  61.569  1.00  0.00           C  
ATOM    562  NH1 ARG    38      59.078  99.328  61.693  1.00  0.00           N  
ATOM    563 HH11 ARG    38      59.353  99.918  62.478  1.00  0.00           H  
ATOM    564 HH12 ARG    38      59.773  99.041  61.003  1.00  0.00           H  
ATOM    565  NH2 ARG    38      57.451  98.007  60.693  1.00  0.00           N  
ATOM    566 HH21 ARG    38      56.508  97.621  60.740  1.00  0.00           H  
ATOM    567 HH22 ARG    38      58.101  97.681  59.977  1.00  0.00           H  
ATOM    568  C   ARG    38      53.569 102.816  64.889  1.00  0.00           C  
ATOM    569  O   ARG    38      54.010 103.889  64.460  1.00  0.00           O  
ATOM    570  N   GLY    39      52.330 102.402  64.610  1.00  0.00           N  
ATOM    571  H   GLY    39      51.975 101.484  64.879  1.00  0.00           H  
ATOM    572  CA  GLY    39      51.314 103.252  63.862  1.00  0.00           C  
ATOM    573  HA2 GLY    39      51.716 104.258  63.739  1.00  0.00           H  
ATOM    574  HA3 GLY    39      51.173 102.841  62.863  1.00  0.00           H  
ATOM    575  C   GLY    39      49.943 103.341  64.569  1.00  0.00           C  
ATOM    576  O   GLY    39      49.396 102.238  64.930  1.00  0.00           O  
ATOM    577  N   GLU    40      49.460 104.513  64.859  1.00  0.00           N  
ATOM    578  H   GLU    40      49.852 105.364  64.457  1.00  0.00           H  
ATOM    579  CA  GLU    40      48.299 104.805  65.796  1.00  0.00           C  
ATOM    580  HA  GLU    40      48.405 104.180  66.683  1.00  0.00           H  
ATOM    581  CB  GLU    40      48.375 106.287  66.163  1.00  0.00           C  
ATOM    582  HB2 GLU    40      49.424 106.557  66.288  1.00  0.00           H  
ATOM    583  HB3 GLU    40      47.994 106.868  65.323  1.00  0.00           H  
ATOM    584  CG  GLU    40      47.596 106.720  67.460  1.00  0.00           C  
ATOM    585  HG2 GLU    40      47.815 106.004  68.252  1.00  0.00           H  
ATOM    586  HG3 GLU    40      47.978 107.686  67.790  1.00  0.00           H  
ATOM    587  CD  GLU    40      46.111 106.821  67.306  1.00  0.00           C  
ATOM    588  OE1 GLU    40      45.385 106.348  68.173  1.00  0.00           O  
ATOM    589  OE2 GLU    40      45.672 107.401  66.234  1.00  0.00           O  
ATOM    590  C   GLU    40      46.851 104.371  65.243  1.00  0.00           C  
ATOM    591  O   GLU    40      46.033 103.737  65.862  1.00  0.00           O  
ATOM    592  N   GLU    41      46.678 104.675  63.953  1.00  0.00           N  
ATOM    593  H   GLU    41      47.327 105.239  63.404  1.00  0.00           H  
ATOM    594  CA  GLU    41      45.511 104.204  63.218  1.00  0.00           C  
ATOM    595  HA  GLU    41      44.658 104.307  63.888  1.00  0.00           H  
ATOM    596  CB  GLU    41      45.337 105.090  61.965  1.00  0.00           C  
ATOM    597  HB2 GLU    41      45.369 106.128  62.295  1.00  0.00           H  
ATOM    598  HB3 GLU    41      46.209 104.930  61.331  1.00  0.00           H  
ATOM    599  CG  GLU    41      44.067 104.926  61.061  1.00  0.00           C  
ATOM    600  HG2 GLU    41      44.124 105.629  60.231  1.00  0.00           H  
ATOM    601  HG3 GLU    41      44.059 103.925  60.630  1.00  0.00           H  
ATOM    602  CD  GLU    41      42.797 105.150  61.810  1.00  0.00           C  
ATOM    603  OE1 GLU    41      42.841 105.530  62.995  1.00  0.00           O  
ATOM    604  OE2 GLU    41      41.775 105.018  61.114  1.00  0.00           O  
ATOM    605  C   GLU    41      45.466 102.717  62.899  1.00  0.00           C  
ATOM    606  O   GLU    41      44.426 102.116  62.945  1.00  0.00           O  
ATOM    607  N   GLY    42      46.672 102.088  62.599  1.00  0.00           N  
ATOM    608  H   GLY    42      47.555 102.587  62.498  1.00  0.00           H  
ATOM    609  CA  GLY    42      46.781 100.646  62.400  1.00  0.00           C  
ATOM    610  HA2 GLY    42      46.114 100.320  61.602  1.00  0.00           H  
ATOM    611  HA3 GLY    42      47.793 100.377  62.099  1.00  0.00           H  
ATOM    612  C   GLY    42      46.417  99.962  63.708  1.00  0.00           C  
ATOM    613  O   GLY    42      45.601  99.064  63.647  1.00  0.00           O  
ATOM    614  N   LEU    43      46.678 100.575  64.819  1.00  0.00           N  
ATOM    615  H   LEU    43      47.238 101.427  64.858  1.00  0.00           H  
ATOM    616  CA  LEU    43      46.208 100.129  66.144  1.00  0.00           C  
ATOM    617  HA  LEU    43      46.305  99.061  66.341  1.00  0.00           H  
ATOM    618  CB  LEU    43      47.165 100.896  67.186  1.00  0.00           C  
ATOM    619  HB2 LEU    43      48.196 100.794  66.850  1.00  0.00           H  
ATOM    620  HB3 LEU    43      46.924 101.959  67.161  1.00  0.00           H  
ATOM    621  CG  LEU    43      47.070 100.408  68.633  1.00  0.00           C  
ATOM    622  HG  LEU    43      46.016 100.252  68.868  1.00  0.00           H  
ATOM    623  CD1 LEU    43      47.835  99.075  68.840  1.00  0.00           C  
ATOM    624 HD11 LEU    43      47.744  98.762  69.880  1.00  0.00           H  
ATOM    625 HD12 LEU    43      47.411  98.308  68.192  1.00  0.00           H  
ATOM    626 HD13 LEU    43      48.887  99.217  68.595  1.00  0.00           H  
ATOM    627  CD2 LEU    43      47.706 101.437  69.526  1.00  0.00           C  
ATOM    628 HD21 LEU    43      47.647 101.105  70.562  1.00  0.00           H  
ATOM    629 HD22 LEU    43      48.751 101.567  69.245  1.00  0.00           H  
ATOM    630 HD23 LEU    43      47.180 102.386  69.419  1.00  0.00           H  
ATOM    631  C   LEU    43      44.650 100.272  66.286  1.00  0.00           C  
ATOM    632  O   LEU    43      44.030  99.302  66.693  1.00  0.00           O  
ATOM    633  N   ARG    44      44.096 101.391  65.843  1.00  0.00           N  
ATOM    634  H   ARG    44      44.620 102.157  65.419  1.00  0.00           H  
ATOM    635  CA  ARG    44      42.636 101.623  65.937  1.00  0.00           C  
ATOM    636  HA  ARG    44      42.311 101.398  66.953  1.00  0.00           H  
ATOM    637  CB  ARG    44      42.260 103.132  65.723  1.00  0.00           C  
ATOM    638  HB2 ARG    44      42.867 103.746  66.389  1.00  0.00           H  
ATOM    639  HB3 ARG    44      42.516 103.419  64.703  1.00  0.00           H  
ATOM    640  CG  ARG    44      40.822 103.439  65.963  1.00  0.00           C  
ATOM    641  HG2 ARG    44      40.179 102.773  65.386  1.00  0.00           H  
ATOM    642  HG3 ARG    44      40.563 103.301  67.012  1.00  0.00           H  
ATOM    643  CD  ARG    44      40.630 104.897  65.536  1.00  0.00           C  
ATOM    644  HD2 ARG    44      41.189 105.073  64.617  1.00  0.00           H  
ATOM    645  HD3 ARG    44      39.578 105.064  65.306  1.00  0.00           H  
ATOM    646  NE  ARG    44      41.059 105.869  66.551  1.00  0.00           N  
ATOM    647  HE  ARG    44      40.364 106.173  67.232  1.00  0.00           H  
ATOM    648  CZ  ARG    44      42.297 106.388  66.652  1.00  0.00           C  
ATOM    649  NH1 ARG    44      43.186 106.191  65.695  1.00  0.00           N  
ATOM    650 HH11 ARG    44      42.937 105.642  64.873  1.00  0.00           H  
ATOM    651 HH12 ARG    44      44.121 106.588  65.779  1.00  0.00           H  
ATOM    652  NH2 ARG    44      42.739 107.138  67.635  1.00  0.00           N  
ATOM    653 HH21 ARG    44      42.122 107.374  68.413  1.00  0.00           H  
ATOM    654 HH22 ARG    44      43.698 107.487  67.622  1.00  0.00           H  
ATOM    655  C   ARG    44      41.879 100.652  64.995  1.00  0.00           C  
ATOM    656  O   ARG    44      40.949  99.949  65.444  1.00  0.00           O  
ATOM    657  N   THR    45      42.396 100.437  63.816  1.00  0.00           N  
ATOM    658  H   THR    45      43.292 100.839  63.539  1.00  0.00           H  
ATOM    659  CA  THR    45      41.792  99.618  62.754  1.00  0.00           C  
ATOM    660  HA  THR    45      40.739  99.854  62.606  1.00  0.00           H  
ATOM    661  CB  THR    45      42.553  99.944  61.515  1.00  0.00           C  
ATOM    662  HB  THR    45      43.559  99.552  61.661  1.00  0.00           H  
ATOM    663  CG2 THR    45      41.949  99.322  60.260  1.00  0.00           C  
ATOM    664 HG21 THR    45      42.548  99.597  59.393  1.00  0.00           H  
ATOM    665 HG22 THR    45      41.935  98.236  60.363  1.00  0.00           H  
ATOM    666 HG23 THR    45      40.930  99.686  60.128  1.00  0.00           H  
ATOM    667  OG1 THR    45      42.516 101.369  61.306  1.00  0.00           O  
ATOM    668  HG1 THR    45      43.369 101.763  61.584  1.00  0.00           H  
ATOM    669  C   THR    45      41.727  98.184  63.099  1.00  0.00           C  
ATOM    670  O   THR    45      40.804  97.519  62.896  1.00  0.00           O  
ATOM    671  N   THR    46      42.796  97.714  63.872  1.00  0.00           N  
ATOM    672  H   THR    46      43.570  98.323  64.134  1.00  0.00           H  
ATOM    673  CA  THR    46      42.958  96.390  64.384  1.00  0.00           C  
ATOM    674  HA  THR    46      42.654  95.704  63.594  1.00  0.00           H  
ATOM    675  CB  THR    46      44.394  96.003  64.699  1.00  0.00           C  
ATOM    676  HB  THR    46      44.693  96.621  65.545  1.00  0.00           H  
ATOM    677  CG2 THR    46      44.580  94.531  65.117  1.00  0.00           C  
ATOM    678 HG21 THR    46      45.634  94.340  65.323  1.00  0.00           H  
ATOM    679 HG22 THR    46      43.994  94.330  66.014  1.00  0.00           H  
ATOM    680 HG23 THR    46      44.245  93.878  64.311  1.00  0.00           H  
ATOM    681  OG1 THR    46      45.177  96.215  63.553  1.00  0.00           O  
ATOM    682  HG1 THR    46      45.403  97.166  63.481  1.00  0.00           H  
ATOM    683  C   THR    46      42.051  96.234  65.654  1.00  0.00           C  
ATOM    684  O   THR    46      41.430  95.197  65.735  1.00  0.00           O  
ATOM    685  N   LEU    47      41.969  97.223  66.533  1.00  0.00           N  
ATOM    686  H   LEU    47      42.460  98.110  66.417  1.00  0.00           H  
ATOM    687  CA  LEU    47      41.188  97.156  67.728  1.00  0.00           C  
ATOM    688  HA  LEU    47      41.513  96.356  68.393  1.00  0.00           H  
ATOM    689  CB  LEU    47      41.323  98.512  68.453  1.00  0.00           C  
ATOM    690  HB2 LEU    47      41.613  99.265  67.720  1.00  0.00           H  
ATOM    691  HB3 LEU    47      40.341  98.799  68.831  1.00  0.00           H  
ATOM    692  CG  LEU    47      42.342  98.562  69.641  1.00  0.00           C  
ATOM    693  HG  LEU    47      43.221  98.036  69.270  1.00  0.00           H  
ATOM    694  CD1 LEU    47      42.762  99.972  69.986  1.00  0.00           C  
ATOM    695 HD11 LEU    47      43.469  99.949  70.815  1.00  0.00           H  
ATOM    696 HD12 LEU    47      43.236 100.432  69.117  1.00  0.00           H  
ATOM    697 HD13 LEU    47      41.885 100.553  70.272  1.00  0.00           H  
ATOM    698  CD2 LEU    47      41.895  97.805  70.872  1.00  0.00           C  
ATOM    699 HD21 LEU    47      42.656  97.889  71.648  1.00  0.00           H  
ATOM    700 HD22 LEU    47      40.958  98.225  71.237  1.00  0.00           H  
ATOM    701 HD23 LEU    47      41.748  96.755  70.621  1.00  0.00           H  
ATOM    702  C   LEU    47      39.748  96.924  67.310  1.00  0.00           C  
ATOM    703  O   LEU    47      39.044  96.284  68.088  1.00  0.00           O  
ATOM    704  N   LYS    48      39.277  97.440  66.112  1.00  0.00           N  
ATOM    705  H   LYS    48      39.800  98.052  65.485  1.00  0.00           H  
ATOM    706  CA  LYS    48      37.902  97.093  65.678  1.00  0.00           C  
ATOM    707  HA  LYS    48      37.333  97.216  66.600  1.00  0.00           H  
ATOM    708  CB  LYS    48      37.413  98.016  64.550  1.00  0.00           C  
ATOM    709  HB2 LYS    48      38.018  97.838  63.661  1.00  0.00           H  
ATOM    710  HB3 LYS    48      36.387  97.752  64.297  1.00  0.00           H  
ATOM    711  CG  LYS    48      37.472  99.522  64.905  1.00  0.00           C  
ATOM    712  HG2 LYS    48      36.833  99.731  65.763  1.00  0.00           H  
ATOM    713  HG3 LYS    48      38.487  99.803  65.187  1.00  0.00           H  
ATOM    714  CD  LYS    48      37.015 100.340  63.696  1.00  0.00           C  
ATOM    715  HD2 LYS    48      37.727 100.220  62.879  1.00  0.00           H  
ATOM    716  HD3 LYS    48      36.055  99.965  63.339  1.00  0.00           H  
ATOM    717  CE  LYS    48      36.889 101.811  64.055  1.00  0.00           C  
ATOM    718  HE2 LYS    48      36.213 101.950  64.899  1.00  0.00           H  
ATOM    719  HE3 LYS    48      37.855 102.224  64.349  1.00  0.00           H  
ATOM    720  NZ  LYS    48      36.354 102.504  62.802  1.00  0.00           N  
ATOM    721  HZ1 LYS    48      36.247 103.522  62.987  1.00  0.00           H  
ATOM    722  HZ2 LYS    48      37.021 102.363  62.017  1.00  0.00           H  
ATOM    723  HZ3 LYS    48      35.431 102.098  62.549  1.00  0.00           H  
ATOM    724  C   LYS    48      37.687  95.636  65.173  1.00  0.00           C  
ATOM    725  O   LYS    48      36.626  95.110  65.357  1.00  0.00           O  
ATOM    726  N   GLU    49      38.679  95.097  64.512  1.00  0.00           N  
ATOM    727  H   GLU    49      39.482  95.608  64.146  1.00  0.00           H  
ATOM    728  CA  GLU    49      38.685  93.644  64.248  1.00  0.00           C  
ATOM    729  HA  GLU    49      37.788  93.308  63.727  1.00  0.00           H  
ATOM    730  CB  GLU    49      39.860  93.314  63.307  1.00  0.00           C  
ATOM    731  HB2 GLU    49      39.571  93.568  62.288  1.00  0.00           H  
ATOM    732  HB3 GLU    49      40.704  93.951  63.568  1.00  0.00           H  
ATOM    733  CG  GLU    49      40.335  91.807  63.336  1.00  0.00           C  
ATOM    734  HG2 GLU    49      41.282  91.725  62.805  1.00  0.00           H  
ATOM    735  HG3 GLU    49      40.523  91.515  64.370  1.00  0.00           H  
ATOM    736  CD  GLU    49      39.315  90.811  62.708  1.00  0.00           C  
ATOM    737  OE1 GLU    49      39.604  89.607  62.956  1.00  0.00           O  
ATOM    738  OE2 GLU    49      38.256  91.213  62.179  1.00  0.00           O  
ATOM    739  C   GLU    49      38.682  92.872  65.631  1.00  0.00           C  
ATOM    740  O   GLU    49      37.931  91.892  65.676  1.00  0.00           O  
ATOM    741  N   LEU    50      39.531  93.196  66.598  1.00  0.00           N  
ATOM    742  H   LEU    50      40.188  93.974  66.544  1.00  0.00           H  
ATOM    743  CA  LEU    50      39.588  92.432  67.866  1.00  0.00           C  
ATOM    744  HA  LEU    50      39.816  91.374  67.732  1.00  0.00           H  
ATOM    745  CB  LEU    50      40.709  93.079  68.670  1.00  0.00           C  
ATOM    746  HB2 LEU    50      40.698  94.152  68.478  1.00  0.00           H  
ATOM    747  HB3 LEU    50      40.498  92.943  69.731  1.00  0.00           H  
ATOM    748  CG  LEU    50      42.121  92.541  68.378  1.00  0.00           C  
ATOM    749  HG  LEU    50      42.072  92.384  67.301  1.00  0.00           H  
ATOM    750  CD1 LEU    50      43.351  93.540  68.716  1.00  0.00           C  
ATOM    751 HD11 LEU    50      44.294  93.053  68.468  1.00  0.00           H  
ATOM    752 HD12 LEU    50      43.250  94.454  68.129  1.00  0.00           H  
ATOM    753 HD13 LEU    50      43.337  93.788  69.777  1.00  0.00           H  
ATOM    754  CD2 LEU    50      42.430  91.247  69.183  1.00  0.00           C  
ATOM    755 HD21 LEU    50      43.437  90.903  68.946  1.00  0.00           H  
ATOM    756 HD22 LEU    50      42.360  91.457  70.251  1.00  0.00           H  
ATOM    757 HD23 LEU    50      41.710  90.472  68.918  1.00  0.00           H  
ATOM    758  C   LEU    50      38.212  92.407  68.549  1.00  0.00           C  
ATOM    759  O   LEU    50      37.806  91.345  69.069  1.00  0.00           O  
ATOM    760  N   ARG    51      37.589  93.607  68.595  1.00  0.00           N  
ATOM    761  H   ARG    51      37.936  94.450  68.139  1.00  0.00           H  
ATOM    762  CA  ARG    51      36.351  93.785  69.318  1.00  0.00           C  
ATOM    763  HA  ARG    51      36.577  93.325  70.281  1.00  0.00           H  
ATOM    764  CB  ARG    51      35.929  95.282  69.623  1.00  0.00           C  
ATOM    765  HB2 ARG    51      35.998  95.874  68.710  1.00  0.00           H  
ATOM    766  HB3 ARG    51      34.888  95.312  69.945  1.00  0.00           H  
ATOM    767  CG  ARG    51      36.826  95.901  70.713  1.00  0.00           C  
ATOM    768  HG2 ARG    51      36.607  95.417  71.665  1.00  0.00           H  
ATOM    769  HG3 ARG    51      37.868  95.681  70.475  1.00  0.00           H  
ATOM    770  CD  ARG    51      36.670  97.418  70.885  1.00  0.00           C  
ATOM    771  HD2 ARG    51      36.848  97.929  69.939  1.00  0.00           H  
ATOM    772  HD3 ARG    51      35.654  97.663  71.193  1.00  0.00           H  
ATOM    773  NE  ARG    51      37.655  97.873  71.917  1.00  0.00           N  
ATOM    774  HE  ARG    51      38.017  97.209  72.601  1.00  0.00           H  
ATOM    775  CZ  ARG    51      38.050  99.110  71.945  1.00  0.00           C  
ATOM    776  NH1 ARG    51      37.902 100.113  71.102  1.00  0.00           N  
ATOM    777 HH11 ARG    51      37.389  99.975  70.231  1.00  0.00           H  
ATOM    778 HH12 ARG    51      38.300 101.026  71.321  1.00  0.00           H  
ATOM    779  NH2 ARG    51      38.622  99.470  73.034  1.00  0.00           N  
ATOM    780 HH21 ARG    51      38.736  98.801  73.795  1.00  0.00           H  
ATOM    781 HH22 ARG    51      38.961 100.426  73.139  1.00  0.00           H  
ATOM    782  C   ARG    51      35.188  93.082  68.652  1.00  0.00           C  
ATOM    783  O   ARG    51      34.351  92.492  69.287  1.00  0.00           O  
ATOM    784  N   GLU    52      35.088  92.979  67.337  1.00  0.00           N  
ATOM    785  H   GLU    52      35.658  93.595  66.757  1.00  0.00           H  
ATOM    786  CA  GLU    52      34.291  92.121  66.481  1.00  0.00           C  
ATOM    787  HA  GLU    52      33.261  92.293  66.795  1.00  0.00           H  
ATOM    788  CB  GLU    52      34.413  92.537  64.976  1.00  0.00           C  
ATOM    789  HB2 GLU    52      34.074  93.566  64.860  1.00  0.00           H  
ATOM    790  HB3 GLU    52      35.463  92.513  64.682  1.00  0.00           H  
ATOM    791  CG  GLU    52      33.602  91.625  64.034  1.00  0.00           C  
ATOM    792  HG2 GLU    52      34.088  91.599  63.058  1.00  0.00           H  
ATOM    793  HG3 GLU    52      33.616  90.608  64.424  1.00  0.00           H  
ATOM    794  CD  GLU    52      32.208  92.053  63.862  1.00  0.00           C  
ATOM    795  OE1 GLU    52      31.565  91.511  62.948  1.00  0.00           O  
ATOM    796  OE2 GLU    52      31.659  92.859  64.622  1.00  0.00           O  
ATOM    797  C   GLU    52      34.482  90.568  66.707  1.00  0.00           C  
ATOM    798  O   GLU    52      33.388  89.901  66.768  1.00  0.00           O  
ATOM    799  N   ALA    53      35.662  90.042  66.933  1.00  0.00           N  
ATOM    800  H   ALA    53      36.516  90.533  66.667  1.00  0.00           H  
ATOM    801  CA  ALA    53      35.952  88.759  67.556  1.00  0.00           C  
ATOM    802  HA  ALA    53      35.194  88.095  67.140  1.00  0.00           H  
ATOM    803  CB  ALA    53      37.414  88.439  67.222  1.00  0.00           C  
ATOM    804  HB1 ALA    53      37.688  87.482  67.667  1.00  0.00           H  
ATOM    805  HB2 ALA    53      37.536  88.386  66.140  1.00  0.00           H  
ATOM    806  HB3 ALA    53      38.058  89.222  67.621  1.00  0.00           H  
ATOM    807  C   ALA    53      35.706  88.528  69.105  1.00  0.00           C  
ATOM    808  O   ALA    53      35.702  87.435  69.653  1.00  0.00           O  
ATOM    809  N   GLY    54      35.373  89.602  69.840  1.00  0.00           N  
ATOM    810  H   GLY    54      35.398  90.549  69.461  1.00  0.00           H  
ATOM    811  CA  GLY    54      34.959  89.563  71.183  1.00  0.00           C  
ATOM    812  HA2 GLY    54      34.065  90.177  71.285  1.00  0.00           H  
ATOM    813  HA3 GLY    54      34.671  88.539  71.423  1.00  0.00           H  
ATOM    814  C   GLY    54      36.041  90.056  72.281  1.00  0.00           C  
ATOM    815  O   GLY    54      35.633  90.208  73.416  1.00  0.00           O  
ATOM    816  N   VAL    55      37.288  90.300  71.938  1.00  0.00           N  
ATOM    817  H   VAL    55      37.590  90.379  70.967  1.00  0.00           H  
ATOM    818  CA  VAL    55      38.370  90.485  72.895  1.00  0.00           C  
ATOM    819  HA  VAL    55      38.414  89.634  73.574  1.00  0.00           H  
ATOM    820  CB  VAL    55      39.730  90.530  72.167  1.00  0.00           C  
ATOM    821  HB  VAL    55      39.688  91.392  71.501  1.00  0.00           H  
ATOM    822  CG1 VAL    55      40.950  90.629  73.158  1.00  0.00           C  
ATOM    823 HG11 VAL    55      41.879  90.658  72.589  1.00  0.00           H  
ATOM    824 HG12 VAL    55      40.861  91.536  73.754  1.00  0.00           H  
ATOM    825 HG13 VAL    55      40.953  89.761  73.818  1.00  0.00           H  
ATOM    826  CG2 VAL    55      39.960  89.156  71.475  1.00  0.00           C  
ATOM    827 HG21 VAL    55      40.918  89.167  70.955  1.00  0.00           H  
ATOM    828 HG22 VAL    55      39.966  88.367  72.227  1.00  0.00           H  
ATOM    829 HG23 VAL    55      39.160  88.971  70.759  1.00  0.00           H  
ATOM    830  C   VAL    55      38.109  91.685  73.733  1.00  0.00           C  
ATOM    831  O   VAL    55      37.782  92.710  73.183  1.00  0.00           O  
ATOM    832  N   GLU    56      38.335  91.678  75.078  1.00  0.00           N  
ATOM    833  H   GLU    56      38.469  90.815  75.602  1.00  0.00           H  
ATOM    834  CA  GLU    56      38.412  92.830  75.893  1.00  0.00           C  
ATOM    835  HA  GLU    56      37.712  93.582  75.532  1.00  0.00           H  
ATOM    836  CB  GLU    56      38.046  92.405  77.328  1.00  0.00           C  
ATOM    837  HB2 GLU    56      36.996  92.114  77.363  1.00  0.00           H  
ATOM    838  HB3 GLU    56      38.629  91.528  77.606  1.00  0.00           H  
ATOM    839  CG  GLU    56      38.284  93.462  78.280  1.00  0.00           C  
ATOM    840  HG2 GLU    56      37.872  93.151  79.239  1.00  0.00           H  
ATOM    841  HG3 GLU    56      39.362  93.561  78.412  1.00  0.00           H  
ATOM    842  CD  GLU    56      37.731  94.818  77.955  1.00  0.00           C  
ATOM    843  OE1 GLU    56      36.520  94.997  78.000  1.00  0.00           O  
ATOM    844  OE2 GLU    56      38.550  95.776  77.657  1.00  0.00           O  
ATOM    845  C   GLU    56      39.816  93.517  75.828  1.00  0.00           C  
ATOM    846  O   GLU    56      40.812  92.904  76.202  1.00  0.00           O  
ATOM    847  N   ALA    57      39.880  94.635  75.084  1.00  0.00           N  
ATOM    848  H   ALA    57      39.056  95.114  74.721  1.00  0.00           H  
ATOM    849  CA  ALA    57      41.135  95.275  74.724  1.00  0.00           C  
ATOM    850  HA  ALA    57      41.817  95.069  75.550  1.00  0.00           H  
ATOM    851  CB  ALA    57      41.615  94.687  73.297  1.00  0.00           C  
ATOM    852  HB1 ALA    57      42.557  95.155  73.008  1.00  0.00           H  
ATOM    853  HB2 ALA    57      41.754  93.609  73.375  1.00  0.00           H  
ATOM    854  HB3 ALA    57      40.857  94.902  72.543  1.00  0.00           H  
ATOM    855  C   ALA    57      41.051  96.805  74.539  1.00  0.00           C  
ATOM    856  O   ALA    57      39.990  97.315  74.175  1.00  0.00           O  
ATOM    857  N   ASP    58      42.225  97.530  74.638  1.00  0.00           N  
ATOM    858  H   ASP    58      43.101  97.093  74.928  1.00  0.00           H  
ATOM    859  CA  ASP    58      42.383  98.964  74.358  1.00  0.00           C  
ATOM    860  HA  ASP    58      41.798  99.364  73.530  1.00  0.00           H  
ATOM    861  CB  ASP    58      41.924  99.696  75.599  1.00  0.00           C  
ATOM    862  HB2 ASP    58      41.043  99.185  75.992  1.00  0.00           H  
ATOM    863  HB3 ASP    58      42.705  99.613  76.354  1.00  0.00           H  
ATOM    864  CG  ASP    58      41.590 101.138  75.431  1.00  0.00           C  
ATOM    865  OD1 ASP    58      42.056 101.858  74.501  1.00  0.00           O  
ATOM    866  OD2 ASP    58      40.939 101.694  76.337  1.00  0.00           O  
ATOM    867  C   ASP    58      43.847  99.130  74.023  1.00  0.00           C  
ATOM    868  O   ASP    58      44.589  98.162  74.264  1.00  0.00           O  
ATOM    869  N   GLY    59      44.372 100.230  73.439  1.00  0.00           N  
ATOM    870  H   GLY    59      43.822 101.009  73.079  1.00  0.00           H  
ATOM    871  CA  GLY    59      45.815 100.376  73.280  1.00  0.00           C  
ATOM    872  HA2 GLY    59      46.298  99.766  74.043  1.00  0.00           H  
ATOM    873  HA3 GLY    59      46.089  99.954  72.314  1.00  0.00           H  
ATOM    874  C   GLY    59      46.431 101.840  73.365  1.00  0.00           C  
ATOM    875  O   GLY    59      45.737 102.890  73.550  1.00  0.00           O  
ATOM    876  N   ARG    60      47.772 101.887  73.107  1.00  0.00           N  
ATOM    877  H   ARG    60      48.303 101.043  72.892  1.00  0.00           H  
ATOM    878  CA  ARG    60      48.615 103.091  73.098  1.00  0.00           C  
ATOM    879  HA  ARG    60      48.058 103.991  72.839  1.00  0.00           H  
ATOM    880  CB  ARG    60      49.158 103.405  74.474  1.00  0.00           C  
ATOM    881  HB2 ARG    60      48.342 103.369  75.197  1.00  0.00           H  
ATOM    882  HB3 ARG    60      49.871 102.632  74.760  1.00  0.00           H  
ATOM    883  CG  ARG    60      49.878 104.846  74.562  1.00  0.00           C  
ATOM    884  HG2 ARG    60      50.773 104.800  73.941  1.00  0.00           H  
ATOM    885  HG3 ARG    60      49.208 105.571  74.100  1.00  0.00           H  
ATOM    886  CD  ARG    60      50.281 105.394  75.884  1.00  0.00           C  
ATOM    887  HD2 ARG    60      49.416 105.777  76.425  1.00  0.00           H  
ATOM    888  HD3 ARG    60      50.727 104.617  76.505  1.00  0.00           H  
ATOM    889  NE  ARG    60      51.228 106.446  75.622  1.00  0.00           N  
ATOM    890  HE  ARG    60      51.939 106.215  74.928  1.00  0.00           H  
ATOM    891  CZ  ARG    60      51.330 107.674  76.135  1.00  0.00           C  
ATOM    892  NH1 ARG    60      50.506 108.210  77.007  1.00  0.00           N  
ATOM    893 HH11 ARG    60      49.706 107.677  77.349  1.00  0.00           H  
ATOM    894 HH12 ARG    60      50.667 109.160  77.344  1.00  0.00           H  
ATOM    895  NH2 ARG    60      52.171 108.539  75.651  1.00  0.00           N  
ATOM    896 HH21 ARG    60      52.768 108.285  74.863  1.00  0.00           H  
ATOM    897 HH22 ARG    60      52.233 109.472  76.058  1.00  0.00           H  
ATOM    898  C   ARG    60      49.712 102.812  72.020  1.00  0.00           C  
ATOM    899  O   ARG    60      49.916 101.655  71.761  1.00  0.00           O  
ATOM    900  N   THR    61      50.380 103.785  71.357  1.00  0.00           N  
ATOM    901  H   THR    61      50.116 104.765  71.440  1.00  0.00           H  
ATOM    902  CA  THR    61      51.485 103.600  70.494  1.00  0.00           C  
ATOM    903  HA  THR    61      51.255 102.850  69.736  1.00  0.00           H  
ATOM    904  CB  THR    61      51.803 104.849  69.654  1.00  0.00           C  
ATOM    905  HB  THR    61      52.785 104.826  69.181  1.00  0.00           H  
ATOM    906  CG2 THR    61      50.806 104.916  68.492  1.00  0.00           C  
ATOM    907 HG21 THR    61      51.014 105.795  67.884  1.00  0.00           H  
ATOM    908 HG22 THR    61      50.901 104.019  67.878  1.00  0.00           H  
ATOM    909 HG23 THR    61      49.792 104.979  68.887  1.00  0.00           H  
ATOM    910  OG1 THR    61      51.832 105.953  70.513  1.00  0.00           O  
ATOM    911  HG1 THR    61      52.034 106.762  69.999  1.00  0.00           H  
ATOM    912  C   THR    61      52.651 103.092  71.340  1.00  0.00           C  
ATOM    913  O   THR    61      52.789 103.506  72.487  1.00  0.00           O  
ATOM    914  N   CYS    62      53.502 102.247  70.736  1.00  0.00           N  
ATOM    915  H   CYS    62      53.303 101.774  69.855  1.00  0.00           H  
ATOM    916  CA  CYS    62      54.793 101.936  71.298  1.00  0.00           C  
ATOM    917  HA  CYS    62      55.144 102.815  71.838  1.00  0.00           H  
ATOM    918  CB  CYS    62      54.727 100.854  72.306  1.00  0.00           C  
ATOM    919  HB2 CYS    62      53.924 101.044  73.017  1.00  0.00           H  
ATOM    920  HB3 CYS    62      54.511  99.899  71.828  1.00  0.00           H  
ATOM    921  SG  CYS    62      56.344 100.793  73.164  1.00  0.00           S  
ATOM    922  HG  CYS    62      56.382 101.711  74.085  1.00  0.00           H  
ATOM    923  C   CYS    62      55.789 101.636  70.191  1.00  0.00           C  
ATOM    924  O   CYS    62      55.703 100.596  69.551  1.00  0.00           O  
ATOM    925  N   ASP    63      56.927 102.414  70.033  1.00  0.00           N  
ATOM    926  H   ASP    63      57.008 103.367  70.388  1.00  0.00           H  
ATOM    927  CA  ASP    63      58.122 101.938  69.338  1.00  0.00           C  
ATOM    928  HA  ASP    63      57.876 101.223  68.552  1.00  0.00           H  
ATOM    929  CB  ASP    63      58.791 103.163  68.713  1.00  0.00           C  
ATOM    930  HB2 ASP    63      58.062 103.687  68.095  1.00  0.00           H  
ATOM    931  HB3 ASP    63      59.086 103.848  69.509  1.00  0.00           H  
ATOM    932  CG  ASP    63      60.028 102.839  67.853  1.00  0.00           C  
ATOM    933  OD1 ASP    63      60.564 101.701  67.951  1.00  0.00           O  
ATOM    934  OD2 ASP    63      60.448 103.651  67.053  1.00  0.00           O  
ATOM    935  C   ASP    63      59.053 101.181  70.329  1.00  0.00           C  
ATOM    936  O   ASP    63      59.436 101.801  71.331  1.00  0.00           O  
ATOM    937  N   VAL    64      59.340  99.884  70.132  1.00  0.00           N  
ATOM    938  H   VAL    64      58.972  99.319  69.366  1.00  0.00           H  
ATOM    939  CA  VAL    64      60.244  99.171  71.055  1.00  0.00           C  
ATOM    940  HA  VAL    64      59.730  99.233  72.015  1.00  0.00           H  
ATOM    941  CB  VAL    64      60.441  97.654  70.691  1.00  0.00           C  
ATOM    942  HB  VAL    64      61.198  97.214  71.341  1.00  0.00           H  
ATOM    943  CG1 VAL    64      58.972  97.058  70.819  1.00  0.00           C  
ATOM    944 HG11 VAL    64      58.988  95.992  70.585  1.00  0.00           H  
ATOM    945 HG12 VAL    64      58.609  97.200  71.837  1.00  0.00           H  
ATOM    946 HG13 VAL    64      58.308  97.571  70.123  1.00  0.00           H  
ATOM    947  CG2 VAL    64      60.942  97.393  69.308  1.00  0.00           C  
ATOM    948 HG21 VAL    64      61.045  96.320  69.155  1.00  0.00           H  
ATOM    949 HG22 VAL    64      60.236  97.797  68.583  1.00  0.00           H  
ATOM    950 HG23 VAL    64      61.912  97.874  69.174  1.00  0.00           H  
ATOM    951  C   VAL    64      61.615  99.833  71.198  1.00  0.00           C  
ATOM    952  O   VAL    64      62.402  99.263  71.967  1.00  0.00           O  
ATOM    953  N   ARG    65      61.953 100.832  70.441  1.00  0.00           N  
ATOM    954  H   ARG    65      61.293 101.332  69.847  1.00  0.00           H  
ATOM    955  CA  ARG    65      63.316 101.342  70.360  1.00  0.00           C  
ATOM    956  HA  ARG    65      63.954 100.521  70.688  1.00  0.00           H  
ATOM    957  CB  ARG    65      63.745 101.679  68.886  1.00  0.00           C  
ATOM    958  HB2 ARG    65      63.089 102.440  68.465  1.00  0.00           H  
ATOM    959  HB3 ARG    65      64.757 102.087  68.871  1.00  0.00           H  
ATOM    960  CG  ARG    65      63.675 100.382  68.041  1.00  0.00           C  
ATOM    961  HG2 ARG    65      64.385  99.646  68.418  1.00  0.00           H  
ATOM    962  HG3 ARG    65      62.683  99.935  68.115  1.00  0.00           H  
ATOM    963  CD  ARG    65      63.988 100.725  66.608  1.00  0.00           C  
ATOM    964  HD2 ARG    65      64.936 101.257  66.542  1.00  0.00           H  
ATOM    965  HD3 ARG    65      64.090  99.818  66.013  1.00  0.00           H  
ATOM    966  NE  ARG    65      62.859 101.588  66.068  1.00  0.00           N  
ATOM    967  HE  ARG    65      61.977 101.618  66.579  1.00  0.00           H  
ATOM    968  CZ  ARG    65      62.976 102.285  64.987  1.00  0.00           C  
ATOM    969  NH1 ARG    65      64.033 102.227  64.179  1.00  0.00           N  
ATOM    970 HH11 ARG    65      64.811 101.607  64.400  1.00  0.00           H  
ATOM    971 HH12 ARG    65      64.064 102.804  63.338  1.00  0.00           H  
ATOM    972  NH2 ARG    65      61.946 103.021  64.643  1.00  0.00           N  
ATOM    973 HH21 ARG    65      61.106 103.023  65.222  1.00  0.00           H  
ATOM    974 HH22 ARG    65      61.984 103.590  63.798  1.00  0.00           H  
ATOM    975  C   ARG    65      63.607 102.481  71.343  1.00  0.00           C  
ATOM    976  O   ARG    65      64.647 103.063  71.343  1.00  0.00           O  
ATOM    977  N   SER    66      62.584 102.788  72.106  1.00  0.00           N  
ATOM    978  H   SER    66      61.754 102.200  72.188  1.00  0.00           H  
ATOM    979  CA  SER    66      62.523 104.041  72.947  1.00  0.00           C  
ATOM    980  HA  SER    66      63.573 104.291  73.096  1.00  0.00           H  
ATOM    981  CB  SER    66      61.825 105.200  72.218  1.00  0.00           C  
ATOM    982  HB2 SER    66      62.181 105.263  71.191  1.00  0.00           H  
ATOM    983  HB3 SER    66      60.750 105.019  72.172  1.00  0.00           H  
ATOM    984  OG  SER    66      62.080 106.393  72.888  1.00  0.00           O  
ATOM    985  HG  SER    66      61.635 107.132  72.422  1.00  0.00           H  
ATOM    986  C   SER    66      61.946 103.868  74.349  1.00  0.00           C  
ATOM    987  O   SER    66      60.722 103.746  74.473  1.00  0.00           O  
ATOM    988  N   VAL    67      62.833 103.977  75.406  1.00  0.00           N  
ATOM    989  H   VAL    67      63.812 104.242  75.296  1.00  0.00           H  
ATOM    990  CA  VAL    67      62.436 103.714  76.801  1.00  0.00           C  
ATOM    991  HA  VAL    67      62.004 102.714  76.830  1.00  0.00           H  
ATOM    992  CB  VAL    67      63.660 103.693  77.722  1.00  0.00           C  
ATOM    993  HB  VAL    67      64.118 104.663  77.536  1.00  0.00           H  
ATOM    994  CG1 VAL    67      63.235 103.582  79.232  1.00  0.00           C  
ATOM    995 HG11 VAL    67      64.125 103.570  79.861  1.00  0.00           H  
ATOM    996 HG12 VAL    67      62.614 104.436  79.498  1.00  0.00           H  
ATOM    997 HG13 VAL    67      62.671 102.661  79.383  1.00  0.00           H  
ATOM    998  CG2 VAL    67      64.782 102.760  77.380  1.00  0.00           C  
ATOM    999 HG21 VAL    67      65.575 102.858  78.121  1.00  0.00           H  
ATOM   1000 HG22 VAL    67      64.413 101.734  77.376  1.00  0.00           H  
ATOM   1001 HG23 VAL    67      65.174 103.007  76.394  1.00  0.00           H  
ATOM   1002  C   VAL    67      61.272 104.624  77.303  1.00  0.00           C  
ATOM   1003  O   VAL    67      60.366 104.071  77.906  1.00  0.00           O  
ATOM   1004  N   PRO    68      61.244 105.984  77.009  1.00  0.00           N  
ATOM   1005  CD  PRO    68      62.279 106.832  76.544  1.00  0.00           C  
ATOM   1006  HD2 PRO    68      62.303 106.877  75.456  1.00  0.00           H  
ATOM   1007  HD3 PRO    68      63.259 106.483  76.871  1.00  0.00           H  
ATOM   1008  CG  PRO    68      61.935 108.181  77.152  1.00  0.00           C  
ATOM   1009  HG2 PRO    68      62.415 109.007  76.628  1.00  0.00           H  
ATOM   1010  HG3 PRO    68      62.231 108.252  78.199  1.00  0.00           H  
ATOM   1011  CB  PRO    68      60.397 108.181  76.972  1.00  0.00           C  
ATOM   1012  HB2 PRO    68      60.108 108.430  75.951  1.00  0.00           H  
ATOM   1013  HB3 PRO    68      59.914 108.907  77.625  1.00  0.00           H  
ATOM   1014  CA  PRO    68      60.026 106.792  77.324  1.00  0.00           C  
ATOM   1015  HA  PRO    68      59.762 106.666  78.375  1.00  0.00           H  
ATOM   1016  C   PRO    68      58.731 106.347  76.600  1.00  0.00           C  
ATOM   1017  O   PRO    68      57.584 106.429  77.100  1.00  0.00           O  
ATOM   1018  N   GLU    69      58.808 105.773  75.419  1.00  0.00           N  
ATOM   1019  H   GLU    69      59.671 105.745  74.876  1.00  0.00           H  
ATOM   1020  CA  GLU    69      57.673 105.104  74.737  1.00  0.00           C  
ATOM   1021  HA  GLU    69      56.822 105.786  74.776  1.00  0.00           H  
ATOM   1022  CB  GLU    69      57.975 104.848  73.150  1.00  0.00           C  
ATOM   1023  HB2 GLU    69      58.710 104.052  73.036  1.00  0.00           H  
ATOM   1024  HB3 GLU    69      57.068 104.519  72.645  1.00  0.00           H  
ATOM   1025  CG  GLU    69      58.500 106.147  72.500  1.00  0.00           C  
ATOM   1026  HG2 GLU    69      59.431 106.430  72.988  1.00  0.00           H  
ATOM   1027  HG3 GLU    69      58.734 105.944  71.456  1.00  0.00           H  
ATOM   1028  CD  GLU    69      57.533 107.327  72.565  1.00  0.00           C  
ATOM   1029  OE1 GLU    69      56.352 107.247  72.254  1.00  0.00           O  
ATOM   1030  OE2 GLU    69      58.024 108.461  72.808  1.00  0.00           O  
ATOM   1031  C   GLU    69      57.242 103.826  75.473  1.00  0.00           C  
ATOM   1032  O   GLU    69      56.095 103.417  75.421  1.00  0.00           O  
ATOM   1033  N   ILE    70      58.159 103.142  76.136  1.00  0.00           N  
ATOM   1034  H   ILE    70      59.132 103.446  76.171  1.00  0.00           H  
ATOM   1035  CA  ILE    70      57.933 101.888  76.896  1.00  0.00           C  
ATOM   1036  HA  ILE    70      57.148 101.336  76.380  1.00  0.00           H  
ATOM   1037  CB  ILE    70      59.212 101.072  76.930  1.00  0.00           C  
ATOM   1038  HB  ILE    70      60.008 101.725  77.288  1.00  0.00           H  
ATOM   1039  CG2 ILE    70      59.037  99.828  77.899  1.00  0.00           C  
ATOM   1040 HG21 ILE    70      59.959  99.248  77.916  1.00  0.00           H  
ATOM   1041 HG22 ILE    70      58.810 100.180  78.905  1.00  0.00           H  
ATOM   1042 HG23 ILE    70      58.221  99.200  77.541  1.00  0.00           H  
ATOM   1043  CG1 ILE    70      59.573 100.558  75.553  1.00  0.00           C  
ATOM   1044 HG12 ILE    70      58.770  99.888  75.246  1.00  0.00           H  
ATOM   1045 HG13 ILE    70      59.546 101.415  74.880  1.00  0.00           H  
ATOM   1046  CD1 ILE    70      60.879  99.832  75.286  1.00  0.00           C  
ATOM   1047 HD11 ILE    70      60.932  99.552  74.234  1.00  0.00           H  
ATOM   1048 HD12 ILE    70      61.716 100.486  75.530  1.00  0.00           H  
ATOM   1049 HD13 ILE    70      60.928  98.935  75.902  1.00  0.00           H  
ATOM   1050  C   ILE    70      57.436 102.140  78.326  1.00  0.00           C  
ATOM   1051  O   ILE    70      56.510 101.432  78.762  1.00  0.00           O  
ATOM   1052  N   GLU    71      57.927 103.252  78.982  1.00  0.00           N  
ATOM   1053  H   GLU    71      58.606 103.859  78.522  1.00  0.00           H  
ATOM   1054  CA  GLU    71      57.619 103.732  80.308  1.00  0.00           C  
ATOM   1055  HA  GLU    71      57.872 102.948  81.021  1.00  0.00           H  
ATOM   1056  CB  GLU    71      58.479 104.949  80.632  1.00  0.00           C  
ATOM   1057  HB2 GLU    71      59.475 104.835  80.202  1.00  0.00           H  
ATOM   1058  HB3 GLU    71      58.044 105.847  80.195  1.00  0.00           H  
ATOM   1059  CG  GLU    71      58.565 105.078  82.102  1.00  0.00           C  
ATOM   1060  HG2 GLU    71      57.603 105.384  82.515  1.00  0.00           H  
ATOM   1061  HG3 GLU    71      58.817 104.121  82.556  1.00  0.00           H  
ATOM   1062  CD  GLU    71      59.642 106.124  82.415  1.00  0.00           C  
ATOM   1063  OE1 GLU    71      59.200 107.304  82.330  1.00  0.00           O  
ATOM   1064  OE2 GLU    71      60.796 105.956  82.863  1.00  0.00           O  
ATOM   1065  C   GLU    71      56.049 103.982  80.539  1.00  0.00           C  
ATOM   1066  O   GLU    71      55.407 103.244  81.333  1.00  0.00           O  
ATOM   1067  N   ALA    72      55.459 104.941  79.762  1.00  0.00           N  
ATOM   1068  H   ALA    72      56.017 105.511  79.126  1.00  0.00           H  
ATOM   1069  CA  ALA    72      54.062 105.294  79.702  1.00  0.00           C  
ATOM   1070  HA  ALA    72      53.556 105.374  80.665  1.00  0.00           H  
ATOM   1071  CB  ALA    72      54.080 106.640  79.052  1.00  0.00           C  
ATOM   1072  HB1 ALA    72      53.059 107.011  78.954  1.00  0.00           H  
ATOM   1073  HB2 ALA    72      54.660 107.333  79.663  1.00  0.00           H  
ATOM   1074  HB3 ALA    72      54.532 106.561  78.064  1.00  0.00           H  
ATOM   1075  C   ALA    72      53.233 104.223  79.095  1.00  0.00           C  
ATOM   1076  O   ALA    72      52.053 104.151  79.267  1.00  0.00           O  
ATOM   1077  N   LEU    73      53.815 103.300  78.347  1.00  0.00           N  
ATOM   1078  H   LEU    73      54.789 103.343  78.043  1.00  0.00           H  
ATOM   1079  CA  LEU    73      53.082 102.109  77.885  1.00  0.00           C  
ATOM   1080  HA  LEU    73      52.169 102.499  77.436  1.00  0.00           H  
ATOM   1081  CB  LEU    73      53.776 101.300  76.769  1.00  0.00           C  
ATOM   1082  HB2 LEU    73      53.865 101.925  75.881  1.00  0.00           H  
ATOM   1083  HB3 LEU    73      54.789 101.052  77.088  1.00  0.00           H  
ATOM   1084  CG  LEU    73      53.008  99.949  76.382  1.00  0.00           C  
ATOM   1085  HG  LEU    73      52.676  99.366  77.239  1.00  0.00           H  
ATOM   1086  CD1 LEU    73      51.738 100.361  75.554  1.00  0.00           C  
ATOM   1087 HD11 LEU    73      51.184  99.467  75.269  1.00  0.00           H  
ATOM   1088 HD12 LEU    73      51.101 101.005  76.161  1.00  0.00           H  
ATOM   1089 HD13 LEU    73      52.047 100.899  74.658  1.00  0.00           H  
ATOM   1090  CD2 LEU    73      53.987  99.112  75.575  1.00  0.00           C  
ATOM   1091 HD21 LEU    73      53.511  98.176  75.285  1.00  0.00           H  
ATOM   1092 HD22 LEU    73      54.285  99.661  74.682  1.00  0.00           H  
ATOM   1093 HD23 LEU    73      54.868  98.898  76.181  1.00  0.00           H  
ATOM   1094  C   LEU    73      52.763 101.200  79.054  1.00  0.00           C  
ATOM   1095  O   LEU    73      51.647 100.626  79.183  1.00  0.00           O  
ATOM   1096  N   VAL    74      53.717 101.060  79.967  1.00  0.00           N  
ATOM   1097  H   VAL    74      54.605 101.562  79.936  1.00  0.00           H  
ATOM   1098  CA  VAL    74      53.578 100.151  81.127  1.00  0.00           C  
ATOM   1099  HA  VAL    74      53.146  99.203  80.808  1.00  0.00           H  
ATOM   1100  CB  VAL    74      54.999  99.862  81.751  1.00  0.00           C  
ATOM   1101  HB  VAL    74      55.547 100.800  81.841  1.00  0.00           H  
ATOM   1102  CG1 VAL    74      54.991  99.226  83.174  1.00  0.00           C  
ATOM   1103 HG11 VAL    74      56.017  99.069  83.507  1.00  0.00           H  
ATOM   1104 HG12 VAL    74      54.482  99.896  83.867  1.00  0.00           H  
ATOM   1105 HG13 VAL    74      54.469  98.270  83.141  1.00  0.00           H  
ATOM   1106  CG2 VAL    74      55.572  98.748  80.794  1.00  0.00           C  
ATOM   1107 HG21 VAL    74      56.569  98.460  81.128  1.00  0.00           H  
ATOM   1108 HG22 VAL    74      54.916  97.877  80.814  1.00  0.00           H  
ATOM   1109 HG23 VAL    74      55.629  99.137  79.778  1.00  0.00           H  
ATOM   1110  C   VAL    74      52.657 100.788  82.151  1.00  0.00           C  
ATOM   1111  O   VAL    74      51.785 100.062  82.621  1.00  0.00           O  
ATOM   1112  N   ALA    75      52.755 102.086  82.384  1.00  0.00           N  
ATOM   1113  H   ALA    75      53.493 102.650  81.964  1.00  0.00           H  
ATOM   1114  CA  ALA    75      51.863 102.885  83.243  1.00  0.00           C  
ATOM   1115  HA  ALA    75      51.723 102.461  84.237  1.00  0.00           H  
ATOM   1116  CB  ALA    75      52.533 104.211  83.322  1.00  0.00           C  
ATOM   1117  HB1 ALA    75      51.941 104.882  83.944  1.00  0.00           H  
ATOM   1118  HB2 ALA    75      53.525 104.093  83.760  1.00  0.00           H  
ATOM   1119  HB3 ALA    75      52.627 104.633  82.322  1.00  0.00           H  
ATOM   1120  C   ALA    75      50.433 102.934  82.684  1.00  0.00           C  
ATOM   1121  O   ALA    75      49.524 103.067  83.512  1.00  0.00           O  
ATOM   1122  N   ALA    76      50.251 102.862  81.349  1.00  0.00           N  
ATOM   1123  H   ALA    76      51.009 102.751  80.675  1.00  0.00           H  
ATOM   1124  CA  ALA    76      48.916 102.939  80.754  1.00  0.00           C  
ATOM   1125  HA  ALA    76      48.431 103.781  81.247  1.00  0.00           H  
ATOM   1126  CB  ALA    76      48.909 103.242  79.242  1.00  0.00           C  
ATOM   1127  HB1 ALA    76      47.881 103.282  78.884  1.00  0.00           H  
ATOM   1128  HB2 ALA    76      49.394 104.202  79.062  1.00  0.00           H  
ATOM   1129  HB3 ALA    76      49.449 102.458  78.711  1.00  0.00           H  
ATOM   1130  C   ALA    76      48.125 101.602  81.007  1.00  0.00           C  
ATOM   1131  O   ALA    76      47.043 101.553  81.568  1.00  0.00           O  
ATOM   1132  N   VAL    77      48.723 100.415  80.674  1.00  0.00           N  
ATOM   1133  H   VAL    77      49.644 100.373  80.240  1.00  0.00           H  
ATOM   1134  CA  VAL    77      48.119  99.057  80.895  1.00  0.00           C  
ATOM   1135  HA  VAL    77      47.181  99.107  80.340  1.00  0.00           H  
ATOM   1136  CB  VAL    77      48.784  97.837  80.194  1.00  0.00           C  
ATOM   1137  HB  VAL    77      48.757  98.026  79.120  1.00  0.00           H  
ATOM   1138  CG1 VAL    77      50.227  97.655  80.821  1.00  0.00           C  
ATOM   1139 HG11 VAL    77      50.724  96.806  80.352  1.00  0.00           H  
ATOM   1140 HG12 VAL    77      50.814  98.557  80.652  1.00  0.00           H  
ATOM   1141 HG13 VAL    77      50.138  97.477  81.893  1.00  0.00           H  
ATOM   1142  CG2 VAL    77      48.058  96.472  80.556  1.00  0.00           C  
ATOM   1143 HG21 VAL    77      48.555  95.649  80.043  1.00  0.00           H  
ATOM   1144 HG22 VAL    77      48.103  96.312  81.633  1.00  0.00           H  
ATOM   1145 HG23 VAL    77      47.015  96.520  80.239  1.00  0.00           H  
ATOM   1146  C   VAL    77      47.809  98.824  82.374  1.00  0.00           C  
ATOM   1147  O   VAL    77      46.731  98.306  82.745  1.00  0.00           O  
ATOM   1148  N   VAL    78      48.659  99.296  83.354  1.00  0.00           N  
ATOM   1149  H   VAL    78      49.522  99.812  83.183  1.00  0.00           H  
ATOM   1150  CA  VAL    78      48.329  99.060  84.786  1.00  0.00           C  
ATOM   1151  HA  VAL    78      48.096  97.994  84.791  1.00  0.00           H  
ATOM   1152  CB  VAL    78      49.448  99.160  85.802  1.00  0.00           C  
ATOM   1153  HB  VAL    78      48.972  99.075  86.778  1.00  0.00           H  
ATOM   1154  CG1 VAL    78      50.464  98.053  85.573  1.00  0.00           C  
ATOM   1155 HG11 VAL    78      51.263  98.135  86.310  1.00  0.00           H  
ATOM   1156 HG12 VAL    78      49.975  97.083  85.676  1.00  0.00           H  
ATOM   1157 HG13 VAL    78      50.882  98.143  84.572  1.00  0.00           H  
ATOM   1158  CG2 VAL    78      50.223 100.528  85.733  1.00  0.00           C  
ATOM   1159 HG21 VAL    78      51.012 100.537  86.485  1.00  0.00           H  
ATOM   1160 HG22 VAL    78      50.664 100.647  84.744  1.00  0.00           H  
ATOM   1161 HG23 VAL    78      49.530 101.348  85.924  1.00  0.00           H  
ATOM   1162  C   VAL    78      47.116  99.879  85.225  1.00  0.00           C  
ATOM   1163  O   VAL    78      46.311  99.371  85.983  1.00  0.00           O  
ATOM   1164  N   GLU    79      46.979 101.109  84.764  1.00  0.00           N  
ATOM   1165  H   GLU    79      47.692 101.534  84.171  1.00  0.00           H  
ATOM   1166  CA  GLU    79      45.882 101.997  85.001  1.00  0.00           C  
ATOM   1167  HA  GLU    79      45.745 102.110  86.077  1.00  0.00           H  
ATOM   1168  CB  GLU    79      46.175 103.453  84.578  1.00  0.00           C  
ATOM   1169  HB2 GLU    79      47.233 103.667  84.733  1.00  0.00           H  
ATOM   1170  HB3 GLU    79      45.982 103.565  83.511  1.00  0.00           H  
ATOM   1171  CG  GLU    79      45.330 104.480  85.357  1.00  0.00           C  
ATOM   1172  HG2 GLU    79      45.255 105.396  84.771  1.00  0.00           H  
ATOM   1173  HG3 GLU    79      44.318 104.092  85.474  1.00  0.00           H  
ATOM   1174  CD  GLU    79      45.883 104.807  86.703  1.00  0.00           C  
ATOM   1175  OE1 GLU    79      46.550 104.001  87.384  1.00  0.00           O  
ATOM   1176  OE2 GLU    79      45.760 105.963  87.131  1.00  0.00           O  
ATOM   1177  C   GLU    79      44.530 101.366  84.508  1.00  0.00           C  
ATOM   1178  O   GLU    79      43.516 101.422  85.216  1.00  0.00           O  
ATOM   1179  N   ARG    80      44.685 100.788  83.249  1.00  0.00           N  
ATOM   1180  H   ARG    80      45.587 100.600  82.811  1.00  0.00           H  
ATOM   1181  CA  ARG    80      43.514 100.394  82.437  1.00  0.00           C  
ATOM   1182  HA  ARG    80      42.696 101.101  82.576  1.00  0.00           H  
ATOM   1183  CB  ARG    80      43.869 100.444  80.942  1.00  0.00           C  
ATOM   1184  HB2 ARG    80      44.095 101.472  80.657  1.00  0.00           H  
ATOM   1185  HB3 ARG    80      44.770  99.859  80.762  1.00  0.00           H  
ATOM   1186  CG  ARG    80      42.750  99.921  80.085  1.00  0.00           C  
ATOM   1187  HG2 ARG    80      43.107  99.752  79.069  1.00  0.00           H  
ATOM   1188  HG3 ARG    80      42.406  98.961  80.466  1.00  0.00           H  
ATOM   1189  CD  ARG    80      41.595 100.921  80.072  1.00  0.00           C  
ATOM   1190  HD2 ARG    80      41.099 100.923  81.043  1.00  0.00           H  
ATOM   1191  HD3 ARG    80      41.980 101.928  79.909  1.00  0.00           H  
ATOM   1192  NE  ARG    80      40.654 100.594  79.049  1.00  0.00           N  
ATOM   1193  HE  ARG    80      40.823 101.029  78.142  1.00  0.00           H  
ATOM   1194  CZ  ARG    80      39.601  99.813  79.113  1.00  0.00           C  
ATOM   1195  NH1 ARG    80      39.254  99.154  80.177  1.00  0.00           N  
ATOM   1196 HH11 ARG    80      39.811  99.229  81.027  1.00  0.00           H  
ATOM   1197 HH12 ARG    80      38.423  98.562  80.161  1.00  0.00           H  
ATOM   1198  NH2 ARG    80      38.893  99.789  78.041  1.00  0.00           N  
ATOM   1199 HH21 ARG    80      39.168 100.349  77.235  1.00  0.00           H  
ATOM   1200 HH22 ARG    80      38.055  99.209  77.997  1.00  0.00           H  
ATOM   1201  C   ARG    80      42.981  99.014  82.917  1.00  0.00           C  
ATOM   1202  O   ARG    80      41.793  98.785  82.895  1.00  0.00           O  
ATOM   1203  N   TYR    81      43.858  98.104  83.364  1.00  0.00           N  
ATOM   1204  H   TYR    81      44.859  98.256  83.492  1.00  0.00           H  
ATOM   1205  CA  TYR    81      43.359  96.747  83.715  1.00  0.00           C  
ATOM   1206  HA  TYR    81      42.302  96.947  83.891  1.00  0.00           H  
ATOM   1207  CB  TYR    81      43.628  95.791  82.589  1.00  0.00           C  
ATOM   1208  HB2 TYR    81      44.701  95.798  82.398  1.00  0.00           H  
ATOM   1209  HB3 TYR    81      43.373  94.791  82.935  1.00  0.00           H  
ATOM   1210  CG  TYR    81      42.941  96.009  81.297  1.00  0.00           C  
ATOM   1211  CD1 TYR    81      41.554  96.059  81.210  1.00  0.00           C  
ATOM   1212  HD1 TYR    81      40.965  96.012  82.115  1.00  0.00           H  
ATOM   1213  CE1 TYR    81      40.916  96.165  79.993  1.00  0.00           C  
ATOM   1214  HE1 TYR    81      39.845  96.044  79.927  1.00  0.00           H  
ATOM   1215  CZ  TYR    81      41.684  96.436  78.822  1.00  0.00           C  
ATOM   1216  OH  TYR    81      41.068  96.680  77.655  1.00  0.00           O  
ATOM   1217  HH  TYR    81      40.098  96.649  77.785  1.00  0.00           H  
ATOM   1218  CE2 TYR    81      43.080  96.473  78.904  1.00  0.00           C  
ATOM   1219  HE2 TYR    81      43.667  96.683  78.022  1.00  0.00           H  
ATOM   1220  CD2 TYR    81      43.734  96.229  80.174  1.00  0.00           C  
ATOM   1221  HD2 TYR    81      44.812  96.217  80.248  1.00  0.00           H  
ATOM   1222  C   TYR    81      43.817  96.099  84.990  1.00  0.00           C  
ATOM   1223  O   TYR    81      43.265  95.163  85.565  1.00  0.00           O  
ATOM   1224  N   GLY    82      44.866  96.680  85.581  1.00  0.00           N  
ATOM   1225  H   GLY    82      45.252  97.544  85.200  1.00  0.00           H  
ATOM   1226  CA  GLY    82      45.623  96.249  86.788  1.00  0.00           C  
ATOM   1227  HA2 GLY    82      45.843  97.113  87.413  1.00  0.00           H  
ATOM   1228  HA3 GLY    82      45.012  95.571  87.385  1.00  0.00           H  
ATOM   1229  C   GLY    82      46.947  95.542  86.376  1.00  0.00           C  
ATOM   1230  O   GLY    82      47.395  95.553  85.199  1.00  0.00           O  
ATOM   1231  N   PRO    83      47.609  94.841  87.352  1.00  0.00           N  
ATOM   1232  CD  PRO    83      47.238  94.833  88.700  1.00  0.00           C  
ATOM   1233  HD2 PRO    83      46.228  94.449  88.841  1.00  0.00           H  
ATOM   1234  HD3 PRO    83      47.262  95.832  89.134  1.00  0.00           H  
ATOM   1235  CG  PRO    83      48.321  93.890  89.340  1.00  0.00           C  
ATOM   1236  HG2 PRO    83      47.962  92.862  89.393  1.00  0.00           H  
ATOM   1237  HG3 PRO    83      48.556  94.198  90.359  1.00  0.00           H  
ATOM   1238  CB  PRO    83      49.530  93.994  88.452  1.00  0.00           C  
ATOM   1239  HB2 PRO    83      50.108  93.070  88.449  1.00  0.00           H  
ATOM   1240  HB3 PRO    83      50.200  94.790  88.778  1.00  0.00           H  
ATOM   1241  CA  PRO    83      48.945  94.282  87.113  1.00  0.00           C  
ATOM   1242  HA  PRO    83      49.522  95.029  86.565  1.00  0.00           H  
ATOM   1243  C   PRO    83      49.054  93.113  86.136  1.00  0.00           C  
ATOM   1244  O   PRO    83      48.341  92.119  86.362  1.00  0.00           O  
ATOM   1245  N   VAL    84      50.038  93.123  85.200  1.00  0.00           N  
ATOM   1246  H   VAL    84      50.861  93.725  85.240  1.00  0.00           H  
ATOM   1247  CA  VAL    84      49.983  92.232  84.017  1.00  0.00           C  
ATOM   1248  HA  VAL    84      48.914  92.103  83.846  1.00  0.00           H  
ATOM   1249  CB  VAL    84      50.592  92.852  82.759  1.00  0.00           C  
ATOM   1250  HB  VAL    84      49.899  92.332  82.097  1.00  0.00           H  
ATOM   1251  CG1 VAL    84      50.493  94.347  82.622  1.00  0.00           C  
ATOM   1252 HG11 VAL    84      50.962  94.658  81.689  1.00  0.00           H  
ATOM   1253 HG12 VAL    84      49.444  94.644  82.618  1.00  0.00           H  
ATOM   1254 HG13 VAL    84      51.002  94.824  83.461  1.00  0.00           H  
ATOM   1255  CG2 VAL    84      51.991  92.488  82.322  1.00  0.00           C  
ATOM   1256 HG21 VAL    84      52.240  93.031  81.411  1.00  0.00           H  
ATOM   1257 HG22 VAL    84      52.698  92.754  83.109  1.00  0.00           H  
ATOM   1258 HG23 VAL    84      52.045  91.416  82.133  1.00  0.00           H  
ATOM   1259  C   VAL    84      50.586  90.831  84.261  1.00  0.00           C  
ATOM   1260  O   VAL    84      51.703  90.665  84.729  1.00  0.00           O  
ATOM   1261  N   ASP    85      49.751  89.774  84.142  1.00  0.00           N  
ATOM   1262  H   ASP    85      48.768  89.881  83.896  1.00  0.00           H  
ATOM   1263  CA  ASP    85      50.134  88.385  84.345  1.00  0.00           C  
ATOM   1264  HA  ASP    85      50.756  88.309  85.236  1.00  0.00           H  
ATOM   1265  CB  ASP    85      48.851  87.589  84.514  1.00  0.00           C  
ATOM   1266  HB2 ASP    85      48.269  87.680  83.597  1.00  0.00           H  
ATOM   1267  HB3 ASP    85      49.112  86.536  84.622  1.00  0.00           H  
ATOM   1268  CG  ASP    85      47.974  87.978  85.669  1.00  0.00           C  
ATOM   1269  OD1 ASP    85      48.143  87.390  86.767  1.00  0.00           O  
ATOM   1270  OD2 ASP    85      47.027  88.783  85.516  1.00  0.00           O  
ATOM   1271  C   ASP    85      51.009  87.832  83.249  1.00  0.00           C  
ATOM   1272  O   ASP    85      51.799  86.952  83.562  1.00  0.00           O  
ATOM   1273  N   VAL    86      50.860  88.390  82.024  1.00  0.00           N  
ATOM   1274  H   VAL    86      50.276  89.219  81.911  1.00  0.00           H  
ATOM   1275  CA  VAL    86      51.447  87.973  80.710  1.00  0.00           C  
ATOM   1276  HA  VAL    86      52.320  87.361  80.943  1.00  0.00           H  
ATOM   1277  CB  VAL    86      50.434  87.115  79.873  1.00  0.00           C  
ATOM   1278  HB  VAL    86      49.572  87.748  79.663  1.00  0.00           H  
ATOM   1279  CG1 VAL    86      51.045  86.696  78.500  1.00  0.00           C  
ATOM   1280 HG11 VAL    86      50.318  86.103  77.944  1.00  0.00           H  
ATOM   1281 HG12 VAL    86      51.299  87.588  77.927  1.00  0.00           H  
ATOM   1282 HG13 VAL    86      51.945  86.104  78.668  1.00  0.00           H  
ATOM   1283  CG2 VAL    86      49.898  85.903  80.669  1.00  0.00           C  
ATOM   1284 HG21 VAL    86      49.202  85.340  80.049  1.00  0.00           H  
ATOM   1285 HG22 VAL    86      50.730  85.260  80.955  1.00  0.00           H  
ATOM   1286 HG23 VAL    86      49.386  86.255  81.564  1.00  0.00           H  
ATOM   1287  C   VAL    86      51.917  89.198  79.869  1.00  0.00           C  
ATOM   1288  O   VAL    86      51.171  90.141  79.706  1.00  0.00           O  
ATOM   1289  N   LEU    87      53.118  89.006  79.299  1.00  0.00           N  
ATOM   1290  H   LEU    87      53.701  88.213  79.566  1.00  0.00           H  
ATOM   1291  CA  LEU    87      53.772  89.833  78.259  1.00  0.00           C  
ATOM   1292  HA  LEU    87      53.092  90.606  77.900  1.00  0.00           H  
ATOM   1293  CB  LEU    87      54.938  90.720  78.772  1.00  0.00           C  
ATOM   1294  HB2 LEU    87      54.498  91.602  79.236  1.00  0.00           H  
ATOM   1295  HB3 LEU    87      55.448  90.165  79.560  1.00  0.00           H  
ATOM   1296  CG  LEU    87      56.002  91.204  77.796  1.00  0.00           C  
ATOM   1297  HG  LEU    87      56.278  90.291  77.268  1.00  0.00           H  
ATOM   1298  CD1 LEU    87      55.475  92.274  76.782  1.00  0.00           C  
ATOM   1299 HD11 LEU    87      56.284  92.575  76.117  1.00  0.00           H  
ATOM   1300 HD12 LEU    87      54.660  91.848  76.195  1.00  0.00           H  
ATOM   1301 HD13 LEU    87      55.111  93.145  77.328  1.00  0.00           H  
ATOM   1302  CD2 LEU    87      57.227  91.791  78.466  1.00  0.00           C  
ATOM   1303 HD21 LEU    87      57.939  92.112  77.707  1.00  0.00           H  
ATOM   1304 HD22 LEU    87      56.933  92.647  79.074  1.00  0.00           H  
ATOM   1305 HD23 LEU    87      57.691  91.036  79.102  1.00  0.00           H  
ATOM   1306  C   LEU    87      54.126  88.869  77.109  1.00  0.00           C  
ATOM   1307  O   LEU    87      54.899  87.893  77.332  1.00  0.00           O  
ATOM   1308  N   VAL    88      53.678  89.167  75.899  1.00  0.00           N  
ATOM   1309  H   VAL    88      52.923  89.811  75.664  1.00  0.00           H  
ATOM   1310  CA  VAL    88      54.373  88.469  74.760  1.00  0.00           C  
ATOM   1311  HA  VAL    88      55.099  87.727  75.087  1.00  0.00           H  
ATOM   1312  CB  VAL    88      53.312  87.746  73.947  1.00  0.00           C  
ATOM   1313  HB  VAL    88      52.602  88.556  73.778  1.00  0.00           H  
ATOM   1314  CG1 VAL    88      53.741  87.252  72.588  1.00  0.00           C  
ATOM   1315 HG11 VAL    88      52.902  86.753  72.102  1.00  0.00           H  
ATOM   1316 HG12 VAL    88      54.063  88.095  71.979  1.00  0.00           H  
ATOM   1317 HG13 VAL    88      54.565  86.549  72.701  1.00  0.00           H  
ATOM   1318  CG2 VAL    88      52.583  86.591  74.714  1.00  0.00           C  
ATOM   1319 HG21 VAL    88      51.843  86.130  74.060  1.00  0.00           H  
ATOM   1320 HG22 VAL    88      53.312  85.841  75.022  1.00  0.00           H  
ATOM   1321 HG23 VAL    88      52.085  86.996  75.595  1.00  0.00           H  
ATOM   1322  C   VAL    88      55.164  89.583  73.921  1.00  0.00           C  
ATOM   1323  O   VAL    88      54.563  90.548  73.428  1.00  0.00           O  
ATOM   1324  N   ASN    89      56.506  89.434  73.759  1.00  0.00           N  
ATOM   1325  H   ASN    89      56.998  88.669  74.220  1.00  0.00           H  
ATOM   1326  CA  ASN    89      57.392  90.227  72.999  1.00  0.00           C  
ATOM   1327  HA  ASN    89      57.086  91.273  72.968  1.00  0.00           H  
ATOM   1328  CB  ASN    89      58.787  90.119  73.658  1.00  0.00           C  
ATOM   1329  HB2 ASN    89      59.074  89.070  73.730  1.00  0.00           H  
ATOM   1330  HB3 ASN    89      59.527  90.608  73.022  1.00  0.00           H  
ATOM   1331  CG  ASN    89      58.813  90.738  75.020  1.00  0.00           C  
ATOM   1332  OD1 ASN    89      58.598  91.915  75.142  1.00  0.00           O  
ATOM   1333  ND2 ASN    89      59.083  90.009  76.064  1.00  0.00           N  
ATOM   1334 HD21 ASN    89      59.114  90.436  76.990  1.00  0.00           H  
ATOM   1335 HD22 ASN    89      59.265  89.011  75.957  1.00  0.00           H  
ATOM   1336  C   ASN    89      57.416  89.683  71.574  1.00  0.00           C  
ATOM   1337  O   ASN    89      58.210  88.919  71.162  1.00  0.00           O  
ATOM   1338  N   ASN    90      56.424  90.023  70.750  1.00  0.00           N  
ATOM   1339  H   ASN    90      55.651  90.604  71.076  1.00  0.00           H  
ATOM   1340  CA  ASN    90      56.265  89.658  69.332  1.00  0.00           C  
ATOM   1341  HA  ASN    90      56.635  88.652  69.132  1.00  0.00           H  
ATOM   1342  CB  ASN    90      54.753  89.731  69.049  1.00  0.00           C  
ATOM   1343  HB2 ASN    90      54.269  88.845  69.456  1.00  0.00           H  
ATOM   1344  HB3 ASN    90      54.333  90.593  69.569  1.00  0.00           H  
ATOM   1345  CG  ASN    90      54.432  89.839  67.550  1.00  0.00           C  
ATOM   1346  OD1 ASN    90      54.588  88.930  66.713  1.00  0.00           O  
ATOM   1347  ND2 ASN    90      53.987  90.994  67.111  1.00  0.00           N  
ATOM   1348 HD21 ASN    90      53.783  91.119  66.120  1.00  0.00           H  
ATOM   1349 HD22 ASN    90      53.844  91.767  67.763  1.00  0.00           H  
ATOM   1350  C   ASN    90      57.135  90.554  68.381  1.00  0.00           C  
ATOM   1351  O   ASN    90      57.605  89.975  67.401  1.00  0.00           O  
ATOM   1352  N   ALA    91      57.267  91.841  68.616  1.00  0.00           N  
ATOM   1353  H   ALA    91      56.967  92.275  69.489  1.00  0.00           H  
ATOM   1354  CA  ALA    91      57.870  92.826  67.631  1.00  0.00           C  
ATOM   1355  HA  ALA    91      57.291  92.838  66.708  1.00  0.00           H  
ATOM   1356  CB  ALA    91      57.796  94.259  68.233  1.00  0.00           C  
ATOM   1357  HB1 ALA    91      58.228  94.970  67.529  1.00  0.00           H  
ATOM   1358  HB2 ALA    91      56.754  94.520  68.420  1.00  0.00           H  
ATOM   1359  HB3 ALA    91      58.353  94.290  69.168  1.00  0.00           H  
ATOM   1360  C   ALA    91      59.216  92.411  67.215  1.00  0.00           C  
ATOM   1361  O   ALA    91      60.011  92.016  68.034  1.00  0.00           O  
ATOM   1362  N   GLY    92      59.514  92.577  65.924  1.00  0.00           N  
ATOM   1363  H   GLY    92      58.831  92.888  65.233  1.00  0.00           H  
ATOM   1364  CA  GLY    92      60.830  92.338  65.368  1.00  0.00           C  
ATOM   1365  HA2 GLY    92      61.586  92.811  65.995  1.00  0.00           H  
ATOM   1366  HA3 GLY    92      61.040  91.268  65.370  1.00  0.00           H  
ATOM   1367  C   GLY    92      60.925  92.851  64.016  1.00  0.00           C  
ATOM   1368  O   GLY    92      59.838  93.332  63.513  1.00  0.00           O  
ATOM   1369  N   ARG    93      62.056  92.698  63.359  1.00  0.00           N  
ATOM   1370  H   ARG    93      62.846  92.227  63.798  1.00  0.00           H  
ATOM   1371  CA  ARG    93      62.393  93.130  61.988  1.00  0.00           C  
ATOM   1372  HA  ARG    93      61.553  92.832  61.361  1.00  0.00           H  
ATOM   1373  CB  ARG    93      62.654  94.609  62.059  1.00  0.00           C  
ATOM   1374  HB2 ARG    93      61.878  95.066  62.673  1.00  0.00           H  
ATOM   1375  HB3 ARG    93      63.602  94.766  62.573  1.00  0.00           H  
ATOM   1376  CG  ARG    93      62.702  95.331  60.731  1.00  0.00           C  
ATOM   1377  HG2 ARG    93      63.562  94.962  60.171  1.00  0.00           H  
ATOM   1378  HG3 ARG    93      61.812  95.063  60.163  1.00  0.00           H  
ATOM   1379  CD  ARG    93      62.789  96.821  60.791  1.00  0.00           C  
ATOM   1380  HD2 ARG    93      62.480  97.229  59.828  1.00  0.00           H  
ATOM   1381  HD3 ARG    93      62.077  97.184  61.533  1.00  0.00           H  
ATOM   1382  NE  ARG    93      64.122  97.346  61.120  1.00  0.00           N  
ATOM   1383  HE  ARG    93      64.249  97.683  62.074  1.00  0.00           H  
ATOM   1384  CZ  ARG    93      65.162  97.432  60.335  1.00  0.00           C  
ATOM   1385  NH1 ARG    93      65.329  96.813  59.150  1.00  0.00           N  
ATOM   1386 HH11 ARG    93      64.597  96.203  58.786  1.00  0.00           H  
ATOM   1387 HH12 ARG    93      66.188  96.953  58.617  1.00  0.00           H  
ATOM   1388  NH2 ARG    93      66.126  98.259  60.641  1.00  0.00           N  
ATOM   1389 HH21 ARG    93      66.061  98.828  61.485  1.00  0.00           H  
ATOM   1390 HH22 ARG    93      66.945  98.336  60.037  1.00  0.00           H  
ATOM   1391  C   ARG    93      63.599  92.490  61.358  1.00  0.00           C  
ATOM   1392  O   ARG    93      64.655  92.459  61.982  1.00  0.00           O  
ATOM   1393  N   PRO    94      63.632  92.187  60.011  1.00  0.00           N  
ATOM   1394  CD  PRO    94      62.513  92.237  59.107  1.00  0.00           C  
ATOM   1395  HD2 PRO    94      62.467  93.185  58.573  1.00  0.00           H  
ATOM   1396  HD3 PRO    94      61.564  92.121  59.630  1.00  0.00           H  
ATOM   1397  CG  PRO    94      62.779  91.101  58.191  1.00  0.00           C  
ATOM   1398  HG2 PRO    94      62.313  91.265  57.219  1.00  0.00           H  
ATOM   1399  HG3 PRO    94      62.370  90.173  58.589  1.00  0.00           H  
ATOM   1400  CB  PRO    94      64.275  91.021  58.064  1.00  0.00           C  
ATOM   1401  HB2 PRO    94      64.626  91.590  57.203  1.00  0.00           H  
ATOM   1402  HB3 PRO    94      64.600  89.990  57.920  1.00  0.00           H  
ATOM   1403  CA  PRO    94      64.852  91.614  59.404  1.00  0.00           C  
ATOM   1404  HA  PRO    94      65.355  90.909  60.067  1.00  0.00           H  
ATOM   1405  C   PRO    94      65.932  92.697  59.058  1.00  0.00           C  
ATOM   1406  O   PRO    94      65.631  93.872  58.928  1.00  0.00           O  
ATOM   1407  N   GLY    95      67.167  92.264  58.793  1.00  0.00           N  
ATOM   1408  H   GLY    95      67.464  91.314  59.015  1.00  0.00           H  
ATOM   1409  CA  GLY    95      68.196  93.028  58.196  1.00  0.00           C  
ATOM   1410  HA2 GLY    95      67.819  93.514  57.297  1.00  0.00           H  
ATOM   1411  HA3 GLY    95      68.513  93.818  58.877  1.00  0.00           H  
ATOM   1412  C   GLY    95      69.386  92.143  57.844  1.00  0.00           C  
ATOM   1413  O   GLY    95      69.676  91.325  58.696  1.00  0.00           O  
ATOM   1414  N   GLY    96      70.022  92.356  56.723  1.00  0.00           N  
ATOM   1415  H   GLY    96      69.795  93.124  56.092  1.00  0.00           H  
ATOM   1416  CA  GLY    96      71.133  91.514  56.251  1.00  0.00           C  
ATOM   1417  HA2 GLY    96      71.870  91.420  57.047  1.00  0.00           H  
ATOM   1418  HA3 GLY    96      70.756  90.512  56.046  1.00  0.00           H  
ATOM   1419  C   GLY    96      71.842  92.067  54.959  1.00  0.00           C  
ATOM   1420  O   GLY    96      71.638  93.191  54.491  1.00  0.00           O  
ATOM   1421  N   GLY    97      72.615  91.210  54.309  1.00  0.00           N  
ATOM   1422  H   GLY    97      72.686  90.238  54.614  1.00  0.00           H  
ATOM   1423  CA  GLY    97      73.443  91.459  53.137  1.00  0.00           C  
ATOM   1424  HA2 GLY    97      72.869  91.256  52.233  1.00  0.00           H  
ATOM   1425  HA3 GLY    97      73.726  92.511  53.105  1.00  0.00           H  
ATOM   1426  C   GLY    97      74.677  90.608  53.148  1.00  0.00           C  
ATOM   1427  O   GLY    97      74.915  89.895  54.108  1.00  0.00           O  
ATOM   1428  N   ALA    98      75.694  90.908  52.280  1.00  0.00           N  
ATOM   1429  H   ALA    98      75.523  91.434  51.424  1.00  0.00           H  
ATOM   1430  CA  ALA    98      77.142  90.535  52.433  1.00  0.00           C  
ATOM   1431  HA  ALA    98      77.263  89.456  52.510  1.00  0.00           H  
ATOM   1432  CB  ALA    98      77.904  90.993  51.193  1.00  0.00           C  
ATOM   1433  HB1 ALA    98      78.956  90.728  51.292  1.00  0.00           H  
ATOM   1434  HB2 ALA    98      77.489  90.506  50.310  1.00  0.00           H  
ATOM   1435  HB3 ALA    98      77.811  92.074  51.087  1.00  0.00           H  
ATOM   1436  C   ALA    98      77.691  91.135  53.728  1.00  0.00           C  
ATOM   1437  O   ALA    98      77.811  92.343  53.827  1.00  0.00           O  
ATOM   1438  N   THR    99      78.072  90.323  54.720  1.00  0.00           N  
ATOM   1439  H   THR    99      78.108  89.306  54.651  1.00  0.00           H  
ATOM   1440  CA  THR    99      78.480  90.863  56.021  1.00  0.00           C  
ATOM   1441  HA  THR    99      77.664  91.466  56.419  1.00  0.00           H  
ATOM   1442  CB  THR    99      78.730  89.685  56.986  1.00  0.00           C  
ATOM   1443  HB  THR    99      79.590  89.155  56.578  1.00  0.00           H  
ATOM   1444  CG2 THR    99      79.002  90.084  58.439  1.00  0.00           C  
ATOM   1445 HG21 THR    99      79.165  89.188  59.037  1.00  0.00           H  
ATOM   1446 HG22 THR    99      79.888  90.717  58.483  1.00  0.00           H  
ATOM   1447 HG23 THR    99      78.146  90.632  58.833  1.00  0.00           H  
ATOM   1448  OG1 THR    99      77.494  88.964  57.097  1.00  0.00           O  
ATOM   1449  HG1 THR    99      77.612  88.203  57.704  1.00  0.00           H  
ATOM   1450  C   THR    99      79.606  91.872  55.952  1.00  0.00           C  
ATOM   1451  O   THR    99      79.566  92.875  56.665  1.00  0.00           O  
ATOM   1452  N   ALA   100      80.620  91.648  55.069  1.00  0.00           N  
ATOM   1453  H   ALA   100      80.584  90.891  54.386  1.00  0.00           H  
ATOM   1454  CA  ALA   100      81.865  92.437  54.978  1.00  0.00           C  
ATOM   1455  HA  ALA   100      82.404  92.546  55.918  1.00  0.00           H  
ATOM   1456  CB  ALA   100      82.730  91.678  54.037  1.00  0.00           C  
ATOM   1457  HB1 ALA   100      83.678  92.200  53.914  1.00  0.00           H  
ATOM   1458  HB2 ALA   100      82.913  90.680  54.435  1.00  0.00           H  
ATOM   1459  HB3 ALA   100      82.232  91.597  53.070  1.00  0.00           H  
ATOM   1460  C   ALA   100      81.548  93.919  54.607  1.00  0.00           C  
ATOM   1461  O   ALA   100      82.244  94.858  55.033  1.00  0.00           O  
ATOM   1462  N   GLU   101      80.395  94.133  53.959  1.00  0.00           N  
ATOM   1463  H   GLU   101      79.767  93.354  53.759  1.00  0.00           H  
ATOM   1464  CA  GLU   101      79.846  95.394  53.449  1.00  0.00           C  
ATOM   1465  HA  GLU   101      80.618  96.152  53.314  1.00  0.00           H  
ATOM   1466  CB  GLU   101      79.193  95.021  52.034  1.00  0.00           C  
ATOM   1467  HB2 GLU   101      78.298  94.423  52.202  1.00  0.00           H  
ATOM   1468  HB3 GLU   101      78.875  95.937  51.536  1.00  0.00           H  
ATOM   1469  CG  GLU   101      80.137  94.255  51.114  1.00  0.00           C  
ATOM   1470  HG2 GLU   101      80.302  93.266  51.540  1.00  0.00           H  
ATOM   1471  HG3 GLU   101      79.637  94.110  50.156  1.00  0.00           H  
ATOM   1472  CD  GLU   101      81.517  94.904  50.844  1.00  0.00           C  
ATOM   1473  OE1 GLU   101      81.743  96.108  50.916  1.00  0.00           O  
ATOM   1474  OE2 GLU   101      82.387  94.145  50.447  1.00  0.00           O  
ATOM   1475  C   GLU   101      78.916  96.135  54.454  1.00  0.00           C  
ATOM   1476  O   GLU   101      78.435  97.204  54.120  1.00  0.00           O  
ATOM   1477  N   LEU   102      78.605  95.586  55.660  1.00  0.00           N  
ATOM   1478  H   LEU   102      79.210  94.942  56.170  1.00  0.00           H  
ATOM   1479  CA  LEU   102      77.356  95.893  56.323  1.00  0.00           C  
ATOM   1480  HA  LEU   102      76.552  96.275  55.695  1.00  0.00           H  
ATOM   1481  CB  LEU   102      76.922  94.471  56.946  1.00  0.00           C  
ATOM   1482  HB2 LEU   102      76.929  93.728  56.148  1.00  0.00           H  
ATOM   1483  HB3 LEU   102      77.679  94.168  57.670  1.00  0.00           H  
ATOM   1484  CG  LEU   102      75.566  94.430  57.624  1.00  0.00           C  
ATOM   1485  HG  LEU   102      75.034  95.298  57.239  1.00  0.00           H  
ATOM   1486  CD1 LEU   102      74.866  93.195  57.272  1.00  0.00           C  
ATOM   1487 HD11 LEU   102      73.894  93.174  57.764  1.00  0.00           H  
ATOM   1488 HD12 LEU   102      74.727  93.151  56.192  1.00  0.00           H  
ATOM   1489 HD13 LEU   102      75.456  92.336  57.597  1.00  0.00           H  
ATOM   1490  CD2 LEU   102      75.564  94.639  59.119  1.00  0.00           C  
ATOM   1491 HD21 LEU   102      74.542  94.589  59.493  1.00  0.00           H  
ATOM   1492 HD22 LEU   102      76.164  93.863  59.595  1.00  0.00           H  
ATOM   1493 HD23 LEU   102      75.987  95.617  59.350  1.00  0.00           H  
ATOM   1494  C   LEU   102      77.597  97.014  57.328  1.00  0.00           C  
ATOM   1495  O   LEU   102      78.354  96.912  58.308  1.00  0.00           O  
ATOM   1496  N   ALA   103      76.820  98.127  57.199  1.00  0.00           N  
ATOM   1497  H   ALA   103      76.141  98.219  56.441  1.00  0.00           H  
ATOM   1498  CA  ALA   103      76.831  99.326  58.090  1.00  0.00           C  
ATOM   1499  HA  ALA   103      77.851  99.710  58.073  1.00  0.00           H  
ATOM   1500  CB  ALA   103      75.828 100.325  57.553  1.00  0.00           C  
ATOM   1501  HB1 ALA   103      75.820 101.209  58.190  1.00  0.00           H  
ATOM   1502  HB2 ALA   103      76.106 100.611  56.539  1.00  0.00           H  
ATOM   1503  HB3 ALA   103      74.835  99.875  57.545  1.00  0.00           H  
ATOM   1504  C   ALA   103      76.536  99.043  59.605  1.00  0.00           C  
ATOM   1505  O   ALA   103      75.585  98.356  59.936  1.00  0.00           O  
ATOM   1506  N   ASP   104      77.208  99.809  60.494  1.00  0.00           N  
ATOM   1507  H   ASP   104      78.017 100.382  60.252  1.00  0.00           H  
ATOM   1508  CA  ASP   104      76.816  99.881  61.925  1.00  0.00           C  
ATOM   1509  HA  ASP   104      76.970  98.898  62.369  1.00  0.00           H  
ATOM   1510  CB  ASP   104      77.642 100.946  62.570  1.00  0.00           C  
ATOM   1511  HB2 ASP   104      77.437 101.890  62.065  1.00  0.00           H  
ATOM   1512  HB3 ASP   104      77.309 101.058  63.602  1.00  0.00           H  
ATOM   1513  CG  ASP   104      79.208 100.713  62.573  1.00  0.00           C  
ATOM   1514  OD1 ASP   104      79.733  99.905  61.767  1.00  0.00           O  
ATOM   1515  OD2 ASP   104      79.808 101.418  63.404  1.00  0.00           O  
ATOM   1516  C   ASP   104      75.362 100.265  62.101  1.00  0.00           C  
ATOM   1517  O   ASP   104      74.704  99.570  62.864  1.00  0.00           O  
ATOM   1518  N   GLU   105      74.808 101.241  61.383  1.00  0.00           N  
ATOM   1519  H   GLU   105      75.339 101.816  60.731  1.00  0.00           H  
ATOM   1520  CA  GLU   105      73.425 101.588  61.444  1.00  0.00           C  
ATOM   1521  HA  GLU   105      73.261 101.783  62.504  1.00  0.00           H  
ATOM   1522  CB  GLU   105      73.151 102.789  60.522  1.00  0.00           C  
ATOM   1523  HB2 GLU   105      73.551 102.571  59.532  1.00  0.00           H  
ATOM   1524  HB3 GLU   105      72.072 102.909  60.411  1.00  0.00           H  
ATOM   1525  CG  GLU   105      73.766 104.150  61.032  1.00  0.00           C  
ATOM   1526  HG2 GLU   105      73.455 104.943  60.353  1.00  0.00           H  
ATOM   1527  HG3 GLU   105      73.335 104.377  62.008  1.00  0.00           H  
ATOM   1528  CD  GLU   105      75.286 104.192  61.158  1.00  0.00           C  
ATOM   1529  OE1 GLU   105      75.935 103.508  60.301  1.00  0.00           O  
ATOM   1530  OE2 GLU   105      75.848 104.712  62.165  1.00  0.00           O  
ATOM   1531  C   GLU   105      72.417 100.486  61.003  1.00  0.00           C  
ATOM   1532  O   GLU   105      71.334 100.400  61.666  1.00  0.00           O  
ATOM   1533  N   LEU   106      72.791  99.594  60.085  1.00  0.00           N  
ATOM   1534  H   LEU   106      73.636  99.654  59.517  1.00  0.00           H  
ATOM   1535  CA  LEU   106      71.960  98.443  59.849  1.00  0.00           C  
ATOM   1536  HA  LEU   106      70.900  98.693  59.794  1.00  0.00           H  
ATOM   1537  CB  LEU   106      72.402  97.870  58.482  1.00  0.00           C  
ATOM   1538  HB2 LEU   106      72.240  98.626  57.715  1.00  0.00           H  
ATOM   1539  HB3 LEU   106      73.474  97.672  58.516  1.00  0.00           H  
ATOM   1540  CG  LEU   106      71.670  96.576  58.068  1.00  0.00           C  
ATOM   1541  HG  LEU   106      71.905  95.827  58.824  1.00  0.00           H  
ATOM   1542  CD1 LEU   106      70.164  96.545  58.118  1.00  0.00           C  
ATOM   1543 HD11 LEU   106      69.808  95.566  57.797  1.00  0.00           H  
ATOM   1544 HD12 LEU   106      69.831  96.735  59.139  1.00  0.00           H  
ATOM   1545 HD13 LEU   106      69.763  97.313  57.457  1.00  0.00           H  
ATOM   1546  CD2 LEU   106      72.198  96.252  56.606  1.00  0.00           C  
ATOM   1547 HD21 LEU   106      71.722  95.342  56.240  1.00  0.00           H  
ATOM   1548 HD22 LEU   106      71.957  97.080  55.940  1.00  0.00           H  
ATOM   1549 HD23 LEU   106      73.278  96.111  56.632  1.00  0.00           H  
ATOM   1550  C   LEU   106      72.028  97.442  61.043  1.00  0.00           C  
ATOM   1551  O   LEU   106      70.987  96.925  61.475  1.00  0.00           O  
ATOM   1552  N   TRP   107      73.184  97.162  61.580  1.00  0.00           N  
ATOM   1553  H   TRP   107      74.059  97.567  61.246  1.00  0.00           H  
ATOM   1554  CA  TRP   107      73.364  96.259  62.697  1.00  0.00           C  
ATOM   1555  HA  TRP   107      72.914  95.286  62.502  1.00  0.00           H  
ATOM   1556  CB  TRP   107      74.859  96.072  62.918  1.00  0.00           C  
ATOM   1557  HB2 TRP   107      75.322  95.805  61.969  1.00  0.00           H  
ATOM   1558  HB3 TRP   107      75.289  97.027  63.227  1.00  0.00           H  
ATOM   1559  CG  TRP   107      75.215  95.039  63.929  1.00  0.00           C  
ATOM   1560  CD1 TRP   107      75.246  95.283  65.291  1.00  0.00           C  
ATOM   1561  HD1 TRP   107      75.034  96.219  65.787  1.00  0.00           H  
ATOM   1562  NE1 TRP   107      75.585  94.149  65.861  1.00  0.00           N  
ATOM   1563  HE1 TRP   107      75.688  94.065  66.872  1.00  0.00           H  
ATOM   1564  CE2 TRP   107      75.790  93.098  65.034  1.00  0.00           C  
ATOM   1565  CZ2 TRP   107      76.136  91.748  65.102  1.00  0.00           C  
ATOM   1566  HZ2 TRP   107      76.233  91.283  66.072  1.00  0.00           H  
ATOM   1567  CH2 TRP   107      76.355  90.998  63.991  1.00  0.00           C  
ATOM   1568  HH2 TRP   107      76.748  90.000  64.114  1.00  0.00           H  
ATOM   1569  CZ3 TRP   107      76.094  91.457  62.700  1.00  0.00           C  
ATOM   1570  HZ3 TRP   107      76.151  90.818  61.830  1.00  0.00           H  
ATOM   1571  CE3 TRP   107      75.745  92.845  62.622  1.00  0.00           C  
ATOM   1572  HE3 TRP   107      75.594  93.282  61.646  1.00  0.00           H  
ATOM   1573  CD2 TRP   107      75.587  93.669  63.752  1.00  0.00           C  
ATOM   1574  C   TRP   107      72.700  96.850  63.903  1.00  0.00           C  
ATOM   1575  O   TRP   107      71.788  96.150  64.435  1.00  0.00           O  
ATOM   1576  N   LEU   108      73.083  98.057  64.345  1.00  0.00           N  
ATOM   1577  H   LEU   108      73.758  98.658  63.872  1.00  0.00           H  
ATOM   1578  CA  LEU   108      72.512  98.623  65.626  1.00  0.00           C  
ATOM   1579  HA  LEU   108      72.797  97.967  66.449  1.00  0.00           H  
ATOM   1580  CB  LEU   108      73.096  99.969  65.896  1.00  0.00           C  
ATOM   1581  HB2 LEU   108      72.979 100.572  64.995  1.00  0.00           H  
ATOM   1582  HB3 LEU   108      72.498 100.443  66.675  1.00  0.00           H  
ATOM   1583  CG  LEU   108      74.631 100.039  66.340  1.00  0.00           C  
ATOM   1584  HG  LEU   108      75.142  99.194  65.878  1.00  0.00           H  
ATOM   1585  CD1 LEU   108      75.189 101.392  65.870  1.00  0.00           C  
ATOM   1586 HD11 LEU   108      76.237 101.475  66.157  1.00  0.00           H  
ATOM   1587 HD12 LEU   108      75.104 101.465  64.785  1.00  0.00           H  
ATOM   1588 HD13 LEU   108      74.623 102.200  66.332  1.00  0.00           H  
ATOM   1589  CD2 LEU   108      74.867  99.876  67.813  1.00  0.00           C  
ATOM   1590 HD21 LEU   108      75.936  99.938  68.020  1.00  0.00           H  
ATOM   1591 HD22 LEU   108      74.347 100.667  68.355  1.00  0.00           H  
ATOM   1592 HD23 LEU   108      74.490  98.906  68.137  1.00  0.00           H  
ATOM   1593  C   LEU   108      70.984  98.636  65.615  1.00  0.00           C  
ATOM   1594  O   LEU   108      70.441  98.228  66.623  1.00  0.00           O  
ATOM   1595  N   ASP   109      70.246  99.136  64.655  1.00  0.00           N  
ATOM   1596  H   ASP   109      70.604  99.459  63.756  1.00  0.00           H  
ATOM   1597  CA  ASP   109      68.798  99.269  64.828  1.00  0.00           C  
ATOM   1598  HA  ASP   109      68.513  99.740  65.768  1.00  0.00           H  
ATOM   1599  CB  ASP   109      68.355 100.088  63.636  1.00  0.00           C  
ATOM   1600  HB2 ASP   109      68.850 101.059  63.633  1.00  0.00           H  
ATOM   1601  HB3 ASP   109      68.625  99.589  62.706  1.00  0.00           H  
ATOM   1602  CG  ASP   109      66.874 100.256  63.728  1.00  0.00           C  
ATOM   1603  OD1 ASP   109      66.475 101.155  64.533  1.00  0.00           O  
ATOM   1604  OD2 ASP   109      66.051  99.668  62.974  1.00  0.00           O  
ATOM   1605  C   ASP   109      68.165  97.902  64.825  1.00  0.00           C  
ATOM   1606  O   ASP   109      67.204  97.781  65.587  1.00  0.00           O  
ATOM   1607  N   VAL   110      68.515  96.976  63.975  1.00  0.00           N  
ATOM   1608  H   VAL   110      69.131  97.192  63.191  1.00  0.00           H  
ATOM   1609  CA  VAL   110      68.121  95.547  63.983  1.00  0.00           C  
ATOM   1610  HA  VAL   110      67.067  95.520  63.709  1.00  0.00           H  
ATOM   1611  CB  VAL   110      68.854  94.758  62.969  1.00  0.00           C  
ATOM   1612  HB  VAL   110      69.893  94.926  63.257  1.00  0.00           H  
ATOM   1613  CG1 VAL   110      68.674  93.255  62.987  1.00  0.00           C  
ATOM   1614 HG11 VAL   110      69.269  92.808  62.191  1.00  0.00           H  
ATOM   1615 HG12 VAL   110      69.001  92.861  63.950  1.00  0.00           H  
ATOM   1616 HG13 VAL   110      67.623  93.012  62.834  1.00  0.00           H  
ATOM   1617  CG2 VAL   110      68.551  95.252  61.573  1.00  0.00           C  
ATOM   1618 HG21 VAL   110      69.103  94.655  60.847  1.00  0.00           H  
ATOM   1619 HG22 VAL   110      67.482  95.162  61.379  1.00  0.00           H  
ATOM   1620 HG23 VAL   110      68.849  96.298  61.485  1.00  0.00           H  
ATOM   1621  C   VAL   110      68.245  94.922  65.370  1.00  0.00           C  
ATOM   1622  O   VAL   110      67.304  94.250  65.890  1.00  0.00           O  
ATOM   1623  N   VAL   111      69.348  95.218  66.041  1.00  0.00           N  
ATOM   1624  H   VAL   111      70.111  95.758  65.634  1.00  0.00           H  
ATOM   1625  CA  VAL   111      69.606  94.804  67.457  1.00  0.00           C  
ATOM   1626  HA  VAL   111      69.319  93.754  67.502  1.00  0.00           H  
ATOM   1627  CB  VAL   111      71.084  95.025  67.813  1.00  0.00           C  
ATOM   1628  HB  VAL   111      71.315  96.074  67.623  1.00  0.00           H  
ATOM   1629  CG1 VAL   111      71.484  94.890  69.272  1.00  0.00           C  
ATOM   1630 HG11 VAL   111      72.554  95.073  69.374  1.00  0.00           H  
ATOM   1631 HG12 VAL   111      70.935  95.618  69.869  1.00  0.00           H  
ATOM   1632 HG13 VAL   111      71.252  93.885  69.622  1.00  0.00           H  
ATOM   1633  CG2 VAL   111      71.856  94.032  66.940  1.00  0.00           C  
ATOM   1634 HG21 VAL   111      72.923  94.130  67.137  1.00  0.00           H  
ATOM   1635 HG22 VAL   111      71.535  93.018  67.173  1.00  0.00           H  
ATOM   1636 HG23 VAL   111      71.659  94.244  65.889  1.00  0.00           H  
ATOM   1637  C   VAL   111      68.775  95.589  68.500  1.00  0.00           C  
ATOM   1638  O   VAL   111      68.338  95.026  69.459  1.00  0.00           O  
ATOM   1639  N   GLU   112      68.589  96.878  68.265  1.00  0.00           N  
ATOM   1640  H   GLU   112      69.068  97.356  67.501  1.00  0.00           H  
ATOM   1641  CA  GLU   112      67.710  97.785  69.022  1.00  0.00           C  
ATOM   1642  HA  GLU   112      68.082  97.778  70.047  1.00  0.00           H  
ATOM   1643  CB  GLU   112      67.765  99.191  68.468  1.00  0.00           C  
ATOM   1644  HB2 GLU   112      68.799  99.451  68.244  1.00  0.00           H  
ATOM   1645  HB3 GLU   112      67.215  99.230  67.528  1.00  0.00           H  
ATOM   1646  CG  GLU   112      67.180 100.227  69.444  1.00  0.00           C  
ATOM   1647  HG2 GLU   112      66.700 101.010  68.859  1.00  0.00           H  
ATOM   1648  HG3 GLU   112      66.398  99.740  70.027  1.00  0.00           H  
ATOM   1649  CD  GLU   112      68.173 100.899  70.433  1.00  0.00           C  
ATOM   1650  OE1 GLU   112      69.218 100.304  70.751  1.00  0.00           O  
ATOM   1651  OE2 GLU   112      67.832 101.980  70.944  1.00  0.00           O  
ATOM   1652  C   GLU   112      66.245  97.312  69.021  1.00  0.00           C  
ATOM   1653  O   GLU   112      65.563  97.370  70.041  1.00  0.00           O  
ATOM   1654  N   THR   113      65.806  96.670  67.957  1.00  0.00           N  
ATOM   1655  H   THR   113      66.448  96.491  67.185  1.00  0.00           H  
ATOM   1656  CA  THR   113      64.478  96.124  67.643  1.00  0.00           C  
ATOM   1657  HA  THR   113      63.831  96.780  68.226  1.00  0.00           H  
ATOM   1658  CB  THR   113      64.119  96.179  66.155  1.00  0.00           C  
ATOM   1659  HB  THR   113      64.751  95.366  65.795  1.00  0.00           H  
ATOM   1660  CG2 THR   113      62.590  96.019  65.908  1.00  0.00           C  
ATOM   1661 HG21 THR   113      62.388  96.064  64.838  1.00  0.00           H  
ATOM   1662 HG22 THR   113      62.257  95.057  66.299  1.00  0.00           H  
ATOM   1663 HG23 THR   113      62.054  96.821  66.414  1.00  0.00           H  
ATOM   1664  OG1 THR   113      64.411  97.388  65.432  1.00  0.00           O  
ATOM   1665  HG1 THR   113      65.374  97.563  65.462  1.00  0.00           H  
ATOM   1666  C   THR   113      64.279  94.673  68.059  1.00  0.00           C  
ATOM   1667  O   THR   113      63.487  94.460  68.970  1.00  0.00           O  
ATOM   1668  N   ASN   114      64.991  93.708  67.447  1.00  0.00           N  
ATOM   1669  H   ASN   114      65.658  93.866  66.691  1.00  0.00           H  
ATOM   1670  CA  ASN   114      64.837  92.334  67.851  1.00  0.00           C  
ATOM   1671  HA  ASN   114      63.762  92.161  67.895  1.00  0.00           H  
ATOM   1672  CB  ASN   114      65.550  91.446  66.829  1.00  0.00           C  
ATOM   1673  HB2 ASN   114      66.597  91.743  66.783  1.00  0.00           H  
ATOM   1674  HB3 ASN   114      65.526  90.418  67.189  1.00  0.00           H  
ATOM   1675  CG  ASN   114      64.971  91.482  65.420  1.00  0.00           C  
ATOM   1676  OD1 ASN   114      63.881  90.966  65.146  1.00  0.00           O  
ATOM   1677  ND2 ASN   114      65.655  92.162  64.556  1.00  0.00           N  
ATOM   1678 HD21 ASN   114      65.297  92.287  63.609  1.00  0.00           H  
ATOM   1679 HD22 ASN   114      66.549  92.572  64.822  1.00  0.00           H  
ATOM   1680  C   ASN   114      65.366  91.990  69.239  1.00  0.00           C  
ATOM   1681  O   ASN   114      64.750  91.094  69.806  1.00  0.00           O  
ATOM   1682  N   LEU   115      66.427  92.582  69.734  1.00  0.00           N  
ATOM   1683  H   LEU   115      66.908  93.356  69.275  1.00  0.00           H  
ATOM   1684  CA  LEU   115      67.029  92.174  71.025  1.00  0.00           C  
ATOM   1685  HA  LEU   115      66.504  91.265  71.319  1.00  0.00           H  
ATOM   1686  CB  LEU   115      68.572  91.879  70.864  1.00  0.00           C  
ATOM   1687  HB2 LEU   115      68.691  90.940  70.323  1.00  0.00           H  
ATOM   1688  HB3 LEU   115      69.012  92.662  70.247  1.00  0.00           H  
ATOM   1689  CG  LEU   115      69.357  91.791  72.171  1.00  0.00           C  
ATOM   1690  HG  LEU   115      69.095  92.592  72.863  1.00  0.00           H  
ATOM   1691  CD1 LEU   115      69.066  90.445  72.785  1.00  0.00           C  
ATOM   1692 HD11 LEU   115      69.612  90.346  73.723  1.00  0.00           H  
ATOM   1693 HD12 LEU   115      67.996  90.355  72.977  1.00  0.00           H  
ATOM   1694 HD13 LEU   115      69.379  89.657  72.100  1.00  0.00           H  
ATOM   1695  CD2 LEU   115      70.885  91.843  71.790  1.00  0.00           C  
ATOM   1696 HD21 LEU   115      71.488  91.783  72.697  1.00  0.00           H  
ATOM   1697 HD22 LEU   115      71.126  91.005  71.137  1.00  0.00           H  
ATOM   1698 HD23 LEU   115      71.098  92.780  71.274  1.00  0.00           H  
ATOM   1699  C   LEU   115      66.831  93.205  72.133  1.00  0.00           C  
ATOM   1700  O   LEU   115      66.243  92.900  73.148  1.00  0.00           O  
ATOM   1701  N   THR   116      67.407  94.456  72.066  1.00  0.00           N  
ATOM   1702  H   THR   116      67.876  94.828  71.240  1.00  0.00           H  
ATOM   1703  CA  THR   116      67.385  95.371  73.224  1.00  0.00           C  
ATOM   1704  HA  THR   116      67.744  94.822  74.094  1.00  0.00           H  
ATOM   1705  CB  THR   116      68.285  96.585  72.849  1.00  0.00           C  
ATOM   1706  HB  THR   116      67.897  96.969  71.904  1.00  0.00           H  
ATOM   1707  CG2 THR   116      68.240  97.663  73.915  1.00  0.00           C  
ATOM   1708 HG21 THR   116      68.880  98.493  73.620  1.00  0.00           H  
ATOM   1709 HG22 THR   116      67.217  98.017  74.032  1.00  0.00           H  
ATOM   1710 HG23 THR   116      68.592  97.252  74.862  1.00  0.00           H  
ATOM   1711  OG1 THR   116      69.651  96.191  72.712  1.00  0.00           O  
ATOM   1712  HG1 THR   116      70.195  96.972  72.475  1.00  0.00           H  
ATOM   1713  C   THR   116      65.984  95.866  73.628  1.00  0.00           C  
ATOM   1714  O   THR   116      65.782  96.126  74.804  1.00  0.00           O  
ATOM   1715  N   GLY   117      65.019  95.914  72.695  1.00  0.00           N  
ATOM   1716  H   GLY   117      65.259  95.815  71.710  1.00  0.00           H  
ATOM   1717  CA  GLY   117      63.581  96.096  72.857  1.00  0.00           C  
ATOM   1718  HA2 GLY   117      63.421  97.044  73.374  1.00  0.00           H  
ATOM   1719  HA3 GLY   117      63.144  96.198  71.864  1.00  0.00           H  
ATOM   1720  C   GLY   117      62.802  95.025  73.602  1.00  0.00           C  
ATOM   1721  O   GLY   117      62.010  95.381  74.389  1.00  0.00           O  
ATOM   1722  N   VAL   118      63.083  93.738  73.428  1.00  0.00           N  
ATOM   1723  H   VAL   118      63.643  93.406  72.642  1.00  0.00           H  
ATOM   1724  CA  VAL   118      62.643  92.645  74.312  1.00  0.00           C  
ATOM   1725  HA  VAL   118      61.555  92.622  74.248  1.00  0.00           H  
ATOM   1726  CB  VAL   118      63.032  91.205  73.881  1.00  0.00           C  
ATOM   1727  HB  VAL   118      64.118  91.141  73.958  1.00  0.00           H  
ATOM   1728  CG1 VAL   118      62.440  90.073  74.803  1.00  0.00           C  
ATOM   1729 HG11 VAL   118      62.759  89.098  74.434  1.00  0.00           H  
ATOM   1730 HG12 VAL   118      62.798  90.209  75.822  1.00  0.00           H  
ATOM   1731 HG13 VAL   118      61.351  90.126  74.791  1.00  0.00           H  
ATOM   1732  CG2 VAL   118      62.524  90.973  72.457  1.00  0.00           C  
ATOM   1733 HG21 VAL   118      62.790  89.965  72.137  1.00  0.00           H  
ATOM   1734 HG22 VAL   118      61.441  91.088  72.434  1.00  0.00           H  
ATOM   1735 HG23 VAL   118      62.982  91.700  71.785  1.00  0.00           H  
ATOM   1736  C   VAL   118      63.107  92.952  75.722  1.00  0.00           C  
ATOM   1737  O   VAL   118      62.249  93.018  76.631  1.00  0.00           O  
ATOM   1738  N   PHE   119      64.417  93.126  75.978  1.00  0.00           N  
ATOM   1739  H   PHE   119      65.119  93.049  75.242  1.00  0.00           H  
ATOM   1740  CA  PHE   119      65.010  93.435  77.271  1.00  0.00           C  
ATOM   1741  HA  PHE   119      64.742  92.611  77.933  1.00  0.00           H  
ATOM   1742  CB  PHE   119      66.585  93.471  77.178  1.00  0.00           C  
ATOM   1743  HB2 PHE   119      66.969  92.456  77.269  1.00  0.00           H  
ATOM   1744  HB3 PHE   119      66.872  93.835  76.190  1.00  0.00           H  
ATOM   1745  CG  PHE   119      67.260  94.367  78.264  1.00  0.00           C  
ATOM   1746  CD1 PHE   119      67.324  93.916  79.572  1.00  0.00           C  
ATOM   1747  HD1 PHE   119      67.027  92.903  79.800  1.00  0.00           H  
ATOM   1748  CE1 PHE   119      67.780  94.784  80.642  1.00  0.00           C  
ATOM   1749  HE1 PHE   119      67.815  94.422  81.658  1.00  0.00           H  
ATOM   1750  CZ  PHE   119      68.169  96.070  80.351  1.00  0.00           C  
ATOM   1751  HZ  PHE   119      68.420  96.759  81.143  1.00  0.00           H  
ATOM   1752  CE2 PHE   119      68.234  96.474  78.997  1.00  0.00           C  
ATOM   1753  HE2 PHE   119      68.637  97.445  78.750  1.00  0.00           H  
ATOM   1754  CD2 PHE   119      67.785  95.638  77.981  1.00  0.00           C  
ATOM   1755  HD2 PHE   119      67.843  95.971  76.956  1.00  0.00           H  
ATOM   1756  C   PHE   119      64.403  94.667  77.979  1.00  0.00           C  
ATOM   1757  O   PHE   119      64.003  94.464  79.069  1.00  0.00           O  
ATOM   1758  N   ARG   120      64.310  95.869  77.339  1.00  0.00           N  
ATOM   1759  H   ARG   120      64.664  96.013  76.394  1.00  0.00           H  
ATOM   1760  CA  ARG   120      63.696  97.097  77.922  1.00  0.00           C  
ATOM   1761  HA  ARG   120      64.184  97.363  78.859  1.00  0.00           H  
ATOM   1762  CB  ARG   120      63.897  98.216  76.899  1.00  0.00           C  
ATOM   1763  HB2 ARG   120      63.545  97.852  75.933  1.00  0.00           H  
ATOM   1764  HB3 ARG   120      63.251  99.046  77.181  1.00  0.00           H  
ATOM   1765  CG  ARG   120      65.308  98.766  76.704  1.00  0.00           C  
ATOM   1766  HG2 ARG   120      65.653  99.198  77.644  1.00  0.00           H  
ATOM   1767  HG3 ARG   120      65.982  97.943  76.464  1.00  0.00           H  
ATOM   1768  CD  ARG   120      65.405  99.812  75.619  1.00  0.00           C  
ATOM   1769  HD2 ARG   120      65.300  99.333  74.645  1.00  0.00           H  
ATOM   1770  HD3 ARG   120      64.579 100.516  75.719  1.00  0.00           H  
ATOM   1771  NE  ARG   120      66.683 100.544  75.672  1.00  0.00           N  
ATOM   1772  HE  ARG   120      67.113 100.665  76.589  1.00  0.00           H  
ATOM   1773  CZ  ARG   120      67.335 101.067  74.613  1.00  0.00           C  
ATOM   1774  NH1 ARG   120      66.906 100.885  73.344  1.00  0.00           N  
ATOM   1775 HH11 ARG   120      66.064 100.338  73.164  1.00  0.00           H  
ATOM   1776 HH12 ARG   120      67.423 101.296  72.567  1.00  0.00           H  
ATOM   1777  NH2 ARG   120      68.383 101.856  74.802  1.00  0.00           N  
ATOM   1778 HH21 ARG   120      68.697 102.069  75.749  1.00  0.00           H  
ATOM   1779 HH22 ARG   120      68.875 102.251  74.001  1.00  0.00           H  
ATOM   1780  C   ARG   120      62.272  96.901  78.338  1.00  0.00           C  
ATOM   1781  O   ARG   120      61.820  97.274  79.390  1.00  0.00           O  
ATOM   1782  N   VAL   121      61.404  96.263  77.499  1.00  0.00           N  
ATOM   1783  H   VAL   121      61.685  95.908  76.585  1.00  0.00           H  
ATOM   1784  CA  VAL   121      59.946  96.012  77.812  1.00  0.00           C  
ATOM   1785  HA  VAL   121      59.485  96.902  78.240  1.00  0.00           H  
ATOM   1786  CB  VAL   121      59.206  95.713  76.475  1.00  0.00           C  
ATOM   1787  HB  VAL   121      59.695  94.819  76.087  1.00  0.00           H  
ATOM   1788  CG1 VAL   121      57.747  95.459  76.690  1.00  0.00           C  
ATOM   1789 HG11 VAL   121      57.269  95.254  75.732  1.00  0.00           H  
ATOM   1790 HG12 VAL   121      57.621  94.600  77.349  1.00  0.00           H  
ATOM   1791 HG13 VAL   121      57.288  96.336  77.144  1.00  0.00           H  
ATOM   1792  CG2 VAL   121      59.338  96.838  75.442  1.00  0.00           C  
ATOM   1793 HG21 VAL   121      58.798  96.564  74.534  1.00  0.00           H  
ATOM   1794 HG22 VAL   121      58.917  97.757  75.850  1.00  0.00           H  
ATOM   1795 HG23 VAL   121      60.389  96.995  75.206  1.00  0.00           H  
ATOM   1796  C   VAL   121      59.748  94.958  78.958  1.00  0.00           C  
ATOM   1797  O   VAL   121      59.074  95.251  79.942  1.00  0.00           O  
ATOM   1798  N   THR   122      60.283  93.741  78.857  1.00  0.00           N  
ATOM   1799  H   THR   122      60.728  93.396  78.007  1.00  0.00           H  
ATOM   1800  CA  THR   122      60.288  92.755  79.981  1.00  0.00           C  
ATOM   1801  HA  THR   122      59.244  92.595  80.251  1.00  0.00           H  
ATOM   1802  CB  THR   122      61.019  91.457  79.502  1.00  0.00           C  
ATOM   1803  HB  THR   122      62.073  91.710  79.391  1.00  0.00           H  
ATOM   1804  CG2 THR   122      60.964  90.322  80.546  1.00  0.00           C  
ATOM   1805 HG21 THR   122      61.488  89.448  80.158  1.00  0.00           H  
ATOM   1806 HG22 THR   122      61.442  90.652  81.467  1.00  0.00           H  
ATOM   1807 HG23 THR   122      59.925  90.064  80.747  1.00  0.00           H  
ATOM   1808  OG1 THR   122      60.546  91.048  78.266  1.00  0.00           O  
ATOM   1809  HG1 THR   122      61.057  91.492  77.557  1.00  0.00           H  
ATOM   1810  C   THR   122      61.048  93.246  81.231  1.00  0.00           C  
ATOM   1811  O   THR   122      60.587  92.889  82.312  1.00  0.00           O  
ATOM   1812  N   LYS   123      62.082  94.081  81.111  1.00  0.00           N  
ATOM   1813  H   LYS   123      62.563  94.245  80.227  1.00  0.00           H  
ATOM   1814  CA  LYS   123      62.653  94.872  82.264  1.00  0.00           C  
ATOM   1815  HA  LYS   123      63.020  94.194  83.033  1.00  0.00           H  
ATOM   1816  CB  LYS   123      63.789  95.726  81.712  1.00  0.00           C  
ATOM   1817  HB2 LYS   123      64.547  95.090  81.254  1.00  0.00           H  
ATOM   1818  HB3 LYS   123      63.414  96.388  80.931  1.00  0.00           H  
ATOM   1819  CG  LYS   123      64.439  96.588  82.898  1.00  0.00           C  
ATOM   1820  HG2 LYS   123      63.649  97.164  83.381  1.00  0.00           H  
ATOM   1821  HG3 LYS   123      64.838  95.904  83.646  1.00  0.00           H  
ATOM   1822  CD  LYS   123      65.542  97.541  82.478  1.00  0.00           C  
ATOM   1823  HD2 LYS   123      66.479  96.988  82.408  1.00  0.00           H  
ATOM   1824  HD3 LYS   123      65.322  97.922  81.481  1.00  0.00           H  
ATOM   1825  CE  LYS   123      65.728  98.697  83.409  1.00  0.00           C  
ATOM   1826  HE2 LYS   123      64.851  99.345  83.391  1.00  0.00           H  
ATOM   1827  HE3 LYS   123      65.843  98.345  84.435  1.00  0.00           H  
ATOM   1828  NZ  LYS   123      66.900  99.426  82.994  1.00  0.00           N  
ATOM   1829  HZ1 LYS   123      67.048 100.237  83.629  1.00  0.00           H  
ATOM   1830  HZ2 LYS   123      67.730  98.799  83.031  1.00  0.00           H  
ATOM   1831  HZ3 LYS   123      66.768  99.768  82.021  1.00  0.00           H  
ATOM   1832  C   LYS   123      61.573  95.757  82.943  1.00  0.00           C  
ATOM   1833  O   LYS   123      61.425  95.573  84.153  1.00  0.00           O  
ATOM   1834  N   GLN   124      60.921  96.606  82.187  1.00  0.00           N  
ATOM   1835  H   GLN   124      61.034  96.619  81.174  1.00  0.00           H  
ATOM   1836  CA  GLN   124      59.956  97.637  82.665  1.00  0.00           C  
ATOM   1837  HA  GLN   124      60.348  98.143  83.548  1.00  0.00           H  
ATOM   1838  CB  GLN   124      59.823  98.775  81.640  1.00  0.00           C  
ATOM   1839  HB2 GLN   124      60.816  99.082  81.313  1.00  0.00           H  
ATOM   1840  HB3 GLN   124      59.297  98.404  80.760  1.00  0.00           H  
ATOM   1841  CG  GLN   124      59.067 100.008  82.205  1.00  0.00           C  
ATOM   1842  HG2 GLN   124      58.628 100.535  81.358  1.00  0.00           H  
ATOM   1843  HG3 GLN   124      58.241  99.634  82.809  1.00  0.00           H  
ATOM   1844  CD  GLN   124      59.790 101.006  83.017  1.00  0.00           C  
ATOM   1845  OE1 GLN   124      60.973 101.179  82.986  1.00  0.00           O  
ATOM   1846  NE2 GLN   124      59.157 101.678  83.899  1.00  0.00           N  
ATOM   1847 HE21 GLN   124      58.145 101.582  83.986  1.00  0.00           H  
ATOM   1848 HE22 GLN   124      59.664 102.310  84.519  1.00  0.00           H  
ATOM   1849  C   GLN   124      58.667  97.010  83.206  1.00  0.00           C  
ATOM   1850  O   GLN   124      58.156  97.438  84.226  1.00  0.00           O  
ATOM   1851  N   VAL   125      58.182  95.940  82.551  1.00  0.00           N  
ATOM   1852  H   VAL   125      58.478  95.724  81.600  1.00  0.00           H  
ATOM   1853  CA  VAL   125      57.226  94.981  83.048  1.00  0.00           C  
ATOM   1854  HA  VAL   125      56.304  95.549  83.167  1.00  0.00           H  
ATOM   1855  CB  VAL   125      56.799  93.865  82.056  1.00  0.00           C  
ATOM   1856  HB  VAL   125      57.687  93.440  81.588  1.00  0.00           H  
ATOM   1857  CG1 VAL   125      56.060  92.638  82.695  1.00  0.00           C  
ATOM   1858 HG11 VAL   125      55.807  91.919  81.916  1.00  0.00           H  
ATOM   1859 HG12 VAL   125      56.711  92.162  83.430  1.00  0.00           H  
ATOM   1860 HG13 VAL   125      55.148  92.977  83.186  1.00  0.00           H  
ATOM   1861  CG2 VAL   125      55.798  94.591  81.129  1.00  0.00           C  
ATOM   1862 HG21 VAL   125      55.425  93.894  80.379  1.00  0.00           H  
ATOM   1863 HG22 VAL   125      54.962  94.969  81.720  1.00  0.00           H  
ATOM   1864 HG23 VAL   125      56.298  95.423  80.634  1.00  0.00           H  
ATOM   1865  C   VAL   125      57.627  94.455  84.404  1.00  0.00           C  
ATOM   1866  O   VAL   125      56.811  94.579  85.347  1.00  0.00           O  
ATOM   1867  N   LEU   126      58.767  93.823  84.545  1.00  0.00           N  
ATOM   1868  H   LEU   126      59.401  93.577  83.785  1.00  0.00           H  
ATOM   1869  CA  LEU   126      59.213  93.410  85.917  1.00  0.00           C  
ATOM   1870  HA  LEU   126      58.384  92.794  86.264  1.00  0.00           H  
ATOM   1871  CB  LEU   126      60.514  92.448  85.968  1.00  0.00           C  
ATOM   1872  HB2 LEU   126      61.358  93.001  85.557  1.00  0.00           H  
ATOM   1873  HB3 LEU   126      60.743  92.247  87.014  1.00  0.00           H  
ATOM   1874  CG  LEU   126      60.421  91.076  85.219  1.00  0.00           C  
ATOM   1875  HG  LEU   126      60.105  91.280  84.196  1.00  0.00           H  
ATOM   1876  CD1 LEU   126      61.757  90.361  85.105  1.00  0.00           C  
ATOM   1877 HD11 LEU   126      61.620  89.417  84.577  1.00  0.00           H  
ATOM   1878 HD12 LEU   126      62.458  90.987  84.556  1.00  0.00           H  
ATOM   1879 HD13 LEU   126      62.150  90.163  86.103  1.00  0.00           H  
ATOM   1880  CD2 LEU   126      59.406  90.200  85.925  1.00  0.00           C  
ATOM   1881 HD21 LEU   126      59.333  89.241  85.412  1.00  0.00           H  
ATOM   1882 HD22 LEU   126      59.720  90.036  86.956  1.00  0.00           H  
ATOM   1883 HD23 LEU   126      58.433  90.690  85.915  1.00  0.00           H  
ATOM   1884  C   LEU   126      59.371  94.610  86.898  1.00  0.00           C  
ATOM   1885  O   LEU   126      59.120  94.491  88.083  1.00  0.00           O  
ATOM   1886  N   LYS   127      59.939  95.719  86.478  1.00  0.00           N  
ATOM   1887  H   LYS   127      60.194  95.901  85.507  1.00  0.00           H  
ATOM   1888  CA  LYS   127      60.257  96.814  87.416  1.00  0.00           C  
ATOM   1889  HA  LYS   127      60.659  96.487  88.377  1.00  0.00           H  
ATOM   1890  CB  LYS   127      61.326  97.657  86.623  1.00  0.00           C  
ATOM   1891  HB2 LYS   127      62.223  97.052  86.495  1.00  0.00           H  
ATOM   1892  HB3 LYS   127      60.937  97.865  85.627  1.00  0.00           H  
ATOM   1893  CG  LYS   127      61.723  98.999  87.288  1.00  0.00           C  
ATOM   1894  HG2 LYS   127      62.129  99.675  86.537  1.00  0.00           H  
ATOM   1895  HG3 LYS   127      60.837  99.479  87.703  1.00  0.00           H  
ATOM   1896  CD  LYS   127      62.730  98.786  88.369  1.00  0.00           C  
ATOM   1897  HD2 LYS   127      62.502  97.894  88.953  1.00  0.00           H  
ATOM   1898  HD3 LYS   127      63.729  98.648  87.956  1.00  0.00           H  
ATOM   1899  CE  LYS   127      62.653 100.069  89.247  1.00  0.00           C  
ATOM   1900  HE2 LYS   127      63.318 100.830  88.837  1.00  0.00           H  
ATOM   1901  HE3 LYS   127      61.643 100.476  89.212  1.00  0.00           H  
ATOM   1902  NZ  LYS   127      63.036  99.783  90.685  1.00  0.00           N  
ATOM   1903  HZ1 LYS   127      62.974 100.659  91.242  1.00  0.00           H  
ATOM   1904  HZ2 LYS   127      62.386  99.074  91.082  1.00  0.00           H  
ATOM   1905  HZ3 LYS   127      64.008  99.418  90.719  1.00  0.00           H  
ATOM   1906  C   LYS   127      58.993  97.581  87.850  1.00  0.00           C  
ATOM   1907  O   LYS   127      58.949  98.037  89.010  1.00  0.00           O  
ATOM   1908  N   ALA   128      57.964  97.808  86.997  1.00  0.00           N  
ATOM   1909  H   ALA   128      57.915  97.406  86.062  1.00  0.00           H  
ATOM   1910  CA  ALA   128      56.806  98.663  87.339  1.00  0.00           C  
ATOM   1911  HA  ALA   128      56.632  98.554  88.408  1.00  0.00           H  
ATOM   1912  CB  ALA   128      57.195 100.049  86.895  1.00  0.00           C  
ATOM   1913  HB1 ALA   128      56.383 100.743  87.116  1.00  0.00           H  
ATOM   1914  HB2 ALA   128      58.095 100.361  87.427  1.00  0.00           H  
ATOM   1915  HB3 ALA   128      57.390 100.047  85.823  1.00  0.00           H  
ATOM   1916  C   ALA   128      55.430  98.277  86.779  1.00  0.00           C  
ATOM   1917  O   ALA   128      54.405  98.899  87.020  1.00  0.00           O  
ATOM   1918  N   GLY   129      55.374  97.188  85.975  1.00  0.00           N  
ATOM   1919  H   GLY   129      56.224  96.702  85.688  1.00  0.00           H  
ATOM   1920  CA  GLY   129      54.197  96.572  85.426  1.00  0.00           C  
ATOM   1921  HA2 GLY   129      53.461  97.349  85.221  1.00  0.00           H  
ATOM   1922  HA3 GLY   129      54.455  96.118  84.470  1.00  0.00           H  
ATOM   1923  C   GLY   129      53.524  95.461  86.354  1.00  0.00           C  
ATOM   1924  O   GLY   129      52.805  94.553  85.849  1.00  0.00           O  
ATOM   1925  N   GLY   130      53.888  95.481  87.626  1.00  0.00           N  
ATOM   1926  H   GLY   130      54.688  96.026  87.947  1.00  0.00           H  
ATOM   1927  CA  GLY   130      53.231  94.755  88.727  1.00  0.00           C  
ATOM   1928  HA2 GLY   130      53.588  95.177  89.667  1.00  0.00           H  
ATOM   1929  HA3 GLY   130      52.162  94.958  88.672  1.00  0.00           H  
ATOM   1930  C   GLY   130      53.417  93.244  88.792  1.00  0.00           C  
ATOM   1931  O   GLY   130      53.008  92.755  89.795  1.00  0.00           O  
ATOM   1932  N   MET   131      54.081  92.608  87.882  1.00  0.00           N  
ATOM   1933  H   MET   131      54.567  93.118  87.145  1.00  0.00           H  
ATOM   1934  CA  MET   131      54.266  91.103  87.724  1.00  0.00           C  
ATOM   1935  HA  MET   131      53.365  90.498  87.822  1.00  0.00           H  
ATOM   1936  CB  MET   131      54.750  90.836  86.287  1.00  0.00           C  
ATOM   1937  HB2 MET   131      53.999  91.172  85.571  1.00  0.00           H  
ATOM   1938  HB3 MET   131      55.659  91.405  86.086  1.00  0.00           H  
ATOM   1939  CG  MET   131      55.021  89.316  86.100  1.00  0.00           C  
ATOM   1940  HG2 MET   131      55.621  88.970  86.942  1.00  0.00           H  
ATOM   1941  HG3 MET   131      54.067  88.789  86.154  1.00  0.00           H  
ATOM   1942  SD  MET   131      55.846  88.825  84.588  1.00  0.00           S  
ATOM   1943  CE  MET   131      54.590  89.269  83.383  1.00  0.00           C  
ATOM   1944  HE1 MET   131      54.946  89.029  82.382  1.00  0.00           H  
ATOM   1945  HE2 MET   131      53.677  88.712  83.588  1.00  0.00           H  
ATOM   1946  HE3 MET   131      54.386  90.338  83.448  1.00  0.00           H  
ATOM   1947  C   MET   131      55.197  90.692  88.847  1.00  0.00           C  
ATOM   1948  O   MET   131      55.037  89.620  89.406  1.00  0.00           O  
ATOM   1949  N   LEU   132      56.359  91.370  89.039  1.00  0.00           N  
ATOM   1950  H   LEU   132      56.632  92.172  88.471  1.00  0.00           H  
ATOM   1951  CA  LEU   132      57.312  91.037  90.044  1.00  0.00           C  
ATOM   1952  HA  LEU   132      57.285  89.948  90.084  1.00  0.00           H  
ATOM   1953  CB  LEU   132      58.766  91.527  89.631  1.00  0.00           C  
ATOM   1954  HB2 LEU   132      58.918  91.375  88.563  1.00  0.00           H  
ATOM   1955  HB3 LEU   132      58.863  92.597  89.817  1.00  0.00           H  
ATOM   1956  CG  LEU   132      59.879  90.724  90.463  1.00  0.00           C  
ATOM   1957  HG  LEU   132      59.585  90.630  91.508  1.00  0.00           H  
ATOM   1958  CD1 LEU   132      60.064  89.343  89.891  1.00  0.00           C  
ATOM   1959 HD11 LEU   132      60.821  88.811  90.465  1.00  0.00           H  
ATOM   1960 HD12 LEU   132      59.121  88.800  89.943  1.00  0.00           H  
ATOM   1961 HD13 LEU   132      60.382  89.420  88.852  1.00  0.00           H  
ATOM   1962  CD2 LEU   132      61.147  91.478  90.302  1.00  0.00           C  
ATOM   1963 HD21 LEU   132      61.943  90.974  90.851  1.00  0.00           H  
ATOM   1964 HD22 LEU   132      61.409  91.527  89.245  1.00  0.00           H  
ATOM   1965 HD23 LEU   132      61.022  92.488  90.693  1.00  0.00           H  
ATOM   1966  C   LEU   132      56.966  91.451  91.474  1.00  0.00           C  
ATOM   1967  O   LEU   132      57.228  90.802  92.482  1.00  0.00           O  
ATOM   1968  N   GLU   133      56.211  92.582  91.521  1.00  0.00           N  
ATOM   1969  H   GLU   133      56.055  93.167  90.700  1.00  0.00           H  
ATOM   1970  CA  GLU   133      55.539  93.101  92.729  1.00  0.00           C  
ATOM   1971  HA  GLU   133      56.260  93.127  93.546  1.00  0.00           H  
ATOM   1972  CB  GLU   133      55.072  94.563  92.542  1.00  0.00           C  
ATOM   1973  HB2 GLU   133      55.797  95.116  91.945  1.00  0.00           H  
ATOM   1974  HB3 GLU   133      54.126  94.588  92.000  1.00  0.00           H  
ATOM   1975  CG  GLU   133      54.910  95.218  93.907  1.00  0.00           C  
ATOM   1976  HG2 GLU   133      54.389  96.170  93.791  1.00  0.00           H  
ATOM   1977  HG3 GLU   133      54.283  94.587  94.538  1.00  0.00           H  
ATOM   1978  CD  GLU   133      56.205  95.449  94.580  1.00  0.00           C  
ATOM   1979  OE1 GLU   133      55.985  95.912  95.754  1.00  0.00           O  
ATOM   1980  OE2 GLU   133      57.291  95.418  93.963  1.00  0.00           O  
ATOM   1981  C   GLU   133      54.423  92.166  93.151  1.00  0.00           C  
ATOM   1982  O   GLU   133      54.253  92.016  94.300  1.00  0.00           O  
ATOM   1983  N   ARG   134      53.641  91.525  92.235  1.00  0.00           N  
ATOM   1984  H   ARG   134      53.685  91.734  91.238  1.00  0.00           H  
ATOM   1985  CA  ARG   134      52.671  90.487  92.558  1.00  0.00           C  
ATOM   1986  HA  ARG   134      52.037  90.723  93.412  1.00  0.00           H  
ATOM   1987  CB  ARG   134      51.581  90.340  91.512  1.00  0.00           C  
ATOM   1988  HB2 ARG   134      51.038  91.280  91.410  1.00  0.00           H  
ATOM   1989  HB3 ARG   134      52.028  90.123  90.542  1.00  0.00           H  
ATOM   1990  CG  ARG   134      50.646  89.264  91.880  1.00  0.00           C  
ATOM   1991  HG2 ARG   134      51.194  88.342  92.076  1.00  0.00           H  
ATOM   1992  HG3 ARG   134      50.118  89.523  92.798  1.00  0.00           H  
ATOM   1993  CD  ARG   134      49.628  89.045  90.719  1.00  0.00           C  
ATOM   1994  HD2 ARG   134      48.981  88.209  90.982  1.00  0.00           H  
ATOM   1995  HD3 ARG   134      48.994  89.929  90.646  1.00  0.00           H  
ATOM   1996  NE  ARG   134      50.206  88.785  89.407  1.00  0.00           N  
ATOM   1997  HE  ARG   134      50.755  87.928  89.335  1.00  0.00           H  
ATOM   1998  CZ  ARG   134      50.124  89.488  88.313  1.00  0.00           C  
ATOM   1999  NH1 ARG   134      51.016  89.341  87.439  1.00  0.00           N  
ATOM   2000 HH11 ARG   134      51.780  88.683  87.595  1.00  0.00           H  
ATOM   2001 HH12 ARG   134      50.977  89.879  86.575  1.00  0.00           H  
ATOM   2002  NH2 ARG   134      49.145  90.307  88.144  1.00  0.00           N  
ATOM   2003 HH21 ARG   134      48.432  90.406  88.868  1.00  0.00           H  
ATOM   2004 HH22 ARG   134      49.082  90.857  87.288  1.00  0.00           H  
ATOM   2005  C   ARG   134      53.522  89.246  92.936  1.00  0.00           C  
ATOM   2006  O   ARG   134      53.230  88.621  93.926  1.00  0.00           O  
ATOM   2007  N   GLY   135      54.530  88.949  92.126  1.00  0.00           N  
ATOM   2008  H   GLY   135      54.725  89.464  91.267  1.00  0.00           H  
ATOM   2009  CA  GLY   135      55.452  87.868  92.372  1.00  0.00           C  
ATOM   2010  HA2 GLY   135      56.475  88.230  92.263  1.00  0.00           H  
ATOM   2011  HA3 GLY   135      55.344  87.522  93.399  1.00  0.00           H  
ATOM   2012  C   GLY   135      55.226  86.740  91.443  1.00  0.00           C  
ATOM   2013  O   GLY   135      55.973  85.730  91.543  1.00  0.00           O  
ATOM   2014  N   THR   136      54.255  86.883  90.559  1.00  0.00           N  
ATOM   2015  H   THR   136      53.767  87.770  90.443  1.00  0.00           H  
ATOM   2016  CA  THR   136      53.752  85.864  89.660  1.00  0.00           C  
ATOM   2017  HA  THR   136      54.547  85.122  89.587  1.00  0.00           H  
ATOM   2018  CB  THR   136      52.481  85.239  90.230  1.00  0.00           C  
ATOM   2019  HB  THR   136      52.281  84.399  89.564  1.00  0.00           H  
ATOM   2020  CG2 THR   136      52.621  84.761  91.700  1.00  0.00           C  
ATOM   2021 HG21 THR   136      51.678  84.328  92.034  1.00  0.00           H  
ATOM   2022 HG22 THR   136      53.407  84.008  91.764  1.00  0.00           H  
ATOM   2023 HG23 THR   136      52.878  85.608  92.335  1.00  0.00           H  
ATOM   2024  OG1 THR   136      51.415  86.209  90.288  1.00  0.00           O  
ATOM   2025  HG1 THR   136      50.609  85.789  90.655  1.00  0.00           H  
ATOM   2026  C   THR   136      53.489  86.352  88.235  1.00  0.00           C  
ATOM   2027  O   THR   136      53.064  87.542  88.161  1.00  0.00           O  
ATOM   2028  N   GLY   137      53.698  85.449  87.202  1.00  0.00           N  
ATOM   2029  H   GLY   137      53.997  84.484  87.335  1.00  0.00           H  
ATOM   2030  CA  GLY   137      53.491  85.848  85.773  1.00  0.00           C  
ATOM   2031  HA2 GLY   137      52.425  85.978  85.586  1.00  0.00           H  
ATOM   2032  HA3 GLY   137      53.966  86.813  85.595  1.00  0.00           H  
ATOM   2033  C   GLY   137      54.061  84.809  84.791  1.00  0.00           C  
ATOM   2034  O   GLY   137      54.802  83.874  85.059  1.00  0.00           O  
ATOM   2035  N   ARG   138      53.838  84.998  83.465  1.00  0.00           N  
ATOM   2036  H   ARG   138      53.191  85.715  83.136  1.00  0.00           H  
ATOM   2037  CA  ARG   138      54.436  84.267  82.371  1.00  0.00           C  
ATOM   2038  HA  ARG   138      55.251  83.711  82.833  1.00  0.00           H  
ATOM   2039  CB  ARG   138      53.444  83.252  81.699  1.00  0.00           C  
ATOM   2040  HB2 ARG   138      52.662  83.818  81.194  1.00  0.00           H  
ATOM   2041  HB3 ARG   138      53.985  82.699  80.931  1.00  0.00           H  
ATOM   2042  CG  ARG   138      52.755  82.207  82.675  1.00  0.00           C  
ATOM   2043  HG2 ARG   138      52.448  82.663  83.616  1.00  0.00           H  
ATOM   2044  HG3 ARG   138      51.865  81.757  82.234  1.00  0.00           H  
ATOM   2045  CD  ARG   138      53.869  81.200  82.865  1.00  0.00           C  
ATOM   2046  HD2 ARG   138      54.106  80.709  81.921  1.00  0.00           H  
ATOM   2047  HD3 ARG   138      54.779  81.697  83.202  1.00  0.00           H  
ATOM   2048  NE  ARG   138      53.422  80.217  83.860  1.00  0.00           N  
ATOM   2049  HE  ARG   138      53.158  79.315  83.463  1.00  0.00           H  
ATOM   2050  CZ  ARG   138      53.298  80.284  85.179  1.00  0.00           C  
ATOM   2051  NH1 ARG   138      53.863  81.264  85.857  1.00  0.00           N  
ATOM   2052 HH11 ARG   138      54.403  81.978  85.367  1.00  0.00           H  
ATOM   2053 HH12 ARG   138      53.762  81.307  86.872  1.00  0.00           H  
ATOM   2054  NH2 ARG   138      52.558  79.392  85.727  1.00  0.00           N  
ATOM   2055 HH21 ARG   138      52.104  78.683  85.150  1.00  0.00           H  
ATOM   2056 HH22 ARG   138      52.422  79.391  86.737  1.00  0.00           H  
ATOM   2057  C   ARG   138      55.016  85.183  81.287  1.00  0.00           C  
ATOM   2058  O   ARG   138      54.251  86.069  80.910  1.00  0.00           O  
ATOM   2059  N   ILE   139      56.159  84.858  80.763  1.00  0.00           N  
ATOM   2060  H   ILE   139      56.681  84.023  81.032  1.00  0.00           H  
ATOM   2061  CA  ILE   139      56.836  85.678  79.703  1.00  0.00           C  
ATOM   2062  HA  ILE   139      56.067  86.316  79.268  1.00  0.00           H  
ATOM   2063  CB  ILE   139      57.929  86.658  80.327  1.00  0.00           C  
ATOM   2064  HB  ILE   139      58.547  85.887  80.786  1.00  0.00           H  
ATOM   2065  CG2 ILE   139      58.752  87.394  79.345  1.00  0.00           C  
ATOM   2066 HG21 ILE   139      59.462  88.033  79.870  1.00  0.00           H  
ATOM   2067 HG22 ILE   139      59.293  86.684  78.719  1.00  0.00           H  
ATOM   2068 HG23 ILE   139      58.107  88.010  78.718  1.00  0.00           H  
ATOM   2069  CG1 ILE   139      57.564  87.542  81.549  1.00  0.00           C  
ATOM   2070 HG12 ILE   139      57.169  88.493  81.192  1.00  0.00           H  
ATOM   2071 HG13 ILE   139      56.767  87.058  82.112  1.00  0.00           H  
ATOM   2072  CD1 ILE   139      58.759  87.817  82.501  1.00  0.00           C  
ATOM   2073 HD11 ILE   139      58.428  88.441  83.330  1.00  0.00           H  
ATOM   2074 HD12 ILE   139      59.141  86.872  82.888  1.00  0.00           H  
ATOM   2075 HD13 ILE   139      59.550  88.330  81.954  1.00  0.00           H  
ATOM   2076  C   ILE   139      57.328  84.868  78.518  1.00  0.00           C  
ATOM   2077  O   ILE   139      58.054  83.886  78.647  1.00  0.00           O  
ATOM   2078  N   VAL   140      56.862  85.247  77.280  1.00  0.00           N  
ATOM   2079  H   VAL   140      56.287  86.082  77.162  1.00  0.00           H  
ATOM   2080  CA  VAL   140      57.093  84.578  76.043  1.00  0.00           C  
ATOM   2081  HA  VAL   140      57.858  83.835  76.267  1.00  0.00           H  
ATOM   2082  CB  VAL   140      55.868  83.745  75.501  1.00  0.00           C  
ATOM   2083  HB  VAL   140      55.233  84.453  74.966  1.00  0.00           H  
ATOM   2084  CG1 VAL   140      56.430  82.592  74.599  1.00  0.00           C  
ATOM   2085 HG11 VAL   140      55.604  81.998  74.209  1.00  0.00           H  
ATOM   2086 HG12 VAL   140      56.993  83.020  73.769  1.00  0.00           H  
ATOM   2087 HG13 VAL   140      57.088  81.954  75.191  1.00  0.00           H  
ATOM   2088  CG2 VAL   140      55.025  83.134  76.530  1.00  0.00           C  
ATOM   2089 HG21 VAL   140      54.211  82.585  76.056  1.00  0.00           H  
ATOM   2090 HG22 VAL   140      55.625  82.449  77.130  1.00  0.00           H  
ATOM   2091 HG23 VAL   140      54.612  83.912  77.171  1.00  0.00           H  
ATOM   2092  C   VAL   140      57.637  85.528  74.984  1.00  0.00           C  
ATOM   2093  O   VAL   140      56.894  86.383  74.398  1.00  0.00           O  
ATOM   2094  N   ASN   141      58.864  85.297  74.580  1.00  0.00           N  
ATOM   2095  H   ASN   141      59.458  84.563  74.968  1.00  0.00           H  
ATOM   2096  CA  ASN   141      59.494  86.075  73.532  1.00  0.00           C  
ATOM   2097  HA  ASN   141      59.090  87.083  73.442  1.00  0.00           H  
ATOM   2098  CB  ASN   141      60.971  86.167  73.877  1.00  0.00           C  
ATOM   2099  HB2 ASN   141      61.446  85.190  73.778  1.00  0.00           H  
ATOM   2100  HB3 ASN   141      61.480  86.841  73.187  1.00  0.00           H  
ATOM   2101  CG  ASN   141      61.104  86.687  75.337  1.00  0.00           C  
ATOM   2102  OD1 ASN   141      60.499  87.707  75.623  1.00  0.00           O  
ATOM   2103  ND2 ASN   141      61.753  86.048  76.277  1.00  0.00           N  
ATOM   2104 HD21 ASN   141      61.748  86.405  77.234  1.00  0.00           H  
ATOM   2105 HD22 ASN   141      62.264  85.193  76.055  1.00  0.00           H  
ATOM   2106  C   ASN   141      59.254  85.337  72.192  1.00  0.00           C  
ATOM   2107  O   ASN   141      59.586  84.131  72.135  1.00  0.00           O  
ATOM   2108  N   ILE   142      58.866  85.985  71.099  1.00  0.00           N  
ATOM   2109  H   ILE   142      58.716  86.993  71.047  1.00  0.00           H  
ATOM   2110  CA  ILE   142      58.619  85.258  69.847  1.00  0.00           C  
ATOM   2111  HA  ILE   142      58.304  84.235  70.050  1.00  0.00           H  
ATOM   2112  CB  ILE   142      57.481  85.905  69.014  1.00  0.00           C  
ATOM   2113  HB  ILE   142      57.769  86.949  68.892  1.00  0.00           H  
ATOM   2114  CG2 ILE   142      57.385  85.197  67.616  1.00  0.00           C  
ATOM   2115 HG21 ILE   142      56.586  85.651  67.032  1.00  0.00           H  
ATOM   2116 HG22 ILE   142      58.331  85.309  67.086  1.00  0.00           H  
ATOM   2117 HG23 ILE   142      57.173  84.137  67.758  1.00  0.00           H  
ATOM   2118  CG1 ILE   142      56.116  86.021  69.699  1.00  0.00           C  
ATOM   2119 HG12 ILE   142      56.199  86.753  70.502  1.00  0.00           H  
ATOM   2120 HG13 ILE   142      55.405  86.419  68.974  1.00  0.00           H  
ATOM   2121  CD1 ILE   142      55.531  84.731  70.286  1.00  0.00           C  
ATOM   2122 HD11 ILE   142      54.565  84.943  70.742  1.00  0.00           H  
ATOM   2123 HD12 ILE   142      55.404  83.995  69.492  1.00  0.00           H  
ATOM   2124 HD13 ILE   142      56.210  84.334  71.042  1.00  0.00           H  
ATOM   2125  C   ILE   142      59.931  85.332  69.075  1.00  0.00           C  
ATOM   2126  O   ILE   142      60.394  86.344  68.502  1.00  0.00           O  
ATOM   2127  N   ALA   143      60.803  84.307  69.154  1.00  0.00           N  
ATOM   2128  H   ALA   143      60.550  83.430  69.607  1.00  0.00           H  
ATOM   2129  CA  ALA   143      62.190  84.276  68.631  1.00  0.00           C  
ATOM   2130  HA  ALA   143      62.588  85.280  68.780  1.00  0.00           H  
ATOM   2131  CB  ALA   143      63.067  83.262  69.424  1.00  0.00           C  
ATOM   2132  HB1 ALA   143      64.079  83.260  69.018  1.00  0.00           H  
ATOM   2133  HB2 ALA   143      63.098  83.550  70.475  1.00  0.00           H  
ATOM   2134  HB3 ALA   143      62.639  82.263  69.334  1.00  0.00           H  
ATOM   2135  C   ALA   143      62.273  83.992  67.074  1.00  0.00           C  
ATOM   2136  O   ALA   143      61.654  84.665  66.263  1.00  0.00           O  
ATOM   2137  N   SER   144      63.262  83.204  66.545  1.00  0.00           N  
ATOM   2138  H   SER   144      63.978  82.766  67.126  1.00  0.00           H  
ATOM   2139  CA  SER   144      63.416  82.896  65.111  1.00  0.00           C  
ATOM   2140  HA  SER   144      62.429  82.884  64.648  1.00  0.00           H  
ATOM   2141  CB  SER   144      64.322  83.958  64.404  1.00  0.00           C  
ATOM   2142  HB2 SER   144      63.917  84.952  64.594  1.00  0.00           H  
ATOM   2143  HB3 SER   144      65.316  83.929  64.851  1.00  0.00           H  
ATOM   2144  OG  SER   144      64.439  83.767  63.004  1.00  0.00           O  
ATOM   2145  HG  SER   144      64.355  84.630  62.548  1.00  0.00           H  
ATOM   2146  C   SER   144      64.171  81.503  64.990  1.00  0.00           C  
ATOM   2147  O   SER   144      64.752  81.058  66.026  1.00  0.00           O  
ATOM   2148  N   THR   145      64.248  80.925  63.772  1.00  0.00           N  
ATOM   2149  H   THR   145      63.607  81.156  63.013  1.00  0.00           H  
ATOM   2150  CA  THR   145      65.221  79.939  63.406  1.00  0.00           C  
ATOM   2151  HA  THR   145      65.077  79.080  64.060  1.00  0.00           H  
ATOM   2152  CB  THR   145      65.047  79.510  61.892  1.00  0.00           C  
ATOM   2153  HB  THR   145      65.963  78.987  61.613  1.00  0.00           H  
ATOM   2154  CG2 THR   145      63.953  78.506  61.670  1.00  0.00           C  
ATOM   2155 HG21 THR   145      63.894  78.259  60.610  1.00  0.00           H  
ATOM   2156 HG22 THR   145      64.167  77.602  62.240  1.00  0.00           H  
ATOM   2157 HG23 THR   145      63.002  78.926  61.999  1.00  0.00           H  
ATOM   2158  OG1 THR   145      64.936  80.570  61.104  1.00  0.00           O  
ATOM   2159  HG1 THR   145      64.832  80.278  60.174  1.00  0.00           H  
ATOM   2160  C   THR   145      66.653  80.525  63.555  1.00  0.00           C  
ATOM   2161  O   THR   145      67.552  79.882  64.097  1.00  0.00           O  
ATOM   2162  N   GLY   146      66.795  81.761  63.231  1.00  0.00           N  
ATOM   2163  H   GLY   146      66.072  82.222  62.679  1.00  0.00           H  
ATOM   2164  CA  GLY   146      67.921  82.729  63.541  1.00  0.00           C  
ATOM   2165  HA2 GLY   146      68.822  82.384  63.033  1.00  0.00           H  
ATOM   2166  HA3 GLY   146      67.667  83.700  63.115  1.00  0.00           H  
ATOM   2167  C   GLY   146      68.249  82.922  65.045  1.00  0.00           C  
ATOM   2168  O   GLY   146      69.219  83.624  65.408  1.00  0.00           O  
ATOM   2169  N   GLY   147      67.553  82.172  65.946  1.00  0.00           N  
ATOM   2170  H   GLY   147      66.712  81.637  65.732  1.00  0.00           H  
ATOM   2171  CA  GLY   147      68.003  82.097  67.341  1.00  0.00           C  
ATOM   2172  HA2 GLY   147      68.529  83.014  67.607  1.00  0.00           H  
ATOM   2173  HA3 GLY   147      67.139  82.024  68.001  1.00  0.00           H  
ATOM   2174  C   GLY   147      68.918  80.901  67.564  1.00  0.00           C  
ATOM   2175  O   GLY   147      69.511  80.849  68.652  1.00  0.00           O  
ATOM   2176  N   LYS   148      69.022  79.928  66.597  1.00  0.00           N  
ATOM   2177  H   LYS   148      68.602  80.016  65.672  1.00  0.00           H  
ATOM   2178  CA  LYS   148      69.751  78.656  66.796  1.00  0.00           C  
ATOM   2179  HA  LYS   148      70.487  78.746  67.594  1.00  0.00           H  
ATOM   2180  CB  LYS   148      68.713  77.560  67.204  1.00  0.00           C  
ATOM   2181  HB2 LYS   148      67.759  77.765  66.719  1.00  0.00           H  
ATOM   2182  HB3 LYS   148      69.050  76.589  66.845  1.00  0.00           H  
ATOM   2183  CG  LYS   148      68.509  77.500  68.734  1.00  0.00           C  
ATOM   2184  HG2 LYS   148      69.494  77.433  69.197  1.00  0.00           H  
ATOM   2185  HG3 LYS   148      68.073  78.449  69.047  1.00  0.00           H  
ATOM   2186  CD  LYS   148      67.631  76.363  69.327  1.00  0.00           C  
ATOM   2187  HD2 LYS   148      67.965  75.404  68.930  1.00  0.00           H  
ATOM   2188  HD3 LYS   148      67.768  76.325  70.408  1.00  0.00           H  
ATOM   2189  CE  LYS   148      66.126  76.563  69.002  1.00  0.00           C  
ATOM   2190  HE2 LYS   148      65.753  77.466  69.485  1.00  0.00           H  
ATOM   2191  HE3 LYS   148      65.987  76.693  67.929  1.00  0.00           H  
ATOM   2192  NZ  LYS   148      65.366  75.366  69.481  1.00  0.00           N  
ATOM   2193  HZ1 LYS   148      64.443  75.327  69.003  1.00  0.00           H  
ATOM   2194  HZ2 LYS   148      65.903  74.503  69.266  1.00  0.00           H  
ATOM   2195  HZ3 LYS   148      65.220  75.436  70.508  1.00  0.00           H  
ATOM   2196  C   LYS   148      70.548  78.286  65.512  1.00  0.00           C  
ATOM   2197  O   LYS   148      71.710  77.952  65.575  1.00  0.00           O  
ATOM   2198  N   GLN   149      69.845  78.352  64.406  1.00  0.00           N  
ATOM   2199  H   GLN   149      68.828  78.274  64.376  1.00  0.00           H  
ATOM   2200  CA  GLN   149      70.459  78.544  63.117  1.00  0.00           C  
ATOM   2201  HA  GLN   149      71.273  77.820  63.072  1.00  0.00           H  
ATOM   2202  CB  GLN   149      69.546  78.192  61.914  1.00  0.00           C  
ATOM   2203  HB2 GLN   149      68.677  78.851  61.946  1.00  0.00           H  
ATOM   2204  HB3 GLN   149      70.090  78.423  60.999  1.00  0.00           H  
ATOM   2205  CG  GLN   149      69.013  76.672  61.807  1.00  0.00           C  
ATOM   2206  HG2 GLN   149      69.784  76.053  61.348  1.00  0.00           H  
ATOM   2207  HG3 GLN   149      68.845  76.278  62.810  1.00  0.00           H  
ATOM   2208  CD  GLN   149      67.719  76.553  60.994  1.00  0.00           C  
ATOM   2209  OE1 GLN   149      66.660  76.168  61.492  1.00  0.00           O  
ATOM   2210  NE2 GLN   149      67.712  77.197  59.826  1.00  0.00           N  
ATOM   2211 HE21 GLN   149      68.588  77.515  59.415  1.00  0.00           H  
ATOM   2212 HE22 GLN   149      66.829  77.370  59.345  1.00  0.00           H  
ATOM   2213  C   GLN   149      71.068  79.981  62.984  1.00  0.00           C  
ATOM   2214  O   GLN   149      70.596  80.904  63.557  1.00  0.00           O  
ATOM   2215  N   GLY   150      72.148  80.128  62.201  1.00  0.00           N  
ATOM   2216  H   GLY   150      72.841  79.397  62.038  1.00  0.00           H  
ATOM   2217  CA  GLY   150      72.412  81.392  61.505  1.00  0.00           C  
ATOM   2218  HA2 GLY   150      72.099  82.230  62.126  1.00  0.00           H  
ATOM   2219  HA3 GLY   150      73.483  81.505  61.333  1.00  0.00           H  
ATOM   2220  C   GLY   150      71.657  81.427  60.153  1.00  0.00           C  
ATOM   2221  O   GLY   150      71.873  80.614  59.270  1.00  0.00           O  
ATOM   2222  N   VAL   151      70.804  82.408  59.940  1.00  0.00           N  
ATOM   2223  H   VAL   151      70.491  83.062  60.657  1.00  0.00           H  
ATOM   2224  CA  VAL   151      70.210  82.642  58.577  1.00  0.00           C  
ATOM   2225  HA  VAL   151      69.860  81.734  58.086  1.00  0.00           H  
ATOM   2226  CB  VAL   151      69.006  83.616  58.767  1.00  0.00           C  
ATOM   2227  HB  VAL   151      69.363  84.538  59.226  1.00  0.00           H  
ATOM   2228  CG1 VAL   151      68.372  83.995  57.449  1.00  0.00           C  
ATOM   2229 HG11 VAL   151      67.538  84.674  57.628  1.00  0.00           H  
ATOM   2230 HG12 VAL   151      69.112  84.487  56.818  1.00  0.00           H  
ATOM   2231 HG13 VAL   151      68.008  83.097  56.950  1.00  0.00           H  
ATOM   2232  CG2 VAL   151      67.952  82.907  59.677  1.00  0.00           C  
ATOM   2233 HG21 VAL   151      67.098  83.568  59.828  1.00  0.00           H  
ATOM   2234 HG22 VAL   151      67.620  81.987  59.199  1.00  0.00           H  
ATOM   2235 HG23 VAL   151      68.404  82.674  60.642  1.00  0.00           H  
ATOM   2236  C   VAL   151      71.330  83.304  57.737  1.00  0.00           C  
ATOM   2237  O   VAL   151      71.743  84.375  58.227  1.00  0.00           O  
ATOM   2238  N   VAL   152      71.793  82.677  56.647  1.00  0.00           N  
ATOM   2239  H   VAL   152      71.372  81.823  56.278  1.00  0.00           H  
ATOM   2240  CA  VAL   152      72.978  83.155  55.849  1.00  0.00           C  
ATOM   2241  HA  VAL   152      73.759  83.473  56.539  1.00  0.00           H  
ATOM   2242  CB  VAL   152      73.583  81.962  54.949  1.00  0.00           C  
ATOM   2243  HB  VAL   152      73.746  81.101  55.598  1.00  0.00           H  
ATOM   2244  CG1 VAL   152      72.600  81.616  53.887  1.00  0.00           C  
ATOM   2245 HG11 VAL   152      72.998  80.808  53.271  1.00  0.00           H  
ATOM   2246 HG12 VAL   152      71.665  81.294  54.346  1.00  0.00           H  
ATOM   2247 HG13 VAL   152      72.417  82.490  53.263  1.00  0.00           H  
ATOM   2248  CG2 VAL   152      74.982  82.284  54.354  1.00  0.00           C  
ATOM   2249 HG21 VAL   152      75.328  81.439  53.761  1.00  0.00           H  
ATOM   2250 HG22 VAL   152      74.912  83.168  53.720  1.00  0.00           H  
ATOM   2251 HG23 VAL   152      75.687  82.473  55.164  1.00  0.00           H  
ATOM   2252  C   VAL   152      72.575  84.392  54.967  1.00  0.00           C  
ATOM   2253  O   VAL   152      71.441  84.602  54.643  1.00  0.00           O  
ATOM   2254  N   HIE   153      73.431  85.344  55.021  1.00  0.00           N  
ATOM   2255  H   HIE   153      74.256  85.130  55.562  1.00  0.00           H  
ATOM   2256  CA  HIE   153      73.246  86.734  54.544  1.00  0.00           C  
ATOM   2257  HA  HIE   153      74.122  87.315  54.830  1.00  0.00           H  
ATOM   2258  CB  HIE   153      73.062  86.838  52.992  1.00  0.00           C  
ATOM   2259  HB2 HIE   153      72.263  86.099  52.919  1.00  0.00           H  
ATOM   2260  HB3 HIE   153      72.718  87.784  52.577  1.00  0.00           H  
ATOM   2261  CG  HIE   153      74.168  86.359  52.108  1.00  0.00           C  
ATOM   2262  ND1 HIE   153      74.109  86.147  50.753  1.00  0.00           N  
ATOM   2263  CE1 HIE   153      75.392  86.024  50.326  1.00  0.00           C  
ATOM   2264  HE1 HIE   153      75.582  85.907  49.260  1.00  0.00           H  
ATOM   2265  NE2 HIE   153      76.231  86.076  51.367  1.00  0.00           N  
ATOM   2266  HE2 HIE   153      77.233  85.946  51.348  1.00  0.00           H  
ATOM   2267  CD2 HIE   153      75.492  86.343  52.494  1.00  0.00           C  
ATOM   2268  HD2 HIE   153      75.992  86.493  53.451  1.00  0.00           H  
ATOM   2269  C   HIE   153      72.156  87.500  55.310  1.00  0.00           C  
ATOM   2270  O   HIE   153      71.568  88.481  54.879  1.00  0.00           O  
ATOM   2271  N   ALA   154      71.913  87.099  56.571  1.00  0.00           N  
ATOM   2272  H   ALA   154      72.256  86.212  56.940  1.00  0.00           H  
ATOM   2273  CA  ALA   154      71.150  87.858  57.541  1.00  0.00           C  
ATOM   2274  HA  ALA   154      71.126  88.914  57.273  1.00  0.00           H  
ATOM   2275  CB  ALA   154      69.733  87.371  57.548  1.00  0.00           C  
ATOM   2276  HB1 ALA   154      69.156  87.940  58.278  1.00  0.00           H  
ATOM   2277  HB2 ALA   154      69.297  87.503  56.557  1.00  0.00           H  
ATOM   2278  HB3 ALA   154      69.712  86.314  57.815  1.00  0.00           H  
ATOM   2279  C   ALA   154      71.830  87.766  58.925  1.00  0.00           C  
ATOM   2280  O   ALA   154      71.336  87.290  59.940  1.00  0.00           O  
ATOM   2281  N   ALA   155      73.050  88.239  58.976  1.00  0.00           N  
ATOM   2282  H   ALA   155      73.490  88.683  58.168  1.00  0.00           H  
ATOM   2283  CA  ALA   155      73.914  88.206  60.129  1.00  0.00           C  
ATOM   2284  HA  ALA   155      73.800  87.165  60.434  1.00  0.00           H  
ATOM   2285  CB  ALA   155      75.377  88.531  59.769  1.00  0.00           C  
ATOM   2286  HB1 ALA   155      75.992  88.494  60.669  1.00  0.00           H  
ATOM   2287  HB2 ALA   155      75.746  87.801  59.048  1.00  0.00           H  
ATOM   2288  HB3 ALA   155      75.431  89.530  59.333  1.00  0.00           H  
ATOM   2289  C   ALA   155      73.499  89.012  61.398  1.00  0.00           C  
ATOM   2290  O   ALA   155      73.568  88.370  62.446  1.00  0.00           O  
ATOM   2291  N   PRO   156      72.960  90.228  61.251  1.00  0.00           N  
ATOM   2292  CD  PRO   156      72.779  91.120  60.100  1.00  0.00           C  
ATOM   2293  HD2 PRO   156      72.116  90.660  59.367  1.00  0.00           H  
ATOM   2294  HD3 PRO   156      73.733  91.295  59.603  1.00  0.00           H  
ATOM   2295  CG  PRO   156      72.189  92.442  60.591  1.00  0.00           C  
ATOM   2296  HG2 PRO   156      71.130  92.529  60.345  1.00  0.00           H  
ATOM   2297  HG3 PRO   156      72.691  93.300  60.143  1.00  0.00           H  
ATOM   2298  CB  PRO   156      72.419  92.374  62.121  1.00  0.00           C  
ATOM   2299  HB2 PRO   156      71.581  92.818  62.658  1.00  0.00           H  
ATOM   2300  HB3 PRO   156      73.310  92.935  62.401  1.00  0.00           H  
ATOM   2301  CA  PRO   156      72.571  90.921  62.481  1.00  0.00           C  
ATOM   2302  HA  PRO   156      73.334  90.767  63.243  1.00  0.00           H  
ATOM   2303  C   PRO   156      71.257  90.371  63.098  1.00  0.00           C  
ATOM   2304  O   PRO   156      71.121  90.468  64.248  1.00  0.00           O  
ATOM   2305  N   TYR   157      70.329  90.027  62.217  1.00  0.00           N  
ATOM   2306  H   TYR   157      70.439  90.175  61.215  1.00  0.00           H  
ATOM   2307  CA  TYR   157      69.065  89.410  62.569  1.00  0.00           C  
ATOM   2308  HA  TYR   157      68.477  90.062  63.215  1.00  0.00           H  
ATOM   2309  CB  TYR   157      68.267  89.142  61.260  1.00  0.00           C  
ATOM   2310  HB2 TYR   157      68.063  90.080  60.742  1.00  0.00           H  
ATOM   2311  HB3 TYR   157      68.853  88.525  60.579  1.00  0.00           H  
ATOM   2312  CG  TYR   157      66.976  88.450  61.616  1.00  0.00           C  
ATOM   2313  CD1 TYR   157      65.945  89.137  62.287  1.00  0.00           C  
ATOM   2314  HD1 TYR   157      66.074  90.179  62.538  1.00  0.00           H  
ATOM   2315  CE1 TYR   157      64.717  88.463  62.642  1.00  0.00           C  
ATOM   2316  HE1 TYR   157      63.927  88.982  63.166  1.00  0.00           H  
ATOM   2317  CZ  TYR   157      64.587  87.135  62.291  1.00  0.00           C  
ATOM   2318  OH  TYR   157      63.465  86.477  62.734  1.00  0.00           O  
ATOM   2319  HH  TYR   157      63.038  86.013  61.982  1.00  0.00           H  
ATOM   2320  CE2 TYR   157      65.509  86.461  61.557  1.00  0.00           C  
ATOM   2321  HE2 TYR   157      65.284  85.487  61.146  1.00  0.00           H  
ATOM   2322  CD2 TYR   157      66.793  87.076  61.339  1.00  0.00           C  
ATOM   2323  HD2 TYR   157      67.616  86.487  60.963  1.00  0.00           H  
ATOM   2324  C   TYR   157      69.344  88.088  63.332  1.00  0.00           C  
ATOM   2325  O   TYR   157      68.774  87.895  64.392  1.00  0.00           O  
ATOM   2326  N   SER   158      70.272  87.251  62.848  1.00  0.00           N  
ATOM   2327  H   SER   158      70.768  87.410  61.972  1.00  0.00           H  
ATOM   2328  CA  SER   158      70.672  86.001  63.547  1.00  0.00           C  
ATOM   2329  HA  SER   158      69.785  85.427  63.816  1.00  0.00           H  
ATOM   2330  CB  SER   158      71.492  85.067  62.618  1.00  0.00           C  
ATOM   2331  HB2 SER   158      72.477  85.503  62.454  1.00  0.00           H  
ATOM   2332  HB3 SER   158      71.646  84.112  63.119  1.00  0.00           H  
ATOM   2333  OG  SER   158      70.841  84.827  61.301  1.00  0.00           O  
ATOM   2334  HG  SER   158      70.945  85.621  60.734  1.00  0.00           H  
ATOM   2335  C   SER   158      71.404  86.365  64.838  1.00  0.00           C  
ATOM   2336  O   SER   158      71.095  85.768  65.822  1.00  0.00           O  
ATOM   2337  N   ALA   159      72.274  87.378  64.891  1.00  0.00           N  
ATOM   2338  H   ALA   159      72.512  87.996  64.114  1.00  0.00           H  
ATOM   2339  CA  ALA   159      72.958  87.646  66.152  1.00  0.00           C  
ATOM   2340  HA  ALA   159      73.269  86.695  66.585  1.00  0.00           H  
ATOM   2341  CB  ALA   159      74.153  88.554  65.792  1.00  0.00           C  
ATOM   2342  HB1 ALA   159      74.712  88.795  66.696  1.00  0.00           H  
ATOM   2343  HB2 ALA   159      74.805  88.035  65.090  1.00  0.00           H  
ATOM   2344  HB3 ALA   159      73.787  89.473  65.335  1.00  0.00           H  
ATOM   2345  C   ALA   159      72.105  88.197  67.302  1.00  0.00           C  
ATOM   2346  O   ALA   159      72.253  87.873  68.485  1.00  0.00           O  
ATOM   2347  N   SER   160      71.123  89.012  66.944  1.00  0.00           N  
ATOM   2348  H   SER   160      70.968  89.279  65.973  1.00  0.00           H  
ATOM   2349  CA  SER   160      70.160  89.620  67.860  1.00  0.00           C  
ATOM   2350  HA  SER   160      70.736  89.865  68.752  1.00  0.00           H  
ATOM   2351  CB  SER   160      69.562  90.889  67.268  1.00  0.00           C  
ATOM   2352  HB2 SER   160      68.837  91.295  67.973  1.00  0.00           H  
ATOM   2353  HB3 SER   160      70.354  91.630  67.160  1.00  0.00           H  
ATOM   2354  OG  SER   160      68.924  90.712  66.003  1.00  0.00           O  
ATOM   2355  HG  SER   160      69.603  90.632  65.302  1.00  0.00           H  
ATOM   2356  C   SER   160      69.031  88.671  68.313  1.00  0.00           C  
ATOM   2357  O   SER   160      68.888  88.620  69.520  1.00  0.00           O  
ATOM   2358  N   LYS   161      68.307  88.012  67.415  1.00  0.00           N  
ATOM   2359  H   LYS   161      68.274  88.203  66.413  1.00  0.00           H  
ATOM   2360  CA  LYS   161      67.466  86.896  67.897  1.00  0.00           C  
ATOM   2361  HA  LYS   161      66.741  87.404  68.532  1.00  0.00           H  
ATOM   2362  CB  LYS   161      66.703  86.172  66.808  1.00  0.00           C  
ATOM   2363  HB2 LYS   161      67.411  85.738  66.103  1.00  0.00           H  
ATOM   2364  HB3 LYS   161      66.145  85.347  67.248  1.00  0.00           H  
ATOM   2365  CG  LYS   161      65.759  87.066  66.069  1.00  0.00           C  
ATOM   2366  HG2 LYS   161      66.118  88.095  66.068  1.00  0.00           H  
ATOM   2367  HG3 LYS   161      65.667  86.758  65.028  1.00  0.00           H  
ATOM   2368  CD  LYS   161      64.444  86.963  66.771  1.00  0.00           C  
ATOM   2369  HD2 LYS   161      64.134  85.920  66.806  1.00  0.00           H  
ATOM   2370  HD3 LYS   161      64.560  87.295  67.803  1.00  0.00           H  
ATOM   2371  CE  LYS   161      63.340  87.809  66.078  1.00  0.00           C  
ATOM   2372  HE2 LYS   161      63.566  88.862  66.244  1.00  0.00           H  
ATOM   2373  HE3 LYS   161      63.404  87.634  65.004  1.00  0.00           H  
ATOM   2374  NZ  LYS   161      61.950  87.568  66.496  1.00  0.00           N  
ATOM   2375  HZ1 LYS   161      61.316  88.216  65.985  1.00  0.00           H  
ATOM   2376  HZ2 LYS   161      61.689  86.585  66.280  1.00  0.00           H  
ATOM   2377  HZ3 LYS   161      61.862  87.733  67.520  1.00  0.00           H  
ATOM   2378  C   LYS   161      68.219  85.873  68.755  1.00  0.00           C  
ATOM   2379  O   LYS   161      67.674  85.290  69.673  1.00  0.00           O  
ATOM   2380  N   HID   162      69.511  85.629  68.498  1.00  0.00           N  
ATOM   2381  H   HID   162      69.854  85.981  67.616  1.00  0.00           H  
ATOM   2382  CA  HID   162      70.420  84.747  69.320  1.00  0.00           C  
ATOM   2383  HA  HID   162      69.918  83.786  69.427  1.00  0.00           H  
ATOM   2384  CB  HID   162      71.773  84.517  68.765  1.00  0.00           C  
ATOM   2385  HB2 HID   162      71.861  85.268  67.981  1.00  0.00           H  
ATOM   2386  HB3 HID   162      72.605  84.618  69.461  1.00  0.00           H  
ATOM   2387  CG  HID   162      71.935  83.144  68.079  1.00  0.00           C  
ATOM   2388  ND1 HID   162      71.499  82.861  66.830  1.00  0.00           N  
ATOM   2389  HD1 HID   162      70.987  83.497  66.238  1.00  0.00           H  
ATOM   2390  CE1 HID   162      71.851  81.629  66.522  1.00  0.00           C  
ATOM   2391  HE1 HID   162      71.529  81.201  65.572  1.00  0.00           H  
ATOM   2392  NE2 HID   162      72.597  81.106  67.525  1.00  0.00           N  
ATOM   2393  CD2 HID   162      72.647  82.094  68.537  1.00  0.00           C  
ATOM   2394  HD2 HID   162      73.196  81.902  69.460  1.00  0.00           H  
ATOM   2395  C   HID   162      70.482  85.232  70.743  1.00  0.00           C  
ATOM   2396  O   HID   162      70.306  84.490  71.695  1.00  0.00           O  
ATOM   2397  N   GLY   163      70.700  86.534  70.880  1.00  0.00           N  
ATOM   2398  H   GLY   163      70.892  87.126  70.071  1.00  0.00           H  
ATOM   2399  CA  GLY   163      70.702  87.286  72.113  1.00  0.00           C  
ATOM   2400  HA2 GLY   163      71.477  86.903  72.777  1.00  0.00           H  
ATOM   2401  HA3 GLY   163      70.944  88.329  71.909  1.00  0.00           H  
ATOM   2402  C   GLY   163      69.285  87.191  72.827  1.00  0.00           C  
ATOM   2403  O   GLY   163      69.251  87.093  74.075  1.00  0.00           O  
ATOM   2404  N   VAL   164      68.130  87.086  72.213  1.00  0.00           N  
ATOM   2405  H   VAL   164      68.053  87.206  71.203  1.00  0.00           H  
ATOM   2406  CA  VAL   164      66.796  86.788  72.848  1.00  0.00           C  
ATOM   2407  HA  VAL   164      66.655  87.444  73.707  1.00  0.00           H  
ATOM   2408  CB  VAL   164      65.668  87.074  71.868  1.00  0.00           C  
ATOM   2409  HB  VAL   164      65.680  86.367  71.039  1.00  0.00           H  
ATOM   2410  CG1 VAL   164      64.327  86.947  72.570  1.00  0.00           C  
ATOM   2411 HG11 VAL   164      63.524  87.155  71.861  1.00  0.00           H  
ATOM   2412 HG12 VAL   164      64.214  85.937  72.961  1.00  0.00           H  
ATOM   2413 HG13 VAL   164      64.278  87.662  73.392  1.00  0.00           H  
ATOM   2414  CG2 VAL   164      65.867  88.512  71.368  1.00  0.00           C  
ATOM   2415 HG21 VAL   164      65.078  88.764  70.659  1.00  0.00           H  
ATOM   2416 HG22 VAL   164      65.830  89.199  72.212  1.00  0.00           H  
ATOM   2417 HG23 VAL   164      66.836  88.595  70.875  1.00  0.00           H  
ATOM   2418  C   VAL   164      66.759  85.319  73.387  1.00  0.00           C  
ATOM   2419  O   VAL   164      66.112  85.117  74.456  1.00  0.00           O  
ATOM   2420  N   VAL   165      67.435  84.367  72.781  1.00  0.00           N  
ATOM   2421  H   VAL   165      67.885  84.478  71.873  1.00  0.00           H  
ATOM   2422  CA  VAL   165      67.599  83.026  73.387  1.00  0.00           C  
ATOM   2423  HA  VAL   165      66.618  82.648  73.676  1.00  0.00           H  
ATOM   2424  CB  VAL   165      68.162  82.027  72.396  1.00  0.00           C  
ATOM   2425  HB  VAL   165      69.143  82.432  72.149  1.00  0.00           H  
ATOM   2426  CG1 VAL   165      68.342  80.602  72.991  1.00  0.00           C  
ATOM   2427 HG11 VAL   165      68.747  79.937  72.227  1.00  0.00           H  
ATOM   2428 HG12 VAL   165      69.028  80.644  73.838  1.00  0.00           H  
ATOM   2429 HG13 VAL   165      67.376  80.222  73.325  1.00  0.00           H  
ATOM   2430  CG2 VAL   165      67.302  81.912  71.082  1.00  0.00           C  
ATOM   2431 HG21 VAL   165      67.756  81.181  70.413  1.00  0.00           H  
ATOM   2432 HG22 VAL   165      66.291  81.594  71.335  1.00  0.00           H  
ATOM   2433 HG23 VAL   165      67.263  82.883  70.588  1.00  0.00           H  
ATOM   2434  C   VAL   165      68.440  83.133  74.591  1.00  0.00           C  
ATOM   2435  O   VAL   165      68.117  82.506  75.569  1.00  0.00           O  
ATOM   2436  N   GLY   166      69.504  83.996  74.640  1.00  0.00           N  
ATOM   2437  H   GLY   166      69.817  84.531  73.830  1.00  0.00           H  
ATOM   2438  CA  GLY   166      70.288  84.239  75.819  1.00  0.00           C  
ATOM   2439  HA2 GLY   166      70.761  83.306  76.124  1.00  0.00           H  
ATOM   2440  HA3 GLY   166      71.087  84.936  75.570  1.00  0.00           H  
ATOM   2441  C   GLY   166      69.500  84.800  77.002  1.00  0.00           C  
ATOM   2442  O   GLY   166      69.395  84.179  78.086  1.00  0.00           O  
ATOM   2443  N   PHE   167      68.678  85.817  76.797  1.00  0.00           N  
ATOM   2444  H   PHE   167      68.527  86.217  75.872  1.00  0.00           H  
ATOM   2445  CA  PHE   167      67.895  86.489  77.844  1.00  0.00           C  
ATOM   2446  HA  PHE   167      68.504  86.728  78.715  1.00  0.00           H  
ATOM   2447  CB  PHE   167      67.358  87.803  77.302  1.00  0.00           C  
ATOM   2448  HB2 PHE   167      68.207  88.454  77.090  1.00  0.00           H  
ATOM   2449  HB3 PHE   167      66.868  87.601  76.350  1.00  0.00           H  
ATOM   2450  CG  PHE   167      66.414  88.542  78.154  1.00  0.00           C  
ATOM   2451  CD1 PHE   167      66.847  89.241  79.290  1.00  0.00           C  
ATOM   2452  HD1 PHE   167      67.858  89.118  79.650  1.00  0.00           H  
ATOM   2453  CE1 PHE   167      65.924  90.135  79.986  1.00  0.00           C  
ATOM   2454  HE1 PHE   167      66.269  90.700  80.840  1.00  0.00           H  
ATOM   2455  CZ  PHE   167      64.619  90.266  79.564  1.00  0.00           C  
ATOM   2456  HZ  PHE   167      63.950  90.962  80.049  1.00  0.00           H  
ATOM   2457  CE2 PHE   167      64.165  89.457  78.465  1.00  0.00           C  
ATOM   2458  HE2 PHE   167      63.114  89.427  78.214  1.00  0.00           H  
ATOM   2459  CD2 PHE   167      65.085  88.709  77.719  1.00  0.00           C  
ATOM   2460  HD2 PHE   167      64.769  88.252  76.793  1.00  0.00           H  
ATOM   2461  C   PHE   167      66.762  85.519  78.279  1.00  0.00           C  
ATOM   2462  O   PHE   167      66.531  85.433  79.460  1.00  0.00           O  
ATOM   2463  N   THR   168      66.163  84.710  77.358  1.00  0.00           N  
ATOM   2464  H   THR   168      66.374  84.712  76.360  1.00  0.00           H  
ATOM   2465  CA  THR   168      65.143  83.757  77.769  1.00  0.00           C  
ATOM   2466  HA  THR   168      64.385  84.268  78.362  1.00  0.00           H  
ATOM   2467  CB  THR   168      64.599  83.158  76.478  1.00  0.00           C  
ATOM   2468  HB  THR   168      65.463  82.788  75.925  1.00  0.00           H  
ATOM   2469  CG2 THR   168      63.665  81.953  76.699  1.00  0.00           C  
ATOM   2470 HG21 THR   168      63.318  81.580  75.736  1.00  0.00           H  
ATOM   2471 HG22 THR   168      64.207  81.164  77.220  1.00  0.00           H  
ATOM   2472 HG23 THR   168      62.809  82.263  77.299  1.00  0.00           H  
ATOM   2473  OG1 THR   168      63.937  84.118  75.763  1.00  0.00           O  
ATOM   2474  HG1 THR   168      64.568  84.578  75.171  1.00  0.00           H  
ATOM   2475  C   THR   168      65.682  82.632  78.681  1.00  0.00           C  
ATOM   2476  O   THR   168      64.979  82.214  79.654  1.00  0.00           O  
ATOM   2477  N   LYS   169      66.923  82.206  78.512  1.00  0.00           N  
ATOM   2478  H   LYS   169      67.491  82.441  77.698  1.00  0.00           H  
ATOM   2479  CA  LYS   169      67.590  81.368  79.465  1.00  0.00           C  
ATOM   2480  HA  LYS   169      66.864  80.611  79.760  1.00  0.00           H  
ATOM   2481  CB  LYS   169      68.746  80.569  78.865  1.00  0.00           C  
ATOM   2482  HB2 LYS   169      69.433  81.254  78.370  1.00  0.00           H  
ATOM   2483  HB3 LYS   169      69.301  80.087  79.669  1.00  0.00           H  
ATOM   2484  CG  LYS   169      68.272  79.470  77.827  1.00  0.00           C  
ATOM   2485  HG2 LYS   169      67.517  78.839  78.298  1.00  0.00           H  
ATOM   2486  HG3 LYS   169      67.794  79.961  76.981  1.00  0.00           H  
ATOM   2487  CD  LYS   169      69.417  78.583  77.313  1.00  0.00           C  
ATOM   2488  HD2 LYS   169      70.261  79.201  77.005  1.00  0.00           H  
ATOM   2489  HD3 LYS   169      69.774  77.930  78.109  1.00  0.00           H  
ATOM   2490  CE  LYS   169      68.916  77.760  76.144  1.00  0.00           C  
ATOM   2491  HE2 LYS   169      67.963  77.301  76.408  1.00  0.00           H  
ATOM   2492  HE3 LYS   169      68.730  78.416  75.294  1.00  0.00           H  
ATOM   2493  NZ  LYS   169      69.858  76.723  75.755  1.00  0.00           N  
ATOM   2494  HZ1 LYS   169      69.471  76.187  74.953  1.00  0.00           H  
ATOM   2495  HZ2 LYS   169      70.760  77.159  75.478  1.00  0.00           H  
ATOM   2496  HZ3 LYS   169      70.017  76.080  76.557  1.00  0.00           H  
ATOM   2497  C   LYS   169      67.949  82.109  80.761  1.00  0.00           C  
ATOM   2498  O   LYS   169      67.719  81.593  81.872  1.00  0.00           O  
ATOM   2499  N   ALA   170      68.617  83.236  80.706  1.00  0.00           N  
ATOM   2500  H   ALA   170      68.721  83.763  79.838  1.00  0.00           H  
ATOM   2501  CA  ALA   170      69.285  83.874  81.832  1.00  0.00           C  
ATOM   2502  HA  ALA   170      69.833  83.117  82.391  1.00  0.00           H  
ATOM   2503  CB  ALA   170      70.235  84.935  81.318  1.00  0.00           C  
ATOM   2504  HB1 ALA   170      70.734  85.414  82.160  1.00  0.00           H  
ATOM   2505  HB2 ALA   170      70.979  84.474  80.669  1.00  0.00           H  
ATOM   2506  HB3 ALA   170      69.675  85.682  80.756  1.00  0.00           H  
ATOM   2507  C   ALA   170      68.223  84.558  82.775  1.00  0.00           C  
ATOM   2508  O   ALA   170      68.288  84.488  83.977  1.00  0.00           O  
ATOM   2509  N   LEU   171      67.147  85.132  82.188  1.00  0.00           N  
ATOM   2510  H   LEU   171      67.026  85.206  81.178  1.00  0.00           H  
ATOM   2511  CA  LEU   171      66.040  85.709  82.975  1.00  0.00           C  
ATOM   2512  HA  LEU   171      66.396  86.196  83.883  1.00  0.00           H  
ATOM   2513  CB  LEU   171      65.404  86.822  82.191  1.00  0.00           C  
ATOM   2514  HB2 LEU   171      66.158  87.565  81.935  1.00  0.00           H  
ATOM   2515  HB3 LEU   171      65.009  86.430  81.254  1.00  0.00           H  
ATOM   2516  CG  LEU   171      64.232  87.516  83.014  1.00  0.00           C  
ATOM   2517  HG  LEU   171      63.844  86.773  83.712  1.00  0.00           H  
ATOM   2518  CD1 LEU   171      64.746  88.749  83.679  1.00  0.00           C  
ATOM   2519 HD11 LEU   171      63.941  89.223  84.243  1.00  0.00           H  
ATOM   2520 HD12 LEU   171      65.558  88.486  84.359  1.00  0.00           H  
ATOM   2521 HD13 LEU   171      65.117  89.442  82.924  1.00  0.00           H  
ATOM   2522  CD2 LEU   171      63.168  88.061  82.046  1.00  0.00           C  
ATOM   2523 HD21 LEU   171      62.367  88.535  82.614  1.00  0.00           H  
ATOM   2524 HD22 LEU   171      63.623  88.794  81.379  1.00  0.00           H  
ATOM   2525 HD23 LEU   171      62.757  87.241  81.457  1.00  0.00           H  
ATOM   2526  C   LEU   171      65.129  84.612  83.563  1.00  0.00           C  
ATOM   2527  O   LEU   171      64.662  84.674  84.704  1.00  0.00           O  
ATOM   2528  N   GLY   172      64.994  83.494  82.864  1.00  0.00           N  
ATOM   2529  H   GLY   172      65.328  83.405  81.903  1.00  0.00           H  
ATOM   2530  CA  GLY   172      64.348  82.250  83.376  1.00  0.00           C  
ATOM   2531  HA2 GLY   172      63.328  82.483  83.683  1.00  0.00           H  
ATOM   2532  HA3 GLY   172      64.281  81.527  82.564  1.00  0.00           H  
ATOM   2533  C   GLY   172      65.074  81.613  84.537  1.00  0.00           C  
ATOM   2534  O   GLY   172      64.352  81.324  85.477  1.00  0.00           O  
ATOM   2535  N   LEU   173      66.384  81.478  84.581  1.00  0.00           N  
ATOM   2536  H   LEU   173      66.992  81.762  83.812  1.00  0.00           H  
ATOM   2537  CA  LEU   173      67.110  80.924  85.702  1.00  0.00           C  
ATOM   2538  HA  LEU   173      66.471  80.118  86.064  1.00  0.00           H  
ATOM   2539  CB  LEU   173      68.416  80.244  85.295  1.00  0.00           C  
ATOM   2540  HB2 LEU   173      69.068  81.013  84.879  1.00  0.00           H  
ATOM   2541  HB3 LEU   173      68.893  79.882  86.206  1.00  0.00           H  
ATOM   2542  CG  LEU   173      68.384  79.066  84.285  1.00  0.00           C  
ATOM   2543  HG  LEU   173      68.172  79.531  83.323  1.00  0.00           H  
ATOM   2544  CD1 LEU   173      69.758  78.329  84.317  1.00  0.00           C  
ATOM   2545 HD11 LEU   173      69.743  77.500  83.610  1.00  0.00           H  
ATOM   2546 HD12 LEU   173      70.550  79.026  84.043  1.00  0.00           H  
ATOM   2547 HD13 LEU   173      69.942  77.947  85.321  1.00  0.00           H  
ATOM   2548  CD2 LEU   173      67.318  78.068  84.483  1.00  0.00           C  
ATOM   2549 HD21 LEU   173      67.397  77.294  83.719  1.00  0.00           H  
ATOM   2550 HD22 LEU   173      67.422  77.614  85.469  1.00  0.00           H  
ATOM   2551 HD23 LEU   173      66.345  78.554  84.407  1.00  0.00           H  
ATOM   2552  C   LEU   173      67.207  81.808  86.907  1.00  0.00           C  
ATOM   2553  O   LEU   173      67.222  81.319  88.033  1.00  0.00           O  
ATOM   2554  N   GLU   174      67.057  83.089  86.675  1.00  0.00           N  
ATOM   2555  H   GLU   174      66.919  83.459  85.735  1.00  0.00           H  
ATOM   2556  CA  GLU   174      67.065  84.164  87.729  1.00  0.00           C  
ATOM   2557  HA  GLU   174      67.721  83.876  88.551  1.00  0.00           H  
ATOM   2558  CB  GLU   174      67.655  85.465  87.110  1.00  0.00           C  
ATOM   2559  HB2 GLU   174      68.660  85.265  86.737  1.00  0.00           H  
ATOM   2560  HB3 GLU   174      67.051  85.765  86.253  1.00  0.00           H  
ATOM   2561  CG  GLU   174      67.707  86.650  88.163  1.00  0.00           C  
ATOM   2562  HG2 GLU   174      66.735  86.771  88.642  1.00  0.00           H  
ATOM   2563  HG3 GLU   174      68.425  86.423  88.951  1.00  0.00           H  
ATOM   2564  CD  GLU   174      68.105  87.940  87.438  1.00  0.00           C  
ATOM   2565  OE1 GLU   174      69.129  87.879  86.693  1.00  0.00           O  
ATOM   2566  OE2 GLU   174      67.503  89.061  87.649  1.00  0.00           O  
ATOM   2567  C   GLU   174      65.700  84.319  88.443  1.00  0.00           C  
ATOM   2568  O   GLU   174      65.624  84.833  89.556  1.00  0.00           O  
ATOM   2569  N   LEU   175      64.683  83.792  87.823  1.00  0.00           N  
ATOM   2570  H   LEU   175      64.782  83.288  86.942  1.00  0.00           H  
ATOM   2571  CA  LEU   175      63.304  83.850  88.290  1.00  0.00           C  
ATOM   2572  HA  LEU   175      63.315  84.353  89.257  1.00  0.00           H  
ATOM   2573  CB  LEU   175      62.488  84.639  87.291  1.00  0.00           C  
ATOM   2574  HB2 LEU   175      62.518  84.111  86.338  1.00  0.00           H  
ATOM   2575  HB3 LEU   175      61.450  84.634  87.626  1.00  0.00           H  
ATOM   2576  CG  LEU   175      62.898  86.092  87.041  1.00  0.00           C  
ATOM   2577  HG  LEU   175      63.969  86.138  86.841  1.00  0.00           H  
ATOM   2578  CD1 LEU   175      61.969  86.571  85.871  1.00  0.00           C  
ATOM   2579 HD11 LEU   175      62.197  87.607  85.626  1.00  0.00           H  
ATOM   2580 HD12 LEU   175      62.138  85.945  84.994  1.00  0.00           H  
ATOM   2581 HD13 LEU   175      60.927  86.491  86.179  1.00  0.00           H  
ATOM   2582  CD2 LEU   175      62.598  87.023  88.247  1.00  0.00           C  
ATOM   2583 HD21 LEU   175      62.911  88.040  88.007  1.00  0.00           H  
ATOM   2584 HD22 LEU   175      61.530  87.013  88.458  1.00  0.00           H  
ATOM   2585 HD23 LEU   175      63.144  86.671  89.122  1.00  0.00           H  
ATOM   2586  C   LEU   175      62.679  82.510  88.597  1.00  0.00           C  
ATOM   2587  O   LEU   175      61.491  82.484  88.964  1.00  0.00           O  
ATOM   2588  N   ALA   176      63.359  81.392  88.559  1.00  0.00           N  
ATOM   2589  H   ALA   176      64.361  81.389  88.368  1.00  0.00           H  
ATOM   2590  CA  ALA   176      62.850  80.064  88.763  1.00  0.00           C  
ATOM   2591  HA  ALA   176      61.927  79.955  88.192  1.00  0.00           H  
ATOM   2592  CB  ALA   176      63.878  79.027  88.173  1.00  0.00           C  
ATOM   2593  HB1 ALA   176      63.501  78.015  88.324  1.00  0.00           H  
ATOM   2594  HB2 ALA   176      64.010  79.210  87.107  1.00  0.00           H  
ATOM   2595  HB3 ALA   176      64.836  79.135  88.682  1.00  0.00           H  
ATOM   2596  C   ALA   176      62.275  79.775  90.145  1.00  0.00           C  
ATOM   2597  O   ALA   176      61.160  79.351  90.239  1.00  0.00           O  
ATOM   2598  N   ARG   177      62.935  80.203  91.253  1.00  0.00           N  
ATOM   2599  H   ARG   177      63.872  80.601  91.182  1.00  0.00           H  
ATOM   2600  CA  ARG   177      62.464  80.176  92.651  1.00  0.00           C  
ATOM   2601  HA  ARG   177      62.075  79.180  92.863  1.00  0.00           H  
ATOM   2602  CB  ARG   177      63.587  80.243  93.744  1.00  0.00           C  
ATOM   2603  HB2 ARG   177      64.479  79.748  93.362  1.00  0.00           H  
ATOM   2604  HB3 ARG   177      63.850  81.287  93.913  1.00  0.00           H  
ATOM   2605  CG  ARG   177      63.207  79.605  95.091  1.00  0.00           C  
ATOM   2606  HG2 ARG   177      64.114  79.416  95.665  1.00  0.00           H  
ATOM   2607  HG3 ARG   177      62.609  80.314  95.665  1.00  0.00           H  
ATOM   2608  CD  ARG   177      62.434  78.306  94.942  1.00  0.00           C  
ATOM   2609  HD2 ARG   177      61.451  78.515  94.520  1.00  0.00           H  
ATOM   2610  HD3 ARG   177      62.950  77.654  94.240  1.00  0.00           H  
ATOM   2611  NE  ARG   177      62.282  77.628  96.215  1.00  0.00           N  
ATOM   2612  HE  ARG   177      61.613  78.054  96.858  1.00  0.00           H  
ATOM   2613  CZ  ARG   177      62.871  76.552  96.660  1.00  0.00           C  
ATOM   2614  NH1 ARG   177      63.875  76.060  96.050  1.00  0.00           N  
ATOM   2615 HH11 ARG   177      64.227  76.507  95.204  1.00  0.00           H  
ATOM   2616 HH12 ARG   177      64.326  75.219  96.409  1.00  0.00           H  
ATOM   2617  NH2 ARG   177      62.514  75.922  97.739  1.00  0.00           N  
ATOM   2618 HH21 ARG   177      61.729  76.264  98.294  1.00  0.00           H  
ATOM   2619 HH22 ARG   177      63.019  75.085  98.033  1.00  0.00           H  
ATOM   2620  C   ARG   177      61.300  81.159  92.807  1.00  0.00           C  
ATOM   2621  O   ARG   177      60.465  80.839  93.588  1.00  0.00           O  
ATOM   2622  N   THR   178      61.242  82.249  92.018  1.00  0.00           N  
ATOM   2623  H   THR   178      61.947  82.476  91.319  1.00  0.00           H  
ATOM   2624  CA  THR   178      60.115  83.248  92.096  1.00  0.00           C  
ATOM   2625  HA  THR   178      59.766  83.410  93.115  1.00  0.00           H  
ATOM   2626  CB  THR   178      60.683  84.589  91.541  1.00  0.00           C  
ATOM   2627  HB  THR   178      60.960  84.338  90.517  1.00  0.00           H  
ATOM   2628  CG2 THR   178      59.718  85.790  91.474  1.00  0.00           C  
ATOM   2629 HG21 THR   178      60.243  86.655  91.070  1.00  0.00           H  
ATOM   2630 HG22 THR   178      58.875  85.543  90.830  1.00  0.00           H  
ATOM   2631 HG23 THR   178      59.356  86.020  92.475  1.00  0.00           H  
ATOM   2632  OG1 THR   178      61.721  85.012  92.364  1.00  0.00           O  
ATOM   2633  HG1 THR   178      62.087  85.855  92.023  1.00  0.00           H  
ATOM   2634  C   THR   178      58.901  82.737  91.363  1.00  0.00           C  
ATOM   2635  O   THR   178      57.747  83.139  91.600  1.00  0.00           O  
ATOM   2636  N   GLY   179      59.021  81.734  90.513  1.00  0.00           N  
ATOM   2637  H   GLY   179      59.924  81.310  90.297  1.00  0.00           H  
ATOM   2638  CA  GLY   179      57.900  81.106  89.775  1.00  0.00           C  
ATOM   2639  HA2 GLY   179      58.198  80.085  89.535  1.00  0.00           H  
ATOM   2640  HA3 GLY   179      57.054  81.041  90.458  1.00  0.00           H  
ATOM   2641  C   GLY   179      57.409  81.738  88.513  1.00  0.00           C  
ATOM   2642  O   GLY   179      56.661  81.120  87.778  1.00  0.00           O  
ATOM   2643  N   ILE   180      57.941  82.952  88.161  1.00  0.00           N  
ATOM   2644  H   ILE   180      58.488  83.550  88.782  1.00  0.00           H  
ATOM   2645  CA  ILE   180      57.730  83.501  86.752  1.00  0.00           C  
ATOM   2646  HA  ILE   180      56.710  83.341  86.401  1.00  0.00           H  
ATOM   2647  CB  ILE   180      58.070  85.021  86.845  1.00  0.00           C  
ATOM   2648  HB  ILE   180      59.103  85.034  87.192  1.00  0.00           H  
ATOM   2649  CG2 ILE   180      57.807  85.657  85.470  1.00  0.00           C  
ATOM   2650 HG21 ILE   180      58.038  86.722  85.510  1.00  0.00           H  
ATOM   2651 HG22 ILE   180      58.437  85.176  84.721  1.00  0.00           H  
ATOM   2652 HG23 ILE   180      56.758  85.523  85.201  1.00  0.00           H  
ATOM   2653  CG1 ILE   180      57.254  85.880  87.859  1.00  0.00           C  
ATOM   2654 HG12 ILE   180      56.416  86.348  87.341  1.00  0.00           H  
ATOM   2655 HG13 ILE   180      56.831  85.227  88.623  1.00  0.00           H  
ATOM   2656  CD1 ILE   180      58.075  86.934  88.512  1.00  0.00           C  
ATOM   2657 HD11 ILE   180      57.455  87.499  89.207  1.00  0.00           H  
ATOM   2658 HD12 ILE   180      58.898  86.468  89.055  1.00  0.00           H  
ATOM   2659 HD13 ILE   180      58.476  87.605  87.753  1.00  0.00           H  
ATOM   2660  C   ILE   180      58.637  82.791  85.749  1.00  0.00           C  
ATOM   2661  O   ILE   180      59.873  82.662  85.911  1.00  0.00           O  
ATOM   2662  N   THR   181      57.989  82.283  84.629  1.00  0.00           N  
ATOM   2663  H   THR   181      57.002  82.464  84.440  1.00  0.00           H  
ATOM   2664  CA  THR   181      58.622  81.442  83.600  1.00  0.00           C  
ATOM   2665  HA  THR   181      59.578  81.108  84.003  1.00  0.00           H  
ATOM   2666  CB  THR   181      57.831  80.093  83.324  1.00  0.00           C  
ATOM   2667  HB  THR   181      58.617  79.474  82.892  1.00  0.00           H  
ATOM   2668  CG2 THR   181      57.223  79.372  84.534  1.00  0.00           C  
ATOM   2669 HG21 THR   181      56.713  78.468  84.200  1.00  0.00           H  
ATOM   2670 HG22 THR   181      58.014  79.105  85.235  1.00  0.00           H  
ATOM   2671 HG23 THR   181      56.508  80.031  85.028  1.00  0.00           H  
ATOM   2672  OG1 THR   181      56.664  80.341  82.477  1.00  0.00           O  
ATOM   2673  HG1 THR   181      56.190  79.498  82.318  1.00  0.00           H  
ATOM   2674  C   THR   181      58.972  82.247  82.339  1.00  0.00           C  
ATOM   2675  O   THR   181      58.124  83.113  81.859  1.00  0.00           O  
ATOM   2676  N   VAL   182      60.186  82.052  81.836  1.00  0.00           N  
ATOM   2677  H   VAL   182      60.879  81.401  82.207  1.00  0.00           H  
ATOM   2678  CA  VAL   182      60.613  82.839  80.612  1.00  0.00           C  
ATOM   2679  HA  VAL   182      59.819  83.476  80.223  1.00  0.00           H  
ATOM   2680  CB  VAL   182      61.750  83.794  81.006  1.00  0.00           C  
ATOM   2681  HB  VAL   182      62.648  83.198  81.168  1.00  0.00           H  
ATOM   2682  CG1 VAL   182      61.941  84.818  79.919  1.00  0.00           C  
ATOM   2683 HG11 VAL   182      62.747  85.497  80.195  1.00  0.00           H  
ATOM   2684 HG12 VAL   182      62.195  84.315  78.985  1.00  0.00           H  
ATOM   2685 HG13 VAL   182      61.019  85.385  79.786  1.00  0.00           H  
ATOM   2686  CG2 VAL   182      61.366  84.597  82.305  1.00  0.00           C  
ATOM   2687 HG21 VAL   182      62.181  85.270  82.571  1.00  0.00           H  
ATOM   2688 HG22 VAL   182      60.463  85.178  82.119  1.00  0.00           H  
ATOM   2689 HG23 VAL   182      61.187  83.901  83.124  1.00  0.00           H  
ATOM   2690  C   VAL   182      60.945  81.862  79.510  1.00  0.00           C  
ATOM   2691  O   VAL   182      61.879  81.070  79.676  1.00  0.00           O  
ATOM   2692  N   ASN   183      60.162  81.809  78.445  1.00  0.00           N  
ATOM   2693  H   ASN   183      59.399  82.475  78.316  1.00  0.00           H  
ATOM   2694  CA  ASN   183      60.242  80.897  77.387  1.00  0.00           C  
ATOM   2695  HA  ASN   183      61.171  80.327  77.412  1.00  0.00           H  
ATOM   2696  CB  ASN   183      59.096  79.803  77.535  1.00  0.00           C  
ATOM   2697  HB2 ASN   183      58.125  80.290  77.627  1.00  0.00           H  
ATOM   2698  HB3 ASN   183      59.055  79.181  76.642  1.00  0.00           H  
ATOM   2699  CG  ASN   183      59.369  78.936  78.771  1.00  0.00           C  
ATOM   2700  OD1 ASN   183      60.459  78.394  78.898  1.00  0.00           O  
ATOM   2701  ND2 ASN   183      58.391  78.867  79.642  1.00  0.00           N  
ATOM   2702 HD21 ASN   183      58.511  78.331  80.503  1.00  0.00           H  
ATOM   2703 HD22 ASN   183      57.511  79.349  79.460  1.00  0.00           H  
ATOM   2704  C   ASN   183      60.287  81.685  76.008  1.00  0.00           C  
ATOM   2705  O   ASN   183      59.950  82.864  75.907  1.00  0.00           O  
ATOM   2706  N   ALA   184      60.633  80.963  74.936  1.00  0.00           N  
ATOM   2707  H   ALA   184      60.969  80.000  74.980  1.00  0.00           H  
ATOM   2708  CA  ALA   184      60.549  81.528  73.551  1.00  0.00           C  
ATOM   2709  HA  ALA   184      59.864  82.374  73.501  1.00  0.00           H  
ATOM   2710  CB  ALA   184      61.914  82.089  73.135  1.00  0.00           C  
ATOM   2711  HB1 ALA   184      61.847  82.499  72.128  1.00  0.00           H  
ATOM   2712  HB2 ALA   184      62.210  82.875  73.828  1.00  0.00           H  
ATOM   2713  HB3 ALA   184      62.656  81.291  73.154  1.00  0.00           H  
ATOM   2714  C   ALA   184      59.997  80.485  72.639  1.00  0.00           C  
ATOM   2715  O   ALA   184      60.134  79.270  72.870  1.00  0.00           O  
ATOM   2716  N   VAL   185      59.475  80.952  71.512  1.00  0.00           N  
ATOM   2717  H   VAL   185      59.433  81.951  71.312  1.00  0.00           H  
ATOM   2718  CA  VAL   185      58.902  80.128  70.421  1.00  0.00           C  
ATOM   2719  HA  VAL   185      59.142  79.069  70.510  1.00  0.00           H  
ATOM   2720  CB  VAL   185      57.390  80.184  70.473  1.00  0.00           C  
ATOM   2721  HB  VAL   185      57.155  81.239  70.334  1.00  0.00           H  
ATOM   2722  CG1 VAL   185      56.727  79.341  69.334  1.00  0.00           C  
ATOM   2723 HG11 VAL   185      55.643  79.413  69.413  1.00  0.00           H  
ATOM   2724 HG12 VAL   185      57.047  79.725  68.364  1.00  0.00           H  
ATOM   2725 HG13 VAL   185      57.030  78.299  69.429  1.00  0.00           H  
ATOM   2726  CG2 VAL   185      56.799  79.732  71.828  1.00  0.00           C  
ATOM   2727 HG21 VAL   185      55.712  79.799  71.791  1.00  0.00           H  
ATOM   2728 HG22 VAL   185      57.094  78.702  72.028  1.00  0.00           H  
ATOM   2729 HG23 VAL   185      57.176  80.377  72.622  1.00  0.00           H  
ATOM   2730  C   VAL   185      59.513  80.658  69.114  1.00  0.00           C  
ATOM   2731  O   VAL   185      59.460  81.875  68.848  1.00  0.00           O  
ATOM   2732  N   CYS   186      60.037  79.756  68.308  1.00  0.00           N  
ATOM   2733  H   CYS   186      59.731  78.785  68.375  1.00  0.00           H  
ATOM   2734  CA  CYS   186      61.034  79.899  67.274  1.00  0.00           C  
ATOM   2735  HA  CYS   186      61.242  80.961  67.138  1.00  0.00           H  
ATOM   2736  CB  CYS   186      62.280  79.247  67.648  1.00  0.00           C  
ATOM   2737  HB2 CYS   186      62.168  78.171  67.518  1.00  0.00           H  
ATOM   2738  HB3 CYS   186      63.066  79.571  66.966  1.00  0.00           H  
ATOM   2739  SG  CYS   186      62.809  79.587  69.376  1.00  0.00           S  
ATOM   2740  HG  CYS   186      63.925  78.964  69.618  1.00  0.00           H  
ATOM   2741  C   CYS   186      60.509  79.322  65.980  1.00  0.00           C  
ATOM   2742  O   CYS   186      60.724  78.105  65.665  1.00  0.00           O  
ATOM   2743  N   PRO   187      59.627  80.099  65.303  1.00  0.00           N  
ATOM   2744  CD  PRO   187      59.249  81.453  65.694  1.00  0.00           C  
ATOM   2745  HD2 PRO   187      60.140  82.063  65.840  1.00  0.00           H  
ATOM   2746  HD3 PRO   187      58.717  81.433  66.644  1.00  0.00           H  
ATOM   2747  CG  PRO   187      58.391  82.048  64.640  1.00  0.00           C  
ATOM   2748  HG2 PRO   187      58.929  82.797  64.058  1.00  0.00           H  
ATOM   2749  HG3 PRO   187      57.515  82.541  65.063  1.00  0.00           H  
ATOM   2750  CB  PRO   187      57.985  80.788  63.745  1.00  0.00           C  
ATOM   2751  HB2 PRO   187      57.897  81.054  62.692  1.00  0.00           H  
ATOM   2752  HB3 PRO   187      57.025  80.371  64.051  1.00  0.00           H  
ATOM   2753  CA  PRO   187      59.100  79.828  63.979  1.00  0.00           C  
ATOM   2754  HA  PRO   187      58.729  78.808  63.887  1.00  0.00           H  
ATOM   2755  C   PRO   187      60.249  80.015  62.928  1.00  0.00           C  
ATOM   2756  O   PRO   187      61.257  80.709  63.133  1.00  0.00           O  
ATOM   2757  N   GLY   188      59.997  79.523  61.714  1.00  0.00           N  
ATOM   2758  H   GLY   188      59.224  78.889  61.513  1.00  0.00           H  
ATOM   2759  CA  GLY   188      60.845  79.862  60.507  1.00  0.00           C  
ATOM   2760  HA2 GLY   188      61.424  80.756  60.741  1.00  0.00           H  
ATOM   2761  HA3 GLY   188      61.557  79.051  60.355  1.00  0.00           H  
ATOM   2762  C   GLY   188      60.113  80.104  59.188  1.00  0.00           C  
ATOM   2763  O   GLY   188      60.748  80.624  58.256  1.00  0.00           O  
ATOM   2764  N   PHE   189      58.848  79.705  59.066  1.00  0.00           N  
ATOM   2765  H   PHE   189      58.255  79.498  59.870  1.00  0.00           H  
ATOM   2766  CA  PHE   189      58.172  79.521  57.784  1.00  0.00           C  
ATOM   2767  HA  PHE   189      58.488  80.223  57.013  1.00  0.00           H  
ATOM   2768  CB  PHE   189      58.517  78.039  57.291  1.00  0.00           C  
ATOM   2769  HB2 PHE   189      58.466  77.381  58.159  1.00  0.00           H  
ATOM   2770  HB3 PHE   189      57.728  77.725  56.609  1.00  0.00           H  
ATOM   2771  CG  PHE   189      59.854  77.789  56.600  1.00  0.00           C  
ATOM   2772  CD1 PHE   189      59.785  77.396  55.246  1.00  0.00           C  
ATOM   2773  HD1 PHE   189      58.826  77.365  54.750  1.00  0.00           H  
ATOM   2774  CE1 PHE   189      60.933  77.047  54.539  1.00  0.00           C  
ATOM   2775  HE1 PHE   189      60.889  76.787  53.491  1.00  0.00           H  
ATOM   2776  CZ  PHE   189      62.139  77.047  55.233  1.00  0.00           C  
ATOM   2777  HZ  PHE   189      63.072  76.941  54.699  1.00  0.00           H  
ATOM   2778  CE2 PHE   189      62.140  77.186  56.643  1.00  0.00           C  
ATOM   2779  HE2 PHE   189      63.047  76.970  57.188  1.00  0.00           H  
ATOM   2780  CD2 PHE   189      61.025  77.590  57.341  1.00  0.00           C  
ATOM   2781  HD2 PHE   189      61.051  77.745  58.410  1.00  0.00           H  
ATOM   2782  C   PHE   189      56.699  79.727  58.021  1.00  0.00           C  
ATOM   2783  O   PHE   189      55.831  79.031  57.465  1.00  0.00           O  
ATOM   2784  N   VAL   190      56.243  80.667  58.840  1.00  0.00           N  
ATOM   2785  H   VAL   190      56.837  81.182  59.489  1.00  0.00           H  
ATOM   2786  CA  VAL   190      54.806  81.065  58.890  1.00  0.00           C  
ATOM   2787  HA  VAL   190      54.271  80.120  58.969  1.00  0.00           H  
ATOM   2788  CB  VAL   190      54.417  81.918  60.102  1.00  0.00           C  
ATOM   2789  HB  VAL   190      54.927  82.877  60.006  1.00  0.00           H  
ATOM   2790  CG1 VAL   190      52.953  82.152  60.141  1.00  0.00           C  
ATOM   2791 HG11 VAL   190      52.705  82.760  61.011  1.00  0.00           H  
ATOM   2792 HG12 VAL   190      52.644  82.674  59.235  1.00  0.00           H  
ATOM   2793 HG13 VAL   190      52.434  81.197  60.205  1.00  0.00           H  
ATOM   2794  CG2 VAL   190      54.853  81.244  61.394  1.00  0.00           C  
ATOM   2795 HG21 VAL   190      54.567  81.866  62.242  1.00  0.00           H  
ATOM   2796 HG22 VAL   190      54.368  80.271  61.478  1.00  0.00           H  
ATOM   2797 HG23 VAL   190      55.934  81.112  61.389  1.00  0.00           H  
ATOM   2798  C   VAL   190      54.396  81.860  57.595  1.00  0.00           C  
ATOM   2799  O   VAL   190      55.130  82.737  57.154  1.00  0.00           O  
ATOM   2800  N   GLU   191      53.321  81.555  56.932  1.00  0.00           N  
ATOM   2801  H   GLU   191      52.788  80.714  57.157  1.00  0.00           H  
ATOM   2802  CA  GLU   191      52.726  82.282  55.845  1.00  0.00           C  
ATOM   2803  HA  GLU   191      53.473  82.492  55.079  1.00  0.00           H  
ATOM   2804  CB  GLU   191      51.613  81.369  55.312  1.00  0.00           C  
ATOM   2805  HB2 GLU   191      52.022  80.369  55.170  1.00  0.00           H  
ATOM   2806  HB3 GLU   191      50.836  81.291  56.071  1.00  0.00           H  
ATOM   2807  CG  GLU   191      50.963  81.827  53.988  1.00  0.00           C  
ATOM   2808  HG2 GLU   191      50.001  81.327  53.874  1.00  0.00           H  
ATOM   2809  HG3 GLU   191      50.762  82.897  54.042  1.00  0.00           H  
ATOM   2810  CD  GLU   191      51.826  81.542  52.748  1.00  0.00           C  
ATOM   2811  OE1 GLU   191      51.323  80.868  51.817  1.00  0.00           O  
ATOM   2812  OE2 GLU   191      52.813  82.273  52.534  1.00  0.00           O  
ATOM   2813  C   GLU   191      52.264  83.714  56.180  1.00  0.00           C  
ATOM   2814  O   GLU   191      51.172  83.927  56.698  1.00  0.00           O  
ATOM   2815  N   THR   192      53.174  84.647  56.030  1.00  0.00           N  
ATOM   2816  H   THR   192      54.123  84.412  55.737  1.00  0.00           H  
ATOM   2817  CA  THR   192      53.010  86.139  56.243  1.00  0.00           C  
ATOM   2818  HA  THR   192      51.935  86.292  56.336  1.00  0.00           H  
ATOM   2819  CB  THR   192      53.816  86.558  57.569  1.00  0.00           C  
ATOM   2820  HB  THR   192      53.528  87.576  57.825  1.00  0.00           H  
ATOM   2821  CG2 THR   192      53.451  85.683  58.730  1.00  0.00           C  
ATOM   2822 HG21 THR   192      54.014  85.992  59.610  1.00  0.00           H  
ATOM   2823 HG22 THR   192      52.384  85.773  58.932  1.00  0.00           H  
ATOM   2824 HG23 THR   192      53.690  84.645  58.494  1.00  0.00           H  
ATOM   2825  OG1 THR   192      55.189  86.550  57.339  1.00  0.00           O  
ATOM   2826  HG1 THR   192      55.641  87.064  58.040  1.00  0.00           H  
ATOM   2827  C   THR   192      53.390  87.046  55.100  1.00  0.00           C  
ATOM   2828  O   THR   192      53.751  86.546  54.054  1.00  0.00           O  
ATOM   2829  N   PRO   193      53.210  88.365  55.177  1.00  0.00           N  
ATOM   2830  CD  PRO   193      52.098  89.059  55.958  1.00  0.00           C  
ATOM   2831  HD2 PRO   193      52.355  89.115  57.016  1.00  0.00           H  
ATOM   2832  HD3 PRO   193      51.172  88.490  55.886  1.00  0.00           H  
ATOM   2833  CG  PRO   193      51.911  90.436  55.392  1.00  0.00           C  
ATOM   2834  HG2 PRO   193      51.713  91.182  56.161  1.00  0.00           H  
ATOM   2835  HG3 PRO   193      51.089  90.487  54.679  1.00  0.00           H  
ATOM   2836  CB  PRO   193      53.288  90.624  54.725  1.00  0.00           C  
ATOM   2837  HB2 PRO   193      54.020  90.973  55.453  1.00  0.00           H  
ATOM   2838  HB3 PRO   193      53.230  91.380  53.941  1.00  0.00           H  
ATOM   2839  CA  PRO   193      53.719  89.275  54.136  1.00  0.00           C  
ATOM   2840  HA  PRO   193      53.344  89.085  53.130  1.00  0.00           H  
ATOM   2841  C   PRO   193      55.247  89.150  53.953  1.00  0.00           C  
ATOM   2842  O   PRO   193      55.788  89.324  52.877  1.00  0.00           O  
ATOM   2843  N   MET   194      56.047  88.865  54.982  1.00  0.00           N  
ATOM   2844  H   MET   194      55.712  88.815  55.945  1.00  0.00           H  
ATOM   2845  CA  MET   194      57.518  88.584  54.845  1.00  0.00           C  
ATOM   2846  HA  MET   194      58.036  89.357  54.276  1.00  0.00           H  
ATOM   2847  CB  MET   194      58.148  88.578  56.230  1.00  0.00           C  
ATOM   2848  HB2 MET   194      57.963  89.522  56.742  1.00  0.00           H  
ATOM   2849  HB3 MET   194      57.716  87.790  56.847  1.00  0.00           H  
ATOM   2850  CG  MET   194      59.683  88.347  56.031  1.00  0.00           C  
ATOM   2851  HG2 MET   194      59.804  87.783  55.106  1.00  0.00           H  
ATOM   2852  HG3 MET   194      60.137  89.325  55.870  1.00  0.00           H  
ATOM   2853  SD  MET   194      60.662  87.513  57.289  1.00  0.00           S  
ATOM   2854  CE  MET   194      60.219  85.850  57.076  1.00  0.00           C  
ATOM   2855  HE1 MET   194      60.758  85.235  57.796  1.00  0.00           H  
ATOM   2856  HE2 MET   194      59.146  85.736  57.233  1.00  0.00           H  
ATOM   2857  HE3 MET   194      60.474  85.532  56.066  1.00  0.00           H  
ATOM   2858  C   MET   194      57.693  87.246  54.060  1.00  0.00           C  
ATOM   2859  O   MET   194      58.524  87.167  53.217  1.00  0.00           O  
ATOM   2860  N   ALA   195      56.782  86.279  54.220  1.00  0.00           N  
ATOM   2861  H   ALA   195      56.009  86.317  54.885  1.00  0.00           H  
ATOM   2862  CA  ALA   195      56.844  85.069  53.424  1.00  0.00           C  
ATOM   2863  HA  ALA   195      57.815  84.617  53.628  1.00  0.00           H  
ATOM   2864  CB  ALA   195      55.784  84.042  53.821  1.00  0.00           C  
ATOM   2865  HB1 ALA   195      55.880  83.158  53.190  1.00  0.00           H  
ATOM   2866  HB2 ALA   195      55.923  83.760  54.865  1.00  0.00           H  
ATOM   2867  HB3 ALA   195      54.792  84.474  53.691  1.00  0.00           H  
ATOM   2868  C   ALA   195      56.745  85.395  51.914  1.00  0.00           C  
ATOM   2869  O   ALA   195      57.428  84.876  51.036  1.00  0.00           O  
ATOM   2870  N   ALA   196      55.776  86.205  51.638  1.00  0.00           N  
ATOM   2871  H   ALA   196      55.170  86.594  52.361  1.00  0.00           H  
ATOM   2872  CA  ALA   196      55.418  86.670  50.270  1.00  0.00           C  
ATOM   2873  HA  ALA   196      55.330  85.791  49.632  1.00  0.00           H  
ATOM   2874  CB  ALA   196      54.058  87.369  50.234  1.00  0.00           C  
ATOM   2875  HB1 ALA   196      53.840  87.689  49.215  1.00  0.00           H  
ATOM   2876  HB2 ALA   196      53.284  86.678  50.569  1.00  0.00           H  
ATOM   2877  HB3 ALA   196      54.078  88.237  50.891  1.00  0.00           H  
ATOM   2878  C   ALA   196      56.529  87.572  49.710  1.00  0.00           C  
ATOM   2879  O   ALA   196      56.898  87.421  48.566  1.00  0.00           O  
ATOM   2880  N   SER   197      57.234  88.359  50.575  1.00  0.00           N  
ATOM   2881  H   SER   197      56.904  88.492  51.531  1.00  0.00           H  
ATOM   2882  CA  SER   197      58.477  89.098  50.342  1.00  0.00           C  
ATOM   2883  HA  SER   197      58.446  89.554  49.354  1.00  0.00           H  
ATOM   2884  CB  SER   197      58.554  90.219  51.451  1.00  0.00           C  
ATOM   2885  HB2 SER   197      58.684  89.770  52.434  1.00  0.00           H  
ATOM   2886  HB3 SER   197      59.418  90.862  51.277  1.00  0.00           H  
ATOM   2887  OG  SER   197      57.353  90.987  51.414  1.00  0.00           O  
ATOM   2888  HG  SER   197      56.616  90.458  51.784  1.00  0.00           H  
ATOM   2889  C   SER   197      59.748  88.234  50.194  1.00  0.00           C  
ATOM   2890  O   SER   197      60.661  88.680  49.484  1.00  0.00           O  
ATOM   2891  N   VAL   198      59.915  87.060  50.753  1.00  0.00           N  
ATOM   2892  H   VAL   198      59.258  86.692  51.440  1.00  0.00           H  
ATOM   2893  CA  VAL   198      61.045  86.120  50.477  1.00  0.00           C  
ATOM   2894  HA  VAL   198      62.024  86.596  50.436  1.00  0.00           H  
ATOM   2895  CB  VAL   198      61.202  85.172  51.627  1.00  0.00           C  
ATOM   2896  HB  VAL   198      60.190  84.825  51.836  1.00  0.00           H  
ATOM   2897  CG1 VAL   198      62.083  83.929  51.287  1.00  0.00           C  
ATOM   2898 HG11 VAL   198      62.156  83.284  52.162  1.00  0.00           H  
ATOM   2899 HG12 VAL   198      61.630  83.376  50.464  1.00  0.00           H  
ATOM   2900 HG13 VAL   198      63.081  84.260  50.996  1.00  0.00           H  
ATOM   2901  CG2 VAL   198      61.775  85.865  52.888  1.00  0.00           C  
ATOM   2902 HG21 VAL   198      61.870  85.136  53.692  1.00  0.00           H  
ATOM   2903 HG22 VAL   198      62.756  86.283  52.659  1.00  0.00           H  
ATOM   2904 HG23 VAL   198      61.104  86.665  53.199  1.00  0.00           H  
ATOM   2905  C   VAL   198      60.840  85.533  49.045  1.00  0.00           C  
ATOM   2906  O   VAL   198      61.789  85.588  48.275  1.00  0.00           O  
ATOM   2907  N   ARG   199      59.641  85.086  48.720  1.00  0.00           N  
ATOM   2908  H   ARG   199      58.860  85.027  49.374  1.00  0.00           H  
ATOM   2909  CA  ARG   199      59.316  84.611  47.310  1.00  0.00           C  
ATOM   2910  HA  ARG   199      59.997  83.804  47.037  1.00  0.00           H  
ATOM   2911  CB  ARG   199      57.850  84.085  47.285  1.00  0.00           C  
ATOM   2912  HB2 ARG   199      57.185  84.853  47.680  1.00  0.00           H  
ATOM   2913  HB3 ARG   199      57.550  83.903  46.253  1.00  0.00           H  
ATOM   2914  CG  ARG   199      57.682  82.796  48.098  1.00  0.00           C  
ATOM   2915  HG2 ARG   199      58.450  82.087  47.789  1.00  0.00           H  
ATOM   2916  HG3 ARG   199      57.861  83.023  49.149  1.00  0.00           H  
ATOM   2917  CD  ARG   199      56.317  82.120  47.972  1.00  0.00           C  
ATOM   2918  HD2 ARG   199      56.187  81.817  46.933  1.00  0.00           H  
ATOM   2919  HD3 ARG   199      56.337  81.209  48.570  1.00  0.00           H  
ATOM   2920  NE  ARG   199      55.126  82.899  48.370  1.00  0.00           N  
ATOM   2921  HE  ARG   199      54.786  83.599  47.712  1.00  0.00           H  
ATOM   2922  CZ  ARG   199      54.451  82.764  49.527  1.00  0.00           C  
ATOM   2923  NH1 ARG   199      54.887  82.196  50.581  1.00  0.00           N  
ATOM   2924 HH11 ARG   199      55.824  81.793  50.594  1.00  0.00           H  
ATOM   2925 HH12 ARG   199      54.298  82.142  51.412  1.00  0.00           H  
ATOM   2926  NH2 ARG   199      53.178  83.023  49.629  1.00  0.00           N  
ATOM   2927 HH21 ARG   199      52.656  83.341  48.813  1.00  0.00           H  
ATOM   2928 HH22 ARG   199      52.704  82.908  50.524  1.00  0.00           H  
ATOM   2929  C   ARG   199      59.517  85.677  46.321  1.00  0.00           C  
ATOM   2930  O   ARG   199      60.004  85.477  45.201  1.00  0.00           O  
ATOM   2931  N   GLU   200      59.089  86.863  46.619  1.00  0.00           N  
ATOM   2932  H   GLU   200      58.683  87.095  47.526  1.00  0.00           H  
ATOM   2933  CA  GLU   200      59.142  88.008  45.686  1.00  0.00           C  
ATOM   2934  HA  GLU   200      58.667  87.825  44.723  1.00  0.00           H  
ATOM   2935  CB  GLU   200      58.440  89.139  46.452  1.00  0.00           C  
ATOM   2936  HB2 GLU   200      57.368  89.030  46.293  1.00  0.00           H  
ATOM   2937  HB3 GLU   200      58.624  88.983  47.514  1.00  0.00           H  
ATOM   2938  CG  GLU   200      58.815  90.594  46.122  1.00  0.00           C  
ATOM   2939  HG2 GLU   200      59.479  90.996  46.888  1.00  0.00           H  
ATOM   2940  HG3 GLU   200      59.354  90.641  45.176  1.00  0.00           H  
ATOM   2941  CD  GLU   200      57.541  91.421  46.045  1.00  0.00           C  
ATOM   2942  OE1 GLU   200      57.313  92.288  46.900  1.00  0.00           O  
ATOM   2943  OE2 GLU   200      56.770  91.154  45.053  1.00  0.00           O  
ATOM   2944  C   GLU   200      60.644  88.350  45.394  1.00  0.00           C  
ATOM   2945  O   GLU   200      61.094  88.327  44.230  1.00  0.00           O  
ATOM   2946  N   HIE   201      61.524  88.581  46.429  1.00  0.00           N  
ATOM   2947  H   HIE   201      61.103  88.679  47.342  1.00  0.00           H  
ATOM   2948  CA  HIE   201      62.960  88.720  46.318  1.00  0.00           C  
ATOM   2949  HA  HIE   201      63.199  89.648  45.798  1.00  0.00           H  
ATOM   2950  CB  HIE   201      63.595  88.752  47.670  1.00  0.00           C  
ATOM   2951  HB2 HIE   201      63.277  89.625  48.238  1.00  0.00           H  
ATOM   2952  HB3 HIE   201      63.275  87.847  48.185  1.00  0.00           H  
ATOM   2953  CG  HIE   201      65.158  88.749  47.689  1.00  0.00           C  
ATOM   2954  ND1 HIE   201      66.016  87.607  47.733  1.00  0.00           N  
ATOM   2955  CE1 HIE   201      67.255  88.146  47.808  1.00  0.00           C  
ATOM   2956  HE1 HIE   201      68.097  87.457  47.877  1.00  0.00           H  
ATOM   2957  NE2 HIE   201      67.214  89.483  47.782  1.00  0.00           N  
ATOM   2958  HE2 HIE   201      68.013  90.101  47.799  1.00  0.00           H  
ATOM   2959  CD2 HIE   201      65.888  89.895  47.727  1.00  0.00           C  
ATOM   2960  HD2 HIE   201      65.647  90.958  47.722  1.00  0.00           H  
ATOM   2961  C   HIE   201      63.561  87.515  45.475  1.00  0.00           C  
ATOM   2962  O   HIE   201      64.245  87.670  44.436  1.00  0.00           O  
ATOM   2963  N   TYR   202      63.284  86.279  45.894  1.00  0.00           N  
ATOM   2964  H   TYR   202      62.714  86.064  46.711  1.00  0.00           H  
ATOM   2965  CA  TYR   202      63.808  85.083  45.166  1.00  0.00           C  
ATOM   2966  HA  TYR   202      64.897  85.118  45.193  1.00  0.00           H  
ATOM   2967  CB  TYR   202      63.176  83.838  45.857  1.00  0.00           C  
ATOM   2968  HB2 TYR   202      63.413  83.875  46.920  1.00  0.00           H  
ATOM   2969  HB3 TYR   202      62.091  83.907  45.770  1.00  0.00           H  
ATOM   2970  CG  TYR   202      63.617  82.498  45.312  1.00  0.00           C  
ATOM   2971  CD1 TYR   202      63.112  81.880  44.131  1.00  0.00           C  
ATOM   2972  HD1 TYR   202      62.390  82.427  43.542  1.00  0.00           H  
ATOM   2973  CE1 TYR   202      63.495  80.606  43.685  1.00  0.00           C  
ATOM   2974  HE1 TYR   202      63.026  80.154  42.824  1.00  0.00           H  
ATOM   2975  CZ  TYR   202      64.533  79.915  44.413  1.00  0.00           C  
ATOM   2976  OH  TYR   202      64.873  78.639  44.000  1.00  0.00           O  
ATOM   2977  HH  TYR   202      65.585  78.288  44.574  1.00  0.00           H  
ATOM   2978  CE2 TYR   202      64.872  80.422  45.595  1.00  0.00           C  
ATOM   2979  HE2 TYR   202      65.438  79.795  46.267  1.00  0.00           H  
ATOM   2980  CD2 TYR   202      64.531  81.763  46.046  1.00  0.00           C  
ATOM   2981  HD2 TYR   202      64.981  82.177  46.937  1.00  0.00           H  
ATOM   2982  C   TYR   202      63.344  85.025  43.631  1.00  0.00           C  
ATOM   2983  O   TYR   202      64.137  84.635  42.786  1.00  0.00           O  
ATOM   2984  N   SER   203      62.097  85.480  43.231  1.00  0.00           N  
ATOM   2985  H   SER   203      61.367  85.714  43.902  1.00  0.00           H  
ATOM   2986  CA  SER   203      61.679  85.678  41.860  1.00  0.00           C  
ATOM   2987  HA  SER   203      62.033  84.753  41.404  1.00  0.00           H  
ATOM   2988  CB  SER   203      60.176  85.854  41.687  1.00  0.00           C  
ATOM   2989  HB2 SER   203      59.870  86.855  41.990  1.00  0.00           H  
ATOM   2990  HB3 SER   203      59.894  85.739  40.640  1.00  0.00           H  
ATOM   2991  OG  SER   203      59.517  84.845  42.510  1.00  0.00           O  
ATOM   2992  HG  SER   203      59.579  85.101  43.453  1.00  0.00           H  
ATOM   2993  C   SER   203      62.296  86.918  41.161  1.00  0.00           C  
ATOM   2994  O   SER   203      62.168  87.053  39.924  1.00  0.00           O  
ATOM   2995  N   ASP   204      62.989  87.776  41.888  1.00  0.00           N  
ATOM   2996  H   ASP   204      62.959  87.765  42.907  1.00  0.00           H  
ATOM   2997  CA  ASP   204      63.834  88.786  41.385  1.00  0.00           C  
ATOM   2998  HA  ASP   204      63.348  89.184  40.493  1.00  0.00           H  
ATOM   2999  CB  ASP   204      63.981  89.984  42.288  1.00  0.00           C  
ATOM   3000  HB2 ASP   204      64.156  89.622  43.301  1.00  0.00           H  
ATOM   3001  HB3 ASP   204      64.875  90.528  41.986  1.00  0.00           H  
ATOM   3002  CG  ASP   204      62.777  91.008  42.337  1.00  0.00           C  
ATOM   3003  OD1 ASP   204      62.856  91.991  43.162  1.00  0.00           O  
ATOM   3004  OD2 ASP   204      61.863  90.790  41.497  1.00  0.00           O  
ATOM   3005  C   ASP   204      65.210  88.180  40.990  1.00  0.00           C  
ATOM   3006  O   ASP   204      65.684  88.353  39.841  1.00  0.00           O  
ATOM   3007  N   ILE   205      65.865  87.476  41.921  1.00  0.00           N  
ATOM   3008  H   ILE   205      65.454  87.353  42.847  1.00  0.00           H  
ATOM   3009  CA  ILE   205      67.141  86.814  41.834  1.00  0.00           C  
ATOM   3010  HA  ILE   205      67.873  87.573  41.563  1.00  0.00           H  
ATOM   3011  CB  ILE   205      67.739  86.315  43.159  1.00  0.00           C  
ATOM   3012  HB  ILE   205      67.012  85.669  43.650  1.00  0.00           H  
ATOM   3013  CG2 ILE   205      69.022  85.425  42.893  1.00  0.00           C  
ATOM   3014 HG21 ILE   205      69.430  85.082  43.844  1.00  0.00           H  
ATOM   3015 HG22 ILE   205      68.748  84.565  42.284  1.00  0.00           H  
ATOM   3016 HG23 ILE   205      69.772  86.017  42.369  1.00  0.00           H  
ATOM   3017  CG1 ILE   205      67.988  87.487  44.148  1.00  0.00           C  
ATOM   3018 HG12 ILE   205      67.030  87.941  44.404  1.00  0.00           H  
ATOM   3019 HG13 ILE   205      68.408  87.086  45.071  1.00  0.00           H  
ATOM   3020  CD1 ILE   205      68.952  88.609  43.592  1.00  0.00           C  
ATOM   3021 HD11 ILE   205      69.072  89.390  44.344  1.00  0.00           H  
ATOM   3022 HD12 ILE   205      69.924  88.174  43.362  1.00  0.00           H  
ATOM   3023 HD13 ILE   205      68.525  89.041  42.686  1.00  0.00           H  
ATOM   3024  C   ILE   205      67.089  85.743  40.704  1.00  0.00           C  
ATOM   3025  O   ILE   205      67.745  85.830  39.705  1.00  0.00           O  
ATOM   3026  N   TRP   206      66.084  84.855  40.747  1.00  0.00           N  
ATOM   3027  H   TRP   206      65.390  84.871  41.493  1.00  0.00           H  
ATOM   3028  CA  TRP   206      65.835  83.789  39.791  1.00  0.00           C  
ATOM   3029  HA  TRP   206      66.725  83.753  39.161  1.00  0.00           H  
ATOM   3030  CB  TRP   206      65.678  82.456  40.529  1.00  0.00           C  
ATOM   3031  HB2 TRP   206      64.815  82.551  41.189  1.00  0.00           H  
ATOM   3032  HB3 TRP   206      65.427  81.701  39.784  1.00  0.00           H  
ATOM   3033  CG  TRP   206      66.819  81.908  41.358  1.00  0.00           C  
ATOM   3034  CD1 TRP   206      66.977  82.113  42.636  1.00  0.00           C  
ATOM   3035  HD1 TRP   206      66.422  82.815  43.239  1.00  0.00           H  
ATOM   3036  NE1 TRP   206      67.965  81.286  43.072  1.00  0.00           N  
ATOM   3037  HE1 TRP   206      68.139  81.136  44.065  1.00  0.00           H  
ATOM   3038  CE2 TRP   206      68.708  80.670  42.112  1.00  0.00           C  
ATOM   3039  CZ2 TRP   206      69.883  79.870  42.141  1.00  0.00           C  
ATOM   3040  HZ2 TRP   206      70.347  79.618  43.082  1.00  0.00           H  
ATOM   3041  CH2 TRP   206      70.423  79.420  40.958  1.00  0.00           C  
ATOM   3042  HH2 TRP   206      71.359  78.881  40.934  1.00  0.00           H  
ATOM   3043  CZ3 TRP   206      69.685  79.698  39.755  1.00  0.00           C  
ATOM   3044  HZ3 TRP   206      70.098  79.377  38.809  1.00  0.00           H  
ATOM   3045  CE3 TRP   206      68.442  80.375  39.758  1.00  0.00           C  
ATOM   3046  HE3 TRP   206      67.862  80.432  38.849  1.00  0.00           H  
ATOM   3047  CD2 TRP   206      67.946  80.985  40.965  1.00  0.00           C  
ATOM   3048  C   TRP   206      64.726  84.042  38.726  1.00  0.00           C  
ATOM   3049  O   TRP   206      63.773  84.737  39.036  1.00  0.00           O  
ATOM   3050  N   GLU   207      64.890  83.640  37.485  1.00  0.00           N  
ATOM   3051  H   GLU   207      65.742  83.151  37.212  1.00  0.00           H  
ATOM   3052  CA  GLU   207      63.990  83.790  36.353  1.00  0.00           C  
ATOM   3053  HA  GLU   207      63.446  84.734  36.366  1.00  0.00           H  
ATOM   3054  CB  GLU   207      64.835  83.828  35.061  1.00  0.00           C  
ATOM   3055  HB2 GLU   207      65.529  82.987  35.079  1.00  0.00           H  
ATOM   3056  HB3 GLU   207      64.170  83.673  34.211  1.00  0.00           H  
ATOM   3057  CG  GLU   207      65.629  85.096  34.821  1.00  0.00           C  
ATOM   3058  HG2 GLU   207      64.920  85.914  34.687  1.00  0.00           H  
ATOM   3059  HG3 GLU   207      66.197  85.312  35.726  1.00  0.00           H  
ATOM   3060  CD  GLU   207      66.607  85.116  33.632  1.00  0.00           C  
ATOM   3061  OE1 GLU   207      67.785  85.555  33.892  1.00  0.00           O  
ATOM   3062  OE2 GLU   207      66.182  84.646  32.551  1.00  0.00           O  
ATOM   3063  C   GLU   207      62.895  82.754  36.425  1.00  0.00           C  
ATOM   3064  O   GLU   207      62.818  81.688  35.830  1.00  0.00           O  
ATOM   3065  N   VAL   208      61.952  83.000  37.399  1.00  0.00           N  
ATOM   3066  H   VAL   208      62.001  83.872  37.925  1.00  0.00           H  
ATOM   3067  CA  VAL   208      60.741  82.153  37.890  1.00  0.00           C  
ATOM   3068  HA  VAL   208      60.455  81.540  37.036  1.00  0.00           H  
ATOM   3069  CB  VAL   208      61.171  81.164  39.119  1.00  0.00           C  
ATOM   3070  HB  VAL   208      60.318  80.487  39.159  1.00  0.00           H  
ATOM   3071  CG1 VAL   208      62.399  80.274  38.907  1.00  0.00           C  
ATOM   3072 HG11 VAL   208      62.570  79.672  39.800  1.00  0.00           H  
ATOM   3073 HG12 VAL   208      62.231  79.619  38.052  1.00  0.00           H  
ATOM   3074 HG13 VAL   208      63.272  80.899  38.720  1.00  0.00           H  
ATOM   3075  CG2 VAL   208      61.362  81.953  40.474  1.00  0.00           C  
ATOM   3076 HG21 VAL   208      61.647  81.257  41.262  1.00  0.00           H  
ATOM   3077 HG22 VAL   208      62.144  82.702  40.351  1.00  0.00           H  
ATOM   3078 HG23 VAL   208      60.427  82.443  40.744  1.00  0.00           H  
ATOM   3079  C   VAL   208      59.520  82.933  38.204  1.00  0.00           C  
ATOM   3080  O   VAL   208      59.646  84.097  38.580  1.00  0.00           O  
ATOM   3081  N   SER   209      58.385  82.250  38.206  1.00  0.00           N  
ATOM   3082  H   SER   209      58.328  81.333  37.764  1.00  0.00           H  
ATOM   3083  CA  SER   209      57.097  82.643  38.795  1.00  0.00           C  
ATOM   3084  HA  SER   209      56.869  83.656  38.463  1.00  0.00           H  
ATOM   3085  CB  SER   209      56.080  81.581  38.359  1.00  0.00           C  
ATOM   3086  HB2 SER   209      56.029  81.529  37.271  1.00  0.00           H  
ATOM   3087  HB3 SER   209      56.388  80.596  38.711  1.00  0.00           H  
ATOM   3088  OG  SER   209      54.818  81.922  38.895  1.00  0.00           O  
ATOM   3089  HG  SER   209      54.129  81.348  38.499  1.00  0.00           H  
ATOM   3090  C   SER   209      57.102  82.639  40.341  1.00  0.00           C  
ATOM   3091  O   SER   209      57.626  81.769  40.976  1.00  0.00           O  
ATOM   3092  N   THR   210      56.446  83.637  41.024  1.00  0.00           N  
ATOM   3093  H   THR   210      56.083  84.477  40.571  1.00  0.00           H  
ATOM   3094  CA  THR   210      56.205  83.597  42.472  1.00  0.00           C  
ATOM   3095  HA  THR   210      57.203  83.554  42.910  1.00  0.00           H  
ATOM   3096  CB  THR   210      55.497  84.879  43.036  1.00  0.00           C  
ATOM   3097  HB  THR   210      55.310  84.676  44.091  1.00  0.00           H  
ATOM   3098  CG2 THR   210      56.385  86.072  42.892  1.00  0.00           C  
ATOM   3099 HG21 THR   210      55.879  86.953  43.288  1.00  0.00           H  
ATOM   3100 HG22 THR   210      57.310  85.906  43.444  1.00  0.00           H  
ATOM   3101 HG23 THR   210      56.615  86.229  41.838  1.00  0.00           H  
ATOM   3102  OG1 THR   210      54.186  85.152  42.435  1.00  0.00           O  
ATOM   3103  HG1 THR   210      53.805  85.961  42.835  1.00  0.00           H  
ATOM   3104  C   THR   210      55.405  82.352  42.893  1.00  0.00           C  
ATOM   3105  O   THR   210      55.557  81.977  44.029  1.00  0.00           O  
ATOM   3106  N   GLU   211      54.496  81.799  42.047  1.00  0.00           N  
ATOM   3107  H   GLU   211      54.174  82.287  41.211  1.00  0.00           H  
ATOM   3108  CA  GLU   211      53.870  80.480  42.206  1.00  0.00           C  
ATOM   3109  HA  GLU   211      53.452  80.414  43.209  1.00  0.00           H  
ATOM   3110  CB  GLU   211      52.760  80.351  41.135  1.00  0.00           C  
ATOM   3111  HB2 GLU   211      52.278  81.322  41.013  1.00  0.00           H  
ATOM   3112  HB3 GLU   211      53.224  80.105  40.180  1.00  0.00           H  
ATOM   3113  CG  GLU   211      51.689  79.314  41.435  1.00  0.00           C  
ATOM   3114  HG2 GLU   211      51.094  79.193  40.530  1.00  0.00           H  
ATOM   3115  HG3 GLU   211      52.199  78.367  41.612  1.00  0.00           H  
ATOM   3116  CD  GLU   211      50.735  79.515  42.563  1.00  0.00           C  
ATOM   3117  OE1 GLU   211      50.451  78.569  43.360  1.00  0.00           O  
ATOM   3118  OE2 GLU   211      50.497  80.700  42.933  1.00  0.00           O  
ATOM   3119  C   GLU   211      54.871  79.314  42.110  1.00  0.00           C  
ATOM   3120  O   GLU   211      54.663  78.256  42.692  1.00  0.00           O  
ATOM   3121  N   GLU   212      55.981  79.478  41.318  1.00  0.00           N  
ATOM   3122  H   GLU   212      56.108  80.287  40.710  1.00  0.00           H  
ATOM   3123  CA  GLU   212      57.136  78.495  41.250  1.00  0.00           C  
ATOM   3124  HA  GLU   212      56.725  77.489  41.326  1.00  0.00           H  
ATOM   3125  CB  GLU   212      57.888  78.463  39.871  1.00  0.00           C  
ATOM   3126  HB2 GLU   212      57.185  78.152  39.098  1.00  0.00           H  
ATOM   3127  HB3 GLU   212      58.207  79.476  39.623  1.00  0.00           H  
ATOM   3128  CG  GLU   212      59.090  77.557  39.821  1.00  0.00           C  
ATOM   3129  HG2 GLU   212      59.541  77.634  38.831  1.00  0.00           H  
ATOM   3130  HG3 GLU   212      59.828  77.922  40.537  1.00  0.00           H  
ATOM   3131  CD  GLU   212      58.814  76.060  40.119  1.00  0.00           C  
ATOM   3132  OE1 GLU   212      57.617  75.670  40.042  1.00  0.00           O  
ATOM   3133  OE2 GLU   212      59.786  75.292  40.424  1.00  0.00           O  
ATOM   3134  C   GLU   212      58.091  78.768  42.462  1.00  0.00           C  
ATOM   3135  O   GLU   212      58.450  77.847  43.142  1.00  0.00           O  
ATOM   3136  N   ALA   213      58.424  80.003  42.868  1.00  0.00           N  
ATOM   3137  H   ALA   213      58.229  80.834  42.310  1.00  0.00           H  
ATOM   3138  CA  ALA   213      59.084  80.299  44.114  1.00  0.00           C  
ATOM   3139  HA  ALA   213      60.051  79.798  44.070  1.00  0.00           H  
ATOM   3140  CB  ALA   213      59.231  81.830  44.254  1.00  0.00           C  
ATOM   3141  HB1 ALA   213      59.730  82.063  45.195  1.00  0.00           H  
ATOM   3142  HB2 ALA   213      59.823  82.217  43.425  1.00  0.00           H  
ATOM   3143  HB3 ALA   213      58.245  82.293  44.242  1.00  0.00           H  
ATOM   3144  C   ALA   213      58.361  79.734  45.388  1.00  0.00           C  
ATOM   3145  O   ALA   213      58.983  79.520  46.422  1.00  0.00           O  
ATOM   3146  N   PHE   214      57.068  79.538  45.336  1.00  0.00           N  
ATOM   3147  H   PHE   214      56.507  79.748  44.510  1.00  0.00           H  
ATOM   3148  CA  PHE   214      56.294  79.005  46.443  1.00  0.00           C  
ATOM   3149  HA  PHE   214      56.566  79.593  47.319  1.00  0.00           H  
ATOM   3150  CB  PHE   214      54.735  79.024  46.080  1.00  0.00           C  
ATOM   3151  HB2 PHE   214      54.439  80.032  45.788  1.00  0.00           H  
ATOM   3152  HB3 PHE   214      54.550  78.377  45.222  1.00  0.00           H  
ATOM   3153  CG  PHE   214      53.889  78.564  47.257  1.00  0.00           C  
ATOM   3154  CD1 PHE   214      53.313  77.289  47.441  1.00  0.00           C  
ATOM   3155  HD1 PHE   214      53.510  76.506  46.724  1.00  0.00           H  
ATOM   3156  CE1 PHE   214      52.483  77.024  48.548  1.00  0.00           C  
ATOM   3157  HE1 PHE   214      52.103  76.024  48.686  1.00  0.00           H  
ATOM   3158  CZ  PHE   214      52.138  78.008  49.469  1.00  0.00           C  
ATOM   3159  HZ  PHE   214      51.510  77.792  50.321  1.00  0.00           H  
ATOM   3160  CE2 PHE   214      52.649  79.298  49.231  1.00  0.00           C  
ATOM   3161  HE2 PHE   214      52.408  80.098  49.917  1.00  0.00           H  
ATOM   3162  CD2 PHE   214      53.436  79.556  48.161  1.00  0.00           C  
ATOM   3163  HD2 PHE   214      53.737  80.578  47.987  1.00  0.00           H  
ATOM   3164  C   PHE   214      56.547  77.451  46.582  1.00  0.00           C  
ATOM   3165  O   PHE   214      56.622  76.904  47.688  1.00  0.00           O  
ATOM   3166  N   ASP   215      56.755  76.776  45.452  1.00  0.00           N  
ATOM   3167  H   ASP   215      56.683  77.218  44.536  1.00  0.00           H  
ATOM   3168  CA  ASP   215      57.106  75.351  45.367  1.00  0.00           C  
ATOM   3169  HA  ASP   215      56.494  74.715  46.006  1.00  0.00           H  
ATOM   3170  CB  ASP   215      56.873  74.900  43.819  1.00  0.00           C  
ATOM   3171  HB2 ASP   215      56.126  75.544  43.355  1.00  0.00           H  
ATOM   3172  HB3 ASP   215      57.797  75.025  43.255  1.00  0.00           H  
ATOM   3173  CG  ASP   215      56.410  73.420  43.749  1.00  0.00           C  
ATOM   3174  OD1 ASP   215      56.354  72.751  44.800  1.00  0.00           O  
ATOM   3175  OD2 ASP   215      56.110  72.908  42.642  1.00  0.00           O  
ATOM   3176  C   ASP   215      58.582  75.193  45.831  1.00  0.00           C  
ATOM   3177  O   ASP   215      58.879  74.312  46.598  1.00  0.00           O  
ATOM   3178  N   ARG   216      59.475  76.061  45.363  1.00  0.00           N  
ATOM   3179  H   ARG   216      59.196  76.797  44.713  1.00  0.00           H  
ATOM   3180  CA  ARG   216      60.910  76.129  45.659  1.00  0.00           C  
ATOM   3181  HA  ARG   216      61.393  75.223  45.293  1.00  0.00           H  
ATOM   3182  CB  ARG   216      61.537  77.351  44.954  1.00  0.00           C  
ATOM   3183  HB2 ARG   216      61.048  78.261  45.298  1.00  0.00           H  
ATOM   3184  HB3 ARG   216      62.589  77.431  45.229  1.00  0.00           H  
ATOM   3185  CG  ARG   216      61.408  77.243  43.390  1.00  0.00           C  
ATOM   3186  HG2 ARG   216      60.426  76.864  43.101  1.00  0.00           H  
ATOM   3187  HG3 ARG   216      61.525  78.218  42.917  1.00  0.00           H  
ATOM   3188  CD  ARG   216      62.512  76.289  42.964  1.00  0.00           C  
ATOM   3189  HD2 ARG   216      63.488  76.723  43.178  1.00  0.00           H  
ATOM   3190  HD3 ARG   216      62.446  75.358  43.527  1.00  0.00           H  
ATOM   3191  NE  ARG   216      62.376  76.022  41.513  1.00  0.00           N  
ATOM   3192  HE  ARG   216      61.438  75.708  41.261  1.00  0.00           H  
ATOM   3193  CZ  ARG   216      63.139  76.088  40.528  1.00  0.00           C  
ATOM   3194  NH1 ARG   216      64.378  76.405  40.701  1.00  0.00           N  
ATOM   3195 HH11 ARG   216      64.727  76.600  41.639  1.00  0.00           H  
ATOM   3196 HH12 ARG   216      65.007  76.462  39.900  1.00  0.00           H  
ATOM   3197  NH2 ARG   216      62.697  75.961  39.300  1.00  0.00           N  
ATOM   3198 HH21 ARG   216      61.703  75.804  39.129  1.00  0.00           H  
ATOM   3199 HH22 ARG   216      63.346  76.021  38.516  1.00  0.00           H  
ATOM   3200  C   ARG   216      61.130  76.238  47.224  1.00  0.00           C  
ATOM   3201  O   ARG   216      61.959  75.499  47.836  1.00  0.00           O  
ATOM   3202  N   ILE   217      60.406  77.135  47.837  1.00  0.00           N  
ATOM   3203  H   ILE   217      59.738  77.770  47.400  1.00  0.00           H  
ATOM   3204  CA  ILE   217      60.563  77.249  49.344  1.00  0.00           C  
ATOM   3205  HA  ILE   217      61.573  76.961  49.637  1.00  0.00           H  
ATOM   3206  CB  ILE   217      60.370  78.722  49.736  1.00  0.00           C  
ATOM   3207  HB  ILE   217      59.326  78.913  49.483  1.00  0.00           H  
ATOM   3208  CG2 ILE   217      60.624  78.975  51.262  1.00  0.00           C  
ATOM   3209 HG21 ILE   217      60.474  80.031  51.485  1.00  0.00           H  
ATOM   3210 HG22 ILE   217      59.929  78.376  51.851  1.00  0.00           H  
ATOM   3211 HG23 ILE   217      61.647  78.693  51.512  1.00  0.00           H  
ATOM   3212  CG1 ILE   217      61.284  79.731  48.933  1.00  0.00           C  
ATOM   3213 HG12 ILE   217      61.144  79.534  47.871  1.00  0.00           H  
ATOM   3214 HG13 ILE   217      60.914  80.739  49.122  1.00  0.00           H  
ATOM   3215  CD1 ILE   217      62.781  79.720  49.220  1.00  0.00           C  
ATOM   3216 HD11 ILE   217      63.276  80.463  48.597  1.00  0.00           H  
ATOM   3217 HD12 ILE   217      62.951  79.955  50.271  1.00  0.00           H  
ATOM   3218 HD13 ILE   217      63.185  78.732  48.999  1.00  0.00           H  
ATOM   3219  C   ILE   217      59.721  76.228  50.134  1.00  0.00           C  
ATOM   3220  O   ILE   217      60.225  75.678  51.084  1.00  0.00           O  
ATOM   3221  N   THR   218      58.483  75.834  49.726  1.00  0.00           N  
ATOM   3222  H   THR   218      57.987  76.236  48.930  1.00  0.00           H  
ATOM   3223  CA  THR   218      57.744  74.756  50.433  1.00  0.00           C  
ATOM   3224  HA  THR   218      57.759  75.088  51.471  1.00  0.00           H  
ATOM   3225  CB  THR   218      56.293  74.587  49.919  1.00  0.00           C  
ATOM   3226  HB  THR   218      55.989  73.636  50.358  1.00  0.00           H  
ATOM   3227  CG2 THR   218      55.394  75.781  50.371  1.00  0.00           C  
ATOM   3228 HG21 THR   218      54.380  75.635  49.996  1.00  0.00           H  
ATOM   3229 HG22 THR   218      55.374  75.831  51.460  1.00  0.00           H  
ATOM   3230 HG23 THR   218      55.797  76.711  49.973  1.00  0.00           H  
ATOM   3231  OG1 THR   218      56.142  74.487  48.470  1.00  0.00           O  
ATOM   3232  HG1 THR   218      56.049  75.385  48.089  1.00  0.00           H  
ATOM   3233  C   THR   218      58.408  73.354  50.309  1.00  0.00           C  
ATOM   3234  O   THR   218      58.640  72.737  51.339  1.00  0.00           O  
ATOM   3235  N   ALA   219      59.015  73.001  49.105  1.00  0.00           N  
ATOM   3236  H   ALA   219      58.813  73.450  48.212  1.00  0.00           H  
ATOM   3237  CA  ALA   219      60.028  71.911  49.029  1.00  0.00           C  
ATOM   3238  HA  ALA   219      59.549  70.956  49.250  1.00  0.00           H  
ATOM   3239  CB  ALA   219      60.600  71.936  47.633  1.00  0.00           C  
ATOM   3240  HB1 ALA   219      61.350  71.151  47.532  1.00  0.00           H  
ATOM   3241  HB2 ALA   219      59.801  71.770  46.910  1.00  0.00           H  
ATOM   3242  HB3 ALA   219      61.062  72.906  47.446  1.00  0.00           H  
ATOM   3243  C   ALA   219      61.137  72.066  50.060  1.00  0.00           C  
ATOM   3244  O   ALA   219      61.644  71.037  50.421  1.00  0.00           O  
ATOM   3245  N   ARG   220      61.611  73.257  50.587  1.00  0.00           N  
ATOM   3246  H   ARG   220      61.277  74.182  50.317  1.00  0.00           H  
ATOM   3247  CA  ARG   220      62.685  73.256  51.625  1.00  0.00           C  
ATOM   3248  HA  ARG   220      63.320  72.456  51.245  1.00  0.00           H  
ATOM   3249  CB  ARG   220      63.318  74.701  51.774  1.00  0.00           C  
ATOM   3250  HB2 ARG   220      62.519  75.443  51.758  1.00  0.00           H  
ATOM   3251  HB3 ARG   220      63.804  74.776  52.746  1.00  0.00           H  
ATOM   3252  CG  ARG   220      64.353  75.046  50.659  1.00  0.00           C  
ATOM   3253  HG2 ARG   220      64.982  74.180  50.452  1.00  0.00           H  
ATOM   3254  HG3 ARG   220      63.836  75.293  49.732  1.00  0.00           H  
ATOM   3255  CD  ARG   220      65.231  76.245  51.119  1.00  0.00           C  
ATOM   3256  HD2 ARG   220      64.580  77.010  51.544  1.00  0.00           H  
ATOM   3257  HD3 ARG   220      65.891  75.908  51.918  1.00  0.00           H  
ATOM   3258  NE  ARG   220      66.072  76.876  50.030  1.00  0.00           N  
ATOM   3259  HE  ARG   220      66.099  76.384  49.137  1.00  0.00           H  
ATOM   3260  CZ  ARG   220      66.808  78.045  50.110  1.00  0.00           C  
ATOM   3261  NH1 ARG   220      67.241  78.572  49.045  1.00  0.00           N  
ATOM   3262 HH11 ARG   220      67.047  78.135  48.145  1.00  0.00           H  
ATOM   3263 HH12 ARG   220      67.785  79.434  49.087  1.00  0.00           H  
ATOM   3264  NH2 ARG   220      66.975  78.676  51.246  1.00  0.00           N  
ATOM   3265 HH21 ARG   220      66.559  78.307  52.099  1.00  0.00           H  
ATOM   3266 HH22 ARG   220      67.523  79.537  51.275  1.00  0.00           H  
ATOM   3267  C   ARG   220      62.292  72.983  53.051  1.00  0.00           C  
ATOM   3268  O   ARG   220      63.079  72.506  53.788  1.00  0.00           O  
ATOM   3269  N   VAL   221      60.989  72.940  53.348  1.00  0.00           N  
ATOM   3270  H   VAL   221      60.231  73.024  52.672  1.00  0.00           H  
ATOM   3271  CA  VAL   221      60.567  72.759  54.769  1.00  0.00           C  
ATOM   3272  HA  VAL   221      61.398  72.892  55.462  1.00  0.00           H  
ATOM   3273  CB  VAL   221      59.536  73.830  55.151  1.00  0.00           C  
ATOM   3274  HB  VAL   221      60.227  74.626  55.425  1.00  0.00           H  
ATOM   3275  CG1 VAL   221      58.637  74.372  54.031  1.00  0.00           C  
ATOM   3276 HG11 VAL   221      57.958  75.120  54.440  1.00  0.00           H  
ATOM   3277 HG12 VAL   221      59.255  74.826  53.256  1.00  0.00           H  
ATOM   3278 HG13 VAL   221      58.059  73.553  53.601  1.00  0.00           H  
ATOM   3279  CG2 VAL   221      58.609  73.470  56.390  1.00  0.00           C  
ATOM   3280 HG21 VAL   221      57.918  74.291  56.578  1.00  0.00           H  
ATOM   3281 HG22 VAL   221      58.046  72.563  56.172  1.00  0.00           H  
ATOM   3282 HG23 VAL   221      59.230  73.309  57.273  1.00  0.00           H  
ATOM   3283  C   VAL   221      60.065  71.363  54.917  1.00  0.00           C  
ATOM   3284  O   VAL   221      59.197  70.967  54.109  1.00  0.00           O  
ATOM   3285  N   PRO   222      60.539  70.618  55.935  1.00  0.00           N  
ATOM   3286  CD  PRO   222      61.589  70.899  56.935  1.00  0.00           C  
ATOM   3287  HD2 PRO   222      61.201  71.564  57.706  1.00  0.00           H  
ATOM   3288  HD3 PRO   222      62.426  71.412  56.462  1.00  0.00           H  
ATOM   3289  CG  PRO   222      62.066  69.592  57.565  1.00  0.00           C  
ATOM   3290  HG2 PRO   222      62.274  69.699  58.630  1.00  0.00           H  
ATOM   3291  HG3 PRO   222      62.976  69.215  57.098  1.00  0.00           H  
ATOM   3292  CB  PRO   222      60.853  68.682  57.297  1.00  0.00           C  
ATOM   3293  HB2 PRO   222      60.154  68.704  58.133  1.00  0.00           H  
ATOM   3294  HB3 PRO   222      61.162  67.646  57.167  1.00  0.00           H  
ATOM   3295  CA  PRO   222      60.224  69.212  56.060  1.00  0.00           C  
ATOM   3296  HA  PRO   222      60.662  68.659  55.229  1.00  0.00           H  
ATOM   3297  C   PRO   222      58.714  68.914  55.889  1.00  0.00           C  
ATOM   3298  O   PRO   222      58.416  67.917  55.209  1.00  0.00           O  
ATOM   3299  N   ILE   223      57.743  69.622  56.511  1.00  0.00           N  
ATOM   3300  H   ILE   223      57.941  70.446  57.079  1.00  0.00           H  
ATOM   3301  CA  ILE   223      56.338  69.301  56.447  1.00  0.00           C  
ATOM   3302  HA  ILE   223      56.350  68.211  56.445  1.00  0.00           H  
ATOM   3303  CB  ILE   223      55.548  69.835  57.658  1.00  0.00           C  
ATOM   3304  HB  ILE   223      54.515  69.547  57.462  1.00  0.00           H  
ATOM   3305  CG2 ILE   223      56.001  69.164  58.983  1.00  0.00           C  
ATOM   3306 HG21 ILE   223      55.421  69.567  59.813  1.00  0.00           H  
ATOM   3307 HG22 ILE   223      55.842  68.087  58.919  1.00  0.00           H  
ATOM   3308 HG23 ILE   223      57.060  69.364  59.149  1.00  0.00           H  
ATOM   3309  CG1 ILE   223      55.512  71.365  57.781  1.00  0.00           C  
ATOM   3310 HG12 ILE   223      56.503  71.710  58.079  1.00  0.00           H  
ATOM   3311 HG13 ILE   223      55.312  71.786  56.795  1.00  0.00           H  
ATOM   3312  CD1 ILE   223      54.479  71.932  58.772  1.00  0.00           C  
ATOM   3313 HD11 ILE   223      54.541  73.020  58.780  1.00  0.00           H  
ATOM   3314 HD12 ILE   223      53.477  71.627  58.469  1.00  0.00           H  
ATOM   3315 HD13 ILE   223      54.686  71.550  59.772  1.00  0.00           H  
ATOM   3316  C   ILE   223      55.582  69.784  55.115  1.00  0.00           C  
ATOM   3317  O   ILE   223      54.332  69.795  54.962  1.00  0.00           O  
ATOM   3318  N   GLY   224      56.380  70.224  54.088  1.00  0.00           N  
ATOM   3319  H   GLY   224      57.376  70.379  54.240  1.00  0.00           H  
ATOM   3320  CA  GLY   224      55.989  70.541  52.651  1.00  0.00           C  
ATOM   3321  HA2 GLY   224      56.881  70.839  52.100  1.00  0.00           H  
ATOM   3322  HA3 GLY   224      55.610  69.634  52.180  1.00  0.00           H  
ATOM   3323  C   GLY   224      54.929  71.652  52.523  1.00  0.00           C  
ATOM   3324  O   GLY   224      54.330  71.836  51.451  1.00  0.00           O  
ATOM   3325  N   ARG   225      54.741  72.421  53.617  1.00  0.00           N  
ATOM   3326  H   ARG   225      55.171  72.208  54.517  1.00  0.00           H  
ATOM   3327  CA  ARG   225      53.914  73.630  53.643  1.00  0.00           C  
ATOM   3328  HA  ARG   225      54.023  74.125  52.678  1.00  0.00           H  
ATOM   3329  CB  ARG   225      52.443  73.145  53.930  1.00  0.00           C  
ATOM   3330  HB2 ARG   225      51.731  73.932  53.678  1.00  0.00           H  
ATOM   3331  HB3 ARG   225      52.202  72.286  53.303  1.00  0.00           H  
ATOM   3332  CG  ARG   225      52.310  72.761  55.449  1.00  0.00           C  
ATOM   3333  HG2 ARG   225      52.636  71.731  55.600  1.00  0.00           H  
ATOM   3334  HG3 ARG   225      52.967  73.393  56.047  1.00  0.00           H  
ATOM   3335  CD  ARG   225      50.879  72.921  55.919  1.00  0.00           C  
ATOM   3336  HD2 ARG   225      50.607  73.976  55.955  1.00  0.00           H  
ATOM   3337  HD3 ARG   225      50.194  72.439  55.220  1.00  0.00           H  
ATOM   3338  NE  ARG   225      50.758  72.311  57.261  1.00  0.00           N  
ATOM   3339  HE  ARG   225      50.688  71.294  57.302  1.00  0.00           H  
ATOM   3340  CZ  ARG   225      50.732  72.950  58.389  1.00  0.00           C  
ATOM   3341  NH1 ARG   225      50.862  74.171  58.539  1.00  0.00           N  
ATOM   3342 HH11 ARG   225      51.004  74.773  57.727  1.00  0.00           H  
ATOM   3343 HH12 ARG   225      50.827  74.577  59.474  1.00  0.00           H  
ATOM   3344  NH2 ARG   225      50.634  72.314  59.513  1.00  0.00           N  
ATOM   3345 HH21 ARG   225      50.575  71.296  59.520  1.00  0.00           H  
ATOM   3346 HH22 ARG   225      50.614  72.832  60.392  1.00  0.00           H  
ATOM   3347  C   ARG   225      54.331  74.713  54.569  1.00  0.00           C  
ATOM   3348  O   ARG   225      55.168  74.416  55.437  1.00  0.00           O  
ATOM   3349  N   TYR   226      53.785  75.910  54.468  1.00  0.00           N  
ATOM   3350  H   TYR   226      53.165  76.175  53.702  1.00  0.00           H  
ATOM   3351  CA  TYR   226      54.006  76.971  55.426  1.00  0.00           C  
ATOM   3352  HA  TYR   226      55.050  76.925  55.737  1.00  0.00           H  
ATOM   3353  CB  TYR   226      53.867  78.409  54.821  1.00  0.00           C  
ATOM   3354  HB2 TYR   226      52.870  78.497  54.389  1.00  0.00           H  
ATOM   3355  HB3 TYR   226      53.923  79.126  55.640  1.00  0.00           H  
ATOM   3356  CG  TYR   226      54.864  78.825  53.774  1.00  0.00           C  
ATOM   3357  CD1 TYR   226      56.143  79.211  54.173  1.00  0.00           C  
ATOM   3358  HD1 TYR   226      56.375  79.312  55.223  1.00  0.00           H  
ATOM   3359  CE1 TYR   226      57.135  79.473  53.201  1.00  0.00           C  
ATOM   3360  HE1 TYR   226      58.148  79.676  53.516  1.00  0.00           H  
ATOM   3361  CZ  TYR   226      56.824  79.473  51.823  1.00  0.00           C  
ATOM   3362  OH  TYR   226      57.682  79.860  50.888  1.00  0.00           O  
ATOM   3363  HH  TYR   226      57.263  79.780  50.007  1.00  0.00           H  
ATOM   3364  CE2 TYR   226      55.461  79.063  51.448  1.00  0.00           C  
ATOM   3365  HE2 TYR   226      55.196  79.053  50.400  1.00  0.00           H  
ATOM   3366  CD2 TYR   226      54.483  78.681  52.392  1.00  0.00           C  
ATOM   3367  HD2 TYR   226      53.513  78.308  52.099  1.00  0.00           H  
ATOM   3368  C   TYR   226      53.118  76.742  56.668  1.00  0.00           C  
ATOM   3369  O   TYR   226      51.968  76.191  56.609  1.00  0.00           O  
ATOM   3370  N   VAL   227      53.623  77.273  57.831  1.00  0.00           N  
ATOM   3371  H   VAL   227      54.532  77.735  57.833  1.00  0.00           H  
ATOM   3372  CA  VAL   227      53.030  77.285  59.147  1.00  0.00           C  
ATOM   3373  HA  VAL   227      52.488  76.363  59.362  1.00  0.00           H  
ATOM   3374  CB  VAL   227      54.153  77.298  60.246  1.00  0.00           C  
ATOM   3375  HB  VAL   227      54.664  78.256  60.128  1.00  0.00           H  
ATOM   3376  CG1 VAL   227      53.691  77.192  61.691  1.00  0.00           C  
ATOM   3377 HG11 VAL   227      54.558  77.212  62.352  1.00  0.00           H  
ATOM   3378 HG12 VAL   227      53.035  78.030  61.925  1.00  0.00           H  
ATOM   3379 HG13 VAL   227      53.149  76.257  61.831  1.00  0.00           H  
ATOM   3380  CG2 VAL   227      54.969  76.012  60.034  1.00  0.00           C  
ATOM   3381 HG21 VAL   227      55.770  75.964  60.772  1.00  0.00           H  
ATOM   3382 HG22 VAL   227      54.318  75.146  60.148  1.00  0.00           H  
ATOM   3383 HG23 VAL   227      55.399  76.014  59.031  1.00  0.00           H  
ATOM   3384  C   VAL   227      51.927  78.354  59.227  1.00  0.00           C  
ATOM   3385  O   VAL   227      51.967  79.422  58.560  1.00  0.00           O  
ATOM   3386  N   GLN   228      50.820  78.061  59.897  1.00  0.00           N  
ATOM   3387  H   GLN   228      50.617  77.111  60.206  1.00  0.00           H  
ATOM   3388  CA  GLN   228      49.784  78.992  60.275  1.00  0.00           C  
ATOM   3389  HA  GLN   228      49.587  79.630  59.412  1.00  0.00           H  
ATOM   3390  CB  GLN   228      48.442  78.307  60.571  1.00  0.00           C  
ATOM   3391  HB2 GLN   228      48.617  77.476  61.254  1.00  0.00           H  
ATOM   3392  HB3 GLN   228      47.794  79.014  61.088  1.00  0.00           H  
ATOM   3393  CG  GLN   228      47.699  77.773  59.308  1.00  0.00           C  
ATOM   3394  HG2 GLN   228      47.221  78.616  58.812  1.00  0.00           H  
ATOM   3395  HG3 GLN   228      48.441  77.375  58.617  1.00  0.00           H  
ATOM   3396  CD  GLN   228      46.646  76.700  59.545  1.00  0.00           C  
ATOM   3397  OE1 GLN   228      46.933  75.700  60.206  1.00  0.00           O  
ATOM   3398  NE2 GLN   228      45.420  76.891  59.116  1.00  0.00           N  
ATOM   3399 HE21 GLN   228      45.196  77.723  58.569  1.00  0.00           H  
ATOM   3400 HE22 GLN   228      44.692  76.209  59.327  1.00  0.00           H  
ATOM   3401  C   GLN   228      50.247  79.878  61.388  1.00  0.00           C  
ATOM   3402  O   GLN   228      50.789  79.376  62.361  1.00  0.00           O  
ATOM   3403  N   PRO   229      49.899  81.166  61.495  1.00  0.00           N  
ATOM   3404  CD  PRO   229      48.940  81.853  60.570  1.00  0.00           C  
ATOM   3405  HD2 PRO   229      48.073  81.234  60.340  1.00  0.00           H  
ATOM   3406  HD3 PRO   229      49.402  82.118  59.619  1.00  0.00           H  
ATOM   3407  CG  PRO   229      48.575  83.069  61.389  1.00  0.00           C  
ATOM   3408  HG2 PRO   229      47.652  82.885  61.940  1.00  0.00           H  
ATOM   3409  HG3 PRO   229      48.390  83.919  60.733  1.00  0.00           H  
ATOM   3410  CB  PRO   229      49.761  83.408  62.403  1.00  0.00           C  
ATOM   3411  HB2 PRO   229      49.449  83.999  63.265  1.00  0.00           H  
ATOM   3412  HB3 PRO   229      50.600  83.930  61.944  1.00  0.00           H  
ATOM   3413  CA  PRO   229      50.048  81.932  62.732  1.00  0.00           C  
ATOM   3414  HA  PRO   229      51.072  81.893  63.102  1.00  0.00           H  
ATOM   3415  C   PRO   229      49.322  81.304  63.942  1.00  0.00           C  
ATOM   3416  O   PRO   229      49.824  81.316  65.052  1.00  0.00           O  
ATOM   3417  N   SER   230      48.193  80.643  63.689  1.00  0.00           N  
ATOM   3418  H   SER   230      47.810  80.597  62.744  1.00  0.00           H  
ATOM   3419  CA  SER   230      47.382  79.938  64.615  1.00  0.00           C  
ATOM   3420  HA  SER   230      47.173  80.716  65.351  1.00  0.00           H  
ATOM   3421  CB  SER   230      46.059  79.402  64.062  1.00  0.00           C  
ATOM   3422  HB2 SER   230      46.250  78.631  63.316  1.00  0.00           H  
ATOM   3423  HB3 SER   230      45.482  78.936  64.860  1.00  0.00           H  
ATOM   3424  OG  SER   230      45.339  80.446  63.497  1.00  0.00           O  
ATOM   3425  HG  SER   230      44.830  80.907  64.195  1.00  0.00           H  
ATOM   3426  C   SER   230      48.081  78.758  65.225  1.00  0.00           C  
ATOM   3427  O   SER   230      47.739  78.353  66.370  1.00  0.00           O  
ATOM   3428  N   GLU   231      49.055  78.139  64.501  1.00  0.00           N  
ATOM   3429  H   GLU   231      49.370  78.402  63.568  1.00  0.00           H  
ATOM   3430  CA  GLU   231      49.748  76.939  65.135  1.00  0.00           C  
ATOM   3431  HA  GLU   231      49.015  76.354  65.690  1.00  0.00           H  
ATOM   3432  CB  GLU   231      50.371  76.013  64.053  1.00  0.00           C  
ATOM   3433  HB2 GLU   231      51.057  76.586  63.428  1.00  0.00           H  
ATOM   3434  HB3 GLU   231      50.957  75.229  64.532  1.00  0.00           H  
ATOM   3435  CG  GLU   231      49.234  75.359  63.146  1.00  0.00           C  
ATOM   3436  HG2 GLU   231      48.768  74.548  63.708  1.00  0.00           H  
ATOM   3437  HG3 GLU   231      48.462  76.107  62.966  1.00  0.00           H  
ATOM   3438  CD  GLU   231      49.705  74.808  61.798  1.00  0.00           C  
ATOM   3439  OE1 GLU   231      49.155  73.749  61.360  1.00  0.00           O  
ATOM   3440  OE2 GLU   231      50.473  75.442  61.047  1.00  0.00           O  
ATOM   3441  C   GLU   231      50.843  77.455  66.062  1.00  0.00           C  
ATOM   3442  O   GLU   231      51.196  76.818  67.023  1.00  0.00           O  
ATOM   3443  N   VAL   232      51.418  78.620  65.742  1.00  0.00           N  
ATOM   3444  H   VAL   232      51.297  79.057  64.829  1.00  0.00           H  
ATOM   3445  CA  VAL   232      52.279  79.403  66.648  1.00  0.00           C  
ATOM   3446  HA  VAL   232      52.965  78.643  67.025  1.00  0.00           H  
ATOM   3447  CB  VAL   232      53.049  80.487  65.929  1.00  0.00           C  
ATOM   3448  HB  VAL   232      52.401  81.297  65.593  1.00  0.00           H  
ATOM   3449  CG1 VAL   232      54.067  81.109  66.938  1.00  0.00           C  
ATOM   3450 HG11 VAL   232      54.637  81.895  66.442  1.00  0.00           H  
ATOM   3451 HG12 VAL   232      53.528  81.531  67.786  1.00  0.00           H  
ATOM   3452 HG13 VAL   232      54.750  80.336  67.291  1.00  0.00           H  
ATOM   3453  CG2 VAL   232      53.677  79.918  64.636  1.00  0.00           C  
ATOM   3454 HG21 VAL   232      54.230  80.706  64.123  1.00  0.00           H  
ATOM   3455 HG22 VAL   232      54.357  79.104  64.888  1.00  0.00           H  
ATOM   3456 HG23 VAL   232      52.890  79.544  63.982  1.00  0.00           H  
ATOM   3457  C   VAL   232      51.581  80.020  67.894  1.00  0.00           C  
ATOM   3458  O   VAL   232      51.982  79.852  69.059  1.00  0.00           O  
ATOM   3459  N   ALA   233      50.344  80.508  67.648  1.00  0.00           N  
ATOM   3460  H   ALA   233      49.934  80.533  66.714  1.00  0.00           H  
ATOM   3461  CA  ALA   233      49.469  81.047  68.681  1.00  0.00           C  
ATOM   3462  HA  ALA   233      50.118  81.664  69.302  1.00  0.00           H  
ATOM   3463  CB  ALA   233      48.313  81.879  68.016  1.00  0.00           C  
ATOM   3464  HB1 ALA   233      47.661  82.281  68.792  1.00  0.00           H  
ATOM   3465  HB2 ALA   233      48.740  82.700  67.441  1.00  0.00           H  
ATOM   3466  HB3 ALA   233      47.735  81.235  67.354  1.00  0.00           H  
ATOM   3467  C   ALA   233      48.833  80.000  69.624  1.00  0.00           C  
ATOM   3468  O   ALA   233      48.407  80.355  70.717  1.00  0.00           O  
ATOM   3469  N   GLU   234      48.756  78.696  69.233  1.00  0.00           N  
ATOM   3470  H   GLU   234      48.868  78.389  68.266  1.00  0.00           H  
ATOM   3471  CA  GLU   234      48.506  77.626  70.165  1.00  0.00           C  
ATOM   3472  HA  GLU   234      47.649  77.929  70.766  1.00  0.00           H  
ATOM   3473  CB  GLU   234      48.123  76.326  69.433  1.00  0.00           C  
ATOM   3474  HB2 GLU   234      47.328  76.537  68.717  1.00  0.00           H  
ATOM   3475  HB3 GLU   234      48.979  75.968  68.863  1.00  0.00           H  
ATOM   3476  CG  GLU   234      47.655  75.216  70.401  1.00  0.00           C  
ATOM   3477  HG2 GLU   234      47.959  74.255  69.985  1.00  0.00           H  
ATOM   3478  HG3 GLU   234      48.192  75.340  71.341  1.00  0.00           H  
ATOM   3479  CD  GLU   234      46.213  75.142  70.707  1.00  0.00           C  
ATOM   3480  OE1 GLU   234      45.944  74.917  71.905  1.00  0.00           O  
ATOM   3481  OE2 GLU   234      45.340  75.258  69.841  1.00  0.00           O  
ATOM   3482  C   GLU   234      49.643  77.420  71.164  1.00  0.00           C  
ATOM   3483  O   GLU   234      49.402  77.345  72.347  1.00  0.00           O  
ATOM   3484  N   MET   235      50.915  77.477  70.724  1.00  0.00           N  
ATOM   3485  H   MET   235      51.205  77.745  69.783  1.00  0.00           H  
ATOM   3486  CA  MET   235      52.003  77.129  71.655  1.00  0.00           C  
ATOM   3487  HA  MET   235      51.717  76.206  72.160  1.00  0.00           H  
ATOM   3488  CB  MET   235      53.355  76.912  70.890  1.00  0.00           C  
ATOM   3489  HB2 MET   235      53.196  76.201  70.080  1.00  0.00           H  
ATOM   3490  HB3 MET   235      53.662  77.853  70.434  1.00  0.00           H  
ATOM   3491  CG  MET   235      54.489  76.399  71.795  1.00  0.00           C  
ATOM   3492  HG2 MET   235      54.637  77.113  72.605  1.00  0.00           H  
ATOM   3493  HG3 MET   235      54.170  75.461  72.253  1.00  0.00           H  
ATOM   3494  SD  MET   235      56.042  76.131  70.992  1.00  0.00           S  
ATOM   3495  CE  MET   235      55.984  74.579  70.015  1.00  0.00           C  
ATOM   3496  HE1 MET   235      56.944  74.423  69.523  1.00  0.00           H  
ATOM   3497  HE2 MET   235      55.774  73.740  70.678  1.00  0.00           H  
ATOM   3498  HE3 MET   235      55.199  74.653  69.262  1.00  0.00           H  
ATOM   3499  C   MET   235      52.212  78.274  72.690  1.00  0.00           C  
ATOM   3500  O   MET   235      52.594  77.974  73.823  1.00  0.00           O  
ATOM   3501  N   VAL   236      52.016  79.541  72.350  1.00  0.00           N  
ATOM   3502  H   VAL   236      51.843  79.816  71.384  1.00  0.00           H  
ATOM   3503  CA  VAL   236      52.016  80.665  73.246  1.00  0.00           C  
ATOM   3504  HA  VAL   236      52.901  80.591  73.879  1.00  0.00           H  
ATOM   3505  CB  VAL   236      52.126  81.991  72.435  1.00  0.00           C  
ATOM   3506  HB  VAL   236      51.176  82.056  71.905  1.00  0.00           H  
ATOM   3507  CG1 VAL   236      52.201  83.291  73.217  1.00  0.00           C  
ATOM   3508 HG11 VAL   236      52.274  84.129  72.524  1.00  0.00           H  
ATOM   3509 HG12 VAL   236      51.305  83.401  73.828  1.00  0.00           H  
ATOM   3510 HG13 VAL   236      53.080  83.277  73.862  1.00  0.00           H  
ATOM   3511  CG2 VAL   236      53.342  81.901  71.515  1.00  0.00           C  
ATOM   3512 HG21 VAL   236      53.431  82.822  70.939  1.00  0.00           H  
ATOM   3513 HG22 VAL   236      54.241  81.758  72.113  1.00  0.00           H  
ATOM   3514 HG23 VAL   236      53.222  81.059  70.833  1.00  0.00           H  
ATOM   3515  C   VAL   236      50.860  80.649  74.229  1.00  0.00           C  
ATOM   3516  O   VAL   236      51.066  80.976  75.397  1.00  0.00           O  
ATOM   3517  N   ALA   237      49.721  80.188  73.785  1.00  0.00           N  
ATOM   3518  H   ALA   237      49.590  80.004  72.790  1.00  0.00           H  
ATOM   3519  CA  ALA   237      48.500  79.867  74.550  1.00  0.00           C  
ATOM   3520  HA  ALA   237      48.346  80.771  75.140  1.00  0.00           H  
ATOM   3521  CB  ALA   237      47.253  79.621  73.667  1.00  0.00           C  
ATOM   3522  HB1 ALA   237      46.398  79.390  74.303  1.00  0.00           H  
ATOM   3523  HB2 ALA   237      47.041  80.515  73.081  1.00  0.00           H  
ATOM   3524  HB3 ALA   237      47.443  78.783  72.996  1.00  0.00           H  
ATOM   3525  C   ALA   237      48.650  78.727  75.461  1.00  0.00           C  
ATOM   3526  O   ALA   237      48.196  78.775  76.651  1.00  0.00           O  
ATOM   3527  N   TYR   238      49.447  77.701  75.099  1.00  0.00           N  
ATOM   3528  H   TYR   238      49.854  77.628  74.166  1.00  0.00           H  
ATOM   3529  CA  TYR   238      49.825  76.582  75.975  1.00  0.00           C  
ATOM   3530  HA  TYR   238      48.941  76.309  76.552  1.00  0.00           H  
ATOM   3531  CB  TYR   238      50.219  75.391  75.153  1.00  0.00           C  
ATOM   3532  HB2 TYR   238      49.304  74.893  74.838  1.00  0.00           H  
ATOM   3533  HB3 TYR   238      50.707  75.764  74.252  1.00  0.00           H  
ATOM   3534  CG  TYR   238      51.098  74.369  75.741  1.00  0.00           C  
ATOM   3535  CD1 TYR   238      50.565  73.452  76.637  1.00  0.00           C  
ATOM   3536  HD1 TYR   238      49.496  73.341  76.740  1.00  0.00           H  
ATOM   3537  CE1 TYR   238      51.429  72.683  77.399  1.00  0.00           C  
ATOM   3538  HE1 TYR   238      51.004  71.933  78.049  1.00  0.00           H  
ATOM   3539  CZ  TYR   238      52.803  72.819  77.375  1.00  0.00           C  
ATOM   3540  OH  TYR   238      53.643  72.061  78.115  1.00  0.00           O  
ATOM   3541  HH  TYR   238      54.567  72.223  77.832  1.00  0.00           H  
ATOM   3542  CE2 TYR   238      53.365  73.656  76.389  1.00  0.00           C  
ATOM   3543  HE2 TYR   238      54.435  73.702  76.251  1.00  0.00           H  
ATOM   3544  CD2 TYR   238      52.478  74.455  75.565  1.00  0.00           C  
ATOM   3545  HD2 TYR   238      52.887  75.116  74.814  1.00  0.00           H  
ATOM   3546  C   TYR   238      50.832  76.947  77.054  1.00  0.00           C  
ATOM   3547  O   TYR   238      50.645  76.499  78.223  1.00  0.00           O  
ATOM   3548  N   LEU   239      51.853  77.722  76.716  1.00  0.00           N  
ATOM   3549  H   LEU   239      52.056  78.035  75.767  1.00  0.00           H  
ATOM   3550  CA  LEU   239      52.819  78.207  77.772  1.00  0.00           C  
ATOM   3551  HA  LEU   239      53.094  77.348  78.384  1.00  0.00           H  
ATOM   3552  CB  LEU   239      54.041  78.812  77.032  1.00  0.00           C  
ATOM   3553  HB2 LEU   239      53.660  79.479  76.259  1.00  0.00           H  
ATOM   3554  HB3 LEU   239      54.585  79.428  77.748  1.00  0.00           H  
ATOM   3555  CG  LEU   239      55.065  77.864  76.363  1.00  0.00           C  
ATOM   3556  HG  LEU   239      54.588  77.156  75.685  1.00  0.00           H  
ATOM   3557  CD1 LEU   239      56.071  78.574  75.475  1.00  0.00           C  
ATOM   3558 HD11 LEU   239      56.754  77.843  75.042  1.00  0.00           H  
ATOM   3559 HD12 LEU   239      55.545  79.097  74.676  1.00  0.00           H  
ATOM   3560 HD13 LEU   239      56.636  79.292  76.068  1.00  0.00           H  
ATOM   3561  CD2 LEU   239      55.747  77.240  77.565  1.00  0.00           C  
ATOM   3562 HD21 LEU   239      56.508  76.536  77.227  1.00  0.00           H  
ATOM   3563 HD22 LEU   239      56.216  78.021  78.164  1.00  0.00           H  
ATOM   3564 HD23 LEU   239      55.008  76.713  78.170  1.00  0.00           H  
ATOM   3565  C   LEU   239      52.258  79.158  78.780  1.00  0.00           C  
ATOM   3566  O   LEU   239      52.692  79.104  79.916  1.00  0.00           O  
ATOM   3567  N   ILE   240      51.251  80.085  78.497  1.00  0.00           N  
ATOM   3568  H   ILE   240      50.889  80.194  77.550  1.00  0.00           H  
ATOM   3569  CA  ILE   240      50.612  80.958  79.405  1.00  0.00           C  
ATOM   3570  HA  ILE   240      51.347  81.249  80.157  1.00  0.00           H  
ATOM   3571  CB  ILE   240      50.192  82.296  78.818  1.00  0.00           C  
ATOM   3572  HB  ILE   240      49.890  82.869  79.695  1.00  0.00           H  
ATOM   3573  CG2 ILE   240      51.287  83.104  78.131  1.00  0.00           C  
ATOM   3574 HG21 ILE   240      50.868  84.037  77.753  1.00  0.00           H  
ATOM   3575 HG22 ILE   240      52.080  83.326  78.846  1.00  0.00           H  
ATOM   3576 HG23 ILE   240      51.698  82.529  77.301  1.00  0.00           H  
ATOM   3577  CG1 ILE   240      49.028  82.110  77.800  1.00  0.00           C  
ATOM   3578 HG12 ILE   240      49.166  82.781  76.953  1.00  0.00           H  
ATOM   3579 HG13 ILE   240      49.042  81.093  77.406  1.00  0.00           H  
ATOM   3580  CD1 ILE   240      47.668  82.392  78.476  1.00  0.00           C  
ATOM   3581 HD11 ILE   240      46.866  82.257  77.750  1.00  0.00           H  
ATOM   3582 HD12 ILE   240      47.525  81.702  79.308  1.00  0.00           H  
ATOM   3583 HD13 ILE   240      47.653  83.417  78.848  1.00  0.00           H  
ATOM   3584  C   ILE   240      49.481  80.223  80.057  1.00  0.00           C  
ATOM   3585  O   ILE   240      48.988  80.737  81.063  1.00  0.00           O  
ATOM   3586  N   GLY   241      49.215  78.936  79.728  1.00  0.00           N  
ATOM   3587  H   GLY   241      49.777  78.407  79.062  1.00  0.00           H  
ATOM   3588  CA  GLY   241      48.114  78.175  80.281  1.00  0.00           C  
ATOM   3589  HA2 GLY   241      47.304  78.868  80.514  1.00  0.00           H  
ATOM   3590  HA3 GLY   241      47.744  77.499  79.509  1.00  0.00           H  
ATOM   3591  C   GLY   241      48.418  77.350  81.539  1.00  0.00           C  
ATOM   3592  O   GLY   241      49.499  77.470  82.079  1.00  0.00           O  
ATOM   3593  N   PRO   242      47.483  76.503  82.003  1.00  0.00           N  
ATOM   3594  CD  PRO   242      46.150  76.212  81.410  1.00  0.00           C  
ATOM   3595  HD2 PRO   242      46.216  76.044  80.334  1.00  0.00           H  
ATOM   3596  HD3 PRO   242      45.453  77.038  81.561  1.00  0.00           H  
ATOM   3597  CG  PRO   242      45.696  74.937  82.161  1.00  0.00           C  
ATOM   3598  HG2 PRO   242      46.008  74.031  81.640  1.00  0.00           H  
ATOM   3599  HG3 PRO   242      44.612  74.890  82.258  1.00  0.00           H  
ATOM   3600  CB  PRO   242      46.375  75.068  83.512  1.00  0.00           C  
ATOM   3601  HB2 PRO   242      46.441  74.104  84.016  1.00  0.00           H  
ATOM   3602  HB3 PRO   242      45.819  75.735  84.172  1.00  0.00           H  
ATOM   3603  CA  PRO   242      47.748  75.621  83.200  1.00  0.00           C  
ATOM   3604  HA  PRO   242      48.194  76.151  84.042  1.00  0.00           H  
ATOM   3605  C   PRO   242      48.741  74.541  82.881  1.00  0.00           C  
ATOM   3606  O   PRO   242      48.686  74.052  81.727  1.00  0.00           O  
ATOM   3607  N   GLY   243      49.540  74.089  83.822  1.00  0.00           N  
ATOM   3608  H   GLY   243      49.694  74.585  84.700  1.00  0.00           H  
ATOM   3609  CA  GLY   243      50.272  72.868  83.724  1.00  0.00           C  
ATOM   3610  HA2 GLY   243      50.414  72.441  84.717  1.00  0.00           H  
ATOM   3611  HA3 GLY   243      49.706  72.142  83.141  1.00  0.00           H  
ATOM   3612  C   GLY   243      51.592  73.114  83.084  1.00  0.00           C  
ATOM   3613  O   GLY   243      52.431  72.190  82.958  1.00  0.00           O  
ATOM   3614  N   ALA   244      51.916  74.284  82.498  1.00  0.00           N  
ATOM   3615  H   ALA   244      51.237  75.037  82.383  1.00  0.00           H  
ATOM   3616  CA  ALA   244      53.257  74.634  81.954  1.00  0.00           C  
ATOM   3617  HA  ALA   244      53.772  73.685  81.811  1.00  0.00           H  
ATOM   3618  CB  ALA   244      53.092  75.386  80.552  1.00  0.00           C  
ATOM   3619  HB1 ALA   244      54.077  75.639  80.158  1.00  0.00           H  
ATOM   3620  HB2 ALA   244      52.576  74.733  79.847  1.00  0.00           H  
ATOM   3621  HB3 ALA   244      52.511  76.297  80.693  1.00  0.00           H  
ATOM   3622  C   ALA   244      54.178  75.391  82.900  1.00  0.00           C  
ATOM   3623  O   ALA   244      55.277  75.821  82.630  1.00  0.00           O  
ATOM   3624  N   ALA   245      53.816  75.286  84.167  1.00  0.00           N  
ATOM   3625  H   ALA   245      52.855  75.089  84.444  1.00  0.00           H  
ATOM   3626  CA  ALA   245      54.740  75.438  85.336  1.00  0.00           C  
ATOM   3627  HA  ALA   245      55.123  76.458  85.368  1.00  0.00           H  
ATOM   3628  CB  ALA   245      53.859  75.152  86.655  1.00  0.00           C  
ATOM   3629  HB1 ALA   245      54.487  75.249  87.541  1.00  0.00           H  
ATOM   3630  HB2 ALA   245      53.040  75.870  86.709  1.00  0.00           H  
ATOM   3631  HB3 ALA   245      53.452  74.141  86.610  1.00  0.00           H  
ATOM   3632  C   ALA   245      56.114  74.726  85.243  1.00  0.00           C  
ATOM   3633  O   ALA   245      57.216  75.199  85.534  1.00  0.00           O  
ATOM   3634  N   ALA   246      55.979  73.499  84.792  1.00  0.00           N  
ATOM   3635  H   ALA   246      55.074  73.056  84.636  1.00  0.00           H  
ATOM   3636  CA  ALA   246      57.133  72.634  84.466  1.00  0.00           C  
ATOM   3637  HA  ALA   246      57.853  72.636  85.284  1.00  0.00           H  
ATOM   3638  CB  ALA   246      56.383  71.346  84.126  1.00  0.00           C  
ATOM   3639  HB1 ALA   246      57.100  70.571  83.853  1.00  0.00           H  
ATOM   3640  HB2 ALA   246      55.810  71.019  84.993  1.00  0.00           H  
ATOM   3641  HB3 ALA   246      55.708  71.528  83.291  1.00  0.00           H  
ATOM   3642  C   ALA   246      58.069  73.030  83.302  1.00  0.00           C  
ATOM   3643  O   ALA   246      59.127  72.396  83.035  1.00  0.00           O  
ATOM   3644  N   VAL   247      57.706  74.110  82.574  1.00  0.00           N  
ATOM   3645  H   VAL   247      56.891  74.659  82.849  1.00  0.00           H  
ATOM   3646  CA  VAL   247      58.345  74.684  81.337  1.00  0.00           C  
ATOM   3647  HA  VAL   247      59.194  74.071  81.034  1.00  0.00           H  
ATOM   3648  CB  VAL   247      57.397  74.666  80.168  1.00  0.00           C  
ATOM   3649  HB  VAL   247      56.602  75.354  80.457  1.00  0.00           H  
ATOM   3650  CG1 VAL   247      58.184  75.095  78.845  1.00  0.00           C  
ATOM   3651 HG11 VAL   247      57.501  75.084  77.995  1.00  0.00           H  
ATOM   3652 HG12 VAL   247      58.588  76.099  78.971  1.00  0.00           H  
ATOM   3653 HG13 VAL   247      59.000  74.395  78.663  1.00  0.00           H  
ATOM   3654  CG2 VAL   247      56.734  73.307  79.860  1.00  0.00           C  
ATOM   3655 HG21 VAL   247      56.072  73.412  79.000  1.00  0.00           H  
ATOM   3656 HG22 VAL   247      57.505  72.569  79.637  1.00  0.00           H  
ATOM   3657 HG23 VAL   247      56.157  72.978  80.725  1.00  0.00           H  
ATOM   3658  C   VAL   247      58.847  76.120  81.672  1.00  0.00           C  
ATOM   3659  O   VAL   247      58.107  77.126  81.752  1.00  0.00           O  
ATOM   3660  N   THR   248      60.119  76.344  81.701  1.00  0.00           N  
ATOM   3661  H   THR   248      60.776  75.569  81.614  1.00  0.00           H  
ATOM   3662  CA  THR   248      60.834  77.627  81.848  1.00  0.00           C  
ATOM   3663  HA  THR   248      60.361  78.356  81.191  1.00  0.00           H  
ATOM   3664  CB  THR   248      60.706  78.092  83.333  1.00  0.00           C  
ATOM   3665  HB  THR   248      59.666  77.979  83.638  1.00  0.00           H  
ATOM   3666  CG2 THR   248      61.416  77.245  84.375  1.00  0.00           C  
ATOM   3667 HG21 THR   248      61.252  77.672  85.364  1.00  0.00           H  
ATOM   3668 HG22 THR   248      61.021  76.229  84.347  1.00  0.00           H  
ATOM   3669 HG23 THR   248      62.484  77.224  84.162  1.00  0.00           H  
ATOM   3670  OG1 THR   248      61.163  79.474  83.352  1.00  0.00           O  
ATOM   3671  HG1 THR   248      61.242  79.780  84.280  1.00  0.00           H  
ATOM   3672  C   THR   248      62.288  77.601  81.354  1.00  0.00           C  
ATOM   3673  O   THR   248      62.896  76.492  81.350  1.00  0.00           O  
ATOM   3674  N   ALA   249      62.801  78.719  80.879  1.00  0.00           N  
ATOM   3675  H   ALA   249      62.289  79.600  80.832  1.00  0.00           H  
ATOM   3676  CA  ALA   249      64.187  78.796  80.361  1.00  0.00           C  
ATOM   3677  HA  ALA   249      64.359  79.838  80.089  1.00  0.00           H  
ATOM   3678  CB  ALA   249      65.154  78.365  81.449  1.00  0.00           C  
ATOM   3679  HB1 ALA   249      66.176  78.420  81.071  1.00  0.00           H  
ATOM   3680  HB2 ALA   249      65.051  79.024  82.310  1.00  0.00           H  
ATOM   3681  HB3 ALA   249      64.933  77.340  81.746  1.00  0.00           H  
ATOM   3682  C   ALA   249      64.441  77.986  79.011  1.00  0.00           C  
ATOM   3683  O   ALA   249      65.557  77.683  78.577  1.00  0.00           O  
ATOM   3684  N   GLN   250      63.319  77.733  78.263  1.00  0.00           N  
ATOM   3685  H   GLN   250      62.405  78.081  78.549  1.00  0.00           H  
ATOM   3686  CA  GLN   250      63.243  76.953  76.985  1.00  0.00           C  
ATOM   3687  HA  GLN   250      64.275  76.636  76.836  1.00  0.00           H  
ATOM   3688  CB  GLN   250      62.254  75.772  77.133  1.00  0.00           C  
ATOM   3689  HB2 GLN   250      61.235  76.156  77.153  1.00  0.00           H  
ATOM   3690  HB3 GLN   250      62.334  75.124  76.261  1.00  0.00           H  
ATOM   3691  CG  GLN   250      62.516  74.924  78.438  1.00  0.00           C  
ATOM   3692  HG2 GLN   250      62.256  75.532  79.305  1.00  0.00           H  
ATOM   3693  HG3 GLN   250      61.841  74.068  78.435  1.00  0.00           H  
ATOM   3694  CD  GLN   250      63.943  74.413  78.615  1.00  0.00           C  
ATOM   3695  OE1 GLN   250      64.525  74.004  77.624  1.00  0.00           O  
ATOM   3696  NE2 GLN   250      64.542  74.473  79.783  1.00  0.00           N  
ATOM   3697 HE21 GLN   250      64.036  74.820  80.599  1.00  0.00           H  
ATOM   3698 HE22 GLN   250      65.511  74.174  79.875  1.00  0.00           H  
ATOM   3699  C   GLN   250      62.858  77.728  75.706  1.00  0.00           C  
ATOM   3700  O   GLN   250      62.148  78.713  75.747  1.00  0.00           O  
ATOM   3701  N   ALA   251      63.414  77.291  74.599  1.00  0.00           N  
ATOM   3702  H   ALA   251      64.015  76.466  74.573  1.00  0.00           H  
ATOM   3703  CA  ALA   251      63.246  77.913  73.304  1.00  0.00           C  
ATOM   3704  HA  ALA   251      62.526  78.732  73.327  1.00  0.00           H  
ATOM   3705  CB  ALA   251      64.618  78.512  72.835  1.00  0.00           C  
ATOM   3706  HB1 ALA   251      64.494  78.982  71.859  1.00  0.00           H  
ATOM   3707  HB2 ALA   251      64.956  79.256  73.556  1.00  0.00           H  
ATOM   3708  HB3 ALA   251      65.357  77.714  72.762  1.00  0.00           H  
ATOM   3709  C   ALA   251      62.758  76.800  72.350  1.00  0.00           C  
ATOM   3710  O   ALA   251      63.514  75.920  71.943  1.00  0.00           O  
ATOM   3711  N   LEU   252      61.492  76.865  71.968  1.00  0.00           N  
ATOM   3712  H   LEU   252      60.925  77.695  72.145  1.00  0.00           H  
ATOM   3713  CA  LEU   252      60.761  75.850  71.292  1.00  0.00           C  
ATOM   3714  HA  LEU   252      61.307  74.922  71.457  1.00  0.00           H  
ATOM   3715  CB  LEU   252      59.354  75.773  71.859  1.00  0.00           C  
ATOM   3716  HB2 LEU   252      58.962  76.788  71.932  1.00  0.00           H  
ATOM   3717  HB3 LEU   252      58.728  75.240  71.142  1.00  0.00           H  
ATOM   3718  CG  LEU   252      59.182  75.081  73.266  1.00  0.00           C  
ATOM   3719  HG  LEU   252      59.795  74.182  73.245  1.00  0.00           H  
ATOM   3720  CD1 LEU   252      59.563  76.033  74.402  1.00  0.00           C  
ATOM   3721 HD11 LEU   252      59.433  75.526  75.359  1.00  0.00           H  
ATOM   3722 HD12 LEU   252      60.604  76.335  74.289  1.00  0.00           H  
ATOM   3723 HD13 LEU   252      58.923  76.915  74.368  1.00  0.00           H  
ATOM   3724  CD2 LEU   252      57.666  74.834  73.531  1.00  0.00           C  
ATOM   3725 HD21 LEU   252      57.540  74.356  74.502  1.00  0.00           H  
ATOM   3726 HD22 LEU   252      57.136  75.786  73.522  1.00  0.00           H  
ATOM   3727 HD23 LEU   252      57.262  74.186  72.752  1.00  0.00           H  
ATOM   3728  C   LEU   252      60.680  76.044  69.784  1.00  0.00           C  
ATOM   3729  O   LEU   252      60.589  77.163  69.212  1.00  0.00           O  
ATOM   3730  N   ASN   253      60.795  74.967  68.977  1.00  0.00           N  
ATOM   3731  H   ASN   253      60.977  74.025  69.322  1.00  0.00           H  
ATOM   3732  CA  ASN   253      60.663  75.051  67.463  1.00  0.00           C  
ATOM   3733  HA  ASN   253      60.969  76.063  67.198  1.00  0.00           H  
ATOM   3734  CB  ASN   253      61.594  73.935  66.803  1.00  0.00           C  
ATOM   3735  HB2 ASN   253      61.288  72.947  67.145  1.00  0.00           H  
ATOM   3736  HB3 ASN   253      61.475  73.948  65.719  1.00  0.00           H  
ATOM   3737  CG  ASN   253      63.014  74.174  67.157  1.00  0.00           C  
ATOM   3738  OD1 ASN   253      63.454  75.288  67.493  1.00  0.00           O  
ATOM   3739  ND2 ASN   253      63.855  73.163  67.141  1.00  0.00           N  
ATOM   3740 HD21 ASN   253      64.831  73.307  67.398  1.00  0.00           H  
ATOM   3741 HD22 ASN   253      63.530  72.235  66.869  1.00  0.00           H  
ATOM   3742  C   ASN   253      59.208  74.889  66.904  1.00  0.00           C  
ATOM   3743  O   ASN   253      58.510  73.959  67.311  1.00  0.00           O  
ATOM   3744  N   VAL   254      58.758  75.745  65.961  1.00  0.00           N  
ATOM   3745  H   VAL   254      59.210  76.636  65.756  1.00  0.00           H  
ATOM   3746  CA  VAL   254      57.567  75.479  65.133  1.00  0.00           C  
ATOM   3747  HA  VAL   254      57.187  74.467  65.269  1.00  0.00           H  
ATOM   3748  CB  VAL   254      56.317  76.264  65.549  1.00  0.00           C  
ATOM   3749  HB  VAL   254      55.835  76.730  64.690  1.00  0.00           H  
ATOM   3750  CG1 VAL   254      55.403  75.209  66.261  1.00  0.00           C  
ATOM   3751 HG11 VAL   254      54.483  75.690  66.593  1.00  0.00           H  
ATOM   3752 HG12 VAL   254      55.162  74.406  65.565  1.00  0.00           H  
ATOM   3753 HG13 VAL   254      55.926  74.796  67.124  1.00  0.00           H  
ATOM   3754  CG2 VAL   254      56.660  77.384  66.500  1.00  0.00           C  
ATOM   3755 HG21 VAL   254      55.751  77.919  66.774  1.00  0.00           H  
ATOM   3756 HG22 VAL   254      57.123  76.973  67.397  1.00  0.00           H  
ATOM   3757 HG23 VAL   254      57.354  78.072  66.017  1.00  0.00           H  
ATOM   3758  C   VAL   254      58.055  75.665  63.657  1.00  0.00           C  
ATOM   3759  O   VAL   254      57.280  76.054  62.780  1.00  0.00           O  
ATOM   3760  N   CYS   255      59.292  75.401  63.290  1.00  0.00           N  
ATOM   3761  H   CYS   255      59.986  74.964  63.898  1.00  0.00           H  
ATOM   3762  CA  CYS   255      59.781  75.722  61.952  1.00  0.00           C  
ATOM   3763  HA  CYS   255      59.322  76.658  61.634  1.00  0.00           H  
ATOM   3764  CB  CYS   255      61.315  75.949  61.986  1.00  0.00           C  
ATOM   3765  HB2 CYS   255      61.687  76.100  60.973  1.00  0.00           H  
ATOM   3766  HB3 CYS   255      61.539  76.858  62.545  1.00  0.00           H  
ATOM   3767  SG  CYS   255      62.167  74.524  62.753  1.00  0.00           S  
ATOM   3768  HG  CYS   255      63.449  74.740  62.767  1.00  0.00           H  
ATOM   3769  C   CYS   255      59.341  74.715  60.919  1.00  0.00           C  
ATOM   3770  O   CYS   255      59.831  74.802  59.792  1.00  0.00           O  
ATOM   3771  N   GLY   256      58.426  73.809  61.169  1.00  0.00           N  
ATOM   3772  H   GLY   256      57.944  73.757  62.066  1.00  0.00           H  
ATOM   3773  CA  GLY   256      57.976  72.763  60.217  1.00  0.00           C  
ATOM   3774  HA2 GLY   256      56.962  72.445  60.464  1.00  0.00           H  
ATOM   3775  HA3 GLY   256      57.945  73.167  59.206  1.00  0.00           H  
ATOM   3776  C   GLY   256      58.924  71.568  60.271  1.00  0.00           C  
ATOM   3777  O   GLY   256      59.198  70.911  59.266  1.00  0.00           O  
ATOM   3778  N   GLY   257      59.433  71.305  61.495  1.00  0.00           N  
ATOM   3779  H   GLY   257      59.215  71.843  62.335  1.00  0.00           H  
ATOM   3780  CA  GLY   257      60.376  70.178  61.709  1.00  0.00           C  
ATOM   3781  HA2 GLY   257      60.259  69.820  62.732  1.00  0.00           H  
ATOM   3782  HA3 GLY   257      60.088  69.359  61.050  1.00  0.00           H  
ATOM   3783  C   GLY   257      61.855  70.491  61.473  1.00  0.00           C  
ATOM   3784  O   GLY   257      62.628  69.599  61.809  1.00  0.00           O  
ATOM   3785  N   LEU   258      62.255  71.545  60.712  1.00  0.00           N  
ATOM   3786  H   LEU   258      61.588  72.222  60.340  1.00  0.00           H  
ATOM   3787  CA  LEU   258      63.656  71.860  60.322  1.00  0.00           C  
ATOM   3788  HA  LEU   258      63.974  70.993  59.744  1.00  0.00           H  
ATOM   3789  CB  LEU   258      63.622  73.201  59.534  1.00  0.00           C  
ATOM   3790  HB2 LEU   258      62.910  73.108  58.712  1.00  0.00           H  
ATOM   3791  HB3 LEU   258      63.250  73.988  60.191  1.00  0.00           H  
ATOM   3792  CG  LEU   258      64.987  73.635  58.963  1.00  0.00           C  
ATOM   3793  HG  LEU   258      65.623  73.615  59.847  1.00  0.00           H  
ATOM   3794  CD1 LEU   258      65.442  72.737  57.792  1.00  0.00           C  
ATOM   3795 HD11 LEU   258      66.408  73.082  57.424  1.00  0.00           H  
ATOM   3796 HD12 LEU   258      65.532  71.707  58.138  1.00  0.00           H  
ATOM   3797 HD13 LEU   258      64.708  72.788  56.988  1.00  0.00           H  
ATOM   3798  CD2 LEU   258      64.942  74.987  58.240  1.00  0.00           C  
ATOM   3799 HD21 LEU   258      65.935  75.231  57.863  1.00  0.00           H  
ATOM   3800 HD22 LEU   258      64.242  74.932  57.408  1.00  0.00           H  
ATOM   3801 HD23 LEU   258      64.618  75.761  58.937  1.00  0.00           H  
ATOM   3802  C   LEU   258      64.759  71.909  61.407  1.00  0.00           C  
ATOM   3803  O   LEU   258      65.897  71.572  61.218  1.00  0.00           O  
ATOM   3804  N   GLY   259      64.343  72.195  62.629  1.00  0.00           N  
ATOM   3805  H   GLY   259      63.367  72.411  62.827  1.00  0.00           H  
ATOM   3806  CA  GLY   259      65.197  72.242  63.858  1.00  0.00           C  
ATOM   3807  HA2 GLY   259      66.059  72.884  63.669  1.00  0.00           H  
ATOM   3808  HA3 GLY   259      64.630  72.702  64.669  1.00  0.00           H  
ATOM   3809  C   GLY   259      65.698  70.835  64.318  1.00  0.00           C  
ATOM   3810  O   GLY   259      64.958  69.897  64.500  1.00  0.00           O  
ATOM   3811  N   ASN   260      67.021  70.709  64.462  1.00  0.00           N  
ATOM   3812  H   ASN   260      67.675  71.422  64.139  1.00  0.00           H  
ATOM   3813  CA  ASN   260      67.704  69.541  65.098  1.00  0.00           C  
ATOM   3814  HA  ASN   260      66.947  68.763  65.001  1.00  0.00           H  
ATOM   3815  CB  ASN   260      68.966  69.015  64.403  1.00  0.00           C  
ATOM   3816  HB2 ASN   260      69.816  69.602  64.749  1.00  0.00           H  
ATOM   3817  HB3 ASN   260      69.133  67.989  64.729  1.00  0.00           H  
ATOM   3818  CG  ASN   260      68.968  69.032  62.967  1.00  0.00           C  
ATOM   3819  OD1 ASN   260      67.971  68.694  62.337  1.00  0.00           O  
ATOM   3820  ND2 ASN   260      70.084  69.378  62.297  1.00  0.00           N  
ATOM   3821 HD21 ASN   260      70.095  69.356  61.277  1.00  0.00           H  
ATOM   3822 HD22 ASN   260      70.920  69.661  62.811  1.00  0.00           H  
ATOM   3823  C   ASN   260      68.074  69.825  66.610  1.00  0.00           C  
ATOM   3824  O   ASN   260      68.607  68.824  67.266  1.00  0.00           O  
ATOM   3825  N   TYR   261      67.799  71.057  67.179  1.00  0.00           N  
ATOM   3826  H   TYR   261      67.554  71.869  66.613  1.00  0.00           H  
ATOM   3827  CA  TYR   261      67.818  71.352  68.584  1.00  0.00           C  
ATOM   3828  HA  TYR   261      67.436  70.490  69.130  1.00  0.00           H  
ATOM   3829  CB  TYR   261      69.244  71.548  69.064  1.00  0.00           C  
ATOM   3830  HB2 TYR   261      69.310  71.300  70.123  1.00  0.00           H  
ATOM   3831  HB3 TYR   261      69.906  70.861  68.534  1.00  0.00           H  
ATOM   3832  CG  TYR   261      69.698  72.928  68.853  1.00  0.00           C  
ATOM   3833  CD1 TYR   261      70.111  73.250  67.549  1.00  0.00           C  
ATOM   3834  HD1 TYR   261      69.831  72.630  66.711  1.00  0.00           H  
ATOM   3835  CE1 TYR   261      70.889  74.393  67.364  1.00  0.00           C  
ATOM   3836  HE1 TYR   261      71.253  74.631  66.375  1.00  0.00           H  
ATOM   3837  CZ  TYR   261      71.200  75.213  68.401  1.00  0.00           C  
ATOM   3838  OH  TYR   261      71.941  76.282  68.320  1.00  0.00           O  
ATOM   3839  HH  TYR   261      71.786  76.722  67.457  1.00  0.00           H  
ATOM   3840  CE2 TYR   261      70.793  74.900  69.755  1.00  0.00           C  
ATOM   3841  HE2 TYR   261      71.031  75.572  70.567  1.00  0.00           H  
ATOM   3842  CD2 TYR   261      70.093  73.728  69.996  1.00  0.00           C  
ATOM   3843  HD2 TYR   261      69.849  73.420  71.001  1.00  0.00           H  
ATOM   3844  C   TYR   261      66.851  72.459  68.962  1.00  0.00           C  
ATOM   3845  O   TYR   261      66.607  72.663  70.135  1.00  0.00           O  
ATOM   3846  OXT TYR   261      66.391  73.193  68.070  1.00  0.00           O  
TER    3847      TYR   261 
ATOM   3847  N   MET   262     112.334  81.870  62.360  1.00  0.00           N  
ATOM   3848  H1  MET   262     113.223  81.374  62.578  1.00  0.00           H  
ATOM   3849  H2  MET   262     112.052  82.448  63.176  1.00  0.00           H  
ATOM   3850  H3  MET   262     111.590  81.174  62.155  1.00  0.00           H  
ATOM   3851  CA  MET   262     112.532  82.740  61.185  1.00  0.00           C  
ATOM   3852  HA  MET   262     113.253  83.521  61.432  1.00  0.00           H  
ATOM   3853  CB  MET   262     113.159  81.889  59.978  1.00  0.00           C  
ATOM   3854  HB2 MET   262     114.112  81.458  60.283  1.00  0.00           H  
ATOM   3855  HB3 MET   262     112.499  81.059  59.728  1.00  0.00           H  
ATOM   3856  CG  MET   262     113.356  82.766  58.771  1.00  0.00           C  
ATOM   3857  HG2 MET   262     112.384  83.188  58.517  1.00  0.00           H  
ATOM   3858  HG3 MET   262     113.993  83.594  59.077  1.00  0.00           H  
ATOM   3859  SD  MET   262     114.052  82.090  57.255  1.00  0.00           S  
ATOM   3860  CE  MET   262     115.546  81.302  57.981  1.00  0.00           C  
ATOM   3861  HE1 MET   262     116.122  80.820  57.192  1.00  0.00           H  
ATOM   3862  HE2 MET   262     116.159  82.061  58.465  1.00  0.00           H  
ATOM   3863  HE3 MET   262     115.243  80.556  58.716  1.00  0.00           H  
ATOM   3864  C   MET   262     111.262  83.496  60.818  1.00  0.00           C  
ATOM   3865  O   MET   262     110.247  82.849  60.446  1.00  0.00           O  
ATOM   3866  N   ALA   263     111.344  84.835  60.758  1.00  0.00           N  
ATOM   3867  H   ALA   263     112.221  85.347  60.855  1.00  0.00           H  
ATOM   3868  CA  ALA   263     110.158  85.710  60.545  1.00  0.00           C  
ATOM   3869  HA  ALA   263     109.205  85.183  60.563  1.00  0.00           H  
ATOM   3870  CB  ALA   263     110.070  86.721  61.709  1.00  0.00           C  
ATOM   3871  HB1 ALA   263     109.204  87.368  61.562  1.00  0.00           H  
ATOM   3872  HB2 ALA   263     109.966  86.183  62.651  1.00  0.00           H  
ATOM   3873  HB3 ALA   263     110.976  87.327  61.734  1.00  0.00           H  
ATOM   3874  C   ALA   263     110.308  86.313  59.150  1.00  0.00           C  
ATOM   3875  O   ALA   263     110.489  87.519  59.020  1.00  0.00           O  
ATOM   3876  N   THR   264     110.112  85.442  58.171  1.00  0.00           N  
ATOM   3877  H   THR   264     109.952  84.453  58.357  1.00  0.00           H  
ATOM   3878  CA  THR   264     110.098  85.763  56.676  1.00  0.00           C  
ATOM   3879  HA  THR   264     111.086  86.147  56.426  1.00  0.00           H  
ATOM   3880  CB  THR   264     109.782  84.504  55.827  1.00  0.00           C  
ATOM   3881  HB  THR   264     109.770  84.931  54.824  1.00  0.00           H  
ATOM   3882  CG2 THR   264     110.793  83.387  55.862  1.00  0.00           C  
ATOM   3883 HG21 THR   264     110.452  82.568  55.227  1.00  0.00           H  
ATOM   3884 HG22 THR   264     111.754  83.752  55.499  1.00  0.00           H  
ATOM   3885 HG23 THR   264     110.905  83.030  56.887  1.00  0.00           H  
ATOM   3886  OG1 THR   264     108.552  83.896  56.211  1.00  0.00           O  
ATOM   3887  HG1 THR   264     107.991  83.762  55.419  1.00  0.00           H  
ATOM   3888  C   THR   264     109.035  86.758  56.380  1.00  0.00           C  
ATOM   3889  O   THR   264     107.956  86.829  57.045  1.00  0.00           O  
ATOM   3890  N   GLN   265     109.327  87.628  55.388  1.00  0.00           N  
ATOM   3891  H   GLN   265     110.245  87.644  54.947  1.00  0.00           H  
ATOM   3892  CA  GLN   265     108.444  88.606  54.831  1.00  0.00           C  
ATOM   3893  HA  GLN   265     108.088  89.152  55.705  1.00  0.00           H  
ATOM   3894  CB  GLN   265     109.164  89.525  53.863  1.00  0.00           C  
ATOM   3895  HB2 GLN   265     109.581  88.925  53.054  1.00  0.00           H  
ATOM   3896  HB3 GLN   265     108.437  90.202  53.416  1.00  0.00           H  
ATOM   3897  CG  GLN   265     110.319  90.376  54.508  1.00  0.00           C  
ATOM   3898  HG2 GLN   265     109.969  90.812  55.444  1.00  0.00           H  
ATOM   3899  HG3 GLN   265     111.156  89.724  54.754  1.00  0.00           H  
ATOM   3900  CD  GLN   265     110.793  91.482  53.580  1.00  0.00           C  
ATOM   3901  OE1 GLN   265     110.224  91.792  52.605  1.00  0.00           O  
ATOM   3902  NE2 GLN   265     111.990  92.038  53.830  1.00  0.00           N  
ATOM   3903 HE21 GLN   265     112.506  91.784  54.673  1.00  0.00           H  
ATOM   3904 HE22 GLN   265     112.386  92.715  53.176  1.00  0.00           H  
ATOM   3905  C   GLN   265     107.215  88.026  54.100  1.00  0.00           C  
ATOM   3906  O   GLN   265     106.195  88.720  54.000  1.00  0.00           O  
ATOM   3907  N   ASP   266     107.249  86.788  53.600  1.00  0.00           N  
ATOM   3908  H   ASP   266     108.117  86.257  53.538  1.00  0.00           H  
ATOM   3909  CA  ASP   266     106.106  86.047  53.092  1.00  0.00           C  
ATOM   3910  HA  ASP   266     105.481  86.814  52.636  1.00  0.00           H  
ATOM   3911  CB  ASP   266     106.525  85.034  52.032  1.00  0.00           C  
ATOM   3912  HB2 ASP   266     105.619  84.592  51.615  1.00  0.00           H  
ATOM   3913  HB3 ASP   266     107.014  85.579  51.224  1.00  0.00           H  
ATOM   3914  CG  ASP   266     107.423  83.928  52.450  1.00  0.00           C  
ATOM   3915  OD1 ASP   266     108.023  83.220  51.601  1.00  0.00           O  
ATOM   3916  OD2 ASP   266     107.708  83.791  53.654  1.00  0.00           O  
ATOM   3917  C   ASP   266     105.196  85.402  54.150  1.00  0.00           C  
ATOM   3918  O   ASP   266     104.092  85.053  53.741  1.00  0.00           O  
ATOM   3919  N   SER   267     105.562  85.350  55.448  1.00  0.00           N  
ATOM   3920  H   SER   267     106.363  85.884  55.788  1.00  0.00           H  
ATOM   3921  CA  SER   267     104.929  84.579  56.530  1.00  0.00           C  
ATOM   3922  HA  SER   267     104.945  83.545  56.183  1.00  0.00           H  
ATOM   3923  CB  SER   267     105.661  84.725  57.837  1.00  0.00           C  
ATOM   3924  HB2 SER   267     105.150  84.136  58.597  1.00  0.00           H  
ATOM   3925  HB3 SER   267     106.663  84.308  57.732  1.00  0.00           H  
ATOM   3926  OG  SER   267     105.761  86.031  58.271  1.00  0.00           O  
ATOM   3927  HG  SER   267     106.435  86.503  57.738  1.00  0.00           H  
ATOM   3928  C   SER   267     103.542  85.057  56.803  1.00  0.00           C  
ATOM   3929  O   SER   267     103.050  85.998  56.173  1.00  0.00           O  
ATOM   3930  N   GLU   268     102.765  84.307  57.576  1.00  0.00           N  
ATOM   3931  H   GLU   268     103.108  83.474  58.052  1.00  0.00           H  
ATOM   3932  CA  GLU   268     101.271  84.590  57.849  1.00  0.00           C  
ATOM   3933  HA  GLU   268     100.895  84.885  56.870  1.00  0.00           H  
ATOM   3934  CB  GLU   268     100.454  83.374  58.332  1.00  0.00           C  
ATOM   3935  HB2 GLU   268     100.725  83.149  59.364  1.00  0.00           H  
ATOM   3936  HB3 GLU   268      99.395  83.633  58.329  1.00  0.00           H  
ATOM   3937  CG  GLU   268     100.670  82.100  57.457  1.00  0.00           C  
ATOM   3938  HG2 GLU   268     101.547  81.583  57.848  1.00  0.00           H  
ATOM   3939  HG3 GLU   268      99.815  81.444  57.621  1.00  0.00           H  
ATOM   3940  CD  GLU   268     100.864  82.242  55.896  1.00  0.00           C  
ATOM   3941  OE1 GLU   268     100.028  82.935  55.240  1.00  0.00           O  
ATOM   3942  OE2 GLU   268     101.870  81.731  55.334  1.00  0.00           O  
ATOM   3943  C   GLU   268     101.077  85.717  58.895  1.00  0.00           C  
ATOM   3944  O   GLU   268     101.904  85.942  59.762  1.00  0.00           O  
ATOM   3945  N   VAL   269      99.995  86.475  58.826  1.00  0.00           N  
ATOM   3946  H   VAL   269      99.228  86.254  58.192  1.00  0.00           H  
ATOM   3947  CA  VAL   269      99.738  87.682  59.602  1.00  0.00           C  
ATOM   3948  HA  VAL   269     100.526  87.722  60.354  1.00  0.00           H  
ATOM   3949  CB  VAL   269      99.827  88.958  58.690  1.00  0.00           C  
ATOM   3950  HB  VAL   269      99.037  88.812  57.951  1.00  0.00           H  
ATOM   3951  CG1 VAL   269      99.467  90.332  59.387  1.00  0.00           C  
ATOM   3952 HG11 VAL   269      99.561  91.143  58.665  1.00  0.00           H  
ATOM   3953 HG12 VAL   269      98.443  90.295  59.758  1.00  0.00           H  
ATOM   3954 HG13 VAL   269     100.149  90.506  60.220  1.00  0.00           H  
ATOM   3955  CG2 VAL   269     101.182  89.040  57.995  1.00  0.00           C  
ATOM   3956 HG21 VAL   269     101.216  89.931  57.369  1.00  0.00           H  
ATOM   3957 HG22 VAL   269     101.971  89.092  58.744  1.00  0.00           H  
ATOM   3958 HG23 VAL   269     101.327  88.155  57.374  1.00  0.00           H  
ATOM   3959  C   VAL   269      98.458  87.662  60.386  1.00  0.00           C  
ATOM   3960  O   VAL   269      97.397  87.364  59.845  1.00  0.00           O  
ATOM   3961  N   ALA   270      98.513  88.267  61.593  1.00  0.00           N  
ATOM   3962  H   ALA   270      99.269  88.892  61.876  1.00  0.00           H  
ATOM   3963  CA  ALA   270      97.502  88.079  62.597  1.00  0.00           C  
ATOM   3964  HA  ALA   270      96.553  87.793  62.144  1.00  0.00           H  
ATOM   3965  CB  ALA   270      98.101  87.081  63.507  1.00  0.00           C  
ATOM   3966  HB1 ALA   270      97.404  86.864  64.317  1.00  0.00           H  
ATOM   3967  HB2 ALA   270      98.312  86.166  62.955  1.00  0.00           H  
ATOM   3968  HB3 ALA   270      99.028  87.478  63.923  1.00  0.00           H  
ATOM   3969  C   ALA   270      97.236  89.385  63.433  1.00  0.00           C  
ATOM   3970  O   ALA   270      98.133  90.212  63.586  1.00  0.00           O  
ATOM   3971  N   LEU   271      96.026  89.506  63.933  1.00  0.00           N  
ATOM   3972  H   LEU   271      95.360  88.739  63.855  1.00  0.00           H  
ATOM   3973  CA  LEU   271      95.438  90.637  64.630  1.00  0.00           C  
ATOM   3974  HA  LEU   271      96.241  91.253  65.033  1.00  0.00           H  
ATOM   3975  CB  LEU   271      94.592  91.517  63.633  1.00  0.00           C  
ATOM   3976  HB2 LEU   271      95.218  91.820  62.794  1.00  0.00           H  
ATOM   3977  HB3 LEU   271      93.778  90.920  63.223  1.00  0.00           H  
ATOM   3978  CG  LEU   271      94.010  92.783  64.330  1.00  0.00           C  
ATOM   3979  HG  LEU   271      93.449  92.500  65.221  1.00  0.00           H  
ATOM   3980  CD1 LEU   271      95.171  93.722  64.682  1.00  0.00           C  
ATOM   3981 HD11 LEU   271      94.782  94.615  65.171  1.00  0.00           H  
ATOM   3982 HD12 LEU   271      95.862  93.211  65.353  1.00  0.00           H  
ATOM   3983 HD13 LEU   271      95.697  94.007  63.770  1.00  0.00           H  
ATOM   3984  CD2 LEU   271      93.106  93.533  63.298  1.00  0.00           C  
ATOM   3985 HD21 LEU   271      92.685  94.424  63.763  1.00  0.00           H  
ATOM   3986 HD22 LEU   271      93.704  93.822  62.433  1.00  0.00           H  
ATOM   3987 HD23 LEU   271      92.298  92.875  62.976  1.00  0.00           H  
ATOM   3988  C   LEU   271      94.550  90.141  65.837  1.00  0.00           C  
ATOM   3989  O   LEU   271      93.739  89.202  65.787  1.00  0.00           O  
ATOM   3990  N   VAL   272      94.781  90.756  67.000  1.00  0.00           N  
ATOM   3991  H   VAL   272      95.347  91.602  67.060  1.00  0.00           H  
ATOM   3992  CA  VAL   272      94.272  90.319  68.317  1.00  0.00           C  
ATOM   3993  HA  VAL   272      93.423  89.656  68.150  1.00  0.00           H  
ATOM   3994  CB  VAL   272      95.287  89.420  69.136  1.00  0.00           C  
ATOM   3995  HB  VAL   272      96.059  90.143  69.399  1.00  0.00           H  
ATOM   3996  CG1 VAL   272      94.748  88.760  70.454  1.00  0.00           C  
ATOM   3997 HG11 VAL   272      95.541  88.172  70.917  1.00  0.00           H  
ATOM   3998 HG12 VAL   272      94.423  89.537  71.144  1.00  0.00           H  
ATOM   3999 HG13 VAL   272      93.906  88.109  70.217  1.00  0.00           H  
ATOM   4000  CG2 VAL   272      95.778  88.218  68.280  1.00  0.00           C  
ATOM   4001 HG21 VAL   272      96.474  87.616  68.864  1.00  0.00           H  
ATOM   4002 HG22 VAL   272      94.924  87.606  67.989  1.00  0.00           H  
ATOM   4003 HG23 VAL   272      96.280  88.589  67.386  1.00  0.00           H  
ATOM   4004  C   VAL   272      93.802  91.591  69.117  1.00  0.00           C  
ATOM   4005  O   VAL   272      94.545  92.519  69.355  1.00  0.00           O  
ATOM   4006  N   THR   273      92.542  91.684  69.593  1.00  0.00           N  
ATOM   4007  H   THR   273      91.865  90.991  69.275  1.00  0.00           H  
ATOM   4008  CA  THR   273      91.859  92.615  70.528  1.00  0.00           C  
ATOM   4009  HA  THR   273      92.456  93.504  70.324  1.00  0.00           H  
ATOM   4010  CB  THR   273      90.379  92.786  70.218  1.00  0.00           C  
ATOM   4011  HB  THR   273      89.980  93.631  70.780  1.00  0.00           H  
ATOM   4012  CG2 THR   273      90.164  93.076  68.693  1.00  0.00           C  
ATOM   4013 HG21 THR   273      89.100  93.194  68.492  1.00  0.00           H  
ATOM   4014 HG22 THR   273      90.691  93.990  68.420  1.00  0.00           H  
ATOM   4015 HG23 THR   273      90.553  92.244  68.107  1.00  0.00           H  
ATOM   4016  OG1 THR   273      89.723  91.619  70.573  1.00  0.00           O  
ATOM   4017  HG1 THR   273      88.766  91.710  70.383  1.00  0.00           H  
ATOM   4018  C   THR   273      91.958  92.385  72.009  1.00  0.00           C  
ATOM   4019  O   THR   273      92.227  91.262  72.476  1.00  0.00           O  
ATOM   4020  N   GLY   274      91.880  93.424  72.846  1.00  0.00           N  
ATOM   4021  H   GLY   274      91.587  94.348  72.526  1.00  0.00           H  
ATOM   4022  CA  GLY   274      92.195  93.403  74.323  1.00  0.00           C  
ATOM   4023  HA2 GLY   274      92.346  94.434  74.645  1.00  0.00           H  
ATOM   4024  HA3 GLY   274      91.313  93.033  74.845  1.00  0.00           H  
ATOM   4025  C   GLY   274      93.404  92.582  74.803  1.00  0.00           C  
ATOM   4026  O   GLY   274      93.198  91.733  75.697  1.00  0.00           O  
ATOM   4027  N   ALA   275      94.548  92.755  74.166  1.00  0.00           N  
ATOM   4028  H   ALA   275      94.710  93.496  73.482  1.00  0.00           H  
ATOM   4029  CA  ALA   275      95.684  91.897  74.388  1.00  0.00           C  
ATOM   4030  HA  ALA   275      95.342  90.876  74.554  1.00  0.00           H  
ATOM   4031  CB  ALA   275      96.556  92.040  73.125  1.00  0.00           C  
ATOM   4032  HB1 ALA   275      97.443  91.415  73.221  1.00  0.00           H  
ATOM   4033  HB2 ALA   275      95.984  91.729  72.250  1.00  0.00           H  
ATOM   4034  HB3 ALA   275      96.857  93.082  73.006  1.00  0.00           H  
ATOM   4035  C   ALA   275      96.467  92.199  75.639  1.00  0.00           C  
ATOM   4036  O   ALA   275      97.496  91.563  75.879  1.00  0.00           O  
ATOM   4037  N   THR   276      96.000  93.099  76.535  1.00  0.00           N  
ATOM   4038  H   THR   276      95.142  93.638  76.410  1.00  0.00           H  
ATOM   4039  CA  THR   276      96.729  93.378  77.811  1.00  0.00           C  
ATOM   4040  HA  THR   276      97.754  93.030  77.687  1.00  0.00           H  
ATOM   4041  CB  THR   276      96.723  94.901  78.072  1.00  0.00           C  
ATOM   4042  HB  THR   276      97.018  95.001  79.117  1.00  0.00           H  
ATOM   4043  CG2 THR   276      97.674  95.600  77.048  1.00  0.00           C  
ATOM   4044 HG21 THR   276      97.674  96.675  77.227  1.00  0.00           H  
ATOM   4045 HG22 THR   276      98.685  95.212  77.167  1.00  0.00           H  
ATOM   4046 HG23 THR   276      97.326  95.401  76.034  1.00  0.00           H  
ATOM   4047  OG1 THR   276      95.494  95.522  77.876  1.00  0.00           O  
ATOM   4048  HG1 THR   276      94.864  95.228  78.567  1.00  0.00           H  
ATOM   4049  C   THR   276      96.207  92.575  79.025  1.00  0.00           C  
ATOM   4050  O   THR   276      96.770  92.557  80.137  1.00  0.00           O  
ATOM   4051  N   SER   277      95.200  91.691  78.891  1.00  0.00           N  
ATOM   4052  H   SER   277      94.533  91.783  78.125  1.00  0.00           H  
ATOM   4053  CA  SER   277      94.876  90.501  79.752  1.00  0.00           C  
ATOM   4054  HA  SER   277      95.574  90.532  80.588  1.00  0.00           H  
ATOM   4055  CB  SER   277      93.462  90.652  80.141  1.00  0.00           C  
ATOM   4056  HB2 SER   277      93.257  91.697  80.373  1.00  0.00           H  
ATOM   4057  HB3 SER   277      92.821  90.379  79.303  1.00  0.00           H  
ATOM   4058  OG  SER   277      93.151  89.858  81.245  1.00  0.00           O  
ATOM   4059  HG  SER   277      92.234  89.523  81.159  1.00  0.00           H  
ATOM   4060  C   SER   277      95.172  89.106  79.226  1.00  0.00           C  
ATOM   4061  O   SER   277      95.545  88.913  78.066  1.00  0.00           O  
ATOM   4062  N   GLY   278      95.271  88.112  80.167  1.00  0.00           N  
ATOM   4063  H   GLY   278      94.760  88.121  81.050  1.00  0.00           H  
ATOM   4064  CA  GLY   278      96.142  86.917  79.984  1.00  0.00           C  
ATOM   4065  HA2 GLY   278      97.100  87.247  79.582  1.00  0.00           H  
ATOM   4066  HA3 GLY   278      96.339  86.480  80.963  1.00  0.00           H  
ATOM   4067  C   GLY   278      95.583  85.826  79.071  1.00  0.00           C  
ATOM   4068  O   GLY   278      96.448  85.090  78.645  1.00  0.00           O  
ATOM   4069  N   ILE   279      94.262  85.710  78.827  1.00  0.00           N  
ATOM   4070  H   ILE   279      93.506  86.105  79.387  1.00  0.00           H  
ATOM   4071  CA  ILE   279      93.864  84.925  77.619  1.00  0.00           C  
ATOM   4072  HA  ILE   279      94.396  83.981  77.742  1.00  0.00           H  
ATOM   4073  CB  ILE   279      92.347  84.576  77.543  1.00  0.00           C  
ATOM   4074  HB  ILE   279      91.823  85.520  77.697  1.00  0.00           H  
ATOM   4075  CG2 ILE   279      91.902  83.997  76.205  1.00  0.00           C  
ATOM   4076 HG21 ILE   279      90.834  83.783  76.239  1.00  0.00           H  
ATOM   4077 HG22 ILE   279      92.103  84.718  75.411  1.00  0.00           H  
ATOM   4078 HG23 ILE   279      92.450  83.076  76.006  1.00  0.00           H  
ATOM   4079  CG1 ILE   279      92.025  83.525  78.599  1.00  0.00           C  
ATOM   4080 HG12 ILE   279      91.873  82.549  78.139  1.00  0.00           H  
ATOM   4081 HG13 ILE   279      92.850  83.419  79.305  1.00  0.00           H  
ATOM   4082  CD1 ILE   279      90.739  83.999  79.323  1.00  0.00           C  
ATOM   4083 HD11 ILE   279      90.467  83.275  80.091  1.00  0.00           H  
ATOM   4084 HD12 ILE   279      90.918  84.969  79.786  1.00  0.00           H  
ATOM   4085 HD13 ILE   279      89.927  84.085  78.602  1.00  0.00           H  
ATOM   4086  C   ILE   279      94.335  85.591  76.269  1.00  0.00           C  
ATOM   4087  O   ILE   279      95.100  84.979  75.547  1.00  0.00           O  
ATOM   4088  N   GLY   280      94.081  86.817  75.934  1.00  0.00           N  
ATOM   4089  H   GLY   280      93.536  87.457  76.512  1.00  0.00           H  
ATOM   4090  CA  GLY   280      94.558  87.404  74.681  1.00  0.00           C  
ATOM   4091  HA2 GLY   280      94.095  86.886  73.841  1.00  0.00           H  
ATOM   4092  HA3 GLY   280      94.240  88.446  74.627  1.00  0.00           H  
ATOM   4093  C   GLY   280      96.065  87.333  74.546  1.00  0.00           C  
ATOM   4094  O   GLY   280      96.541  86.936  73.454  1.00  0.00           O  
ATOM   4095  N   LEU   281      96.825  87.554  75.627  1.00  0.00           N  
ATOM   4096  H   LEU   281      96.424  87.781  76.537  1.00  0.00           H  
ATOM   4097  CA  LEU   281      98.303  87.500  75.649  1.00  0.00           C  
ATOM   4098  HA  LEU   281      98.658  88.167  74.863  1.00  0.00           H  
ATOM   4099  CB  LEU   281      98.827  87.944  76.981  1.00  0.00           C  
ATOM   4100  HB2 LEU   281      98.500  88.972  77.146  1.00  0.00           H  
ATOM   4101  HB3 LEU   281      98.356  87.332  77.750  1.00  0.00           H  
ATOM   4102  CG  LEU   281     100.310  87.893  77.192  1.00  0.00           C  
ATOM   4103  HG  LEU   281     100.694  86.875  77.125  1.00  0.00           H  
ATOM   4104  CD1 LEU   281     100.975  88.796  76.123  1.00  0.00           C  
ATOM   4105 HD11 LEU   281     102.057  88.777  76.253  1.00  0.00           H  
ATOM   4106 HD12 LEU   281     100.722  88.429  75.128  1.00  0.00           H  
ATOM   4107 HD13 LEU   281     100.614  89.818  76.235  1.00  0.00           H  
ATOM   4108  CD2 LEU   281     100.584  88.545  78.621  1.00  0.00           C  
ATOM   4109 HD21 LEU   281     101.655  88.533  78.826  1.00  0.00           H  
ATOM   4110 HD22 LEU   281     100.225  89.574  78.625  1.00  0.00           H  
ATOM   4111 HD23 LEU   281     100.060  87.974  79.387  1.00  0.00           H  
ATOM   4112  C   LEU   281      98.831  86.034  75.369  1.00  0.00           C  
ATOM   4113  O   LEU   281      99.806  85.915  74.617  1.00  0.00           O  
ATOM   4114  N   GLU   282      98.256  85.051  76.056  1.00  0.00           N  
ATOM   4115  H   GLU   282      97.517  85.207  76.742  1.00  0.00           H  
ATOM   4116  CA  GLU   282      98.621  83.668  75.899  1.00  0.00           C  
ATOM   4117  HA  GLU   282      99.658  83.566  76.219  1.00  0.00           H  
ATOM   4118  CB  GLU   282      97.833  82.696  76.852  1.00  0.00           C  
ATOM   4119  HB2 GLU   282      98.011  82.969  77.893  1.00  0.00           H  
ATOM   4120  HB3 GLU   282      96.761  82.787  76.678  1.00  0.00           H  
ATOM   4121  CG  GLU   282      98.279  81.268  76.608  1.00  0.00           C  
ATOM   4122  HG2 GLU   282      97.557  80.585  77.054  1.00  0.00           H  
ATOM   4123  HG3 GLU   282      98.282  81.073  75.536  1.00  0.00           H  
ATOM   4124  CD  GLU   282      99.704  80.968  77.192  1.00  0.00           C  
ATOM   4125  OE1 GLU   282     100.280  81.838  77.881  1.00  0.00           O  
ATOM   4126  OE2 GLU   282     100.208  79.837  77.090  1.00  0.00           O  
ATOM   4127  C   GLU   282      98.550  83.263  74.425  1.00  0.00           C  
ATOM   4128  O   GLU   282      99.364  82.529  73.936  1.00  0.00           O  
ATOM   4129  N   ILE   283      97.458  83.615  73.732  1.00  0.00           N  
ATOM   4130  H   ILE   283      96.675  84.133  74.131  1.00  0.00           H  
ATOM   4131  CA  ILE   283      97.300  83.289  72.357  1.00  0.00           C  
ATOM   4132  HA  ILE   283      97.534  82.241  72.171  1.00  0.00           H  
ATOM   4133  CB  ILE   283      95.800  83.601  71.986  1.00  0.00           C  
ATOM   4134  HB  ILE   283      95.591  84.607  72.352  1.00  0.00           H  
ATOM   4135  CG2 ILE   283      95.476  83.731  70.462  1.00  0.00           C  
ATOM   4136 HG21 ILE   283      94.415  83.946  70.334  1.00  0.00           H  
ATOM   4137 HG22 ILE   283      96.064  84.543  70.033  1.00  0.00           H  
ATOM   4138 HG23 ILE   283      95.721  82.798  69.957  1.00  0.00           H  
ATOM   4139  CG1 ILE   283      94.907  82.548  72.682  1.00  0.00           C  
ATOM   4140 HG12 ILE   283      94.903  81.620  72.112  1.00  0.00           H  
ATOM   4141 HG13 ILE   283      95.300  82.314  73.672  1.00  0.00           H  
ATOM   4142  CD1 ILE   283      93.439  83.125  72.800  1.00  0.00           C  
ATOM   4143 HD11 ILE   283      92.799  82.391  73.289  1.00  0.00           H  
ATOM   4144 HD12 ILE   283      93.454  84.043  73.387  1.00  0.00           H  
ATOM   4145 HD13 ILE   283      93.051  83.337  71.803  1.00  0.00           H  
ATOM   4146  C   ILE   283      98.283  84.154  71.478  1.00  0.00           C  
ATOM   4147  O   ILE   283      98.722  83.596  70.493  1.00  0.00           O  
ATOM   4148  N   ALA   284      98.615  85.375  71.830  1.00  0.00           N  
ATOM   4149  H   ALA   284      98.205  85.849  72.636  1.00  0.00           H  
ATOM   4150  CA  ALA   284      99.608  86.197  71.113  1.00  0.00           C  
ATOM   4151  HA  ALA   284      99.400  86.175  70.043  1.00  0.00           H  
ATOM   4152  CB  ALA   284      99.498  87.652  71.602  1.00  0.00           C  
ATOM   4153  HB1 ALA   284     100.229  88.269  71.077  1.00  0.00           H  
ATOM   4154  HB2 ALA   284      98.495  88.029  71.403  1.00  0.00           H  
ATOM   4155  HB3 ALA   284      99.694  87.692  72.673  1.00  0.00           H  
ATOM   4156  C   ALA   284     101.012  85.634  71.284  1.00  0.00           C  
ATOM   4157  O   ALA   284     101.771  85.780  70.312  1.00  0.00           O  
ATOM   4158  N   ARG   285     101.404  85.007  72.413  1.00  0.00           N  
ATOM   4159  H   ARG   285     100.890  85.079  73.292  1.00  0.00           H  
ATOM   4160  CA  ARG   285     102.651  84.122  72.510  1.00  0.00           C  
ATOM   4161  HA  ARG   285     103.423  84.753  72.070  1.00  0.00           H  
ATOM   4162  CB  ARG   285     103.162  83.798  73.925  1.00  0.00           C  
ATOM   4163  HB2 ARG   285     102.415  83.182  74.426  1.00  0.00           H  
ATOM   4164  HB3 ARG   285     104.065  83.195  73.834  1.00  0.00           H  
ATOM   4165  CG  ARG   285     103.475  85.004  74.822  1.00  0.00           C  
ATOM   4166  HG2 ARG   285     104.206  85.629  74.311  1.00  0.00           H  
ATOM   4167  HG3 ARG   285     102.566  85.596  74.927  1.00  0.00           H  
ATOM   4168  CD  ARG   285     104.029  84.677  76.274  1.00  0.00           C  
ATOM   4169  HD2 ARG   285     104.897  84.024  76.189  1.00  0.00           H  
ATOM   4170  HD3 ARG   285     104.369  85.599  76.746  1.00  0.00           H  
ATOM   4171  NE  ARG   285     103.040  84.046  77.119  1.00  0.00           N  
ATOM   4172  HE  ARG   285     102.627  83.168  76.808  1.00  0.00           H  
ATOM   4173  CZ  ARG   285     102.656  84.537  78.240  1.00  0.00           C  
ATOM   4174  NH1 ARG   285     103.357  85.421  78.984  1.00  0.00           N  
ATOM   4175 HH11 ARG   285     104.268  85.748  78.662  1.00  0.00           H  
ATOM   4176 HH12 ARG   285     102.975  85.760  79.867  1.00  0.00           H  
ATOM   4177  NH2 ARG   285     101.491  84.233  78.700  1.00  0.00           N  
ATOM   4178 HH21 ARG   285     100.883  83.608  78.171  1.00  0.00           H  
ATOM   4179 HH22 ARG   285     101.178  84.619  79.590  1.00  0.00           H  
ATOM   4180  C   ARG   285     102.488  82.830  71.718  1.00  0.00           C  
ATOM   4181  O   ARG   285     103.368  82.442  70.895  1.00  0.00           O  
ATOM   4182  N   ARG   286     101.343  82.140  71.780  1.00  0.00           N  
ATOM   4183  H   ARG   286     100.529  82.445  72.316  1.00  0.00           H  
ATOM   4184  CA  ARG   286     101.152  80.871  71.077  1.00  0.00           C  
ATOM   4185  HA  ARG   286     102.008  80.237  71.305  1.00  0.00           H  
ATOM   4186  CB  ARG   286      99.940  80.115  71.620  1.00  0.00           C  
ATOM   4187  HB2 ARG   286     100.089  79.892  72.676  1.00  0.00           H  
ATOM   4188  HB3 ARG   286      99.052  80.744  71.549  1.00  0.00           H  
ATOM   4189  CG  ARG   286      99.704  78.751  70.808  1.00  0.00           C  
ATOM   4190  HG2 ARG   286      98.729  78.337  71.065  1.00  0.00           H  
ATOM   4191  HG3 ARG   286      99.689  78.960  69.738  1.00  0.00           H  
ATOM   4192  CD  ARG   286     100.794  77.723  71.116  1.00  0.00           C  
ATOM   4193  HD2 ARG   286     101.775  78.123  70.859  1.00  0.00           H  
ATOM   4194  HD3 ARG   286     100.811  77.498  72.182  1.00  0.00           H  
ATOM   4195  NE  ARG   286     100.525  76.514  70.348  1.00  0.00           N  
ATOM   4196  HE  ARG   286     100.768  76.571  69.359  1.00  0.00           H  
ATOM   4197  CZ  ARG   286     100.018  75.365  70.727  1.00  0.00           C  
ATOM   4198  NH1 ARG   286      99.512  75.182  71.896  1.00  0.00           N  
ATOM   4199 HH11 ARG   286      99.494  75.947  72.571  1.00  0.00           H  
ATOM   4200 HH12 ARG   286      99.129  74.271  72.149  1.00  0.00           H  
ATOM   4201  NH2 ARG   286      99.922  74.365  69.874  1.00  0.00           N  
ATOM   4202 HH21 ARG   286     100.244  74.482  68.913  1.00  0.00           H  
ATOM   4203 HH22 ARG   286      99.528  73.474  70.174  1.00  0.00           H  
ATOM   4204  C   ARG   286     101.242  80.986  69.523  1.00  0.00           C  
ATOM   4205  O   ARG   286     101.811  80.168  68.862  1.00  0.00           O  
ATOM   4206  N   LEU   287     100.678  82.074  68.955  1.00  0.00           N  
ATOM   4207  H   LEU   287     100.189  82.806  69.469  1.00  0.00           H  
ATOM   4208  CA  LEU   287     100.741  82.272  67.532  1.00  0.00           C  
ATOM   4209  HA  LEU   287     100.375  81.325  67.131  1.00  0.00           H  
ATOM   4210  CB  LEU   287      99.830  83.443  67.035  1.00  0.00           C  
ATOM   4211  HB2 LEU   287     100.077  84.334  67.613  1.00  0.00           H  
ATOM   4212  HB3 LEU   287     100.084  83.655  65.997  1.00  0.00           H  
ATOM   4213  CG  LEU   287      98.343  83.225  67.120  1.00  0.00           C  
ATOM   4214  HG  LEU   287      98.216  83.007  68.179  1.00  0.00           H  
ATOM   4215  CD1 LEU   287      97.571  84.484  66.673  1.00  0.00           C  
ATOM   4216 HD11 LEU   287      96.499  84.298  66.744  1.00  0.00           H  
ATOM   4217 HD12 LEU   287      97.838  85.322  67.317  1.00  0.00           H  
ATOM   4218 HD13 LEU   287      97.830  84.723  65.642  1.00  0.00           H  
ATOM   4219  CD2 LEU   287      97.764  82.050  66.420  1.00  0.00           C  
ATOM   4220 HD21 LEU   287      96.685  82.031  66.574  1.00  0.00           H  
ATOM   4221 HD22 LEU   287      97.978  82.121  65.354  1.00  0.00           H  
ATOM   4222 HD23 LEU   287      98.204  81.137  66.819  1.00  0.00           H  
ATOM   4223  C   LEU   287     102.139  82.513  67.011  1.00  0.00           C  
ATOM   4224  O   LEU   287     102.403  82.267  65.791  1.00  0.00           O  
ATOM   4225  N   GLY   288     103.111  82.974  67.782  1.00  0.00           N  
ATOM   4226  H   GLY   288     102.940  83.262  68.745  1.00  0.00           H  
ATOM   4227  CA  GLY   288     104.507  83.133  67.396  1.00  0.00           C  
ATOM   4228  HA2 GLY   288     104.554  83.637  66.431  1.00  0.00           H  
ATOM   4229  HA3 GLY   288     105.004  83.781  68.120  1.00  0.00           H  
ATOM   4230  C   GLY   288     105.287  81.774  67.305  1.00  0.00           C  
ATOM   4231  O   GLY   288     106.015  81.650  66.326  1.00  0.00           O  
ATOM   4232  N   LYS   289     104.922  80.781  68.151  1.00  0.00           N  
ATOM   4233  H   LYS   289     104.302  80.917  68.949  1.00  0.00           H  
ATOM   4234  CA  LYS   289     105.402  79.383  67.984  1.00  0.00           C  
ATOM   4235  HA  LYS   289     106.481  79.482  67.868  1.00  0.00           H  
ATOM   4236  CB  LYS   289     105.054  78.497  69.227  1.00  0.00           C  
ATOM   4237  HB2 LYS   289     103.976  78.496  69.378  1.00  0.00           H  
ATOM   4238  HB3 LYS   289     105.349  77.467  69.027  1.00  0.00           H  
ATOM   4239  CG  LYS   289     105.758  78.989  70.536  1.00  0.00           C  
ATOM   4240  HG2 LYS   289     106.829  79.064  70.353  1.00  0.00           H  
ATOM   4241  HG3 LYS   289     105.403  79.993  70.768  1.00  0.00           H  
ATOM   4242  CD  LYS   289     105.533  78.105  71.740  1.00  0.00           C  
ATOM   4243  HD2 LYS   289     105.782  78.641  72.656  1.00  0.00           H  
ATOM   4244  HD3 LYS   289     104.481  77.824  71.811  1.00  0.00           H  
ATOM   4245  CE  LYS   289     106.425  76.830  71.601  1.00  0.00           C  
ATOM   4246  HE2 LYS   289     106.126  76.266  70.717  1.00  0.00           H  
ATOM   4247  HE3 LYS   289     107.464  77.123  71.456  1.00  0.00           H  
ATOM   4248  NZ  LYS   289     106.305  75.959  72.827  1.00  0.00           N  
ATOM   4249  HZ1 LYS   289     106.906  75.117  72.714  1.00  0.00           H  
ATOM   4250  HZ2 LYS   289     106.612  76.493  73.664  1.00  0.00           H  
ATOM   4251  HZ3 LYS   289     105.315  75.664  72.949  1.00  0.00           H  
ATOM   4252  C   LYS   289     104.837  78.689  66.761  1.00  0.00           C  
ATOM   4253  O   LYS   289     105.564  78.077  65.987  1.00  0.00           O  
ATOM   4254  N   GLU   290     103.533  78.871  66.469  1.00  0.00           N  
ATOM   4255  H   GLU   290     102.897  79.262  67.165  1.00  0.00           H  
ATOM   4256  CA  GLU   290     102.814  78.570  65.194  1.00  0.00           C  
ATOM   4257  HA  GLU   290     103.056  77.527  64.998  1.00  0.00           H  
ATOM   4258  CB  GLU   290     101.260  78.547  65.275  1.00  0.00           C  
ATOM   4259  HB2 GLU   290     100.942  79.577  65.440  1.00  0.00           H  
ATOM   4260  HB3 GLU   290     100.902  78.258  64.287  1.00  0.00           H  
ATOM   4261  CG  GLU   290     100.519  77.714  66.253  1.00  0.00           C  
ATOM   4262  HG2 GLU   290     100.664  78.159  67.238  1.00  0.00           H  
ATOM   4263  HG3 GLU   290      99.458  77.798  66.018  1.00  0.00           H  
ATOM   4264  CD  GLU   290     100.847  76.227  66.370  1.00  0.00           C  
ATOM   4265  OE1 GLU   290     101.209  75.624  65.316  1.00  0.00           O  
ATOM   4266  OE2 GLU   290     100.822  75.668  67.471  1.00  0.00           O  
ATOM   4267  C   GLU   290     103.356  79.397  63.999  1.00  0.00           C  
ATOM   4268  O   GLU   290     103.151  78.971  62.871  1.00  0.00           O  
ATOM   4269  N   GLY   291     104.187  80.415  64.167  1.00  0.00           N  
ATOM   4270  H   GLY   291     104.331  80.810  65.095  1.00  0.00           H  
ATOM   4271  CA  GLY   291     104.985  81.113  63.180  1.00  0.00           C  
ATOM   4272  HA2 GLY   291     105.983  81.231  63.602  1.00  0.00           H  
ATOM   4273  HA3 GLY   291     105.080  80.451  62.320  1.00  0.00           H  
ATOM   4274  C   GLY   291     104.562  82.478  62.648  1.00  0.00           C  
ATOM   4275  O   GLY   291     105.192  82.974  61.739  1.00  0.00           O  
ATOM   4276  N   LEU   292     103.474  83.039  63.207  1.00  0.00           N  
ATOM   4277  H   LEU   292     103.076  82.736  64.095  1.00  0.00           H  
ATOM   4278  CA  LEU   292     102.748  84.163  62.568  1.00  0.00           C  
ATOM   4279  HA  LEU   292     102.811  84.042  61.486  1.00  0.00           H  
ATOM   4280  CB  LEU   292     101.212  84.174  62.852  1.00  0.00           C  
ATOM   4281  HB2 LEU   292     101.056  84.303  63.922  1.00  0.00           H  
ATOM   4282  HB3 LEU   292     100.774  85.041  62.358  1.00  0.00           H  
ATOM   4283  CG  LEU   292     100.442  82.887  62.386  1.00  0.00           C  
ATOM   4284  HG  LEU   292     100.920  82.509  61.482  1.00  0.00           H  
ATOM   4285  CD1 LEU   292     100.496  81.791  63.433  1.00  0.00           C  
ATOM   4286 HD11 LEU   292      99.952  80.917  63.073  1.00  0.00           H  
ATOM   4287 HD12 LEU   292     101.534  81.519  63.623  1.00  0.00           H  
ATOM   4288 HD13 LEU   292     100.040  82.147  64.357  1.00  0.00           H  
ATOM   4289  CD2 LEU   292      99.000  83.255  62.115  1.00  0.00           C  
ATOM   4290 HD21 LEU   292      98.453  82.369  61.789  1.00  0.00           H  
ATOM   4291 HD22 LEU   292      98.547  83.647  63.026  1.00  0.00           H  
ATOM   4292 HD23 LEU   292      98.957  84.015  61.334  1.00  0.00           H  
ATOM   4293  C   LEU   292     103.414  85.449  62.994  1.00  0.00           C  
ATOM   4294  O   LEU   292     104.206  85.525  63.924  1.00  0.00           O  
ATOM   4295  N   ARG   293     103.087  86.608  62.432  1.00  0.00           N  
ATOM   4296  H   ARG   293     102.508  86.586  61.592  1.00  0.00           H  
ATOM   4297  CA  ARG   293     103.384  87.990  62.757  1.00  0.00           C  
ATOM   4298  HA  ARG   293     104.171  88.023  63.510  1.00  0.00           H  
ATOM   4299  CB  ARG   293     103.873  88.756  61.464  1.00  0.00           C  
ATOM   4300  HB2 ARG   293     103.122  88.676  60.678  1.00  0.00           H  
ATOM   4301  HB3 ARG   293     103.993  89.817  61.683  1.00  0.00           H  
ATOM   4302  CG  ARG   293     105.178  88.182  60.983  1.00  0.00           C  
ATOM   4303  HG2 ARG   293     105.868  88.111  61.826  1.00  0.00           H  
ATOM   4304  HG3 ARG   293     105.010  87.167  60.622  1.00  0.00           H  
ATOM   4305  CD  ARG   293     105.823  89.004  59.881  1.00  0.00           C  
ATOM   4306  HD2 ARG   293     105.734  90.072  60.083  1.00  0.00           H  
ATOM   4307  HD3 ARG   293     106.887  88.783  59.796  1.00  0.00           H  
ATOM   4308  NE  ARG   293     105.087  88.624  58.623  1.00  0.00           N  
ATOM   4309  HE  ARG   293     104.597  87.730  58.651  1.00  0.00           H  
ATOM   4310  CZ  ARG   293     104.987  89.309  57.463  1.00  0.00           C  
ATOM   4311  NH1 ARG   293     105.676  90.392  57.233  1.00  0.00           N  
ATOM   4312 HH11 ARG   293     106.317  90.749  57.942  1.00  0.00           H  
ATOM   4313 HH12 ARG   293     105.574  90.882  56.344  1.00  0.00           H  
ATOM   4314  NH2 ARG   293     104.369  88.762  56.468  1.00  0.00           N  
ATOM   4315 HH21 ARG   293     103.967  87.830  56.567  1.00  0.00           H  
ATOM   4316 HH22 ARG   293     104.283  89.262  55.583  1.00  0.00           H  
ATOM   4317  C   ARG   293     102.157  88.639  63.279  1.00  0.00           C  
ATOM   4318  O   ARG   293     101.096  88.527  62.648  1.00  0.00           O  
ATOM   4319  N   VAL   294     102.244  89.178  64.476  1.00  0.00           N  
ATOM   4320  H   VAL   294     103.116  89.490  64.903  1.00  0.00           H  
ATOM   4321  CA  VAL   294     101.091  89.368  65.275  1.00  0.00           C  
ATOM   4322  HA  VAL   294     100.174  89.127  64.738  1.00  0.00           H  
ATOM   4323  CB  VAL   294     101.071  88.395  66.454  1.00  0.00           C  
ATOM   4324  HB  VAL   294     101.729  88.812  67.216  1.00  0.00           H  
ATOM   4325  CG1 VAL   294      99.672  88.298  67.015  1.00  0.00           C  
ATOM   4326 HG11 VAL   294      99.665  87.604  67.854  1.00  0.00           H  
ATOM   4327 HG12 VAL   294      99.347  89.281  67.354  1.00  0.00           H  
ATOM   4328 HG13 VAL   294      98.995  87.938  66.241  1.00  0.00           H  
ATOM   4329  CG2 VAL   294     101.700  86.979  66.144  1.00  0.00           C  
ATOM   4330 HG21 VAL   294     101.644  86.352  67.033  1.00  0.00           H  
ATOM   4331 HG22 VAL   294     101.148  86.505  65.331  1.00  0.00           H  
ATOM   4332 HG23 VAL   294     102.744  87.099  65.851  1.00  0.00           H  
ATOM   4333  C   VAL   294     101.025  90.869  65.643  1.00  0.00           C  
ATOM   4334  O   VAL   294     101.769  91.285  66.513  1.00  0.00           O  
ATOM   4335  N   PHE   295      99.989  91.590  65.093  1.00  0.00           N  
ATOM   4336  H   PHE   295      99.405  91.249  64.328  1.00  0.00           H  
ATOM   4337  CA  PHE   295      99.642  92.912  65.560  1.00  0.00           C  
ATOM   4338  HA  PHE   295     100.538  93.415  65.921  1.00  0.00           H  
ATOM   4339  CB  PHE   295      99.125  93.749  64.412  1.00  0.00           C  
ATOM   4340  HB2 PHE   295      99.730  93.544  63.529  1.00  0.00           H  
ATOM   4341  HB3 PHE   295      98.108  93.436  64.180  1.00  0.00           H  
ATOM   4342  CG  PHE   295      99.128  95.228  64.663  1.00  0.00           C  
ATOM   4343  CD1 PHE   295      98.142  95.777  65.490  1.00  0.00           C  
ATOM   4344  HD1 PHE   295      97.321  95.183  65.863  1.00  0.00           H  
ATOM   4345  CE1 PHE   295      98.275  97.167  65.817  1.00  0.00           C  
ATOM   4346  HE1 PHE   295      97.637  97.600  66.574  1.00  0.00           H  
ATOM   4347  CZ  PHE   295      99.219  97.966  65.169  1.00  0.00           C  
ATOM   4348  HZ  PHE   295      99.188  99.040  65.269  1.00  0.00           H  
ATOM   4349  CE2 PHE   295     100.207  97.353  64.387  1.00  0.00           C  
ATOM   4350  HE2 PHE   295     101.025  97.944  64.003  1.00  0.00           H  
ATOM   4351  CD2 PHE   295     100.150  96.014  64.103  1.00  0.00           C  
ATOM   4352  HD2 PHE   295     100.886  95.565  63.452  1.00  0.00           H  
ATOM   4353  C   PHE   295      98.742  92.867  66.779  1.00  0.00           C  
ATOM   4354  O   PHE   295      97.771  92.125  66.623  1.00  0.00           O  
ATOM   4355  N   VAL   296      99.004  93.529  67.918  1.00  0.00           N  
ATOM   4356  H   VAL   296      99.823  94.129  68.020  1.00  0.00           H  
ATOM   4357  CA  VAL   296      98.173  93.480  69.145  1.00  0.00           C  
ATOM   4358  HA  VAL   296      97.368  92.772  68.948  1.00  0.00           H  
ATOM   4359  CB  VAL   296      98.974  93.003  70.325  1.00  0.00           C  
ATOM   4360  HB  VAL   296      98.362  93.303  71.175  1.00  0.00           H  
ATOM   4361  CG1 VAL   296      99.249  91.445  70.190  1.00  0.00           C  
ATOM   4362 HG11 VAL   296      99.830  91.103  71.046  1.00  0.00           H  
ATOM   4363 HG12 VAL   296      98.300  90.910  70.158  1.00  0.00           H  
ATOM   4364 HG13 VAL   296      99.806  91.251  69.273  1.00  0.00           H  
ATOM   4365  CG2 VAL   296     100.393  93.611  70.479  1.00  0.00           C  
ATOM   4366 HG21 VAL   296     100.874  93.191  71.364  1.00  0.00           H  
ATOM   4367 HG22 VAL   296     100.988  93.377  69.597  1.00  0.00           H  
ATOM   4368 HG23 VAL   296     100.315  94.693  70.587  1.00  0.00           H  
ATOM   4369  C   VAL   296      97.551  94.836  69.466  1.00  0.00           C  
ATOM   4370  O   VAL   296      97.989  95.883  68.968  1.00  0.00           O  
ATOM   4371  N   CYS   297      96.384  94.853  70.132  1.00  0.00           N  
ATOM   4372  H   CYS   297      95.901  94.023  70.481  1.00  0.00           H  
ATOM   4373  CA  CYS   297      95.736  96.077  70.395  1.00  0.00           C  
ATOM   4374  HA  CYS   297      96.488  96.828  70.640  1.00  0.00           H  
ATOM   4375  CB  CYS   297      94.905  96.468  69.102  1.00  0.00           C  
ATOM   4376  HB2 CYS   297      94.571  97.502  69.187  1.00  0.00           H  
ATOM   4377  HB3 CYS   297      95.553  96.412  68.227  1.00  0.00           H  
ATOM   4378  SG  CYS   297      93.505  95.417  68.861  1.00  0.00           S  
ATOM   4379  HG  CYS   297      93.855  94.180  69.047  1.00  0.00           H  
ATOM   4380  C   CYS   297      94.791  95.974  71.566  1.00  0.00           C  
ATOM   4381  O   CYS   297      94.301  94.921  72.001  1.00  0.00           O  
ATOM   4382  N   ALA   298      94.639  97.146  72.181  1.00  0.00           N  
ATOM   4383  H   ALA   298      94.955  98.027  71.776  1.00  0.00           H  
ATOM   4384  CA  ALA   298      93.994  97.311  73.521  1.00  0.00           C  
ATOM   4385  HA  ALA   298      93.079  96.727  73.414  1.00  0.00           H  
ATOM   4386  CB  ALA   298      94.929  96.794  74.636  1.00  0.00           C  
ATOM   4387  HB1 ALA   298      94.445  96.921  75.604  1.00  0.00           H  
ATOM   4388  HB2 ALA   298      95.142  95.737  74.473  1.00  0.00           H  
ATOM   4389  HB3 ALA   298      95.862  97.358  74.620  1.00  0.00           H  
ATOM   4390  C   ALA   298      93.546  98.737  73.925  1.00  0.00           C  
ATOM   4391  O   ALA   298      93.758  99.621  73.127  1.00  0.00           O  
ATOM   4392  N   ARG   299      92.995  98.927  75.094  1.00  0.00           N  
ATOM   4393  H   ARG   299      92.907  98.192  75.795  1.00  0.00           H  
ATOM   4394  CA  ARG   299      92.413 100.279  75.542  1.00  0.00           C  
ATOM   4395  HA  ARG   299      92.334 100.863  74.625  1.00  0.00           H  
ATOM   4396  CB  ARG   299      90.995 100.114  76.162  1.00  0.00           C  
ATOM   4397  HB2 ARG   299      90.555 101.105  76.267  1.00  0.00           H  
ATOM   4398  HB3 ARG   299      90.377  99.564  75.451  1.00  0.00           H  
ATOM   4399  CG  ARG   299      90.900  99.393  77.542  1.00  0.00           C  
ATOM   4400  HG2 ARG   299      91.586  98.547  77.564  1.00  0.00           H  
ATOM   4401  HG3 ARG   299      91.208 100.074  78.336  1.00  0.00           H  
ATOM   4402  CD  ARG   299      89.496  98.919  77.792  1.00  0.00           C  
ATOM   4403  HD2 ARG   299      88.828  99.764  77.963  1.00  0.00           H  
ATOM   4404  HD3 ARG   299      89.111  98.377  76.929  1.00  0.00           H  
ATOM   4405  NE  ARG   299      89.546  98.044  78.980  1.00  0.00           N  
ATOM   4406  HE  ARG   299      90.434  97.559  79.117  1.00  0.00           H  
ATOM   4407  CZ  ARG   299      88.645  97.794  79.875  1.00  0.00           C  
ATOM   4408  NH1 ARG   299      87.449  98.301  79.729  1.00  0.00           N  
ATOM   4409 HH11 ARG   299      87.237  98.884  78.918  1.00  0.00           H  
ATOM   4410 HH12 ARG   299      86.726  98.115  80.424  1.00  0.00           H  
ATOM   4411  NH2 ARG   299      88.929  96.859  80.788  1.00  0.00           N  
ATOM   4412 HH21 ARG   299      89.828  96.376  80.760  1.00  0.00           H  
ATOM   4413 HH22 ARG   299      88.249  96.629  81.512  1.00  0.00           H  
ATOM   4414  C   ARG   299      93.295 101.074  76.430  1.00  0.00           C  
ATOM   4415  O   ARG   299      92.966 102.202  76.813  1.00  0.00           O  
ATOM   4416  N   GLY   300      94.484 100.545  76.732  1.00  0.00           N  
ATOM   4417  H   GLY   300      94.742  99.585  76.502  1.00  0.00           H  
ATOM   4418  CA  GLY   300      95.580 101.315  77.452  1.00  0.00           C  
ATOM   4419  HA2 GLY   300      95.286 102.360  77.532  1.00  0.00           H  
ATOM   4420  HA3 GLY   300      95.676 100.932  78.467  1.00  0.00           H  
ATOM   4421  C   GLY   300      96.954 101.232  76.751  1.00  0.00           C  
ATOM   4422  O   GLY   300      97.386 100.066  76.436  1.00  0.00           O  
ATOM   4423  N   GLU   301      97.556 102.337  76.417  1.00  0.00           N  
ATOM   4424  H   GLU   301      97.255 103.240  76.784  1.00  0.00           H  
ATOM   4425  CA  GLU   301      98.743 102.470  75.478  1.00  0.00           C  
ATOM   4426  HA  GLU   301      98.574 101.823  74.617  1.00  0.00           H  
ATOM   4427  CB  GLU   301      98.822 103.937  75.052  1.00  0.00           C  
ATOM   4428  HB2 GLU   301      97.806 104.309  74.912  1.00  0.00           H  
ATOM   4429  HB3 GLU   301      99.260 104.509  75.870  1.00  0.00           H  
ATOM   4430  CG  GLU   301      99.643 104.234  73.742  1.00  0.00           C  
ATOM   4431  HG2 GLU   301      99.352 103.512  72.979  1.00  0.00           H  
ATOM   4432  HG3 GLU   301      99.364 105.221  73.373  1.00  0.00           H  
ATOM   4433  CD  GLU   301     101.131 104.189  73.902  1.00  0.00           C  
ATOM   4434  OE1 GLU   301     101.806 103.610  73.059  1.00  0.00           O  
ATOM   4435  OE2 GLU   301     101.624 104.763  74.953  1.00  0.00           O  
ATOM   4436  C   GLU   301     100.136 101.913  76.054  1.00  0.00           C  
ATOM   4437  O   GLU   301     100.886 101.174  75.467  1.00  0.00           O  
ATOM   4438  N   GLU   302     100.338 102.247  77.333  1.00  0.00           N  
ATOM   4439  H   GLU   302      99.750 102.896  77.854  1.00  0.00           H  
ATOM   4440  CA  GLU   302     101.449 101.688  78.093  1.00  0.00           C  
ATOM   4441  HA  GLU   302     102.309 101.677  77.424  1.00  0.00           H  
ATOM   4442  CB  GLU   302     101.711 102.599  79.311  1.00  0.00           C  
ATOM   4443  HB2 GLU   302     101.787 103.622  78.941  1.00  0.00           H  
ATOM   4444  HB3 GLU   302     100.828 102.555  79.946  1.00  0.00           H  
ATOM   4445  CG  GLU   302     102.957 102.341  80.229  1.00  0.00           C  
ATOM   4446  HG2 GLU   302     102.972 103.080  81.030  1.00  0.00           H  
ATOM   4447  HG3 GLU   302     102.861 101.362  80.698  1.00  0.00           H  
ATOM   4448  CD  GLU   302     104.244 102.403  79.479  1.00  0.00           C  
ATOM   4449  OE1 GLU   302     104.242 102.739  78.280  1.00  0.00           O  
ATOM   4450  OE2 GLU   302     105.246 102.194  80.185  1.00  0.00           O  
ATOM   4451  C   GLU   302     101.340 100.218  78.471  1.00  0.00           C  
ATOM   4452  O   GLU   302     102.313  99.511  78.454  1.00  0.00           O  
ATOM   4453  N   GLY   303     100.076  99.729  78.787  1.00  0.00           N  
ATOM   4454  H   GLY   303      99.248 100.319  78.861  1.00  0.00           H  
ATOM   4455  CA  GLY   303      99.818  98.314  79.042  1.00  0.00           C  
ATOM   4456  HA2 GLY   303     100.446  97.953  79.855  1.00  0.00           H  
ATOM   4457  HA3 GLY   303      98.783  98.164  79.348  1.00  0.00           H  
ATOM   4458  C   GLY   303     100.111  97.545  77.764  1.00  0.00           C  
ATOM   4459  O   GLY   303     100.830  96.571  77.865  1.00  0.00           O  
ATOM   4460  N   LEU   304      99.917  98.137  76.629  1.00  0.00           N  
ATOM   4461  H   LEU   304      99.447  99.041  76.554  1.00  0.00           H  
ATOM   4462  CA  LEU   304     100.340  97.594  75.324  1.00  0.00           C  
ATOM   4463  HA  LEU   304     100.134  96.536  75.168  1.00  0.00           H  
ATOM   4464  CB  LEU   304      99.470  98.414  74.248  1.00  0.00           C  
ATOM   4465  HB2 LEU   304      98.433  98.432  74.581  1.00  0.00           H  
ATOM   4466  HB3 LEU   304      99.819  99.446  74.233  1.00  0.00           H  
ATOM   4467  CG  LEU   304      99.516  97.862  72.821  1.00  0.00           C  
ATOM   4468  HG  LEU   304     100.547  97.591  72.597  1.00  0.00           H  
ATOM   4469  CD1 LEU   304      98.619  96.608  72.661  1.00  0.00           C  
ATOM   4470 HD11 LEU   304      98.678  96.247  71.635  1.00  0.00           H  
ATOM   4471 HD12 LEU   304      98.961  95.828  73.342  1.00  0.00           H  
ATOM   4472 HD13 LEU   304      97.587  96.868  72.895  1.00  0.00           H  
ATOM   4473  CD2 LEU   304      98.992  98.915  71.885  1.00  0.00           C  
ATOM   4474 HD21 LEU   304      99.018  98.539  70.862  1.00  0.00           H  
ATOM   4475 HD22 LEU   304      97.966  99.164  72.155  1.00  0.00           H  
ATOM   4476 HD23 LEU   304      99.613  99.808  71.958  1.00  0.00           H  
ATOM   4477  C   LEU   304     101.905  97.570  75.186  1.00  0.00           C  
ATOM   4478  O   LEU   304     102.423  96.525  74.821  1.00  0.00           O  
ATOM   4479  N   ARG   305     102.570  98.642  75.587  1.00  0.00           N  
ATOM   4480  H   ARG   305     102.129  99.474  75.979  1.00  0.00           H  
ATOM   4481  CA  ARG   305     104.047  98.718  75.494  1.00  0.00           C  
ATOM   4482  HA  ARG   305     104.349  98.421  74.490  1.00  0.00           H  
ATOM   4483  CB  ARG   305     104.577 100.190  75.651  1.00  0.00           C  
ATOM   4484  HB2 ARG   305     104.038 100.834  74.957  1.00  0.00           H  
ATOM   4485  HB3 ARG   305     104.349 100.542  76.657  1.00  0.00           H  
ATOM   4486  CG  ARG   305     106.039 100.334  75.408  1.00  0.00           C  
ATOM   4487  HG2 ARG   305     106.609  99.631  76.015  1.00  0.00           H  
ATOM   4488  HG3 ARG   305     106.286 100.128  74.367  1.00  0.00           H  
ATOM   4489  CD  ARG   305     106.379 101.781  75.778  1.00  0.00           C  
ATOM   4490  HD2 ARG   305     105.840 102.051  76.686  1.00  0.00           H  
ATOM   4491  HD3 ARG   305     107.442 101.849  76.008  1.00  0.00           H  
ATOM   4492  NE  ARG   305     106.055 102.752  74.724  1.00  0.00           N  
ATOM   4493  HE  ARG   305     106.779 102.955  74.035  1.00  0.00           H  
ATOM   4494  CZ  ARG   305     104.878 103.392  74.595  1.00  0.00           C  
ATOM   4495  NH1 ARG   305     103.972 103.324  75.555  1.00  0.00           N  
ATOM   4496 HH11 ARG   305     104.162 102.785  76.399  1.00  0.00           H  
ATOM   4497 HH12 ARG   305     103.082 103.812  75.451  1.00  0.00           H  
ATOM   4498  NH2 ARG   305     104.519 104.145  73.581  1.00  0.00           N  
ATOM   4499 HH21 ARG   305     105.157 104.284  72.797  1.00  0.00           H  
ATOM   4500 HH22 ARG   305     103.602 104.589  73.576  1.00  0.00           H  
ATOM   4501  C   ARG   305     104.700  97.713  76.478  1.00  0.00           C  
ATOM   4502  O   ARG   305     105.552  96.900  76.063  1.00  0.00           O  
ATOM   4503  N   THR   306     104.160  97.599  77.660  1.00  0.00           N  
ATOM   4504  H   THR   306     103.309  98.101  77.916  1.00  0.00           H  
ATOM   4505  CA  THR   306     104.674  96.764  78.756  1.00  0.00           C  
ATOM   4506  HA  THR   306     105.746  96.895  78.901  1.00  0.00           H  
ATOM   4507  CB  THR   306     103.949  97.216  79.978  1.00  0.00           C  
ATOM   4508  HB  THR   306     102.907  96.925  79.842  1.00  0.00           H  
ATOM   4509  CG2 THR   306     104.483  96.584  81.259  1.00  0.00           C  
ATOM   4510 HG21 THR   306     103.915  96.954  82.113  1.00  0.00           H  
ATOM   4511 HG22 THR   306     104.385  95.500  81.199  1.00  0.00           H  
ATOM   4512 HG23 THR   306     105.535  96.846  81.382  1.00  0.00           H  
ATOM   4513  OG1 THR   306     104.132  98.638  80.133  1.00  0.00           O  
ATOM   4514  HG1 THR   306     103.325  99.105  79.834  1.00  0.00           H  
ATOM   4515  C   THR   306     104.591  95.319  78.469  1.00  0.00           C  
ATOM   4516  O   THR   306     105.440  94.571  78.705  1.00  0.00           O  
ATOM   4517  N   THR   307     103.482  94.931  77.708  1.00  0.00           N  
ATOM   4518  H   THR   307     102.774  95.606  77.417  1.00  0.00           H  
ATOM   4519  CA  THR   307     103.185  93.612  77.247  1.00  0.00           C  
ATOM   4520  HA  THR   307     103.416  92.930  78.066  1.00  0.00           H  
ATOM   4521  CB  THR   307     101.717  93.364  76.940  1.00  0.00           C  
ATOM   4522  HB  THR   307     101.486  93.976  76.069  1.00  0.00           H  
ATOM   4523  CG2 THR   307     101.380  91.902  76.580  1.00  0.00           C  
ATOM   4524 HG21 THR   307     100.312  91.814  76.375  1.00  0.00           H  
ATOM   4525 HG22 THR   307     101.943  91.606  75.695  1.00  0.00           H  
ATOM   4526 HG23 THR   307     101.644  91.251  77.412  1.00  0.00           H  
ATOM   4527  OG1 THR   307     100.957  93.700  78.073  1.00  0.00           O  
ATOM   4528  HG1 THR   307     100.830  94.671  78.105  1.00  0.00           H  
ATOM   4529  C   THR   307     104.072  93.311  75.991  1.00  0.00           C  
ATOM   4530  O   THR   307     104.583  92.215  75.952  1.00  0.00           O  
ATOM   4531  N   LEU   308     104.257  94.254  75.075  1.00  0.00           N  
ATOM   4532  H   LEU   308     103.859  95.190  75.152  1.00  0.00           H  
ATOM   4533  CA  LEU   308     105.030  94.060  73.887  1.00  0.00           C  
ATOM   4534  HA  LEU   308     104.626  93.272  73.251  1.00  0.00           H  
ATOM   4535  CB  LEU   308     105.037  95.393  73.109  1.00  0.00           C  
ATOM   4536  HB2 LEU   308     104.824  96.199  73.811  1.00  0.00           H  
ATOM   4537  HB3 LEU   308     106.044  95.561  72.727  1.00  0.00           H  
ATOM   4538  CG  LEU   308     104.030  95.500  71.913  1.00  0.00           C  
ATOM   4539  HG  LEU   308     103.102  95.081  72.299  1.00  0.00           H  
ATOM   4540  CD1 LEU   308     103.759  96.931  71.512  1.00  0.00           C  
ATOM   4541 HD11 LEU   308     103.055  96.949  70.679  1.00  0.00           H  
ATOM   4542 HD12 LEU   308     103.334  97.472  72.358  1.00  0.00           H  
ATOM   4543 HD13 LEU   308     104.693  97.407  71.209  1.00  0.00           H  
ATOM   4544  CD2 LEU   308     104.400  94.652  70.715  1.00  0.00           C  
ATOM   4545 HD21 LEU   308     103.652  94.784  69.931  1.00  0.00           H  
ATOM   4546 HD22 LEU   308     105.376  94.958  70.339  1.00  0.00           H  
ATOM   4547 HD23 LEU   308     104.437  93.603  71.008  1.00  0.00           H  
ATOM   4548  C   LEU   308     106.437  93.696  74.323  1.00  0.00           C  
ATOM   4549  O   LEU   308     107.072  92.958  73.574  1.00  0.00           O  
ATOM   4550  N   LYS   309     106.957  94.208  75.501  1.00  0.00           N  
ATOM   4551  H   LYS   309     106.500  94.896  76.100  1.00  0.00           H  
ATOM   4552  CA  LYS   309     108.288  93.738  75.958  1.00  0.00           C  
ATOM   4553  HA  LYS   309     108.869  93.764  75.036  1.00  0.00           H  
ATOM   4554  CB  LYS   309     108.866  94.650  77.050  1.00  0.00           C  
ATOM   4555  HB2 LYS   309     108.244  94.571  77.943  1.00  0.00           H  
ATOM   4556  HB3 LYS   309     109.859  94.292  77.321  1.00  0.00           H  
ATOM   4557  CG  LYS   309     108.965  96.139  76.637  1.00  0.00           C  
ATOM   4558  HG2 LYS   309     109.624  96.249  75.775  1.00  0.00           H  
ATOM   4559  HG3 LYS   309     107.984  96.513  76.339  1.00  0.00           H  
ATOM   4560  CD  LYS   309     109.502  96.952  77.816  1.00  0.00           C  
ATOM   4561  HD2 LYS   309     108.780  96.938  78.633  1.00  0.00           H  
ATOM   4562  HD3 LYS   309     110.417  96.495  78.193  1.00  0.00           H  
ATOM   4563  CE  LYS   309     109.778  98.386  77.400  1.00  0.00           C  
ATOM   4564  HE2 LYS   309     110.466  98.423  76.555  1.00  0.00           H  
ATOM   4565  HE3 LYS   309     108.862  98.886  77.085  1.00  0.00           H  
ATOM   4566  NZ  LYS   309     110.380  99.070  78.629  1.00  0.00           N  
ATOM   4567  HZ1 LYS   309     110.593 100.062  78.406  1.00  0.00           H  
ATOM   4568  HZ2 LYS   309     109.701  99.028  79.416  1.00  0.00           H  
ATOM   4569  HZ3 LYS   309     111.256  98.581  78.903  1.00  0.00           H  
ATOM   4570  C   LYS   309     108.350  92.288  76.520  1.00  0.00           C  
ATOM   4571  O   LYS   309     109.353  91.649  76.362  1.00  0.00           O  
ATOM   4572  N   GLU   310     107.306  91.880  77.195  1.00  0.00           N  
ATOM   4573  H   GLU   310     106.560  92.486  77.537  1.00  0.00           H  
ATOM   4574  CA  GLU   310     107.150  90.447  77.516  1.00  0.00           C  
ATOM   4575  HA  GLU   310     108.007  90.044  78.056  1.00  0.00           H  
ATOM   4576  CB  GLU   310     105.947  90.278  78.463  1.00  0.00           C  
ATOM   4577  HB2 GLU   310     106.259  90.542  79.473  1.00  0.00           H  
ATOM   4578  HB3 GLU   310     105.173  90.988  78.172  1.00  0.00           H  
ATOM   4579  CG  GLU   310     105.318  88.826  78.489  1.00  0.00           C  
ATOM   4580  HG2 GLU   310     104.366  88.863  79.016  1.00  0.00           H  
ATOM   4581  HG3 GLU   310     105.104  88.516  77.466  1.00  0.00           H  
ATOM   4582  CD  GLU   310     106.227  87.757  79.163  1.00  0.00           C  
ATOM   4583  OE1 GLU   310     105.817  86.583  78.960  1.00  0.00           O  
ATOM   4584  OE2 GLU   310     107.321  88.068  79.681  1.00  0.00           O  
ATOM   4585  C   GLU   310     107.075  89.625  76.165  1.00  0.00           C  
ATOM   4586  O   GLU   310     107.722  88.572  76.162  1.00  0.00           O  
ATOM   4587  N   LEU   311     106.267  89.997  75.180  1.00  0.00           N  
ATOM   4588  H   LEU   311     105.695  90.840  75.200  1.00  0.00           H  
ATOM   4589  CA  LEU   311     106.133  89.194  73.944  1.00  0.00           C  
ATOM   4590  HA  LEU   311     105.797  88.172  74.117  1.00  0.00           H  
ATOM   4591  CB  LEU   311     105.087  89.919  73.107  1.00  0.00           C  
ATOM   4592  HB2 LEU   311     105.207  90.993  73.257  1.00  0.00           H  
ATOM   4593  HB3 LEU   311     105.285  89.720  72.054  1.00  0.00           H  
ATOM   4594  CG  LEU   311     103.626  89.543  73.412  1.00  0.00           C  
ATOM   4595  HG  LEU   311     103.655  89.424  74.494  1.00  0.00           H  
ATOM   4596  CD1 LEU   311     102.507  90.650  73.029  1.00  0.00           C  
ATOM   4597 HD11 LEU   311     101.517  90.272  73.290  1.00  0.00           H  
ATOM   4598 HD12 LEU   311     102.701  91.569  73.582  1.00  0.00           H  
ATOM   4599 HD13 LEU   311     102.547  90.854  71.958  1.00  0.00           H  
ATOM   4600  CD2 LEU   311     103.186  88.258  72.657  1.00  0.00           C  
ATOM   4601 HD21 LEU   311     102.149  88.028  72.901  1.00  0.00           H  
ATOM   4602 HD22 LEU   311     103.279  88.417  71.583  1.00  0.00           H  
ATOM   4603 HD23 LEU   311     103.822  87.424  72.956  1.00  0.00           H  
ATOM   4604  C   LEU   311     107.500  89.000  73.270  1.00  0.00           C  
ATOM   4605  O   LEU   311     107.796  87.883  72.793  1.00  0.00           O  
ATOM   4606  N   ARG   312     108.244  90.126  73.179  1.00  0.00           N  
ATOM   4607  H   ARG   312     107.985  91.019  73.601  1.00  0.00           H  
ATOM   4608  CA  ARG   312     109.496  90.146  72.457  1.00  0.00           C  
ATOM   4609  HA  ARG   312     109.225  89.675  71.512  1.00  0.00           H  
ATOM   4610  CB  ARG   312     110.070  91.579  72.097  1.00  0.00           C  
ATOM   4611  HB2 ARG   312     110.060  92.212  72.985  1.00  0.00           H  
ATOM   4612  HB3 ARG   312     111.108  91.489  71.781  1.00  0.00           H  
ATOM   4613  CG  ARG   312     109.243  92.244  70.978  1.00  0.00           C  
ATOM   4614  HG2 ARG   312     109.414  91.703  70.048  1.00  0.00           H  
ATOM   4615  HG3 ARG   312     108.185  92.142  71.216  1.00  0.00           H  
ATOM   4616  CD  ARG   312     109.556  93.730  70.749  1.00  0.00           C  
ATOM   4617  HD2 ARG   312     109.429  94.292  71.674  1.00  0.00           H  
ATOM   4618  HD3 ARG   312     110.592  93.857  70.438  1.00  0.00           H  
ATOM   4619  NE  ARG   312     108.625  94.243  69.694  1.00  0.00           N  
ATOM   4620  HE  ARG   312     108.197  93.592  69.034  1.00  0.00           H  
ATOM   4621  CZ  ARG   312     108.361  95.512  69.615  1.00  0.00           C  
ATOM   4622  NH1 ARG   312     108.609  96.527  70.419  1.00  0.00           N  
ATOM   4623 HH11 ARG   312     109.102  96.372  71.299  1.00  0.00           H  
ATOM   4624 HH12 ARG   312     108.308  97.467  70.162  1.00  0.00           H  
ATOM   4625  NH2 ARG   312     107.831  95.886  68.509  1.00  0.00           N  
ATOM   4626 HH21 ARG   312     107.649  95.203  67.774  1.00  0.00           H  
ATOM   4627 HH22 ARG   312     107.593  96.868  68.364  1.00  0.00           H  
ATOM   4628  C   ARG   312     110.579  89.356  73.157  1.00  0.00           C  
ATOM   4629  O   ARG   312     111.351  88.658  72.552  1.00  0.00           O  
ATOM   4630  N   GLU   313     110.664  89.294  74.477  1.00  0.00           N  
ATOM   4631  H   GLU   313     110.159  89.988  75.028  1.00  0.00           H  
ATOM   4632  CA  GLU   313     111.367  88.393  75.370  1.00  0.00           C  
ATOM   4633  HA  GLU   313     112.409  88.446  75.054  1.00  0.00           H  
ATOM   4634  CB  GLU   313     111.286  88.877  76.857  1.00  0.00           C  
ATOM   4635  HB2 GLU   313     111.731  89.870  76.935  1.00  0.00           H  
ATOM   4636  HB3 GLU   313     110.239  88.974  77.145  1.00  0.00           H  
ATOM   4637  CG  GLU   313     111.997  87.924  77.839  1.00  0.00           C  
ATOM   4638  HG2 GLU   313     111.508  87.986  78.812  1.00  0.00           H  
ATOM   4639  HG3 GLU   313     111.879  86.900  77.488  1.00  0.00           H  
ATOM   4640  CD  GLU   313     113.428  88.213  78.002  1.00  0.00           C  
ATOM   4641  OE1 GLU   313     114.009  87.644  78.939  1.00  0.00           O  
ATOM   4642  OE2 GLU   313     114.059  88.927  77.214  1.00  0.00           O  
ATOM   4643  C   GLU   313     111.018  86.861  75.204  1.00  0.00           C  
ATOM   4644  O   GLU   313     112.037  86.081  75.175  1.00  0.00           O  
ATOM   4645  N   ALA   314     109.790  86.449  74.991  1.00  0.00           N  
ATOM   4646  H   ALA   314     108.991  87.034  75.234  1.00  0.00           H  
ATOM   4647  CA  ALA   314     109.370  85.180  74.416  1.00  0.00           C  
ATOM   4648  HA  ALA   314     110.054  84.458  74.863  1.00  0.00           H  
ATOM   4649  CB  ALA   314     107.882  85.026  74.755  1.00  0.00           C  
ATOM   4650  HB1 ALA   314     107.512  84.086  74.346  1.00  0.00           H  
ATOM   4651  HB2 ALA   314     107.753  85.026  75.837  1.00  0.00           H  
ATOM   4652  HB3 ALA   314     107.322  85.856  74.321  1.00  0.00           H  
ATOM   4653  C   ALA   314     109.593  84.865  72.879  1.00  0.00           C  
ATOM   4654  O   ALA   314     109.485  83.756  72.376  1.00  0.00           O  
ATOM   4655  N   GLY   315     110.037  85.868  72.106  1.00  0.00           N  
ATOM   4656  H   GLY   315     110.109  86.827  72.448  1.00  0.00           H  
ATOM   4657  CA  GLY   315     110.447  85.733  70.766  1.00  0.00           C  
ATOM   4658  HA2 GLY   315     111.401  86.248  70.647  1.00  0.00           H  
ATOM   4659  HA3 GLY   315     110.628  84.677  70.570  1.00  0.00           H  
ATOM   4660  C   GLY   315     109.423  86.293  69.643  1.00  0.00           C  
ATOM   4661  O   GLY   315     109.847  86.358  68.508  1.00  0.00           O  
ATOM   4662  N   VAL   316     108.208  86.677  69.970  1.00  0.00           N  
ATOM   4663  H   VAL   316     107.914  86.823  70.935  1.00  0.00           H  
ATOM   4664  CA  VAL   316     107.153  86.935  69.000  1.00  0.00           C  
ATOM   4665  HA  VAL   316     107.022  86.067  68.355  1.00  0.00           H  
ATOM   4666  CB  VAL   316     105.803  87.149  69.719  1.00  0.00           C  
ATOM   4667  HB  VAL   316     105.932  88.028  70.352  1.00  0.00           H  
ATOM   4668  CG1 VAL   316     104.603  87.334  68.717  1.00  0.00           C  
ATOM   4669 HG11 VAL   316     103.680  87.480  69.278  1.00  0.00           H  
ATOM   4670 HG12 VAL   316     104.786  88.204  68.087  1.00  0.00           H  
ATOM   4671 HG13 VAL   316     104.511  86.446  68.091  1.00  0.00           H  
ATOM   4672  CG2 VAL   316     105.430  85.834  70.462  1.00  0.00           C  
ATOM   4673 HG21 VAL   316     104.479  85.965  70.977  1.00  0.00           H  
ATOM   4674 HG22 VAL   316     105.345  85.021  69.742  1.00  0.00           H  
ATOM   4675 HG23 VAL   316     106.207  85.595  71.189  1.00  0.00           H  
ATOM   4676  C   VAL   316     107.538  88.066  68.119  1.00  0.00           C  
ATOM   4677  O   VAL   316     107.968  89.075  68.629  1.00  0.00           O  
ATOM   4678  N   GLU   317     107.314  88.031  66.775  1.00  0.00           N  
ATOM   4679  H   GLU   317     107.092  87.164  66.284  1.00  0.00           H  
ATOM   4680  CA  GLU   317     107.358  89.151  65.913  1.00  0.00           C  
ATOM   4681  HA  GLU   317     108.133  89.840  66.246  1.00  0.00           H  
ATOM   4682  CB  GLU   317     107.681  88.636  64.498  1.00  0.00           C  
ATOM   4683  HB2 GLU   317     108.695  88.236  64.481  1.00  0.00           H  
ATOM   4684  HB3 GLU   317     107.009  87.814  64.251  1.00  0.00           H  
ATOM   4685  CG  GLU   317     107.556  89.672  63.504  1.00  0.00           C  
ATOM   4686  HG2 GLU   317     107.936  89.283  62.561  1.00  0.00           H  
ATOM   4687  HG3 GLU   317     106.494  89.876  63.360  1.00  0.00           H  
ATOM   4688  CD  GLU   317     108.245  90.975  63.779  1.00  0.00           C  
ATOM   4689  OE1 GLU   317     109.468  91.026  63.734  1.00  0.00           O  
ATOM   4690  OE2 GLU   317     107.528  92.024  64.035  1.00  0.00           O  
ATOM   4691  C   GLU   317     106.033  89.981  65.944  1.00  0.00           C  
ATOM   4692  O   GLU   317     104.979  89.460  65.587  1.00  0.00           O  
ATOM   4693  N   ALA   318     106.083  91.128  66.642  1.00  0.00           N  
ATOM   4694  H   ALA   318     106.951  91.532  66.992  1.00  0.00           H  
ATOM   4695  CA  ALA   318     104.899  91.909  66.970  1.00  0.00           C  
ATOM   4696  HA  ALA   318     104.201  91.742  66.150  1.00  0.00           H  
ATOM   4697  CB  ALA   318     104.360  91.431  68.416  1.00  0.00           C  
ATOM   4698  HB1 ALA   318     103.472  92.003  68.682  1.00  0.00           H  
ATOM   4699  HB2 ALA   318     104.110  90.370  68.380  1.00  0.00           H  
ATOM   4700  HB3 ALA   318     105.135  91.593  69.166  1.00  0.00           H  
ATOM   4701  C   ALA   318     105.142  93.427  67.096  1.00  0.00           C  
ATOM   4702  O   ALA   318     106.249  93.840  67.447  1.00  0.00           O  
ATOM   4703  N   ASP   319     104.048  94.265  66.961  1.00  0.00           N  
ATOM   4704  H   ASP   319     103.133  93.910  66.683  1.00  0.00           H  
ATOM   4705  CA  ASP   319     104.039  95.717  67.185  1.00  0.00           C  
ATOM   4706  HA  ASP   319     104.661  96.086  68.001  1.00  0.00           H  
ATOM   4707  CB  ASP   319     104.574  96.349  65.919  1.00  0.00           C  
ATOM   4708  HB2 ASP   319     105.397  95.736  65.552  1.00  0.00           H  
ATOM   4709  HB3 ASP   319     103.789  96.316  65.162  1.00  0.00           H  
ATOM   4710  CG  ASP   319     105.054  97.755  66.032  1.00  0.00           C  
ATOM   4711  OD1 ASP   319     104.665  98.555  66.930  1.00  0.00           O  
ATOM   4712  OD2 ASP   319     105.761  98.204  65.110  1.00  0.00           O  
ATOM   4713  C   ASP   319     102.600  96.048  67.504  1.00  0.00           C  
ATOM   4714  O   ASP   319     101.763  95.153  67.297  1.00  0.00           O  
ATOM   4715  N   GLY   320     102.190  97.217  68.043  1.00  0.00           N  
ATOM   4716  H   GLY   320     102.817  97.949  68.375  1.00  0.00           H  
ATOM   4717  CA  GLY   320     100.771  97.518  68.187  1.00  0.00           C  
ATOM   4718  HA2 GLY   320     100.229  96.929  67.445  1.00  0.00           H  
ATOM   4719  HA3 GLY   320     100.452  97.164  69.167  1.00  0.00           H  
ATOM   4720  C   GLY   320     100.308  99.033  68.039  1.00  0.00           C  
ATOM   4721  O   GLY   320     101.107  99.997  67.820  1.00  0.00           O  
ATOM   4722  N   ARG   321      98.979  99.227  68.290  1.00  0.00           N  
ATOM   4723  H   ARG   321      98.363  98.452  68.535  1.00  0.00           H  
ATOM   4724  CA  ARG   321      98.265 100.511  68.246  1.00  0.00           C  
ATOM   4725  HA  ARG   321      98.912 101.359  68.473  1.00  0.00           H  
ATOM   4726  CB  ARG   321      97.760 100.827  66.856  1.00  0.00           C  
ATOM   4727  HB2 ARG   321      98.569 100.677  66.140  1.00  0.00           H  
ATOM   4728  HB3 ARG   321      96.970 100.120  66.595  1.00  0.00           H  
ATOM   4729  CG  ARG   321      97.193 102.330  66.707  1.00  0.00           C  
ATOM   4730  HG2 ARG   321      96.297 102.401  67.324  1.00  0.00           H  
ATOM   4731  HG3 ARG   321      97.935 103.001  67.143  1.00  0.00           H  
ATOM   4732  CD  ARG   321      96.850 102.863  65.363  1.00  0.00           C  
ATOM   4733  HD2 ARG   321      97.751 103.132  64.812  1.00  0.00           H  
ATOM   4734  HD3 ARG   321      96.326 102.112  64.771  1.00  0.00           H  
ATOM   4735  NE  ARG   321      96.018 104.016  65.579  1.00  0.00           N  
ATOM   4736  HE  ARG   321      95.286 103.888  66.277  1.00  0.00           H  
ATOM   4737  CZ  ARG   321      96.043 105.226  65.017  1.00  0.00           C  
ATOM   4738  NH1 ARG   321      96.919 105.641  64.128  1.00  0.00           N  
ATOM   4739 HH11 ARG   321      97.659 105.015  63.813  1.00  0.00           H  
ATOM   4740 HH12 ARG   321      96.857 106.588  63.754  1.00  0.00           H  
ATOM   4741  NH2 ARG   321      95.296 106.193  65.462  1.00  0.00           N  
ATOM   4742 HH21 ARG   321      94.676 106.034  66.256  1.00  0.00           H  
ATOM   4743 HH22 ARG   321      95.331 107.111  65.018  1.00  0.00           H  
ATOM   4744  C   ARG   321      97.142 100.390  69.327  1.00  0.00           C  
ATOM   4745  O   ARG   321      96.820  99.272  69.628  1.00  0.00           O  
ATOM   4746  N   THR   322      96.578 101.452  69.948  1.00  0.00           N  
ATOM   4747  H   THR   322      96.942 102.397  69.829  1.00  0.00           H  
ATOM   4748  CA  THR   322      95.457 101.416  70.811  1.00  0.00           C  
ATOM   4749  HA  THR   322      95.607 100.678  71.598  1.00  0.00           H  
ATOM   4750  CB  THR   322      95.270 102.725  71.601  1.00  0.00           C  
ATOM   4751  HB  THR   322      94.290 102.822  72.069  1.00  0.00           H  
ATOM   4752  CG2 THR   322      96.267 102.733  72.764  1.00  0.00           C  
ATOM   4753 HG21 THR   322      96.150 103.653  73.337  1.00  0.00           H  
ATOM   4754 HG22 THR   322      96.078 101.877  73.410  1.00  0.00           H  
ATOM   4755 HG23 THR   322      97.282 102.675  72.372  1.00  0.00           H  
ATOM   4756  OG1 THR   322      95.355 103.790  70.699  1.00  0.00           O  
ATOM   4757  HG1 THR   322      95.237 104.635  71.180  1.00  0.00           H  
ATOM   4758  C   THR   322      94.247 100.998  69.979  1.00  0.00           C  
ATOM   4759  O   THR   322      94.154 101.378  68.815  1.00  0.00           O  
ATOM   4760  N   CYS   323      93.312 100.271  70.610  1.00  0.00           N  
ATOM   4761  H   CYS   323      93.460  99.815  71.510  1.00  0.00           H  
ATOM   4762  CA  CYS   323      91.999 100.072  70.054  1.00  0.00           C  
ATOM   4763  HA  CYS   323      91.742 100.961  69.477  1.00  0.00           H  
ATOM   4764  CB  CYS   323      91.953  98.951  69.089  1.00  0.00           C  
ATOM   4765  HB2 CYS   323      92.772  99.027  68.375  1.00  0.00           H  
ATOM   4766  HB3 CYS   323      92.067  97.997  69.605  1.00  0.00           H  
ATOM   4767  SG  CYS   323      90.339  99.022  68.224  1.00  0.00           S  
ATOM   4768  HG  CYS   323      90.392  99.918  67.282  1.00  0.00           H  
ATOM   4769  C   CYS   323      90.973  99.921  71.167  1.00  0.00           C  
ATOM   4770  O   CYS   323      90.952  98.903  71.847  1.00  0.00           O  
ATOM   4771  N   ASP   324      89.923 100.817  71.287  1.00  0.00           N  
ATOM   4772  H   ASP   324      89.941 101.759  70.895  1.00  0.00           H  
ATOM   4773  CA  ASP   324      88.684 100.495  71.992  1.00  0.00           C  
ATOM   4774  HA  ASP   324      88.851  99.789  72.806  1.00  0.00           H  
ATOM   4775  CB  ASP   324      88.143 101.806  72.566  1.00  0.00           C  
ATOM   4776  HB2 ASP   324      88.921 102.275  73.166  1.00  0.00           H  
ATOM   4777  HB3 ASP   324      87.922 102.486  71.743  1.00  0.00           H  
ATOM   4778  CG  ASP   324      86.878 101.644  73.430  1.00  0.00           C  
ATOM   4779  OD1 ASP   324      86.227 100.567  73.374  1.00  0.00           O  
ATOM   4780  OD2 ASP   324      86.542 102.528  74.194  1.00  0.00           O  
ATOM   4781  C   ASP   324      87.681  99.800  71.026  1.00  0.00           C  
ATOM   4782  O   ASP   324      87.366 100.416  69.999  1.00  0.00           O  
ATOM   4783  N   VAL   325      87.261  98.548  71.272  1.00  0.00           N  
ATOM   4784  H   VAL   325      87.567  97.980  72.062  1.00  0.00           H  
ATOM   4785  CA  VAL   325      86.289  97.896  70.372  1.00  0.00           C  
ATOM   4786  HA  VAL   325      86.809  97.866  69.415  1.00  0.00           H  
ATOM   4787  CB  VAL   325      85.935  96.424  70.794  1.00  0.00           C  
ATOM   4788  HB  VAL   325      85.138  96.038  70.158  1.00  0.00           H  
ATOM   4789  CG1 VAL   325      87.336  95.674  70.698  1.00  0.00           C  
ATOM   4790 HG11 VAL   325      87.209  94.628  70.973  1.00  0.00           H  
ATOM   4791 HG12 VAL   325      87.713  95.737  69.677  1.00  0.00           H  
ATOM   4792 HG13 VAL   325      88.048  96.144  71.376  1.00  0.00           H  
ATOM   4793  CG2 VAL   325      85.409  96.270  72.184  1.00  0.00           C  
ATOM   4794 HG21 VAL   325      85.196  95.219  72.378  1.00  0.00           H  
ATOM   4795 HG22 VAL   325      86.153  96.628  72.897  1.00  0.00           H  
ATOM   4796 HG23 VAL   325      84.494  96.853  72.293  1.00  0.00           H  
ATOM   4797  C   VAL   325      84.994  98.689  70.196  1.00  0.00           C  
ATOM   4798  O   VAL   325      84.154  98.175  69.446  1.00  0.00           O  
ATOM   4799  N   ARG   326      84.760  99.747  70.911  1.00  0.00           N  
ATOM   4800  H   ARG   326      85.469 100.200  71.489  1.00  0.00           H  
ATOM   4801  CA  ARG   326      83.456 100.398  70.964  1.00  0.00           C  
ATOM   4802  HA  ARG   326      82.736  99.635  70.666  1.00  0.00           H  
ATOM   4803  CB  ARG   326      83.063 100.835  72.422  1.00  0.00           C  
ATOM   4804  HB2 ARG   326      83.795 101.540  72.815  1.00  0.00           H  
ATOM   4805  HB3 ARG   326      82.100 101.346  72.415  1.00  0.00           H  
ATOM   4806  CG  ARG   326      82.997  99.572  73.316  1.00  0.00           C  
ATOM   4807  HG2 ARG   326      82.214  98.901  72.965  1.00  0.00           H  
ATOM   4808  HG3 ARG   326      83.937  99.021  73.265  1.00  0.00           H  
ATOM   4809  CD  ARG   326      82.719 100.002  74.733  1.00  0.00           C  
ATOM   4810  HD2 ARG   326      81.830 100.631  74.773  1.00  0.00           H  
ATOM   4811  HD3 ARG   326      82.523  99.134  75.362  1.00  0.00           H  
ATOM   4812  NE  ARG   326      83.928 100.765  75.245  1.00  0.00           N  
ATOM   4813  HE  ARG   326      84.810 100.685  74.738  1.00  0.00           H  
ATOM   4814  CZ  ARG   326      83.882 101.512  76.300  1.00  0.00           C  
ATOM   4815  NH1 ARG   326      82.825 101.596  77.101  1.00  0.00           N  
ATOM   4816 HH11 ARG   326      81.986 101.051  76.899  1.00  0.00           H  
ATOM   4817 HH12 ARG   326      82.851 102.205  77.919  1.00  0.00           H  
ATOM   4818  NH2 ARG   326      84.983 102.150  76.619  1.00  0.00           N  
ATOM   4819 HH21 ARG   326      85.818 102.043  76.044  1.00  0.00           H  
ATOM   4820 HH22 ARG   326      85.002 102.754  77.441  1.00  0.00           H  
ATOM   4821  C   ARG   326      83.286 101.522  69.936  1.00  0.00           C  
ATOM   4822  O   ARG   326      82.311 102.208  69.906  1.00  0.00           O  
ATOM   4823  N   SER   327      84.337 101.691  69.167  1.00  0.00           N  
ATOM   4824  H   SER   327      85.102 101.018  69.114  1.00  0.00           H  
ATOM   4825  CA  SER   327      84.529 102.897  68.279  1.00  0.00           C  
ATOM   4826  HA  SER   327      83.510 103.248  68.115  1.00  0.00           H  
ATOM   4827  CB  SER   327      85.342 104.004  68.966  1.00  0.00           C  
ATOM   4828  HB2 SER   327      84.992 104.145  69.987  1.00  0.00           H  
ATOM   4829  HB3 SER   327      86.391 103.715  69.025  1.00  0.00           H  
ATOM   4830  OG  SER   327      85.212 105.191  68.248  1.00  0.00           O  
ATOM   4831  HG  SER   327      85.730 105.898  68.688  1.00  0.00           H  
ATOM   4832  C   SER   327      85.087 102.610  66.888  1.00  0.00           C  
ATOM   4833  O   SER   327      86.293 102.357  66.776  1.00  0.00           O  
ATOM   4834  N   VAL   328      84.218 102.767  65.822  1.00  0.00           N  
ATOM   4835  H   VAL   328      83.272 103.135  65.914  1.00  0.00           H  
ATOM   4836  CA  VAL   328      84.589 102.411  64.442  1.00  0.00           C  
ATOM   4837  HA  VAL   328      84.917 101.372  64.454  1.00  0.00           H  
ATOM   4838  CB  VAL   328      83.372 102.479  63.513  1.00  0.00           C  
ATOM   4839  HB  VAL   328      83.015 103.499  63.658  1.00  0.00           H  
ATOM   4840  CG1 VAL   328      83.785 102.266  62.012  1.00  0.00           C  
ATOM   4841 HG11 VAL   328      82.900 102.319  61.379  1.00  0.00           H  
ATOM   4842 HG12 VAL   328      84.491 103.042  61.715  1.00  0.00           H  
ATOM   4843 HG13 VAL   328      84.254 101.289  61.900  1.00  0.00           H  
ATOM   4844  CG2 VAL   328      82.157 101.681  63.885  1.00  0.00           C  
ATOM   4845 HG21 VAL   328      81.381 101.830  63.135  1.00  0.00           H  
ATOM   4846 HG22 VAL   328      82.417 100.624  63.932  1.00  0.00           H  
ATOM   4847 HG23 VAL   328      81.790 102.009  64.857  1.00  0.00           H  
ATOM   4848  C   VAL   328      85.841 103.175  63.910  1.00  0.00           C  
ATOM   4849  O   VAL   328      86.686 102.508  63.335  1.00  0.00           O  
ATOM   4850  N   PRO   329      86.010 104.535  64.151  1.00  0.00           N  
ATOM   4851  CD  PRO   329      85.066 105.502  64.575  1.00  0.00           C  
ATOM   4852  HD2 PRO   329      85.043 105.593  65.662  1.00  0.00           H  
ATOM   4853  HD3 PRO   329      84.056 105.245  64.256  1.00  0.00           H  
ATOM   4854  CG  PRO   329      85.549 106.784  63.919  1.00  0.00           C  
ATOM   4855  HG2 PRO   329      85.157 107.675  64.409  1.00  0.00           H  
ATOM   4856  HG3 PRO   329      85.264 106.846  62.870  1.00  0.00           H  
ATOM   4857  CB  PRO   329      87.079 106.634  64.108  1.00  0.00           C  
ATOM   4858  HB2 PRO   329      87.389 106.891  65.120  1.00  0.00           H  
ATOM   4859  HB3 PRO   329      87.636 107.280  63.429  1.00  0.00           H  
ATOM   4860  CA  PRO   329      87.304 105.201  63.811  1.00  0.00           C  
ATOM   4861  HA  PRO   329      87.555 105.005  62.768  1.00  0.00           H  
ATOM   4862  C   PRO   329      88.546 104.654  64.560  1.00  0.00           C  
ATOM   4863  O   PRO   329      89.696 104.597  64.065  1.00  0.00           O  
ATOM   4864  N   GLU   330      88.409 104.137  65.763  1.00  0.00           N  
ATOM   4865  H   GLU   330      87.544 104.221  66.300  1.00  0.00           H  
ATOM   4866  CA  GLU   330      89.467 103.382  66.476  1.00  0.00           C  
ATOM   4867  HA  GLU   330      90.382 103.971  66.415  1.00  0.00           H  
ATOM   4868  CB  GLU   330      89.136 103.221  68.070  1.00  0.00           C  
ATOM   4869  HB2 GLU   330      88.322 102.510  68.211  1.00  0.00           H  
ATOM   4870  HB3 GLU   330      90.004 102.820  68.593  1.00  0.00           H  
ATOM   4871  CG  GLU   330      88.748 104.592  68.667  1.00  0.00           C  
ATOM   4872  HG2 GLU   330      87.851 104.952  68.162  1.00  0.00           H  
ATOM   4873  HG3 GLU   330      88.490 104.456  69.716  1.00  0.00           H  
ATOM   4874  CD  GLU   330      89.831 105.663  68.561  1.00  0.00           C  
ATOM   4875  OE1 GLU   330      90.998 105.473  68.882  1.00  0.00           O  
ATOM   4876  OE2 GLU   330      89.460 106.831  68.270  1.00  0.00           O  
ATOM   4877  C   GLU   330      89.763 102.039  65.795  1.00  0.00           C  
ATOM   4878  O   GLU   330      90.863 101.516  65.868  1.00  0.00           O  
ATOM   4879  N   ILE   331      88.783 101.426  65.153  1.00  0.00           N  
ATOM   4880  H   ILE   331      87.845 101.826  65.101  1.00  0.00           H  
ATOM   4881  CA  ILE   331      88.878 100.128  64.443  1.00  0.00           C  
ATOM   4882  HA  ILE   331      89.602  99.518  64.986  1.00  0.00           H  
ATOM   4883  CB  ILE   331      87.523  99.447  64.434  1.00  0.00           C  
ATOM   4884  HB  ILE   331      86.799 100.163  64.046  1.00  0.00           H  
ATOM   4885  CG2 ILE   331      87.571  98.155  63.515  1.00  0.00           C  
ATOM   4886 HG21 ILE   331      86.593  97.672  63.514  1.00  0.00           H  
ATOM   4887 HG22 ILE   331      87.835  98.442  62.497  1.00  0.00           H  
ATOM   4888 HG23 ILE   331      88.318  97.461  63.903  1.00  0.00           H  
ATOM   4889  CG1 ILE   331      87.109  99.029  65.829  1.00  0.00           C  
ATOM   4890 HG12 ILE   331      87.838  98.292  66.166  1.00  0.00           H  
ATOM   4891 HG13 ILE   331      87.223  99.904  66.467  1.00  0.00           H  
ATOM   4892  CD1 ILE   331      85.734  98.451  66.115  1.00  0.00           C  
ATOM   4893 HD11 ILE   331      85.651  98.221  67.177  1.00  0.00           H  
ATOM   4894 HD12 ILE   331      84.969  99.178  65.840  1.00  0.00           H  
ATOM   4895 HD13 ILE   331      85.594  97.539  65.534  1.00  0.00           H  
ATOM   4896  C   ILE   331      89.401 100.271  63.007  1.00  0.00           C  
ATOM   4897  O   ILE   331      90.251  99.455  62.605  1.00  0.00           O  
ATOM   4898  N   GLU   332      89.029 101.399  62.306  1.00  0.00           N  
ATOM   4899  H   GLU   332      88.416 102.091  62.737  1.00  0.00           H  
ATOM   4900  CA  GLU   332      89.387 101.794  60.963  1.00  0.00           C  
ATOM   4901  HA  GLU   332      89.055 101.014  60.279  1.00  0.00           H  
ATOM   4902  CB  GLU   332      88.658 103.078  60.588  1.00  0.00           C  
ATOM   4903  HB2 GLU   332      87.655 103.085  61.016  1.00  0.00           H  
ATOM   4904  HB3 GLU   332      89.183 103.944  60.991  1.00  0.00           H  
ATOM   4905  CG  GLU   332      88.590 103.159  59.113  1.00  0.00           C  
ATOM   4906  HG2 GLU   332      89.578 103.347  58.694  1.00  0.00           H  
ATOM   4907  HG3 GLU   332      88.240 102.216  58.694  1.00  0.00           H  
ATOM   4908  CD  GLU   332      87.627 104.296  58.752  1.00  0.00           C  
ATOM   4909  OE1 GLU   332      88.189 105.427  58.794  1.00  0.00           O  
ATOM   4910  OE2 GLU   332      86.462 104.232  58.306  1.00  0.00           O  
ATOM   4911  C   GLU   332      90.977 101.870  60.733  1.00  0.00           C  
ATOM   4912  O   GLU   332      91.540 101.040  59.972  1.00  0.00           O  
ATOM   4913  N   ALA   333      91.660 102.793  61.475  1.00  0.00           N  
ATOM   4914  H   ALA   333      91.163 103.443  62.084  1.00  0.00           H  
ATOM   4915  CA  ALA   333      93.086 103.003  61.529  1.00  0.00           C  
ATOM   4916  HA  ALA   333      93.601 102.993  60.568  1.00  0.00           H  
ATOM   4917  CB  ALA   333      93.207 104.368  62.126  1.00  0.00           C  
ATOM   4918  HB1 ALA   333      94.260 104.635  62.216  1.00  0.00           H  
ATOM   4919  HB2 ALA   333      92.703 105.092  61.486  1.00  0.00           H  
ATOM   4920  HB3 ALA   333      92.746 104.376  63.114  1.00  0.00           H  
ATOM   4921  C   ALA   333      93.799 101.877  62.182  1.00  0.00           C  
ATOM   4922  O   ALA   333      94.966 101.677  62.020  1.00  0.00           O  
ATOM   4923  N   LEU   334      93.123 101.050  62.963  1.00  0.00           N  
ATOM   4924  H   LEU   334      92.160 101.205  63.261  1.00  0.00           H  
ATOM   4925  CA  LEU   334      93.729  99.808  63.475  1.00  0.00           C  
ATOM   4926  HA  LEU   334      94.676 100.119  63.913  1.00  0.00           H  
ATOM   4927  CB  LEU   334      92.953  99.119  64.617  1.00  0.00           C  
ATOM   4928  HB2 LEU   334      92.928  99.784  65.479  1.00  0.00           H  
ATOM   4929  HB3 LEU   334      91.921  98.965  64.302  1.00  0.00           H  
ATOM   4930  CG  LEU   334      93.576  97.713  65.062  1.00  0.00           C  
ATOM   4931  HG  LEU   334      93.848  97.064  64.230  1.00  0.00           H  
ATOM   4932  CD1 LEU   334      94.881  98.025  65.880  1.00  0.00           C  
ATOM   4933 HD11 LEU   334      95.339  97.090  66.204  1.00  0.00           H  
ATOM   4934 HD12 LEU   334      95.583  98.574  65.252  1.00  0.00           H  
ATOM   4935 HD13 LEU   334      94.628  98.627  66.753  1.00  0.00           H  
ATOM   4936  CD2 LEU   334      92.516  97.015  65.894  1.00  0.00           C  
ATOM   4937 HD21 LEU   334      92.892  96.046  66.225  1.00  0.00           H
[truncated: 20,143,072 more chars]
