# Supplementary material for: Path to Actinorhodin: Regio- and Stereoselective Ketone Reduction by a Type II Polyketide Ketoreductase Revealed in Atomistic Detail
Source: JACS Au. 2022 Apr 7;2(4):972–84. doi: 10.1021/jacsau.2c00086 (PMC9088766; doi:10.1021/jacsau.2c00086)
Supplement: Supplementary file 2 — au2c00086_si_002.zip [file au2c00086_si_002.zip › SI_files/Series_IA_starting_structures/M5-M8.rst]

default_name
223787
  27.2608695  80.4164818  73.1383705  26.3798685  79.9412110  72.8542051
  27.6130802  80.9937126  72.3487952  27.9740563  79.7016373  73.3906933
  26.9997386  81.2815339  74.3045628  26.3145826  82.0788183  74.0146510
  26.2731060  80.4328400  75.4584526  25.3343349  80.0241654  75.0843897
  26.8979419  79.5867496  75.7454543  26.0105666  81.3051222  76.6559457
  26.9709893  81.7051513  76.9794669  25.4124688  82.1490588  76.3137132
  25.1957456  80.6315901  78.1127779  23.7398589  79.8804845  77.2775919
  23.1001040  79.4041735  78.0201506  23.1781527  80.6574282  76.7592498
  24.0791838  79.1350870  76.5582894  28.2563987  82.0060549  74.7671900
  29.2290013  81.3356431  75.2024833  28.1985272  83.3466318  74.8326827
  27.3405102  83.8776786  74.6785007  29.3838000  84.1946652  75.1372132
  30.3250590  83.6471455  75.1810258  29.5739536  85.2133610  73.9920213
  30.4401992  85.8408776  74.2035198  29.7320566  84.6810850  73.0540620
  28.6847533  85.8374889  73.9089906  29.1495213  84.7906279  76.5228044
  28.9849481  85.9991662  76.6510228  29.2587966  83.9068049  77.5053998
  29.4120839  82.9160123  77.3213292  29.1751396  84.2153403  78.9998149
  28.1786320  84.6169943  79.1844247  29.4043508  82.9450507  79.8581363
  29.3564845  83.3630216  80.8632090  28.3767795  81.8485550  79.7415410
  28.6540303  81.0184289  80.3908019  27.4000420  82.2319512  80.0394018
  28.3307474  81.5019787  78.7091385  30.6465234  82.3116225  79.5540973
  31.1332273  82.1320578  80.3849630  30.2342936  85.1848488  79.3781482
  31.3593500  85.2381253  78.7913401  29.8931833  86.0532751  80.3562609
  28.9449600  86.0861679  80.7333957  30.7541370  87.0069389  80.9826195
  31.1820548  87.5534111  80.1423753  29.9868739  87.9355571  81.9063752
  29.5026754  87.3385822  82.6798440  30.6949571  88.5931617  82.4095814
  28.8981106  88.8155511  81.1909963  29.3206006  89.2511752  80.2863064
  28.0659405  88.1837072  80.8825127  28.3832501  89.9240320  82.0943717
  28.8888353  90.2143302  83.1097512  27.2174054  90.5071414  81.7670637
  26.7570570  90.2706083  80.8881977  26.7917238  91.1861580  82.3986787
  31.9164640  86.3961787  81.7916070  32.9413133  87.0684903  81.9703752
  31.8229950  85.1555497  82.2765537  30.9415642  84.6420641  82.2738406
  32.9105849  84.3868935  82.8547593  33.5187772  85.1385215  83.3595151
  32.3999803  83.3750197  83.8744059  33.2643567  82.9104515  84.3484615
  31.8664378  83.9220836  84.6507811  31.5104406  82.2923555  83.3845748
  30.8388089  81.5893716  84.1847987  31.3074680  82.1701987  82.1627005
  33.8798688  83.7313973  81.8581889  34.9460244  83.3553427  82.3396961
  33.6045011  83.6979336  80.5370448  32.8403431  84.2500335  80.1474371
  34.2945802  82.9233340  79.4949764  34.2338546  81.8878736  79.8309407
  33.6599331  83.0930571  78.1415297  34.2111979  82.5000401  77.4135304
  32.6446119  82.6969329  78.1722625  33.6175051  84.4053030  77.7143065
  32.7043419  84.7480722  77.7994662  35.7076666  83.3742767  79.3241483
  36.1744442  84.2988584  79.9955562  36.5202960  82.6137413  78.6004078
  36.1942186  81.7901221  78.0940819  38.0358649  82.8672151  78.4326487
  38.3488796  83.1455195  79.4381399  38.8612783  81.6379711  77.9971057
  38.6585850  81.4263815  76.9460257  39.9216953  81.8744066  78.0755100
  38.5565353  80.3605564  78.8430138  37.6984537  79.8669980  78.3884217
  39.4080493  79.6878822  78.7324367  38.2592642  80.4950123  80.3880583
  39.0614515  81.1646158  81.1074181  37.2053322  80.0001260  80.8731458
  38.3262216  83.9983912  77.4149579  37.5666051  84.2459661  76.4950174
  39.4156589  84.7320194  77.5656963  40.1324337  84.4883916  78.2490654
  39.7507102  85.9400882  76.8202350  39.0170885  86.0020022  76.0158813
  39.6250882  87.2094558  77.7373162  40.3568962  87.0432042  78.5274792
  40.0597337  88.5801642  77.0793726  39.9317403  89.3868532  77.8007681
  41.1066857  88.5249786  76.7791124  39.4408163  88.7763662  76.2031882
  38.2254439  87.3144805  78.3358401  38.1658907  88.2024446  78.9654735
  37.4921152  87.3890412  77.5328913  38.0191405  86.4286250  78.9349060
  41.0820505  85.8984566  76.1272554  42.0966869  85.5737195  76.7369511
  41.1227664  86.5147410  74.9243972  40.4028114  87.1574524  74.5953671
  42.1992385  86.3143526  73.9925694  43.1073794  86.0042817  74.5081130
  41.6446546  85.3359210  73.0334268  42.3907431  85.1110815  72.2717365
  41.3766073  84.4206897  73.5617414  40.7575261  85.7532845  72.5591235
  42.5474999  87.6190806  73.1892421  41.6801706  88.4668378  72.9812288
  43.7922845  87.7194325  72.7750900  44.4362848  86.9374454  72.8924643
  44.4499029  88.8417445  72.1307238  43.6898744  89.4791849  71.6788429
  45.2423971  89.6966366  73.1935472  44.5652178  90.0049351  73.9896340
  46.0145339  89.0795188  73.6542815  45.8981002  90.9561596  72.5515212
  46.5143920  90.6691951  71.6999404  44.7833253  91.9224298  72.1276227
  45.2236908  92.8112944  71.6761540  44.1323736  91.4313903  71.4043005
  44.1997727  92.2110108  73.0026669  46.7432632  91.6787091  73.6501274
  47.2131838  92.5637081  73.2230216  46.0930475  91.9731256  74.4737326
  47.5131983  91.0023310  74.0198213  45.4102241  88.3376258  70.9855280
  46.1959167  87.3822504  71.0824615  45.2735724  88.9663589  69.8143679
  44.7312818  89.8249407  69.7222795  45.8645395  88.5293416  68.5322307
  46.6859016  87.8472753  68.7502212  44.8909269  87.6579529  67.6371720
  44.1542492  88.3995494  67.3268793  45.5068206  86.9976593  66.3531952
  44.7365158  86.4298261  65.8299994  45.8934626  87.7747091  65.6937693
  46.3174975  86.3282803  66.6407117  44.3167106  86.4607270  68.4459462
  43.6505448  85.8778721  67.8084813  45.1342161  85.8288751  68.7906909
  43.7600273  86.8351568  69.3056281  46.4149706  89.7987511  67.7790334
  45.7082868  90.7431880  67.4993051  47.7073162  89.8689567  67.3928662
  48.3458279  89.1584576  67.7497678  48.4715268  90.7916349  66.5160942
  47.8808019  91.6905318  66.6861809  49.9305891  90.9304895  66.9306559
  50.3838762  91.7705105  66.4051108  50.0434516  91.2028201  68.4686979
  51.0931691  91.2990848  68.7455756  49.5173580  92.1257795  68.7140560
  49.5976410  90.3734709  69.0190466  50.5852686  89.7504542  66.6109162
  51.5272697  89.8191735  66.8678085  48.4717860  90.5760206  65.0304235
  48.2142120  89.4624725  64.5337684  48.6300198  91.6196880  64.2101909
  48.9202075  92.5344802  64.5581267  48.4174877  91.6164207  62.7151593
  48.3119612  92.6526711  62.3925214  49.3255582  91.2309557  62.2516556
  47.2287581  90.8256437  62.1436441  47.4801255  89.9796033  61.2589074
  46.0472244  91.0180038  62.7012988  45.8529199  91.7563192  63.3793712
  44.9126737  90.1858624  62.3918974  45.2437580  89.1575244  62.2403781
  43.9567624  90.3382037  63.5944272  43.0663114  89.7311482  63.4308499
  44.4602734  90.0075838  64.5024736  43.6685879  91.3844644  63.7002242
  44.2250680  90.5139651  61.0936347  43.2027504  89.8996522  60.7758998
  44.7717209  91.4119397  60.2411810  45.6286471  91.9321475  60.4304988
  44.1390016  91.7149381  58.9197181  43.1003373  91.3879437  58.9700768
  44.1943219  93.2402630  58.6730043  43.9754901  93.3553118  57.6111142
  43.1889345  93.9502815  59.6361553  43.2231328  95.0272413  59.4681288
  42.1802731  93.5856963  59.4435186  43.4614900  93.7366339  60.6697249
  45.4191791  93.8333714  58.9614295  46.0934667  93.5188610  58.3229372
  44.7281796  90.9115522  57.7385803  44.2434928  90.9137839  56.5889044
  45.7051894  90.0053043  57.9327722  46.3193920  90.0768834  58.7433440
  46.0643262  88.8155210  57.0855133  45.4252363  88.8682885  56.2042695
  47.5024938  88.9397707  56.7967123  47.7452822  89.9821495  56.5904063
  48.0775159  88.6462936  57.6750846  47.8751261  88.1486261  55.7085591
  48.6724458  88.5301850  55.2842667  45.7035491  87.4233890  57.5763987
  45.2453249  87.2287850  58.7062605  45.6495682  86.4397934  56.6212633
  46.2205599  86.4449862  55.7756845  44.7443134  85.2609924  56.7317660
  43.7668000  85.6060433  57.0688957  44.6081899  84.8361481  55.7372537
  45.2147847  84.1517050  57.6699174  44.3076663  83.4294019  58.0290668
  46.5125602  84.0051475  58.0053244  47.3141073  84.3894797  57.5039382
  46.8095818  83.2021191  59.2322035  46.2683653  82.2710827  59.0629173
  48.3095817  82.8209332  59.4081967  48.8630437  83.7541919  59.3008187
  48.6485217  82.2228414  60.7695556  49.7121547  81.9854786  60.8088601
  48.4080853  82.9405734  61.5535627  48.0692017  81.3121336  60.9206237
  48.6825954  81.7717338  58.3673362  48.7830454  80.7886263  58.8269233
  47.9077203  81.6895507  57.6060080  50.0271896  82.2243394  57.7395715
  50.3376616  81.5019523  56.9849981  49.9007662  83.2027216  57.2759775
  50.7892780  82.2875209  58.5165981  46.2597940  83.8672514  60.5506562
  45.4346555  83.2647916  61.2111391  46.5156362  85.0854582  60.9141476
  47.1134150  85.7191006  60.3826810  45.9642801  85.6718800  62.1364327
  46.3555985  85.1363021  63.0024306  46.2980399  86.7059440  62.2237371
  44.4503318  85.6312716  62.1664396  43.8899244  85.2360352  63.2182099
  43.7721986  85.8769629  61.0364850  44.2403419  86.1016890  60.1586991
  42.2979863  85.8551460  60.9125376  41.9034402  86.5232270  61.6766705
  41.8758868  86.3207786  59.5501425  42.2348986  87.3417262  59.4178489
  42.3863973  85.7049863  58.8114492  40.4114101  86.3018707  59.2371163
  40.0029556  85.2918419  59.2664867  39.6919276  87.2096707  60.2642820
  38.6218978  87.2143413  60.0581889  39.8670336  86.8309515  61.2709267
  40.0801653  88.2255090  60.1854088  40.2511501  86.9714326  57.7987285
  39.1978276  86.9838650  57.5178583  40.6309921  87.9924486  57.8273202
  40.8151730  86.3963462  57.0639668  41.7212358  84.3982539  61.1402679
  40.6955867  84.2935771  61.8223975  42.3223519  83.4096526  60.4857597
  43.1095228  83.5533839  59.8534288  41.9193375  82.0318663  60.6043478
  40.9059513  81.9539929  60.2112815  42.7515166  81.0508747  59.6979111
  42.6520768  81.3351863  58.6505374  43.8102048  81.1188976  59.9467009
  42.2611179  79.6321129  59.8989308  42.9980535  78.9379709  59.4987075
  42.1786190  79.4294552  60.9666994  40.8738168  79.3667552  59.2130570
  40.3651556  80.2534860  58.4954211  40.3419104  78.2454083  59.2687514
  41.8781296  81.6144328  62.0757802  41.0176155  80.8940307  62.4992057
  42.9268446  81.9375340  62.8456013  43.7464367  82.4419661  62.5063859
  42.9815507  81.5969097  64.2241528  42.7137023  80.5518791  64.3833954
  44.4578068  81.8745685  64.7017368  44.7128565  82.8791829  64.3609075
  44.6793975  81.9875992  66.2474430  45.7322847  82.1784496  66.4516261
  44.0784079  82.8065242  66.6420205  44.3804089  81.0548125  66.7259936
  45.3770707  80.8098568  64.0602758  45.3212855  79.8758073  64.6204753
  45.0492313  80.5912916  63.0439926  46.8610632  81.3558656  64.0516968
  47.5186718  80.6125810  63.6014613  46.9046191  82.2792542  63.4732823
  47.1813993  81.5522548  65.0741385  41.9588367  82.4746080  65.0417247
  41.4405982  81.9198640  65.9887902  41.6764425  83.7056507  64.6787529
  42.1502131  84.1765943  63.9073778  40.6539263  84.5433913  65.3335233
  40.7872047  84.5102346  66.4149147  40.8264807  86.0008444  64.8668741
  40.0747244  86.6275076  65.3459134  41.8207048  86.3539663  65.1386636
  40.7059132  86.0530071  63.7839967  39.2533740  84.0107454  65.0584966
  38.4314751  84.1660352  65.9773417  38.9287321  83.4022267  63.9003612
  39.5024488  83.4703521  63.0599845  37.6738293  82.5450497  63.7083209
  36.8863379  83.1880991  64.1006913  37.2553055  82.2422920  62.2580873
  38.0217545  81.6147736  61.8036121  36.3353012  81.6572991  62.2800277
  37.0308469  83.4617924  61.3527353  36.2787732  84.0990114  61.8193862
  37.9568397  84.0347792  61.3166175  36.5723283  83.1575463  59.8630276
  35.6869080  82.5222587  59.8820719  36.2845760  84.0908841  59.3787456
  37.6047281  82.5134507  59.0837828  37.9765795  81.6245930  59.4141984
  38.0758279  83.0046485  57.9961157  37.4464959  83.9094809  57.2140138
  36.5229462  84.2533947  57.4739643  37.8967496  84.2487856  56.3619904
  39.2645042  82.6808476  57.6165519  39.8212395  82.0381503  58.1795058
  39.6467200  83.0656730  56.7533164  37.7544505  81.2426827  64.4977508
  36.8101924  80.8668635  65.2540645  38.8862033  80.5300320  64.5085042
  39.7413084  80.8231794  64.0345202  39.0022777  79.2501229  65.2100949
  38.1516203  78.6362146  64.9176902  40.2316473  78.4734397  64.7469456
  40.1518753  78.2628699  63.6802672  41.1244794  79.0829294  64.8859789
  40.3840385  77.0995990  65.5604914  41.3654721  76.6672483  65.3677894
  40.3278175  77.2999230  66.6303178  39.2961864  76.0973293  65.1677318
  38.3081200  76.5159118  65.3597693  39.3477140  75.8799535  64.1007704
  39.4882870  74.8760010  65.9418298  39.1781274  74.9304333  66.9123343
  39.9954000  73.7214042  65.5882965  40.5775907  73.5357144  64.4549897
  40.6576073  74.3053386  63.7911170  40.9591023  72.6186347  64.2217350
  40.0108532  72.7113063  66.4352672  39.6262735  72.8267153  67.3727794
  40.4068750  71.8146470  66.1532533  38.8063004  79.3551598  66.7554069
  38.1752211  78.5460381  67.3680161  39.3510270  80.4274653  67.3712485
  39.8914344  81.1525044  66.9002399  39.1926820  80.6142413  68.7886093
  39.5104165  79.6583975  69.2051598  40.0902431  81.7636684  69.3590962
  39.9022819  82.6642198  68.7747403  39.7679865  81.9723461  70.3786011
  41.5755119  81.5146589  69.3768700  41.7723368  81.3016713  68.3262315
  42.3395379  82.7521886  69.8882189  43.4097937  82.5443913  69.8899067
  42.1359578  83.6008486  69.2347012  42.0135456  82.9886707  70.9016444
  42.0789873  80.3216118  70.1047739  43.1651550  80.2790659  70.0270589
  41.7934958  80.3875947  71.1540698  41.6490828  79.4202960  69.6668014
  37.7681506  80.8816426  69.2147079  37.4139011  80.6309678  70.4098026
  36.8596775  81.3690944  68.3815703  37.1039476  81.6613878  67.4355166
  35.4457737  81.5550061  68.6699137  35.3409512  82.0529488  69.6339195
  35.0140944  82.2183552  67.9206013  34.6322326  80.2101685  68.6956786
  33.8360022  80.0941607  69.6205832  35.0353035  79.2163957  67.8678028
  35.7124910  79.3463366  67.1156283  34.5170153  77.8285627  67.9862720
  33.4344921  77.9499554  68.0282392  34.9313880  76.9450140  66.7617288
  36.0183600  76.9228694  66.6866856  34.6026509  75.9198456  66.9321096
  34.3312703  77.4620455  65.4115266  33.2502115  77.5578636  65.5218296
  34.7206384  78.4608451  65.2138956  34.6220064  76.5830909  64.2198147
  34.4493457  77.1325623  63.2941865  35.6689770  76.2806639  64.2204924
  33.6967967  75.3274181  64.2847814  33.9225791  74.7504580  65.1819939
  32.6564291  75.6410704  64.3603361  33.8837337  74.4623079  63.0612717
  33.2591517  73.6330275  63.1237006  33.6474143  75.0101296  62.2093242
  34.8734874  74.1478608  63.0062742  34.9813934  77.1136398  69.2385724
  34.1887268  76.5101822  69.9567837  36.2651160  77.2646831  69.6248253
  36.9555338  77.6485821  68.9775519  36.8874229  76.9400484  70.9432138
  36.6083069  75.8995751  71.1114715  38.4416989  76.8839574  70.9702325
  38.7912149  77.9081441  70.8385205  38.7243820  76.5794885  71.9786243
  39.2314340  76.0437033  70.0364378  39.1644248  76.4990632  69.0490619
  40.2754116  76.1028231  70.3456621  38.8819066  74.5647418  69.8844529
  38.4345118  73.9612093  70.9050157  38.9736064  74.0128548  68.7831197
  36.2803805  77.7664885  72.1049002  36.3972598  77.3292148  73.2400829
  35.4824866  78.8027440  71.8896006  35.4101353  79.2068859  70.9558267
  34.6326935  79.5115107  72.8244521  33.6693392  79.6532258  72.3347692
  34.4649050  78.8444120  73.6713265  35.0444852  80.8628187  73.3972132
  34.3638953  81.3647849  74.2642873  36.1805535  81.4048617  72.9210628
  36.6330521  81.1019122  72.0582004  36.8839762  82.5080963  73.6190077
  36.7424318  82.3782695  74.6926311  38.4353369  82.4886391  73.4442754
  38.6680234  82.6245058  72.3876708  38.8560985  83.3419767  73.9743864
  39.1439936  81.1830536  73.9501934  38.5961128  80.8067685  74.8138097
  39.1419951  80.0959487  72.8917252  39.6417994  79.2091371  73.2795331
  38.1147146  79.8462130  72.6271863  39.6680576  80.4494197  72.0052730
  40.5720918  81.5179206  74.3235804  41.0768816  80.6188008  74.6773640
  41.0947636  81.9072545  73.4502567  40.5754155  82.2705171  75.1123240
  36.2758898  83.8111226  73.1599943  35.5523023  83.9112045  72.1779512
  36.5854077  84.9589646  73.7549284  37.1045557  84.9169178  74.6315893
  36.3406695  86.3486288  73.4225049  35.6075531  86.4044568  72.6173114
  35.7786262  87.1153010  74.6871760  36.4714785  87.0118919  75.5212283
  35.6969428  88.1799336  74.4685090  34.4312292  86.5656885  75.0684113
  33.8018509  86.5160677  74.1800736  34.5512260  85.5440980  75.4304535
  33.7286187  87.3906662  76.1308021  33.8527139  88.4577902  75.9464416
  32.6562150  87.1909067  76.1390071  34.3674361  86.9858791  77.4326979
  34.8389564  86.0818245  77.4307024  34.3993284  87.6602678  78.6041691
  33.7185372  88.7544108  78.7971464  33.1348807  89.1300873  78.0490112
  33.7686192  89.2349848  79.6944370  34.9361342  87.0921948  79.6348227
  35.3239134  86.1522414  79.5556281  34.9701688  87.5848477  80.5278024
  37.6145486  86.9756172  72.9935717  38.6264622  86.8362012  73.6958615
  37.6222272  87.5272396  71.7988597  36.7887963  87.8606252  71.3141030
  38.8311189  87.6990957  71.0830690  39.7023442  87.4324868  71.6805840
  38.9139501  86.7362368  69.8992101  38.3197160  87.1706176  69.0967525
  40.3449667  86.6132378  69.4367256  40.3977255  85.9256048  68.5931686
  40.7130396  87.5928956  69.1304203  40.9604239  86.2341818  70.2534923
  38.2362751  85.3285163  70.1516469  38.3416016  84.7095541  69.2612076
  38.7208149  84.8377983  70.9951201  37.1780705  85.4696623  70.3723133
  38.9535924  89.2000458  70.7342753  38.2805870  89.6389546  69.8206486
  39.9629355  89.8949491  71.3627703  40.4852111  89.5363438  72.1622179
  40.3696375  91.2133995  70.9333661  39.5113287  91.7395378  70.5180752
  40.8221179  92.0307217  72.1234299  40.1535165  91.8309335  72.9594711
  41.8146491  91.6937642  72.4213836  40.8662549  93.5115671  71.8851133
  41.9184857  94.0453334  71.1350966  42.7519541  93.4374757  70.8142360
  41.8387289  95.4400628  70.8116425  42.5359892  95.8659887  70.1056416
  40.8669763  96.2541261  71.4006219  40.9278883  97.3299865  71.3137938
  39.8145428  95.6566351  72.1050632  38.9852618  96.2615055  72.4369937
  39.8249199  94.3129061  72.3803569  39.0364895  93.8742310  72.9738614
  41.3521831  91.1593945  69.7796380  42.2926801  90.3956175  69.9958258
  41.1820594  91.8362784  68.6311520  40.3851793  92.4554421  68.4788874
  42.0960340  91.7803689  67.4654494  42.8713254  91.0533568  67.7111412
  41.3682547  91.3273806  66.2284243  42.0457631  91.6210593  65.4258234
  41.0537253  89.7758281  66.3282582  40.5272608  89.4526735  65.4300688
  41.9868857  89.2196280  66.4205792  40.4308006  89.5864059  67.2023938
  39.9779475  91.9673637  65.9790582  39.5505549  91.5649763  65.0609461
  39.3184957  91.7389244  66.8162827  40.0852687  93.0474911  65.8868473
  42.7666373  93.1247454  67.2010328  42.3160824  94.1754134  67.6761309
  43.9788359  93.1217255  66.6173802  44.4674814  92.2867448  66.2953838
  44.6671299  94.3335925  66.4117792  43.9490711  95.1015879  66.1226156
  45.4126741  94.6962635  67.7626998  45.7730933  95.7243909  67.7113967
  44.7048020  94.6482489  68.5909568  46.7716371  93.6152125  68.0912594
  46.3884194  92.3813208  67.9517556  45.6895202  94.2198729  65.3075342
  46.1855004  93.1591183  64.8995241  45.9072608  95.3942609  64.7153368
  45.5811946  96.2778773  65.1065757  46.6476163  95.5560803  63.4260035
  47.5403288  94.9530880  63.5913686  45.7830892  95.0680464  62.2439858
  46.3356497  95.1925585  61.3132766  45.5375797  94.0147953  62.3821714
  44.8635375  95.6512595  62.2010521  47.1526540  96.9762599  63.0675236
  46.9021191  97.8556776  63.8573380  47.7883120  97.1623033  61.9421283
  47.9080493  96.4306821  61.2421259  48.4258057  98.5059874  61.5484938
  48.4529056  99.0808078  62.4741293  49.8796845  98.3157569  61.0273300
  50.3468090  99.2979267  60.9624673  50.4356966  97.7475646  61.7738989
  50.0556759  97.6045319  59.6501176  49.3564908  96.7718288  59.5710062
  49.8194935  98.2978653  58.8428056  51.4643737  97.1027354  59.4937692
  52.1606183  97.9342532  59.3784585  51.7766879  96.5459531  60.3777869
  51.4783124  96.2377159  58.2976926  50.5948769  95.7718991  58.0947781
  52.4359495  95.9764906  57.4649510  53.6288901  96.4568940  57.6983590
  53.7952636  97.0292199  58.5270066  54.3930050  96.2598543  57.0520776
  52.1969304  95.0549265  56.5252747  51.2891353  94.5907543  56.4863110
  52.9228120  94.8169659  55.8488986  47.6245916  99.3258453  60.6083859
  48.0030639 100.4494782  60.2580464  46.4484416  98.8248433  60.2188025
  46.1559854  97.8686382  60.4220734  45.4211262  99.6233327  59.4320783
  45.7438492 100.6632230  59.3824001  45.3891422  99.2501270  58.4093983
  44.0005635  99.5650021  60.0349028  43.5250094  98.4040633  60.3078319
  43.4003025 100.6780577  60.3369406  43.7469726 101.5766750  60.0001501
  42.1536798 100.8300613  61.1931531  42.2483583 100.1733378  62.0584508
  42.0762813 102.2934933  61.6259280  43.0862884 102.6419757  61.8408108
  41.7087394 102.8813518  60.7847376  41.1706891 102.5984125  62.8758917
  41.3915433 101.8660244  63.6521751  41.4431200 103.5760095  63.2735994
  39.6973245 102.5850244  62.6139687  38.9536380 102.0140683  63.4023699
  39.2898785 103.1773616  61.5365039  40.7918319 100.3052184  60.5145300
  39.9881605  99.5774635  61.0421133  40.6871527 100.6536584  59.2290784
  41.3234158 101.2947628  58.7548069  39.6209703 100.1245199  58.3879515
  38.7155580 100.1279310  58.9937849  39.4627601 101.0510158  57.1631116
  39.3823793 102.0711984  57.5364805  40.3895224 100.9936467  56.5908299
  38.2796169 100.8266454  56.1589461  38.3354116 101.5710423  55.3656289
  38.3877832  99.8505271  55.6877698  36.9435293 100.9099149  56.8176221
  36.8696647 101.2354064  58.0164283  35.9903296 100.7270027  56.0407389
  39.7258735  98.6543701  58.0049296  38.7398974  97.9705681  57.9471111
  40.9993162  98.1429592  57.7725770  41.8415424  98.7176598  57.7605680
  41.2452461  96.7244267  57.5218657  40.6685876  96.3824065  56.6623239
  42.2954934  96.5554924  57.2882189  40.8475889  95.9519258  58.7704325
  40.1172716  94.9958303  58.6106296  40.9749670  96.5313989  59.9215445
  41.4552181  97.4244133  60.0379578  40.4498721  95.9865452  61.1881489
  40.6228771  94.9219049  61.3486923  41.2591542  96.7798653  62.3298142
  42.3174171  96.7804483  62.0704065  40.9308489  97.8187127  62.3306324
  41.1028792  96.2165935  63.7457962  40.0532126  95.9636206  63.8937344
  41.9612100  94.9436319  63.9552983  41.8223582  94.5751628  64.9714537
  41.6518855  94.1751621  63.2451395  43.0128202  95.1826983  63.7961873
  41.5809502  97.2507122  64.7256925  41.4772966  96.8670846  65.7407032
  42.6289796  97.4808263  64.5304701  40.9858214  98.1564552  64.6172658
  38.8789900  95.9941242  61.2169229  38.3156790  94.9575639  61.5359251
  38.2641919  97.0844397  60.7807355  38.7500868  97.9103728  60.4293002
  36.7875642  97.1905021  60.7717056  36.4107732  96.8905896  61.7492101
  36.3001560  98.6733660  60.5919094  36.8023125  99.3013550  61.3263580
  36.6041407  99.0278767  59.6071752  34.8276160  98.8472932  60.7341564
  34.2872064  98.1600432  60.0834623  34.5061059  98.6393982  61.7544254
  34.5438750 100.3040087  60.3543628  35.1492327 100.5692874  59.4879205
  33.4999962 100.3963552  60.0525511  34.8138914 101.2596804  61.4382225
  34.0486854 101.4724092  62.0773165  35.9910128 101.8727214  61.6546895
  36.9612019 101.7944766  60.7608859  36.8193445 101.2646297  59.8999197
  37.8517278 102.2619410  60.9311200  36.2944655 102.6098620  62.6979144
  35.6061733 102.7566178  63.4350992  37.2192230 103.0345808  62.7710351
  36.1855879  96.2068264  59.7351263  35.2888393  95.4092755  60.0826037
  36.8034916  96.0904464  58.5925604  37.6794932  96.5764437  58.4018312
  36.3506896  95.2752880  57.4556870  35.2943314  95.4293062  57.2376600
  37.1675788  95.7219742  56.2901581  38.1906861  95.4102266  56.4964463
  36.7107465  95.1116849  54.9712478  37.3437265  95.4758973  54.1629702
  36.7826548  94.0262627  55.0274764  35.6756012  95.3963752  54.7775685
  37.0249552  97.1483091  56.1380395  37.7634376  97.6012864  56.5956651
  36.3832266  93.8261679  57.7340861  35.5374598  93.0974120  57.4338620
  37.4290272  93.4098679  58.5664565  38.1273879  94.0682196  58.9119321
  37.6660663  92.0814638  59.0337722  37.4803874  91.4108591  58.1948493
  39.1032171  91.7980585  59.4409579  39.2857307  92.3983513  60.3326559
  39.3848819  90.3284584  59.8104716  40.4321241  90.2165313  60.0871181
  38.7547904  90.0358362  60.6506162  39.1658365  89.6895281  58.9553189
  39.9468383  92.1280369  58.3680610  40.0814202  93.0987262  58.3435047
  36.6870216  91.7900100  60.2223121  36.1516857  90.7033705  60.2161305
  36.4573972  92.7286622  61.1336625  36.8793089  93.6553843  61.0933426
  35.5991059  92.5407663  62.2623747  35.9414790  91.7391553  62.9168289
  35.5662538  93.8682066  63.0501875  35.8448110  94.6748619  62.3731490
  34.5393741  94.0551370  63.3639535  36.4885463  93.9440003  64.3144682
  37.4341760  93.5084559  63.9900018  36.7604653  95.3662179  64.7464442
  37.4036248  95.3619417  65.6252323  37.2541526  95.9041062  63.9377230
  35.8186547  95.8590593  64.9878175  36.0192577  93.0947115  65.4762736
  36.7132413  93.2051638  66.3103371  35.0263566  93.4177702  65.7860983
  35.9816597  92.0485199  65.1715890  34.2198409  92.2093996  61.7262915
  33.5187122  91.4789985  62.4228658  33.7937645  92.7420183  60.5190706
  34.3047894  93.4249098  59.9595451  32.4893906  92.3040238  59.9684323
  31.8483808  92.3347647  60.8496515  32.0064018  93.2356272  58.8457823
  32.6856139  93.1504792  57.9972195  31.0270978  92.9006521  58.5050429
  31.9096790  94.7251603  59.2647259  31.1957855  94.8399518  60.0800252
  32.8742184  95.0750253  59.6339485  31.4731172  95.5573274  58.0594688
  32.2501935  95.5338845  57.2941532  30.5759230  95.1230229  57.6163300
  31.1985557  96.9946318  58.4688963  30.4531205  97.0390830  59.2641368
  32.1008057  97.4725766  58.8512571  30.6974491  97.6995981  57.2071156
  30.4904939  98.6952132  57.4251642  31.4280461  97.6508364  56.4687192
  29.8318817  97.2310239  56.8694155  32.4372298  90.8602365  59.3879770
  31.4128749  90.2406763  59.4702338  33.5153280  90.4360559  58.7834035
  34.2962347  91.0287467  58.5005251  33.6642723  89.0025302  58.4615375
  32.8392586  88.6213167  57.8592595  34.9272673  88.8154175  57.6004978
  34.6927096  89.0943782  56.5725287  35.6934261  89.5069320  57.9500539
  35.5273787  87.3523958  57.6030872  36.5149123  87.3742883  57.1431196
  35.6635146  87.0280427  58.6352597  34.6455393  86.3075232  56.8582982
  35.0154935  85.1220313  57.0783981  33.5964427  86.6449170  56.2671310
  33.6282256  88.1686569  59.8056306  32.9619734  87.1289573  59.7544095
  34.3724208  88.5150136  60.8488614  34.9632615  89.3463520  60.8774396
  34.4036650  87.6990589  62.0845300  34.7289464  86.6715048  61.9250287
  35.4040958  88.3974032  62.9970931  35.3172467  89.4732816  62.8498113
  35.1297109  88.1952712  64.0325281  36.8738590  87.9921199  62.7912957
  36.9182773  87.8815948  61.7077994  37.9862825  89.0709641  63.2619116
  38.9833956  88.6749139  63.0680157  37.8505503  89.9991669  62.7074475
  37.8751986  89.2660796  64.3281401  37.2343256  86.6912567  63.5643453
  38.2811545  86.4419908  63.3904411  37.0694609  86.8447136  64.6310035
  36.6035988  85.8741552  63.2144941  32.9894881  87.5289742  62.6592079
  32.6384770  86.4137293  63.1034118  32.2643366  88.6701655  62.7083984
  32.5711753  89.5600702  62.3131394  30.9663427  88.7117174  63.3410455
  31.1616787  88.2269982  64.2968893  30.3977778  90.1536018  63.6737591
  30.4824398  90.7921512  62.7944361  29.3381847  90.0814898  63.9160838
  31.1580296  90.7919806  64.8537679  30.9121440  90.2459071  65.7649210
  32.2289290  90.6686640  64.6877637  30.8604970  92.2805758  65.0753348
  31.0629266  92.8487436  64.1672503  29.8081132  92.4275629  65.3155204
  31.7247318  92.7662063  66.1971932  32.0911242  92.1022428  66.8795261
  32.0091928  94.0284298  66.3065400  31.8389431  95.0551119  65.4963117
  31.4049319  94.9180245  64.5830087  32.1415493  95.9865066  65.7826023
  32.4677058  94.3821468  67.4484394  32.5836074  93.6894345  68.1884080
  32.7170967  95.3565577  67.6184082  29.9187900  87.9487137  62.5591219
  29.0916291  87.2619310  63.1042984  29.9238218  87.8991590  61.2375073
  30.4798271  88.5871123  60.7290909  29.2671791  87.0197090  60.2891187
  28.2062291  87.0914872  60.5297740  29.4622391  87.5151835  58.8162312
  29.0450829  88.5172998  58.7178004  30.5284197  87.5917060  58.6018735
  28.8019850  86.5853649  57.7781990  29.3584223  86.6439496  56.8429571
  28.8739927  85.5546725  58.1261271  27.3918990  86.9054515  57.5191855
  26.8661859  86.3573714  56.5379725  26.7219750  87.6254620  58.2676218
  29.5735174  85.4802097  60.4655746  28.5390615  84.7233032  60.4154004
  30.7749330  85.0410913  60.7591145  31.6006828  85.6124324  60.5793491
  31.1254385  83.7584470  61.3488860  30.4602653  83.0560818  60.8481738
  32.6305912  83.5763189  61.1142207  32.9519458  82.6249445  61.5374734
  32.8358085  83.5837951  60.0439292  33.1744075  84.3891459  61.5939884
  30.7903501  83.4358272  62.8637538  30.8397051  82.3213465  63.3634955
  30.3138133  84.4428375  63.6134150  30.2852047  85.4056250  63.2776298
  29.8084357  84.3049260  64.9196840  28.8594145  84.8381731  64.9782093
  29.5924307  83.2507361  65.0943334  30.7623804  84.8341393  66.1166602
  30.2623041  84.8979718  67.2215235  32.0065695  85.1964303  65.8793824
  32.3694068  85.3446763  64.9375930  32.9960350  85.4233195  66.9226203
  33.0635325  84.5471699  67.5672590  34.3966715  85.6137578  66.3006519
  34.3294570  86.4993365  65.6700136  35.5284360  85.7656476  67.3871691
  36.4904313  85.8969253  66.8931182  35.3197274  86.6344396  68.0112287
  35.5586351  84.8713062  68.0090287  34.7935592  84.2979487  65.5749346
  35.7810230  84.4122511  65.1287293  34.8120950  83.4784647  66.2926814
  34.0654254  84.0798381  64.7932109  32.5744627  86.5558949  67.7860985
  32.2012704  87.5770709  67.2556702  32.7014739  86.5052923  69.1425724
  32.8693204  85.6308220  69.6401287  32.6211451  87.6186820  70.0086496
  31.8871041  88.3288742  69.6274569  32.1906472  87.0988616  71.3924792
  31.1694969  86.7212755  71.3365612  32.8255153  86.2602090  71.6780546
  32.2669214  88.1244291  72.4021799  31.8137078  87.7346790  73.3131653
  33.3188659  88.3050248  72.6205740  31.6241792  89.4449833  72.0929856
  30.4042434  89.5212691  72.0528970  32.3789837  90.4796732  71.8967993
  33.9623250  88.4210187  70.0784574  34.9779377  87.8746661  70.5026844
  33.9847878  89.5739069  69.3888313  33.1511333  89.9999010  68.9829900
  35.2042775  90.3324730  69.1513012  35.8386225  90.1450086  70.0175035
  35.8326995  89.8537093  67.7417419  36.7498245  90.4100211  67.5436819
  36.0578839  88.7893554  67.7863274  35.1165685  90.0405694  66.9414540
  35.0018587  91.8572379  69.0238822  33.9310370  92.2944051  68.6003792
  36.1004814  92.6699119  69.2419808  36.9867082  92.2931942  69.5783598
  36.1545895  94.1230075  69.0321516  35.5994144  94.5131559  68.1784116
  35.5450109  94.7568468  70.2639624  34.6860791  94.1576847  70.5658464
  36.2737956  94.7003121  71.0728621  35.1038934  96.1717513  70.1317864
  35.5702375  96.9711432  69.2702803  34.3442939  96.6299008  71.0068959
  37.6189094  94.4245850  68.8171741  38.4204862  93.5120001  69.0743906
  38.0897130  95.5916114  68.3210335  37.5024258  96.3398928  67.9521507
  39.5220076  95.8623384  68.2794043  39.9981856  95.2583894  69.0513105
  39.9000251  95.5097463  67.3194842  40.0038860  97.3669559  68.4703631
  39.2102955  98.3466456  68.6437765  41.3505491  97.5340090  68.3164353
  41.9656999  96.7476841  68.1073239  42.0852474  98.8038061  68.4202996
  41.4740094  99.6665818  68.1574989  42.4992324  99.0964236  69.8460266
  41.6400703  98.9594546  70.5015425  43.2534359  98.3724516  70.1534522
  43.0838634 100.5861186  70.0473882  44.0226893 100.6444044  69.4956105
  42.3899852 101.2743137  69.5675594  43.3443513 101.1015780  71.4174180
  42.4125106 101.3859196  71.9064371  43.8084182 100.3354044  72.0371187
  44.2130539 102.2384394  71.2721157  44.9902320 102.0996582  70.6246900
  44.1725075 103.4441334  71.8420877  43.2450663 103.8703670  72.6700851
  42.4712557 103.2582676  72.9276070  43.2997360 104.8119756  73.0570739
  44.9682542 104.3988733  71.4580697  45.6393397 104.2325190  70.7072898
  44.9220222 105.3142008  71.9069385  43.2777305  98.6665357  67.4199767
  43.5980560  97.5435043  67.1301699  43.9071254  99.7213325  66.8490075
  43.5545864 100.6732183  66.9522387  45.0829883  99.6691657  66.0661959
  44.9728332  98.9408046  65.2637883  45.3527523 100.9798384  65.3047353
  46.3643499 101.0599278  64.9066550  44.4386713 101.0187560  64.0738143
  44.6137123 101.9399983  63.5186169  44.6553050 100.1626509  63.4328362
  43.3978181 100.9792630  64.3922890  45.2248398 102.0385638  66.2073037
  45.3945458 102.8858705  65.7429361  46.2232484  99.2197240  66.9764768
  46.2424745  99.5877476  68.1481145  47.1851329  98.4766739  66.4051541
  47.0921886  98.0310135  65.4922153  48.4531259  98.2460302  67.0510002
  48.6864509  99.1245535  67.6525759  48.4075505  97.1161109  68.0056155
  47.5415083  97.2048899  68.6618703  48.3095093  96.1697080  67.4736649
  49.9578604  97.1471643  68.9800645  49.8442174  98.0051435  69.9492611
  49.5493916  98.0819028  66.0099966  49.5975416  97.0703378  65.3237700
  50.6247422  98.9575999  65.9716980  50.5987428  99.8960810  66.3709227
  51.9029090  98.6147703  65.3504354  51.7782143  97.9204910  64.5197252
  52.5089053  99.9181482  64.8286591  51.7830092 100.4081783  64.1783766
  52.6852161 100.5873995  65.6717541  53.8274159  99.7376391  64.0531905
  54.4505720  98.6455956  64.1437407  54.2340171 100.6189677  63.3228452
  52.8209534  97.8908850  66.3773991  53.0759140  98.4923432  67.4292723
  53.2313427  96.6323472  66.1497498  52.9709684  96.0762475  65.3362866
  54.1239915  95.9534092  67.1083850  53.5376335  95.9278647  68.0279075
  54.4767174  94.4758711  66.6981902  55.2186460  94.0685042  67.3854020
  53.0567141  93.7549492  66.6899253  53.1827117  92.7082835  66.4144683
  52.6111558  93.8190650  67.6826427  52.4032208  94.2445252  65.9674166
  55.0955795  94.3232773  65.3482873  55.3021524  93.2699851  65.1598057
  54.4105114  94.7012864  64.5889160  56.0284830  94.8880776  65.3089723
  55.4192297  96.7172944  67.3815836  56.1943160  96.1785394  68.1847556
  55.7261554  97.7752807  66.6946989  55.0687418  98.2483100  66.0742679
  57.0418566  98.3993483  66.7395879  57.7220634  97.6188507  67.0787207
  57.5461057  98.8397387  65.3172661  56.8576071  99.5629539  64.8798125
  58.5154878  99.3296982  65.3945450  57.6484223  97.5827678  64.4165917
  58.3903019  96.8908208  64.8155515  56.6957639  97.0518118  64.3987989
  58.0320785  98.0189175  63.0262758  58.9337304  98.6294324  63.0560152
  58.2536632  97.1514742  62.4037620  56.8774515  98.8089330  62.4398962
  55.9615533  98.7428771  62.8831614  57.0122216  99.5638481  61.3987641
  58.1258954  99.6324357  60.6715209  58.9359877  99.0685783  60.9274805
  58.1671440 100.2487154  59.8607861  55.9505560 100.2290100  61.0086617
  55.0732474 100.1349246  61.5210948  56.0017872 100.8381109  60.1928460
  57.1626566  99.5117019  67.7865796  58.1470892 100.1761326  67.8909746
  56.0646669  99.6957153  68.4823782  55.2848019  99.0384503  68.4765213
  55.8362846 100.8980330  69.3674807  56.8481863 101.2251024  69.6053177
  55.0962775 102.0287016  68.6361537  55.5186028 102.1708562  67.6421238
  54.0469037 101.7628786  68.5011065  55.1989014 103.2066774  69.3716823
  54.7288779 103.9270318  68.9030283  55.1765723 100.6127138  70.7132183
  53.9613982 100.3852463  70.7386831  55.9724544 100.7423909  71.8384092
  56.9302554 101.0916155  71.8140683  55.4991326 100.3840062  73.1851626
  55.1516957  99.3509943  73.1403533  56.6503210 100.4199279  74.1961809
  57.0372760 101.4329551  74.0845136  56.1283836 100.2031706  75.6625971
  56.9686728 100.2337303  76.3575174  55.4197790 100.9918299  75.9164516
  55.6347143  99.2343551  75.7337875  57.8698785  99.5983332  73.9037585
  58.5954977  99.7261966  74.7068860  57.5916483  98.5475857  73.8290684
  58.3104896  99.9246245  72.9616259  54.2285190 101.1698300  73.6358465
  53.3314975 100.5169311  74.1446859  54.1051359 102.5348973  73.3963203
  55.0960117 103.4863026  73.0478907  55.1947184 103.5841720  71.9669423
  56.0760133 103.2051718  73.4338523  54.5934861 104.7713794  73.6815149
  55.0378712 105.6592222  73.2291533  54.8051569 104.8185479  74.7495091
  53.0788762 104.6553317  73.3849969  52.8464578 104.9282631  72.3567595
  52.4889384 105.3078718  74.0286908  52.8034380 103.2255116  73.6514053
  52.4763458 103.0292003  74.6724854  51.6062894 102.7096814  72.8124610
  50.4231160 102.6745974  73.2276956  51.8179810 102.1997202  71.6176120
  52.7170073 102.2700333  71.1416785  50.7952361 101.4744888  70.8257475
  49.8896458 102.0802991  70.8298823  51.2342833 101.3184062  69.2571909
  52.0413612 100.5920712  69.1670090  50.3969569 100.9390104  68.6724369
  51.6904583 102.6855257  68.7025120  52.5578760 103.0209544  69.2703421
  52.0173807 102.5538505  67.6707657  50.6236553 103.7781931  68.7430006
  49.4802521 103.6154901  68.3399091  50.9976524 104.9365142  69.0685825
  50.4257451 100.1315153  71.4731241  49.3225456  99.6328926  71.3173858
  51.3459091  99.4933737  72.1740917  52.2853421  99.8740539  72.2953604
  51.1742159  98.1903126  72.8643752  50.4788868  97.5992915  72.2673555
  52.5107648  97.4831531  72.9609330  53.2214494  98.1817782  73.4053893
  52.3730118  96.1834318  73.8617752  53.3373397  95.6813324  73.9261015
  52.0444038  96.4679969  74.8621554  51.6419106  95.5092435  73.4172730
  53.0129017  97.0666184  71.5947979  52.2950384  96.3474405  71.2008990
  52.9620782  97.9498382  70.9577745  54.3921516  96.4632129  71.3997657
  54.5449786  96.2390303  70.3430561  55.1497824  97.1711437  71.7335808
  54.4725450  95.5440688  71.9803172  50.5543903  98.3349881  74.2615578
  49.6628378  97.5327111  74.5963994  50.9005690  99.4493969  74.9981930
  51.5568465 100.1312955  74.6166105  50.4566039  99.8404559  76.3160268
  50.7242560  99.0457374  77.0137043  51.1844075 101.1070829  76.7530838
  52.2143924 101.0948637  76.3955871  50.7078854 101.9871572  76.3221302
  51.1522476 101.1731387  78.2293423  50.1420054 101.3785425  78.5811862
  51.4527671 100.2189422  78.6617021  52.1110141 102.2881708  78.6667621
  51.5772314 103.4293894  78.5975002  53.2392887 102.1948985  79.1927712
  48.8581079  99.9485122  76.4347551  48.2261802  99.1238517  77.1475582
  48.2470590 100.8924460  75.6577343  48.7980444 101.5372608  75.0909752
  46.8332367 101.1325136  75.5048293  46.2542847 101.1243756  76.4276930
  46.7823805 102.5037854  74.9138841  45.7433724 102.7930861  74.7535338
  47.2551082 103.2112740  75.5950996  47.3122529 102.5097391  73.9618411
  46.1447959 100.0270402  74.7940186  44.9653496  99.8495723  74.8715848
  46.8550694  99.1904508  74.0537837  47.8395284  99.3274919  73.8256034
  46.2623875  97.9653533  73.4887445  45.3538745  98.2995297  72.9876155
  47.1019559  97.2703400  72.3980556  47.2022551  97.9427525  71.5458945
  48.1060225  97.0925461  72.7819329  46.4817562  95.8815590  71.8964554
  46.1388158  95.2311188  72.7017929  45.2451387  96.2271434  70.9937840
  44.7907683  95.3050751  70.6295662  44.5130876  96.7863308  71.5771531
  45.5709212  96.8305947  70.1459418  47.5846947  95.1673620  71.1342131
  47.2127984  94.2097647  70.7686868  47.8984209  95.7807992  70.2901031
  48.4324959  94.9980534  71.7960240  45.9381925  96.9798243  74.5939505
  44.8696813  96.3122454  74.6130136  46.8327750  96.8757240  75.5686742
  47.6748658  97.4484765  75.6254779  46.6873079  95.9050166  76.6775724
  46.3630414  94.9399863  76.2885907  48.0800128  95.7036915  77.3943649
  48.5359985  96.6778980  77.5650833  48.0238861  95.0021245  78.7844672
  49.0321609  94.9134538  79.1894480  47.4105888  95.5932744  79.4660501
  47.5895168  94.0099992  78.6744501  48.8132153  94.6877920  76.4384401
  49.8040870  94.4669553  76.8345732  48.2345861  93.7660427  76.3734373
  48.9095296  95.1276946  75.4458181  45.6441246  96.4143099  77.6532481
  44.8060109  95.5986416  78.0255994  45.6144544  97.7035384  77.9458905
  46.3306474  98.3456671  77.6051673  44.5970672  98.3868115  78.7658015
  44.4226095  97.9062412  79.7286788  45.1443187  99.7571416  78.9511691
  44.4536388 100.3462642  79.5532545  46.1087444  99.6979922  79.4575784
  45.2738555 100.2314692  77.9791184  43.2131162  98.3433120  78.1042931
  42.2372198  98.3621116  78.8646101  43.1333680  98.3197378  76.7565370
  43.9444727  98.3026582  76.1382438  41.8438333  98.3152474  76.0644206
  41.2541111  99.0915850  76.5517363  41.9205465  98.6878672  74.5711683
  40.9217696  98.6596472  74.1366519  42.3332438  99.6916024  74.4673104
  42.5621836  97.9756722  74.0515328  41.1539320  96.9069194  76.2031598
  40.0431815  96.7422067  76.6761640  41.8729275  95.7890993  75.8665761
  42.8230676  95.8442574  75.5014564  41.3736433  94.3788008  75.9854349
  40.4792534  94.3768783  75.3636037  42.1886423  93.2509717  75.2861637
  42.2228983  93.4869479  74.2217865  43.5934799  93.1602282  76.0150188
  44.1943367  92.3771954  75.5507725  44.1120450  94.1159280  75.9264453
  43.4433459  92.9259551  77.0675904  41.5580875  91.8176304  75.5359043
  42.1601131  91.0623826  75.0305651  41.5386406  91.6095469  76.6059105
  40.5415045  91.7939305  75.1448450  40.9776219  94.0522755  77.4264520
  39.9239665  93.4299007  77.6924764  41.7107980  94.5460653  78.4865361
  42.5370467  95.1380148  78.4030205  41.3017759  94.2138226  79.8778109
  41.1624845  93.1335915  79.8217420  42.3307363  94.3574367  80.9791212
  41.7937868  94.1869617  81.9117570  43.4508497  93.3495737  80.7848009
  44.1846366  93.4620292  81.5818552  43.0405213  92.3396065  80.8090250
  43.9322957  93.5221114  79.8216838  42.9892726  95.7865182  81.0259609
  43.7178198  95.8243589  81.8366600  43.4881497  95.9876029  80.0784074
  42.2173812  96.5366737  81.1968862  39.9923111  94.9095588  80.2578136
  39.1822028  94.3021232  80.9300580  39.7864194  96.1443800  79.8384674
  40.5017543  96.6549187  79.3208224  38.6021823  96.9267447  80.0268153
  38.3779613  96.9766306  81.0915000  38.8017717  98.4214695  79.6873705
  39.8229256  98.7123727  79.9320928  38.6771617  98.5659885  78.6138717
  37.8167326  99.3365428  80.4425108  37.7054740 100.2698905  79.8893014
  36.8357620  98.8604146  80.4652189  38.2394480  99.6447052  81.8382355
  38.9226629  98.8644862  82.5343948  37.9884876 100.7646766  82.3026966
  37.3493214  96.2125503  79.4070897  36.2847260  96.1509419  80.0370723
  37.6431358  95.7078443  78.1414014  38.5875484  95.6154236  77.7670789
  36.5720089  95.2577963  77.2278228  35.6886933  95.8887100  77.3337400
  37.0275822  95.4092964  75.7669126  37.1852690  96.4639378  75.5419961
  37.9858608  94.9092970  75.6313815  36.0231003  94.8364593  74.8044742
  36.4653749  94.7464000  73.8132247  35.7361317  93.8327913  75.1192403
  34.7905021  95.7376742  74.7466173  34.2267213  95.6515407  75.6758478
  35.0995378  96.7785322  74.6554937  33.9564307  95.3829354  73.6409924
  34.1516608  95.8733367  72.7682143  32.9735729  94.5158107  73.5942228
  32.6075276  93.7814184  74.5999205  33.0927173  93.8612554  75.4933202
  31.8339339  93.1247098  74.4973508  32.3484042  94.4844863  72.4698417
  32.6327459  95.1036108  71.7109209  31.5690494  93.8397707  72.3388119
  36.1254754  93.8171716  77.6065329  34.9650775  93.4932757  77.4849836
  37.0424707  92.9628391  78.0826061  38.0134791  93.1916046  78.2914071
  36.6374486  91.5537182  78.3377633  35.5577686  91.6587783  78.4414570
  37.0672740  90.6786963  77.1976625  38.1470908  90.7818312  77.0903881
  36.8734464  89.6448403  77.4835938  36.4584586  90.9000393  75.8667124
  35.0823979  90.8386486  75.6777944  34.4356837  90.7002696  76.5308905
  34.5273653  90.9499688  74.4192139  33.4777056  90.7463614  74.2665560
  35.3518623  91.3381993  73.3234709  34.8040416  91.5867305  72.1251159
  34.0197964  91.0131940  71.9992450  36.7305766  91.4868007  73.5118840
  37.3609259  91.7859296  72.6878514  37.3099523  91.2370495  74.8178484
  38.3755757  91.3117132  74.9726712  37.0546363  90.8870325  79.6169567
  36.5434172  89.8834754  80.1091732  38.0051114  91.5235423  80.3093246
  38.3417447  92.4341163  79.9965403  38.7073685  91.0991720  81.5507729
  38.8076677  91.9483756  82.2276380  38.1155845  90.3451308  82.0700654
  40.1136084  90.5243086  81.2127621  40.6417806  90.6270306  80.0740135
  40.7591701  89.8345652  82.2070227  40.2946000  89.7321942  83.5208160
  39.3142982  89.2586376  83.5693493  40.2003013  90.7084073  83.9960768
  41.4049858  88.8512553  84.2024670  41.1324118  87.7962196  84.1872631
  41.5388986  89.1302619  85.2475309  42.6616724  89.0956012  83.4128191
  43.3143811  88.2228284  83.4145944  43.2377257  89.9261842  83.8214075
  42.1519825  89.3988349  82.0457849  42.7000578  90.2157293  81.5769704
  42.4323825  88.2911747  81.0323113  41.7919269  87.2311383  81.1630462
  43.4754125  88.4248201  80.1768967  44.2396961  89.0894276  80.3035481
  43.5830499  87.5887318  78.9585140  42.5436161  87.3791093  78.7019895
  44.2254427  88.3151018  77.7759274  43.6298414  87.7728914  77.0411656
  44.0098768  89.8028585  77.6932695  44.5164111  90.1957992  76.8114857
  42.9434893  90.0127759  77.6225777  44.4155257  90.2785357  78.5875318
  45.6777697  88.0887160  77.4324976  45.9451259  88.6934033  76.5643612
  46.3010751  88.3755246  78.2796400  45.8383635  87.0353185  77.2040171
  44.2841780  86.2325510  79.1883116  45.3741194  86.1374464  79.7331143
  43.5538841  85.1167993  78.9638256  42.5844160  85.1551949  78.6488474
  44.0369452  83.7557572  79.1369476  44.5976306  83.6894300  80.0704778
  42.8176873  82.8515734  79.1748395  42.2981512  82.9386976  78.2213288
  43.1600076  81.8203018  79.2609189  41.8298555  83.1128743  80.2758464
  41.9679599  82.4879303  81.3584993  40.8327165  83.8415669  80.0833603
  45.0327355  83.3285564  78.0891560  45.8704841  82.5032625  78.4249911
  44.9265068  83.9302580  76.8809455  44.2840349  84.7128966  76.7573874
  45.6407212  83.6266989  75.5988618  46.5426012  83.0771123  75.8709264
  44.7680410  82.7285610  74.6523526  43.8721407  83.2961591  74.4033927
  45.5098574  82.4261868  73.3139864  44.8792482  81.8027016  72.6803822
  45.7281238  83.3620958  72.7999648  46.4430443  81.9030111  73.5254182
  44.2817505  81.4413596  75.3551672  43.6826291  80.8524578  74.6613508
  45.1423421  80.8549976  75.6771901  43.6772518  81.7051011  76.2225787
  46.0633983  84.9247415  74.8458894  45.2536494  85.8094457  74.6655421
  47.3144560  84.8580866  74.3621645  47.9419086  84.1035000  74.6413423
  47.9689047  85.7848843  73.4121234  47.2528507  86.5146107  73.0335537
  49.0153562  86.7396378  74.0469288  48.4680339  87.5593787  74.5119419
  49.5115994  86.1925713  74.8485466  50.1020567  87.3544349  73.1745731
  50.4916900  86.4934443  72.6326016  49.5594537  88.4244042  72.1683620
  50.3858700  88.8221462  71.5788016  48.8293204  87.9616864  71.5041343
  49.0850198  89.2351466  72.7198176  51.2202022  88.0076624  73.9597913
  51.9557873  88.4217696  73.2696183  50.8121091  88.8076230  74.5780948
  51.6993550  87.2649701  74.5970148  48.4866470  84.9094545  72.2516646
  49.3217140  83.9902405  72.4925270  48.1041529  85.2250210  71.0253930
  47.3148863  85.8146079  70.7598268  48.9366622  84.6427032  69.9139461
  49.6982504  83.9472457  70.2656593  48.0029203  83.8731242  68.9945130
  47.2404388  84.6293602  68.8055209  48.5681327  83.4804010  67.6521369
  47.8123596  82.9377619  67.0848947  48.8596166  84.3767917  67.1041817
  49.4407856  82.8431385  67.7977749  47.3207309  82.6274361  69.6548984
  46.6729852  82.1378809  68.9275119  48.0863931  81.9261786  69.9867933
  46.7269602  82.9475879  70.5105293  49.6870382  85.8549567  69.1844179
  49.0435298  86.7903830  68.6864885  51.0456835  85.8254500  69.1189870
  51.5679321  85.0838200  69.5839153  51.9128328  86.7228271  68.4613120
  51.5200542  87.7395391  68.4491986  53.2622939  86.6978754  69.2194738
  53.6306150  85.6740618  69.2707202  54.0009477  87.2759487  68.6634452
  53.1356864  87.2524759  70.6040332  52.8122200  88.4017210  70.7567525
  53.3918969  86.5005898  71.6345838  53.3188314  86.8840486  72.5769116
  53.6657062  85.5264111  71.5014586  52.0866321  86.2508046  67.0211125
  52.9705052  85.5749480  66.6398904  51.1300948  86.5473755  66.1396501
  50.2885706  87.0457719  66.4296831  51.1069286  86.2386963  64.6987027
  51.5761737  85.2783292  64.4866149  49.6185324  86.2001821  64.3037958
  49.1830771  85.2584785  64.6362563  49.0884547  86.9986702  64.8248440
  49.3990936  86.3516085  62.7921455  49.6919847  85.4989364  61.9328212
  48.8897952  87.4859361  62.3683980  48.7473833  87.6402339  61.3693134
  48.6360348  88.2136809  63.0372912  51.9642136  87.2463984  63.8535708
  52.5509846  86.7544210  62.8898104  51.9675551  88.5275731  64.1506132
  51.5701500  88.8934167  65.0159314  52.5537553  89.6026376  63.2567332
  52.0432605  89.6111168  62.2939367  52.3142796  90.9950279  63.9079803
  52.7335737  91.7721424  63.2689220  51.2442968  91.1622351  64.0267640
  52.7981511  91.0278837  64.8850463  53.9574522  89.3205094  62.9283999
  54.7215947  88.9538367  63.7877498  54.3328582  89.5718424  61.6710077
  53.6785302  89.8583524  60.9430683  55.7015805  89.4669743  61.2063562
  56.3668443  89.9707467  61.9067429  56.0003682  88.4189279  61.1806165
  55.8486122  90.0491432  59.8884021  54.7646430  90.4643404  59.3244659
  57.0341787  90.0230291  59.3131985  57.8284267  89.5985022  59.7930599
  57.4315515  90.5449573  57.9906166  56.6666586  90.2096572  57.2906326
  57.5592940  92.0344720  58.1422602  56.7060235  92.3972578  58.7137853
  58.4515429  92.2448837  58.7320023  57.6421671  92.8198345  56.8528205
  58.5689478  92.5492771  56.3454061  56.8217029  92.5058905  56.2063597
  57.5948472  94.3083547  56.9801714  57.3229570  94.7343336  56.0145795
  56.8029493  94.5746020  57.6797578  58.8502859  94.9240039  57.4308639
  58.8803866  95.2257319  58.4047957  59.9343320  95.1327252  56.7324088
  60.2398487  94.5860807  55.5371564  59.5900831  93.9367963  55.0920952
  61.1201346  94.8214399  55.0791555  60.7995471  96.0215321  57.1430838
  60.6255452  96.5430763  58.0015948  61.6498138  96.1923769  56.6058570
  58.7297761  90.0357894  57.4282628  59.7372517  90.0621631  58.1302674
  58.8856658  89.8012536  56.0769019  57.8343972  89.8017231  55.0932830
  57.7467073  90.7676747  54.5954226  56.8639950  89.5827535  55.5378522
  58.2623952  88.7361657  54.1540401  57.8545336  88.9050958  53.1583205
  57.9062801  87.7592959  54.4818683  59.7645892  88.7852709  54.1375476
  60.1260097  89.4214782  53.3297800  60.1866738  87.7939857  53.9758776
  60.1896950  89.3594336  55.5419992  60.7021601  88.6684101  56.2118208
  61.1963567  90.5425482  55.3231172  60.8069359  91.6932124  55.2198638
  62.4797468  90.2257271  55.1357189  62.8393573  89.2928889  55.3392926
  63.4808540  91.0992827  54.6503048  63.1292736  91.5964173  53.7462542
  63.6787200  91.8788242  55.3858292  64.7638099  90.3325709  54.3531377
  65.0609005  89.5021055  55.1906492  65.4592379  90.6498238  53.2940195
  65.2151966  91.4256719  52.6794289  66.6691486  89.9234186  52.8727565
  67.3530220  89.8536154  53.7186417  66.3944707  88.9058337  52.5991653
  67.4203933  90.5940991  51.6626932  67.1560568  91.7188411  51.2271674
  68.3080057  89.8353033  51.0393345  68.4382276  88.8601376  51.3080484
  69.1941359  90.2062389  49.9440660  68.7050742  89.9999231  48.9920737
  69.3867545  91.2788478  49.9779061  70.4927600  89.4617384  50.0145403
  70.7213184  88.7249707  50.9581841  71.5405520  89.8835924  49.2393449
  71.3880033  90.4349592  48.3942457  73.0005496  89.6237208  49.4861522
  73.2057884  88.5540345  49.5288036  73.8081854  90.2026814  48.3269365
  74.8692433  90.0200056  48.4958855  73.5015062  89.7250797  47.3966148
  73.6318312  91.2763637  48.2607968  73.4014188  90.2047149  50.8419940
  73.4098713  91.4127618  51.0004753  73.7770196  89.3809479  51.8270462
  73.9019334  88.3748989  51.7186076  74.0420463  89.8906657  53.1759234
  73.1516295  90.4057576  53.5358403  74.3218027  88.6929043  54.1082302
  75.2509351  88.2532034  53.7456119  74.4526120  89.0448253  55.5923066
  74.6475562  88.1379344  56.1660772  75.2760987  89.7448805  55.7298872
  73.5260157  89.5009821  55.9407908  73.1455575  87.8689216  54.0956672
  73.2836950  87.0929621  54.6771162  75.0790889  90.9912432  53.2352943
  74.9012914  91.9536127  53.9821289  76.1695611  90.8931725  52.4229824
  76.2478331  90.1686636  51.7095994  77.3463346  91.7839748  52.4588877
  77.8049772  91.8932375  53.4410025  78.3399925  91.1449256  51.5554591
  79.2473113  91.7487317  51.5276757  78.5796158  90.1476338  51.9265047
  77.9220877  91.0691667  50.5515283  76.9320612  93.2531757  52.1256065
  77.5132650  94.2236717  52.6402837  75.8165818  93.4012487  51.4018648
  75.2726277  92.5835301  51.1241739  75.1983913  94.6354402  50.9033462
  75.9112589  95.4579401  50.8586284  74.6836678  94.2775539  49.4291864
  73.8335481  93.6005779  49.5036647  74.3258219  95.1872796  48.9464377
  75.7543437  93.6362816  48.5524840  75.9720206  92.6454216  48.9506402
  75.3384095  93.4954370  47.5546345  77.0893064  94.4077870  48.4156889
  77.2062639  95.6220691  48.5537792  78.0462780  93.7424189  48.0536395
  74.1373834  95.2489801  51.8653858  73.5921231  96.2902221  51.5396985
  73.7904878  94.6203650  53.0210217  74.4089926  94.0043275  53.5482017
  72.4739829  94.7918634  53.5974531  71.6870198  95.1362633  52.9262737
  72.1196245  93.3101889  54.1278723  72.2483853  92.6098925  53.3027368
  72.8434167  93.0371033  54.8955800  70.7259829  93.1252105  54.6978094
  70.1516135  93.9646146  54.3074373  70.1610763  91.8561281  54.2431870
  69.1613933  91.7343825  54.6585818  70.1057475  91.8520921  53.1543420
  70.7965400  91.0357433  54.5777311  70.5999807  93.2633312  56.1954983
  69.5608509  93.1117953  56.4886864  71.2264155  92.5183527  56.6830763
  70.9193537  94.2608569  56.4972670  72.5438044  95.8801569  54.6631075
  73.2358956  95.7945241  55.6917682  71.6868110  96.9313381  54.5208042
  71.0608632  97.0024784  53.7191325  71.5313162  98.0826506  55.4597850
  72.5132096  98.5506933  55.5367152  70.4894636  99.0190937  54.8898636
  70.3579058  99.8687854  55.5594415  70.8138519  99.3739263  53.9115002
  69.5420091  98.4899523  54.7870318  71.1535981  97.7040818  56.9341258
  70.2415891  96.9267477  57.1640132  71.6912581  98.4803172  57.9040049
  72.4629009  99.1291381  57.7470058  71.1922389  98.4517091  59.3019547
  71.3974503  97.4643370  59.7161559  71.8738696  99.5492722  60.0505152
  71.6264075 100.4965554  59.5703839  71.4597819  99.5857731  61.0574810
  73.4502594  99.4467540  60.1641393  74.0986348  98.7222355  59.3675331
  73.9274351 100.1584157  61.0666618  69.7015407  98.7074988  59.3830067
  69.0512815  97.9250389  60.0635445  69.1187972  99.6669674  58.6652352
  69.6456128 100.3137301  58.0781530  67.7101436  99.8964430  58.6350701
  67.4531762 100.0269802  59.6873832  67.4024960 101.1134181  57.7455991
  67.8894971 100.9763944  56.7798619  66.3284514 101.1504945  57.5582611
  67.8610121 102.4935237  58.3568769  67.5324265 103.2899751  57.6897624
  67.3422007 102.6378194  59.3043596  69.3575727 102.6540912  58.5973482
  70.1239867 102.0678625  57.7662192  69.7986421 103.1713933  59.6661407
  66.8344143  98.7362997  58.0732164  65.7184494  98.5316580  58.6490724
  67.3493811  97.9239409  57.1506133  68.2246366  98.0780473  56.6520825
  66.6388227  96.7217362  56.8048162  65.5680947  96.8855326  56.6811337
  67.2262393  96.2505229  55.4539984  67.0563417  97.0268508  54.7078765
  68.3050919  96.1403360  55.5596251  66.6397450  94.9218654  54.9322956
  66.8831576  94.1588214  55.6716285  65.1415015  94.7664832  54.8675748
  64.8952962  93.7775060  54.4800016  64.7202822  94.8789359  55.8663880
  64.7247005  95.5280835  54.2094290  67.2967295  94.7127433  53.5017686
  66.9286079  93.7855420  53.0646963  67.0337704  95.5491669  52.8547632
  68.3808055  94.6601129  53.6042394  66.7053770  95.6713072  57.9593370
  65.6832855  95.0525916  58.2904716  67.8400051  95.4639276  58.5694958
  68.6983134  95.9532808  58.3187942  68.0148204  94.5280551  59.6603195
  67.6635996  93.5318511  59.3917316  69.5000874  94.4530907  59.9862204
  70.0511515  94.2706826  59.0640400  69.8241207  95.4233084  60.3648563
  69.8686500  93.4064078  60.9785502  69.7818488  93.5858782  62.3478160
  69.4570062  94.4774634  62.8642308  70.1728405  92.4575333  62.8939920
  70.2086936  92.3336823  63.9060085  70.5262795  91.4687376  62.0430531
  70.9820658  90.1491071  62.0818392  71.0495138  89.6488765  63.0374280
  71.3418175  89.4735885  60.9612865  71.8088993  88.5052669  61.0710901
  71.1380084  89.9705741  59.6732911  71.3125020  89.3820276  58.7850406
  70.6776758  91.3274354  59.6263076  70.5608104  91.7947056  58.6595595
  70.3692550  92.0821483  60.7741987  67.2170190  95.0034253  60.8353791
  66.3313012  94.2052225  61.2668558  67.4626381  96.2155525  61.3546670
  68.1160943  96.8907709  60.9590696  66.7555694  96.6714496  62.6099349
  67.0341217  96.0030949  63.4248530  67.1994912  98.0459031  62.9783216
  67.0983618  98.6794877  62.0970246  66.5105020  98.4318214  63.7287280
  68.6880476  98.2211363  63.5411388  69.3016677  97.4437495  63.0853317
  69.1613090  99.6373745  63.1706701  70.1747745  99.7919572  63.5401426
  69.1483812  99.7536452  62.0868694  68.4957670 100.3733364  63.6215692
  68.8298422  98.0091156  65.0200981  69.8717782  98.1488274  65.3096563
  68.2057363  98.7266507  65.5520682  68.5141972  96.9964751  65.2742741
  65.2359214  96.5589217  62.4849285  64.6586349  96.0613167  63.4289177
  64.5292011  97.0423127  61.4918120  64.9227239  97.4339795  60.6358114
  63.0660281  97.0462431  61.5594375  62.6748240  97.4480082  62.4944349
  62.6422010  97.8829851  60.3715556  63.0520646  98.8897607  60.4452018
  63.0212363  97.4518350  59.4445233  61.1490428  97.9246495  60.3584467
  60.6188746  98.7489340  61.1676139  60.4372080  97.3062059  59.5191656
  62.5536423  95.6335757  61.4518063  61.5539425  95.3996968  62.1320731
  63.0429464  94.7818517  60.5942324  63.6929106  95.0835978  59.8678236
  62.7723862  93.3252545  60.5134447  61.7468791  93.2240308  60.1608487
  63.6421095  92.6499021  59.5270444  64.6377962  92.8903025  59.8985772
  63.5904888  91.1365908  59.4698158  64.2771402  90.7768008  58.7025023
  63.8789503  90.7251972  60.4373210  62.5767162  90.8165033  59.2278858
  63.3990551  93.1824836  58.1325139  64.0507078  92.6677331  57.4264156
  62.3591050  93.0122877  57.8543036  63.6100639  94.2514025  58.1088980
  62.8486302  92.6486687  61.8795484  61.9330758  91.8781375  62.2973484
  63.8701121  93.0022424  62.6419679  64.6133163  93.6206421  62.3156088
  64.0596333  92.5447530  64.0578613  63.8612852  91.4731135  64.0385551
  65.4834402  92.8696357  64.5319850  65.6361904  93.9409584  64.4035017
  65.7880557  92.6988324  66.0102518  66.8279832  92.9634960  66.2004119
  65.1353659  93.3498606  66.5938049  65.6200207  91.6615292  66.2997694
  66.3994521  91.9852653  63.6807064  67.4392275  92.1611293  63.9606027
  66.1503046  90.9368015  63.8463119  66.2629780  92.2280639  62.6261119
  63.0918487  93.2086013  65.0650616  62.6368061  92.5664504  65.9643638
  62.8147137  94.4883024  64.8694209  63.3059306  95.0382762  64.1645353
  61.8095535  95.2831395  65.5943058  62.1047070  95.2581434  66.6425031
  61.7826249  96.7123217  65.1041567  62.8054591  97.0671793  64.9685687
  61.3002936  96.7514669  64.1277807  61.0428105  97.6494333  66.0745647
  60.5412420  98.4178936  65.4883661  60.2662708  97.0732045  66.5777609
  61.9013774  98.3544759  67.1628343  62.9675499  97.8327112  67.5345528
  61.4320212  99.3778724  67.6908924  60.3941639  94.6906099  65.4621210
  59.6366837  94.6458897  66.4283714  60.0880618  94.0666773  64.3434911
  60.7976930  93.9778692  63.6147753  58.8375931  93.4287718  63.9070448
  58.0962443  93.9988859  64.4651719  58.5847275  93.5242450  62.3985403
  59.3078854  92.7845687  62.0544756  57.0970039  93.2507560  62.0303049
  56.9694476  93.3303143  60.9506888  56.8209617  92.2485026  62.3556829
  56.4594129  93.9822051  62.5259631  58.8234462  94.7853757  61.7499989
  59.7644957  95.0372543  61.8601985  58.7356552  91.9478248  64.2458802
  57.8993744  91.6288597  65.0850040  59.5681255  91.0749601  63.6515324
  60.2711798  91.3222110  62.9554673  59.5028981  89.6759096  63.9857541
  58.4462431  89.4129305  63.9412214  60.3613120  88.8994588  62.9857447
  61.3811033  89.2830098  63.0309588  60.3999857  87.8559922  63.2990223
  59.8858188  88.9530085  61.5387576  58.8670445  88.3638458  61.1611570
  60.5698450  89.7275610  60.7572235  60.2735725  89.8687321  59.7916588
  61.4041522  90.1964355  61.1072811  59.9578191  89.3114048  65.3947314
  59.3812066  88.3412531  65.8746279  60.9254830  89.9640214  65.9926212
  61.3725119  90.7946089  65.6031233  61.4655817  89.5467147  67.3068003
  60.9990742  88.5844532  67.5218805  63.0352279  89.3868908  67.2529473
  63.2729941  88.4888300  66.6834404  63.4508767  90.2320452  66.7032773
  63.7291751  89.3010532  68.6104841  63.3502157  90.0439539  69.3121266
  63.5104940  87.9083122  69.1448361  63.9944535  87.8117148  70.1170167
  62.4411025  87.7234899  69.2514170  63.9373834  87.1828043  68.4531536
  65.2707706  89.4965858  68.3495831  65.8095448  89.4428305  69.2955168
  65.6290337  88.7129297  67.6831637  65.4404976  90.4708995  67.8900317
  61.1017340  90.5026229  68.4374480  60.4692996  90.1040319  69.3927930
  61.5723004  91.7991367  68.4662284  62.0663349  92.2473136  67.6934203
  61.3863291  92.6529605  69.6566067  61.7280918  92.0945688  70.5283280
  62.2056109  93.9538729  69.4001024  61.8559520  94.3466520  68.4449416
  61.9917595  94.9728481  70.5033159  62.5781125  95.8671796  70.2917800
  60.9351681  95.2361155  70.5567765  62.3084284  94.5492282  71.4561291
  63.6072687  93.6800638  69.3531987  64.0974142  94.5127259  69.1901398
  59.9243301  93.0121484  69.9725037  59.6157446  93.1996669  71.1404788
  59.0275510  93.0256889  68.9728179  59.3466666  92.9940884  68.0041835
  57.5730914  93.0805460  69.0314682  57.2951956  93.9854137  69.5715593
  57.2020324  93.1912965  68.0115473  56.8357438  91.9147725  69.6701455
  55.9609891  92.1676434  70.4084852  57.2377959  90.6650263  69.4654571
  57.8788699  90.4185500  68.7104607  56.8298218  89.4986895  70.2682831
  55.7551421  89.3895042  70.1200365  57.3708525  88.1180250  69.8087548
  58.4488158  88.1396919  69.9633077  56.8125361  86.8981059  70.6355626
  57.2392440  85.9717705  70.2512761  57.0853921  87.0147726  71.6844423
  55.7269472  86.8624528  70.5444387  56.9888341  87.9121939  68.3425032
  57.3609164  86.9458248  68.0011392  55.9037258  87.9373258  68.2422165
  57.4278596  88.7047918  67.7364742  57.1623042  89.7754786  71.7203879
  56.2380880  89.7296597  72.5633221  58.4299616  90.0454374  72.0830184
  59.1877447  90.0617254  71.4004025  58.8995258  90.3391211  73.4284783
  58.6543099  89.4661056  74.0325395  60.4688538  90.5097515  73.4564229
  60.9296977  89.5256833  73.5348875  60.7951171  90.9414260  72.5105527
  60.9853073  91.4056940  74.6272435  60.9921015  90.9003051  75.9159502
  60.7680266  89.8575210  76.0792954  61.2955323  91.7517721  77.0511017
  61.2883928  91.3462469  78.0530540  61.5911934  93.0761615  76.8440769
  61.7237557  93.7460887  77.6809579  61.7206348  93.5478196  75.5174083
  62.0572526  94.5587739  75.3416561  61.4195922  92.7268476  74.4353827
  61.5218481  93.1121513  73.4311996  58.1417092  91.4830736  74.1393775
  57.6826736  91.1963391  75.1862374  57.9922701  92.7025256  73.5426760
  58.4004879  92.9201357  72.6339658  57.2338318  93.8459645  74.1259376
  57.6297867  94.1061516  75.1078130  57.4136538  95.0252669  73.1692789
  57.1640343  94.6814634  72.1657639  56.6797140  95.7862376  73.4370788
  58.7841626  95.6990125  73.1050338  59.0218646  96.1124487  74.0849636
  59.5401843  94.9463065  72.8835057  58.8675168  96.7975802  72.0752732
  58.8746401  96.3583902  71.0768147  57.9782414  97.4256894  72.1407723
  60.0720137  97.6299710  72.2546688  60.4211754  97.7442005  73.2063656
  60.7512573  98.2542613  71.2707975  60.4315289  98.0973391  69.9662707
  59.6550235  97.4912947  69.7007849  60.9677556  98.5851243  69.2473608
  61.7120106  99.1164910  71.5719457  61.9366753  99.3086894  72.5481442
  62.2257175  99.5884423  70.8280128  55.8070528  93.5154691  74.4254162
  55.2487934  93.7983812  75.4544056  55.0585882  92.8496417  73.4978627
  55.4335988  92.5611414  72.5944067  53.6097222  92.4636162  73.6875481
  53.0432580  93.2913158  74.1155173  52.9960574  92.1682754  72.2888314
  53.5860787  91.3367268  71.9041201  51.5534877  91.7857286  72.3796924
  51.1650430  91.5876831  71.3806701  51.4525219  90.8898979  72.9917768
  50.9881695  92.6000710  72.8337053  53.1066288  93.3486558  71.3148462
  52.6590774  93.0747919  70.3593666  52.5811857  94.2105166  71.7271222
  54.1562519  93.6008528  71.1653601  53.4189367  91.3436090  74.7711314
  52.6533618  91.5342957  75.7126408  54.0620891  90.1816727  74.6609999
  54.5943586  89.9143788  73.8342247  54.0694442  89.1478563  75.7416731
  53.0257816  88.8896924  75.9236995  54.9404801  87.9368897  75.2666139
  55.9756218  88.2800658  75.2457126  54.9102705  86.7543954  76.2542559
  55.5313327  85.9449820  75.8730806  55.2921119  87.0793307  77.2228085
  53.8856632  86.4025176  76.3683736  54.5975777  87.5502252  73.9829307
  55.1065476  88.0797806  73.3342938  54.6927182  89.6379306  77.0638291
  54.1884667  89.1943814  78.0910762  55.6579724  90.5605516  77.0574361
  56.1853575  90.8059992  76.2199246  56.0745635  91.3405468  78.2820781
  56.4415523  90.6582930  79.0485009  57.1722017  92.3108200  77.8540006
  58.0123969  91.7613813  77.4293760  56.7994259  92.9760194  77.0743244
  57.6565445  93.1670604  79.1205639  56.7878985  93.6521301  79.5646871
  58.0564312  92.4827116  79.8683763  58.7025260  94.2249227  78.8244626
  59.6853487  93.7550968  78.8029672  58.5227227  94.6321097  77.8301676
  58.7203145  95.3473538  79.8150357  57.7952474  95.9213854  79.7555405
  58.7905212  94.9583924  80.8304120  59.8532205  96.1879103  79.5194639
  59.8863670  96.9772853  80.1965521  60.7276428  95.6312176  79.5943039
  59.7636481  96.5639771  78.5537334  54.8773405  92.1012325  78.9138473
  54.6588817  91.8478573  80.1006606  54.2118462  92.9276299  78.1449451
  54.3969072  92.9976233  77.1453100  53.1292662  93.8532327  78.5900452
  53.4120547  94.3440626  79.5208688  52.9732786  95.0224127  77.6059177
  53.9583735  95.4262873  77.3686533  52.5471498  94.6527696  76.6739413
  52.0764855  96.1612683  78.1617765  51.6567978  96.6899818  77.3058318
  51.2438244  95.6919323  78.6853270  52.6510246  97.1760366  79.0672587
  53.8142142  97.4476532  79.1335352  51.9020349  97.7508467  79.9249397
  50.8980877  97.5677222  79.9299866  52.3065245  98.3931397  80.6065149
  51.8632999  93.0977882  79.0056208  51.2451931  93.4329401  80.0010649
  51.5186862  92.0234062  78.2727812  51.9002440  91.8779375  77.3381468
  50.6150818  90.9657821  78.6552002  49.6403607  91.4480754  78.7257764
  50.3581403  89.8691266  77.5899580  51.3104274  89.5407427  77.1728293
  49.6829137  88.5542470  78.1200935  49.5489600  87.8561682  77.2934864
  50.3189972  88.1004477  78.8800711  48.7123235  88.7934260  78.5546717
  49.3688293  90.5522378  76.6203226  49.1129267  89.8628034  75.8160707
  48.4635889  90.8326673  77.1596519  49.8300709  91.4448902  76.1980231
  50.9607825  90.4117626  80.0155966  50.0717554  90.4244712  80.8973286
  52.1384386  89.8691001  80.2176427  52.8430580  89.7127744  79.4977159
  52.5169842  89.4295641  81.6004837  51.7194083  88.7318434  81.8557239
  53.8876799  88.5772041  81.7100735  54.7090793  89.2158016  81.3856027
  54.0582856  88.3466303  82.7621022  53.9673415  87.2397680  80.9014050
  53.7086630  87.4654996  79.8672021  55.3638296  86.6418042  80.8594977
  55.3461134  85.7165955  80.2830083  56.0484937  87.3490971  80.3907411
  55.7007139  86.4307163  81.8751157  52.9822911  86.2495278  81.4907224
  53.0303950  85.3128085  80.9336552  53.2340488  86.0636618  82.5355008
  51.9736282  86.6572162  81.4278068  52.5005507  90.5908483  82.6377932
  52.1750681  90.3956481  83.7958739  53.0006632  91.7618069  82.3094070
  53.3080507  92.0105559  81.3691912  53.1562120  92.8339951  83.3135355
  53.5146792  92.4971018  84.2869497  54.2023307  93.7983255  82.6379375
  55.1551737  93.2753840  82.5534663  53.8691166  94.0197276  81.6247985
  54.4346343  95.1350450  83.3858592  54.8352367  95.8768036  82.6952783
  53.4826561  95.5209205  83.7509051  55.3755308  94.9541927  84.5314780
  55.1817277  94.0202109  85.0593497  56.4101736  94.9179884  84.1910407
  55.1267981  96.1848354  85.4526992  55.7511821  97.0158280  85.1264863
  54.0901275  96.5075578  85.3575757  55.4262486  95.8625094  86.9030514
  55.2503487  96.7031911  87.4885960  54.8130759  95.0858390  87.2198088
  56.4224789  95.5781005  86.9962590  51.8026190  93.4725405  83.6801629
  51.6367769  93.8682894  84.8515093  50.8216169  93.6553839  82.7627208
  50.8756635  93.2946857  81.8095194  49.5739253  94.3949436  83.0492486
  49.3334932  94.2213275  84.0985058  49.8741611  95.8275549  82.6941762
  48.9933444  96.4411877  82.8803936  50.7032438  96.1874663  83.3044332
  50.1447962  95.8918848  81.6394140  48.2788060  93.9237265  82.3722314
  47.1908147  94.4475459  82.5595529  48.3747072  92.8735469  81.5218381
  49.2814723  92.4727588  81.2805314  47.2975210  92.1900347  80.8604713
  46.5144853  92.9125326  80.6321187  47.6616672  91.8043025  79.9085085
  46.6563002  90.9856013  81.6883101  46.0556642  90.0451242  81.0932385
  46.9247031  90.9724796  82.9832571  47.6497825  91.5666689  83.3846907
  46.2551783  90.1445184  83.9998193  46.5053542  90.5491025  84.9799589
  45.1783542  90.2615553  83.8719673  46.5642774  88.6525717  84.0166973
  46.1270658  88.0842550  84.9644099  47.3433649  88.1174287  83.1337643
  47.8352878  88.7005777  82.4568056  47.6682358  86.6414346  82.9290148
  46.8185791  85.9590684  82.9344734  48.2743221  86.4833001  81.5234605
  47.5493471  86.7899177  80.7680494  49.1413242  87.1345832  81.4155179
  48.6872412  85.0004542  81.2951190  49.2521976  84.6670844  82.1659915
  47.7803448  84.3974024  81.2533880  49.6586157  84.6525772  79.8316224
  48.4601767  85.0492836  78.5540458  48.9057845  84.8863225  77.5727572
  47.5834385  84.4101297  78.6658730  48.1602370  86.0937134  78.6481711
  48.5460353  86.2558519  84.1021521  48.4381388  85.1482256  84.6028828
  49.6290446  87.0170986  84.4084858  49.8743170  87.8629980  83.8961836
  50.5312155  86.7171025  85.4702051  50.5949918  85.6285749  85.4642628
  51.9645911  87.3433610  85.1889654  52.2075600  87.2540696  84.1305844
  51.9574093  88.4078701  85.4256482  53.0795321  86.5968156  86.0699317
  52.7211184  86.4283002  87.0850667  53.4210754  85.2643197  85.4568535
  54.1780498  84.7674783  86.0644540  52.5267590  84.6430495  85.4142100
  53.8071495  85.4154857  84.4483443  54.2857765  87.4573574  86.0368386
  55.0789606  86.9942073  86.6233026  54.6193716  87.5777727  85.0064583
  54.0474024  88.4348358  86.4567311  50.0482294  87.0329776  86.8843184
  50.2924014  86.3603858  87.8819222  49.1999341  88.0942174  86.9208451
  49.0539721  88.7024346  86.1142511  48.4002619  88.4980045  88.0943686
  49.0568407  88.5457196  88.9628694  47.8243321  89.9232327  87.9336783
  48.5402870  90.5613132  87.4173346  46.9214843  89.8960950  87.3227860
  47.5071375  90.4982283  89.3082094  46.9171172  91.4064650  89.1919288
  46.8953213  89.7880812  89.8629139  48.7271832  90.8046087  90.0867589
  48.3838947  91.1900087  91.2573032  49.8536800  90.8904100  89.5520860
  47.3402192  87.4566336  88.3922897  47.1019434  87.2384732  89.5167877
  46.6842807  86.7969369  87.3938113  46.7811749  87.0562657  86.4122238
  45.7866100  85.6685580  87.5983411  45.0737052  85.8100721  88.4099084
  44.7900025  85.4826395  86.4682275  44.1782331  86.3788705  86.3663289
  45.3224661  85.3502511  85.5260207  43.9264261  84.3168669  86.7189664
  44.5353761  83.4352859  86.9201949  43.3128331  84.4893581  87.6039474
  43.0179194  84.0702016  85.4759898  42.4268379  83.1716932  85.6542210
  42.3171172  84.9010422  85.3919302  43.7094398  83.9207169  84.2032368
  44.3340272  83.1172955  84.1368022  43.6460430  84.6667454  83.1346657
  44.6083366  84.6347734  82.3270682  45.4117631  84.0349362  82.5146829
  44.5848046  85.2077944  81.4836353  42.6159459  85.4074853  82.9267319
  41.8463883  85.4122739  83.5971766  42.5666393  85.9905786  82.0912500
  46.7092719  84.4861466  87.9893376  46.4008505  83.7926105  88.9277133
  47.7951057  84.3106728  87.2469632  48.0065979  84.8804012  86.4282846
  48.7859662  83.2986529  87.5170397  49.7791731  83.7468427  87.5041151
  48.6326615  82.8960239  88.5184230  48.7247904  82.2020146  86.5289715
  49.5464532  81.2526623  86.6431925  47.8114829  82.3049640  85.5799004
  47.2582045  83.1547303  85.4641149  47.4644368  81.2929144  84.6046361
  48.3226886  80.6231702  84.5602331  46.2124986  80.5393019  85.0499077
  46.1342366  79.7182636  84.3369861  46.2872801  80.0040677  86.5041227
  45.3623902  79.4804746  86.7473733  47.1284027  79.3170359  86.5961336
  46.4244700  80.8386503  87.1924466  45.0674526  81.4137103  85.0663342
  44.2753719  80.9107626  85.3529955  47.2637826  81.8252309  83.1851425
  46.7453483  82.9770428  83.1269354  47.6233370  80.9920048  82.1333089
  47.9936900  80.0486216  82.2494846  47.4859163  81.4397314  80.7111526
  46.4299511  81.4887426  80.4481992  47.8880357  82.4482592  80.6090662
  48.2131887  80.4990019  79.7332207  49.0116700  79.6157218  80.0191190
  48.0711723  80.7305145  78.4034191  47.3900090  81.4049443  78.0548148
  48.8068293  80.1044214  77.3282679  49.6318961  79.5953113  77.8264020
  47.9563706  79.0424768  76.5427014  47.1667664  79.5670191  76.0028870
  48.5962816  78.5741477  75.7955765  47.2906791  77.8993688  77.4186586
  46.8773591  78.2850676  78.3519951  46.4771680  77.4003974  76.8931710
  48.4698343  76.9810049  77.6519970  48.8146486  76.5552830  76.7102863
  49.3067651  77.5345473  78.0771176  48.0382738  75.9175310  78.5680171
  47.8814101  75.0165390  78.1157393  47.8137721  75.9135016  79.8767981
  48.2422055  76.9013550  80.6357925  48.7525909  77.6811696  80.2189257
  48.0635993  76.8875459  81.6393852  47.1140229  74.9382607  80.3278250
  46.7639290  74.2227425  79.6904672  46.9056017  74.8783321  81.3250106
  49.3831915  81.1149269  76.3307137  48.5757707  81.9518984  75.9332600
  50.5858488  80.9106285  75.8818124  51.1562310  80.1094960  76.1555638
  51.2636530  81.8308743  74.9111414  50.4768192  82.4245737  74.4457623
  52.2209341  82.8668376  75.6563352  52.8664208  82.1244432  76.1259313
  53.0481665  83.7148871  74.7712675  53.6618348  84.3825995  75.3754275
  53.6931772  83.0839092  74.1604377  52.3997137  84.3048153  74.1223525
  51.6961027  83.6603933  76.8819352  51.2499206  84.5925747  76.5357715
  50.9036105  83.0853208  77.3623899  52.7910337  83.9861764  77.9340078
  52.3477736  84.5412001  78.7594108  53.2219147  83.0582079  78.3094994
  53.5726850  84.5877010  77.4696703  51.9093087  81.1222369  73.7358343
  52.7047060  80.1975193  73.8772078  51.5019652  81.5212988  72.4813308
  50.8691514  82.3110173  72.3539523  51.8773043  80.9308433  71.2395334
  52.6835335  80.2422529  71.4909369  50.7711581  80.0266594  70.5726617
  50.1188007  80.7044358  70.0206562  51.4947619  78.9676025  69.6677104
  50.7511763  78.3268352  69.1925948  52.0756262  79.4799878  68.9009745
  52.1593956  78.3589616  70.2809741  49.9116897  79.3004407  71.5080394
  49.1847275  78.7077004  70.9508869  50.5215414  78.6394059  72.1239119
  49.3879787  80.0108413  72.1473545  52.4133152  81.9707809  70.2651853
  51.6453378  82.7892437  69.6588353  53.6825492  81.8606520  69.9455110
  54.3064823  81.1609308  70.3465182  54.3179857  82.7367143  68.9813823
  53.8369499  83.7104994  68.9021799  55.7536160  82.9345651  69.4413245
  56.3166510  82.0068065  69.3375195  56.2506240  83.6798640  68.8211950
  55.7349789  83.3925923  70.9274567  55.0273949  84.3453089  71.2075815
  56.3681404  82.7657981  71.8879292  56.2645844  83.0764819  72.8546726
  56.9630593  81.9665629  71.6697077  54.2381890  82.0453501  67.5968900
  54.6769308  80.8767035  67.5171924  53.8778137  82.7109118  66.5053001
  53.6470085  83.7039956  66.4856142  53.7843118  82.0266386  65.2100204
  53.5433304  80.9732000  65.3475266  52.6587567  82.6163680  64.3207427
  52.8655702  83.6848667  64.2619242  52.7255115  81.9691618  62.8925501
  51.9333873  82.3839779  62.2676192  53.6930889  82.1833025  62.4407906
  52.5935270  80.8898527  62.9747085  51.2433469  82.5874321  64.9041661
  51.2046465  83.2865501  65.7396327  50.5534608  82.9599024  64.1451226
  50.7290232  81.2273805  65.3916902  49.7180867  81.3384819  65.7811317
  50.7223965  80.5224421  64.5604165  51.3818945  80.8532575  66.1797366
  55.1366899  82.2435806  64.5431780  55.5533072  83.3169307  64.0502951
  56.0864816  81.2920782  64.6464732  55.8760126  80.3765819  65.0434498
  57.5047149  81.3998030  64.2308512  57.8031308  82.4248447  64.4515850
  58.4065765  80.4248565  65.0455972  59.4422565  80.5260996  64.7182810
  58.3370652  80.6645150  66.1057717  58.0741096  79.3999545  64.8819555
  57.7240816  81.1984359  62.6737319  57.1099310  81.8554787  61.8448558
  58.8117247  80.5206792  62.1895331  59.5184974  80.1150264  62.8038743
  59.0958817  80.2928617  60.7594870  58.1486098  80.2207294  60.2240797
  59.9557754  81.4578253  60.1694492  59.4545296  82.4053025  60.3675795
  60.9139257  81.4904407  60.6881805  60.1906956  81.3433349  58.7744271
  60.0659353  82.2164934  58.3480246  59.9745508  78.9732937  60.6390494
  60.5131942  78.5300241  61.6975376  60.1881657  78.4620056  59.4073420
  59.5862760  78.6750823  58.6120174  61.2653463  77.5774894  59.0768182
  61.1489445  76.6782852  59.6826295  61.2388562  77.2084761  57.5376478
  62.2140209  76.7785125  57.3083945  60.2529031  76.1284794  57.1919637
  60.2913240  75.9306343  56.1220416  60.5020198  75.2194516  57.7387941
  59.2481885  76.4524442  57.4654894  61.0945480  78.2914422  56.7876288
  61.0828067  78.0359212  55.8423472  62.6274190  78.2721723  59.3582746
  63.5356063  77.6801908  59.9401842  62.6868884  79.5298727  59.0982959
  61.9688655  79.9554796  58.5123848  63.6999946  80.5710093  59.5311729
  64.6612274  80.3249229  59.0802937  63.3961706  81.5364954  59.1281325
  63.8993515  80.7194523  61.0616926  64.7783534  81.4793945  61.5262360
  63.2085501  79.8733361  61.8767041  62.4348130  79.2802218  61.5775263
  63.5607911  79.7684061  63.2980014  63.9864763  80.7115193  63.6389112
  62.6605292  79.5934932  63.8858338  64.5563346  78.6408770  63.5399234
  65.0708698  78.5878764  64.6670474  64.8137467  77.7270843  62.5449138
  64.4551789  77.8253645  61.5954944  65.6316314  76.5134923  62.7451761
  66.2992533  76.6262666  63.6001363  64.6637904  75.3163656  63.0294233
  63.7321951  75.4656403  62.4814376  65.1078081  74.3933421  62.6565561
  64.3556143  75.1677072  64.5357975  65.3061579  75.1595367  65.0680803
  63.8189665  76.0620131  64.8526650  63.5379242  73.9367127  65.0117441
  63.9791470  73.0272848  64.6017778  63.5982678  73.8580567  66.0979673
  62.0490683  74.0271039  64.5826002  61.5661684  74.8719070  65.0726457
  61.9759565  74.1980735  63.5079607  61.3604737  72.7492479  64.9530749
  60.6220406  72.5369670  64.2527020  62.0526701  71.9730477  64.9705810
  60.9275577  72.8476864  65.8939934  66.5467430  76.2694679  61.5109351
  67.7264605  76.0295920  61.6490124  65.9242047  76.3310136  60.3593101
  64.9222920  76.1717130  60.2477025  66.6115889  76.6323030  59.1288254
  67.4850255  75.9803763  59.1144717  65.8194380  76.2647875  57.8468927
  64.8998840  76.8481904  57.8406872  66.4059160  76.5846871  56.9852584
  65.4280773  74.7119742  57.6381374  66.2808491  74.1810651  57.2142074
  65.2215613  74.2600402  58.6075897  64.2119411  74.5252745  56.7245499
  63.1549523  74.0322183  57.1254691  64.2332650  75.2218502  55.5866476
  65.1069341  75.6303779  55.2545747  63.3748003  75.3459364  55.0472917
  67.1029677  78.1205533  59.1035509  66.5130962  78.9721415  59.6765422
  68.2192892  78.3918545  58.4115812  68.9825713  77.7299542  58.2722455
  68.4248444  79.7047159  57.7897251  67.9970545  80.4850898  58.4190465
  69.4913623  79.9120996  57.7048635  67.7683156  79.7411953  56.3861054
  68.1164586  78.9913744  55.4898236  66.8524304  80.6571006  56.1491756
  66.4338660  81.2485557  56.8671176  66.3409617  80.9058051  54.7559040
  66.1062178  79.9963976  54.2034420  65.0470544  81.7688932  54.8946013
  65.2922970  82.6943788  55.4154520  64.4801267  82.1568899  53.5480629
  63.5817061  82.7562255  53.6915522  65.2197064  82.7369313  52.9961899
  64.2313036  81.2573487  52.9858834  63.9951146  80.9337035  55.6929788
  63.0798315  81.5143889  55.8042994  63.7784882  80.0112611  55.1530009
  64.3952590  80.6931983  56.6776325  67.4578730  81.6980636  54.0314832
  67.7414881  82.7748953  54.5955532  68.0500183  81.1620773  52.9552580
  67.7325714  80.2955117  52.5212518  69.2444620  81.7747609  52.2702148
  69.9430181  82.1229684  53.0308440  70.0131211  80.6787547  51.3695958
  70.2010486  79.8052985  51.9933453  69.1433306  80.3035488  50.2229072
  69.6525206  79.5624001  49.6071652  68.2087803  79.8833940  50.5954683
  68.9288011  81.1882171  49.6233573  71.4200558  81.1424457  50.8966723
  71.8790969  80.3568923  50.2974927  71.3216670  82.0474197  50.2972428
  72.0460638  81.3478263  51.7651731  68.8034482  83.0135283  51.4116885
  67.6814272  83.1452439  51.0109432  69.5688950  84.0293321  51.5683536
  70.3677533  83.8581257  52.1620764  69.3002166  85.4207414  51.1362414
  70.1002310  86.0574373  51.5116763  69.2200884  85.5812620  49.5805815
  68.4959766  84.7829416  49.4171049  68.8278343  86.5149378  49.1798235
  70.4258978  85.2386289  48.7655114  70.4828487  85.0854639  47.4019887
  71.7986013  85.0906177  47.0690884  72.0738115  85.0402229  46.0161446
  72.5538953  85.1623189  48.1708615  73.5612355  85.1142307  48.2228250
  71.7136432  85.3138724  49.2510175  72.1285203  85.4591928  50.2479453
  68.0962467  86.0570229  51.8486460  67.4596820  87.0064742  51.4151998
  67.7967188  85.5790878  53.0708387  68.1860973  84.7061931  53.4282911
  66.9049481  86.2261905  54.0093551  66.8104357  87.2883991  53.7838658
  65.5385549  85.6236705  53.8885515  64.8625473  86.1079226  54.5938257
  65.1663168  85.7661017  52.8741029  65.5899112  84.5576037  54.1100828
  67.4891147  86.1244707  55.4373759  66.9662729  85.5611470  56.3914555
  68.6555808  86.6931918  55.5994811  69.1129750  87.2098674  54.8476355
  69.4359091  86.6758140  56.8117405  69.3899362  85.6167974  57.0641316
  70.8875408  87.1376428  56.5768751  71.4360043  87.1077305  57.5189834
  71.3681754  86.4754400  55.8564712  70.8866490  88.1566781  56.1895054
  68.8616415  87.3846441  58.0786156  68.9095330  86.7029987  59.1011389
  68.2320673  88.5574586  57.9406538  68.0595898  89.4862178  56.8158605
  67.4941044  89.0093143  56.0165075  69.0281252  89.7610964  56.4008159
  67.3243861  90.7303463  57.3156971  66.2825077  90.7411351  56.9952753
  67.7819851  91.6471805  56.9433973  67.4495146  90.6091095  58.8542762
  66.5393314  90.9581964  59.3431799  68.2672360  91.2279341  59.2246042
  67.6984082  89.1576882  59.1652103  68.4140330  89.0293540  59.9768761
  66.3932470  88.4723146  59.6578820  66.1690993  88.5033711  60.7959590
  65.5651413  88.0961911  58.6965350  65.7340317  88.3015764  57.7121815
  64.3382053  87.3612597  58.9250121  63.6530872  87.9323633  59.5514775
  63.6615274  87.0915151  57.5481857  63.4161461  88.0322884  57.0557544
  64.3452068  86.5560186  56.8890544  62.4125067  86.2787154  57.7775538
  61.2802333  86.8464709  58.3950226  61.3015065  87.8830277  58.6965975
  60.0913642  86.0583175  58.6284329  59.2252449  86.4851707  59.1113562
  60.1012683  84.7418272  58.2130547  59.0091056  83.9732683  58.5424541
  58.6803955  83.5131054  57.7416142  61.1274469  84.1815851  57.5237426
  61.0176231  83.2148213  57.0572412  62.3669666  84.9091952  57.4297239
  63.2627861  84.4075822  57.0932618  64.6718094  86.0335281  59.6515589
  64.0454525  85.7433932  60.6557336  65.7003148  85.2980868  59.2056904
  66.2428207  85.5382590  58.3762119  66.1543912  84.0540510  59.8804352
  65.3029115  83.3974498  60.0565011  67.1162132  83.2360962  58.9790727
  68.0700748  83.7589705  58.9085012  67.3143761  82.2741673  59.4511355
  66.5837542  83.0053384  57.6077174  66.6753252  83.8256282  57.0789835
  66.7570316  84.4146627  61.2377011  66.4300777  83.7487195  62.1685818
  67.5308136  85.4916581  61.3976989  67.7711673  86.1623553  60.6684312
  68.0968305  85.7560433  62.7170152  68.4559189  84.8147380  63.1328670
  69.2326818  86.7735506  62.4864185  69.7021282  87.0177843  63.4399834
  69.9764793  86.3437072  61.8146291  68.8241646  87.6803393  62.0420990
  67.1199500  86.1788112  63.8214086  67.2077530  85.8134879  64.9975755
  66.1006303  86.9270511  63.4227116  65.9930179  87.2271502  62.4548676
  65.0254152  87.4098248  64.2878989  65.5126062  87.6580192  65.2305809
  64.3648346  88.6506323  63.7052119  63.5577022  88.9630105  64.3685376
  65.0952793  89.4600433  63.6885250  63.8367908  88.4835344  62.3883903
  64.5706407  88.4757166  61.7398495  63.9502585  86.3510116  64.6150148
  63.7254220  86.2318129  65.8032308  63.3523189  85.6769559  63.6376065
  63.3758364  85.9128541  62.6459251  62.5768782  84.4749633  64.0073841
  61.7652530  84.8912492  64.6032486  61.9600224  83.7438547  62.8342893
  62.7522116  83.4031073  62.1675153  61.4436067  82.8545086  63.1970500
  60.9984524  84.5918595  62.0628875  61.2681633  85.6448875  62.1302140
  61.0087129  84.3266003  61.0049379  59.6509219  84.3481025  62.6590513
  59.4284440  83.2810381  62.6277945  59.6626563  84.6390896  63.7093002
  58.5291486  85.1312705  61.9181960  58.6510000  86.1908238  62.1433959
  58.6862173  85.0127843  60.8458568  57.1392952  84.7573975  62.2196438
  56.4914050  85.4156805  61.7425319  56.9603206  83.7900248  61.8826599
  56.9835862  84.8015972  63.2464895  63.3518929  83.4788529  64.8789450
  62.7923136  82.8093799  65.7264052  64.6737381  83.3533393  64.7095650
  65.0478722  83.7726676  63.8712540  65.5921904  82.5114033  65.5598911
  65.1689419  81.5080832  65.5888991  66.9971580  82.4185800  65.1023948
  67.0792503  83.2129938  64.3601437  67.7650164  82.5532127  65.8628253
  67.3252682  81.0985431  64.3742717  67.0062251  80.8390173  63.0849778
  66.4854826  81.4590866  62.4826096  67.4836240  79.6571008  62.7543727
  67.2692984  79.2506582  61.7664037  68.1970402  79.1495492  63.7884823
  68.0898778  80.0896268  64.8429657  68.5867432  79.8993409  65.7945576
  65.5103513  82.9326684  67.0029181  65.3299078  82.1337725  67.9078129
  65.6064416  84.2393554  67.2089783  65.8054813  84.8822596  66.4431224
  65.4541051  84.9299808  68.4698760  66.2089304  84.5811761  69.1738846
  65.6204901  85.9978140  68.3272536  64.0025894  84.6851653  69.0694964
  63.8871142  84.5253315  70.3060124  62.9097404  84.5148227  68.3651809
  62.8973158  84.6759756  67.3577106  61.5626209  84.0782372  68.8848531
  61.3041950  84.6790447  69.7563991  60.4880049  84.3187226  67.8339125
  60.6199421  83.6553977  66.9785275  59.1158141  84.0478077  68.4262945
  58.3517872  84.2219433  67.6679715  59.0632151  83.0118552  68.7635687
  58.9471108  84.7142407  69.2727578  60.5997559  85.7890079  67.4103479
  59.8453367  86.0080469  66.6550881  60.4425772  86.4312652  68.2770033
  61.5912340  85.9741229  66.9963676  61.6108406  82.5875062  69.3587404
  60.9089171  82.2828968  70.3651903  62.4087051  81.7252658  68.7677932
  62.9125135  81.9156870  67.9016767  62.6434837  80.3745225  69.3277689
  61.6802894  79.9040800  69.5247832  63.3589655  79.4727080  68.3429373
  64.3180811  79.9683451  68.1883210  63.6164351  78.0395351  68.8899719
  64.1321825  77.4477689  68.1339200  64.2330239  78.0981306  69.7877373
  62.6653997  77.5674733  69.1346154  62.6089318  79.3502083  66.9634938
  63.1708297  78.6920475  66.3007955  61.6131050  78.9385763  67.1254877
  62.5232132  80.3367494  66.5069393  63.3815965  80.4930744  70.5964725
  63.0447576  79.7954110  71.5202741  64.3629370  81.4365354  70.7607133
  64.6862066  82.0337531  69.9994034  65.0352764  81.6877558  72.0048218
  65.5633770  80.7829698  72.3065237  65.7891843  82.4580670  71.8462136
  64.1188947  82.1240237  73.1466138  63.9904358  81.4477240  74.1933845
  63.2299239  83.0812240  72.9231131  63.1129837  83.5119403  72.0056986
  62.3203643  83.6347817  73.9322757  62.8416225  83.8808797  74.8582533
  61.7134424  84.9254376  73.4064296  62.5158460  85.6534348  73.2883391
  61.3111701  84.7299245  72.4116951  60.6508166  85.5432305  74.2152135
  60.9379036  86.2198358  75.4074640  61.9270075  86.1627061  75.8378739
  59.8959624  87.0021944  76.0672840  60.1280497  87.5533611  76.9673528
  58.6165168  87.0446858  75.5516015  57.8573896  87.6600826  76.0125926
  58.3137330  86.2537000  74.3893462  57.2906599  86.1486607  74.0599130
  59.3452702  85.6204858  73.6867163  59.1386427  85.1830747  72.7218057
  61.2454086  82.5556796  74.2398386  60.9353842  82.3947518  75.3958101
  60.7841215  81.7443369  73.2440624  61.0655726  81.8110557  72.2666132
  59.8242160  80.6924581  73.5366805  58.9834889  81.1111120  74.0895395
  59.4271666  80.1131878  72.1837435  60.3573209  79.8421493  71.6842276
  58.5861313  78.8259308  72.2841378  58.3413422  78.4716791  71.2818479
  59.1530947  78.0604336  72.8108071  57.6652111  79.0351631  72.8298784
  58.7389946  81.0480345  71.4618993  59.3700573  81.6854730  71.0658424
  60.3895001  79.5748715  74.4407928  59.6552864  79.0539807  75.3388513
  61.6701991  79.2593361  74.3484372  62.2740340  79.5783389  73.5894816
  62.3368657  78.4335909  75.3133706  61.6570838  77.6071995  75.5193217
  63.5953665  77.7634342  74.7721030  64.2573400  78.5253702  74.3592863
  64.1295783  77.2893813  75.5961349  63.2935192  76.6792558  73.6572948
  62.5634559  75.9674286  74.0410964  62.8380788  77.1709289  72.7970195
  64.5454010  75.9149989  73.1950357  65.3531999  76.6125325  72.9770709
  64.8977624  75.2550315  73.9888143  64.2020198  75.1079595  71.9579864
  63.2761710  74.5601867  72.1294010  64.0216814  75.7861481  71.1237471
  65.2549407  74.1732507  71.6003301  64.9761418  73.6439594  70.7493989
  66.1346283  74.6953922  71.4094687  65.4110019  73.5080378  72.3854649
  62.5354966  79.1406520  76.6627484  62.2712862  78.5570165  77.7314937
  63.1091556  80.3203527  76.7058342  63.2287822  80.8950194  75.8711147
  63.6360082  80.9572018  77.9041595  64.2047931  80.2208846  78.4717092
  64.5254522  82.1155462  77.5084770  64.9209629  82.5931519  78.4052880
  65.3515354  81.7489223  76.8995873  63.9462831  82.8400697  76.9367946
  62.4530331  81.5061009  78.7909159  62.4370577  81.3848475  79.9910814
  61.3783336  82.0171237  78.1489698  61.3250047  82.1291950  77.1355972
  60.1708085  82.4624586  78.8712641  60.4164019  82.9346917  79.8227922
  59.5008518  83.5564134  78.0885362  60.2056912  84.3697646  77.9207174
  59.2103603  83.1786298  77.1090178  58.2172741  84.1117851  78.8476124
  57.8447697  83.3094679  79.4831283  58.5759658  85.3509740  79.6008110
  57.6943363  85.7291281  80.1189171  59.3553346  85.1228127  80.3276402
  58.9386573  86.1075362  78.9051686  57.1832422  84.6128962  77.8244605
  56.3064677  84.9922961  78.3495578  57.6210292  85.4105690  77.2249668
  56.8885365  83.7894740  77.1724440  59.3182884  81.2680366  79.3434256
  58.7637860  81.2383113  80.4469719  59.3283634  80.1769427  78.5902479
  59.7394308  80.1594989  77.6565058  58.7573542  78.8627291  79.0008330
  57.7009010  78.9961217  79.2382569  58.8089873  78.1758736  78.1569180
  59.4487820  78.2338052  80.1868415  58.6872457  77.8396049  81.0576973
  60.7583919  78.2037337  80.3246327  61.3931617  78.5701196  79.6159949
  61.4459145  77.6586811  81.4732334  60.8537193  76.7854981  81.7518558
  62.8316471  77.1085541  81.1389052  63.4440691  77.9473817  80.8058715
  63.2705237  76.7438181  82.0671628  62.9735841  75.9812135  80.0823423
  62.7902449  76.4730093  79.1264901  64.3999095  75.3595548  80.1884293
  64.5074033  74.5651279  79.4491898  65.1477161  76.1302876  80.0052324
  64.5425123  74.9460554  81.1882271  61.9850031  74.8900705  80.1564198
  62.1852615  74.1628674  79.3692462  62.0560456  74.4001584  81.1287002
  60.9826562  75.2974297  80.0282432  61.3808175  78.4898063  82.7174557
  61.3550733  77.9497637  83.8209507  61.1372460  79.7630638  82.5279766
  61.0372838  80.1642748  81.5964487  60.9777999  80.7834865  83.6224735
  61.5954091  80.5117575  84.4784099  61.4982034  82.1573577  83.1039485
  62.5402971  82.0591093  82.8008611  60.9338749  82.4486650  82.2179646
  61.3727600  83.2907060  84.2054876  60.3624898  83.3101221  84.6143802
  62.0491287  83.0869268  85.0354017  61.7104671  84.6422124  83.5676488
  62.7855772  84.7020605  82.9007834  61.0014185  85.6990687  83.7768808
  59.5570897  80.7931066  84.2364638  59.3567883  81.2466523  85.3623669
  58.6356613  80.2145802  83.5200290  58.8412395  79.7624064  82.6290882
  57.2270206  80.1361722  83.8825708  57.1232884  80.5923006  84.8668591
  56.4212405  80.9026223  82.8575997  56.5653683  80.4249478  81.8894348
  55.3669669  80.7969178  83.1107986  56.7216192  82.3938726  82.6992389
  57.7963159  82.5366260  82.5851705  55.8437319  82.8493585  81.4826673
  55.9991208  83.9137404  81.3000928  56.1279608  82.2832182  80.5968947
  54.7916246  82.6705640  81.7071928  56.2579568  83.2398683  83.9162132
  56.4984073  84.2893605  83.7438768  55.1803527  83.1308897  84.0457352
  56.7679579  82.8930078  84.8160669  56.6978466  78.7376470  84.0874586
  55.4943255  78.5957164  84.3597849  57.4726396  77.6820328  84.0540564
  58.4824380  77.7703229  83.9419805  57.0646862  76.3083692  84.1636108
  56.1994901  76.1481209  83.5195384  58.2177283  75.3872575  83.6128512
  57.9176216  74.3418454  83.6911478  58.4112178  75.6314149  82.5683178
  59.1223238  75.5497414  84.1965523  56.4186659  75.9082409  85.4851115
  55.3397185  75.3905868  85.4771251  56.9574833  76.3362669  86.6559828
  57.8584971  76.8126149  86.6728836  56.3901448  76.2039737  88.0128610
  56.0737026  75.1703625  88.1541805  57.4222376  76.3108566  89.1893445
  58.3776318  75.9079223  88.8547179  57.5818502  77.3641967  89.4191802
  57.0002164  75.5815431  90.4770296  57.8762134  75.4421203  91.1095006
  56.3036706  76.2093785  91.0308045  56.3540585  74.2322534  90.2154202
  55.3914774  74.3776068  89.7284141  56.9754080  73.6579694  89.5283870
  56.1686542  73.4828567  91.4444958  55.4219579  73.8220105  92.0513544
  56.8149449  72.4394935  91.8892098  57.8986871  72.0619086  91.3373524
  58.2713214  72.5761032  90.5393915  58.3934256  71.2448341  91.6942236
  56.4361377  71.7326904  92.9111547  55.5863177  71.9830007  93.4175080
  56.9880384  70.9284373  93.2083090  55.1392463  77.0793207  88.1183625
  54.2810238  76.6560795  88.8223788  55.0448017  78.1974522  87.3745088
  55.7773586  78.5137474  86.7412010  53.8346475  79.0954902  87.4067639
  53.3993236  79.1799902  88.4031885  54.3254089  80.5034387  86.9520989
  54.6958451  80.3240248  85.9424109  53.2691985  81.6219383  86.8617651
  53.7442642  82.5456729  86.5333207  52.4971433  81.3370552  86.1457556
  52.8161876  81.7744131  87.8407659  55.2603151  80.9710405  87.8684639
  55.5776960  81.8556509  87.5905542  52.7249752  78.5210944  86.5649968
  51.5276811  78.8154377  86.7289383  52.9911490  77.5737931  85.6847322
  53.9392409  77.2355892  85.5220087  51.9834604  76.8916484  84.8385460
  52.3816949  75.9105803  84.5813366  51.0986237  76.7256630  85.4531246
  51.5327954  77.5402044  83.5693820  50.8967095  76.8990780  82.7554898
  51.9834412  78.8088112  83.3097263  52.4318856  79.4178549  83.9931642
  51.8286580  79.4047009  81.9119883  50.8545986  79.1788577  81.4789303
  52.0304837  80.9420496  82.0937748  53.0321238  81.0230556  82.5166105
  51.8148288  81.6168665  80.7292503  51.9501350  82.6940162  80.8302594
  52.5370774  81.2261836  80.0119514  50.8046150  81.4104425  80.3766272
  51.0716566  81.6809799  83.0766552  50.2364903  82.1018605  82.5164359
  50.6535651  80.9609720  83.7800827  51.7515530  82.7667964  83.8330905
  51.0376678  83.2475288  84.5017872  52.5702710  82.3461324  84.4175668
  52.1465707  83.5044467  83.1343895  52.8633956  78.8193086  80.9540217
  54.0902813  78.7836369  81.2028954  52.3437393  78.3128557  79.7676564
  51.3620769  78.4221622  79.5137350  53.1195365  77.5768217  78.7548811
  54.0686824  77.3028688  79.2143438  52.4688903  76.1827018  78.3653456
  53.3341217  75.6503459  77.9689232  51.8382297  75.3573860  79.4944803
  51.4342876  74.4314528  79.0862053  52.5964228  75.1236030  80.2421659
  51.0354128  75.9302711  79.9586288  51.3477573  76.3729031  77.4436361
  50.9614165  75.5019919  77.2140138  53.4889523  78.4672091  77.5578430
  52.6076031  79.2822732  77.0519981  54.7498351  78.3954253  77.1410147
  55.4674904  77.7887693  77.5360200  55.1951920  79.2728585  75.9870944
  54.3802550  79.8608360  75.5641355  56.2136876  80.2983211  76.5058450
  57.1448884  79.7707328  76.7111462  56.3961338  81.3836413  75.4792903
  57.1190789  82.1128236  75.8454208  56.7595990  80.9486413  74.5481657
  55.4414651  81.8784105  75.2988521  55.6697668  81.0047773  77.8034192
  56.4030971  81.7282101  78.1579269  54.7360573  81.5186424  77.5734122
  55.4917142  80.2583349  78.5772990  55.6875812  78.3789969  74.8747031
  56.6716438  77.6604730  75.0773188  54.9909437  78.3129671  73.7516403
  54.1847181  78.9180078  73.5925051  55.2258991  77.4620067  72.6676262
  56.1952628  76.9693257  72.7393644  54.1681080  76.2713506  72.6817695
  53.1542495  76.6718602  72.7201479  54.2466392  75.6904300  71.7626796
  54.4245782  75.3711564  73.8977672  55.5439167  74.9146204  74.0847709
  53.3966240  75.1823428  74.6893211  53.4990312  74.6177654  75.5321166
  52.4931856  75.5993916  74.4611233  55.3020176  78.3147175  71.3278220
  54.8742599  79.4654008  71.2501866  55.7851072  77.6747775  70.2570278
  56.1985036  76.7426833  70.2875190  55.7546391  78.2965156  68.8932252
  55.0056775  79.0855128  68.8250343  57.0907407  78.9860680  68.6056077
  57.0623166  79.4359261  67.6134435  57.2681022  79.7623694  69.3510853
  57.8947665  78.2517837  68.6474087  55.3608983  77.2550779  67.9004122
  55.5824844  76.0466468  68.0903173  54.8834631  77.7304230  66.7582298
  54.7687985  78.7310640  66.5964690  54.4616231  76.9146020  65.5923922
  54.7838994  75.8748900  65.6561333  52.9521370  76.8452646  65.5320180
  52.6386829  77.8826788  65.4187907  52.4468787  76.0056011  64.3113542
  51.3566873  75.9843601  64.3106853  52.8023824  76.4596578  63.3863895
  52.8295650  74.9882705  64.3873718  52.3056330  76.2829844  66.8185259
  51.2215488  76.2624139  66.7023570  52.6697889  75.2709086  66.9977328
  52.5677731  76.9183720  67.6645514  55.1185141  77.5551462  64.3593900
  54.9816336  78.7739697  64.1379896  55.7739315  76.7374323  63.5589096
  55.5493928  75.7428631  63.5630815  56.8273704  77.0111605  62.6090836
  56.9518857  78.0919769  62.5341322  58.0946137  76.4473439  63.0504886
  58.0854981  75.3727994  62.8683922  58.8983254  76.8665992  62.4449694
  58.4666919  76.7478379  64.8261752  59.6109335  76.2086669  65.1268991
  56.4508061  76.4548200  61.2582892  56.7900458  75.2761976  60.9111859
  55.5548854  77.1887792  60.5467269  55.0369841  78.4858115  60.9641875
  55.8595943  79.1604851  61.2030204  54.4405422  78.3788525  61.8698905
  54.2089026  79.0585239  59.8735100  54.7209372  79.8761300  59.3659455
  53.2662883  79.4563758  60.2490859  53.9775051  77.8124122  58.9005518
  53.9434966  78.1200470  57.8545049  53.0374925  77.3045276  59.1137434
  55.1515305  76.9375592  59.1774733  54.8750431  75.8963273  59.0146275
  56.3539724  77.2670264  58.2265249  57.2818039  78.0323203  58.5351964
  56.2330681  76.8145178  56.9760594  55.5334156  76.1294609  56.6911656
  57.1326966  77.2792573  55.8521271  57.6148432  78.2056141  56.1662540
  57.9212410  76.5385084  55.7218858  56.4790334  77.5223297  54.4915205
  57.1349303  78.1359028  53.6331923  55.2664932  77.0271091  54.2596308
  54.6367071  76.7342797  55.0061973  54.7023233  76.8487380  52.9229895
  55.0136582  77.6105201  52.2074410  55.2069098  75.4253493  52.3986887
  55.1497433  74.7275578  53.2332862  54.4986765  75.0809802  51.6460982
  56.6076363  75.3187713  51.7989749  56.6712086  74.9857917  50.4291395
  55.7574561  74.8993298  49.8605643  57.8927322  74.7666693  49.7965609
  57.9482539  74.5541209  48.7386959  59.0400901  74.8317027  50.5811993
  60.0159299  74.8274861  50.1152671  58.9286881  74.9042691  51.9911758
  59.8092619  74.7372685  52.5940577  57.7339461  75.1815636  52.6183913
  57.6709145  75.2883021  53.6907429  53.2033428  76.9236245  53.0561898
  52.4416443  76.1851840  52.4063721  52.6115874  77.7816718  53.8753615
  53.1121145  78.3116445  54.5892156  51.1457637  78.0576019  53.8325644
  50.6890155  77.0679366  53.8317678  50.5985490  78.8165954  55.0451092
  51.0289224  79.8174597  55.0274680  49.1215849  78.9282501  54.9822499
  48.7600503  79.4716823  55.8550931  48.8349151  79.4638608  54.0777597
  48.6813404  77.9319285  54.9681748  50.9952600  78.1216157  56.3384149
  50.5968855  78.6767421  57.1876984  50.5916998  77.1083498  56.3453673
  52.0812839  78.0793526  56.4097935  50.7651964  78.8762771  52.5420511
  51.4500888  79.8303390  52.1950854  49.7713123  78.5154963  51.7889279
  49.2973993  77.6246366  51.9393557  49.1953020  79.2423641  50.6901188
  49.9761992  79.5491253  49.9930433  48.2053925  78.2673369  50.0373976
  48.7081041  77.3116385  49.8866304  47.3843482  78.0901009  50.7314052
  47.6160243  78.7320908  48.6879018  46.7106262  78.1612009  48.4794844
  47.3212839  79.7787148  48.7704447  48.5881751  78.5773993  47.5074119
  48.2125484  77.9088316  46.5132450  49.5215282  79.3972633  47.3977312
  48.5891801  80.6144099  51.0479130  47.4487305  80.7116890  51.4905646
  49.4250359  81.6250729  51.0055525  50.4084168  81.4824527  50.7767480
  49.1198419  83.0864318  51.2674740  48.0311616  83.1448923  51.2843087
  49.7898725  83.5069435  52.6658198  49.3981168  84.4860965  52.9431875
  49.4166029  82.5506140  53.7597086  49.8871606  82.8641588  54.6927129
  48.3337567  82.5433553  53.8836131  49.7588613  81.5491278  53.5000961
  51.1703692  83.6231758  52.5409358  51.5280268  84.1120891  53.3103997
  49.5020819  84.0740695  50.1938170  49.9802757  83.6557082  49.1587428
  49.2054424  85.3694094  50.3113137  47.9849723  85.9319308  51.0327293
  48.1585507  85.9596054  52.1083364  47.1181158  85.2920799  50.8661919
  47.7226426  87.3134591  50.5117180  47.4059725  88.0037118  51.2942013
  46.9514945  87.3310691  49.7403176  49.1216526  87.6453631  49.9590736
  49.7657113  88.0187375  50.7557811  49.0576458  88.4306794  49.2067588
  49.7087991  86.3658038  49.3506658  49.4244448  86.1960087  48.3119434
  51.2509410  86.3769378  49.2797276  51.8516561  86.6443862  48.2566368
  51.9949616  86.1092139  50.3529775  51.5977346  85.9859048  51.2838811
  53.4917593  85.9578825  50.3175902  53.9804296  86.7961763  49.8222783
  54.0177509  85.9374013  51.7446429  53.7172841  86.8381336  52.2796897
  53.6106248  85.0881151  52.2948521  55.5785335  85.8415929  51.6537838
  55.8135967  85.3327382  50.7174237  55.9571262  86.8604893  51.5671889
  56.5299471  85.0327753  52.9471964  56.2476274  83.3516491  52.6336610
  56.7836854  82.7485918  53.3672581  55.1797946  83.1422346  52.7014889
  56.6013451  83.1033673  51.6331222  53.8358796  84.6768614  49.4925835
  54.7301825  84.7052162  48.7141567  53.0018974  83.6312401  49.5453076
  52.1836494  83.5743569  50.1511314  53.2230262  82.4693956  48.7066625
  54.2114968  82.0888259  48.9645726  52.2301632  81.3422275  48.9785122
  52.4461307  80.4992428  48.3206400  52.3181497  81.0229170  50.0166183
  51.2170710  81.6967947  48.7918246  53.2084249  82.8573355  47.2070084
  53.9932476  82.4382820  46.3626284  52.1954271  83.5969385  46.8925696
  51.5068537  83.8999770  47.5817897  51.8991330  84.0950257  45.5207033
  51.9319704  83.2432475  44.8413825  50.4903058  84.6807979  45.4101472
  50.3204054  85.0318835  44.3913661  49.7563285  83.9129811  45.6567415
  50.3879010  85.5164233  46.1027520  52.9669186  85.1108090  45.0842206
  53.4284391  85.0447776  43.9673317  53.5371616  85.9111973  46.0320320
  53.1282834  85.9721250  46.9639432  54.7258009  86.7591035  45.9263070
  54.7260338  87.2566390  44.9559522  54.6275660  87.8312703  47.0803582
  54.7248938  87.3478122  48.0538322  55.4430586  88.5489935  46.9993504
  53.3719848  88.4982514  46.9855108  52.6805864  87.9591888  47.4218143
  56.0732514  86.0130343  45.8398561  56.9939028  86.5638462  45.2193705
  56.2987173  84.8306430  46.3589919  55.6277607  84.3772612  46.9785274
  57.5210302  83.9999356  46.1330780  58.4579319  84.5558071  46.1846931
  57.6759887  83.0149526  47.2523068  56.6849922  82.5769906  47.3698665
  58.6825897  81.8662970  46.9276087  58.7475159  81.1882084  47.7786118
  58.3391499  81.3168357  46.0517832  59.6669431  82.2904064  46.7254442
  58.0964091  83.6920659  48.5794460  58.1944272  82.9357461  49.3576149
  59.0510361  84.1992894  48.4417592  57.3383153  84.4181311  48.8725280
  57.4716996  83.4672324  44.6649704  58.4657840  83.6365717  43.9739281
  56.3417898  82.9392278  44.2333549  55.5234558  82.7846846  44.8228843
  56.1625895  82.5053209  42.7820447  56.9276973  81.7706643  42.5292490
  54.7538377  81.8634966  42.6252841  53.9983644  82.5538477  43.0001502
  54.5447517  81.7078138  41.5676797  54.6367547  80.5278379  43.3691318
  55.4830155  79.8989108  43.0907733  54.7203561  80.7172240  44.4392143
  53.3468636  79.7489746  43.1136268  53.3188482  79.4840255  42.0565988
  53.4014655  78.8157345  43.6748366  52.0680187  80.4080134  43.4517281
  51.7178153  81.1074501  42.7983187  51.3263788  80.1625027  44.5466029
  51.7307292  79.5835887  45.6070902  52.6945107  79.2596214  45.6745256
  51.0879053  79.4433318  46.3880175  50.0304236  80.3114869  44.5626569
  49.5428030  80.6233060  43.7230213  49.5049771  80.1151956  45.4142359
  56.3430894  83.6293908  41.8569281  56.9239234  83.5249078  40.7701681
  55.7947561  84.7628153  42.1711978  55.3058550  84.9176547  43.0531198
  55.8174089  85.9509035  41.2920805  55.4304581  85.7734945  40.2884863
  54.9684185  86.9832447  42.0472770  53.9223383  86.7933843  41.8042908
  55.0862712  86.7928020  43.1149138  55.2401625  88.4767315  41.8078481
  55.8104548  88.8949344  42.6377812  55.8390894  88.6118449  40.9079898
  53.9082223  89.1992013  41.6686012  53.5455052  90.0030889  42.5381925
  53.2358522  88.9161796  40.6096917  57.3009595  86.4276675  41.1289376
  57.8348252  86.4971550  40.0034573  58.0803768  86.6817514  42.2381012
  57.5874503  86.7015388  43.1187061  59.5028517  86.9421895  42.2413130
  59.6998311  87.9100093  41.7797277  60.0349823  86.9621337  43.6363016
  59.6033382  87.7797838  44.2134537  59.7575564  86.0105679  44.0900651
  61.5869615  87.0871335  43.7761115  62.5341990  86.0181033  43.8389011
  63.7137575  86.6532641  44.0287077  64.6045376  86.0339710  44.1312354
  63.5609783  87.9812993  44.0553516  64.2998852  88.6609210  44.1603327
  62.2110770  88.2855605  43.9162771  61.8818100  89.3250713  43.9355244
  60.2637797  85.8327920  41.3973677  61.0063193  86.0917584  40.4210515
  60.0655645  84.5587305  41.7424518  59.4597925  84.2587032  42.5068091
  60.7398826  83.4452310  41.0083014  61.8170908  83.5674648  41.1182813
  60.1682630  82.1226601  41.5981649  60.3250422  82.1286522  42.6767146
  59.0910395  82.1070731  41.4321453  60.7608390  80.8490690  41.0331265
  60.3969660  80.2497259  39.7920349  59.6766498  80.7632587  39.1724523
  60.9191393  79.0331461  39.3263754  60.5546427  78.5851862  38.4131859
  61.9571513  78.3965375  40.1014274  62.4329200  77.1721778  39.6642301
  63.1298259  76.8548915  40.2752552  62.1634718  78.8732190  41.3257446
  62.7314940  78.2626913  42.0124430  61.6786754  80.1585750  41.8036844
  62.0286229  80.5659441  42.7415054  60.3953790  83.4233962  39.4410150
  61.2781957  83.1398304  38.6441875  59.1469584  83.7923347  38.9669113
  58.3510244  83.9322171  39.5891178  58.8137563  84.0190543  37.5770593
  59.2790663  83.1494156  37.1135240  57.3165021  84.0799163  37.2973258
  56.9057553  85.0377611  37.6188557  57.1211535  83.9917939  36.2287275
  56.6894515  82.9819119  38.0268434  56.6744357  83.1909549  38.9832542
  59.3711999  85.3379506  36.9791002  59.3222761  85.5198640  35.7432491
  59.9345284  86.2141934  37.7921812  59.8319997  86.1528200  38.8052000
  60.7253483  87.3141989  37.3955684  60.2730704  87.7121337  36.4865786
  60.7028482  88.4749348  38.3558007  60.8369308  88.0812592  39.3639904
  61.5665952  89.1044788  38.1438542  59.4153145  89.3937475  38.3552711
  59.3507749  90.3401933  39.2225387  58.5857647  89.1409474  37.4400355
  62.1718456  86.8413978  37.0827896  62.7101094  87.1075068  35.9794365
  62.8139924  86.1511698  38.0308755  62.3510689  85.9509549  38.9175472
  64.1466813  85.5999226  38.0145066  64.8274004  86.4298383  37.8300194
  64.6861577  85.0901606  39.3588952  63.9839875  84.3645683  39.7675464
  66.0570419  84.3214637  39.1552144  66.4224639  83.9683882  40.1191015
  65.9016042  83.4698016  38.4927616  66.7906361  84.9958632  38.7125511
  64.7624883  86.2298603  40.4095818  63.7545505  86.5908558  40.6116629
  65.1484848  85.8225115  41.3445362  65.6642056  87.4535531  39.9775683
  65.6626457  88.2038326  40.7682567  66.6843906  87.1098435  39.8052395
  65.2686061  87.8910507  39.0600734  64.2673110  84.5828891  36.8399423
  64.9841244  84.7706258  35.8987614  63.3419283  83.6151912  36.7683205
  62.5968276  83.5382730  37.4609434  63.2544746  82.5781896  35.7549753
  64.1860009  82.6445992  35.1935168  63.1581375  81.2034560  36.4241520
  62.2456814  81.1970340  37.0196077  63.0271879  80.4661284  35.6313460
  64.2802558  80.7116867  37.3135222  64.3263434  80.8694118  38.6059655
  63.6715827  81.4952709  39.1944406  65.3463754  80.1055043  39.0829123
  65.4610550  79.9230406  40.0800986  66.2062992  79.5993101  38.1567074
  67.4415487  78.8989574  38.2430134  67.8570717  78.6438019  39.2061527
  68.1016530  78.5493629  37.0869528  69.0788626  78.0902393  37.1119327
  67.4327110  78.8244138  35.8438279  67.9380712  78.5852387  34.9197325
  66.1389581  79.3951916  35.7801871  65.6215641  79.4483101  34.8326789
  65.5067021  79.9049183  36.9701909  62.2071538  82.7899652  34.6201078
  61.1788945  83.3882653  34.8846997  62.4946200  82.4625137  33.3794505
  63.4030090  82.0585647  33.1513108  61.6688383  82.5904638  32.1899231
  61.0450431  83.4841854  32.2013827  62.5994029  82.7580348  30.9685855
  63.3596990  81.9786117  31.0051716  62.0138123  82.5897934  30.0648270
  63.2976518  84.0981055  30.8425062  62.5326545  84.8602027  30.6881164
  63.7784151  84.3175016  31.7959279  64.3540734  84.2555128  29.7312536
  65.4674346  84.7751777  30.0990366  64.0482022  83.8027277  28.6037074
  60.6645986  81.4638173  32.1355899  60.7230430  80.4277873  31.4923457
  59.6360713  81.5868566  33.0447593  59.5728740  82.4340040  33.6083873
  58.4694165  80.6227175  33.4071019  58.2987505  80.0293202  32.5070920
  58.8913651  79.6134049  34.6227485  58.0990482  78.8665474  34.5704144
  60.2026459  78.8394049  34.4692706  60.3587760  78.2096538  35.3451604
  60.1549559  78.2144629  33.5777359  61.0302204  79.5412930  34.3745413
  58.9158518  80.3497957  36.0191750  59.2007683  79.6434781  36.7986769
  59.6380708  81.1653624  35.9886517  57.9254169  80.7499569  36.2373094
  57.1670204  81.2835640  33.6583927  57.1642819  82.4343242  34.0907463
  56.0972145  80.5100612  33.5464695  56.1502375  79.6135623  33.0640690
  54.7403861  80.7676361  34.0511732  54.4511190  81.7739872  33.7441700
  53.8527905  79.6464121  33.4966323  53.8850779  79.6417956  32.4075509
  54.2163125  78.6753066  33.8310391  52.5310234  79.8567785  33.9477816
  51.9230623  79.2485113  33.4771083  54.6337630  80.6899610  35.5918808
  55.1839296  79.8367750  36.2295165  53.8483482  81.5983155  36.2633730
  53.4478706  82.4244955  35.8198245  53.5065137  81.4701565  37.6854804
  54.4695887  81.4901728  38.1948839  52.6526145  82.6606549  38.2465477
  52.4079710  82.3909954  39.2736481  53.4447134  83.9289348  38.2197066
  52.8372968  84.7451866  38.6119288  54.3374327  83.8128603  38.8335437
  53.7364643  84.1540641  37.1935745  51.3714207  82.8534301  37.5599741
  50.8948261  83.6090112  37.9621295  52.7885163  80.1437175  37.9926292
  52.8889368  79.7312294  39.1216657  51.9933435  79.5605975  37.0591726
  51.6914578  80.0584944  36.2211741  51.4724991  78.1879032  37.1152136
  50.9906225  78.0389904  38.0807135  50.4576316  78.0199073  35.9585416
  49.9060993  78.9527696  35.8417550  51.0088861  77.8576610  35.0320641
  49.4596607  76.8846072  36.1338316  48.9458163  76.7569032  35.1818943
  50.0351077  75.9748640  36.3094195  48.4137541  76.9523630  37.1926529
  48.1557257  75.9496000  37.9267120  48.0501652  78.0953125  37.5919153
  52.5721505  77.1134211  37.0472428  52.4153022  76.0148995  37.5680441
  53.7193637  77.4066762  36.3505059  53.8201580  78.2524120  35.7893771
  54.9566852  76.5250560  36.3299298  54.6274570  75.4858198  36.3316575
  55.8074113  76.6198481  35.0116538  55.1911655  76.2901374  34.1748348
  56.0548226  77.6669986  34.8318969  57.0824175  75.8193556  35.0152468
  57.5932229  75.9801503  34.0655880  57.7314416  76.2088832  35.7979038
  56.9144980  74.2902934  35.2308249  55.7628020  73.8078596  35.0476639
  57.9225510  73.5917509  35.5745653  55.7952603  76.8179783  37.6195205
  56.1804744  75.8981149  38.2874670  55.9914231  78.0555396  38.1009643
  55.7680800  78.8934733  37.5644952  56.5306065  78.3449061  39.4052838
  57.5373113  77.9267661  39.4153512  56.5366563  79.8758868  39.6190278
  56.9441650  80.1041976  40.6042815  57.1534984  80.3469243  38.8532703
  55.5176032  80.2579409  39.5498729  55.7690099  77.6616517  40.5954540
  56.3298584  77.4524904  41.6651766  54.5040274  77.3639490  40.4378773
  53.9897455  77.5659278  39.5804021  53.6985680  76.7182495  41.4592882
  53.8558454  77.2851901  42.3774583  52.1759212  76.6262039  40.9804154
  51.8167204  77.6194518  40.7084349  52.1110986  76.0079738  40.0847064
  51.2897234  76.0420000  42.0708232  50.8124386  74.7165998  42.1568446
  51.1267574  73.9884258  41.4250904  49.9304104  74.3338253  43.1855773
  49.6262971  73.2995730  43.2532247  49.4367792  75.2408797  44.1182565
  48.7714833  74.9336937  44.9117798  49.8517827  76.5786670  43.9728667
  49.4945156  77.3226596  44.6701214  50.6892116  76.9499017  42.9783062
  50.9137197  78.0006346  42.8671686  54.0738950  75.1849217  41.5551248
  54.1153894  74.5944593  42.6393630  54.4196520  74.5836943  40.4164626
  54.3766929  75.0609881  39.5156112  54.8975710  73.1971034  40.2989047
  54.2983122  72.4815074  40.8637394  54.8161643  72.8030063  38.7215247
  54.0527207  73.4050655  38.2286864  55.7644251  73.0307738  38.2344073
  54.4871698  71.2934592  38.5558680  54.4129087  70.5742768  39.5709265
  54.3134602  70.8127434  37.4101781  56.3446521  73.1405362  40.8686075
  56.6592401  72.2511925  41.6182088  57.1921576  74.1002570  40.5058314
  56.8971156  74.8401611  39.8674091  58.5904167  74.2709588  40.9126010
  59.1731740  73.4258875  40.5465007  59.1603347  75.5722314  40.3069741
  58.5711237  76.4221402  40.6508045  60.1788872  75.7245340  40.6638798
  59.1536324  75.5279937  38.7349518  58.2325808  75.0854608  38.3573349
  59.2227242  76.5310804  38.3135536  60.3644701  74.6884334  38.3555225
  61.2821114  75.1896523  38.6618279  60.3363297  73.7302196  38.8740824
  60.3559745  74.4804768  36.8888706  59.4689237  74.1073911  36.5523638
  61.1786708  74.6547795  35.9682407  62.3704393  75.0655809  36.2469056
  62.6338202  75.2458338  37.2150819  63.0476764  75.2101382  35.4983857
  60.8395520  74.5518337  34.7050366  59.8783352  74.3235144  34.4524528
  61.5368552  74.7008336  33.9756901  58.6860383  74.3238624  42.4919901
  59.5287967  73.6266696  43.1349375  57.8449177  75.1268866  43.0847651
  57.1599012  75.7266027  42.6251337  57.8828923  75.1826234  44.6029839
  58.8907778  74.9645466  44.9572015  57.5363299  76.6147009  45.0403142
  56.5020199  76.7317803  44.7174378  57.6576055  76.8155523  46.5893991
  57.4024958  77.8443761  46.8438389  56.9752026  76.1345753  47.0998133
  58.6804092  76.6070403  46.9035173  58.4163412  77.7318736  44.3502749
  58.3723852  77.5743270  43.2721617  57.9500438  78.6959898  44.5500640
  59.8841832  77.8310963  44.7489235  60.3580789  78.6405273  44.1954940
  59.9571225  78.0306434  45.8187351  60.3870213  76.8914818  44.5209663
  57.0779118  74.0604765  45.2837150  57.5562665  73.5097322  46.2453092
  55.9097908  73.5851331  44.7654063  55.4405079  73.9820539  43.9523685
  55.2158200  72.4181359  45.3711754  55.1267720  72.7026283  46.4197633
  53.8251691  72.1547101  44.7419235  53.5728864  71.1615540  45.1156929
  52.7968445  73.2474807  45.1727676  51.8289049  73.0380843  44.7170811
  52.6943638  73.2429204  46.2587335  53.1478576  74.2269259  44.8470223
  53.7883102  72.1108598  43.2823175  53.9191904  73.0130932  42.9252374
  56.0051927  71.0826238  45.2399236  56.2123721  70.4392781  46.2581481
  56.7247726  70.8373718  44.0731721  56.5506969  71.3104393  43.1871727
  57.8298826  69.8397224  44.0291999  57.4182865  68.8393973  44.1733090
  58.4968489  69.9782167  42.6825607  59.3156294  69.2638548  42.6067208
  57.7700564  69.7824128  41.8947863  58.8868941  70.9901053  42.5726692
  58.8456756  70.0374730  45.1470287  59.4085407  69.0366531  45.5023490
  59.1763480  71.2369413  45.7568356  58.7838944  72.1424429  45.4994099
  60.1666577  71.2758173  46.8723254  60.8946504  70.5499665  46.5095663
  60.6620193  72.7579391  47.1284466  59.8059719  73.4303370  47.0823062
  61.0681672  72.8265029  48.1369608  61.7423617  73.2387795  46.1108732
  62.4572805  72.4380759  45.9171442  61.2754553  73.4876506  45.1587899
  62.4790721  74.4827020  46.6856806  61.7367630  75.1715462  47.0912947
  63.1059698  74.1634037  47.5180399  63.3400506  75.2307337  45.6895829
  63.4735964  74.7843565  44.7835510  63.9660718  76.4529723  45.8726714
  64.4281473  77.0628650  44.8672421  64.3371344  76.6541819  43.9363604
  64.8912623  77.9644428  44.9863056  63.9959531  77.0414609  47.0426805
  63.5517713  76.5991066  47.8473445  64.4641551  77.9407586  47.1491771
  59.6965084  70.9023437  48.2517477  60.4674020  70.4574255  49.0260913
  58.3847381  70.7393542  48.4472324  57.6715779  70.7918274  47.7200357
  57.8775352  70.4575191  49.8237556  58.6439561  70.6260974  50.5814240
  56.7342826  71.4204299  50.1691715  57.3325018  72.2570424  50.5295384
  55.8766896  71.9382338  49.0073594  55.1074602  72.6068392  49.3922205
  56.5070679  72.4781057  48.3010376  55.4038388  71.0962150  48.5008196
  55.7539843  70.9264377  51.3184347  54.9827354  71.6779038  51.4873930
  55.2890692  69.9877053  51.0210085  56.3202436  70.7753260  52.2374558
  57.4873422  69.0191993  49.8767136  56.7167394  68.5928802  48.9886525
  57.9491410  68.2686577  50.8949912  58.8952256  68.5859586  51.9832826
  58.3980480  69.1807355  52.7489312  59.7180387  69.1891598  51.5970533
  59.4351264  67.2956903  52.5922191  59.5581479  67.3683806  53.6731719
  60.4051508  67.0186381  52.1805168  58.3282643  66.3020454  52.1969634
  57.5712671  66.2266070  52.9776844  58.7336613  65.3023237  52.0470980
  57.7478399  66.8373818  50.9391035  58.2896425  66.3617572  50.1215191
  56.2835163  66.4239785  50.6403408  56.1224055  65.4389745  49.8988832
  55.2125764  67.0194067  51.2144341  55.2986284  67.8296637  51.8291769
  53.8495205  66.5880720  51.0303419  53.9555544  65.5041672  50.9853621
  52.9304552  66.9972696  52.1999907  51.9421539  66.6353638  51.9156409
  53.3433551  66.3028665  53.5274371  52.6713679  66.6170618  54.3255903
  53.2814306  65.2209811  53.4060642  54.3660427  66.5821368  53.7811773
  52.7572425  68.5113336  52.3820366  53.6904182  68.9214539  52.7684527
  52.5928683  68.9604935  51.4024461  51.6109254  68.9444475  53.3154617
  51.5786766  70.0321557  53.3713174  50.6637261  68.5726506  52.9250893
  51.7783794  68.5345996  54.3120839  53.1534706  67.0684708  49.6676077
  51.9214834  66.9844845  49.4207133  53.9818428  67.6218640  48.7228292
  54.9476450  67.8521380  48.9568615  53.6709006  67.9746956  47.2743062
  54.5716436  68.3715003  46.8065146  53.4081395  67.0627795  46.7374564
  52.5315320  68.9971044  47.1110868  51.9986117  69.1827589  46.0058473
  52.2011102  69.6963672  48.2189126  52.5811446  69.4784303  49.1398460
  51.2742655  70.8308233  48.2312867  51.4115458  71.3779868  47.2980942
  49.8323660  70.2134915  48.3855475  49.0769097  70.9499437  48.1119550
  49.7107116  69.3678470  47.7081454  49.6246127  69.7493045  49.8741186
  50.0254446  68.7446635  50.0072214  50.1790166  70.4059316  50.5455827
  48.1537832  69.7669976  50.2386919  47.7893655  70.7928049  50.2968063
  47.5665289  69.2628816  49.4710342  47.9890181  69.0879774  51.5417349
  48.0049258  68.0680229  51.5363608  47.8275084  69.6676882  52.6911661
  47.8406603  70.8876125  52.8997657  47.9890628  71.5353813  52.1277280
  47.7020042  71.2443492  53.8450589  47.7021062  68.9736765  53.7764458
  47.7309359  67.9556568  53.7374372  47.5745890  69.4455717  54.6714554
  51.5286510  71.8989492  49.2314402  52.3228017  71.6301315  50.1474903
  50.8909536  73.0513893  49.1362207  50.3075939  73.2997462  48.3369033
  50.9518099  74.0802084  50.1511857  51.9710905  74.1045583  50.5379672
  50.7334898  75.5283993  49.5974598  49.7676076  75.5538475  49.0950636
  50.6686621  76.2071087  50.4484134  51.7652764  76.0742546  48.6475059
  52.9737507  76.5446295  49.1594173  53.1204546  76.6122013  50.2274107
  54.0083683  76.9330093  48.2747508  54.9743466  77.2035988  48.6739789
  53.7981560  76.9724204  46.8790680  54.6858042  77.4726384  46.0290458
  54.3409465  77.4000513  45.1151430  52.5060778  76.4704099  46.3853662
  52.3194197  76.4896520  45.3214957  51.4980790  75.9656430  47.2352407
  50.5887156  75.5266068  46.8536041  49.9986097  73.7211690  51.3127950
  48.9062981  73.0815570  51.1434373  50.3706672  74.2348257  52.5320037
  51.2358824  74.7679939  52.6228567  49.6848486  74.1378032  53.7989518
  49.2095773  73.1655717  53.9333550  50.7207085  74.1899763  54.9788494
  51.1553588  75.1892154  54.9386456  50.1658882  73.9781520  56.3778240
  50.9777910  74.0372291  57.1038244  49.4273923  74.7484826  56.5964850
  49.6960946  72.9964034  56.4380286  51.6567217  72.9873208  54.7755859
  52.4027866  72.9695852  55.5697198  51.0758224  72.0661398  54.8027434
  52.1557687  73.0727886  53.8110412  48.4923536  75.1063820  53.8366974
  48.4891190  76.2049933  53.2189299  47.3678419  74.6933799  54.4087015
  47.2244449  73.7150192  54.6621670  46.2329572  75.5159038  54.7441432
  46.0463236  76.1762036  53.8964368  44.9371825  74.7097935  54.9088095
  45.1313288  73.8630020  55.5681162  44.1934769  75.3359691  55.4033712
  44.3349872  74.1769032  53.5726363  43.8220583  75.0011886  53.0763516
  45.1573773  73.8754179  52.9240940  43.3633247  73.0106342  53.6845403
  43.6857880  72.0090324  54.3248068  42.1590523  73.1218286  53.1710669
  41.9044710  73.9560647  52.6437905  41.4779280  72.3723720  53.2997314
  46.5363882  76.3832524  55.9249539  47.0477902  75.8813727  56.9166831
  46.0725422  77.6326747  56.0578969  45.1278469  78.2817006  55.0918166
  44.3357250  77.6045601  54.7713175  45.6331102  78.6297180  54.1918867
  44.6027994  79.4226336  55.9301144  43.6626010  79.1363845  56.4017429
  44.3927627  80.2850925  55.2989329  45.6780860  79.8099167  57.0462325
  45.2567840  80.3322782  57.9048321  46.5001653  80.4208784  56.6735766
  46.0665758  78.3490422  57.3334281  47.0600443  78.3775141  57.7795960
  45.3114858  77.6070554  58.4565971  45.7280407  77.6088268  59.6029534
  44.2631356  76.8669647  58.0928162  43.9557530  76.8344983  57.1202794
  43.4507130  76.0570513  58.9247585  43.1233923  76.7780362  59.6734025
  42.2218143  75.4378273  58.2515871  42.5314977  74.7208687  57.4917308
  41.6298445  74.8895400  58.9836572  41.4582469  76.4456963  57.6767949
  41.1100796  77.0329596  58.3793526  44.2028711  74.9086076  59.5373867
  43.8143691  74.4228079  60.6368206  45.2745686  74.4075829  58.8642711
  45.6318857  74.7390537  57.9690457  46.0210030  73.2390526  59.4987571
  45.3018794  72.5705414  59.9729471  46.7973217  72.4195441  58.4315509
  47.4749434  73.0748074  57.8831242  47.4112265  71.6637322  58.9210355
  45.7868874  71.7179664  57.4149422  45.3519611  70.8470592  57.9050624
  44.9699186  72.4081404  57.2063306  46.4011402  71.2723604  56.0828349
  45.9770482  70.1933565  55.5619218  47.1643521  72.0017018  55.4205760
  46.9989519  73.7990134  60.5278304  47.3322801  73.1470639  61.4854457
  47.4925089  75.0211981  60.3005724  47.3990558  75.4896970  59.3997360
  48.2175020  75.8290695  61.3003588  48.9348989  75.1112166  61.6949040
  48.9407244  77.0041232  60.6871442  48.2516183  77.7727028  60.3361470
  49.8269914  77.6595469  61.7956295  50.3606529  78.5132303  61.3766127
  49.1940052  77.9956892  62.6165697  50.5451477  76.9280844  62.1666120
  49.7058220  76.5522916  59.4230375  50.2246096  77.4074293  58.9869137
  50.4321554  75.7856469  59.6919106  49.0020872  76.1456420  58.6970159
  47.3794667  76.3260615  62.5148104  47.7074150  76.1359789  63.6990995
  46.1262086  76.7218992  62.1953257  45.7849305  76.7575060  61.2341969
  45.1357332  77.1380354  63.1800354  45.6841265  77.7757697  63.8740590
  43.9648581  77.9040018  62.4640424  43.2258528  78.2127565  63.2041442
  44.3610604  78.7834472  61.9578116  43.4929630  77.2457723  61.7335638
  44.5244606  75.9977411  64.0278560  43.9929112  76.2655234  65.0992089
  44.5884939  74.7132347  63.5787723  44.7953799  74.4619544  62.6116470
  44.3639902  73.5831444  64.4448346  43.4434410  73.7858144  64.9919160
  44.1458234  72.2926124  63.6326644  43.3900639  72.4718014  62.8676998
  45.0693927  72.0328553  63.1141126  43.7066408  71.1029727  64.5165275
  44.1216606  70.1921555  64.0853840  44.1629944  71.2268551  65.4984850
  42.2577366  70.8959134  64.7095355  41.9232479  70.5934715  65.8725261
  41.4434388  70.9805507  63.7836540  45.4389444  73.4242135  65.5181973
  45.1204003  73.2743378  66.6746829  46.7295964  73.6058716  65.1782844
  47.0616328  73.9397726  64.2728619  47.7747093  73.3051135  66.1743454
  47.5333055  72.3391008  66.6175403  49.1916248  73.2371420  65.5070192
  49.1528885  72.5566565  64.6566398  49.4492599  74.2220504  65.1152685
  50.2965678  72.7743006  66.4741081  50.3244863  73.4596970  67.3216842
  50.0255514  71.7941296  66.8651527  51.9200581  72.6750359  65.7791854
  52.0651605  71.1712705  64.7387259  53.0687303  71.1168447  64.3139771
  51.8813124  70.2869275  65.3486762  51.3328768  71.2136742  63.9324856
  47.8092497  74.4122724  67.2690057  48.1315004  74.0930356  68.4141831
  47.5306965  75.6744659  66.9671884  47.4047537  75.9802075  66.0022001
  47.3705461  76.7519935  67.9058151  48.2098750  76.7220051  68.6007487
  47.4251195  78.1175956  67.1609918  46.5140475  78.1298487  66.5609496
  47.3319252  79.3812127  67.9999361  47.3829016  80.2550525  67.3492454
  46.3878605  79.3878989  68.5444892  48.1586201  79.4091175  68.7094901
  48.7060022  78.1723610  66.3332544  48.7580214  79.1245621  65.8047620
  49.5693926  78.0745491  66.9923826  48.7079882  77.3551678  65.6109793
  46.1502139  76.5926781  68.7965282  46.2435927  76.8812291  69.9897640
  45.0897753  76.0616468  68.2488369  45.0484062  75.9144961  67.2410247
  43.8491424  75.6055158  68.9051605  43.5759230  76.4652370  69.5168472
  42.6951185  75.2997275  67.9203131  41.8191549  74.9713874  68.4784185
  42.4500943  76.2008087  67.3573240  43.0032819  74.5140699  67.2311119
  44.0291931  74.4397775  69.7764158  43.4875917  74.3953083  70.9302730
  44.9360662  73.5001545  69.4343764  45.4130744  73.5052069  68.5320784
  45.3429980  72.3772406  70.2913488  44.4457612  72.0067459  70.7884915
  45.8965294  71.2633381  69.4529132  45.0511462  70.7071928  69.0487158
  46.4138730  71.7162820  68.6059973  46.8143210  70.2903896  70.0627122
  46.2991329  69.2914095  70.8789878  45.2388033  69.0882892  70.8949980
  47.1687629  68.5601475  71.6706908  46.7636428  67.7463624  72.2553767
  48.5230192  68.8111321  71.7561453  49.3692776  68.0883788  72.5280904
  50.2945028  68.3374493  72.3216535  49.0813384  69.7356163  70.8519602
  50.1503401  69.8752358  70.7964729  48.1917357  70.4968431  69.9954097
  48.5960833  71.2227865  69.3061904  46.2354242  72.7709032  71.4572203
  46.0026374  72.2551750  72.5885928  47.2082427  73.6436925  71.2294574
  47.4501969  74.0176663  70.3116515  48.0505873  74.1554403  72.3763099
  48.3532791  73.2928579  72.9700610  49.2661913  74.8931409  71.7565658
  48.8847550  75.5638471  70.9853554  49.7013946  75.5181057  72.5357597
  50.4133506  74.0651388  71.1276461  50.0486846  73.3527191  70.3864276
  51.4165539  74.8976208  70.3481477  52.1884823  74.2470188  69.9380361
  50.9069179  75.4129719  69.5337329  51.8742890  75.6319172  71.0118257
  51.0585291  73.4424567  72.3525268  51.8984083  72.8202141  72.0445105
  51.4127530  74.2314104  73.0162696  50.3263700  72.8287482  72.8777829
  47.3392210  75.0087522  73.3769391  47.6918094  74.9369724  74.5367675
  46.2788912  75.8625021  73.0570065  45.9794972  75.9880488  72.0896708
  45.5046984  76.6372132  73.9476322  46.1549617  76.9502110  74.7640922
  45.0155161  77.9611065  73.3863085  44.6039771  78.4638280  74.2609380
  46.0838064  78.8882620  72.8172255  45.6137323  79.8004366  72.4468771
  46.8001866  79.1409945  73.5993685  46.6009266  78.3894773  71.9990241
  43.9491226  77.7290308  72.2748344  44.0903857  78.4493440  71.4705113
  44.0770887  76.7371975  71.8413410  42.5227822  77.8664333  72.8572342
  41.7899554  77.7010643  72.0679408  42.3789131  77.1276274  73.6463511
  42.3933331  78.8669727  73.2696088  44.3945948  75.7807564  74.4805165
  43.7893955  76.2038134  75.4670668  44.2646755  74.4927472  74.0806375
  44.9178456  74.0437522  73.4371483  43.1961504  73.6192422  74.5155953
  42.3158320  74.2304916  74.7146217  42.9421732  72.9529445  73.6912939
  43.4776726  72.7619607  75.7571841  44.5015838  72.9453532  76.3826056
  42.5880838  71.8197357  76.1143128  41.3302096  71.4515253  75.4098110
  41.4866204  71.3407953  74.3368326  40.5579496  72.2080534  75.5426672
  40.9341827  70.1077702  76.0718925  41.3581152  69.2570390  75.5393180
  39.8524667  69.9700111  76.0848136  41.4997363  70.2291872  77.4732201
  41.6129496  69.2517257  77.9412464  40.8431510  70.8158127  78.1162973
  42.8397604  70.9098150  77.2907451  43.1752219  71.4338244  78.1866591
  43.9406700  69.9302965  77.0032969  44.0106788  69.4922511  75.8319451
  44.7044775  69.5017380  77.9834733  44.7530870  69.9664491  78.8900485
  45.5444129  68.3517307  77.8921884  45.6513106  67.8913439  78.8745014
  45.0863341  67.6077144  77.2392064  46.8829167  68.7333874  77.3641140
  47.8031957  67.8889013  77.2647210  47.1458821  69.9528744  76.8533402
  46.4151150  70.6517392  76.7193457  48.4865587  70.4363885  76.4279027
  49.0906507  69.5401595  76.2858196  48.3616453  71.2378598  75.0503141
  49.3471783  71.5897535  74.7434811  47.9567403  70.5783614  74.2824093
  47.6964447  72.0907113  75.1842042  49.2689350  71.2210795  77.4706407
  50.3452897  71.7525271  77.3044661  48.8279150  71.0272488  78.7017024
  47.8697004  70.7385659  78.8979140  49.6476613  71.1988535  79.9434547
  49.9390776  72.2440964  80.0457279  48.7012922  70.7795715  81.1789976
  49.2521757  70.8857256  82.1129155  47.8226348  71.4245303  81.2002210
  48.3859053  69.7423025  81.0604816  51.0812418  70.6079866  79.9260175
  52.1154422  71.1536368  80.3198262  51.0860095  69.3957548  79.4152412
  50.2345378  68.8875709  79.1706453  52.3290255  68.6457683  79.1431156
  52.9849276  68.6684895  80.0125351  51.7192908  67.3160422  78.6949570
  52.5158667  66.6166437  78.4449216  51.1138284  66.9044716  79.5010034
  51.0932011  67.4808788  77.8178997  53.3093998  69.1715196  78.0709586
  54.4334484  68.6393934  77.8583612  52.9093690  70.2521096  77.3629192
  52.0329685  70.7198322  77.5982460  53.5849410  70.9335637  76.2019129
  54.5026286  70.4066980  75.9401574  52.7283120  70.8934491  74.9650602
  51.8595719  71.5003980  75.2188903  53.5695173  71.4480432  73.7227941
  52.9538951  71.4201680  72.8244616  53.8776455  72.4753867  73.9207821
  54.4537928  70.8268992  73.5764216  52.2084118  69.5013461  74.5514541
  51.6040097  69.5922223  73.6494864  53.0533605  68.8392785  74.3588685
  51.5994599  69.0876338  75.3554421  53.9375812  72.3892173  76.6342386
  53.1101159  73.3243153  76.6972297  55.1791612  72.7135622  76.7668450
  55.9051077  71.9997331  76.6991644  55.7696114  74.0433864  77.0216902
  55.2857794  74.7616216  76.3600340  55.4960995  74.4257680  78.5109194
  54.4501827  74.2130171  78.7316184  56.1976183  73.5912158  79.5677917
  55.9266836  73.9559070  80.5580415  55.8941427  72.5490385  79.4681974
  57.2759805  73.6692313  79.4356798  55.8290552  75.8393658  78.6205490
  55.7828340  76.1137244  79.5599573  57.2533583  74.1604842  76.6382880
  57.9519559  73.1063330  76.6353676  57.7007945  75.3381447  76.2498827
  57.1193490  76.1749779  76.2001604  59.1099366  75.5535663  75.8425524
  59.2103959  76.6176232  75.6280932  60.0293386  75.1523862  76.9822838
  61.0664197  75.3096518  76.6856353  59.8065375  75.7599299  77.8597872
  59.8756644  74.1004256  77.2199561  59.5276667  74.8317564  74.4838703
  60.6945371  74.6421661  74.1235689  58.4896962  74.5225737  73.6434600
  57.5290828  74.7818967  73.8725615  58.5728095  73.8008622  72.3316134
  59.6360231  73.5759320  72.2484138  57.6801778  72.5379585  72.3566503
  56.6329011  72.8366158  72.3152332  57.8771744  71.9410774  71.4661301
  57.9181666  71.6505255  73.6417103  57.5443550  72.1931439  74.5094927
  57.3217170  70.7438348  73.5509263  59.3666159  71.2531157  73.9054549
  60.0524938  70.9396223  72.9450533  59.8725383  71.3061033  75.1166522
  59.2824053  71.5706895  75.9044213  60.8566370  71.0824630  75.2682464
  58.2176408  74.6005254  71.0596055  57.4230340  75.5221297  71.0877362
  58.8857388  74.2641827  69.9825986  59.5546142  73.4935644  69.9682460
  58.7592506  74.9319397  68.7050250  57.9741355  75.6879161  68.7067307
  60.1047296  75.6626214  68.3655186  60.0119103  76.1655817  67.4034612
  60.3248746  76.3970933  69.1398036  60.9132798  74.9331342  68.3169288
  58.4392487  73.8270592  67.6721669  59.2956955  73.0323597  67.2866835
  57.2033406  73.8073808  67.1974040  56.5572449  74.5780016  67.3635758
  56.6110082  72.7692405  66.4255898  57.2220092  71.8817400  66.5935504
  55.1794132  72.5489833  66.8818433  54.6978273  73.5234735  66.9651008
  54.6557111  72.0019716  66.0977212  54.9656849  71.7799316  68.2410820
  55.6539976  70.9352465  68.2310068  55.1809213  72.7045396  69.4408951
  55.0259725  72.1446394  70.3628802  56.1974923  73.0971450  69.4209352
  54.4721176  73.5314694  69.3958443  53.4625891  71.3970339  68.3790437
  53.3072026  70.8644613  69.3170604  52.8530809  72.3005659  68.3696793
  53.1729621  70.7559742  67.5456790  56.6241430  73.0263649  64.9261234
  56.4790315  74.1595666  64.3938513  56.8884371  72.0026014  64.0868220
  57.1246364  71.0626292  64.4059759  56.8599106  72.1454992  62.5708446
  57.0970417  73.1906944  62.3716844  57.9278214  71.1427938  61.9374044
  57.6830512  70.1171428  62.2141962  57.8867250  71.1970145  60.8493211
  59.2924463  71.4806708  62.4079721  59.6110631  72.6090549  62.8231185
  60.2151885  70.5429703  62.4140211  61.1544957  70.7544134  62.7519111
  59.9922961  69.6045538  62.0824935  55.4690068  71.8910687  61.8976835
  54.8249936  70.8887192  62.2095608  55.0161151  72.7513824  60.9585055
  55.4047215  73.6854165  60.8237224  53.9151605  72.4283320  60.0318532
  53.6135391  71.3836346  60.0969137  52.5772916  73.0864105  60.3830792
  52.1192607  73.5505240  59.5102039  51.7063082  71.9272564  60.9814994
  50.7267590  72.3159616  61.2606277  51.5868067  71.1396324  60.2361929
  52.1989501  71.5187992  61.8636188  52.7530314  74.1864250  61.4037009
  51.7836423  74.6318870  61.6288993  53.1837201  73.7711117  62.3149029
  53.4190175  74.9510418  61.0036400  54.4919081  72.7232076  58.6074293
  53.7500663  73.0876145  57.6897995  55.7704641  72.5789494  58.3239806
  56.4521285  72.1702485  58.9631669  56.3245246  73.0020485  57.0426512
  55.8113654  73.9107401  56.7275888  57.8258143  73.3531813  57.2016823
  58.2564332  73.5802152  56.2262460  57.9324543  74.2486464  57.8138352
  58.7402725  71.9683678  57.9721522  59.9954873  72.2892232  58.0906195
  56.0480762  72.0123198  55.9385740  56.6079249  72.1929685  54.8554852
  55.1980094  71.0236055  56.0788646  54.6582395  70.8915903  56.9335139
  54.9083649  69.9893621  55.0536755  53.9109947  69.5773738  55.2113692
  54.9143062  70.4374861  54.0614136  55.9495016  68.8750625  55.1306998
  56.3507055  68.2926220  54.1238316  56.3903093  68.5974541  56.3789418
  56.0669250  69.0751857  57.2209793  57.4071643  67.5441549  56.6172960
  57.2481812  67.1307969  57.6132346  57.2391499  66.7366465  55.9059323
  58.8665872  67.9872743  56.5072275  59.6878379  67.1475806  56.8636651
  59.2292238  69.1065431  55.8229431  58.5357892  69.7432212  55.4309426
  60.6213482  69.5536179  55.5532179  61.0523195  68.7440192  54.9649427
  60.5322441  70.9222940  54.8199409  59.8930170  70.8105349  53.9449382
  60.0465801  71.6428308  55.4789457  61.8908063  71.4938793  54.3731118
  62.4609126  71.4853390  55.3019605  62.5068769  70.6921179  53.2059076
  63.4639488  71.1335551  52.9260549  62.6600763  69.6579821  53.5145158
  61.8311591  70.7188319  52.3497360  61.7841907  72.8692890  53.7067229
  62.7774596  73.2120461  53.4171722  61.1538488  72.7958681  52.8200056
  61.3457813  73.5805631  54.4065102  61.6374472  69.6416765  56.7195603
  62.8100928  69.4074064  56.6043698  61.1105644  69.8333081  57.9181031
  60.1063024  69.9597716  58.0489997  61.8664543  69.8923572  59.2083797
  62.6819791  70.6093001  59.1116114  61.2063024  70.2643318  59.9914508
  62.4501060  68.5099096  59.6471638  61.7828529  67.5071197  59.7350997
  63.7653942  68.4874337  59.8869357  64.3771495  69.2664551  59.6439784
  64.4971124  67.3500713  60.5236557  63.8195980  66.5168196  60.3389077
  65.8475869  66.9637985  59.9046914  66.6165750  67.6027174  60.3406113
  66.0777256  65.9395386  60.2023083  65.9517767  67.0492660  58.4751384
  65.0348663  66.6593611  57.7602885  67.0807536  67.5158912  57.9077857
  67.1675842  67.5431107  56.8923013  67.8496268  67.8419040  58.4940908
  64.7328416  67.5933032  62.0702419  65.2994701  66.6087901  62.7228515
  64.3117355  68.7685720  62.6674645  64.0381643  69.5829716  62.1177181
  64.2051883  68.9995143  64.0793184  63.8604892  68.0834566  64.5591682
  65.5707626  69.2868984  64.6746561  65.5798855  68.9955970  65.7254907
  66.3241610  68.6827145  64.1694446  65.9197121  70.7097054  64.5556957
  66.3960059  71.1240684  63.3016061  66.2339144  70.5219509  62.4199384
  67.0847002  72.3344209  63.2227275  67.4947633  72.6484782  62.2746661
  67.2493159  73.1269550  64.3144479  67.8992075  74.2572314  64.3317106
  67.8104456  74.6993036  63.4620770  66.7734117  72.7197648  65.6191971
  66.8925449  73.3693798  66.4737435  66.1609943  71.4837557  65.7572414
  65.8730425  71.1086897  66.7279248  63.1216101  70.0030002  64.4285581
  62.7764896  70.1290791  65.5863659  62.6666981  70.7376380  63.5356346
 107.9935651  83.4174367  61.6955108 108.9026925  82.9865480  61.9595568
 107.6039589  83.9313750  62.5115729 107.3277641  82.6723024  61.4055387
 108.2007972  84.3556336  60.5759754 108.8329970  85.1798262  60.9086643
 108.9831610  83.6167313  59.3855048 109.9444944  83.2509168  59.7440223
 108.4148774  82.7467834  59.0513411 109.1921196  84.5632673  58.2339619
 108.2076877  84.9160152  57.9252813 109.7329324  85.4255863  58.6211741
 110.0508947  84.0196262  56.7496608 111.5505024  83.3230509  57.5547028
 112.2226871  82.9277348  56.7920372 112.0590874  84.1066766  58.1153472
 111.2597332  82.5211314  58.2329412 106.9004724  85.0199139  60.1439325
 105.9735558  84.3120771  59.6694784 106.8719092  86.3635796  60.1463261
 107.6928017  86.9403466  60.3315648 105.6347720  87.1474592  59.8786650
 104.7309683  86.5430789  59.8019816 105.3760059  88.0923340  61.0739046
 104.4716098  88.6724350  60.8899793 105.2495639  87.5030264  61.9820489
 106.2218875  88.7689575  61.1935291 105.8317728  87.8268820  58.5254155
 105.9187002  89.0480202  58.4600010 105.7830629  86.9885759  57.5005364
 105.6921201  85.9816267  57.6331290 105.8498801  87.3786977  56.0233385
 106.8180427  87.8531987  55.8642035 105.7050758  86.1411497  55.1011473
 105.7292219  86.6126874  54.1192480 106.8016342  85.1085311  55.1673252
 106.5788303  84.2959997  54.4748794 107.7512681  85.5682387  54.8946743
 106.8677746  84.7128954  56.1809932 104.5066993  85.4142295  55.3661506
 104.0661479  85.1899578  54.5186970 104.7304033  88.2952503  55.6878032
 103.6034074  88.2452574  56.2710819 105.0154068  89.2324040  54.7571792
 105.9594192  89.3462728  54.3879984 104.0966437  90.1591299  54.1757445
 103.6325749  90.6340275  55.0406037 104.8037890  91.1801078  53.3036340
 105.3265586  90.6560842  52.5050306 104.0550818  91.8169843  52.8316904
 105.8318208  92.0923402  54.0688029 105.3795332  92.4536502  54.9934959
 106.7029491  91.5002199  54.3507782 106.2750142  93.2760789  53.2265463
 105.7545918  93.5836755  52.2239223 107.3999074  93.9162238  53.5878809
 107.8727880  93.6658853  54.4565485 107.7824196  94.6516015  52.9933886
 102.9781684  89.5165638  53.3309257 101.9114542  90.1281162  53.1810244
 103.1544412  88.3097298  52.7841931 104.0660848  87.8545931  52.7670279
 102.1178241  87.5030849  52.1607934 101.4638521  88.2365465  51.6900994
 102.6972310  86.5803216  51.0946798 101.8649109  86.0855680  50.5928022
 103.1960220  87.1996482  50.3490042 103.6539460  85.5325624  51.5341545
 104.3714002  84.9171343  50.7041806 103.8614698  85.3623987  52.7493172
 101.1919936  86.7360727  53.1184860 100.1546005  86.3156711  52.6128892
 101.4656871  86.6533907  54.4384605 102.1906811  87.2355950  54.8588244
 100.8265655  85.7831910  55.4352855 100.9550869  84.7721017  55.0476058
 101.4454721  85.9260334  56.7991777 100.9324893  85.2613205  57.4937095
 102.4842879  85.5983739  56.7539445 101.4014439  87.2146914  57.2921311
 102.1012708  87.7517730  56.8669198  99.3862701  86.1322785  55.6219079
  98.8620199  87.0578410  54.9957164  98.6221655  85.2850655  56.3019288
  98.9993717  84.4600688  56.7681498  97.0940216  85.4303507  56.4730174
  96.7660980  85.7393225  55.4797921  96.3500684  84.1304648  56.8412337
  96.5621942  83.8792289  57.8798400  95.2759972  84.3012621  56.7684021
  96.7375934  82.9207460  55.9340441  97.6251894  82.4595828  56.3676244
  95.9318405  82.1890423  56.0043430  97.0303066  83.1521066  54.3989255
  96.1875545  83.8035900  53.7097650  98.1149095  82.7519252  53.8958396
  96.7292075  86.4880152  57.5455814  97.4688072  86.7378861  58.4803208
  95.5936386  87.1565557  57.4259026  94.8950938  86.9043511  56.7256841
  95.1795325  88.2997185  58.2302440  95.9048054  88.3672733  59.0403537
  95.2234853  89.6200305  57.3785703  94.5048858  89.4466378  56.5773939
  94.6994644  90.9261130  58.1030499  94.7766628  91.7745422  57.4236588
  93.6591279  90.7876433  58.3948908  95.3035641  91.1160892  58.9902250
  96.6141777  89.8465896  56.7936884  96.6171409  90.7662936  56.2092187
  97.3398777  89.9272675  57.6030224  96.8798087  89.0066192  56.1509965
  93.8524409  88.1378553  58.9120506  92.8625188  87.7795487  58.2803200
  93.7683386  88.6876191  60.1440849  94.4454021  89.3587822  60.5089330
  92.7054252  88.3711255  61.0587634  91.8196065  88.0290590  60.5232031
  93.3206660  87.3826616  61.9716867  92.5888317  87.0697982  62.7163080
  93.6490703  86.5140802  61.3990656  94.1776348  87.8332238  62.4704725
  92.2703898  89.6080638  61.9258672  93.0811575  90.4992524  62.1805428
  91.0217944  89.6053140  62.3377177  90.4304539  88.7899254  62.1777685
  90.2911221  90.6491104  63.0334534  91.0072801  91.3108113  63.5201666
  89.4468691  91.5041014  62.0116980  90.1045358  91.8967327  61.2349946
  88.7178293  90.8621080  61.5161151  88.7083157  92.6843452  62.7129087
  88.1103669  92.3140499  63.5458604  89.7574654  93.6967937  63.1908064
  89.2594720  94.5305897  63.6848557  90.4375012  93.2130682  63.8928391
  90.3228964  94.0675007  62.3353065  87.8219885  93.4045812  61.6481203
  87.2954100  94.2362153  62.1156326  88.4540016  93.7817415  60.8430702
  87.0976709  92.6990124  61.2398292  89.3628144  90.0272297  64.1465155
  88.6411908  89.0282889  63.9976076  89.4557894  90.6024867  65.3491605
  89.9422729  91.4886355  65.4869285  88.8928278  90.0644410  66.6043737
  88.1169397  89.3433231  66.3468066  89.9173073  89.2127650  67.4604746
  90.6040199  89.9837089  67.8105680  89.3443586  88.4497158  68.7053600
  90.1487346  87.9065810  69.2030424  88.9049827  89.1651662  69.4004971
  88.5786848  87.7456801  68.3801552  90.5715916  88.0971761  66.5948545
  91.2715855  87.5273642  67.2063951  89.7966782  87.4323343  66.2134405
  91.1042554  88.5508706  65.7600517  88.2582084  91.2543086  67.4186423
  88.9013349  92.2282742  67.7489516  86.9636551  91.2213305  67.8004241
  86.3735334  90.4895066  67.4047474  86.1380994  92.0469709  68.7173569
  86.6694462  92.9902884  68.5952228  84.6753909  92.1102945  68.3036288
  84.1676479  92.8921701  68.8691989  84.5485612  92.4530380  66.7793972
  83.4949203  92.4935695  66.5018940  85.0132026  93.4187686  66.5833034
  85.0483972  91.6841156  66.1914063  84.0978800  90.8765820  68.5603461
  83.1522177  90.8968744  68.3015778  86.1488164  91.7564477  70.1921936
  86.4784188  90.6377897  70.6312317  85.9222725  92.7446553  71.0618215
  85.5760343  93.6551285  70.7592579  86.1312342  92.6795047  72.5563623
  86.1697227  93.7025093  72.9307862  85.2487830  92.2132187  72.9945100
  87.3665139  91.9382419  73.0927787  87.1694036  91.0341263  73.9333069
  88.5356896  92.2358568  72.5515141  88.6826392  93.0179516  71.9137464
  89.7217428  91.4634086  72.8258651  89.4575097  90.4104785  72.9230712
  90.6675168  91.7390561  71.6377860  91.5954571  91.1829982  71.7747581
  90.1888695  91.4217102  70.7107907  90.8877080  92.8046688  71.5864979
  90.3832189  91.7697323  74.1427927  91.4422680  91.2082267  74.4338519
  89.7787136  92.5854700  75.0358584  88.8913218  93.0587616  74.8681689
  90.3849198  92.8608825  76.3756495  91.4428213  92.6031588  76.3161431
  90.2318184  94.3665984  76.6969787  90.4398157  94.4402007  77.7641010
  91.1898319  95.1879082  75.7783507  91.0856543  96.2500882  76.0021337
  92.2195177  94.8788252  75.9585694  90.9350721  95.0097647  74.7345819
  88.9709285  94.8917395  76.4337025  88.3122880  94.4783570  77.0315500
  89.8482370  91.9623166  77.5110771  90.3287356  91.9369471  78.6627782
  88.9326950  91.0057045  77.2650097  88.3170013  91.0775391  76.4549492
  88.6496510  89.7534656  78.0498823  89.2814150  89.8020078  78.9367554
  87.2043605  89.7695970  78.3363510  86.8936267  90.7823585  78.5939469
  86.6516539  89.4844327  77.4411763  86.8820807  88.9015670  79.3806693
  85.9562365  88.5953762  79.2778848  89.1014096  88.4153525  77.4914304
  89.5727483  88.3073599  76.3558907  89.2158516  87.3892787  78.3946593
  88.6437659  87.3142898  79.2345543  90.1978063  86.2783583  78.2293965
  91.1503649  86.7038061  77.9150478  90.3609180  85.8138077  79.2018785
  89.8012374  85.1902747  77.2335571  90.7551702  84.5492436  76.8445360
  88.5155792  84.9779803  76.8851666  87.6907622  85.2827119  77.4003613
  88.2752773  84.2201350  75.6179746  88.8766482  83.3195157  75.7430381
  86.8035289  83.7534419  75.4139645  86.1911445  84.6416951  75.5648009
  86.5068808  83.2030260  74.0230665  85.4605487  82.9007713  73.9669209
  86.7026413  83.9736040  73.2766441  87.1445306  82.3404245  73.8289444
  86.4974947  82.6294438  76.3987814  86.4632589  81.6660466  75.8890583
  87.2740105  82.5596227  77.1600240  85.1255076  82.9617756  77.0408664
  84.8607221  82.1836807  77.7561755  85.1879652  83.9214229  77.5542592
  84.3631289  83.0151009  76.2635917  88.7830526  84.9853826  74.3369978
  89.6475605  84.4734047  73.6519454  88.4511146  86.2022776  74.0348393
  87.8137444  86.7683813  74.5952810  88.9644381  86.8854565  72.8458786
  88.6097417  86.3698953  71.9533776  88.5645166  87.8979992  72.8108612
  90.4782362  86.9434270  72.8233239  91.0647358  86.6387367  71.7560044
  91.1359222  87.1751381  73.9677998  90.6521851  87.3260316  74.8528464
  92.6092484  87.2412824  74.0986244  92.9618539  87.9705315  73.3697966
  92.9953035  87.6654198  75.4844086  92.5716803  88.6528359  75.6648579
  92.5244661  86.9818405  76.1897953  94.4579865  87.7245405  75.8038158
  94.9325650  86.7446958  75.7253775  95.1191413  88.7279752  74.8287387
  96.1867757  88.7909589  75.0384571  94.9706954  88.3905393  73.8030346
  94.6659336  89.7110756  74.9559796  94.5703876  88.3282364  77.2752634
  95.6204569  88.3939603  77.5629175  94.1261150  89.3237566  77.2952480
  94.0427881  87.6802562  77.9766780  93.2787461  85.8393090  73.8005617
  94.3107414  85.8367144  73.1196948  92.7426223  84.7813052  74.4008769
  91.9463728  84.8427453  75.0352781  93.2331349  83.4405454  74.2147705
  94.2484485  83.4088889  74.6097098  92.4661634  82.3631194  75.0658229
  92.5452466  82.5995790  76.1266498  91.4060190  82.3748570  74.8132719
  93.0473787  80.9907285  74.7967617  92.3553590  80.2313388  75.1587577
  93.1446264  80.8471780  73.7212264  94.4465319  80.7809687  75.4749631
  94.8948922  81.6628394  76.2400063  95.0516732  79.7007114  75.3656594
  93.3055092  83.1019658  72.7241039  94.2115592  82.4614815  72.2689697
  92.2399144  83.3963296  71.9656846  91.3884567  83.8277128  72.3257644
  92.2113470  83.1232884  70.5716282  92.5468509  82.1074522  70.3607441
  90.7193127  83.3283898  70.0999345  90.3995207  84.2949147  70.4894929
  90.4960398  83.5045127  68.5618005  89.4322368  83.6368356  68.3619639
  91.0432277  84.3801445  68.2121545  90.8559405  82.6183489  68.0390978
  89.8713788  82.1747959  70.6826447  89.9884006  81.2756363  70.0770327
  90.2105466  81.9264761  71.6884357  88.3557513  82.6222882  70.7109460
  87.7448866  81.8169466  71.1201785  88.2498426  83.5099788  71.3349145
  88.0245955  82.8499499  69.6965496  93.1759269  84.1053418  69.8054579
  93.7311956  83.6329879  68.8353319  93.3764279  85.3327971  70.2317651
  92.8711319  85.7306750  71.0226900  94.3439009  86.2663328  69.6248515
  94.2171495  86.2789558  68.5425864  94.0758891  87.6830824  70.1645579
  94.7866374  88.3822215  69.7217653  93.0612269  87.9852539  69.9053360
  94.1898826  87.6874257  71.2483682  95.7760911  85.8123980  69.8812091
  96.5876002  86.0663058  68.9759044  96.1373590  85.1671279  71.0084704
  95.5583283  85.1552072  71.8479574  97.4447841  84.3846359  71.1642804
  98.1886542  85.0962668  70.8092597  97.8782952  84.0372400  72.5995237
  97.1547752  83.3378191  73.0176221  98.8345817  83.5158541  72.5522913
  98.0204336  85.2194461  73.5663263  98.7279098  85.9290945  73.1370926
  97.0579468  85.7279024  73.6273204  98.4953521  84.8715673  75.0407000
  99.4190322  84.2967911  74.9940136  98.7198468  85.7957826  75.5737537
  97.5052736  84.1237596  75.7812627  97.1911535  83.2300016  75.4034304
  97.0002968  84.5261454  76.8909925  97.5672509  85.4294698  77.7207601
  98.4680508  85.8468034  77.4817053  97.0959574  85.6943350  78.5851522
  95.8351782  84.1072487  77.2455079  95.3218334  83.4598132  76.6464500
  95.4258972  84.4214574  78.1254135  97.4500639  83.1212368  70.3089659
  98.4187829  82.8476611  69.5402450  96.3660122  82.3388892  70.2561428
  95.4935475  82.5499820  70.7401533  96.3356828  81.0914505  69.4887956
  97.2251424  80.5198128  69.7548201  95.1578850  80.2148025  69.9057928
  95.2482558  79.9556249  70.9608502  94.2279629  80.7717066  69.7936471
  95.0966843  78.8764134  69.0240428  94.1444037  78.3725941  69.1896743
  95.1420571  79.1339660  67.9659805  96.2471891  77.9281896  69.3719960
  97.2053823  78.4200072  69.2063997  96.2061169  77.6545807  70.4263570
  96.1370500  76.7383866  68.5366594  96.4462420  76.8628038  67.5721462
  95.7050597  75.5355539  68.8274237  95.1332059  75.2556126  69.9476996
  95.0015841  75.9846314  70.6486948  94.8116557  74.3051828  70.1320977
  95.7573520  74.5718221  67.9304038  96.1356839  74.7588190  67.0017020
  95.4193238  73.6380811  68.1637504  96.5270463  81.2888764  67.9528656
  97.2113400  80.5528211  67.3031566  95.9162731  82.3531371  67.3887916
  95.3288422  83.0170852  67.8929700  96.0650048  82.6210140  65.9834839
  95.8115603  81.6682380  65.5185346  95.0953904  83.7357673  65.4675081
  95.2237649  84.6157467  66.0977939  95.4058881  84.0175995  64.4608782
  93.6301360  83.3930740  65.4285612  93.4454006  83.1151338  66.4671709
  92.7876817  84.6044900  64.9768400  91.7332983  84.3273762  64.9587091
  92.9335839  85.4289774  65.6745011  93.0990487  84.9122732  63.9791427
  93.2059682  82.2100125  64.6400271  92.1253960  82.0939826  64.7105028
  93.4901956  82.3469805  63.5969248  93.6932639  81.3171413  65.0344544
  97.4705662  83.0004951  65.5805876  97.8416043  82.8348027  64.3753662
  98.3426264  83.5036326  66.4421476  98.0771608  83.7316940  67.4005948
  99.7434145  83.7949909  66.1701237  99.8162522  84.3455537  65.2318725
 100.1299072  84.4462955  66.9529901 100.6408982  82.5096992  66.0817198
 101.4467744  82.4916440  65.1565557 100.3020649  81.4510821  66.8563855
  99.6164912  81.4985714  67.6096573 100.9099875  80.1074194  66.6690764
 101.9821806  80.2995968  66.6394829 100.5514755  79.1367694  67.8446667
  99.4672267  79.0402530  67.9132171 100.9454384  78.1450421  67.6252215
 101.1133308  79.6220828  69.2239112 102.1853383  79.7937188  69.1251583
 100.6589710  80.5825516  69.4704143 100.8772952  78.6676011  70.3679243
 101.0127194  79.1778009  71.3209644  99.8518860  78.2982654  70.3461060
 101.8823490  77.4792773  70.2440396 101.6979881  76.9342188  69.3188935
 102.9016976  77.8619053  70.1908873 101.7506578  76.5423891  71.4221656
 102.4271604  75.7594420  71.3207508 101.9497438  77.0611590  72.3025784
 100.7832702  76.1618065  71.4560340 100.4966748  79.4283354  65.3795485
 101.3267212  78.9147940  64.6374614  99.2061873  79.5144345  64.9960720
  98.4910183  79.8178722  65.6580613  98.6094642  79.2168732  63.6593638
  98.9544955  78.2057893  63.4400154  97.0615763  79.0634403  63.6209038
  96.6460141  80.0535863  63.8042800  96.8011430  78.7924899  62.5973265
  96.3260862  78.1258572  64.5062767  96.3616976  78.5347263  65.5167929
  95.2813943  78.1333732  64.1959729  96.7702197  76.6676217  64.5851485
  97.2583936  76.1478249  63.5386193  96.7124107  76.0566997  65.6578873
  99.1645446  80.1398099  62.5441500  99.0783331  79.7536606  61.3873587
  99.8917140  81.2140019  62.8166885  99.9343832  81.5745204  63.7698426
 100.6962258  82.0228381  61.9234905 101.6456980  82.2026937  62.4261589
 100.9100364  81.4124475  61.0457289 100.1978092  83.3705077  61.4176954
 100.8454410  83.9598225  60.5801572  99.0278264  83.8136780  61.9139102
  98.5940357  83.4389647  62.7573778  98.2555160  84.9036874  61.2684746
  98.4058366  84.8386035  60.1908764  96.7089401  84.7739952  61.4338495
  96.4655159  84.8403206  62.4940643  96.2339873  85.6239232  60.9436697
  96.0874570  83.4538581  60.8591167  96.6598988  83.1575413  59.9798643
  96.1582625  82.3163395  61.8614260  95.7181106  81.4193983  61.4260712
  97.1986924  82.1212601  62.1185715  95.6080790  82.5889380  62.7616310
  94.6409887  83.7139682  60.4948789  94.1970955  82.8032042  60.0943370
  94.0928857  84.0237251  61.3854443  94.5905875  84.5034955  59.7452387
  98.7778819  86.2182679  61.7964537  99.4914769  86.3141738  62.7858421
  98.3948947  87.3733258  61.2579816  97.8823802  87.3418041  60.3766643
  98.5488038  88.7559047  61.6621110  99.2738302  88.8185089  62.4734170
  99.0631516  89.6203046  60.4417196  98.3792037  89.5154388  59.5994053
  99.0745598  90.6752448  60.7136849 100.4430474  89.1797550  60.0397103
 101.0726350  89.1251577  60.9273068 100.3897518  88.1723362  59.6255896
 101.0930098  90.1020675  59.0242112 100.8989668  91.1471781  59.2616628
 102.1747359  89.9724526  59.0115827 100.4848819  89.7231020  57.7002023
 100.0734945  88.7907271  57.6532623 100.4102132  90.4525475  56.5640297
 101.0201483  91.5975292  56.4316287 101.5765645  91.9702231  57.2007804
 100.9406639  92.1198194  55.5589947  99.9147450  89.9039702  55.5034001
  99.5890043  88.9368589  55.5334798  99.8508337  90.4370305  54.6359118
  97.2364128  89.2765205  62.1151155  96.2367533  89.1081496  61.4013753
  97.1902288  89.7641096  63.3359021  97.9985338  90.1264744  63.8408582
  95.9698198  89.8206350  64.0531802  95.1182499  89.5297847  63.4373645
  95.9467976  88.7954212  65.1866001  96.5101858  89.2268796  66.0139594
  94.5268381  88.5571240  65.6341260  94.5170023  87.8254121  66.4417565
  94.0946125  89.4934826  65.9877028  93.9392792  88.1800534  64.7969819
  96.7164366  87.4508820  64.8659754  96.6495078  86.7798405  65.7223245
  96.2665321  86.9733850  63.9951893  97.7629232  87.6718682  64.6585751
  95.7496213  91.2918462  64.4770297  96.3903276  91.7268923  65.4154072
  94.6984722  91.9510810  63.8789988  94.2028161  91.5996758  63.0599973
  94.2060346  93.2156360  64.3721022  95.0280671  93.7748203  64.8200090
  93.7047081  94.0621377  63.2228544  94.3879864  93.9487674  62.3812173
  92.7362084  93.6772171  62.9016778  93.5634701  95.5220141  63.5358176
  92.4764954  95.9501374  64.3053385  91.6831524  95.2746689  64.5900052
  92.4658877  97.3277095  64.6991641  91.7411128  97.6702575  65.4232188
  93.3834082  98.2318279  64.1574989  93.2529817  99.2951657  64.2987492
  94.4741194  97.7393419  63.4291785  95.2651274  98.4129623  63.1338755
  94.5521727  96.4152302  63.0874114  95.3673975  96.0596617  62.4752239
  93.2276785  93.0395406  65.5157204  92.3377331  92.2287340  65.2572209
  93.3501583  93.6677703  66.6987352  94.1040846  94.3289551  66.8868278
  92.4385614  93.4922703  67.8543891  91.7134033  92.7309018  67.5677643
  93.1916105  93.0262787  69.0719870  92.4963434  93.2335598  69.8843319
  93.6067498  91.5060998  68.8952432  94.1514665  91.1722940  69.7785322
  92.7126727  90.8966160  68.7685164  94.2423523  91.4027096  68.0157059
  94.5367058  93.7416952  69.3596791  94.9868794  93.3210331  70.2594474
  95.2118637  93.5989891  68.5161782  94.3580613  94.8063773  69.5074265
  91.6812742  94.7765973  68.1841744  92.0639111  95.8782490  67.7646288
  90.4712064  94.6654904  68.7590781  90.0386485  93.7843744  69.0352470
  89.7050801  95.8176185  69.0222954  90.3697993  96.6150845  69.3538993
  88.9404257  96.2009746  67.6868768  88.5146310  97.1983333  67.7868188
  89.6523766  96.2396764  66.8618810  87.6554372  95.0516048  67.2984586
  88.1190729  93.8391123  67.3776409  88.6906375  95.5820986  70.1140242
  88.2628311  94.4725767  70.4657851  88.3937052  96.7078771  70.7635686
  88.6631564  97.6290063  70.4196049  87.6416235  96.7564241  72.0550268
  86.7901993  96.1059164  71.8559275  88.5346578  96.2651603  73.2161051
  87.9729969  96.3061491  74.1493891  88.8479007  95.2383355  73.0262139
  89.4147142  96.9040061  73.2942697  87.0453016  98.1204185  72.4818292
  87.2394023  99.0539190  71.7397107  86.3967132  98.2083963  73.6117159
  86.3229242  97.4354194  74.2738638  85.6731501  99.4848836  74.0698104
  85.6113579 100.1030595  73.1738113  84.2320223  99.1745787  74.5727601
  83.7022981 100.1207709  74.6844767  83.7158603  98.6105532  73.7950158
  84.1004138  98.3848470  75.9109828  84.8521340  97.5967906  75.9501995
  84.2899532  99.0510311  76.7533050  82.7266577  97.7840832  76.0349949
  81.9777629  98.5619303  76.1881627  82.4519854  97.2546469  75.1232941
  82.7653454  96.8621419  77.1846842  83.6777367  96.4451229  77.3680396
  81.8270179  96.4968278  77.9982297  80.6053274  96.9103551  77.7826900
  80.4035008  97.5114000  76.9825550  79.8540412  96.6313187  78.4133536
  82.1228580  95.5461761  78.8914968  83.0580901  95.1388503  78.9123673
  81.4137814  95.2276978  79.5523712  86.4165150 100.3070932  75.0541406
  85.9651383 101.3846465  75.4589357  87.6212780  99.8630995  75.4243227
  87.9765800  98.9395615  75.1756620  88.5930737 100.6859136  76.2559212
  88.2041484 101.6987743  76.3573918  88.6471027 100.2630351  77.2596824
  90.0166390 100.7503254  75.6596544  90.5666291  99.6390849  75.3296962
  90.5437455 101.9139217  75.4175359  90.1391541 102.7689867  75.7981626
  91.7800967 102.1894305  74.5779547  91.7295443 101.5727242  73.6797884
  91.7631820 103.6758423  74.2196977  90.7317576 103.9679200  74.0163966
  92.0900256 104.2426926  75.0905042  92.6490775 104.1004283  72.9903040
  92.4772337 103.3958019  72.1764433  92.3131767 105.0776823  72.6410557
  94.1197065 104.1698995  73.2597239  94.9002113 103.6888223  72.4478464
  94.4856590 104.7326308  74.3672930  93.1699809 101.7210768  75.2348661
  94.0219854 101.0741598  74.6759451  93.2513154 102.0092649  76.5378006
  92.5736367 102.5825849  77.0395554  94.3466632 101.5076813  77.3559668
  95.2519252 101.6001973  76.7550287  94.4426016 102.3799758  78.6273500
  94.4574693 103.4215510  78.3064076  93.5215878 102.2334306  79.1912108
  95.6346871 102.1822082  79.6251482  95.5287157 102.8817478  80.4551900
  95.5894048 101.1781820  80.0450552  96.9631016 102.3844064  78.9792907
  97.0180587 102.7742200  77.7984597  97.9253306 102.2252974  79.7503456
  94.3363320 100.0169508  77.6648274  95.3656203  99.3949324  77.6918232
  93.0991285  99.4124354  77.8624623  92.2206140  99.9302730  77.8976566
  92.9445551  97.9700758  78.0400200  93.5413932  97.6241709  78.8839774
  91.9071238  97.7225894  78.2591565  93.3941727  97.2901065  76.7557257
  94.1848004  96.3761280  76.8711778  93.2317779  97.9178883  75.6355106
  92.6944694  98.7818949  75.5618816  93.7940339  97.4728685  74.3452720
  93.6911232  96.4097635  74.1310098  92.9378333  98.2687392  73.2410784
  91.8803258  98.1866044  73.4941825  93.1969986  99.3257796  73.2944161
  93.1330534  97.7899355  71.7997991  94.1975345  97.6149132  71.6450341
  92.3593110  96.4758955  71.5215269  92.5246012  96.1698498  70.4880575
  92.7163709  95.6944853  72.1932214  91.2945954  96.6387518  71.6869188
  92.5910505  98.8397630  70.8708535  92.7222060  98.5145723  69.8388965
  91.5302805  98.9911686  71.0715910  93.1262929  99.7754001  71.0270193
  95.3623890  97.5830561  74.3260178  95.9914342  96.6035551  73.9581647
  95.9025985  98.6880252  74.8203123  95.3640253  99.4616144  75.2106630
  97.3700623  98.8886110  74.8425684  97.7687755  98.6641108  73.8527460
  97.7593525 100.3884685  75.0992446  97.2183872 101.0195216  74.3943903
  97.4304141 100.6734515  76.0987785  99.2179224 100.6655651  74.9748685
  99.8015882  99.9836409  75.5941961  99.5562144 100.5305891  73.9476869
  99.4048306 102.1156273  75.4301648  98.7795441 102.2969063  76.3039638
 100.4391560 102.2600728  75.7427593  99.0764867 103.1060870  74.3931763
  99.8282402 103.4008737  73.7701093  97.8620944 103.6512671  74.2031763
  96.8976230 103.4651662  75.0859036  97.0710007 102.9027810  75.9197891
  95.9796226 103.8822646  74.9343213  97.5139533 104.4184235  73.1959833
  98.1927230 104.6474562  72.4696799  96.5642789 104.7860355  73.1398676
  98.0322934  97.8951906  75.8315926  98.9799735  97.1760248  75.4489648
  97.4204912  97.6810071  76.9633154  96.5137561  98.1002198  77.1747134
  97.9229811  96.8396782  78.0614860  98.9672251  97.0514321  78.2935498
  97.0763104  97.1720877  79.2417464  96.0754224  96.8043163  79.0149567
  97.5699214  96.5269179  80.5312614  96.9109305  96.8066752  81.3534171
  97.5687939  95.4430131  80.4182344  98.5820243  96.8685951  80.7443281
  97.1254070  98.5959110  79.4672917  96.4263686  99.0346239  78.9395254
  97.9855679  95.4080932  77.7081300  98.8755392  94.7219768  77.9753178
  96.9701330  94.9675624  76.8495861  96.2309674  95.5955194  76.5349524
  96.8213621  93.6527034  76.3138185  97.0486197  92.9533012  77.1192554
  95.4066738  93.2982883  75.8865423  95.1880519  93.9297112  75.0264315
  95.2225343  91.8333695  75.4405529  94.1839849  91.6684178  75.1525683
  95.8715353  91.6271769  74.5889108  95.4807850  91.1659495  76.2626801
  94.5420942  93.5165228  76.9701367  94.3304061  94.4709388  77.0326050
  97.8208815  93.4853692  75.1175768  98.4232805  92.4371111  75.0724178
  97.9894090  94.4815797  74.2568857  97.5076018  95.3754768  74.3417848
  98.8612541  94.4076832  73.1259333  98.5731779  93.6188956  72.4305290
  98.8094429  95.7719390  72.4054510  98.4768385  96.5238849  73.1206361
  99.8230636  96.0410413  72.1070251  97.8869253  95.8530985  71.1419656
  96.9715026  95.3410768  71.4392299  97.5240398  97.2742925  70.7802658
  96.8841268  97.2739085  69.8979080  96.9934409  97.7381485  71.6124781
  98.4312396  97.8399252  70.5694147  98.4129524  95.0956988  69.9408465
  97.7150418  95.2024590  69.1104249  99.3838117  95.4970795  69.6535508
  98.5171676  94.0396845  70.1939670 100.2581161  94.1404344  73.6501906
 101.0058752  93.4924085  72.9222705 100.6464978  94.6376008  74.8856040
 100.0910755  95.2551629  75.4760887 101.9757729  94.2574347  75.4218486
 102.6163047  94.3736275  74.5483920 102.3935490  95.1608382  76.5923520
 101.7200576  94.9885608  77.4308917 103.3927109  94.8727353  76.9224810
 102.3937755  96.6700705  76.2493069 103.1008098  96.8731373  75.4447802
 101.4091285  96.9750808  75.8934981 102.7735421  97.4685748  77.4986548
 101.9988274  97.3570116  78.2566362 103.6947928  97.0704618  77.9242334
 102.9556461  98.9395307  77.1625717 103.6984981  99.0717258  76.3764105
 102.0254069  99.3751422  76.7992030 103.4070690  99.6098371  78.4612413
 103.5493906 100.6265835  78.2945131 102.6776830  99.4777794  79.1913967
 104.2995745  99.1831715  78.7811342 102.1203477  92.7921858  75.9274115
 103.1821232  92.2449343  75.8191133 101.0700273  92.2691030  76.5046995
 100.2509890  92.7945466  76.8134897 101.0142577  90.8132179  76.7527970
 101.8606611  90.4566920  77.3392308  99.7637267  90.5009890  77.5963243
  99.9766242  90.7423248  78.6380213  98.9546767  91.1582458  77.2773689
  99.2605982  89.0049742  77.5159974  98.2726909  88.9390555  77.9709104
  99.1485304  88.7253894  76.4680246 100.2070617  87.9818278  78.2115232
  99.9152208  86.7882902  77.9309988 101.2314377  88.3573054  78.8252792
 101.1074266  90.0527498  75.3670666 101.8395346  89.0579548  75.3709206
 100.3442492  90.4041594  74.3402679  99.7012291  91.1960849  74.3503191
 100.3687488  89.6514273  73.0643540 100.1098538  88.5976549  73.1708764
  99.3274505  90.3280989  72.1827461  99.3436625  91.3991165  72.3851453
  99.6176725  90.1963098  71.1404612  97.8854402  89.8180931  72.3581522
  97.8462217  89.6514490  73.4350764  96.7066461  90.8464052  71.9379041
  95.7371108  90.3765028  72.1057551  96.7805427  91.7508769  72.5412957
  96.8078952  91.1039146  70.8828133  97.6134941  88.5381527  71.5202215
  96.5843249  88.2135574  71.6744122  97.7698497  88.7552324  70.4638185
  98.2936466  87.7465514  71.8326204 101.7921946  89.6016058  72.4885260
 102.2162534  88.5369017  71.9908459 102.4424511  90.7900443  72.5024660
 102.0780812  91.6363414  72.9386836 103.7363710  90.9463192  71.8793059
 103.5743635  90.4990965  70.8980309 104.2099490  92.4362048  71.6230823
 104.0805844  93.0228843  72.5329636 105.2730192  92.4478807  71.3838201
 103.4125817  93.0835306  70.4721763 103.6972657  92.6030394  69.5363535
 102.3521185  92.8839108  70.6246845 103.6134431  94.5993689  70.3281940
 103.3727917  95.1059667  71.2632585 104.6546888  94.8259668  70.1019777
 102.7219766  95.0836681  69.2280586 102.4002625  94.4321435  68.5119582
 102.3554944  96.3282034  69.1811171 102.4578892  97.3214654  70.0441240
 102.8988808  97.1659297  70.9507987 102.0962885  98.2446323  69.8034626
 101.8773349  96.7098366  68.0555645 101.8088747  96.0495921  67.2811509
 101.5652382  97.6731540  67.9335719 104.8288364  90.2139742  72.6271662
 105.6992064  89.6112232  72.0533428 104.8242701  90.0976856  73.9446825
 104.2241169  90.7220567  74.4839151 105.5346771  89.2170785  74.8512553
 106.5883878  89.3703952  74.6194286 105.3045738  89.6221095  76.3453528
 105.6551129  90.6436340  76.4979045 104.2354961  89.6174761  76.5573512
 106.0223129  88.6857969  77.3397215 105.4604184  88.6621796  78.2730942
 106.0179482  87.6716096  76.9385990 107.4064870  89.0825812  77.6225826
 107.9651020  88.5196947  78.5763761 108.0301817  89.8822033  76.9148091
 105.3287648  87.6697535  74.5964155 106.4121123  86.9801022  74.6137992
 104.1595053  87.1700114  74.2744851 103.2973270  87.6768916  74.4775098
 103.8940244  85.8995381  73.6183278 104.6031744  85.2148306  74.0856423
 102.4036465  85.6073754  73.8351336 102.1454407  84.6599744  73.3605178
 102.1961500  85.5479432  74.9031069 101.8084180  86.4076101  73.3945654
 104.2533209  85.6762052  72.0902461 104.2763184  84.5878896  71.5342874
 104.6652580  86.7489080  71.3956142 104.6313200  87.6923509  71.7803007
 105.1809679  86.7111747  70.0860061 106.0933384  87.3065606  70.0603630
 105.4640202  85.6832022  69.8600704 104.1967226  87.2363686  68.9111331
 104.6950762  87.3892690  67.8159043 102.9323917  87.5052696  69.1607761
 102.5586295  87.5808709  70.1063089 101.9323153  87.7204466  68.1249460
 101.9235967  86.8760804  67.4359731 100.5197811  87.7878596  68.7465613
 100.5278519  88.6431997  69.4222996  99.3842576  87.9210104  67.6652143
  98.4134771  87.9638825  68.1600800  99.5366041  88.8320869  67.0866799
  99.4141878  87.0593387  66.9986867 100.2085734  86.4136412  69.4053751
  99.2145386  86.4413300  69.8510097 100.2460496  85.6304946  68.6482392
 100.9468409  86.2056144  70.1794726 102.2814470  88.9201207  67.3225701
 102.5866376  89.9343996  67.9064048 102.1588986  88.9300894  65.9643733
 102.0476604  88.0733101  65.4227560 102.1693630  90.0894674  65.1561937
 102.8560742  90.8240428  65.5781365 102.6374459  89.6692854  63.7495614
 103.6803847  89.3560808  63.7925781 102.0593140  88.8069924  63.4182981
 102.4960513  90.7385838  62.7931236 102.9743406  90.4267386  61.8661619
 101.4343946  90.8611748  62.5793699 103.0503130  92.0800256  63.1730144
 104.2637392  92.2316969  63.2230605 102.2295499  93.0524487  63.4160830
 100.7800364  90.8060490  65.1203544  99.8032137  90.2177394  64.6629770
 100.6810358  91.9183046  65.8667191 101.4842061  92.3744948  66.2983034
  99.4147191  92.5827283  66.1352285  98.7955099  92.3995835  65.2573288
  98.8152261  91.9941402  67.5156452  97.8641052  92.4789987  67.7354409
  98.6592257  90.9197138  67.4157915  99.5161807  92.1840335  68.3271359
  99.5168024  94.1095915  66.3425201 100.5561884  94.5933862  66.7923825
  98.3683551  94.8586715  66.1589309  97.5093689  94.4433505  65.7988750
  98.2188864  96.2933196  66.4401956  98.7448221  96.6718878  67.3151463
  98.7883610  97.0261453  65.2467346  99.6841177  96.4997779  64.9181601
  98.0660759  96.9649669  64.4326986  99.1376948  98.4590098  65.4528398
  98.6173068  99.1814711  66.3508855  99.8672523  99.0093341  64.6054073
  96.7376686  96.4891204  66.6628119  95.9968080  95.5399807  66.3557560
  96.1907950  97.5942166  67.2154100  96.7269914  98.3592530  67.6237355
  94.7455289  97.7695569  67.2637999  94.3100495  97.1751286  66.4596172
  94.3887738  97.3453339  68.2016249  94.1664184  99.2470017  67.1455043
  94.8942276 100.2844488  67.0262183  92.8117120  99.3195387  67.3003716
  92.2485694  98.4864164  67.4657152  91.9952734 100.5414661  67.2561043
  92.5475920 101.4285575  67.5659735  91.5658710 100.8789588  65.8450901
  92.4350502 100.8316340  65.1879951  90.8613642 100.1243344  65.4970077
  90.8858666 102.3366631  65.7162714  89.9448049 102.3057621  66.2647218
  91.5334288 103.0443155  66.2335636  90.5962159 102.9025145  64.3729160
  91.5080111 103.2716775  63.9025181  90.1838512 102.1399177  63.7118105
  89.6545248 103.9722077  64.5706313  88.8871874 103.7507697  65.2064689
  89.6182924 105.2064492  64.0634647  90.5168987 105.7319549  63.2618311
  91.3293929 105.1838617  62.9774985  90.4022177 106.6869075  62.9227047
  88.7611129 106.0858127  64.4898684  88.1006354 105.8380772  65.2269699
  88.7498067 107.0238514  64.0878329  90.8117269 100.2776546  68.2427360
  90.5645559  99.1240340  68.4726234  90.1145988 101.2592653  68.8627502
  90.4055732 102.2352636  68.8104596  88.9416499 101.0906997  69.6346683
  89.0959726 100.3299165  70.3992777  88.5866681 102.3409592  70.4605413
  87.5712253 102.3347886  70.8552716  89.4933203 102.3759696  71.6966067
  89.2563195 103.2552463  72.2955342  89.3316267 101.4770850  72.2919038
  90.5349902 102.4198768  71.3823568  88.6473112 103.4497047  69.6136647
  88.4231023 104.2602667  70.1181165  87.8356508 100.6152367  68.6973408
  87.7956582 101.0408496  67.5464588  86.9223099  99.7832886  69.2233861
  87.0424641  99.2979139  70.1125494  85.6745490  99.5046739  68.5615496
  85.3849679 100.3966527  68.0043767  85.7947284  98.4302419  67.5514334
  86.6549002  98.6074788  66.9047761  85.9531490  97.4666008  68.0358091
  84.2489126  98.4102143  66.5700393  84.2914538  99.3499160  65.6727395
  84.5888511  99.2171876  69.5857198  84.6043368  98.1689077  70.2211979
  83.4592066 100.0173745  69.6634648  83.4258121 100.9738429  69.3122471
  82.2042140  99.5614910  70.2593423  82.3721623  98.8360075  71.0549722
  81.5140478 100.7938087  70.8432926  82.2051901 101.2973472  71.5204575
  81.2963111 101.4928941  70.0351624  80.2081417 100.4892932  71.6011747
  79.6575098  99.3659520  71.4516683  79.7439874 101.3044959  72.3729833
  81.3370514  98.8326082  69.1910165  81.0454337  99.4681758  68.1700224
  81.0099872  97.5411936  69.3533255  81.3051937  96.9622822  70.1397387
  80.1641126  96.8541702  68.3564463  80.7531584  96.9120436  67.4400240
  79.9070038  95.3386709  68.6891880  79.1940654  94.9217822  67.9782480
  81.3715759  94.7116543  68.6689718  81.3138921  93.6460287  68.8907660
  81.8146789  94.8544888  67.6837068  81.9884754  95.2044951  69.4194822
  79.2966945  95.0778357  70.0277232  79.1603938  94.0046348  70.1618533
  79.9543070  95.4600094  70.8093025  78.3301599  95.5774711  70.0906685
  78.8219319  97.5455485  68.1148497  78.0856383  97.0002298  67.2822410
  78.4479682  98.5468171  68.8535203  79.0719097  99.0281607  69.5010637
  77.0930566  99.0842543  68.8315690  76.4656063  98.2809172  68.4482393
  76.5581806  99.4174742  70.2733336  77.1964023 100.1614026  70.7507408
  75.5570360  99.8470434  70.2147434  76.5356714  98.1125082  71.1076675
  75.8417793  97.3955998  70.6712571  77.5201395  97.6442952  71.1040521
  76.1215660  98.4512212  72.5167936  75.1804353  99.0012584  72.5143531
  75.9553956  97.5408257  73.0927915  77.2214030  99.2853715  73.1491762
  78.1416452  99.3012503  72.7089750  77.0349999  99.9755884  74.2258288
  75.9187599  99.9348036  74.9488984  75.1468214  99.3328603  74.6612017
  75.8353939 100.5050318  75.7901468  78.0510886 100.6862290  74.6550229
  78.9321615 100.6750161  74.1422902  77.9590375 101.2502701  75.4989709
  76.9027196 100.2373301  67.8422677  75.8761040 100.8411943  67.7674464
  77.9880334 100.5277227  67.1635659  78.8087809  99.9231384  67.1411772
  78.1392719 101.7857435  66.3420346  77.1088252 102.0593193  66.1150327
  78.8030496 102.9237987  67.1341112  78.3687517 102.9870598  68.1314624
  79.8653607 102.7198711  67.2613494  78.6244799 104.1286658  66.4576808
  79.0464690 104.8531391  66.9638446  78.8179590 101.6126942  64.9858429
  80.0472236 101.4668130  64.9571897  78.0191911 101.7484890  63.8652700
  77.0395052 102.0328458  63.9014736  78.5177878 101.4898694  62.5040634
  78.9307034 100.4811085  62.4980583  77.3685266 101.5015480  61.4898044
  76.9171069 102.4813736  61.6489996  77.9071680 101.3946433  60.0165397
  77.0684254 101.4062569  59.3217555  78.5637269 102.2384960  59.8070118
  78.4637611 100.4645066  59.8998954  76.2041869 100.5898666  61.7353445
  75.4739732 100.7098794  60.9347204  76.5497514  99.5572579  61.7580465
  75.7414166 100.8386951  62.6889340  79.7348741 102.3784990  62.1012738
  80.6735295 101.8120814  61.5648131  79.7682641 103.7355026  62.4098519
  78.7172279 104.6019125  62.8003975  78.6090716 104.6372118  63.8846323
  77.7587780 104.2778563  62.3954563  79.1364248 105.9472044  62.2363812
  78.6353161 106.7792167  62.7307663  78.9234561 106.0356352  61.1708718
  80.6566296 105.9134480  62.5335375  80.8705156 106.1466097  63.5767199
  81.2036632 106.6344380  61.9267692  81.0234646 104.5198999  62.1971305
  81.3635966 104.3960757  61.1688296  82.2493105 104.0416976  63.0160556
  83.4336218 104.1036852  62.6053923  82.0698910 103.4582912  64.1817878
  81.1659719 103.4434653  64.6539492  83.1359079 102.7616132  64.9422316
  83.9984728 103.4255328  64.9734351  82.7042848 102.4981239  66.4980092
  81.9461148 101.7163944  66.5474687  83.5636215 102.1450888  67.0681168
  82.1597481 103.8025435  67.1185978  81.2740721 104.1102345  66.5635616
  81.8389676 103.5975109  68.1399957  83.1519246 104.9618936  67.1394354
  84.3028692 104.8543445  67.5408201  82.7035538 106.1092779  66.8708728
  83.5937854 101.4796384  64.2294941  84.7244346 101.0471076  64.3660317
  82.7183124 100.8212016  63.4910945  81.7575616 101.1452111  63.3834993
  82.9750487  99.5689984  62.7380847  83.7055469  98.9947629  63.3083469
  81.6866656  98.7812181  62.5981228  80.9345802  99.4538521  62.1865199
  81.9118787  97.5413596  61.6330850  80.9807894  96.9808118  61.5390748
  82.2235252  97.8953200  60.6509952  82.6843399  96.8941015  62.0468997
  81.2101702  98.2634390  63.9382940  81.9733232  97.5731115  64.2990202
  81.2026857  99.1146339  64.6204239  79.8724928  97.5615621  64.0951767
  79.7317898  97.2748318  65.1382454  79.0707731  98.2362297  63.7937749
  79.8529961  96.6708223  63.4678668  83.5876374  99.8222397  61.3535480
  84.5291017  99.0992112  60.9820756  83.1705405 100.9483264  60.6722817
  82.4708387 101.5677740  61.0837025  83.5913312 101.4345455  59.3772762
  83.3784750 100.6626070  58.6383626  82.7830283 102.6702599  59.0022118
  81.7561252 102.5732429  59.3530036  83.2014574 103.5564563  59.4797408
  82.8137310 102.8149696  57.5301733  83.8112191 103.1031808  57.1954901
  82.5779255 101.8667491  57.0475856  81.7864042 103.8858431  57.1450557
  82.2449959 105.0546874  57.2749898  80.6674646 103.7472156  56.6084018
  85.1796122 101.6514537  59.2729591  85.8647638 100.9080298  58.5235558
  85.7257381 102.5919216  60.1008453  85.1320802 103.1687526  60.6979636
  87.1218290 102.9150964  60.2729742  87.7028480 102.9939232  59.3546734
  87.0823335 104.2564707  60.9331833  88.0994966 104.6033786  61.1137686
  86.5656227 104.9658826  60.2859192  86.5515633 104.1798267  61.8825693
  87.8788675 101.8215994  60.9309240  89.0672244 101.7260679  60.8497593
  87.2222557 100.9056468  61.6236409  86.2298408 100.9660792  61.8531963
  87.8933284  99.6948634  62.1296112  88.7762103 100.0625234  62.6517794
  87.0979902  98.8905902  63.1798315  86.9513446  99.5099256  64.0641402
  86.1083613  98.6680073  62.7804628  87.8066394  97.5220472  63.6132971
  88.1931287  96.9381933  62.7781015  89.0161786  97.9002556  64.5389635
  89.5279436  96.9913889  64.8580290  89.7101787  98.5342505  63.9878161
  88.6496918  98.4376726  65.4143151  86.7508285  96.6999654  64.3322127
  87.1827080  95.7511586  64.6509349  86.3943989  97.2477426  65.2040264
  85.9154750  96.5100042  63.6582644  88.2814233  98.7892532  60.9788838
  89.3930250  98.1926517  60.9307432  87.3979501  98.6758273  59.9940130
  86.5202321  99.1947770  59.9620870  87.6082121  97.7754973  58.8385365
  87.9959422  96.8155043  59.1796125  86.2348847  97.5198829  58.1047481
  85.7174000  98.4703385  57.9833532  86.3393508  96.8955153  56.6801973
  85.3392227  96.7632059  56.2668840  86.9132153  97.5599504  56.0338355
  86.8384250  95.9295660  56.7420440  85.5649786  96.4119262  59.0032579
  84.5919004  96.1467149  58.5905514  86.2027142  95.5272565  59.0262763
  85.4385705  96.7930590  60.0160850  88.6190544  98.3995416  57.8952017
  89.5095592  97.6605498  57.4872971  88.5664379  99.7016046  57.6678223
  87.8088980 100.2775985  58.0354651  89.5377239 100.4897032  56.8895041
  89.7457685 100.0709635  55.9042125  88.9035887 101.8293872  56.7707460
  89.5568222 102.4914905  56.2021344  87.9472563 101.7333563  56.2566171
  88.7409014 102.2445853  57.7649348  90.9209481 100.5023638  57.5561543
  91.8937563 100.6226282  56.8030961  90.9973039 100.4151041  58.9001266
  90.1886355 100.3147165  59.5126287  92.2842497 100.4601668  59.5991122
  92.8224690 101.2971905  59.1547246  92.1803404 100.7493566  61.1096082
  93.1798593 100.7644519  61.5468062  91.7030785 101.7180129  61.2615626
  91.5862297  99.9722215  61.5888600  93.0651390  99.1084219  59.3922527
  94.1850180  99.0389114  58.9181724  92.4190455  97.9307990  59.6680069
  91.4660521  97.9046375  60.0296548  93.0099039  96.5626498  59.4811772
  93.9023384  96.5856944  60.1047505  92.2681378  95.3509496  60.1178045
  92.2159674  95.5321180  61.1919504  90.8733617  95.2057353  59.3783800
  90.3239362  94.3647883  59.7992087  90.2944862  96.1201095  59.5113044
  91.0408208  95.0343183  58.3148371  92.9913989  93.9752380  59.7998973
  92.4393075  93.1575141  60.2627804  93.0259190  93.8228547  58.7208641
  94.0060794  93.9979285  60.1947463  93.4284056  96.3365449  58.0290498
  94.5210752  95.7983091  57.7370609  92.6674801  96.8347579  56.9899756
  91.8041851  97.3663097  57.0992664  93.1007883  96.6018388  55.5854228
  93.3093448  95.5310008  55.5872126  92.0676667  96.7330646  54.4879468
  92.6170694  96.6454471  53.5506011  91.0132727  95.6465963  54.6254892
  90.2753625  95.7522478  53.8290501  91.4883123  94.6686613  54.5525409
  90.5195108  95.7395478  55.5921888  91.3173316  98.1171506  54.5097698
  90.5906116  98.1501171  53.6990589  90.8023245  98.2373402  55.4627683
  92.0384624  98.9235633  54.3817938  94.3621964  97.3985963  55.2487551
  95.2118894  96.8797818  54.5507499  94.4878289  98.6223299  55.7320083
  93.7397271  99.0573324  56.2721282  95.6169796  99.4882323  55.5898656
  95.8393224  99.6061610  54.5296230  95.3215116 100.9469928  56.0026932
  94.2842923 101.1837119  55.7672232  95.4328421 101.0441628  57.0813950
  96.2471719 101.9614705  55.3008264  96.2962926 102.8710579  55.9010588
  97.2567428 101.5522584  55.2598245  95.8085244 102.3124117  53.9201546
  95.1776325 101.5255006  53.1811280  95.9862868 103.4683164  53.5140650
  96.9137548  98.8254962  56.1788639  97.9811629  98.8642525  55.5518584
  96.6502913  98.2379717  57.4155656  95.7135610  98.0656856  57.7802295
  97.7463574  97.8131261  58.3115312  98.5853718  98.5049786  58.2428290
  97.2791389  97.8597035  59.7755556  97.0529920  98.8891959  60.0521022
  96.3542737  97.2913877  59.8797168  98.3165351  97.3055870  60.7121274
  97.8786527  97.1348237  61.6957401  98.6692626  96.3397843  60.3490593
  99.4879585  98.2798789  60.8232647 100.0576771  98.2783682  59.8945148
  99.1117726  99.2938017  60.9651900 100.3399674  97.9253402  61.9130886
 100.1101679  98.3562636  62.8089024 101.3769879  97.1230248  61.9236458
 101.7930600  96.4657394  60.8834583 101.3046046  96.5586109  59.9927327
 102.6079324  95.8569588  60.9570117 102.0004356  97.0741756  63.0469164
 101.6750993  97.6338613  63.8356554 102.8203080  96.4774449  63.1504664
  98.2871130  96.4264400  57.8621352  99.4647865  96.1728992  57.9741723
  97.4287096  95.5382435  57.3392005  96.4443087  95.7125945  57.1373821
  97.9244265  94.1746450  57.0145181  98.9949336  94.3554721  56.9208907
  97.5506051  93.2167053  58.1066454  96.4665749  93.2446402  58.2129427
  97.8124528  92.2129598  57.7709672  98.1388740  93.4086350  59.4500250
  99.5168960  93.4278475  59.6445248 100.1726764  93.3770423  58.7878056
 100.0600805  93.5104302  60.9089637 101.1204442  93.3659288  61.0568595
  99.2110195  93.7878812  62.0192895  99.7383902  94.0098321  63.2311125
 100.6265347  93.5995601  63.2819177  97.8263265  93.8553018  61.8300048
  97.1747787  94.0696075  62.6653775  97.2659882  93.6365423  60.5109160
  96.1978293  93.6501127  60.3545753  97.5541592  93.5471951  55.7017737
  98.1303762  92.6053244  55.1627916  96.5659950  94.1551093  55.0372515
  96.1689361  95.0246497  55.3949060  95.8961709  93.7496694  53.7715323
  95.7423071  94.6228805  53.1379029  96.5359671  93.0628808  53.2178950
  94.5276863  93.0681151  54.0722026  93.9927061  93.0795263  55.2120763
  93.9311504  92.3903421  53.0404140  94.4046739  92.3863913  51.7273341
  95.4148389  91.9812268  51.6597377  94.4355368  93.3887125  51.3015811
  93.3543991  91.4697953  50.9946952  93.6954737  90.4345528  50.9587636
  93.2055835  91.7919055  49.9640037  92.0845012  91.5930701  51.7890859
  91.4885073  90.6815586  51.7394669  91.4568515  92.4041243  51.4208835
  92.5699922  91.8565500  53.1724940  91.9684933  92.6104856  53.6817063
  92.3608662  90.6825509  54.1266730  93.0682226  89.6759356  53.9452795
  91.3078940  90.7070697  54.9825493  90.5041748  91.3260236  54.8848483
  91.2532819  89.8031460  56.1574878  92.3019758  89.6498680  56.4095987
  90.5620135  90.4269303  57.3701502  91.1916360  89.8872244  58.0784044
  90.6801880  91.9178372  57.5297636  90.1459305  92.2316867  58.4275783
  91.7310336  92.1924129  57.6177447  90.2471731  92.4116133  56.6594049
  89.1266228  90.0904332  57.6948443  88.8188085  90.6315647  58.5892939
  88.4887329  90.3766422  56.8587074  89.0351754  89.0181151  57.8686153
  90.6424933  88.4189995  55.8542130  89.5617091  88.2809520  55.2993981
  91.4423610  87.3435937  56.0257706  92.4062805  87.4278018  56.3479291
  91.0487100  85.9641917  55.7818402  90.4947860  85.9086895  54.8445837
  92.3239803  85.1435114  55.7044556  92.8356695  85.2165181  56.6644896
  92.0505879  84.0976280  55.5664650  93.2951156  85.5235401  54.6242021
  93.1994530  84.9477176  53.5097753  94.2430597  86.3041059  54.8581124
  90.0801550  85.4196115  56.8010843  89.2987089  84.5606645  56.4208909
  90.1452176  85.9656401  58.0391920  90.7363332  86.7808519  58.2050504
  89.4488070  85.5506737  59.2997777  88.5857576  84.9594536  58.9950572
  90.3771819  84.6647100  60.2048403  91.2339178  85.2750845  60.4872169
  89.6526610  84.2477244  61.5214950  90.3224001  83.6346570  62.1258515
  89.3733763  85.1401324  62.0807910  88.7570258  83.6762095  61.2782308
  90.9475266  83.4484897  59.4404747  91.5839565  82.8661055  60.1072653
  90.1275185  82.8250800  59.0841376  91.5354695  83.7967263  58.5910823
  88.9416014  86.7789018  60.1151360  89.6924182  87.7037202  60.3436595
  87.6969817  86.6069809  60.5884138  87.1184029  85.8298197  60.2674652
  86.9816336  87.4394784  61.5814995  87.6469772  88.1936001  62.0013523
  85.8763095  88.3557499  60.9885897  86.3708467  89.2322344  60.5689352
  85.4185285  87.8191607  60.1566891  84.7503487  88.8529444  61.8854458
  84.4159550  87.9417644  62.3825874  85.2203343  89.9044025  62.9479676
  84.3681844  90.2160119  63.5528652  85.9778644  89.4580983  63.5909472
  85.6402744  90.7722897  62.4397560  83.5931606  89.4727181  61.1273539
  82.8316172  89.8026822  61.8335559  83.9506548  90.3269814  60.5540817
  83.1646526  88.7347842  60.4504643  86.5190534  86.4746100  62.6918717
  85.7461527  85.5170633  62.4002676  86.8777818  86.7527207  63.9358482
  87.6262032  87.3770218  64.2343186  86.0820237  86.0609652  65.0110804
  85.3684856  85.3374251  64.6192464  87.0626743  85.3079292  65.8952027
  87.7740616  86.1017590  66.1252445  86.5197258  84.8123393  67.2132010
  87.3075397  84.2912617  67.7577894  86.1694102  85.6585960  67.8034430
  85.6915955  84.1288637  67.0312633  87.8244831  84.1443404  65.1765911
  88.5008732  83.6619947  65.8819109  87.1054707  83.4125845  64.8064718
  88.3972505  84.5462989  64.3407514  85.2526960  87.1836566  65.7973130
  85.8333801  88.1327471  66.3453450  83.8994529  87.0624020  65.8535310
  83.4263212  86.3139827  65.3472427  82.9738714  87.8672843  66.5511149
  83.2981056  88.9051779  66.6180331  81.6317613  87.7938488  65.7852123
  81.3306094  86.7519635  65.6789460  80.8548672  88.2926877  66.3645613
  81.7235392  88.4248480  64.4314165  81.9719113  89.5992067  64.3377477
  81.5199256  87.7117339  63.3610648  81.5711330  88.1463725  62.4401831
  81.3094024  86.7159688  63.4442566  82.8288885  87.3111491  67.9638480
  81.9895510  86.5629438  68.3050024  83.7612266  87.6249602  68.8643447
  84.5689382  88.1915987  68.6053990  83.8017690  87.2456591  70.2872301
  83.3950428  86.2462847  70.4488144  85.2878415  87.2838813  70.6888090
  85.7848203  86.3911819  70.3102342  85.7653993  88.1407542  70.2129221
  85.4939757  87.3712215  72.2077739  85.2556662  86.4594791  73.0216292
  85.9278682  88.5151009  72.6907246  86.0572125  88.6274276  73.6954280
  86.1357894  89.2895082  72.0596168  82.8786538  88.1531407  71.1775141
  82.3231724  87.5737652  72.1127789  82.7921306  89.4431558  70.9467913
  83.1668512  89.8790060  70.1034123  82.1362012  90.4317652  71.8909639
  82.6417033  90.4234152  72.8557743  82.2852311  91.8676337  71.3117595
  81.8147937  92.5823003  71.9855526  83.3426819  92.1087331  71.2057310
  81.8029715  91.9173975  70.3358731  80.7537352  90.0425486  72.1973106
  80.0160659  89.6710532  71.3163742  80.3588899  90.2058574  73.4638308
  80.9920282  90.4972111  74.2089307  78.9989699  89.9877323  73.9144148
  78.3028443  90.4810992  73.2364271  78.7679876  88.9226532  73.8862782
  78.8110282  90.4916683  75.2589089  79.8653895  90.9460070  75.8490891
  77.6290926  90.3595678  75.8254553  76.8658402  89.9096651  75.3211178
  77.1957970  90.7875415  77.1703532  77.9792727  90.4654634  77.8562830
  76.9719637  92.2702448  77.0943370  77.8018010  92.7172086  76.5478406
  76.0699835  92.4525030  76.5108966  76.8356735  92.9822163  78.4209604
  75.9274073  92.6265938  78.9096668  77.6732235  92.6897902  79.0543284
  76.7848320  94.4756416  78.3689415  77.0263162  94.8689696  79.3575519
  77.5585430  94.8282360  77.6878559  75.4936753  95.0305593  77.9442983
  75.4463108  95.3776174  76.9867524  74.3966520  95.1318313  78.6473040
  74.1254441  94.5080291  79.8100263  74.8147827  93.8811488  80.2250099
  73.2304999  94.6622469  80.2747258  73.4768683  95.9826801  78.2757731
  73.6191751  96.5590362  77.4460289  72.6164251  96.0712953  78.8163144
  75.9319030  90.1659331  77.6996724  74.9266510  90.1630583  76.9942249
  75.7886488  89.8536422  79.0359990  76.8350429  89.8716168  80.0247226
  76.8589511  90.8151192  80.5711954  77.8181792  89.7388944  79.5751920
  76.4755120  88.7358760  80.9064608  76.8691144  88.8812383  81.9117185
  76.8952309  87.8020396  80.5306530  74.9741604  88.6853358  80.9171887
  74.5697056  89.2544293  81.7544741  74.6172832  87.6618719  81.0261347
  74.5139631  89.3008890  79.5420910  74.0486839  88.6132444  78.8358607
  73.4336047  90.4048055  79.8144130  73.7469987  91.5707080  79.9783322
  72.1722129  89.9964112  79.9777343  71.8733996  89.0552360  79.7253105
  71.1162037  90.7774439  80.5029499  71.4323100  91.2481080  81.4332537
  70.8683880  91.5799410  79.8072755  69.8857834  89.9146246  80.7523445
  69.6444462  89.1098275  79.8724269  69.1684614  90.1316271  81.8227225
  69.3599211  90.8902773  82.4771635  68.0073497  89.3087455  82.2006716
  67.3312453  89.2376270  81.3483273  68.3474688  88.2976222  82.4240070
  67.2122227  89.8658568  83.4386935  67.4011565  90.9825737  83.9318154
  66.3740425  89.0210188  84.0188287  66.3077178  88.0544567  83.7008796
  65.4611657  89.2773499  85.1247398  65.9612656  89.0547226  86.0685487
  65.1996471  90.3354070  85.1444130  64.2153294  88.4547787  85.0100637
  64.0374154  87.7545885  84.0294143  63.1403817  88.7671549  85.8004405
  63.2568228  89.2816021  86.6743630  61.7010565  88.4275675  85.5330991
  61.5632303  87.3510202  85.4357352  60.8555828  88.8920515  86.7143107
  59.8092589  88.6502492  86.5296681  61.1907255  88.3895796  87.6221451
  60.9622508  89.9701558  86.8376119  61.2676218  89.0495277  84.2050728
  61.1798178  90.2604819  84.1083341  60.9472974  88.2539610  83.1773958
  60.8853549  87.2377490  83.2350006  60.6523502  88.8128488  81.8551226
  61.5095936  89.4008504  81.5259330  60.4536757  87.6488753  80.8626831
  59.5529354  87.1327807  81.1971071  60.3028174  88.0657721  79.3962781
  60.1668549  87.1777569  78.7779860  59.4358655  88.7168759  79.2907015
  61.1981462  88.5984052  79.0756813  61.6800729  86.9037657  80.8405296
  61.5937903  86.1492847  80.2191547  59.5464326  89.8458599  81.8471534
  59.6622475  90.8539088  81.1499775  58.4620089  89.6354986  82.6465747
  58.4289212  88.8725319  83.3225865  57.2300962  90.4499917  82.6496099
  56.7676263  90.5784029  81.6705685  56.2787191  89.7032821  83.5138617
  55.3341669  90.2446325  83.5675535  56.1053975  88.7119525  83.0931157
  56.6979001  89.6037714  84.5158123  57.5486157  91.9227632  83.0588110
  56.9064026  92.8799101  82.5900112  58.6510799  92.1065198  83.7955396
  59.2455419  91.3139823  84.0345882  59.1845829  93.3515320  84.3580761
  58.4205588  94.1241370  84.4412966  59.7183449  92.9527726  85.8162442
  60.6112745  92.3369345  85.7128363  60.0146111  93.8577643  86.3472236
  58.6897689  92.2001135  86.6533492  58.5384248  91.2191151  86.2054875
  59.1124341  92.0364640  87.6447134  57.3071745  92.8748648  86.8211122
  57.1127460  94.0845911  86.7441398  56.3945918  92.1316817  87.1437216
  60.2056054  94.0793035  83.4348168  60.6824553  95.1368117  83.8157887
  60.5962585  93.5353081  82.2513455  60.0199089  92.9081046  81.6904330
  61.9000126  93.8206767  81.6904678  62.6617003  94.1806177  82.3814211
  62.3517307  92.3942613  81.0884189  62.2655688  91.6458029  81.8762281
  61.6475283  92.1131097  80.3040276  63.7541392  92.3286714  80.5165645
  64.2732256  93.1820970  80.9527755  64.3988279  91.0765627  80.9096184
  65.4063543  91.0400289  80.4945246  64.4525354  91.0208865  81.9967843
  63.8194797  90.2343618  80.5308490  63.8744984  92.5510002  79.0289380
  64.9220581  92.4822136  78.7335401  63.2977261  91.7936990  78.4996548
  63.4918704  93.5401814  78.7770977  61.7599029  94.9552797  80.6818796
  61.0789923  94.8776734  79.6462218  62.5482237  96.0506334  80.8807181
  63.1681708  96.1209479  81.6872400  62.6290605  97.2568088  80.0031719
  61.6201292  97.6635445  79.9446175  63.6076582  98.2285074  80.6255787
  63.6840920  99.1187126  80.0002079  63.2584253  98.5107225  81.6186729
  64.5880046  97.7569264  80.7058123  63.0353905  96.9785168  78.5122971
  63.9965158  96.2745733  78.2489275  62.4498485  97.7676722  77.5815102
  61.6376194  98.3565993  77.7665527  62.9536167  97.8417892  76.1864567
  62.8132849  96.8654186  75.7223989  62.2034257  98.9301318  75.4901983
  62.3875117  99.8657553  76.0186707  62.6162216  99.0430707  74.4878239
  60.6367768  98.7305345  75.3629978  60.0352450  97.9268882  76.1180323
  60.1150315  99.4541480  74.4942772  64.4242225  98.1969113  76.1266418
  65.1239505  97.4936777  75.4103031  64.9415969  99.1545361  76.8950554
  64.3728635  99.7352041  77.5115138  66.3326657  99.4727922  76.9438165
  66.5818976  99.6727616  75.9017750  66.5590533 100.6599681  77.8967132
  66.0792452 100.4419675  78.8509170  67.6276210 100.7561140  78.0917211
  66.0137218 102.0372432  77.3541417  66.2867880 102.8184269  78.0634701
  66.5235595 102.2634258  76.4182486  64.5086752 102.1122095  77.1127794
  63.7816911 101.4359330  77.9076341  64.0372831 102.6533124  76.0692549
  67.2804577  98.3458477  77.4516586  68.4096211  98.2425241  76.8721672
  66.8161742  97.4549456  78.3286125  65.9314751  97.5264136  78.8299795
  67.6035888  96.2853423  78.6168610  68.6615758  96.5118372  78.7539363
  67.0447362  95.7096068  79.9393021  67.1625981  96.4555468  80.7249292
  65.9749039  95.5355766  79.8221301  67.7158530  94.3963809  80.3958401
  67.5242890  93.6588122  79.6171350  69.2204058  94.3353232  80.4622787
  69.5297163  93.3461841  80.7994979  69.6363939  94.5269450  79.4727031
  69.5842386  95.0889537  81.1615453  67.0706279  94.0713249  81.8108316
  67.4975256  93.1488568  82.2024130  67.2767824  94.8884801  82.5014282
  65.9926932  93.9531490  81.7007763  67.6083448  95.2942857  77.4105716
  68.6686582  94.7596705  77.0550140  66.4904872  95.0437763  76.7839661
  65.6018445  95.4629135  77.0556190  66.3788574  94.1551453  75.6465415
  66.7928280  93.1707285  75.8660408  64.9037893  94.0015486  75.3089440
  64.3629840  93.7375347  76.2181576  64.5182415  94.9650599  74.9770254
  64.6045817  92.9841996  74.2639274  64.6832604  93.2382017  72.9063068
  64.9513008  94.1730174  72.4373004  64.3674470  92.1161393  72.3005661
  64.3420697  92.0419143  71.2835294  64.0776999  91.0647755  73.0986400
  63.7102599  89.7219337  72.9913380  63.6786225  89.2677883  72.0124488
  63.3900915  88.9673752  74.0743314  62.9871877  87.9789345  73.9124843
  63.5600920  89.4113398  75.3864862  63.4217067  88.7681707  76.2431495
  63.9309459  90.7912244  75.5048418  64.0143740  91.2146737  76.4944298
  64.1917806  91.6214692  74.3985010  67.1464669  94.7405078  74.5013937
  68.0833375  94.0240221  74.0356818  66.8249703  95.9585902  74.0433008
  66.1276190  96.5708191  74.4679642  67.5038806  96.5230946  72.8161384
  67.2709139  95.8800760  71.9679488  66.9711881  97.8834755  72.5155397
  67.0292924  98.4759525  73.4295145  67.6360394  98.3510353  71.7895819
  65.4769738  97.9904221  71.9548579  64.9162694  97.1524763  72.3673933
  64.9114521  99.3505450  72.3937166  63.8908819  99.4564301  72.0256748
  64.9137607  99.4111130  73.4815581  65.5286972 100.1508636  71.9842382
  65.3520642  97.8432850  70.4668104  64.3040870  97.9297375  70.1790508
  65.9280545  98.6265347  69.9740212  65.7324205  96.8680233  70.1639102
  69.0263041  96.5036016  72.9445771  69.6376142  96.0921122  71.9778975
  69.6982083  96.9802531  73.9645859  69.2782253  97.3019957  74.8358482
  71.1574357  97.0822201  73.9047172  71.5242709  97.5548123  72.9927536
  71.5240966  97.8827119  75.1353490  71.0491913  98.8642566  75.1095807
  71.1718971  97.3824690  76.0362116  73.0108731  98.0207438  75.1593454
  73.4892634  98.9172606  74.3954642  73.7608244  97.4078865  75.9700049
  71.7604166  95.7017067  73.9433918  72.7754264  95.5680800  73.2576193
  71.3259529  94.7779796  74.7558532  70.6572475  94.9992080  75.4926272
  71.6910319  93.3394964  74.7630924  72.7208960  93.2872192  75.1149844
  70.8656727  92.5597069  75.7095039  69.8567650  92.7535030  75.3448748
  71.0147722  91.0522381  75.6902125  70.3517783  90.6112269  76.4344659
  70.7549420  90.6736195  74.7018517  72.0464348  90.7863569  75.9217216
  71.0700501  93.0352569  77.1301879  70.4503330  92.4432171  77.8042165
  72.1173579  92.9201078  77.4052174  70.7879274  94.0854944  77.2060423
  71.6622195  92.7297012  73.3647045  72.6257551  92.0426396  72.9125646
  70.6210853  93.0539687  72.6138648  69.8379221  93.6051295  72.9662510
  70.4655063  92.6583208  71.1769521  70.7347876  91.6026314  71.1435992
  69.0239842  92.9137389  70.7115634  68.8013579  93.9652692  70.8936275
  68.7344168  92.7997180  69.2238242  67.6791226  93.0051077  69.0413898
  69.3438467  93.5197153  68.6784619  68.9715946  91.7917219  68.8838645
  68.1654609  91.9301266  71.5123541  67.1182469  92.0518964  71.2346494
  68.4829218  90.9099675  71.2957463  68.2835465  92.1273217  72.5775522
  71.3890734  93.4341036  70.2091129  71.8880983  92.8689240  69.2812835
  71.5826682  94.7161674  70.4712853  71.0545332  95.1977657  71.2002158
  72.5362095  95.6106338  69.7926117  72.2448919  95.6195152  68.7420475
  72.4677247  97.0127619  70.3547056  71.4243090  97.2919604  70.5018818
  72.9448727  97.0321491  71.3348357  73.1476737  98.0440374  69.4368532
  73.5977209  98.8125199  70.0648772  73.9615494  97.5461597  68.9108937
  72.2468639  98.7465856  68.3819842  71.2184209  98.1749120  67.9778007
  72.6500862  99.8233068  67.9078152  73.9868022  95.1052583  69.9017477
  74.7469795  95.1594000  68.9390972  74.3297579  94.4476025  70.9898649
  73.6272602  94.2770139  71.7082141  75.6172670  93.8696011  71.4009864
  76.3225634  94.5159914  70.8775473  75.8607922  93.9048505  72.9127082
  75.1858189  93.1037721  73.2143679  77.3623355  93.7097811  73.2757422
  77.4816460  93.7434049  74.3589386  77.7035191  92.7441756  72.9019177
  77.9528615  94.5044687  72.8207404  75.5393039  95.1148661  73.6240839
  74.5846654  95.3106666  73.5205005  75.8166646  92.4192512  70.9872923
  76.6743716  92.1969821  70.1371899  75.0415703  91.4633274  71.5328283
  74.3217930  91.6292216  72.2374032  75.1980009  90.0904926  71.1292950
  76.2692990  89.8943964  71.1670798  74.3899646  89.2106913  72.0833579
  73.3481694  89.5297435  72.0522364  74.4190525  88.1839247  71.7173165
  74.8578046  89.2221212  73.5335210  75.9121844  88.6799112  73.8867483
  74.1229283  89.9083282  74.3485343  74.4073150  90.0177930  75.3231767
  73.2602048  90.3398867  74.0182446  74.7699114  89.7699223  69.7011794
  75.4104113  88.8649220  69.1742087  73.7636445  90.3874428  69.1311930
  73.2631702  91.1665799  69.5590363  73.2557947  90.0035148  67.7939295
  73.7845306  89.0876450  67.5333150  71.6986310  89.7404157  67.8313727
  71.5178823  88.8002632  68.3522798  71.2277591  90.5273601  68.4204975
  71.0148790  89.6781085  66.4664067  71.3461871  90.4797192  65.8052711
  71.3251996  88.3328482  65.8651273  70.8506900  88.2526086  64.8869999
  72.4040194  88.2225981  65.7556610  70.9453377  87.5452842  66.5167122
  69.4646194  89.7605258  66.7297099  68.9313623  89.7185827  65.7792613
  69.1562407  88.9216970  67.3552358  69.2307802  90.6960841  67.2370274
  73.5581337  91.0388444  66.7147661  74.2181136  90.7293930  65.7440228
  73.0050221  92.3009904  66.7482317  72.4825528  92.6768280  67.5397050
  73.1372131  93.2250621  65.6049408  72.8343928  92.6907896  64.7042084
  72.2352398  94.4546519  65.9216584  72.5570690  94.8216977  66.8966330
  72.3843730  95.5407433  64.8730437  71.7408193  96.3821956  65.1263846
  73.4219916  95.8737696  64.8390717  72.0976453  95.1449980  63.8985465
  70.8542326  94.0893316  65.9485327  70.3100958  94.8786245  66.1502821
  74.5737549  93.6930475  65.3163782  74.8722188  93.9593477  64.1602427
  75.4654693  93.7126859  66.3202487  75.1471683  93.6107753  67.2840732
  76.9134973  93.8665769  66.2714917  77.1320430  94.8137663  65.7782950
  77.2753153  93.9506787  67.2967218  77.7268149  92.7834348  65.5795858
  78.5839255  93.1302548  64.8583485  77.4060452  91.5027988  65.7175802
  76.7783243  91.1776298  66.4544578  77.8916172  90.4064362  64.8599907
  78.9700550  90.3615859  65.0110483  77.4394950  88.9723263  65.2452829
  76.3618346  88.9316270  65.0847567  78.0782538  87.8361201  64.3613628
  77.7111831  86.8655362  64.6953928  77.8034195  87.9890400  63.3175972
  79.1638361  87.8667042  64.4582578  77.8312108  88.7181358  66.7015239
  77.5215757  87.7141448  66.9918948  78.9121145  88.8099379  66.8092109
  77.3404616  89.4495344  67.3442450  77.5444785  90.7357145  63.4210621
  78.4719001  90.7917892  62.5819413  76.2620313  90.9403416  63.0658070
  75.5037373  90.8726307  63.7444957  75.7764291  91.2714595  61.7338621
  76.0783592  90.4475275  61.0872778  74.2008696  91.3417283  61.7067959
  73.8031685  90.3346155  61.5774185  73.8452049  91.7033480  62.6718984
  73.6295975  92.2609074  60.5805832  73.6581338  91.8209285  59.2673044
  73.9491124  90.8039814  59.0543539  73.3035552  92.7075607  58.1739191
  73.3385679  92.3540368  57.1537010  72.9210700  93.9975578  58.4463867
  72.7476587  94.7004999  57.6441205  72.7592829  94.3921584  59.7952048
  72.3579974  95.3698823  60.0212291  73.1098951  93.5383283  60.8354366
  72.9810012  93.8651817  61.8555141  76.4613371  92.4964462  61.0870067
  76.9410971  92.2925952  60.0296415  76.5292138  93.6914059  61.7452294
  76.1059227  93.8342626  62.6629667  77.2125980  94.9090948  61.2241732
  76.8029474  95.1932898  60.2553571  76.9554366  96.0251235  62.2386124
  77.2243347  95.6470596  63.2254931  77.6386500  96.8444043  62.0148101
  75.5438209  96.6042788  62.3291345  75.2817440  97.0513593  61.3701320
  74.8377615  95.7938559  62.5071482  75.3866424  97.6402047  63.4138586
  75.4051637  97.1520012  64.3874064  76.2332477  98.3279983  63.3850927
  74.1313667  98.4014254  63.2685354  73.7774793  98.5415161  62.3225759
  73.4112034  98.9298159  64.2811076  73.7371268  98.7278987  65.5773334
  74.5499240  98.1609885  65.8153663  73.1697674  99.1420432  66.3166294
  72.3961126  99.7426943  64.0178579  72.1615074  99.9688187  63.0512591
  71.8511017 100.1415927  64.7822558  78.6590068  94.6879802  60.9163832
  79.1999804  95.0578521  59.9069446  79.4475685  94.0257420  61.8140185
  79.0893385  93.6675443  62.6987634  80.9187655  93.7454945  61.6126937
  81.4309945  94.6290562  61.2309855  81.5467686  93.4191988  62.9989409
  81.0113100  92.5321477  63.3371841  83.0126423  93.1363651  62.8953196
  83.4109589  92.9123894  63.8853059  83.1722155  92.2806001  62.2389801
  83.5231829  94.0087664  62.4863058  81.3591042  94.5391001  64.0295102
  81.8206913  94.2452564  64.9732762  81.8284469  95.4529914  63.6641693
  80.2951750  94.7157326  64.1860366  81.1844387  92.6967044  60.4745148
  81.9376931  92.9829282  59.5488368  80.6187665  91.4902899  60.5214711
  80.1023013  91.1467411  61.3322632  80.6795344  90.5138865  59.3915358
  81.7379398  90.3334366  59.2021930  79.8877008  89.2271059  59.7991059
  78.8330723  89.5004453  59.8319583  79.9981814  88.1009600  58.7518737
  79.4295393  87.2345511  59.0884562  79.5989577  88.4501644  57.7992764
  81.0440998  87.8216442  58.6272967  80.2527262  88.7984771  61.0638062
  79.7097107  89.2605789  61.7357414  80.0281865  91.0300736  58.0916501
  80.5630057  90.6734067  57.0460234  79.0058219  91.8866052  58.1387800
  78.4604103  92.0538280  58.9850759  78.5425774  92.6986048  56.9540728
  78.2224811  92.0332121  56.1524969  77.3840428  93.5731121  57.4236913
  76.5803643  92.9497731  57.8149539  77.7106590  94.2216737  58.2380424
  76.8460573  94.4584956  56.2004278  77.6821195  95.0213965  55.7855742
  76.4922648  93.7886370  55.4168970  75.7333126  95.4310132  56.5434001
  74.7825466  94.8978490  56.5344131  75.8841230  95.7974933  57.5577095
  75.6448956  96.5984724  55.6112078  76.5317620  97.2262135  55.7024992
  75.6028428  96.2570186  54.5774177  74.4595517  97.3485481  55.9423920
  74.3775062  98.1665636  55.3066293  73.6226658  96.7410520  55.8356704
  74.5230784  97.6801042  56.9262731  79.6889896  93.5672075  56.3669191
  79.9260612  93.3895375  55.1714709  80.2977229  94.3951649  57.1809605
  80.1068487  94.4013028  58.1826522  81.3185230  95.4092586  56.7879922
  81.0062914  95.9274373  55.8813306  81.3959111  96.5357109  57.8317227
  80.3872812  96.8617643  58.0829929  81.8434642  96.1476296  58.7462429
  82.2178030  97.7563128  57.3395483  82.6001544  98.2668092  58.2234735
  83.0803179  97.3698351  56.7964351  81.5815149  98.7765691  56.4836361
  80.4026283  98.9754239  56.4242390  82.2933172  99.4419484  55.6597854
  83.3065804  99.3255261  55.6508689  81.8478044 100.0908561  55.0091902
  82.6318993  94.7600867  56.3431939  83.2283821  95.1854048  55.3690036
  83.0434984  93.6751118  57.0220965  82.6704526  93.4569642  57.9475291
  84.0150573  92.6983565  56.5915477  84.9555295  93.2472142  56.5496745
  84.3404502  91.5678840  57.6018963  83.4108600  91.1571519  57.9960818
  85.1012282  90.3283337  57.0092481  85.2787194  89.5985356  57.7990200
  84.4984637  89.8730986  56.2233397  86.0548822  90.6520376  56.5934057
  85.2816459  92.2633242  58.6106092  85.5797509  91.5513122  59.3809658
  86.1669904  92.6278090  58.0903266  84.7622961  93.1023410  59.0742176
  83.7092000  92.1936543  55.2031901  84.5969883  92.3082540  54.3280969
  82.5709889  91.5869780  54.9675793  81.8748008  91.3483079  55.6746547
  82.2240124  91.1933651  53.5615191  83.0640711  90.5619415  53.2748962
  80.9117998  90.2619739  53.4024765  80.0503945  90.8289091  53.7530336
  80.7577614  90.0741524  52.3394059  80.9173414  88.8816429  54.1413627
  81.1574629  89.0717454  55.1873014  79.5628125  88.1935918  54.1438501
  79.6379236  87.2441971  54.6725269  78.8320732  88.8295881  54.6441068
  79.2441888  88.0129469  53.1166986  81.9654995  87.9880238  53.5080654
  81.9769642  87.0241255  54.0154397  81.7284095  87.8399704  52.4545311
  82.9451999  88.4581022  53.5963113  82.1674096  92.4056127  52.5846630
  82.5076377  92.2913526  51.4204227  81.5907499  93.5227054  52.9692882
  81.2662058  93.7038062  53.9193433  81.3683590  94.6311112  52.0200760
  81.0364330  94.3208713  51.0298324  80.2596102  95.4910431  52.7372120
  79.3425446  94.9049203  52.7893533  80.5750375  95.6821930  53.7637101
  79.9426431  96.8460197  52.0566208  79.4934204  97.5237952  52.7819016
  80.8684937  97.3110608  51.7167174  79.0186538  96.6637164  50.8987489
  79.2733658  95.7718272  50.3256718  77.9870680  96.5440937  51.2319324
  79.1889264  97.9525929  50.0424811  78.5110939  98.7244046  50.4059861
  80.2021768  98.3362963  50.1588654  78.9133537  97.6857158  48.5754084
  79.0366369  98.5654190  48.0340902  79.5759236  96.9660741  48.2223603
  77.9388187  97.3425066  48.4615401  82.6781900  95.3765977  51.6935326
  82.8211135  95.8401699  50.5443178  83.6426902  95.5740309  52.6256171
  83.6106792  95.1615522  53.5594000  84.8407780  96.4070249  52.3823917
  85.0958401  96.3034546  51.3275976  84.4465385  97.7968323  52.8080119
  85.2870800  98.4751161  52.6575628  83.5979217  98.1330769  52.2124256
  84.1716060  97.7903757  53.8623114  86.1624394  95.9866422  53.0423725
  87.2138891  96.5890097  52.8878641  86.1318085  94.8896970  53.8372680
  85.2527960  94.4188643  54.0508439  87.2502610  94.2451420  54.4706225
  87.9836685  95.0049388  54.7390683  86.9095293  93.7883745  55.3991145
  87.9713690  93.1285880  53.5855171  88.6295557  92.1997118  54.1353083
  87.7066895  93.1647891  52.2898794  86.9435439  93.7291806  51.9154009
  88.4316086  92.4353997  51.2364438  88.1589477  92.8734322  50.2771062
  89.4970984  92.6142772  51.3777952  88.2194706  90.9286394  51.1423328
  88.6944704  90.4388951  50.1689697  87.4744736  90.2982279  51.9928737
  86.9443195  90.8127519  52.6963127  87.2463766  88.7971701  52.1205233
  88.1400065  88.1728800  52.0859346  86.6488807  88.5288108  53.5141513
  87.3499715  88.8412240  54.2868366  85.7404971  89.1156353  53.6506255
  86.3312451  87.0121170  53.6631402  85.7907937  86.6880962  52.7735308
  87.2749758  86.4667320  53.6786803  85.3821874  86.5281145  55.1017496
  86.5494812  86.9358632  56.4059337  86.1132496  86.6948784  57.3743083
  87.4652058  86.3608956  56.2665398  86.7810821  88.0008023  56.3675827
  86.3976638  88.4157064  50.9246964  86.5784553  87.3450540  50.3690105
  85.2681141  89.1199239  50.6513006  84.9673376  89.9211578  51.2058660
  84.3906102  88.8165167  49.5702659  84.3979422  87.7283790  49.5192027
  82.9184763  89.3329119  49.8767734  82.6809878  89.1736679  50.9284343
  82.8562963  90.4059308  49.6959916  81.8557303  88.5605881  48.9520096
  82.2271711  88.4686233  47.9307613  81.5991283  87.1794332  49.4938957
  80.8770544  86.6671953  48.8587850  82.5327552  86.6159917  49.5103724
  81.2039411  87.2534236  50.5060871  80.5958378  89.3404930  49.0209750
  79.8346725  88.8573859  48.4072478  80.2531859  89.3863545  50.0554780
  80.7723041  90.3509720  48.6522843  84.8543423  89.2342032  48.1785531
  84.6562893  88.5991784  47.1457799  85.6313515  90.3483764  48.1996646
  85.7363875  90.9226677  49.0355133  86.4071193  90.8626733  47.0505010
  85.7522492  90.9111189  46.1815579  86.8876789  92.3131997  47.2873445
  86.1293729  92.8755860  47.8317336  87.7879476  92.3143339  47.9029451
  87.1693857  92.9752282  45.9455985  87.7001401  93.9136801  46.1108161
  87.8294165  92.3360569  45.3591257  85.9345342  93.2398372  45.1771391
  86.2536412  93.7071393  44.0294956  84.8032193  93.2270621  45.7095829
  87.5332358  89.9083258  46.7077352  87.7875328  89.7639896  45.5752008
  88.2279929  89.2424046  47.6744583  88.1115500  89.4438320  48.6679034
  89.1973827  88.1874373  47.4188386  89.9021526  88.4168179  46.6199206
  90.2013950  88.0083704  48.5430518  90.7539078  88.9359206  48.6943870
  89.6763052  87.7939071  49.4741459  91.1392356  86.9145521  48.2380232
  90.5900221  86.0070118  47.9912904  91.7418526  87.1696333  47.3664331
  92.0596289  86.6661149  49.4717153  92.7086783  85.8186371  49.2522491
  92.7031867  87.5353854  49.6012492  91.3767301  86.4058688  50.7325369
  90.8078900  85.5601872  50.7544587  91.3879170  87.1004396  51.8369785
  90.4284310  86.9647138  52.6374653  89.6667200  86.3241741  52.4153407
  90.4122099  87.4937833  53.5077913  92.3679489  87.8954470  52.0879420
  93.1364924  87.9832469  51.4234444  92.3760553  88.4364005  52.9522727
  88.3539072  86.9685051  46.9630677  88.7095888  86.3445802  45.9924868
  87.2806462  86.6858596  47.6905211  87.0299437  87.1990710  48.5346943
  86.3579249  85.6261529  47.3632505  85.3370815  86.0085385  47.3954054
  86.5391341  85.2864959  46.3435965  86.4881666  84.4871311  48.2955164
  85.7304916  83.4944560  48.1283317  87.3906517  84.6005139  49.2540330
  87.8870754  85.4770467  49.4150759  87.8012525  83.5650075  50.1775596
  86.9862264  82.8400428  50.1827232  89.1001611  82.9168676  49.7022880
  89.2323024  82.0678083  50.3728744  89.0636198  82.4537546  48.2221957
  90.0202444  82.0043081  47.9586542  88.2687353  81.7204797  48.0901251
  88.8750139  83.3126501  47.5773388  90.1861032  83.8645702  49.7367770
  91.0098717  83.4304503  49.4298839  87.9634481  84.0359303  51.6230686
  88.4055312  85.2149437  51.7432019  87.6565449  83.1287864  52.6290638
  87.3485203  82.1708313  52.4641248  87.7608715  83.5117059  54.0737986
  88.8117900  83.6159604  54.3446996  87.2942592  84.4861882  54.2244711
  87.0948085  82.4783786  54.9993950  86.3572084  81.5608418  54.6641322
  87.2184833  82.6508875  56.3397409  87.8523921  83.3514276  56.7253176
  86.5228927  81.9233804  57.3771011  85.7348285  81.3867783  56.8490869
  87.4388177  80.8809743  58.1128570  88.1920960  81.4271381  58.6816329
  86.8289892  80.3346852  58.8327997  88.1798460  79.8295137  57.1835811
  88.5681175  80.2862579  56.2731439  89.0228403  79.3570004  57.6880618
  87.0630007  78.8486858  56.8978199  86.7443422  78.3547687  57.8158868
  86.1926195  79.3677518  56.4967501  87.5649389  77.8636369  55.9316467
  87.7779499  76.9529045  56.3369304  87.7918632  77.9408596  54.6261632
  87.3010357  78.9361315  53.9149922  86.7394008  79.6574644  54.3677161
  87.4823548  78.9851920  52.9123883  88.5544582  77.0363574  54.1297466
  88.9470884  76.3132632  54.7324482  88.7675324  77.0409172  53.1317583
  85.8803758  82.8423172  58.4210677  86.6312818  83.7083194  58.8651245
  84.6922532  82.5375465  58.8527521  84.1749615  81.7176784  58.5340430
  83.9534094  83.3622789  59.8665417  84.6995506  83.9807974  60.3663038
  82.9327734  84.3711261  59.1692879  82.3373485  83.6145211  58.6582692
  82.0501000  85.1163994  60.0912881  81.3962659  85.7730542  59.5176101
  81.4455860  84.4138204  60.6646045  82.6568094  85.7133370  60.7731108
  83.4073521  85.2572063  57.9869543  83.7928462  86.1965922  58.3818991
  84.2357241  84.7593677  57.4825321  82.2959030  85.5652333  56.9471248
  82.7043305  86.1888889  56.1514322  81.9260687  84.6310593  56.5226400
  81.4756400  86.0908516  57.4361023  83.3540515  82.5549820  61.0006223
  82.6195109  81.5886236  60.8066750  83.7299416  82.9131270  62.2750617
  84.3102359  83.7351012  62.4449412  83.3912911  82.2396514  63.4833147
  82.6312596  81.5140795  63.1913568  84.5525206  81.3751862  64.1107021
  85.1582815  82.0646234  64.7003190  83.8980233  80.2273353  64.9551284
  84.6808170  79.6123409  65.4009321  83.2827580  80.6604344  65.7437676
  83.2761935  79.6078865  64.3082716  85.4597639  80.7549505  63.1427789
  86.2220730  80.1836864  63.6725412  84.8952705  80.0887433  62.4906132
  85.9385961  81.5286852  62.5437928  82.7869049  83.1911425  64.5060147
  83.4995340  84.0250630  65.1571600  81.5274241  82.9831687  64.8136654
  80.9507893  82.2650276  64.3745734  80.8342166  83.7648615  65.8167350
  81.2499363  84.7646033  65.9460700  79.3891518  83.8919109  65.3602319
  78.8890472  82.9257863  65.4128120  78.8429746  84.5714563  66.0143532
  79.3812523  84.4266608  63.8985636  80.0260304  85.4348795  63.6696440
  78.7929622  83.8087175  62.9037402  78.8787147  84.1728908  61.9558344
  78.2501701  82.9631518  63.0786243  80.9550904  83.0118885  67.1643136
  80.5947113  81.8133765  67.1834436  81.2687666  83.6424905  68.2903697
  81.4330298  84.6469181  68.3630592  81.4043933  82.9008580  69.5491579
  81.7137257  81.8726090  69.3600906  82.4883234  83.5163093  70.4744342
  82.2136203  84.5663047  70.5850864  82.4603874  82.7942293  71.8682111
  83.2219216  83.2272954  72.5173470  81.4788785  82.9219395  72.3240843
  82.6614872  81.7310598  71.7313481  83.9035642  83.6084222  69.8974638
  83.8981813  84.3494116  69.0991777  84.5642889  83.9854594  70.6776540
  84.5047994  82.3119707  69.3449324  85.5083404  82.5080506  68.9671081
  84.5559460  81.5670174  70.1387495  83.8789471  81.9356952  68.5349542
  80.0393937  82.9964139  70.2192855  79.5529722  84.0128672  70.7635784
  79.1545753  81.9907945  70.0634586  79.4253295  81.1118593  69.6216858
  77.7297057  81.9846145  70.4774663  77.3667155  82.9985400  70.3069898
  76.8957083  80.9952744  69.6078844  75.8555655  81.0132303  69.9343665
  76.9523597  81.2934941  68.5607757  77.2944772  79.9878868  69.7191651
  77.5211469  81.6905811  72.0196666  78.0898646  82.3432414  72.8832930
  76.4786227  80.9189809  72.4628938  75.8019660  80.4996004  71.8251825
  76.2069921  80.6024179  73.8779746  77.1542704  80.5661574  74.4153850
  75.2716087  81.6773614  74.5225128  75.7101236  82.6646901  74.3744702
  74.3133649  81.6730219  74.0012393  75.0434821  81.4772154  75.9083792
  75.1099999  82.3352497  76.3782712  75.4169847  79.2244941  73.9254759
  74.9090529  78.8014483  72.8442666  75.2342696  78.6382415  75.1289048
  75.8194173  78.8492282  75.9369573  74.2152262  77.6699264  75.4090802
  74.3922655  76.8139518  74.7588145  74.2620526  77.2252597  76.9272172
  73.3176748  76.7191102  77.1299716  75.3153243  76.1960704  77.2235244
  75.2865603  75.9400384  78.2829414  75.1283672  75.3018335  76.6291664
  76.2969148  76.5980985  76.9737177  74.3349659  78.2764845  77.7322831
  74.3596451  77.9749182  78.6644348  72.8115691  78.2877415  75.1563428
  71.9455557  77.6692322  74.5391427  72.6696512  79.5236768  75.4795025
  73.3567191  79.9663552  76.0903844  71.5916623  80.5179276  75.0928717
  70.6469386  80.1880080  75.5257910  71.8298584  81.4805715  75.5461976
  71.3863319  80.7303521  73.5715682  70.4607551  81.4558590  73.1415748
  72.1326805  79.9737792  72.7185019  72.9432520  79.4184567  72.9914888
  71.7915546  79.9186921  71.2918245  71.3072617  80.8494078  70.9952735
  72.7034058  79.8321737  70.7003340  70.8715171  78.7448072  70.9874703
  70.3635873  78.7143967  69.8567481  70.6725510  77.7656801  71.9334822
  71.0217095  77.8380926  72.8893430  69.9352094  76.5126032  71.6675579
  69.2643495  76.6260483  70.8168739  70.9797597  75.3971010  71.3290502
  71.8969927  75.5784054  71.8887495  70.5953823  74.4301255  71.6527141
  71.2993596  75.3456538  69.8186466  70.3523247  75.3013796  69.2815435
  71.7760088  76.2882537  69.5485339  72.1977449  74.1956459  69.2838376
  71.8149181  73.2412058  69.6438122  72.1458714  74.1700683  68.1960026
  73.6758623  74.3598867  69.7271300  74.1040808  75.2590368  69.2831220
  73.7351453  74.4795846  70.8089247  74.4475693  73.1501914  69.2962199
  75.2775825  73.0300578  69.9112719  73.8415074  72.3093053  69.3645910
  74.7615213  73.2708952  68.3114694  69.0350882  76.1482910  72.8826445
  67.8744118  75.8392398  72.7271754  69.6501915  76.1905011  74.0399679
  70.6600292  76.0918967  74.1475451  68.9423293  76.3847477  75.2797616
  68.1137055  75.6779945  75.2555067  69.7536995  76.0037900  76.5461231
  70.6331409  76.6440578  76.5874150  69.1459791  76.2402174  77.4202100
  70.2439394  74.4712739  76.6790189  69.4268857  73.8665129  77.0716822
  70.4799662  74.0837994  75.6876049  71.4688180  74.3171463  77.5874797
  72.5564777  73.9151347  77.1685621  71.3991141  74.9526497  78.7593359
  70.5005689  75.2866400  79.1062479  72.2459050  75.1041348  79.3081851
  68.3555490  77.8340540  75.3786373  68.8896476  78.7508797  74.8523738
  67.2222738  77.9967773  76.0777019  66.5029530  77.2806717  76.1810338
  66.9297200  79.2603021  76.7640264  67.3065403  80.0970462  76.1757350
  65.8510138  79.3923800  76.8535042  67.5794689  79.2692336  78.1702698
  67.2783257  78.4524715  79.0248519  68.4330101  80.2288367  78.4585740
  68.8147425  80.8800754  77.7731971  68.9237792  80.4387434  79.8654567
  69.2166037  79.5193025  80.3723473  70.1587323  81.3891758  79.7781004
  69.8558674  82.3224249  79.3020405  70.6970040  81.7446006  81.1449456
  71.5543607  82.4077134  81.0371591  69.9209302  82.2460024  81.7216949
  71.0035428  80.8356962  81.6623195  71.2649156  80.6648701  78.9446031
  72.1418543  81.3083884  78.8667598  71.5407142  79.7340030  79.4383193
  70.8848533  80.4483757  77.9461939  67.7576799  81.1171440  80.6228701
  67.4061314  82.2016988  80.1117463  67.1988985  80.4916335  81.6666277
  67.5712291  79.6271923  82.0597299  65.9646863  80.9901072  82.3759579
  65.2464153  81.3298833  81.6295786  65.2678315  79.8012906  83.2143309
  65.1386143  78.9505327  82.5468108  66.1572811  79.4251592  84.3462256
  65.6954119  78.6222144  84.9206144  67.1168106  79.0865093  83.9566497
  66.3117219  80.2903597  84.9909381  63.8337596  80.1482484  83.7035384
  63.4245998  79.3043966  84.2607711  63.8711489  81.0257765  84.3492414
  63.1965732  80.3574939  82.8432949  66.3225033  82.2093631  83.2980941
  67.4327815  82.3931889  83.7115568  65.4942227  83.1795486  83.1884752
  64.7093340  82.9870679  82.5822024  65.6706157  84.5615779  83.6910890
  64.8305234  85.1634644  83.3439110  65.7364944  84.6487740  85.2541260
  66.5105245  83.8919611  85.3804180  66.0677050  85.5841610  85.7049306
  64.5534352  84.1864912  86.0456400  64.5041950  83.9625588  87.3983424
  63.1902518  83.8644571  87.7248074  62.9161215  83.7404765  88.7727441
  62.4343992  83.9432068  86.6219301  61.4319935  83.8335551  86.5610348
  63.2653217  84.2032954  85.5572894  62.8450452  84.3727866  84.5655140
  66.8318403  85.3109969  83.0191955  67.4042707  86.2754154  83.5035727
  67.1647023  84.9144991  81.7763386  66.8329832  84.0378278  81.3736402
  68.0133160  85.6658036  80.8764979  68.0369762  86.7186352  81.1556355
  69.4175286  85.1484606  80.9742029  70.0612394  85.7109853  80.2974968
  69.7770016  85.2623933  81.9961748  69.4362698  84.0937024  80.7000061
  67.4413871  85.5998084  79.4424016  68.0023788  85.1214162  78.4635128
  66.2397244  86.0991646  79.3027914  65.7469874  86.5438437  80.0776563
  65.4664535  86.0928451  78.0867071  65.5820061  85.0531098  77.7809372
  63.9862969  86.4465588  78.3360884  63.4449002  86.4298664  77.3906547
  63.5478744  85.7193045  79.0178793  63.9187132  87.4421591  78.7750389
  65.9960573  86.9000061  76.8616300  65.9950115  86.2699771  75.8040127
  66.5466544  88.1028823  77.0610681  66.6560929  88.9831158  78.2318346
  67.2500761  88.5036290  79.0097487  65.6703105  89.1732833  78.6552297
  67.3099392  90.2954989  77.7998095  68.3474791  90.3574994  78.1271518
  66.7917619  91.1604493  78.2155006  67.1965151  90.2452639  76.2570531
  68.0829410  90.6765169  75.7917780  66.3414789  90.8275530  75.9143046
  67.0425364  88.7979649  75.8717998  66.3374658  88.6653458  75.0523892
  68.3901485  88.2247679  75.3530709  68.6149194  88.3281735  74.2173485
  69.2399714  87.8558137  76.2983666  69.0560453  87.9978305  77.2911885
  70.5134288  87.2147642  76.0386129  71.1619862  87.8593307  75.4466219
  71.2019343  86.9191322  77.4045575  71.3847722  87.8478413  77.9442831
  70.5522675  86.3082832  78.0313609  72.5012816  86.2008399  77.1414473
  73.5970284  86.8724378  76.5595014  73.5097245  87.9197120  76.3096399
  74.8336417  86.1751405  76.2934470  75.6726382  86.6808742  75.8373951
  74.9091088  84.8416917  76.6405711  76.0488596  84.1632181  76.2786558
  76.4051507  83.6857836  77.0570612  73.9202174  84.1822059  77.2954842
  74.0928532  83.2018749  77.7128870  72.6355861  84.8216850  77.4193826
  71.7749637  84.2464491  77.7254720  70.2670794  85.9044843  75.2442405
  70.9139423  85.7089259  74.2296986  69.2884958  85.0829411  75.6460999
  68.7285777  85.2469072  76.4834540  68.9178033  83.8472985  74.9076119
  69.8116530  83.2576179  74.7044998  68.0095620  82.9250001  75.7604673
  67.0229521  83.3804172  75.8519559  67.8746724  81.9766406  75.2395786
  68.5522735  82.6605986  77.1219665  68.4058849  83.4458603  77.6898840
  68.2957002  84.2371298  73.5681668  68.6675380  83.6423483  72.6044881
  67.4529655  85.2692637  73.4569744  67.1689130  85.8851194  74.2183350
  66.8749837  85.5628584  72.1496672  66.5781457  84.6220346  71.6851161
  65.6739818  86.4924491  72.4255504  65.1917475  86.7530439  71.4828806
  64.9587168  85.9808140  73.0690715  66.0217145  87.4000183  72.9176125
  67.8241611  86.1048928  71.0741022  67.7626187  85.7944491  69.8812539
  68.7921808  86.8956239  71.5155399  68.8776213  87.1517349  72.4985054
  69.8359751  87.4906470  70.6820821  69.3361769  87.7554535  69.7507158
  70.4119834  88.7404376  71.3308245  71.1976854  89.1370465  70.6880657
  69.6310748  89.4983903  71.3850412  70.9481837  88.5414147  72.6397096
  70.2136889  88.4536649  73.2838434  70.9772775  86.5206920  70.3079507
  71.2128735  86.4773690  69.1156199  71.6164713  85.8389994  71.2531335
  71.5763865  86.0214964  72.2558568  72.4685031  84.7100483  70.8260044
  73.2515837  85.2075597  70.2541949  73.1297944  83.9617369  71.9648173
  72.3602429  83.5367625  72.6097113  73.7041686  83.1280044  71.5603223
  74.0318746  84.8292390  72.7830841  73.6944146  85.8653536  72.7648570
  74.0356000  84.5121742  73.8256655  75.3935642  84.7033455  72.1831681
  75.6847705  83.6523322  72.1636510  75.3668115  85.0457490  71.1479145
  76.4600050  85.5198258  72.9687646  76.2702641  86.5787666  72.7953985
  76.3082797  85.3387117  74.0328506  77.8716061  85.2527208  72.6565814
  78.4758711  85.9160729  73.1830847  78.1104904  84.2786073  72.9294627
  78.0325906  85.3749510  71.6366085  71.7615553  83.7111501  69.9020806
  72.3662833  83.1227024  69.0242854  70.4507982  83.4921305  70.0564970
  70.0485321  83.8428878  70.9127173  69.5910718  82.6356822  69.1597893
  70.0791718  81.6654170  69.0819830  68.1944758  82.4291372  69.6056007
  68.0604475  83.1774527  70.3867885  67.4201737  82.5541364  68.8482934
  67.9504336  81.0550920  70.2630839  68.2831413  80.7534726  71.5393235
  68.7613730  81.3741398  72.1766896  67.8832010  79.5273678  71.8072577
  68.1218639  79.0863585  72.7748582  67.2061666  79.0275671  70.7447306
  67.2537570  80.0248551  69.7415472  66.7737988  79.8519854  68.7777022
  69.6483891  83.1341129  67.7409776  69.8826926  82.3960628  66.7980694
  69.4679039  84.4415097  67.6004437  69.2251376  85.0316473  68.3967904
  69.5769150  85.2036968  66.3767969  68.8488435  84.8429672  65.6510538
  69.3415987  86.2497666  66.5729375  71.0437186  85.0850047  65.7748357
  71.1719620  84.9953948  64.5318499  72.1442901  84.9495993  66.4752047
  72.1453934  85.0596020  67.4898495  73.5167629  84.6277381  65.9409117
  73.7372623  85.2871650  65.1015678  74.5718453  84.8826103  67.0089764
  74.4816180  84.1694844  67.8276415  75.9609960  84.7333414  66.4116062
  76.7091294  84.9171097  67.1815560  76.0823638  83.7236367  66.0214957
  76.0875528  85.4531435  65.6021389  74.3635735  86.3208314  67.5052304
  75.1009979  86.5507329  68.2749683  74.4810323  87.0139179  66.6719408
  73.3604968  86.4200550  67.9223692  73.5662993  83.1630708  65.3919637
  74.2904379  82.9559143  64.3746007  72.8255145  82.2206241  65.9343012
  72.3079742  82.3344113  66.8059511  72.6805729  80.8877146  65.3054019
  73.6725763  80.4908322  65.0894561  72.0241109  79.8942217  66.2398324
  71.0357057  80.3185864  66.4147687  71.8601683  78.4772363  65.6193711
  71.3833235  77.8165811  66.3431533  71.2423191  78.5411752  64.7235317
  72.8406303  78.0803613  65.3559406  72.7760573  79.7503567  67.6157788
  72.2558663  79.0251464  68.2407039  73.7959620  79.4129100  67.4383807
  72.7963164  80.7161053  68.1214865  71.9389945  81.0231818  64.0406129
  72.3216779  80.3984353  63.0838965  70.8988687  81.9086293  63.9187032
  70.5347139  82.4441073  64.7071019  70.2137289  82.1782244  62.6839369
  69.7471799  81.2584502  62.3350624  69.4107482  82.8899668  62.8775754
  71.1034147  82.7313348  61.5709009  71.2765205  82.1190519  60.4930280
  71.9272780  83.7307801  61.8491139  72.0136596  84.1210408  62.7880680
  72.8012500  84.3937852  60.8733049  72.2680426  84.6529320  59.9592821
  73.3224579  85.6909084  61.4675630  72.4738290  86.3584592  61.6193884
  73.7345614  85.4705447  62.4527668  74.3438634  86.4176505  60.6972704
  74.0160271  87.1343759  59.5390661  73.0338909  87.0371028  59.1005785
  75.0067551  88.0147733  58.9251862  74.7395890  88.5936670  58.0533637
  76.2784753  88.1139794  59.4488758  76.9971777  88.7990898  59.0232275
  76.6296216  87.2868978  60.5706504  77.6566274  87.2322334  60.9012086
  75.6401092  86.5523100  61.2348003  75.8736252  86.0798649  62.1782493
  73.9452237  83.4042043  60.5179801  74.2664289  83.3233279  59.3575684
  74.4556780  82.5742125  61.4732869  74.1678337  82.5721721  62.4520895
  75.4833227  81.6035243  61.1337303  76.2967867  82.1031404  60.6078166
  75.9132931  80.9823449  62.4575866  75.0013226  80.6276215  62.9375483
  76.8371197  79.7595610  62.2964104  77.1012218  79.3719603  63.2804539
  76.3206611  78.9864469  61.7274886  77.7425978  80.0552831  61.7673906
  76.5377739  81.9217560  63.2295319  75.8670217  82.4341543  63.7280352
  74.9933197  80.4980852  60.1705380  75.7622649  80.0730737  59.2514224
  73.7340046  80.0969373  60.2397254  73.1100781  80.3364064  61.0093801
  73.1263130  79.2798375  59.2309278  73.8588854  78.5111808  58.9870455
  71.9119831  78.5026670  59.7302331  71.2015201  79.1974894  60.1771761
  71.4125529  78.0366623  58.8809209  72.2816984  77.3850125  60.7910517
  73.0575876  76.7416796  60.3758930  72.7014869  77.8598858  61.6782128
  71.0817097  76.5184276  61.2075053  70.2286682  77.1507588  61.4559233
  70.7740576  75.8796700  60.3799542  71.4730607  75.6742914  62.4032375
  72.4337317  75.1972972  62.2095942  71.6070898  76.3184542  63.2717261
  70.4822441  74.6550451  62.7075016  70.7955726  74.1032544  63.5321387
  69.5710432  75.1079714  62.9195690  70.3733651  74.0220062  61.8902256
  72.8837016  80.0402654  57.9192151  73.1878023  79.5292070  56.8224494
  72.2370691  81.1802858  57.9312519  72.0787030  81.7024579  58.7922383
  71.6712952  81.8416729  56.7641971  71.1517423  81.0993354  56.1573250
  70.7078397  82.9180424  57.2124193  70.2842364  83.4139479  56.3394365
  69.9071948  82.4684112  57.7981927  71.2374556  83.6496842  57.8230775
  72.8179310  82.5104721  55.9128305  72.8443042  82.4528587  54.7077089
  73.8557431  83.0565561  56.5866942  73.9008385  83.1202448  57.6026431
  75.0323623  83.6163562  55.8931287  74.7583894  84.1188281  54.9661305
  75.6286754  84.7087359  56.7339011  74.8716723  85.4659135  56.9402951
  75.9412835  84.3010539  57.6949903  76.8742858  85.3848462  56.0117497
  77.3001137  84.6395404  55.3390650  76.4388651  86.6351061  55.3197938
  77.2936092  87.0951635  54.8267596  75.6768561  86.3939239  54.5777207
  76.0245001  87.3298202  56.0504619  77.8713214  85.8996196  57.0642279
  78.7224049  86.3613521  56.5639969  77.3818824  86.6365619  57.7009032
  78.2186090  85.0663101  57.6762905  75.9622373  82.5063802  55.3657929
  76.5192061  82.5664064  54.2644317  76.0207509  81.3777428  56.0629498
  75.6107102  81.2866111  56.9922977  76.6783657  80.1261304  55.5897204
  77.7224522  80.3397187  55.3654230  76.6682429  79.3956123  56.3980526
  76.0310827  79.5143746  54.3692854  76.8187578  79.2163443  53.4854817
  74.7268375  79.4067496  54.2228400  74.0682708  79.6958429  54.9466307
  74.0789745  78.8779877  53.0448042  74.7262529  78.0610865  52.7241405
  72.7303389  78.2231216  53.3438132  72.0641440  79.0013567  53.7153994
  72.3172431  77.8774306  52.3949420  72.6609172  77.0357515  54.3408167
  72.8102295  77.4897981  55.3209665  71.2774338  76.3289192  54.1952572
  71.2214553  75.4939977  54.8931215  70.4808848  77.0398219  54.4143305
  71.1634652  75.9593267  53.1756570  73.7171039  76.0165146  54.2166605
  73.5640973  75.2395941  54.9657050  73.6805591  75.5744833  53.2208549
  74.6913241  76.4804182  54.3701739  74.0935566  79.7742829  51.8450987
  74.1551212  79.2933736  50.7161425  74.2514829  81.0488346  52.0997658
  74.3222029  81.4094198  53.0514511  74.3472931  82.1319251  51.0586778
  73.7520211  81.8646833  50.1854344  73.7365008  83.4400965  51.6443650
  72.7025915  83.2606317  51.9359007  74.2774285  83.7220635  52.5472879
  73.7919548  84.6346970  50.6008467  74.7999445  84.7379982  50.2002775
  73.1321379  84.4291478  49.7572844  73.3649880  85.9277076  51.3045987
  72.2864196  85.8824808  51.9694008  74.0044906  87.0369548  51.1524541
  75.7653578  82.2654252  50.4537766  75.9384489  82.7865829  49.3543095
  76.7226786  81.7113850  51.1451365  76.5447814  81.2027545  52.0104137
  78.1327036  81.7430823  50.7885266  78.2083838  82.2543206  49.8285611
  78.8853253  82.5065979  51.8536982  78.7697331  81.9711491  52.7972050
  79.9454464  82.4812894  51.6020480  78.4875867  83.9671058  52.0863491
  77.4048531  84.0341148  52.2008033  79.3318650  84.4149279  53.3284999
  79.1071863  85.4550243  53.5648047  79.0834106  83.7865185  54.1834461
  80.3937621  84.3149949  53.1019303  78.8979771  84.8998400  50.9166757
  78.5891041  85.9214169  51.1400835  79.9799008  84.8683824  50.7870085
  78.4139718  84.5681294  49.9976774  78.7514810  80.3933488  50.5148039
  79.9634693  80.3455604  50.2423694  78.0474969  79.2894785  50.4903494
  77.0339342  79.3064868  50.6027250  78.5444329  77.9532433  50.3134227
  79.4157891  77.8183055  50.9534666  77.4529493  76.9326303  50.8111352
  77.8195171  75.9142549  50.6814027  77.2424529  77.1097322  51.8659334
  76.5389691  77.0659948  50.2318674  79.2177428  77.6632859  48.9772205
  80.3274800  77.2168505  48.9649786  78.6552242  78.1138503  47.8253044
  77.7255040  78.5322090  47.8278197  79.2317097  78.0883388  46.4684527
  79.6152240  77.0863783  46.2763956  78.1984686  78.1870296  45.2923226
  77.2697823  77.7068318  45.5998496  77.9700309  79.2382262  45.1148827
  78.6687419  77.5539600  43.9723105  77.8045594  77.3884600  43.3276119
  79.3228234  78.2531223  43.4535779  79.4019174  76.2373802  44.1677902
  80.3523442  76.4202751  44.6656782  78.8182948  75.5890723  44.8212016
  79.6376853  75.5648536  42.9045173  80.3622242  75.9824131  42.3208106
  79.0610400  74.5062430  42.4048077  78.0039993  74.0305236  42.9301192
  77.5963526  74.4772658  43.7519455  77.5633085  73.2016601  42.5297805
  79.4881584  73.8772688  41.3494726  80.3204124  74.2074403  40.8601576
  78.9905580  73.0543751  41.0097611  80.4245490  79.0466140  46.4132355
  81.3108005  78.7160563  45.6934856  80.4451597  80.1295519  47.2142134
  79.6912483  80.3651094  47.8589895  81.5932567  81.1058285  47.2326310
  82.0248870  81.2682504  46.2449770  81.0107527  82.4521679  47.7563991
  80.6504944  82.1974487  48.7521311  81.9923615  83.6322767  47.9086080
  81.4570355  84.5058958  48.2797370  82.7792100  83.3621574  48.6129744
  82.4360306  83.8637628  46.9409092  80.0497813  82.9039055  46.8599494
  79.6746664  83.7513222  47.1815621  82.7363982  80.5618011  48.0513463
  83.9115135  80.9408323  47.9084008  82.5297653  79.5549738  48.8803159
  81.6055365  79.1471398  49.0209488  83.5778098  78.8980163  49.6969404
  83.2432233  77.8818174  49.9023972  84.4731847  78.8208869  49.0798886
  83.9830826  79.5093507  50.9986889  84.6576563  78.8689455  51.7826401
  83.4503845  80.7307398  51.3207549  82.9655639  81.3436874  50.6653876
  83.5624456  81.2633144  52.7477544  84.5479483  81.0773354  53.1750181
  83.2629446  82.7913084  52.6421213  82.2595578  82.8280047  52.2178333
  83.4303756  83.4101523  54.0404715  83.2261569  84.4796559  53.9914228
  82.7340051  82.9380477  54.7327709  84.4515492  83.2505107  54.3876357
  84.1728601  83.6408591  51.7042309  84.9763853  84.0861771  52.2898400
  84.6397495  82.9862534  50.9681312  83.4246998  84.7168470  50.9998956
  84.1074545  85.2759696  50.3606194  82.6378443  84.2733404  50.3909446
  82.9808809  85.3905582  51.7328758  82.5665299  80.5649058  53.6698017
  81.3445007  80.4620468  53.4120603  83.1148403  80.0328820  54.8319395
  84.0871644  80.1922234  55.0981127  82.3863953  79.1979171  55.8006963
  81.4574196  78.8854174  55.3225927  83.1260399  77.8294031  56.1228052
  82.2965922  77.2228669  56.4863440  83.8116580  77.1071525  54.9570733
  84.2748440  76.1903950  55.3195763  83.0722779  76.8634764  54.1942949
  84.5760619  77.7547730  54.5269659  84.2294702  78.0463852  57.0599164
  84.6727528  77.1925492  57.2473773  81.9572156  79.9994717  57.0389762
  82.7832196  80.8437113  57.5906697  80.7044018  79.8258161  57.4448756
  80.0286833  79.1941234  57.0162757  80.1986699  80.6121089  58.6393394
  80.9732418  81.2290109  59.0964743  79.1171533  81.5942908  58.1677680
  78.2215552  81.0184828  57.9318229  78.8634527  82.6138102  59.2466352
  78.0954704  83.3129244  58.9145878  78.5269731  82.1088266  60.1520158
  79.7832581  83.1587239  59.4566853  79.6168064  82.4001858  56.9112211
  78.8389410  83.0920433  56.5889034  80.5154279  82.9607236  57.1715318
  79.8443091  81.7067496  56.1005413  79.7632358  79.6342312  59.7031408
  78.8287548  78.8627642  59.4578307  80.4603479  79.5551786  60.8252653
  81.2245991  80.2015514  61.0185538  80.2796841  78.6359981  61.8634588
  79.3455798  78.0853562  61.7613380  81.4120451  77.5200545  61.7953232
  82.3969132  77.9874690  61.7833334  81.3697220  76.8897208  62.6822573
  81.2170327  76.6676327  60.5322712  80.1295668  76.1497540  60.3159717
  82.2575646  76.5868409  59.7385446  82.1943212  76.0607823  58.8676533
  83.1306280  77.0495303  59.9924164  80.1441449  79.4151558  63.2442435
  80.4972479  80.5852123  63.3817064  79.7030146  78.6905158  64.2781748
  79.3512917  77.7359483  64.1993344  79.6898124  79.2429400  65.6729085
  80.3864352  80.0738080  65.7840210  78.3096568  79.8286645  65.9860066
  78.3058819  80.2295543  66.9996925  78.0844849  80.6283724  65.2801107
  77.5556617  79.0471864  65.9027879  80.1478501  78.1800286  66.6140051
  80.0046240  76.9707125  66.3598186  80.5904290  78.6272021  67.7799248
  80.6390163  79.6241309  67.9933546  81.0613364  77.7812273  68.9058616
  80.8069217  76.7274991  68.7861277  82.5734012  77.8067747  68.9719620
  82.8168483  78.8549893  69.1393437  83.1277272  76.9409741  70.1500647
  84.2179743  76.9906721  70.1564948  82.7414747  77.3226293  71.0956488
  82.8138067  75.9057272  70.0201575  83.2579801  77.3534684  67.6617624
  84.3399091  77.3979066  67.7834710  82.9591096  76.3315859  67.4297675
  82.9568501  78.0126187  66.8475710  80.3616610  78.3141863  70.1655782
  80.4191525  79.5274286  70.4492800  79.7595714  77.4165242  70.9193015
  80.0480572  76.4403137  70.8668886  78.6878065  77.5726474  71.8770607
  78.4945315  78.6368140  72.0054515  77.4618234  76.9516863  71.4004230
  77.5398049  75.8718813  71.5279577  76.6312520  77.2862283  72.0235817
  77.0738160  77.3172162  69.6408426  75.9678562  76.7208907  69.3067548
  79.0979341  76.9735172  73.1994677  78.8344158  75.7603481  73.4855044
  79.9416226  77.7278235  73.9527258  80.3754967  79.0750605  73.6037393
  79.5119601  79.7051287  73.3942645  80.9800190  79.0515981  72.6966416
  81.1626489  79.6430396  74.7278354  80.5976805  80.3992443  75.2723518
  82.0775357  80.1197309  74.3778788  81.4718640  78.3683215  75.6378073
  81.4828213  78.6226249  76.6974213  82.4432744  77.9334121  75.4040324
  80.3573696  77.4341866  75.3091947  80.7016622  76.4059613  75.4208246
  79.1351981  77.6358680  76.2690230  78.1611878  78.3523834  75.9941307
  79.2830317  77.1287077  77.4958611  80.0245214  76.4763894  77.7502858
  78.3516287  77.4772505  78.6368257  77.8108526  78.3850524  78.3675620
  77.6121764  76.6813594  78.7251581  78.9836194  77.6918967  80.0121642
  78.2899121  78.2189476  80.8967509  80.2272360  77.2655022  80.2257843
  80.8759721  77.0533723  79.4682149  80.7976507  77.0559821  81.5551188
  80.4348918  77.7573472  82.3055500  80.3872494  75.5777879  82.0039716
  80.4916390  74.9275149  81.1350672  81.1153349  75.2415702  82.7411848
  78.9936195  75.3506973  82.5885565  78.9494288  74.9455228  83.9395820
  79.8674573  74.8907726  84.5064639  77.7436782  74.6156045  84.5536256
  77.7013998  74.3462903  85.5987616  76.5944304  74.6470362  83.7665554
  75.6218127  74.5563335  84.2257088  76.7061243  74.7966865  82.3634082
  75.8390804  74.6028640  81.7471990  77.8807147  75.1822632  81.7559361
  77.9411941  75.3474990  80.6901020  82.2898689  77.2339299  81.4336260
  83.0971192  76.5150804  82.0490204  82.8265716  78.1700663  80.6618115
  82.2955036  78.7033909  79.9733635  84.2702664  78.5384590  80.7265987
  84.7906654  77.5814459  80.6793565  84.7703284  79.3913870  79.5569352
  84.2750348  80.3604096  79.6239383  86.2363885  79.5956900  79.6335716
  86.5634959  80.2043898  78.7901676  86.4849955  80.1033470  80.5659669
  86.7396351  78.6301820  79.5994683  84.4218134  78.7391948  78.2282017
  84.7858386  79.3606596  77.4109538  84.8902345  77.7559680  78.1729507
  83.3403965  78.6310563  78.1480984  84.5939984  79.3129313  82.0580477
  83.8481845  80.2007274  82.4486660  85.6087636  78.9788068  82.7977735
  86.1409344  78.1294068  82.6064624  86.1330877  79.6843057  83.9352728
  85.3330098  79.9033830  84.6419364  87.1823785  78.7454739  84.5436515
  86.7440258  77.7525825  84.6427959  88.0148999  78.6568043  83.8450016
  87.7373394  79.1774671  85.9181614  88.6775695  78.6570143  86.1021892
  87.9638097  80.2439103  85.8908291  86.7750795  78.8992192  87.0853970
  87.1923129  78.2076227  88.0450196  85.7901616  79.6504188  87.2301379
  86.6499395  81.1106893  83.6508735  87.7819894  81.3029358  83.2209649
  85.7497345  82.0606053  83.7401390  84.7771237  81.8431231  83.9546867
  85.9606588  83.5498661  83.5542834  87.0434504  83.6810029  83.5459436
  85.2668554  83.9973261  82.1744032  85.5935909  85.0112670  81.9496263
  85.7030642  83.1242016  81.0351098  85.2173821  83.4534137  80.1182231
  86.7852332  83.1938029  80.9174448  85.4270392  82.0896997  81.2429249
  83.8822140  84.0158619  82.2977465  83.4934482  84.5191373  81.5518779
  85.5127758  84.4557569  84.6729593  85.0604073  83.9548971  85.6835434
  85.7245307  85.7715199  84.6244348  86.9074577  86.4466834  83.9381150
  86.7340410  86.5166645  82.8645898  87.8134908  85.8576778  84.0780059
  87.0783066  87.8153268  84.5296392  87.3513331  88.5623174  83.7851135
  87.8440219  87.8443783  85.3049366  85.6586907  88.0272197  85.0906625
  84.9932453  88.3985050  84.3108525  85.6701160  88.7764018  85.8828277
  85.1543676  86.6824962  85.6303022  85.4450635  86.4779411  86.6600959
  83.6150798  86.5899257  85.6941740  82.9952060  86.7657529  86.7262449
  82.8918341  86.3292405  84.6035353  83.2981584  86.2801285  83.6690036
  81.4089656  86.0793609  84.6232175  80.8652625  86.8584311  85.1589044
  80.8885843  86.0981011  83.1942955  81.1316626  87.0421445  82.7065075
  81.3505749  85.3058637  82.6048435  79.3370372  85.8978800  83.2724180
  79.1332606  85.3284615  84.1792292  78.8937644  86.8836489  83.4077321
  78.4424749  85.0957117  81.9327981  78.8330741  83.4214899  82.1634296
  78.3394579  82.8237808  81.3980585  79.9124748  83.2861344  82.0897877
  78.4946085  83.1009872  83.1488843  81.1464774  84.7400987  85.3807151
  80.2508963  84.6705232  86.1546445  82.0467145  83.7545057  85.2809064
  82.8680591  83.7804225  84.6763047  81.8994829  82.5392369  86.0569931
  80.9387957  82.1086171  85.7740076  82.9644671  81.4932595  85.7353893
  82.8020177  80.6061333  86.3474246  82.9022795  81.2222300  84.6804326
  83.9518500  81.9034063  85.9458407  81.8865541  82.8502726  87.5746517
  81.1285673  82.3379331  88.3928621  82.8491282  83.6369922  87.9323322
  83.5175405  84.0197322  87.2623561  83.1082800  84.0829637  89.3288317
  83.1291104  83.1960404  89.9627412  84.4767449  84.7526596  89.4772776
  84.6203535  85.0605780  90.5127451  85.2593583  84.0482071  89.1959292
  84.5245403  85.6279376  88.8285396  81.9754500  85.0049119  89.8094787
  81.5172612  84.8513446  90.9194162  81.3569506  85.8132247  88.9010257
  81.7619547  85.9473781  87.9748040  80.1155084  86.5763537  89.0431289
  80.0795710  87.0238280  90.0356617  80.1469353  87.7084643  87.9450424
  80.0833816  87.2709572  86.9490210  79.2862685  88.3679726  88.0586002
  81.3565371  88.4507534  88.0803061  82.0713437  88.0041322  87.5805401
  78.8188499  85.7389494  89.0839652  77.8632360  86.1985875  89.7267535
  78.6721334  84.5734496  88.5029915  79.3715218  84.1958965  87.8637375
  77.5056931  83.6562044  88.6816090  76.5362142  84.1533726  88.6534925
  77.4179996  82.7200345  87.5137195  78.4347894  82.3530174  87.3796559
  76.4869114  81.4937801  87.7727713  76.4684752  80.8576898  86.8879395
  76.8650367  80.9237412  88.6221745  75.4768802  81.8423760  87.9908168
  76.9579557  83.4354743  86.2209846  76.9095688  82.7164197  85.4037759
  75.9717781  83.8727150  86.3777758  77.6682268  84.2228406  85.9684884
  77.5863666  83.0517548  90.1206081  76.5820059  83.1214142  90.8155334
  78.7459187  82.5767769  90.5321418  79.5736962  82.5057458  89.9397763
  78.9516023  82.0837065  91.9596010  78.2357239  81.2891198  92.1693606
  80.3982643  81.5268033  92.0920916  81.1086843  82.2825872  91.7565800
  80.6149609  81.3285956  93.1421046  80.6042671  80.2412704  91.2809849
  79.7997005  79.5464818  91.5226776  80.5107969  80.4808258  90.2209918
  81.9411072  79.5350425  91.5043341  81.9844557  79.2189183  92.5472672
  81.9487553  78.6298217  90.8970855  83.1748145  80.2926105  91.2087621
  83.4771740  80.9795982  91.8979411  83.9337450  80.1524161  90.1045279
  83.5703048  79.6015568  89.0148402  82.6291483  79.2194578  88.9266323
  84.2215494  79.5443985  88.2312035  85.2166877  80.3858503  90.1051747
  85.6802432  80.6848893  90.9616640  85.7557944  80.2673144  89.2475726
  78.6965328  83.1440031  92.9386066  78.1202034  82.9484694  94.0160536
  79.1705825  84.3247560  92.6855052  79.6503632  84.5559056  91.8158005
  79.0683760  85.4641576  93.6237887  79.4638512  85.2619631  94.6197338
  79.8513039  86.5862210  92.9256313  80.9065317  86.4523749  93.1658801
  79.7479410  86.4414920  91.8498713  79.4827082  88.0453267  93.2395639
  78.8880755  88.4676555  92.4289460  78.8726384  88.0952846  94.1406433
  80.7643088  88.8438111  93.4240951  81.0759749  89.7129986  92.5972050
  81.4507114  88.5522049  94.4702377  77.5565154  85.8347919  93.8029165
  77.0169771  85.8120844  94.9277191  76.7660814  86.0929899  92.7040922
  77.2573234  86.1895343  91.8272425  75.3281311  86.2613829  92.7060148
  75.0682028  87.1895929  93.2151655  74.7993776  86.3176713  91.3095434
  75.1771079  87.1901037  90.7763385  75.1394621  85.4111492  90.8105232
  73.2420935  86.3482021  91.1694467  72.3677014  85.2243371  91.0480475
  71.1498365  85.7915438  90.8832818  70.3019636  85.1227922  90.7423250
  71.2166987  87.1256781  90.9252372  70.4347041  87.7608253  90.8530473
  72.5421757  87.5101870  91.0866983  72.8034535  88.5687089  91.1198532
  74.6390169  85.0630502  93.4882137  73.8797137  85.2233733  94.4725451
  74.9213925  83.8243235  93.0804560  75.5490645  83.6039360  92.3069457
  74.3188225  82.6333147  93.7544771  73.2353957  82.6923246  93.6442681
  74.9768669  81.3818871  93.1015486  74.8234086  81.4324420  92.0236326
  76.0518946  81.4274861  93.2726133  74.4664593  80.0458719  93.5982331
  74.8653554  79.4081324  94.8078740  75.5496825  79.9350600  95.4567105
  74.4233385  78.1387758  95.2091418  74.8139254  77.6703187  96.1003045
  73.4304571  77.4759420  94.3974351  73.0331391  76.2036899  94.7691795
  72.3599276  75.8730119  94.1372994  73.1966551  78.0009876  93.1976444
  72.6719045  77.3904043  92.4770718  73.5976115  79.3382459  92.7880455
  73.2253974  79.7686012  91.8708885  74.6606230  82.5533223  95.3186138
  73.7966545  82.1735423  96.0959725  75.8807643  82.9787519  95.8191323
  76.6669699  83.2035629  95.2094981  76.1970811  83.1548583  97.2207329
  75.7896956  82.2340668  97.6388250  77.6850753  83.2997668  97.5099937
  78.0335214  84.2967714  97.2388293  77.8835122  83.1702602  98.5738902
  78.3840132  82.2822531  96.7309144  78.3890040  82.5405698  95.7847212
  75.5532097  84.4030403  97.8807036  75.5869639  84.5243844  99.1245434
  74.9353623  85.2810698  97.1104213  75.0434889  85.2781243  96.0965372
  74.0738526  86.3064234  97.5574436  74.4975802  86.6862121  98.4882784
  74.0230264  87.5134929  96.6573130  73.9182608  87.1629111  95.6305089
  73.1194636  88.0747466  96.8962660  75.2483247  88.5114108  96.7118084
  75.2530961  89.5032250  95.8928140  76.0908869  88.2683310  97.6181176
  72.6609090  85.7252263  97.8387785  72.1043909  85.8995873  98.9505545
  72.0672110  85.0434052  96.8535147  72.5440537  84.9177564  95.9611765
  70.7734622  84.4077313  96.8344984  70.0389640  85.1810379  97.0554314
  70.2707322  83.9334064  95.4635869  71.0207243  83.2765721  95.0223311
  68.9521372  83.0676215  95.6206915  68.6122027  82.7412917  94.6374462
  69.1617569  82.1952571  96.2400532  68.1753714  83.6696911  96.0914431
  70.1222014  85.1170662  94.4706997  71.1053964  85.5515049  94.2918153
  69.7659184  84.7328494  93.5136997  69.1421435  86.2565341  94.9601159
  69.0965573  87.0446800  94.2090947  68.1459682  85.8386950  95.1097264
  69.5065605  86.6714530  95.8995597  70.7155892  83.3269797  97.9540995
  69.9856707  83.4189323  98.9014578  71.7016532  82.4180413  97.9827113
  72.4532748  82.4256884  97.2923254  71.8541275  81.3397155  98.9433622
  70.9185848  81.3161448  99.5015496  72.0419451  80.0079459  98.2063329
  72.9546594  80.0906679  97.6165545  72.2190208  79.2419274  98.9606518
  70.9558345  79.4920048  97.2861510  70.9025010  79.7114355  96.0031936
  71.5166497  80.4077388  95.4501944  69.9349698  78.9094651  95.4827468
  69.8349204  78.7710741  94.4773633  69.1084346  78.3007534  96.3770330
  67.9206991  77.5277630  96.2487905  67.5239611  77.2956166  95.2716165
  67.2818666  77.0776350  97.3832555  66.3367479  76.5574517  97.3288416
  67.9301680  77.3314694  98.6415886  67.4383447  77.0140920  99.5490391
  69.1829444  77.9810235  98.7413676  69.6930751  78.0190724  99.6918348
  69.7831839  78.5903758  97.5824442  72.8832967  81.5608949 100.0923546
  73.8710720  82.2364962  99.8641686  72.6153898  81.1514446 101.3135693
  71.7348376  80.6784043 101.5160206  73.4274739  81.2728212 102.5122353
  73.9907777  82.2061044 102.5499232  72.4865302  81.3168672 103.7369711
  71.7788910  80.4919942 103.6567568  73.0800901  81.1406429 104.6329263
  71.7032536  82.6015588 103.9258260  72.4150204  83.4024771 104.1225870
  71.2108688  82.8364009 102.9814916  70.6362224  82.6329795 105.0364016
  69.4912418  83.0977488 104.6909471  70.9669989  82.1435193 106.1426261
  74.5046677  80.2128981 102.5157676  74.5112720  79.1434435 103.1052591
  75.5238375  80.4479898 101.6205113  75.5333611  81.3257033 101.1001880
  76.7514855  79.5808896 101.2150059  76.9568753  78.9543852 102.0827140
  76.3985830  78.6099268  99.9479821  77.2392862  77.9163126  99.9683655
  75.1394790  77.7449709 100.0538996  75.0276120  77.1523571  99.1466743
  75.2278618  77.0791302 100.9136080  74.2674198  78.3856529 100.1791526
  76.3283879  79.4129126  98.5887675  76.0920419  78.7287480  97.7735716
  75.5548721  80.1781338  98.6578675  77.2903001  79.8876542  98.3967406
  78.0092088  80.3367082 101.0049100  77.9375796  81.5054940 100.6316823
  79.1264970  79.6288766 101.0827794  79.1299923  78.7070888 101.5195266
  80.4654064  79.9998676 100.6000931  80.6874330  81.0049285 100.9589661
  81.4228317  78.9119773 101.1010088  81.3884551  78.8499028 102.1886921
  81.1227642  77.9372987 100.7155363  82.7292343  79.2310245 100.6691766
  83.3735623  78.6402078 101.1112796  80.5794363  80.0076126  99.0574057
  80.0873934  79.1549593  98.3758500  81.3057656  80.9977875  98.4379316
  81.6497692  81.8247684  98.9259175  81.6569469  80.9653962  97.0120531
  80.6956652  80.9488355  96.4989290  82.4335681  82.2347599  96.5167377
  82.6985273  82.0334610  95.4783498  81.5619087  83.4460308  96.6034020
  82.1155641  84.3181914  96.2566060  80.6789299  83.3036581  95.9786490
  81.2536594  83.5993268  97.6373521  83.6986182  82.4753544  97.2204019
  84.1265760  83.2793792  96.8583214  82.4606112  79.7051315  96.6417687
  82.3908177  79.3440092  95.4932895  83.2918605  79.1271095  97.5489639
  83.5586278  79.5995157  98.4119503  83.8998787  77.7955161  97.4266650
  84.3926397  77.7267259  96.4569271  84.9218607  77.6364684  98.5797455
  85.4115448  78.5959360  98.7465671  84.3804220  77.3919047  99.4940861
  85.9919438  76.5778623  98.3515414  86.5110345  76.4360932  99.2995079
  85.4767794  75.6425854  98.1274437  87.0340943  76.7671706  97.3041610
  87.3571861  75.8212839  96.5217194  87.3216844  77.9506306  96.9645061
  82.8715137  76.6509168  97.4343372  83.1015781  75.5936491  96.8589275
  81.7066168  76.8324920  98.1397007  81.5506084  77.6396160  98.7434442
  80.5294502  75.8736849  98.1081764  80.9252111  74.8597521  98.0555025
  79.6723125  75.8457177  99.4241463  80.3062336  75.5139355 100.2464149
  79.3581532  76.8635487  99.6560407  78.4516694  74.9652529  99.3726654
  77.9283361  75.0450118 100.3254911  77.7803043  75.3522425  98.6064691
  78.7191820  73.4645833  99.0824108  79.8974169  73.0484970  99.2474820
  77.7591448  72.7204448  98.6975011  79.6766117  76.1762697  96.8299378
  79.3538537  75.2687672  96.1142616  79.4011534  77.4210632  96.4107805
  79.5681597  78.2436871  96.9905597  78.8478905  77.7422966  95.1192871
  77.8688791  77.2622101  95.0825520  78.7421101  79.2773194  94.9840073
  78.3232356  79.5289582  94.0098046  78.0940702  79.6677652  95.7691075
  79.7333423  79.7195194  95.0787964  79.6554091  77.1712687  93.9014588
  79.1112932  76.9792741  92.8185086  80.9353343  76.9490468  94.0504783
  81.4347579  77.1393907  94.9184497  81.7819816  76.4081217  93.0012227
  81.5900869  77.0080480  92.1115717  83.3074382  76.3918297  93.4845762
  83.6007365  77.3904835  93.8065399  83.4106645  75.7338967  94.3483016
  84.2329927  75.9212513  92.3707065  84.7952492  74.6371003  92.2188088
  84.5263239  73.8521457  92.9098937  85.7025741  74.3639760  91.1776754
  86.0738001  73.3565123  91.0597851  86.1387074  75.3478117  90.2949846
  86.8253920  75.1268283  89.4910414  85.6368703  76.6473183  90.5053177
  85.9451826  77.4473624  89.8488445  84.7751707  76.9107436  91.5132055
  84.4827078  77.9380585  91.6751333  81.5086741  74.8608263  92.8270792
  81.5076504  74.3243794  91.7128635  81.2003699  74.1810000  93.9317138
  81.2112950  74.6153619  94.8545618  80.8135298  72.7635503  93.9747625
  81.4588327  72.1190941  93.3784326  80.9169912  72.2949874  95.5310627
  81.6385790  72.9189882  96.0584848  79.9547239  72.4352001  96.0234112
  81.3429652  70.8036810  95.6231460  81.4658684  70.1429998  94.5728830
  81.5460087  70.2778343  96.7447429  79.3745078  72.6412539  93.3962916
  79.1187019  71.7733338  92.6007490  78.4660809  73.5233912  93.8027203
  78.7108681  74.2466327  94.4779313  77.0599935  73.6241354  93.3983592
  76.5316305  72.7264474  93.7191237  76.4049546  74.8536677  94.0641161
  76.9377442  75.7570217  93.7668740  75.3803544  74.9573571  93.7095628
  76.4119446  74.7308099  95.6326728  77.3589019  74.3291697  95.9921097
  76.2777579  75.7032783  96.1051188  75.2573415  73.7950944  95.9629865
  74.3091036  74.2501505  95.6788829  75.3485025  72.8678970  95.3973508
  75.2756750  73.5136781  97.4168935  76.1846175  73.1796865  97.7383234
  74.4414270  73.5877420  98.3406228  73.2262262  73.9342503  98.0764484
  72.9532667  74.1449970  97.1160527  72.5390061  73.9976699  98.8275958
  74.7844356  73.4428716  99.5980832  75.7574513  73.2618732  99.8436073
  74.0776608  73.5096033 100.3313241  76.9645115  73.7514503  91.8216601
  76.1699153  73.0341196  91.1395761  77.7535050  74.6368953  91.2748828
  78.3974579  75.2559593  91.7675565  77.7145222  74.7661524  89.7621608
  76.7242117  74.5030734  89.3915079  77.9693972  76.2390533  89.3997983
  78.9928751  76.4048820  89.7342811  77.8377006  76.5092016  87.8617017
  78.0266453  77.5637324  87.6611560  78.5642856  75.9015375  87.3215197
  76.8319948  76.2524863  87.5309297  77.0166941  77.2606657  90.1393880
  77.0689843  77.0533437  91.2089320  77.4199672  78.2623770  89.9909421
  75.5463789  77.2832032  89.7392115  75.0197395  78.0328481  90.3305130
  75.4617244  77.5312735  88.6811625  75.1048215  76.3030478  89.9179833
  78.5929837  73.7353141  89.0292845  78.1541078  73.2040714  88.0378345
  79.7879307  73.3109435  89.5288017  80.2295707  73.6958608  90.3641805
  80.5575814  72.2232987  88.8694525  80.6295528  72.5659373  87.8371174
  81.9608827  72.0181678  89.4915971  82.2790927  71.0660128  89.0683934
  82.9169322  73.1963209  89.1222267  83.8950737  73.0269465  89.5723837
  83.0207877  73.2556430  88.0391362  82.5028014  74.1324143  89.4993301
  81.9975491  71.9039310  90.9464656  81.8380703  72.7828266  91.3483038
  79.8572759  70.8347718  88.9274968  79.6935301  70.2324288  87.8773767
  79.1521842  70.4846935  90.0769871  79.2942694  70.9240575  90.9865310
  78.1150387  69.4162844  90.0654512  78.5904757  68.4551962  89.8742235
  77.4351956  69.4423432  91.4133085  76.6653137  68.6715479  91.4479265
  78.1715697  69.2540677  92.1943556  76.9796439  70.4187164  91.5724124
  77.0911018  69.6035642  88.9518945  76.5924275  68.5879663  88.5434231
  76.6827059  70.8093132  88.4022952  77.0135393  71.7246735  88.7074570
  75.6944669  70.8392746  87.2845439  75.0140755  70.0496659  87.6058019
  75.1041030  72.2979898  87.1023065  75.9146732  73.0218558  87.1869701
  74.6968942  72.3928831  86.0945812  73.9939662  72.6559005  88.1357189
  73.3348354  71.8013566  88.2854298  74.4425244  72.8845470  89.1015607
  73.1786808  73.8764344  87.6211669  73.8747423  74.6308043  87.2551131
  72.5753057  73.5603567  86.7706921  72.2682060  74.5169167  88.6488030
  72.1617298  74.0179420  89.5311335  71.5652816  75.7024583  88.5233224
  71.0624331  76.2297355  89.5568247  71.1786847  75.7812407  90.4657274
  70.5420049  77.1031357  89.4812424  71.4988273  76.3456270  87.3862349
  71.9724885  75.9754780  86.5622745  70.9729129  77.2180268  87.3229368
  76.1914223  70.5684191  85.8907553  75.4531242  70.1152811  85.0914589
  77.5104687  70.5020207  85.6937611  78.2159785  70.5651157  86.4278475
  78.0387201  70.3226802  84.3081325  77.2659550  70.4778634  83.5556791
  79.1171394  71.3748764  84.0178347  78.4674610  72.1872978  83.6967265
  79.9382070  71.8868560  85.2097454  80.6615226  72.6242988  84.8636837
  79.2712040  72.3475346  85.9388566  80.4633872  71.0533519  85.6754209
  80.1294058  71.0041033  82.8508523  80.8522142  71.8113488  82.7249958
  80.6554982  70.0830209  83.1039291  79.5780138  70.8622183  81.9219381
  78.5215137  68.9176452  84.1854699  79.3164973  68.4972881  85.0547104
  78.1112235  68.1908994  83.1264744  77.1487049  68.5020401  82.0524687
  77.6100297  69.1646903  81.3203709  76.2881876  69.0300965  82.4638340
  76.6953164  67.2110900  81.3756853  76.5706287  67.3311498  80.2995902
  75.7448605  66.8505662  81.7685480  77.8647531  66.2734504  81.7261987
  78.6261568  66.2885695  80.9458714  77.5259702  65.2426111  81.8208899
  78.4061417  66.7804892  83.0130846  77.8951452  66.2305173  83.8025087
  79.8931741  66.4475609  83.2983345  80.1156158  65.4400748  83.9889405
  80.9229315  67.1399347  82.7595134  80.7866301  67.9725656  82.1864299
  82.3132711  66.7887782  82.9293544  82.2799138  65.6992964  82.9195172
  83.2049952  67.3170595  81.7867150  84.2144552  67.0057736  82.0564662
  82.8407997  66.6651251  80.4240543  83.4909168  67.0627810  79.6456909
  82.9722481  65.5849048  80.4915047  81.8026735  66.8889579  80.1802105
  83.2813807  68.8458472  81.6823819  82.3244513  69.2142155  81.3127701
  83.4138459  69.2531618  82.6838458  84.3988346  69.3982982  80.7790393
  84.3606176  70.4885659  80.7782220  85.3679286  69.0699379  81.1553881
  84.2603049  69.0307806  79.7629663  82.9732107  67.2450397  84.3197551
  84.2064673  67.2272524  84.5678834  82.1078833  67.6926149  85.2864768
  81.1297740  67.8708243  85.0592905  82.3918882  67.9905565  86.7525999
  81.4659198  68.3039376  87.2359423  82.7133474  67.0720122  87.2440228
  83.4622754  69.0762059  86.9735607  83.9795861  69.2403411  88.0886720
  83.7483893  69.8517703  85.9036072  83.3848817  69.6574564  84.9711372
  84.6002269  71.0424699  85.9533793  84.4279525  71.5326617  86.9115398
  86.0796964  70.5280678  85.7761630  86.7847634  71.2979532  86.0913853
  86.2532844  69.6581611  86.4108113  86.3212888  70.1554043  84.2687483
  85.9872266  69.1347343  84.0830036  85.7258928  70.8067409  83.6282593
  87.7870030  70.2872785  83.9126862  88.0842360  71.3362370  83.9069855
  88.4052251  69.7848888  84.6568226  87.9986945  69.6860038  82.5781989
  88.0496376  68.6683584  82.5319202  88.1248224  70.3339508  81.4604304
  88.0335041  71.5588558  81.3128683  87.8411596  72.1559413  82.1165881
  88.1500560  71.9715976  80.3875571  88.2976597  69.7048334  80.3412594
  88.3357244  68.6860293  80.3301631  88.3945114  70.2291832  79.4716756
  84.2790367  72.1418733  85.0075834  83.5063594  71.8683815  84.0752781
  84.8398341  73.3255686  85.1640210  85.4039036  73.5705997  85.9782129
  84.7153418  74.4002628  84.2024649  83.6983192  74.3794269  83.8106283
  84.8368354  75.8290218  84.8311397  85.7985194  75.8906799  85.3403823
  84.8602994  76.5521752  84.0151411  83.7692508  76.2564522  85.8007295
  82.5342094  76.6747547  85.3079661  82.3860546  76.7881206  84.2436389
  81.4763534  76.9485334  86.2037758  80.4954417  77.1749609  85.8136043
  81.6797952  76.9316258  87.6025819  80.7597329  77.3288649  88.4700999
  81.1074603  77.2323835  89.3820994  83.0001559  76.4890584  88.0760361
  83.1821738  76.4655297  89.1396018  84.0408122  76.0943985  87.2064161
  84.9767705  75.6982684  87.5705069  85.6920141  74.1617498  83.0296236
  86.8236425  73.5868222  83.1722608  85.2902544  74.7118066  81.8368806
  84.3933698  75.1921243  81.7673620  85.9834922  74.7229118  80.5695057
  86.5209141  73.7925527  80.3869720  84.9487235  74.7685111  79.3890213
  84.4503444  75.7351596  79.4773280  85.5187945  74.6647892  77.9830474
  84.7067915  74.7074841  77.2577190  86.2065950  75.4914732  77.8083791
  86.0522044  73.7198444  77.8764160  84.0928107  73.5004415  79.5247923
  83.3504354  73.4739049  78.7262589  84.7335274  72.6202125  79.4531197
  83.5878695  73.5033938  80.4904044  87.1093420  75.7681310  80.5869394
  87.0401587  76.8318697  81.2598804  88.2599989  75.4590749  80.0014336
  88.4665695  74.5066859  79.6997107  89.3399964  76.3694092  79.7137203
  89.4821359  76.9960218  80.5940078  90.6865684  75.6583264  79.5160841
  90.5497038  74.8356103  78.8134047  91.3874105  76.3558682  79.0562822
  91.3194888  75.0993441  80.8256648  91.7756132  75.9286375  81.3655406
  90.5168607  74.7117705  81.4546806  92.3649073  74.0051878  80.6592576
  92.1103797  73.0182251  79.9698621  93.5583195  74.1670587  81.1853955
  93.7567823  74.9884880  81.7558440  94.2859061  73.4702603  81.0238572
  88.9840421  77.2727346  78.5771211  88.5082609  76.7913048  77.5585110
  89.3656577  78.5557242  78.5098815  90.2634823  79.2154503  79.5131674
  91.0975847  78.5764529  79.8041768  89.7348651  79.4833002  80.4274202
  90.7164102  80.4292564  78.7363186  91.6743734  80.2283863  78.2570527
  90.8679676  81.2701323  79.4126854  89.6195468  80.8013678  77.6361778
  90.0082117  81.3927770  76.8074609  88.7588213  81.3375340  78.0350857
  89.3290500  79.3347021  77.2722255  88.3366077  79.3198881  76.8217669
  90.1321427  78.7024350  76.1168726  89.7193828  78.7343616  74.9703151
  91.2257264  78.0133349  76.4495973  91.5315346  77.9501169  77.4203958
  92.0903809  77.3000860  75.5811765  92.3721243  78.0771369  74.8717278
  93.3559144  76.7299504  76.2292942  93.0923196  75.9566278  76.9512220
  93.9844343  76.2601484  75.4728917  94.0506163  77.7541976  76.8585445
  94.3617022  78.3977572  76.1886949  91.4160209  76.1394164  74.9073267
  91.8377168  75.7364663  73.7873027  90.3769449  75.5357373  75.5479535
  89.9983821  75.7973415  76.4572387  89.7103857  74.3555991  74.8519876
  90.4729302  73.7595121  74.3495664  88.9863876  73.4351555  75.8725093
  88.2673845  74.0179999  76.4494676  88.4228409  72.6678668  75.3413999
  90.0373964  72.7490706  76.8567578  90.5283133  71.9340083  76.3250924
  90.8077530  73.4788455  77.1030350  89.4518010  72.1980168  78.1604735
  89.9434989  71.1229725  78.6286475  88.6412040  72.8413176  78.8550608
  88.7011474  74.9018878  73.8461926  88.4121231  74.2816598  72.8550760
  88.1272568  76.0770507  74.1331541  88.1859286  76.5049409  75.0566104
  87.3554481  76.8857518  73.1713242  86.6872959  76.1438594  72.7337921
  86.5557130  77.9787643  73.8391657  87.1925367  78.7711704  74.2335250
  85.6302222  78.6318375  72.7600465  85.0405299  79.4265996  73.2174534
  86.2419118  79.0488270  71.9601530  84.9614041  77.8752789  72.3486192
  85.8165910  77.4154477  75.0738872  85.2436280  78.2108405  75.5498880
  85.1418540  76.6190202  74.7620713  86.5430724  77.0190328  75.7831770
  88.1614388  77.4979961  71.9890112  87.8481552  77.3472389  70.7949130
  89.3846182  77.9577952  72.3339678  89.7220104  77.9673550  73.2964693
  90.3488812  78.4852809  71.3776788  89.7621499  79.1204877  70.7140218
  91.4652254  79.2887754  72.1373711  92.1847617  79.6817264  71.4182007
  91.0121593  80.1148682  72.6856993  91.9780408  78.6284225  72.8363849
  91.0335695  77.4321436  70.4766695  91.5499382  77.7874328  69.4235509
  91.0539217  76.1254736  70.8597275  90.8617389  75.8132795  71.8110606
  91.3513985  75.0580761  69.9386460  92.2581771  75.3473527  69.4082983
  91.6513812  73.7434176  70.6847810  92.3913188  73.9327512  71.4618622
  90.7455216  73.4002618  71.1846135  92.1699082  72.6312207  69.7450498
  91.8140546  71.6748879  70.1278249  91.7100515  72.7744220  68.7675658
  93.6286522  72.5305006  69.5509919  93.9847325  72.3089478  68.3748371
  94.4336093  72.6202543  70.4827512  90.2918888  74.8848746  68.8523798
  90.6220439  74.8129895  67.6917316  88.9922110  74.9648213  69.1938535
  88.6359508  75.2296082  70.1125441  87.9711166  74.6470250  68.1783375
  88.2764203  73.7218985  67.6896213  86.5594791  74.4535149  68.8338102
  86.6402216  73.7334482  69.6472675  86.2376538  75.3976876  69.2733912
  85.4891621  73.9710487  67.8389089  85.4190876  74.6947948  67.0278293
  85.8238884  73.0311470  67.3987622  83.8736040  73.7301407  68.5187092
  83.8243902  72.1701768  69.4809646  82.8260887  72.0296968  69.8960207
  84.0679650  71.3319742  68.8276708  84.5510881  72.2197731  70.2922835
  87.8660227  75.8036269  67.1409407  87.5684170  75.5234584  65.9796128
  88.0621647  77.0656728  67.5080407  88.1655677  77.3296241  68.4878629
  88.1539853  78.1968400  66.6257914  87.3203389  78.1483694  65.9241573
  88.0097526  79.5161428  67.4389057  88.9161466  79.5563361  68.0418621
  88.0212466  80.8254424  66.6653737  87.9123242  81.6586941  67.3593518
  88.9641910  80.9207109  66.1278900  87.1954778  80.8344024  65.9547580
  86.7245356  79.4449788  68.2614182  86.6093557  80.3638720  68.8370604
  85.8711724  79.3268179  67.5933327  86.7746858  78.5944637  68.9408556
  89.3835113  78.1623785  65.7350456  89.2744281  78.5051315  64.5572242
  90.4748210  77.6733631  66.2608374  90.5240502  77.4784942  67.2609152
  91.7435703  77.3335786  65.5892157  91.9619212  78.2394657  65.0236997
  92.9125467  77.0528667  66.5633451  93.8104512  76.8109791  65.9939209
  93.0977658  77.9372084  67.1724022  92.6549757  76.2141281  67.2080689
  91.6413238  76.2040442  64.6588455  92.1874312  76.2523237  63.5074738
  90.7980799  75.1922149  64.9481332  90.3195817  75.1210064  65.8455181
  90.4660736  74.0895987  64.0333462  91.3863305  73.8028271  63.5251983
  89.9844682  72.9002451  64.8110197  90.8637415  72.3809181  65.1919434
  89.4363292  73.2753169  65.6759537  89.1337862  71.9031223  64.1473675
  89.7150229  70.9820265  63.2858018  90.7868141  70.8497431  63.2651000
  88.8967488  70.2376713  62.4519020  89.3555575  69.4834304  61.8292815
  87.5284016  70.4037038  62.3722964  86.7318055  69.6678457  61.5613065
  85.7920964  69.8463525  61.7754164  86.9100904  71.2426294  63.3200222
  85.8333137  71.3086560  63.3773051  87.7455211  72.0166200  64.2173994
  87.2931770  72.6787712  64.9409094  89.5531899  74.4843810  62.8843639
  89.8213882  74.0424527  61.7294084  88.5253882  75.2784688  63.1509390
  88.2562285  75.5892120  64.0854890  87.6543835  75.7913572  62.0262074
  87.4100339  74.9432081  61.3883983  86.3906617  76.4165160  62.6760979
  86.7243760  77.0701326  63.4819013  85.9166495  77.0505933  61.9264984
  85.2992598  75.4851710  63.2556835  85.7068177  74.7614828  63.9609806
  84.2424305  76.2105727  64.0704462  83.5131445  75.4917609  64.4422224
  84.7161119  76.7156971  64.9125028  83.7394365  76.9462130  63.4425965
  84.7001126  74.8860213  61.9978583  83.9005430  74.1963624  62.2684943
  84.2946605  75.6815539  61.3721286  85.4724832  74.3489605  61.4474854
  88.3104133  76.7403431  61.0746904  87.9646830  76.7038347  59.9095138
  89.3118267  77.6433808  61.4427449  89.6013964  77.7379815  62.4162937
  90.0367617  78.5103036  60.5963171  89.3691569  78.8216328  59.7936466
  90.4372796  79.8333134  61.2268633  90.8160072  80.4063622  60.3811421
  89.3093469  80.6582316  61.8361151  89.7177197  81.5792078  62.2532104
  88.5786944  80.9016803  61.0647211  88.8246421  80.0848860  62.6261790
  91.5147206  79.6135386  62.3306536  91.3255045  80.2820958  63.1708152
  91.4499753  78.5949817  62.7131702  92.9297793  79.8721522  61.7639042
  93.6694586  79.7145939  62.5481962  93.1219788  79.1856976  60.9397359
  92.9955739  80.8987076  61.4038359  91.2001765  77.7565595  60.0272681
  91.7789390  78.2681760  59.0671699  91.4128938  76.4610318  60.3631510
  90.7891013  75.9391369  60.9788778  92.5376244  75.6804232  59.8881170
  93.3762957  76.3569173  59.7256972  92.8325254  74.9913905  60.6793467
  92.3155949  74.8727865  58.6033770  91.2825827  75.0207966  57.9832942
  93.2647983  74.0094267  58.2044775  94.5415235  73.6863149  58.8957811
  94.3892928  73.5112868  59.9607070  95.2632723  74.4982259  58.8057312
  95.0258713  72.4083436  58.1699557  94.6562179  71.5049210  58.6551567
  96.1132636  72.3403414  58.1560018  94.4568427  72.5638531  56.7720432
  94.4091200  71.6057880  56.2548587  95.0749400  73.2238625  56.1641244
  93.0750972  73.1446583  56.9817040  92.7076164  73.6891394  56.1131568
  92.0399347  72.0833567  57.2139765  91.9953645  71.5829136  58.3621086
  91.3065365  71.6558604  56.2091746  91.2297658  72.1609620  55.3269912
  90.5440439  70.4505815  56.2378429  90.4710542  70.0341477  55.2334623
  91.0481457  69.7075385  56.8545134  89.1823391  70.7180185  56.7765018
  88.3191677  69.8113284  56.8288873  88.8390808  71.8897347  57.3474738
  89.5234629  72.6266874  57.5221558  87.4688622  72.2637628  57.7896606
  86.9237774  71.3243397  57.8824502  87.5383253  72.9999566  59.2062391
  86.5316744  73.2714420  59.5255050  87.9835707  72.3294197  59.9419760
  88.1469266  73.8991156  59.1195700  86.6390937  73.0474434  56.7825688
  85.5314065  73.4992361  56.9703701  87.0953300  72.9457128  55.5461197
  88.0715652  72.7293197  55.3415740  86.2677518  73.1259704  54.3110434
  85.9102765  74.1547158  54.2615420  87.2430103  72.8315402  53.0603222
  86.6875418  72.9503550  52.1294072  88.0770702  73.5334490  53.0765160
  87.6237356  71.8127195  53.1280977  84.8769317  72.4443034  54.2906793
  83.8097520  72.9414922  53.9190333  84.9505739  71.2097361  54.7381684
  85.8306464  70.7452432  54.9591497  83.7572396  70.3679597  54.9669275
  83.1020048  70.3931400  54.0960898  84.4508703  69.0598604  55.3498459
  83.7013062  68.2989221  55.5598378  85.0837724  68.7290866  54.5268631
  85.0648712  69.2200500  56.2361681  82.7413325  70.7746298  56.0585232
  81.6541905  70.1601661  56.2375416  83.0698874  71.8405195  56.8206202
  83.9137229  72.3749527  56.6155622  82.3496749  72.4178203  58.0121749
  81.4677336  71.8188586  58.2416054  83.2023468  72.3702495  59.2498072
  84.0312049  73.0446570  59.0299213  82.3239369  72.8047530  60.5141595
  82.9397245  72.7713025  61.4128634  81.9511253  73.8188227  60.3664979
  81.4824032  72.1206129  60.6242884  83.8119284  70.9948846  59.5945143
  84.4073638  71.0787573  60.5047539  83.0120202  70.2704728  59.7488528
  84.4487595  70.6633885  58.7743672  81.9028746  73.8666720  57.6531856
  82.6688844  74.8570119  57.6410660  80.6432894  74.1169013  57.5289626
  79.9642142  73.3560767  57.5566737  79.9682541  75.4158957  57.3387235
  80.4045975  76.1302577  58.0375442  80.2197953  75.8908056  55.8726165
  81.2779410  75.7579505  55.6477960  79.5766029  75.0673615  54.7717404
  79.8250279  75.4986961  53.8017438  79.9463182  74.0437230  54.8189836
  78.4945078  75.0677390  54.9014866  79.7956987  77.2826190  55.8322888
  79.7798788  77.5934761  54.9036292  78.4796703  75.4176389  57.7188974
  77.8496767  74.3215569  57.6658464  77.9548541  76.5414540  58.1645886
  78.4794794  77.4109348  58.2579562  76.5359875  76.6452061  58.5750065
  76.3654682  77.6889095  58.8415726  75.6453450  76.2430098  57.4101322
  74.5992881  76.3182972  57.7093356  75.8302912  76.9063190  56.5653205
  75.8672609  75.2157288  57.1209678  76.1606791  75.8296724  59.8916740
  75.0080096  75.5473597  60.2355193  77.2152766  75.5462673  60.7224325
  78.1568051  75.8787638  60.5118354  77.1762968  74.7551512  61.9954325
  76.1302625  74.4588972  62.0603072  78.1483423  73.5540149  61.9111999
  79.1740295  73.9172777  61.9748158  77.9887920  72.8996701  62.7682463
  77.9720698  72.7214636  60.5821027  78.3114543  73.3309773  59.7437596
  78.6269148  71.8516231  60.6282158  76.5525645  72.2432532  60.2893683
  75.8877584  71.8383347  61.2294150  76.0477734  72.3255620  59.0807392
  76.6226946  72.6672843  58.3112092  75.0807760  72.0472271  58.9108842
  77.4768849  75.5103326  63.3074851  78.2088483  76.4814176  63.3298776
  76.8284184  75.0767236  64.3628786  76.2108868  74.2654786  64.3333781
  76.9089030  75.6843094  65.6749989  77.6444519  76.4878221  65.7160368
  75.5176889  76.3084882  66.0421338  75.5747442  76.7676001  67.0300928
  75.2529366  77.0660246  65.3048699  74.7573170  75.5270485  66.0488725
  77.2982577  74.5523360  66.6513529  76.4945055  73.6860064  66.9899890
  78.5312123  74.5893213  67.1310905  79.1266095  75.4087948  67.0078580
  79.1878352  73.5529402  67.8517419  78.6370294  72.6375372  67.6348360
  80.6326413  73.4492451  67.3934060  81.0510563  74.4560931  67.3621195
  81.1894946  72.8971610  68.1499656  80.8985078  72.7670787  65.9978071
  80.2659645  71.8800980  65.9627615  80.6264159  73.7346715  64.8460153
  80.8197268  73.2341230  63.8969763  79.5863908  74.0597053  64.8809702
  81.2809532  74.6022400  64.9373320  82.4237162  72.4885955  65.8483442
  82.6147765  72.0157271  64.8854940  82.9727642  73.4288313  65.9068512
  82.7529476  71.8265852  66.6489659  79.1549398  73.7316364  69.3626501
  79.2248951  74.8448442  69.9513221  78.9567110  72.6515839  70.1486260
  78.7824346  71.7167652  69.7809800  78.9711255  72.7201311  71.6681929
  78.6660085  73.7362206  71.9181484  77.9706743  71.6191957  72.2443044
  78.2822608  70.6272318  71.9174718  78.0047320  71.6214224  73.3346549
  76.5881935  71.8909707  71.7852061  76.1973175  73.0156720  71.4262619
  75.7278768  70.8972057  71.7261115  74.7775723  71.0648930  71.3942391
  76.0112543  69.9598801  72.0116023  80.3753719  72.5219319  72.3359341
  81.0837219  71.5796895  71.9755989  80.7677510  73.3616158  73.3194434
  80.3211326  74.2601286  73.4992343  81.8863120  73.0631434  74.2347693
  82.2535557  72.0436368  74.1172132  83.1793989  73.8241762  73.9248074
  83.6046877  74.2736295  74.8232633  84.1251921  72.7551771  73.2744126
  85.0779962  73.2190004  73.0202823  84.2943908  71.9419715  73.9789588
  83.6613967  72.3618097  72.3702462  82.9351017  74.9606560  72.9602015
  83.8733418  75.4786304  72.7633211  82.5349997  74.5648351  72.0264017
  82.2187737  75.6576331  73.3939552  81.2893858  73.2466228  75.6693533
  82.0032701  73.6117368  76.6084237  80.0210575  73.0062610  75.9372833
  79.3673667  72.5890376  75.2739417  79.4389834  73.3278940  77.2369525
  79.8897988  74.2510426  77.6007288  77.9175428  73.5871924  77.0871267
  77.4700265  73.7353034  78.0700983  77.7544251  74.5038696  76.5211217
  77.0965148  72.1868716  76.2422950  75.8245702  72.4312224  76.1329947
  79.7767722  72.3022253  78.2906775  79.2037032  72.3898713  79.3779061
  80.6884968  71.3784479  78.1046490  81.2379098  71.3258115  77.2460264
  81.0437013  70.3149613  79.0773524  82.0659446  69.9775113  78.9037662
  81.0067273  70.7106633  80.0919887  80.0761122  69.1420487  78.9385847
  79.7127567  68.4834640  79.9133149  79.6587330  68.8998938  77.6750058
  79.9516386  69.4404204  76.8609214  78.7120694  67.7953204  77.3786504
  78.9005568  67.4427659  76.3639643  78.9299807  66.9643568  78.0506735
  77.2273525  68.1372535  77.5022763  76.4630968  67.2649651  77.1005074
  76.7895007  69.1941202  78.2413634  77.4398349  69.8533013  78.6698195
  75.3711779  69.5349034  78.5252033  74.9912576  68.6714270  79.0707773
  75.3711622  70.8687296  79.3269799  76.0147965  70.7542677  80.1996123
  75.8100575  71.6502282  78.7084293  73.9758819  71.3259708  79.7940562
  73.4091747  71.3281806  78.8631168  73.4114455  70.4293619  80.9176554
  72.4275637  70.7912352  81.2135850  73.3285086  69.4035804  80.5568565
  74.0815809  70.4578999  81.7772984  73.9913971  72.6712629  80.5327985
  72.9764274  72.9335116  80.8330255  74.6231835  72.5935739  81.4164033
  74.3853925  73.4441825  79.8720058  74.3556116  69.6165032  77.3597267
  73.1995342  69.3013731  77.4558940  74.8698434  69.9022001  76.1761690
  75.8643116  70.0999836  76.0568013  74.1156839  69.9789822  74.8849456
  73.2563540  70.6365235  75.0123722  74.7536937  70.4332190  74.1250756
  73.6235880  68.5851286  74.3745311  74.3551933  67.6342598  74.2407434
  72.3127912  68.4894767  74.1266573  71.6509807  69.2145236  74.4052661
  71.6585748  67.3418270  73.4289179  72.3897904  66.5473973  73.5746238
  70.3342968  66.8372132  74.0195156  69.5270457  67.4451060  73.6128450
  70.1726399  65.8170098  73.6697641  70.2225132  66.8433309  75.4511814
  71.1598091  66.4778407  76.1513129  69.0633834  67.2060321  76.0345852
  68.9724643  67.1761362  77.0515262  68.2773059  67.5117429  75.4609424
  71.4108525  67.6467324  71.8953990  70.9105819  66.6623095  71.1909723
  71.7557350  68.8762613  71.3611362  71.9733002  69.6783330  71.9523784
  71.8504388  69.1848657  69.9627752  72.2552078  68.3183045  69.4393206
  70.4695226  69.4141257  69.3757119  70.4814144  69.1768998  68.3120633
  69.7559627  68.7361774  69.8454313  70.0292574  70.8023981  69.5656602
  69.5243266  71.1205384  70.8358383  69.7243787  70.4861048  71.6863524
  68.7578686  72.2778793  70.9717696  68.3243522  72.5155595  71.9320621
  68.5444538  73.1131970  69.9208061  67.8217544  74.1976478  69.9563770
  67.9191981  74.6261678  70.8319130  69.0489825  72.8038710  68.5984154
  68.8889786  73.4874548  67.7789882  69.7404394  71.6191505  68.4014416
  70.0542526  71.3151690  67.4137942  72.8668163  70.2739840  69.6712207
  73.2052179  70.4800804  68.5241114  73.2722156  70.9893672  70.6036146
 109.2210504  59.2591343  66.7537164 110.0515574  59.7475432  66.3621453
 108.7572892  58.7101719  66.0031247 108.5530216  59.9614933  67.1310855
 109.6472078  58.3523216  67.8351763 110.2813604  57.5690025  67.4192343
 110.5356599  59.1594322  68.9030991 111.4110795  59.5840163  68.4104675
 109.9619467  59.9923289  69.3092866 110.9683517  58.2442648  70.0156958
 110.0643888  57.8287279  70.4613123 111.5079990  57.4149363  69.5595806
 111.9869133  58.8644958  71.3635607 113.3075814  59.6509828  70.3546336
 114.0495061  60.1009107  71.0126660 113.7858058  58.8964663  69.7290209
 112.8701191  60.4216362  69.7196643 108.4686640  57.6066164  68.4494915
 107.5714924  58.2582218  69.0460948 108.5326493  56.2655123  68.4557996
 109.3562084  55.7435838  68.1599788 107.4018419  55.4029227  68.8980211
 106.4778651  55.9447552  69.0975395 107.0442162  54.4282471  67.7550897
 106.2167740  53.7905520  68.0670038 106.7523808  54.9941186  66.8711080
 107.9102638  53.8083638  67.5207391 107.8343451  54.7563823  70.2119075
 108.0128395  53.5456658  70.2697978 107.8706717  55.6032409  71.2328481
 107.6936292  56.5995947  71.1098767 108.1692802  55.2386816  72.6863045
 109.1806868  54.8322293  72.7097620 108.0719264  56.4770988  73.6148739
 108.2666719  56.0213774  74.5852703 109.0740201  57.5792087  73.3908560
 108.8953864  58.3838421  74.1050164 110.0821103  57.1881282  73.5307382
 108.9716308  57.9646510  72.3768571 106.7995244  57.1176237  73.5182562
 106.4829295  57.3508920  74.4141599 107.1746905  54.2540380  73.1781197
 105.9755985  54.2180814  72.7589319 107.6516916  53.3509505  74.0631208
 108.6440702  53.3052698  74.2958309 106.8889983  52.3709510  74.7715451
 106.3417053  51.8548834  73.9835586 107.7796802  51.4123570  75.5396476
 108.3722827  51.9815317  76.2558099 107.1497567  50.7343441  76.1149318
 108.7509136  50.5616349  74.6408782 108.1995920  50.1583049  73.7919739
 109.5306711  51.2075642  74.2370272 109.3886696  49.4226392  75.4186636
 109.0357010  49.0938952  76.4848880 110.4926925  48.8544292  74.9029971
 110.8190985  49.1240858  73.9763151 111.0028117  48.1543631  75.4404604
 105.8574363  52.9481746  75.7632338 104.8682405  52.2680039  76.0641667
 106.0247918  54.1713024  76.2759797 106.8980846  54.6868572  76.1635385
 105.0347105  54.9147584  77.0345931 104.5057703  54.1443863  77.5945423
 105.6905282  55.8896051  78.0056045 104.9060512  56.3332270  78.6173662
 106.3310680  55.3146712  78.6756513 106.5023406  56.9935162  77.4313712
 107.2848068  57.6667357  78.1507655 106.5263355  57.1602023  76.1985168
 103.9322646  55.6033138  76.2146435 102.9485224  55.9598609  76.8588612
 104.0128983  55.6878354  74.8682723 104.7114123  55.1522343  74.3521932
 103.1803786  56.4986360  73.9678245 103.2903680  57.5206691  74.3303870
 103.6113185  56.3797723  72.5307176 102.9620654  56.9982263  71.9127483
 104.6213648  56.7768399  72.4292438 103.5873507  55.0851606  72.0542900
 104.3489719  54.5880597  72.4176932 101.7572355  56.0507097  73.9869003
 101.3896454  55.1000990  74.6843348 100.8486569  56.8348449  73.4185097
 101.0994089  57.6766757  72.8996944  99.3256398  56.5836754  73.4638710
  99.1610315  56.2668003  74.4942973  98.4489544  57.8259320  73.1979214
  98.4980570  58.0767363  72.1386145  97.4104189  57.5839969  73.4214127
  98.8753515  59.0709865  74.0386562  99.6587181  59.5848473  73.4819005
  98.0188931  59.7441862  74.0793385  99.3949007  58.8807539  75.5167378
  98.7039654  58.1825197  76.3209383 100.5097572  59.3598438  75.8615332
  98.8867572  55.4902985  72.4583089  99.5036061  55.2774912  71.4280626
  97.8283457  54.7475525  72.7376429  97.2186600  54.9613492  73.5268712
  97.3846184  53.5681826  72.0046587  97.9916541  53.5390489  71.0996870
  97.6396422  52.2659845  72.8465927  97.0309260  52.4008269  73.7406174
  97.1103981  50.9182752  72.2068541  97.3398419  50.0855582  72.8723254
  96.0320315  50.9825158  72.0641639  97.5956404  50.7578109  71.2432255
  99.1105981  52.1417290  73.2305503  99.2584249  51.2324824  73.8132877
  99.7196794  52.0999453  72.3279856  99.4040816  53.0062993  73.8277367
  95.9681210  53.6312189  71.5148357  95.0534201  53.9306428  72.2787707
  95.7503861  53.0611438  70.3079356  96.4150828  52.4331583  69.8539736
  94.5517080  53.2922823  69.5513592  93.7274965  53.5804693  70.2046803
  94.9628632  54.3063174  68.5586224  94.1146921  54.5590918  67.9228176
  95.3067306  55.2028051  69.0750825  95.7700488  53.9091242  67.9455604
  94.0855725  52.0158777  68.7591117  94.9108614  51.1790668  68.3969052
  92.7934105  51.9287861  68.5270955  92.1756507  52.7055797  68.7656067
  92.0464685  50.8285298  67.9445204  92.7312438  50.2111480  67.3638721
  91.4147288  49.9331227  69.0784553  92.2000138  49.5966618  69.7553929
  90.7188045  50.5297084  69.6685492  90.6690411  48.6964913  68.4918476
  89.9375259  49.0135047  67.7488523  91.7076184  47.7504581  67.8754017
  91.2040357  46.8779793  67.4579952  92.2485929  48.2695320  67.0838249
  92.4106230  47.4298067  68.6442795  89.9917528  47.9313508  69.6748228
  89.4616456  47.0596465  69.2894295  90.7533697  47.6084847  70.3830813
  89.2846138  48.5920606  70.1768864  90.9304428  51.3720432  66.9696082
  90.1706019  52.3221623  67.2156821  90.8942891  50.7877929  65.7698722
  91.4156426  49.9345323  65.5678801  90.1254665  51.2704133  64.6044631
  89.3458292  51.9416561  64.9663302  90.9591422  52.1762242  63.6095086
  91.6393029  51.4479933  63.1685356  90.1657199  52.8835543  62.4536097
  90.8541667  53.4706539  61.8460178  89.6836084  52.1298674  61.8300541
  89.4078297  53.5392059  62.8808220  91.6489985  53.3461967  64.3693487
  92.2157817  53.9543133  63.6648482  90.8907835  53.9621952  64.8539153
  92.3243374  52.9417174  65.1241731  89.4665269  50.0277373  63.8911777
  90.1220880  49.0964942  63.4777168  88.1317956  49.9691911  63.6957949
  87.5538779  50.6643117  64.1679300  87.2451219  49.0778664  62.9058321
  87.8523948  48.1739326  62.9548682  85.8614470  48.9194295  63.5216190
  85.3347233  48.0972633  63.0376533  85.9741904  48.5902550  65.0497820
  84.9761659  48.4802602  65.4715146  86.5284753  47.6603746  65.1811470
  86.4976662  49.3997279  65.5582902  85.1709936  50.1082137  63.3444184
  84.2744490  50.0273712  63.7338246  87.0300640  49.3478343  61.4451103
  87.2161050  50.4785851  60.9583686  86.7514958  48.3350452  60.6188131
  86.5127142  47.4077167  60.9701894  86.7435043  48.3932559  59.1085295
  86.7988811  47.3710919  58.7368573  85.7791989  48.7944056  58.7969863
  87.8384855  49.2090045  58.4007305  87.4642077  50.0858549  57.5938226
  89.0904610  48.9992491  58.7736259  89.3786159  48.2372188  59.3884475
  90.1693335  49.8451725  58.3328213  89.8233538  50.8764576  58.2694490
  91.2896104  49.6519065  59.3762513  92.1481534  50.2668876  59.1071485
  90.9255716  49.9480459  60.3595525  91.5874811  48.6036379  59.4003925
  90.6592850  49.5671112  56.9370275  91.6261057  50.1946070  56.4970993
  89.9929402  48.7013255  56.1409843  89.1721506  48.1711705  56.4336927
  90.4252478  48.4488993  54.7307329  91.4604938  48.7772606  54.6410239
  90.3306917  46.9329143  54.4396081  90.3925578  46.8592228  53.3533088
  91.4632181  46.1900642  55.2174478  91.4019506  45.1210991  55.0159336
  92.4341548  46.5651258  54.8923065  91.3459160  46.3656250  56.2859007
  89.1585454  46.3260828  54.8801241  88.4056027  46.6385418  54.3370517
  89.6738615  49.2938058  53.6771800  89.9859976  49.3356433  52.4710184
  88.7371525  50.1896455  54.0458811  88.2468048  50.0870779  54.9347691
  88.2620590  51.4084665  53.3042595  88.7663516  51.3903629  52.3385079
  86.7947234  51.2920965  53.2242827  86.5218250  50.2575859  53.0172674
  86.3547235  51.5510864  54.1869967  86.2703133  52.1221032  52.2318917
  85.3527707  51.8477824  52.0269779  88.6932468  52.7823220  53.7895884
  89.3114155  52.9370659  54.8464890  88.6112314  53.8011736  52.8748546
  87.9242680  53.8253138  52.1210691  89.5257176  54.9779082  52.8956246
  90.5412242  54.6233335  53.0719117  89.5162690  55.4391265  51.9075687
  89.2002045  56.0505821  53.9330724  90.1511043  56.7597395  54.1813737
  87.9641937  56.1800978  54.4585120  87.0980339  55.8136378  54.0651223
  87.8505274  56.9367566  55.7440109  88.3633127  57.8748324  55.5319992
  86.3937521  57.3066994  56.1506275  85.8286317  56.3756201  56.0899213
  86.2576655  57.8538107  57.5682787  85.2122444  58.0856030  57.7696364
  86.6082456  57.1077406  58.2812296  86.8553900  58.7599051  57.6677240
  85.8759580  58.3937645  55.2152561  85.8470296  59.3581133  55.7217574
  86.5313672  58.5066517  54.3520822  84.4526671  57.9596619  54.7732529
  84.0382559  58.7095606  54.0989404  84.5088139  57.0000325  54.2584519
  83.8126527  57.8650642  55.6500829  88.5842409  56.2247182  56.9433573
  89.4997702  56.8038641  57.4981419  88.3819805  54.9924244  57.2941064
  87.7136269  54.3771726  56.8305716  89.1039837  54.3625855  58.4015446
  88.8433432  54.8630749  59.3331271  88.7837275  53.3252094  58.4964069
  90.6058053  54.4071661  58.2116123  91.3133007  54.7636522  59.1855501
  91.1112535  54.2050677  56.9879099  90.5202619  54.0097810  56.1792586
  92.5517883  54.2359385  56.6508825  93.0512616  53.5409434  57.3249985
  92.7692512  53.8210484  55.2253927  92.3918785  52.8054902  55.1087208
  92.1580099  54.4625135  54.5909436  94.1743754  53.8571803  54.7039001
  94.5858742  54.8654844  54.7114858  95.0327023  52.9132939  55.5805330
  96.0617704  52.9198674  55.2220407  95.0062862  53.2540998  56.6159284
  94.6346629  51.9000583  55.5227126  94.1214682  53.2422186  53.2331952
  95.1218699  53.2430372  52.8015173  93.7470975  52.2193649  53.2783713
  93.4578081  53.8429805  52.6109329  93.1594590  55.6843076  56.8464692
  94.2744639  55.7661485  57.3755205  92.4720130  56.6961665  56.3230932
  91.6012731  56.5733108  55.8083733  92.8907513  58.0682045  56.4330520
  93.8366518  58.1618580  55.8995247  91.9399154  59.0809069  55.6950785
  91.8839962  58.8352769  54.6336743  90.9275225  59.0011771  56.0936470
  92.4566031  60.4917383  55.8745716  91.6704919  61.1991979  55.6092677
  92.6938585  60.6570311  56.9259203  93.7306428  60.7869735  55.0040155
  94.1270204  59.9275001  54.1871800  94.2691897  61.9064810  55.0239949
  93.1475383  58.4312200  57.8970401  94.0626521  59.1375422  58.2181860
  92.2207309  58.0770065  58.7990168  91.3591891  57.5832210  58.5642836
  92.3684022  58.3650358  60.1835013  92.6599772  59.4034341  60.3402366
  90.9771241  58.0663816  60.8594488  90.6730183  57.0758564  60.5220864
  90.9823969  57.8963955  62.4148532  89.9692873  57.6945978  62.7628657
  91.6326055  57.0649289  62.6873508  91.3509127  58.8113751  62.8800054
  89.9765368  59.1524548  60.3981277  90.1156076  60.0649714  60.9788563
  90.1534235  59.4089321  59.3543464  88.5061386  58.6028344  60.5851448
  87.7906796  59.3596002  60.2634215  88.3754140  57.7022871  59.9846153
  88.3364581  58.3665092  61.6360649  93.4971219  57.4607213  60.8098128
  94.1490457  57.9829452  61.6899648  93.7194167  56.2445252  60.3633813
  93.1362655  55.8023404  59.6530706  94.8256062  55.3869759  60.8325133
  94.8524822  55.3807445  61.9214912  94.5824745  53.9481031  60.3408892
  95.3938370  53.3054640  60.6815236  93.6372446  53.5822628  60.7420840
  94.5435302  53.9366393  59.2514302  96.1727431  55.9334048  60.3753584
  97.1186931  55.7462323  61.1589999  96.3271120  56.5856987  59.2061646
  95.6358046  56.5465543  58.4570894  97.5430187  57.4520972  58.8649412
  98.3778256  56.7971581  59.1135317  97.7463376  57.8096309  57.3821485
  96.9242241  58.4522975  57.0669978  98.6617715  58.3955071  57.2927074
  97.8332379  56.6271767  56.4096716  98.6438528  55.9750500  56.7376399
  96.9105293  56.0523466  56.4873203  98.0708440  56.9863035  54.8811860
  98.9516939  57.6224744  54.7946411  98.2814256  56.0723099  54.3262444
  96.9383124  57.6566065  54.2837733  96.6209079  58.5330546  54.6964502
  96.3116136  57.2042087  53.2580877  96.8184242  56.3302490  52.3614230
  97.7687562  55.9795342  52.4717149  96.2500404  56.0213430  51.5729093
  95.0828615  57.5385946  53.0688494  94.6148980  58.1576261  53.7310753
  94.5767300  57.1844669  52.2573215  97.5802257  58.7255546  59.7062663
  98.6253202  59.0751063  60.3298504  96.4641201  59.4341227  59.9083685
  95.5489291  59.1571882  59.5535293  96.4552542  60.6849723  60.6667106
  97.2572330  61.3114765  60.2764933  95.1734284  61.4749650  60.4159774
  95.0964609  61.7254074  59.3584612  94.3077676  60.8587371  60.6600646
  95.1441254  62.8192479  61.2934436  94.1461911  63.2555600  61.2617463
  95.3551065  62.5797076  62.3359102  96.1670380  63.8379564  60.7837567
  97.1707229  63.4142202  60.8135108  95.9600171  64.0935373  59.7441208
  96.0932190  65.0288774  61.6217710  96.5423711  64.9402013  62.5334645
  95.5421768  66.1947772  61.3894541  94.8012844  66.4205110  60.3604202
  94.6240461  65.6748932  59.6867722  94.3909389  67.3432010  60.2189188
  95.6535643  67.1716812  62.2668675  96.1709171  67.0231503  63.1329972
  95.2212865  68.0775160  62.0795198  96.8732995  60.5236868  62.1609178
  97.5887579  61.3112783  62.7053551  96.4204761  59.4275425  62.8103080
  95.8154274  58.7193044  62.3954768  96.7845834  59.1892464  64.1811901
  96.5337059  60.1293657  64.6737803  95.9755978  58.0170477  64.8328561
  96.0733495  57.1392111  64.1944875  96.4427691  57.7709806  65.7874025
  94.5095436  58.2607890  65.0755915  94.1628882  58.5127626  64.0733479
  93.8235867  57.0031505  65.6464616  92.7665798  57.2080494  65.8118818
  93.9284590  56.1802827  64.9402864  94.2939520  56.7308865  66.5927305
  94.1199434  59.4241981  65.9110865  93.0335073  59.4657914  65.9931627
  94.5549636  59.3207184  66.9048905  94.4831837  60.3421955  65.4497695
  98.2547812  58.9101939  64.3849969  98.7787918  59.1181106  65.5238422
  99.0302850  58.4567583  63.4114657  98.6504074  58.1997836  62.5005283
 100.4712866  58.2639229  63.4837271 100.7138417  57.7320376  64.4037418
 100.7878629  57.6297327  62.6557028 101.2825649  59.6087593  63.4399377
 102.2057231  59.6931250  64.2425131 100.7660077  60.6322328  62.7172928
  99.9871152  60.5287335  62.0675418 101.3002735  62.0155653  62.8125253
 102.3770857  61.8961288  62.6922156 100.7140696  62.9428281  61.6949553
  99.6280856  62.9655702  61.7793616 101.0671001  63.9626792  61.8527979
 101.1102839  62.4775502  60.2515771 102.1941299  62.3806108  60.1998997
 100.6921255  61.4851369  60.0759999 100.6511750  63.4014792  59.1488985
 100.6864152  62.8876790  58.1876927  99.6162839  63.7010094  59.3134227
 101.5804641  64.6549493  59.1249745 101.4903029  65.1979571  60.0653332
 102.6206205  64.3424865  59.0359091 101.2195088  65.5637681  57.9741341
 101.8495907  66.3922819  57.9765370 101.3277448  65.0489565  57.0772757
 100.2335004  65.8782818  58.0761525 101.0248562  62.6827571  64.1441903
 101.9143270  63.2610745  64.7595575  99.8095537  62.5125376  64.7049415
  99.0319373  62.1520703  64.1523031  99.3872658  62.7883887  66.1122138
  99.6883079  63.8224767  66.2773034  97.8541553  62.8374839  66.3665419
  97.4862783  61.8186865  66.2492884  97.7222286  63.1049349  67.4151879
  96.9382990  63.7105767  65.5896769  96.8600951  63.2922439  64.5863948
  95.9510061  63.6361259  66.0436811  97.2653460  65.1945030  65.4432811
  97.8585528  65.7615431  66.4098613  97.0160231  65.7867320  64.3879082
 100.1550663  61.9195822  67.1404612 100.2062544  62.3152219  68.2967112
 100.9100660  60.8941518  66.7739972 100.8430944  60.5246717  65.8247268
 101.8850325  60.1545762  67.5488148 102.7662568  60.0330262  66.9188954
 102.1742788  60.7902090  68.3855564 101.5566755  58.7819164  68.1252850
 102.3549331  58.2493034  68.8633542 100.3627121  58.2542404  67.7980247
  99.7908234  58.5878897  67.0221725  99.7648925  57.1229607  68.5505051
 100.0599990  57.2125017  69.5962046  98.2044930  57.1454412  68.6038160
  97.8203556  57.0498701  67.5875470  97.8624615  56.2711589  69.1576164
  97.5797506  58.4294382  69.2562788  98.2477845  58.7754441  70.0466494
  97.4319944  59.5555247  68.2476525  96.9968600  60.4266063  68.7367485
  98.4118426  59.8161887  67.8471668  96.7824075  59.2326242  67.4354911
  96.2205658  58.0765244  69.8196257  95.7754108  58.9607392  70.2765798
  95.5754161  57.7188391  69.0157307  96.3299182  57.2948820  70.5714071
 100.2963015  55.8404081  67.9600246 100.8698659  55.7783551  66.8793343
 100.0742358  54.6703823  68.5501572  99.6899459  54.6780561  69.4957953
 100.2641345  53.2949163  68.1334345 100.8711297  53.2719270  67.2279681
 101.0031349  52.4834055  69.2733142 100.4389512  52.5529730  70.2039726
 101.0498981  51.4276430  69.0065845 102.3910403  53.0232716  69.4753071
 102.8851416  53.1077932  68.5074997 102.3268136  54.0291191  69.8896460
 103.2394663  52.1599502  70.3932348 103.0868343  51.1004604  70.1895420
 104.3011823  52.3629715  70.2525528 102.7982124  52.5149955  71.7891241
 102.3350401  53.4174530  71.8898807 102.9348385  51.7976649  72.9271711
 103.6338851  50.6987272  72.9764040 104.1011637  50.3528059  72.1385411
 103.7129514  50.1840748  73.8529737 102.5547115  52.3255742  74.0454086
 102.1602631  53.2662960  74.0578654 102.6486845  51.7999157  74.9154472
  98.9404547  52.6794499  67.8725632  98.0418746  52.7908354  68.7193153
  98.7573153  52.1740979  66.6723010  99.5096626  51.8619554  66.0588504
  97.4557401  52.0261449  66.1338320  96.6806614  52.2665982  66.8613788
  97.2034609  53.0318289  65.0108414  97.6743485  52.6292709  64.1140527
  95.7217279  53.1675994  64.7667704  95.5490087  53.8864686  63.9661918
  95.3096202  52.1998395  64.4804701  95.2339938  53.5146538  65.6769955
  97.9161641  54.4298949  65.2138284  97.6838914  55.0826457  64.3731282
  97.5616836  54.8887978  66.1378872  98.9945863  54.2837829  65.2735182
  97.2796733  50.5377256  65.7510768  97.8118870  50.1347795  64.7332428
  96.3718127  49.8160142  66.4936882  95.9728974  50.1441631  67.3740670
  95.9023409  48.5144930  66.0791272  96.6891753  48.0060380  65.5230531
  95.6274166  47.6528669  67.2900992  96.4116764  47.8232551  68.0263317
  94.6895470  47.9743739  67.7419243  95.5432162  46.1825012  67.0068258
  94.3928951  45.6729154  66.3972942  93.5240269  46.2898799  66.2236086
  94.4211401  44.2913169  66.0146809  93.6265353  43.8904773  65.4026501
  95.4645463  43.4591610  66.4263375  95.3889751  42.3879807  66.3096731
  96.6104262  44.0331695  66.9914281  97.4809685  43.4188890  67.1740576
  96.6436812  45.3635716  67.3152818  97.5105113  45.7817200  67.8048425
  94.7644202  48.6091363  65.0836896  93.8658592  49.3609002  65.4608701
  94.7628619  47.9761475  63.8983657  95.5265154  47.3647298  63.6077409
  93.6885217  48.0726347  62.8801882  92.9596484  48.7868601  63.2623656
  94.2301881  48.5725236  61.5671773  93.4441117  48.3067592  60.8613599
  94.5603211  50.1192177  61.6786510  94.9525873  50.4775709  60.7263301
  93.6512912  50.6685530  61.9256700  95.3037294  50.2779428  62.4593485
  95.5679337  47.9464447  61.0959055  95.8573218  48.3836734  60.1411827
  96.3428190  48.1453072  61.8368640  95.4450274  46.8690292  60.9804683
  92.9842295  46.7357560  62.6663215  93.4948850  45.6685800  63.0305306
  91.6995500  46.7580083  62.2655867  91.1726416  47.6032216  62.0486237
  90.9851025  45.5528866  62.1183981  91.6509450  44.7980822  61.6982540
  90.4428949  45.1371470  63.5488126  90.0770803  44.1108529  63.5121354
  91.2646995  45.1576659  64.2660825  89.1493213  46.2021128  64.1108812
  89.5034168  47.4413370  63.9429627  89.8136482  45.7041615  61.1782088
  89.2649584  46.7769777  60.8871816  89.5077510  44.5520174  60.5820992
  89.8838762  43.6546140  60.8888990  88.5884465  44.4357984  59.4077678
  87.7296191  45.0303986  59.7237127  89.2734691  44.9696738  58.1311837
  88.5909215  44.8788238  57.2869728  89.5383573  46.0175426  58.2722945
  90.1756042  44.3916717  57.9329670  88.0326601  43.0291705  59.0754525
  88.3935349  42.1205203  59.7856230  87.2404140  42.8829910  58.0482283
  87.0218060  43.6388571  57.3996544  86.5485605  41.5532685  57.7018661
  86.6557449  40.9464627  58.5999330  85.0335942  41.7577479  57.4042635
  84.5597558  40.7772320  57.3709367  84.5929870  42.2952923  58.2448135
  84.6614013  42.5196702  56.0954480  85.3450151  43.3564515  55.9474914
  84.7772631  41.8585813  55.2368104  83.2464693  43.0228838  56.1627565
  82.5392238  42.1945607  56.1184997  83.0664497  43.5451195  57.1031351
  83.0606558  43.9308414  55.0151719  83.9076886  44.4054628  54.7036933
  81.9944942  44.2207569  54.3410432  80.8462321  43.7281048  54.7281775
  80.8014059  43.1256750  55.5495136  79.9956243  43.9468547  54.2076914
  82.0962133  45.1771022  53.4111249  82.9885689  45.6460188  53.2575682
  81.2810988  45.4368189  52.8568312  87.2021497  40.7702554  56.6249883
  86.7736953  39.6587435  56.2929805  88.3098659  41.2890673  56.0869874
  88.6310081  42.2378194  56.2800731  89.2101766  40.5238860  55.1305402
  88.8808452  39.4850548  55.0887843  89.0948947  40.9345897  54.1281448
  90.7040303  40.5623294  55.5220989  91.2166482  41.7136277  55.7652554
  91.3384920  39.4407589  55.6917334  90.9454647  38.5552192  55.3759583
  92.6956002  39.2615552  56.3506336  92.7311188  39.8850887  57.2438628
  92.8318705  37.7827976  56.7133240  91.8626289  37.4239655  57.0599998
  93.0719900  37.2271133  55.8074010  93.9088292  37.4341060  57.8068080
  93.8051594  38.1379355  58.6333427  93.6930185  36.4427384  58.2038496
  95.3280738  37.4613372  57.3333090  96.1805234  38.0051463  58.0264491
  95.5728616  36.9101670  56.1879015  93.9466172  39.8143114  55.5028139
  94.8202484  40.5250977  55.9333594  93.8620051  39.5140204  54.2034540
  93.1619545  38.8898382  53.8034294  94.7961476  40.0772920  53.2352433
  95.7794798  40.0535909  53.7033257  94.7728006  39.1971085  51.9670640
  94.9043041  38.1637321  52.2868844  93.7729285  39.2737656  51.5375054
  95.7967772  39.4614645  50.8102232  95.6237509  38.7467017  50.0059986
  95.6248086  40.4548001  50.3966194  97.2135858  39.3581500  51.2646686
  97.4610797  38.9888872  52.4273344  98.0454332  39.5719334  50.3646912
  94.6407826  41.5597996  52.9267685  95.6086961  42.2493532  52.7522280
  93.3484994  42.0768366  52.9010060  92.5108149  41.5001815  52.9894515
  93.0713957  43.5026442  52.7432454  93.5172755  43.8768347  51.8215309
  91.9988930  43.6767202  52.6726024  93.6487822  44.2294804  53.9473712
  94.3502322  45.1936280  53.7182746  93.6887235  43.6076574  55.0829036
  93.2283009  42.7096143  55.2339685  94.3932322  44.1069691  56.2786295
  94.2476853  45.1636774  56.5005050  93.7580005  43.2691601  57.4955539
  92.6734350  43.2751413  57.3938687  94.0811502  42.2320277  57.4113302
  94.1181652  43.7793120  58.8925723  95.1795224  44.0293253  58.8969580
  93.3033425  45.0416880  59.2718027  93.5881416  45.3724796  60.2705136
  93.5072900  45.8367183  58.5555310  92.2390388  44.8052790  59.2587428
  93.7847840  42.7076271  59.8926366  94.0363932  43.0539919  60.8954578
  92.7205545  42.4816469  59.8433381  94.3571480  41.8078530  59.6666561
  95.9517513  44.1016294  56.0785309  96.5589444  45.1279621  56.3506554
  96.4920455  43.0304269  55.5168813  95.9596442  42.2173902  55.2074475
  97.9534174  42.9283200  55.2892053  98.4686789  43.1917881  56.2131052
  98.4062794  41.4546840  54.9859990  98.0141909  40.7983612  55.7627209
  97.9609476  41.1363770  54.0443355  99.8823112  41.2795754  54.9056182
 100.3235632  41.9922642  54.2084378 100.3494991  41.4505018  55.8746727
 100.1037943  39.8387722  54.4348356  99.3771728  39.6042549  53.6574170
 101.0913153  39.7631901  53.9810894  99.9927916  38.8447851  55.5105034
 100.8419591  38.6093922  56.0245137  98.8565127  38.2197283  55.8712863
  97.7675039  38.3281365  55.1317963  97.7826882  38.8892120  54.2803411
  96.9109712  37.8514955  55.4128993  98.7071477  37.4426512  56.9213536
  99.4950301  37.2712955  57.5464692  97.8019790  37.0130222  57.1111362
  98.4011419  43.9520462  54.2137052  99.3401386  44.7393127  54.4567830
  97.6231561  44.1096613  53.1785137  96.7266213  43.6287527  53.0985245
  97.9081155  44.9666305  52.0180453  98.9216989  44.8242091  51.6416441
  96.9303514  44.5613493  50.9695767  95.9483801  44.8649563  51.3340656
  97.1914331  45.2210278  49.6205446  96.4448189  44.8846735  48.8999019
  97.1306129  46.3048071  49.7269794  98.1860677  44.9462738  49.2677240
  97.0447836  43.1419353  50.7449721  96.3784193  42.6709237  51.2866481
  97.9198210  46.4045147  52.3525869  98.7150824  47.1448525  51.9597662
  97.0084138  46.7863832  53.3438500  96.3653250  46.1146719  53.7619465
  96.8455159  48.0968725  53.8892855  96.9099482  48.7977537  53.0581031
  95.4825833  48.3606973  54.5105425  95.4299225  47.7262660  55.3959451
  95.2626818  49.8149172  54.9719714  94.2648526  49.9135981  55.4021551
  96.0087049  50.0755792  55.7228188  95.3562670  50.4858503  54.1181567
  94.4917398  48.0689928  53.5599118  94.3412042  47.1011214  53.5318227
  97.9875207  48.3456704  54.9334002  98.5180762  49.4327213  54.8884743
  98.3448359  47.3757967  55.7648020  97.9188955  46.4483506  55.7519783
  99.3581421  47.5240627  56.7634414  99.1148370  48.2988731  57.4904940
  99.5019008  46.1687049  57.4878589  99.1264960  45.3864139  56.8297708
 100.5635803  45.9737944  57.6422502  98.7726784  46.0423869  58.8695540
  97.7913368  46.4853097  58.7022875  98.5632858  44.6052099  59.2837929
  98.0538450  44.5745242  60.2463657  97.9553206  44.0955305  58.5356571
  99.5285074  44.1058589  59.3680352  99.4085668  46.8496811  59.9806688
  98.8429935  46.7076521  60.9030817 100.4364054  46.5172673  60.1299963
  99.4029116  47.9060445  59.7116795 100.6453410  47.8777208  56.0454095
 101.4417441  48.5839917  56.6586937 100.8916869  47.3924284  54.7700339
 100.3014534  46.7290569  54.2664023 102.1034094  47.8535458  54.0506521
 102.8668673  47.7917467  54.8256836 102.4138338  46.9646453  52.8368845
 101.6190826  47.0799649  52.1005090 103.3343854  47.3157175  52.3694939
 102.5666674  45.4621689  53.1825728 103.3912898  45.3182076  53.8801365
 101.6644009  45.0960965  53.6744103 102.8203683  44.6758395  51.8950854
 101.9419647  44.7242305  51.2540453 103.6434327  45.1296149  51.3427812
 103.1496339  43.2255220  52.2070808 104.0021833  43.1541622  52.8823261
 102.3116797  42.7314893  52.6992298 103.4597418  42.5684625  50.8609627
 103.6937476  41.5669992  51.0087952 102.6286251  42.6417074  50.2397274
 104.2674874  43.0515891  50.4177679 102.0734987  49.3179788  53.5235370
 103.1006110  49.9370081  53.4789381 100.9187095  49.7612669  53.0980366
 100.1033151  49.1782847  52.9099443 100.7288034  51.2060367  52.8553171
 101.4580308  51.6123974  52.1543474  99.3552173  51.4209441  52.1944888
  99.4359271  51.1818016  51.1337406  98.6452898  50.7155963  52.6268040
  98.7662262  52.8815427  52.3388024  97.7218588  52.8748001  52.0272381
  98.7823949  53.1657214  53.3910472  99.5332459  53.9562316  51.5123774
  99.2008501  55.1315510  51.8279966 100.4841293  53.6440981  50.7634853
 100.9630746  51.9893322  54.2107016 101.6166483  53.0313940  54.1002357
 100.3763832  51.6018621  55.3368415  99.7939489  50.7694072  55.4190563
 100.5279562  52.3712032  56.5923696 100.1860685  53.4033134  56.5207162
  99.6690653  51.6376122  57.6160554  99.7309923  50.5671068  57.4176611
 100.0912244  51.8030804  58.6059095  98.1853338  52.0461491  57.6410206
  97.9842989  52.1954671  56.5808333  97.1505320  50.9466527  58.2277138
  96.1367653  51.3483346  58.1957315  97.2007593  50.0407576  57.6247733
  97.4143093  50.7114256  59.2587806  97.9455172  53.3160114  58.5048630
  96.8851411  53.5678135  58.4950527  98.2631912  53.1250658  59.5296601
  98.5204602  54.1474896  58.0977529 102.0108652  52.5238402  56.9618826
 102.4248685  53.6225225  57.3924631 102.7329139  51.3838930  56.8637041
 102.3701708  50.5092550  56.4847624 104.1092304  51.3234803  57.2984307
 104.0557797  51.7722396  58.2901661 104.7153387  49.8717185  57.4909523
 104.5020701  49.2656400  56.6107720 105.7993778  49.9368430  57.5783298
 104.1338134  49.1873726  58.7437892 104.5121452  49.6988909  59.6286073
 103.0517204  49.3129270  58.7403747 104.4561810  47.6918527  58.8648025
 104.1246640  47.1580542  57.9743304 105.5328868  47.5406193  58.9439043
 103.7627424  47.1629861  60.0809707 103.5002421  47.8005134  60.8328001
 103.4930897  45.8962637  60.1834197 103.5428696  44.9016450  59.3193951
 103.8398492  45.0744664  58.3587422 103.2832481  43.9591256  59.6111396
 103.2049839  45.4992480  61.3666689 103.1998547  46.1635663  62.1411111
 102.9806965  44.5188649  61.5349191 105.0329581  52.1168820  56.4018624
 105.9333480  52.7851482  56.8458617 104.8356377  52.2152350  55.0964328
 104.2102245  51.5458605  54.6484820 105.3511904  53.1302853  54.0967542
 106.4355329  53.0541442  54.1780550 104.9416448  52.6892316  52.6503397
 105.3378640  51.6924364  52.4546900 103.8558606  52.6179146  52.5913101
 105.4469277  53.6594560  51.5625682 104.7605069  53.6326820  50.7160656
 105.4286372  54.6748763  51.9566038 106.8024725  53.3539299  51.0890421
 107.1823874  53.9398688  50.0636922 107.5729781  52.6080656  51.7054450
 105.0774325  54.6625793  54.3719791 106.0957617  55.4238052  54.2001482
 103.9324296  55.0872653  54.8528534 103.0858746  54.5219116  54.7730860
 103.6739328  56.3454760  55.5350691 104.2629693  57.0683691  54.9707405
 102.1521588  56.5324555  55.5280958 101.8977381  57.4664396  56.0296752
 101.7949997  56.5639555  54.4990559 101.6801487  55.6998656  56.0504430
 104.2269365  56.6138644  56.9961620 104.2536448  57.7076318  57.5389452
 104.8045495  55.5804682  57.6309734 104.7822454  54.6313465  57.2571762
 105.4949934  55.6704009  58.8533454 106.4410175  55.1378031  58.7525874
 105.7367307  56.7185631  59.0343679 104.7240587  55.0955311  60.1574172
 105.3788664  54.9914112  61.1737827 103.4580789  54.7384401  60.0890708
 102.9613130  54.6246840  59.2058923 102.6303743  54.4694870  61.2556137
 102.6592014  55.3207331  61.9354041 101.1534060  54.2988092  60.8394183
 101.1262433  53.4382578  60.1732896 100.1918995  54.1034395  62.0697463
  99.1672252  53.9887915  61.7161034 100.4866512  53.2125837  62.6242727
 100.2549221  54.9741216  62.7233278 100.6586356  55.6394606  60.2259224
  99.6161982  55.5388802  59.9251622 100.7473769  56.4335835  60.9675449
 101.2648045  55.8865413  59.3537204 103.1706023  53.3068622  62.0066418
 103.4596082  52.3081734  61.3898749 103.2408540  53.3075505  63.3680746
 103.1483192  54.1624429  63.9150794 103.4440199  52.1631653  64.1711264
 104.1138223  51.4712032  63.6599374 104.0732220  52.6321711  65.4959238
 105.0762076  53.0142523  65.3059031 103.4886378  53.4572136  65.9024779
 104.1408423  51.5693969  66.4666718 104.7214026  51.9269772  67.3170124
 103.1309531  51.3775598  66.8289816 104.7283089  50.2640538  66.0191183
 105.9301558  50.1922587  65.7990558 103.9500212  49.2340265  65.8970770
 102.1257128  51.3540751  64.4057528 101.1847061  51.8825714  64.9929427
 101.9997618  50.2273905  63.6845786 102.7643974  49.8200380  63.1469307
 100.7572352  49.4756920  63.5988872 100.2557838  49.6291445  64.5535662
  99.9303202  50.0040807  62.3133302  98.9948987  49.4515978  62.2309039
  99.7174839  51.0664904  62.4295855 100.5229083  49.8499376  61.4113450
 100.9346848  47.9573756  63.3859065 101.9310347  47.5385410  62.7958120
  99.8778191  47.1330978  63.7319051  99.0509150  47.4931821  64.2090771
  99.7893724  45.6898920  63.4790670 100.2142872  45.3359659  62.5391687
 100.5697036  45.0120408  64.5837349 101.4655351  45.6016764  64.7791492
  99.9673235  45.0363943  65.4916177 100.9835592  43.6041741  64.3365189
 100.3940946  42.8351202  63.5227734 101.8619486  43.1164516  65.0737352
  98.3079999  45.3906658  63.4678838  97.5539461  46.2920229  63.8719633
  97.7668875  44.2431725  63.0013899  98.2934602  43.5111595  62.5239967
  96.3451601  43.9700736  63.1582568  95.9875185  44.5432016  64.0135215
  95.8311473  44.3562602  62.2782114  95.8913067  42.4588390  63.3619621
  96.6982379  41.4742897  63.3818320  94.5359538  42.2922448  63.3989742
  93.8991614  43.0839509  63.3107648  93.8204666  41.0190308  63.5624436
  94.3853187  40.1682616  63.1816145  93.6167720  40.6715724  65.0208160
  94.5633426  40.7855816  65.5488188  92.9173643  41.3805703  65.4609887
  93.0636750  39.1735940  65.2497403  92.0556660  39.1340637  64.8392415
  93.6788415  38.5041970  64.6493172  93.0044523  38.6076834  66.6229686
  93.9957178  38.3079649  66.9610802  92.6364414  39.3480009  67.3320582
  92.1205387  37.4738918  66.5630169  91.2589231  37.6337225  66.0413642
  92.2402800  36.2473115  67.0756219  93.2772474  35.7943516  67.7444380
  94.0824428  36.3979863  67.9088987  93.2768032  34.8383050  68.0996265
  91.3947290  35.3059448  66.7766599  90.6218191  35.4979692  66.1381789
  91.5040577  34.3751216  67.1794269  92.4958565  41.1888824  62.7503331
  92.1397719  42.3203676  62.5536834  91.7883924  40.1541944  62.2390832
  92.1502387  39.2002379  62.2529123  90.5088462  40.2317977  61.6379715
  90.5015413  40.9914674  60.8555710  90.1288032  38.9506483  60.8747509
  89.0697846  38.8830434  60.6251149  90.8538327  38.9597614  59.5254351
  90.5972755  38.0589236  58.9679993  90.5489689  39.8379248  58.9555904
  91.9308661  38.9900832  59.6905346  90.3842759  37.8583738  61.7102909
  90.1473962  37.0285759  61.2452517  89.5141733  40.6445702  62.7207428
  89.6655793  40.2334245  63.8683444  88.4815188  41.4052436  62.3239410
  88.4425574  41.8855134  61.4253616  87.3223361  41.6076648  63.1543597
  87.1760569  40.7073799  63.7512169  87.5082385  42.7015631  64.1325395
  88.4606357  42.5924489  64.6520573  87.5297701  43.6664744  63.6269590
  86.1170044  42.6308236  65.3228253  86.3503384  41.7082640  66.2082924
  86.0872258  41.8078786  62.2915647  85.9426608  42.8446465  61.6570907
  85.0156206  40.9322480  62.3768842  85.0970734  39.9798082  62.7337747
  83.6620699  41.2928085  61.9609739  83.6662960  42.0174897  61.1473349
  82.9815696  40.0085435  61.4849131  83.6045330  39.5444759  60.7193323
  82.9287534  39.3093121  62.3194638  81.5649366  40.2140133  60.9165937
  80.9648024  41.2994845  61.1387812  81.0553876  39.3589424  60.2205918
  82.9037599  41.9763616  63.1371656  82.8037843  41.3358640  64.1916762
  82.4697520  43.2407472  63.0188641  82.6122360  43.8271271  62.1963649
  81.7259571  43.8816579  64.1210564  82.4395412  43.8759225  64.9456204
  81.3213454  45.3719690  63.8227896  80.6875995  45.7495076  64.6242936
  82.7270821  46.0957824  63.6336157  82.5664327  47.1522709  63.4193147
  83.3115720  45.9971319  64.5477927  83.2657856  45.6354323  62.8058782
  80.5134169  45.5728888  62.5819718  80.2860699  46.6330495  62.4652564
  81.0803663  45.2268344  61.7181143  79.5837356  45.0076159  62.6576103
  80.4823649  43.1051180  64.5517445  79.8338508  43.6097264  65.4773178
  80.0773053  42.0705363  63.8775329  80.6364000  41.6233619  63.1511492
  78.7798273  41.4424543  64.0906145  78.1570072  42.2077507  64.5546788
  78.0722129  41.0540614  62.7405371  78.6865380  40.3495412  62.1809998
  77.1223437  40.5591960  62.9403740  77.8436109  42.3439850  61.9117645
  77.1688180  43.0168715  62.4391157  78.7836964  42.8767084  61.7746257
  77.2609958  41.9590635  60.5783947  76.3704505  41.3447591  60.7149781
  76.9536080  42.8484523  60.0268973  78.3159456  41.1920963  59.7993779
  79.2871915  41.2447881  60.1054724  78.0278507  40.4775383  58.7624901
  76.8222440  40.4333799  58.2035336  76.0585812  40.9860067  58.5927516
  76.6602732  39.8462543  57.3847644  79.0204825  39.8313131  58.1986193
  79.9629120  39.9083607  58.5811756  78.8496835  39.2516597  57.3763532
  78.8093189  40.2930244  65.1019948  77.8490925  39.6217246  65.3227274
  79.9959312  40.0851641  65.6230728  80.7696813  40.7446177  65.5272251
  80.3470313  38.8510792  66.4197637  79.3794191  38.5116984  66.7895909
  80.9704964  37.7502800  65.5463054  80.4079026  37.6446271  64.6195721
  81.9880355  38.0242140  65.2711884  80.9720951  36.5454501  66.2457854
  81.3677662  35.8442000  65.6881774  81.1966488  39.0884890  67.6658065
  82.4034887  39.3189198  67.5221607  80.5723730  38.9149210  68.8886380
  79.6207914  38.5645745  68.9915350  81.2380740  39.2242077  70.1652001
  81.5776278  40.2588752  70.1099139  80.2458420  39.1478285  71.3315812
  79.8448454  38.1378694  71.2399005  80.9766595  39.3115264  72.7128798
  80.2456281  39.2532876  73.5191343  81.7125983  38.5176763  72.8310292
  81.4771483  40.2780933  72.7466343  78.9987542  39.9755082  71.2489728
  78.3963288  39.8174923  72.1436128  79.2661761  41.0304076  71.1739468
  78.4249190  39.6836468  70.3693780  82.5586698  38.4262629  70.3968635
  83.5208271  39.0618287  70.7934974  82.6414078  37.0706555  70.0920704
  81.6077286  36.1297758  69.8550079  81.3533312  36.0726674  68.7964284
  80.6952164  36.3932751  70.3888154  82.1940046  34.8232244  70.3609774
  81.6875714  33.9517659  69.9463698  82.1397605  34.7366083  71.4466625
  83.6505666  34.9553093  69.8526058  83.7301101  34.7230887  68.7910049
  84.3261113  34.2817181  70.3798962  83.9654805  36.3756711  70.1286106
  84.4371683  36.5365671  71.0980440  85.0296483  36.9239614  69.1435779
  86.2597308  36.9475780  69.3826704  84.6477274  37.4784737  68.0126457
  83.6878350  37.4244378  67.6707281  85.5450705  38.2361885  67.1075747
  86.4393627  37.6315492  66.9571697  84.8842708  38.4483971  65.6269744
  84.0744791  39.1760389  65.6810463  85.6289024  38.8501399  64.9401603
  84.3478224  37.1018660  65.0934418  83.5709310  36.7419382  65.7686023
  83.8757591  37.2724153  64.1271420  85.4059791  36.0104333  64.9375854
  86.4794040  36.1922515  64.3788887  85.0796393  34.8413608  65.2711190
  86.0093450  39.5537125  67.7435988  87.0787291  40.0627641  67.4473672
  85.2027108  40.1629293  68.5946999  84.2899545  39.7760429  68.8369182
  85.4760034  41.4401436  69.2995864  86.0784127  42.0533350  68.6309472
  84.1692340  42.1398528  69.6155037  83.5300090  41.4238395  70.1319283
  84.4406759  43.4052027  70.5350546  83.4958323  43.9013250  70.7567801
  84.9097451  43.0850930  71.4652889  85.1018895  44.0982066  70.0140400
  83.4748085  42.6051859  68.3545947  84.1303990  43.3405712  67.8874336
  83.4312399  41.7472885  67.6843672  82.0828616  43.2131001  68.3842805
  81.7795753  43.4763243  67.3706551  81.3792315  42.4905546  68.7985517
  82.0905056  44.1092287  69.0047005  86.2915473  41.2468590  70.5861066
  87.2247226  42.0370560  70.8175429  86.0532965  40.1030355  71.3231286
  85.3477702  39.4342690  71.0166681  86.6820995  39.6656722  72.5466694
  86.5215939  40.4327018  73.3037173  86.0237462  38.3829038  73.0376238
  84.9520228  38.4045803  72.8346827  86.4304864  37.5210504  72.5098159
  86.2698983  38.2612979  74.4909376  87.3207855  38.0464342  74.6834130
  86.0373626  39.1973308  74.9979804  85.3829839  37.1270889  75.0204525
  85.8974177  35.9906622  74.8313858  84.3428486  37.1986025  75.7089947
  88.2814343  39.5580322  72.4290008  89.0129557  40.3562414  73.0716738
  88.7709061  38.6447928  71.5350701  88.1415796  38.0209854  71.0307959
  90.1477989  38.4148421  71.1697089  90.8550305  38.3890757  71.9986779
  90.1079223  37.0657459  70.5272321  91.1114548  36.7855564  70.2072487
  89.7374552  36.3315746  71.2428791  89.4458609  37.0937442  69.6616342
  90.7273387  39.5488375  70.4079833  91.9062619  39.7257663  70.3197197
  89.9188705  40.4085406  69.8118184  88.9106849  40.2781318  69.7240208
  90.4270241  41.6549872  69.2115077  91.2517432  41.3415093  68.5714952
  89.4402770  42.3890503  68.2802171  89.2152657  41.7493565  67.4281990
  88.5035035  42.5501070  68.8130822  89.9843411  43.7966976  67.7466804
  90.4418327  44.4163687  68.5169181  91.0753244  43.4888579  66.6615761
  91.4734462  44.4252445  66.2701670  91.8828065  42.9108641  67.1101035
  90.6284445  42.9158641  65.8476164  88.7843301  44.5350821  67.1797053
  89.1012963  45.5071773  66.7998139  88.3486641  43.9535375  66.3677780
  88.0412746  44.6780757  67.9636003  90.9103247  42.6002397  70.2920045
  91.9719406  43.2700715  70.1822089  90.1674144  42.6660725  71.3910696
  89.3405060  42.0891791  71.5484559  90.4748351  43.5956730  72.5018034
  90.7434693  44.5750714  72.1053988  89.2032450  43.7660555  73.4205685
  88.7739980  42.7842722  73.6185446  89.4622436  44.4144956  74.8131357
  88.5240192  44.4858981  75.3625552  90.1672616  43.8017675  75.3743379
  89.8786695  45.4131440  74.6781294  88.3400417  44.8142508  72.6209932
  87.4171974  45.0176999  73.1658106  88.9050331  45.7388359  72.5060100
  88.0989469  44.4122140  71.6373832  91.6477657  43.0528360  73.2964731
  92.5341392  43.8564363  73.5728978  91.7168531  41.7536686  73.5342121
  90.9573771  41.1223022  73.2802936  92.8417608  41.0430646  74.1714206
  93.1567841  41.4891570  75.1160093  92.3229084  39.6664752  74.3831114
  93.0923470  39.0574791  74.8560013  91.4430431  39.7034954  75.0262915
  92.0512762  39.2276355  73.4239760  94.1137701  41.1149595  73.3166121
  95.1885670  41.0713247  73.9258393  93.9962817  41.1897089  71.9742538
  93.1037045  41.2279689  71.4814617  95.1716106  41.2242553  71.1021251
  95.8241611  40.4314691  71.4708065  94.8776868  40.9058069  69.6226572
  95.8035788  40.9534918  69.0494241  94.4527458  39.9050826  69.5425259
  94.1684446  41.6330105  69.2283636  95.8785395  42.6273095  71.1916582
  97.0462259  42.7781289  71.5037657  95.1213581  43.7536964  71.0049739
  94.1275573  43.7107940  70.7798822  95.6361988  45.1602119  71.1026993
  96.4321058  45.1881035  70.3589284  94.7313494  46.3114089  70.5711561
  94.5422278  46.1152437  69.5164850  93.4473694  46.3718132  71.4995282
  92.7879129  47.1692730  71.1571235  92.9198413  45.4191326  71.4524678
  93.7510930  46.5685332  72.5274397  95.3954291  47.7373664  70.7809115
  94.7293176  48.5091742  70.3953479  95.5693353  47.9060612  71.8433199
  96.3442393  47.7780404  70.2460790  96.2382050  45.4355838  72.4807442
  97.3207427  46.0496112  72.6141032  95.6661139  44.9008611  73.6182645
  94.8347865  44.3089607  73.6340659  96.2738552  45.1819940  74.9461006
  96.4070466  46.2641185  74.9109488  95.4149863  44.9952039  76.1795765
  96.0831978  45.1314204  77.0305221  94.2811296  46.0064973  76.1871554
  93.6718001  45.8617368  77.0792215  94.6938699  47.0166468  76.1892591
  93.6649769  45.8683240  75.2995485  94.7670472  43.5631600  76.2689423
  94.1640657  43.4927219  77.1739660  94.1348117  43.3960288  75.3969489
  95.5538662  42.8092772  76.2971483  97.6215828  44.4760252  75.1050573
  98.5236987  45.0606888  75.6748962  97.7624293  43.2582376  74.6152017
  96.9780320  42.7655645  74.1878096  98.9578786  42.4714886  74.5999320
  99.3345819  42.3826805  75.6190319  98.7096679  40.9915018  74.2388829
  97.7330583  40.6878735  74.6168835  98.6762808  40.8869668  73.1532813
  99.7901927  40.0511088  74.8071119  99.8172213  39.1394724  74.2115781
 100.7652309  40.5271649  74.7051460  99.5738546  39.6900043  76.2365028
  99.0010817  40.4422474  77.0539082  99.8868332  38.5542392  76.6180432
 100.1107706  43.2134379  73.8318836 101.2549027  43.2552982  74.3026325
  99.6376479  43.7630911  72.6419969  98.6489643  43.8656768  72.4123147
 100.5644890  44.2504729  71.5989769 101.4518518  43.6181367  71.5498629
  99.9007401  44.1519721  70.2154127  99.7085370  43.1059683  69.9782945
  98.9344542  44.6563683  70.2404334 100.7575673  44.7622446  69.1398975
 100.1759399  44.8875560  68.2271349 101.0897226  45.7544981  69.4458873
 101.9660499  43.8675993  68.8688984 102.6592474  43.9206070  69.7091670
 101.6444550  42.8298749  68.7856706 102.6310039  44.2647453  67.6685200
 102.3084248  43.8067035  66.8167005 103.5983637  45.1361336  67.5107374
 104.1093237  45.8331365  68.4790911 103.7582268  45.7186956  69.4294464
 104.8610510  46.4950495  68.2902491 104.0531252  45.2107568  66.3099700
 103.6595408  44.6190162  65.5782000 104.8069876  45.8613818  66.0899027
 101.0663738  45.6758823  71.9628022 102.1970942  46.0084850  71.6854562
 100.2305641  46.5102282  72.5985161  99.2979677  46.2714112  72.9369777
 100.6718869  47.9092879  72.8441722 101.7550474  47.8014904  72.7850363
 100.0830580  48.8258429  71.8121501  98.9989977  48.7250248  71.8595946
 100.3215044  49.8486310  72.1048254 100.4898128  48.6553106  70.4003303
 101.8243885  48.7274063  70.0139654 102.5889667  48.8342443  70.7690395
 102.1905944  48.6642937  68.6864000 103.2076517  48.8791042  68.3905420
 101.2152205  48.3139709  67.7078660 101.5808964  48.1127735  66.4340251
 102.3696318  48.6578086  66.2297255  99.8775987  48.1564531  68.0886821
  99.1325318  47.8883972  67.3550805  99.4949949  48.3549707  69.4741666
  98.4623880  48.2720890  69.7786262 100.4454408  48.5286702  74.1945473
 101.0253049  49.5132279  74.6434257  99.6061296  47.8636395  74.9927400
  99.2254937  46.9641831  74.6971583  99.0930296  48.2393844  76.3382838
  99.0889641  47.3655769  76.9895764  99.7560195  48.9747895  76.7947174
  97.6533668  48.8228880  76.2303784  96.9646800  48.7605626  75.1769436
  97.1601682  49.4729377  77.3325669  97.8119332  49.5268546  78.5676197
  98.7907525  50.0003458  78.4900899  97.9713528  48.5336037  78.9873482
  96.8152115  50.3793451  79.4358568  97.0853115  51.4355692  79.4195255
  96.8336903  50.0617160  80.4783060  95.4560866  50.1604297  78.8292749
  94.8129400  51.0307182  78.9596185  94.9433413  49.3131613  79.2858332
  95.7612408  49.9108567  77.3921002  95.1480596  49.1107049  76.9764092
  95.3401833  51.0549558  76.4719324  95.9946991  52.1097774  76.5482051
  94.1827411  50.9490429  75.7726707  93.4433832  50.2772111  75.9848710
  93.9017280  51.8301505  74.6147363  94.8916456  52.0502909  74.2174828
  93.0907558  51.1464315  73.5125010  93.5741136  51.7185265  72.7211637
  93.2875868  49.6637063  73.3437992  92.6571505  49.3028295  72.5313997
  94.3335307  49.4602396  73.1101401  93.0168867  49.1533565  74.2681074
  91.6046643  51.3803195  73.3918600  91.2131513  50.8081097  72.5507544
  91.1105357  51.0605035  74.3096420  91.4143207  52.4405768  73.2288333
  93.2441376  53.1751553  74.9946390  92.2447661  53.2465368  75.6943748
  93.9376076  54.3004291  74.7076142  94.8504383  54.2762891  74.2540874
  93.4876687  55.6526585  75.0005300  93.0687194  55.6828446  76.0062756
  94.7016952  56.5585615  74.8934451  95.0759861  56.5092447  73.8720582
  94.3783933  57.5854592  75.0648480  95.8384418  56.2595242  75.8285691
  95.8592801  56.8426442  76.9427355  96.7960466  55.5398092  75.4666100
  92.3507275  56.1151687  74.1249507  91.5727628  56.9257388  74.6081566
  92.2783675  55.5580591  72.8913106  92.8952700  54.7829957  72.6480801
  91.3858913  55.9076436  71.7392142  90.5351341  56.4440364  72.1603389
  92.1152473  56.8424517  70.7106956  92.9643877  56.2865021  70.3136317
  91.1871368  57.1923257  69.5064830  91.7207170  57.8407742  68.8124178
  90.8945179  56.2755209  68.9942426  90.2962301  57.7044367  69.8698459
  92.7015169  58.1051158  71.3830597  93.1964008  58.7211669  70.6313836
  91.8996479  58.6759711  71.8481988  93.4253472  57.8101939  72.1423309
  90.8554241  54.6376407  71.0095244  91.6275974  53.7635941  70.6803970
  89.5472057  54.7180121  70.7140469  88.9685694  55.4586280  71.1084860
  88.7594272  53.8262390  69.8356051  89.4090717  53.1127805  69.3299441
  87.8143204  52.8460523  70.5809111  88.4214738  52.0105122  70.9296625
  87.4410348  53.3612333  71.4656616  86.6100142  52.2605314  69.8533309
  86.1471520  53.1400386  69.4061267  86.9982163  51.2304315  68.7391593
  86.0939857  50.8523847  68.2615594  87.6247272  51.7188767  67.9947673
  87.5458506  50.4001015  69.1858154  85.6163411  51.5747036  70.7677170
  84.7872945  51.1843741  70.1778742  86.1090232  50.7536849  71.2900670
  85.2373052  52.2914837  71.4966671  88.0810647  54.7426601  68.7971251
  87.2924122  55.6509388  69.1909565  88.2807737  54.4729269  67.5164396
  89.0215258  53.8958217  67.1181711  87.2968756  55.0941696  66.5602204
  86.5970036  55.7753225  67.0447264  88.0884602  55.9006071  65.5432600
  88.8135910  55.1552054  65.2168682  87.3341676  56.3402898  64.3143354
  87.9996406  56.9059433  63.6625816  86.9633546  55.4643091  63.7818942
  86.4938589  56.9686141  64.6089790  88.8615177  57.1229343  66.1440198
  89.3986724  57.6402844  65.3495384  88.1540847  57.8075556  66.6095574
  89.5726255  56.7725536  66.8926860  86.4442541  53.9083036  65.9033700
  87.0059630  52.9926244  65.2825434  85.0913049  53.9361494  66.0366596
  84.6442910  54.6598674  66.6006009  84.1348905  53.0613086  65.4794252
  84.5176573  52.0467274  65.3712380  82.9109804  53.0539580  66.4265022
  82.5565083  54.0737464  66.5687526  82.0980797  52.4943942  65.9630242
  83.2357802  52.4495601  67.7571807  83.5744289  51.2961740  67.8186515
  83.1347038  53.1625878  68.8413172  83.3445311  52.7441039  69.7474026
  82.8467770  54.1398391  68.7853069  83.7554619  53.5869891  64.0992973
  82.8269873  54.2734285  63.8756685  84.5718512  53.3260299  63.0772358
  85.4449715  52.8179794  63.2226962  84.3869612  53.6884800  61.6610442
  83.8936154  54.6551214  61.5547598  85.8012746  53.7453896  61.0552317
  86.2823057  54.6757415  61.3564051  86.3990344  52.9302270  61.4638038
  85.7984056  53.6503303  59.5227880  85.3863642  54.5335838  58.7479724
  86.2377442  52.5329713  58.9884068  86.2327709  52.4153999  57.9750805
  86.5839597  51.7829978  59.5865068  83.4133019  52.7086818  60.9133537
  82.6939207  53.2353285  60.0623555  83.4486409  51.4184084  61.1592127
  83.9669072  51.0203742  61.9442973  82.7363987  50.3743268  60.3213959
  83.1003770  50.4024001  59.2938091  83.0634435  48.9607141  60.8792792
  82.5536852  48.2067280  60.2805544  84.1399141  48.7933378  60.8346904
  82.7274219  48.8911902  61.9132898  81.3006882  50.6649753  60.2102938
  80.6714623  50.9977557  61.1852748  80.7461517  50.4598418  59.0114784
  81.2871278  50.2035088  58.1867164  79.3238947  50.5777214  58.7566129
  78.7664061  50.0462045  59.5284044  79.0269201  51.6254154  58.8121953
  78.9854753  50.0433966  57.4537901  79.9756192  49.6548369  56.7227207
  77.7294509  50.0888626  57.0580559  77.0149495  50.4941135  57.6625330
  77.1432987  49.6140665  55.7892154  77.7994570  49.9775848  54.9987221
  77.0327591  48.1207201  55.9019396  77.9600688  47.7387630  56.3295861
  76.2350216  47.8857576  56.6067839  76.7629332  47.3835036  54.6103799
  75.7739704  47.6699688  54.2530057  77.4819943  47.7224000  53.8646974
  76.8234412  45.8917940  54.6748333  76.9511683  45.5020690  53.6643377
  77.7075728  45.6012899  55.2413249  75.6452501  45.2551347  55.2790556
  75.7572011  44.9171429  56.2347619  74.4705870  45.0712119  54.7382486
  73.9965083  45.6600225  53.6224348  74.5766882  46.3266334  53.1117615
  73.0585636  45.4407632  53.2884243  73.6720511  44.1654283  55.2373470
  73.9677678  43.6118147  56.0407826  72.7524385  44.0117916  54.8234140
  75.7769386  50.1414066  55.4405915  74.8824696  50.0855690  56.2799582
  75.4277861  50.4255096  54.1361254  76.3233651  50.4641396  53.0101201
  76.3347232  49.5179487  52.4698168  77.3491587  50.6705211  53.3164586
  75.7664772  51.5615105  52.1837370  76.0244360  51.4297194  51.1339626
  76.1696678  52.5266091  52.4922949  74.2783387  51.5107034  52.3841576
  73.8011976  50.9052668  51.6144440  73.8411003  52.5072006  52.3227016
  74.0597593  50.8837798  53.8131250  73.6512770  51.5480676  54.5737371
  73.0296902  49.7053234  53.6995668  73.3958641  48.5610547  53.4959918
  71.7329457  50.0256378  53.7131018  71.4086915  50.9485932  54.0025264
  70.6705100  49.1681111  53.3452710  70.8853423  48.7073679  52.3814885
  70.5791008  48.3606455  54.0717156  69.3596933  49.9413260  53.2665612
  69.1890806  50.7397956  54.1683480  68.5168616  49.6629461  52.3096090
  68.6676228  48.9102766  51.6367266  67.2604928  50.3995108  52.0946303
  66.7084332  50.4366656  53.0340880  67.4952117  51.4286420  51.8234830
  66.3392585  49.7732629  50.9834872  66.5348194  48.6651927  50.4732741
  65.3732465  50.5525854  50.5237807  65.2863548  51.5159133  50.8444320
  64.3341990  50.2199232  49.5575668  64.6803875  50.4616014  48.5526170
  64.1460924  49.1459501  49.5791955  63.0628978  50.9576768  49.8417881
  62.9755671  51.6574691  50.8372066  61.9130267  50.5619064  49.2126640
  61.9392430  50.0445678  48.3335925  60.5049769  50.8076342  49.6795255
  60.3098382  51.8750801  49.7901745  59.5355801  50.2707377  48.6289605
  58.5117524  50.4434690  48.9581561  59.7048102  50.7829394  47.6813843
  59.6986407  49.2008394  48.4965406  60.3040545  50.1760095  51.0567326
  60.3153399  48.9632335  51.1694580  60.0770094  50.9613869  52.1159011
  59.9399689  51.9714081  52.0644143  60.0094556  50.4022268  53.4685376
  60.9425118  49.8767234  53.6753256  59.8717223  51.5626533  54.4748049
  58.8993986  52.0111555  54.2689567  59.9578689  51.1569746  55.9483901
  59.8496586  52.0403753  56.5758657  59.1610774  50.4485666  56.1779560
  60.9242279  50.6901656  56.1416174  61.0355573  52.3899508  54.3213197
  60.9867137  53.1444451  54.9458441  58.9891101  49.2967936  53.6365928
  59.2711152  48.3078652  54.3142828  57.7924830  49.4212993  52.9967179
  57.6125358  50.1716594  52.3291433  56.6303215  48.5268924  53.1695817
  56.3174920  48.3794758  54.2045136  55.5197177  49.1960434  52.4448629
  54.6162499  48.5917092  52.5264226  55.3409892  50.1781291  52.8827325
  55.7864450  49.3095377  51.3946384  56.9896200  47.0730750  52.7259934
  56.4870878  46.0811537  53.2831957  57.9873446  46.9540970  51.8414959
  58.4862760  47.7831160  51.5172181  58.5232995  45.7406653  51.2136570
  57.8088301  44.9173284  51.2420428  58.8180662  46.1548101  49.6947469
  59.6725922  46.8310167  49.6689820  59.0981276  45.2641890  49.1313032
  57.6330068  46.8248860  49.0078369  57.4785758  47.8004313  49.4696199
  57.8994994  47.0047793  47.9656824  56.2903858  46.0552130  49.0386274
  56.1925660  44.8373285  49.1453548  55.2928885  46.7308125  48.8436929
  59.7104113  45.0947717  51.9885215  60.1998729  44.0682016  51.5467635
  60.2245057  45.6819269  53.1022907  59.6912624  46.2776264  53.7347650
  61.6095177  45.4928040  53.4759594  62.2895157  45.1754939  52.6849563
  62.0426235  46.9530488  54.0032072  61.7966747  47.6837552  53.2323490
  61.4378001  47.1961521  54.8770965  63.5033010  47.1218934  54.3716821
  64.0135846  46.2990492  53.8711514  63.9980814  48.4082482  53.8861168
  65.0486289  48.5190651  54.1556769  63.8958193  48.4518460  52.8024952
  63.4202146  49.2139038  54.3383767  63.8461722  46.9284631  55.8285589
  64.9171629  47.0731490  55.9733274  63.2971167  47.6530976  56.4304434
  63.5716405  45.9202362  56.1362159  61.6911148  44.3649952  54.4989390
  61.1576669  44.4101033  55.6205871  62.5167843  43.3225695  54.1945633
  63.0202392  43.2833730  53.3085323  62.8033746  42.1373024  55.0571049
  61.8421198  41.6635763  55.2576486  63.7507766  41.2257010  54.3077436
  63.9744923  40.3517569  54.9184562  63.2860910  40.9062990  53.3742798
  64.6742211  41.7608173  54.0884747  63.3941392  42.4621609  56.4746175
  64.3309982  43.2322750  56.5977944  63.0012598  41.6480598  57.4809704
  62.2134466  41.0027823  57.4144165  63.6973926  41.6265724  58.7926241
  63.5573928  42.5966071  59.2696836  63.1285436  40.4993687  59.5913440
  63.3008581  39.5715493  59.0457014  63.6847415  40.4270847  60.5260482
  61.5861434  40.5945616  59.9358815  60.8306252  41.3449175  59.2709378
  61.2436158  39.8480548  60.8720510  65.1835640  41.3724421  58.6456193
  65.9277643  42.1308874  59.2542470  65.6538563  40.4421962  57.8169567
  65.0456588  39.8163144  57.2892249  67.0416027  40.2174513  57.5740091
  67.4476960  40.0479881  58.5713378  67.2145723  39.0359117  56.6038201
  66.5923527  39.2083169  55.7254443  68.2489127  39.0099682  56.2614784
  66.8459066  37.6324382  57.2233567  67.0707791  36.8620137  56.4855800
  67.4960098  37.4532936  58.0804233  65.3987912  37.4578443  57.6739551
  64.5215427  38.0738375  56.9854658  65.1170373  36.9007377  58.7744723
  67.8300464  41.3994746  56.9328551  69.0192839  41.5863756  57.3477228
  67.1879990  42.2451457  56.1264993  66.2481792  42.1061745  55.7548817
  67.8436273  43.4618482  55.7268788  68.8845286  43.3065775  55.4433627
  67.0672498  43.9807926  54.4937314  67.1251759  43.2334507  53.7025685
  66.0155100  44.0837606  54.7591933  67.5761547  45.3293221  53.9423647
  67.4449821  46.0643329  54.7359552  69.0490984  45.4915707  53.6658396
  69.2391309  46.4948619  53.2835734  69.6113815  45.3422568  54.5873015
  69.3643907  44.7555177  52.9250867  66.7179485  45.5896713  52.6311815
  67.0207242  46.5337337  52.1791736  66.8812702  44.7789231  51.9211629
  65.6600409  45.6352612  52.8919842  67.9485922  44.4668347  56.9172845
  69.0098140  45.0768051  57.1172331  66.9160569  44.6494969  57.6920253
  66.0284637  44.1670620  57.5498853  66.9040053  45.5436077  58.8308294
  67.2148932  46.5510002  58.5522847  65.4815815  45.6018283  59.3714095
  64.8022998  45.8167701  58.5469647  65.2147412  44.6171139  59.7562157
  65.2637467  46.6104223  60.4450534  65.5498076  46.3798962  61.7793517
  65.9440867  45.4708034  62.2103682  65.2446339  47.4860005  62.4176709
  65.3564678  47.5716359  63.4278474  64.7741882  48.5046071  61.6651588
  64.3327157  49.8202707  61.8185352  64.4074537  50.2847140  62.7904038
  63.8139903  50.5367320  60.7879328  63.3694806  51.4981277  61.0026851
  63.8277737  50.0885459  59.4669085  63.5278049  50.7093904  58.6357077
  64.2736284  48.7357655  59.3029423  64.2477984  48.3051099  58.3121156
  64.7430149  47.9393481  60.3653202  67.8623364  45.0275458  59.8584371
  68.8025781  45.8116731  60.1857443  67.6919991  43.7964311  60.3627425
  66.9855350  43.1329120  60.0426959  68.5735694  43.2947374  61.4841497
  68.4176441  43.9316245  62.3547536  68.1829872  41.9065050  61.8621571
  68.1532138  41.3078320  60.9517829  68.9737423  41.4944361  62.4889797
  66.7922986  41.7067248  62.6280691  66.1215464  42.4988993  62.2957377
  66.2664755  40.3043908  62.2778999  65.3173495  40.1344961  62.7844850
  66.1215404  40.2285805  61.2004197  66.9883866  39.5532206  62.5998670
  66.8679581  41.8626043  64.1195805  65.8788051  41.7110165  64.5515753
  67.5608868  41.1273221  64.5280727  67.2196640  42.8653020  64.3616430
  70.0585048  43.4167971  61.1440946  70.7685357  43.8802091  62.0126834
  70.6126843  42.9718476  60.0413948  70.0979298  42.6101620  59.2377740
  72.0680475  42.9697581  59.8961895  72.5906006  42.5352863  60.7478693
  72.3135830  42.1796319  58.6289236  71.9166562  41.1682293  58.7251986
  71.8042485  42.6427155  57.7838490  73.7885764  42.1424626  58.3960937
  74.4291281  41.2897215  59.0884593  74.3726148  42.7927224  57.4858672
  72.5632565  44.3875181  59.7672451  73.6530602  44.5992769  60.3029474
  71.9574540  45.2698872  59.0215816  71.2082301  44.9923232  58.3865361
  72.2180197  46.7281302  58.9558245  73.1819734  46.8452061  58.4610847
  71.2159259  47.4380336  58.1320409  70.2835620  47.1806526  58.6361387
  71.2620468  48.9521115  58.1244377  70.4708906  49.3364365  57.4805238
  71.1178104  49.3258805  59.1382275  72.2294162  49.2846905  57.7489824
  71.2522288  46.9580361  56.6990617  70.5048233  47.4954921  56.1160557
  72.2406387  47.1402920  56.2801406  71.0362434  45.8904229  56.6685432
  72.3430123  47.3531938  60.3419148  73.3101519  48.1107793  60.6526980
  71.4411752  46.9685066  61.2332686  70.6576702  46.3605151  60.9967347
  71.4621830  47.3726982  62.6761456  71.6598874  48.4446886  62.6675150
  70.1201619  47.0267022  63.3401977  69.9478081  45.9605850  63.1952937
  70.0351727  47.1416650  64.8541545  69.0330134  46.8673008  65.1833204
  70.7634426  46.4720116  65.3108012  70.2478414  48.1676051  65.1537275
  69.0938274  47.9398201  62.6652471  68.1061627  47.7513598  63.0879032
  69.3664914  48.9811796  62.8320127  69.0740267  47.7369525  61.5943126
  72.5626948  46.6751419  63.5077675  73.1459115  47.2839832  64.3535426
  72.8060318  45.4053847  63.2251940  72.2168736  44.8797725  62.5788346
  73.9042644  44.5867072  63.7674469  73.7641693  44.5728494  64.8481491
  73.8552538  43.1754970  63.2254858  72.8242953  42.8240749  63.2264998
  74.1905554  43.1755828  62.1881856  74.7262394  42.2044265  64.0423879
  75.1342272  41.4589723  63.3612351  75.5703877  42.7637954  64.4462963
  74.0334622  41.4580439  65.2170427  73.0343429  41.9631899  65.7574917
  74.5715504  40.4171998  65.6331755  75.2868487  45.1862654  63.4538600
  76.1772511  45.1980447  64.2995548  75.4292276  45.8524332  62.3245630
  74.6225997  45.9654245  61.7098490  76.6029583  46.5105216  61.7362119
  77.4173869  45.9217099  62.1589572  76.6337123  46.4705212  60.2036493
  75.8693390  47.2201938  59.9979737  78.0526567  46.7625333  59.6329702
  78.0212279  46.7223615  58.5441229  78.3768966  47.7540893  59.9511608
  78.7549027  46.0156495  60.0037320  76.2995377  45.2341199  59.5497892
  75.3846888  44.9744205  59.7871027  76.7584780  47.9773818  62.1116170
  77.7082415  48.2684975  62.8298384  75.8498250  48.8701882  61.6761044
  75.0519473  48.6457596  61.0803965  75.9668946  50.2556897  62.0487963
  77.0057304  50.5224506  61.8587204  74.9740724  51.0668672  61.2146883
  73.9718641  50.6778014  61.3926836  74.9841095  52.0969578  61.5682723
  75.2335975  51.0676728  59.7133769  76.1883445  51.6738760  59.2121066
  74.4422459  50.3212184  59.0109144  74.5949693  50.2165408  58.0073606
  73.6654163  49.8368431  59.4603255  75.7223982  50.5658299  63.5217378
  76.3658241  51.5194813  63.9494341  74.8500995  49.8887836  64.2299780
  74.3500143  49.0726323  63.8792046  74.5083744  50.2556937  65.6235798
  75.0027291  51.2100859  65.8037964  72.9475421  50.4123174  65.8047633
  72.6312099  51.3312088  65.3091460  72.4547835  49.5867982  65.2905134
  72.4588168  50.4465809  67.2510163  72.9332469  49.6786556  67.8622591
  72.7571574  51.8184940  67.7979068  72.4213163  51.8793760  68.8324416
  73.8311665  52.0013575  67.7535501  72.2368788  52.5696266  67.2021855
  70.8953399  50.2565479  67.2100217  70.4999657  50.2736285  68.2249032
  70.4456682  51.0635107  66.6308427  70.6575532  49.3004020  66.7443829
  75.0300415  49.2585493  66.6526650  75.7959214  49.6247386  67.5199628
  74.5653639  47.9613316  66.7015946  73.9634051  47.5407181  65.9939211
  74.9195231  47.0649838  67.8198883  74.7100253  47.5894193  68.7515954
  74.0698618  45.7726485  67.6375287  74.2760335  45.4149922  66.6287784
  74.4383539  44.7136854  68.6592726  73.8247539  43.8260965  68.5019005
  75.4900592  44.4514242  68.5479491  74.2648451  45.1007491  69.6626999
  72.6758956  46.0421835  67.8045805  72.1652927  45.2146058  67.6827084
  76.4120820  46.6982813  67.9054942  76.8864285  46.4683517  69.0093795
  77.1532002  46.7249113  66.7866199  76.6976085  46.7920046  65.8762356
  78.6016069  46.6708722  66.6314725  78.9517736  45.7463001  67.0921619
  78.8196316  46.5974337  65.5658473  79.4266142  47.8151236  67.1981970
  80.3986378  47.5371710  67.7921015  79.0016642  49.0687009  67.1005627
  78.2570262  49.3413852  66.4589713  79.5262846  50.2062352  67.8793735
  80.5677849  50.3220910  67.5794543  78.9269054  51.6027643  67.5541339
  77.8825289  51.5723430  67.8642844  79.6030857  52.7911423  68.3354962
  79.1268282  53.7304373  68.0518614  79.4871035  52.6350793  69.4086306
  80.6635711  52.8327674  68.0884010  79.0927010  51.8633642  66.0570282
  78.6766024  52.8394846  65.8094462  80.1511946  51.8430679  65.7990353
  78.5676039  51.0917590  65.4934073  79.4067593  49.8743738  69.3527546
  80.4437387  49.8926985  70.0534413  78.2036054  49.5889889  69.8849689
  77.3553431  49.5961245  69.3193177  77.9351137  49.2438970  71.2729159
  78.2664025  50.0942583  71.8684084  76.3859161  49.0667488  71.5222316
  75.9427871  50.0459684  71.7015240  75.9262497  48.6699135  70.6171032
  76.0432411  48.1272162  72.7211863  76.2253642  48.5840980  74.0148969
  76.4729808  49.6227003  74.1818112  76.0887110  47.6918886  75.1520329
  76.2422913  48.0608657  76.1546764  75.7613530  46.3742353  74.9398883
  75.7505963  45.6719391  75.7612253  75.4404469  45.9520871  73.6300886
  75.0790125  44.9459111  73.4669200  75.5824137  46.8127451  72.5473794
  75.3338663  46.4641706  71.5552701  78.7858972  48.0766988  71.8223991
  79.3933245  48.3251577  72.8009727  78.8441091  46.8799545  71.1660452
  78.3073718  46.6963672  70.3183478  79.6751452  45.7182446  71.5912347
  79.4260087  45.4200160  72.6095248  79.3553417  44.5742500  70.6264285
  79.4571835  44.9565686  69.6114789  80.1180110  43.8066021  70.7565331
  77.9902123  43.9006277  70.7382660  77.8944253  43.4506412  71.7268833
  77.2111834  44.6596109  70.6575405  77.7523389  42.8394963  69.6902124
  77.6003630  43.3147051  68.7198269  78.6392895  42.2127567  69.6014813
  76.5857767  41.9971011  70.0122016  76.3785290  41.8479829  70.9991480
  75.7690656  41.4095575  69.1145155  75.8953833  41.6142042  67.7848158
  76.6262371  42.2316046  67.4308801  75.2591739  41.1528077  67.1353715
  74.8596463  40.5329445  69.5200674  74.7792824  40.3031171  70.5109514
  74.2425705  40.0879684  68.8405354  81.1313148  46.0412269  71.6913530
  81.8323603  45.7214006  72.6162100  81.7390312  46.7437928  70.6889938
  81.2363882  47.0639952  69.8617294  83.2011795  47.1244781  70.6805598
  83.8205036  46.2832366  70.9898351  83.6057966  47.4748437  69.2195988
  82.9680237  48.3192946  68.9557476  85.0471385  47.8569114  69.1148000
  85.2868462  48.0939456  68.0770587  85.2390333  48.7296721  69.7391645
  85.6691241  47.0277229  69.4502600  83.3519158  46.3308384  68.2290402
  83.6558423  46.6412001  67.2296137  83.9299492  45.4561444  68.5284661
  82.2918621  46.0812998  68.2243799  83.5509500  48.2050988  71.7654398
  84.4445611  47.9824775  72.5780129  82.9017124  49.3686332  71.7948347
  82.2548781  49.6653299  71.0654545  83.0526677  50.3625327  72.9003524
  84.1117961  50.6172132  72.9386386  82.1257024  51.5858436  72.6033225
  81.0980263  51.2398781  72.7203772  82.3023528  52.7317898  73.6202763
  81.6343492  53.5534508  73.3628848  82.0651863  52.3695836  74.6212002
  83.3345414  53.0835012  73.5964719  82.2792949  52.0228037  71.2985347
  81.6794396  51.5170942  70.7122707  82.6286533  49.8214027  74.2817604
  83.2778780  50.2280432  75.2405966  81.6693649  48.8964120  74.3815547
  81.0242399  48.6797643  73.6213110  81.4332227  48.0703968  75.6233296
  81.1829100  48.7232577  76.4595115  80.2845076  47.1139035  75.3230375
  79.3922017  47.6759385  75.0451098  80.5384166  46.4799430  74.4746965
  79.9855879  46.2105273  76.6137537  80.9085937  45.7114960  76.9096272
  79.6993951  46.8658372  77.4367972  78.9054964  45.1608802  76.4344542
  77.9306774  45.6281607  76.5732844  78.9384264  44.7894027  75.4097273
  79.0284996  44.0024866  77.3753417  79.9340066  43.4344364  77.1629975
  79.1070263  44.3543106  78.4035535  77.8628169  43.1700297  77.2162058
  77.9266374  42.3570619  77.8615796  77.0091974  43.7209248  77.4376269
  77.8099957  42.8290884  76.2341437  82.7083794  47.2907875  76.0460561
  83.0974130  47.4988986  77.1963542  83.2522208  46.4950888  75.1582194
  82.9233422  46.4606363  74.1930971  84.3859235  45.5562923  75.4063085
  84.2396582  45.0288942  76.3492272  84.3937158  44.4244935  74.3680293
  83.3840979  44.0292723  74.2599001  84.6821694  44.8302215  73.3981132
  85.3585650  43.2693213  74.7441851  85.6484469  42.7736709  73.8177527
  86.2592100  43.7204938  75.1600372  84.9196184  42.2195296  75.6852102
  83.7774565  41.9422923  75.9092855  85.7841759  41.6156190  76.4035314
  86.7787574  41.8003336  76.2693925  85.4810458  40.9475976  77.1125515
  85.7011960  46.3007469  75.6609039  86.4549401  45.9296858  76.5434187
  85.9373012  47.4018623  74.9272608  85.4229232  47.5815284  74.0635298
  86.8891517  48.4460520  75.2130379  87.8624052  47.9633981  75.1239490
  86.9921099  49.5837108  74.1618394  85.9907231  49.9254079  73.8992285
  87.7406425  50.8784080  74.6365710  87.7547850  51.6079041  73.8273458
  87.2238285  51.3023974  75.4980687  88.7636887  50.6259195  74.9158754
  87.8285496  48.9394590  73.0348122  87.9672963  49.6585232  72.2273098
  88.8018461  48.6427130  73.4274974  87.3085740  48.0607572  72.6526412
  86.7475208  48.9480140  76.6282809  87.7553962  48.9062131  77.3709065
  85.6132821  49.4803904  77.0186958  84.8107477  49.6623387  76.4151700
  85.4404093  49.8670444  78.4577301  86.2680045  50.5571964  78.6195398
  84.1030458  50.7110637  78.7977851  83.2416003  50.0824608  78.5744217
  84.0883843  50.9021244  79.8704392  83.9106025  52.0781404  78.0591732
  84.0136969  51.8909136  76.9905073  82.5244865  52.6729652  78.2431951
  82.4595173  53.6185800  77.7051453  81.7766201  51.9817628  77.8535605
  82.3407742  52.8453661  79.3041181  84.9734237  53.0479096  78.5354681
  84.8478359  54.0039062  78.0262213  84.8765751  53.1947405  79.6112860
  85.9607904  52.6448892  78.3123930  85.6059240  48.6677199  79.4386106
  86.0971528  48.8208043  80.5419063  85.0595897  47.5086537  79.1421543
  84.6177939  47.2946314  78.2482528  85.0497472  46.4005678  80.1184134
  84.8391150  46.7010883  81.1455919  83.9130015  45.4578184  79.5673449
  82.9593483  45.9814146  79.6418203  84.0934612  45.2762371  78.5078849
  83.7886508  44.0946065  80.2909687  83.2889529  43.3769160  79.6388826
  84.7809448  43.6980276  80.4992997  83.0239932  44.2293140  81.5660803
  83.2939616  45.1438390  82.0943133  81.9515856  44.2733675  81.3803672
  83.4013611  42.9672714  82.3954264  82.7345948  42.1460869  82.1332648
  84.4130039  42.6505168  82.1381184  83.3159176  43.2337519  83.8851306
  83.5735586  42.3728425  84.4063101  83.9713085  44.0007284  84.1379604
  82.3446566  43.5117124  84.1323226  86.4392819  45.7513081  80.2606891
  86.7731478  45.3131493  81.3792276  87.2758340  45.6059125  79.2027456
  87.0850428  46.0011507  78.2812894  88.5506670  44.8602050  79.2783704
  88.9421425  44.9956094  80.2854492  88.1983963  43.4401856  78.9166780
  89.0959822  42.8235441  78.9504986  87.4657287  43.0550713  79.6271216
  87.7768520  43.4145438  77.9129236  89.7335141  45.3602355  78.4382246
  90.8356849  44.8319730  78.4452461  89.5185534  46.4406970  77.6507495
  88.5885586  46.8473956  77.5589835  90.4892070  47.1521376  76.8643598
  91.2300854  46.4396246  76.4984288  89.9910886  47.5715838  75.9898068
  91.2476594  48.3269369  77.6340627  91.7576970  49.2900660  76.9935317
  91.1713088  48.2895272  78.9547607  90.5098356  47.6790149  79.4350803
  91.9841280  49.0814086  79.8922583  91.8784492  48.6383012  80.8822280
  93.0293424  48.9726595  79.6040369  91.6839920  50.5703362  80.0110143
  92.2562258  51.1041657  80.9043879  90.7862775  51.1365997  79.2705048
  90.2002643  50.5772841  78.6499948  90.4388206  52.6181534  79.1701184
  91.2822866  53.3027125  79.0771677  89.6352615  52.8257301  77.8741590
  90.2391987  52.5483892  77.0097038  88.7589050  52.1775932  77.8703179
  89.1969084  54.3149661  77.7634352  88.7659243  54.6146220  78.7190785
  90.0902862  54.9216252  77.6125156  88.0243879  54.7140658  76.4710091
  89.0237623  54.3691824  75.0181447  88.4387409  54.5671047  74.1201176
  89.9082174  55.0069847  75.0243540  89.3306993  53.3237562  75.0283316
  89.7427448  52.9571198  80.4720594  89.9239151  54.0453439  80.9919561
  88.7134343  52.1827475  80.9040298  88.3944419  51.3540453  80.4006985
  87.9752263  52.4403898  82.0948121  87.9132344  53.5274938  82.1395332
  86.5154897  51.8202148  82.0029271  86.1206673  51.9483726  80.9949763
  86.5551785  50.7483149  82.1954093  85.5413554  52.5305024  83.0639054
  86.0454790  52.6612688  84.0223335  85.1178598  53.8844155  82.5567488
  84.4578858  54.3552224  83.2857537  85.9973542  54.5088183  82.4070163
  84.5892865  53.7689699  81.6107098  84.3403137  51.6671702  83.1751275
  83.6423891  52.1064853  83.8880382  83.8596604  51.5849148  82.2007675
  84.6347986  50.6767484  83.5198670  88.6577853  52.0735261  83.4113535
  88.5632947  52.7069508  84.4583285  89.5006415  51.0133438  83.2852986
  89.5254304  50.4355885  82.4443031  90.4608433  50.5688650  84.3144424
  89.9368712  50.4883318  85.2675246  91.0039529  49.1509605  84.0188771
  90.2177661  48.5307472  83.5882777  91.8067136  49.2034200  83.2845637
  91.5153982  48.5269952  85.3095362  92.0804343  47.6255022  85.0749332
  92.2039203  49.2177395  85.7953896  90.4202573  48.1888531  86.2450170
  90.9283625  47.7612204  87.3385180  89.2280257  48.1198501  85.8777316
  91.5553266  51.6016026  84.4927684  91.9558717  51.7785333  85.5782648
  92.0615253  52.2999858  83.4346361  91.8227458  52.0766169  82.4686446
  92.9825014  53.4224498  83.5489666  93.8051907  53.2519444  84.2424471
  93.8036195  53.6535675  82.2930420  94.3914695  52.7630119  82.0691114
  93.1404057  53.8191974  81.4450566  94.6978326  54.8101597  82.4594975
  94.1266945  55.6828160  82.7791429  95.4328971  54.6075689  83.2387126
  95.4170330  55.1052693  81.1071787  96.0294876  55.9974438  81.2306295
  96.0946939  54.2802294  80.8911652  94.5477306  55.3005426  79.9549011
  93.9233060  56.1055114  80.0102191  94.4527562  54.5941401  78.8619778
  93.3829707  54.6545142  78.2035197  92.6172069  55.2452456  78.5284756
  93.2814785  54.1124832  77.3455869  95.4399442  53.8645205  78.4776640
  96.2990503  53.8378531  79.0282514  95.3642851  53.3128979  77.6238120
  92.1292039  54.5855066  84.1127895  92.5732613  55.2447951  85.0224690
  90.9471041  54.7863645  83.5427667  90.6162516  54.2467455  82.7436985
  90.0084747  55.7848981  83.9924818  89.0234380  55.3338590  84.1048002
  90.3067092  56.1498425  84.9756338  89.9281979  56.9183349  83.0473969
  89.1347885  57.8593956  83.3151065  90.6932664  56.8519908  81.9725134
  91.2204063  56.0086746  81.7459933  90.8983652  57.9013710  80.9949912
  90.0441135  58.5707681  81.1014737  92.2037189  58.6412004  81.2819010
  92.1812673  59.4874264  80.5954358  92.3428239  59.1214791  82.7505031
  93.2941656  59.6386892  82.8766487  91.5258604  59.8027172  82.9888962
  92.3052713  58.2612210  83.4192033  93.3371065  57.7689714  81.0973903
  94.1632537  58.2629279  81.2845819  90.8886097  57.4231238  79.5430499
  91.3908588  56.2751505  79.3672199  90.3815795  58.2933759  78.5862011
  90.0348624  59.2304263  78.7897318  90.3098219  57.8983464  77.1440359
  91.3165095  57.8613962  76.7278824  89.8934036  56.8934902  77.0644438
  89.4507494  58.8730905  76.3172050  88.7057157  59.7418073  76.7477278
  89.3977485  58.6919783  74.9733686  90.0176901  58.0313211  74.5053872
  88.5141509  59.3550390  74.0411718  87.7711854  59.8429130  74.6715759
  89.2450704  60.4475023  73.1797204  89.9444329  59.9464550  72.5125707
  88.5037676  60.9423400  72.5520104  90.0345583  61.5591411  73.9911912
  90.5770230  61.1412153  74.8385394  90.7634182  62.0805413  73.3708179
  88.9036927  62.4648465  74.4275967  88.4263737  62.9246431  73.5613042
  88.1361984  61.8937965  74.9499073  89.4672781  63.4944826  75.3104302
  89.5595913  64.4119761  74.8731396  89.8791824  63.4507198  76.5708304
  89.5628548  62.4343569  77.3469401  88.9947819  61.6695710  76.9807314
  89.8848760  62.4111961  78.3146466  90.6386397  64.4112413  76.9530569
  90.8928280  65.1511351  76.2998316  90.9893824  64.4341973  77.9110520
  87.7972219  58.3806729  73.1013562  88.5361505  57.5610307  72.5591937
  86.5428129  58.5982207  72.8396154  86.0190279  59.3861573  73.2230044
  85.7271098  57.7122214  71.9442068  86.4368774  57.1389331  71.3472139
  84.8866278  56.6457853  72.7821286  84.3174156  57.3662769  73.3685683
  83.9371573  55.8292661  71.9945524  83.4162310  55.1381313  72.6566840
  83.2116149  56.4830973  71.5089364  84.4825395  55.2666754  71.2366092
  85.5818192  55.8100063  73.8869536  85.9713775  54.8934468  73.4451924
  86.4377101  56.3680939  74.2679171  84.6504623  55.4418067  75.0745046
  85.2078225  54.8573218  75.8065913  84.2817336  56.3544578  75.5428337
  83.8083511  54.8561371  74.7076248  84.9206698  58.4619642  70.9017878
  84.1560548  59.3795337  71.1927364  85.1391980  58.1126659  69.5874537
  85.7441944  57.3302262  69.3405033  84.5887035  58.7460513  68.4372348
  83.8286824  59.4213830  68.8300936  85.5898021  59.6780393  67.6486183
  86.1525203  59.0224413  66.9833202  84.7452500  60.7677349  66.9000709
  85.4129834  61.4280260  66.3461722  84.0577947  60.2827973  66.2070185
  84.1792942  61.3511740  67.6255322  86.5776086  60.3708343  68.4771051
  87.2171658  60.9846830  67.8439144  86.0661044  61.0070853  69.1991114
  87.1873477  59.6386651  69.0058920  83.9132927  57.7424413  67.5128472
  84.5840335  56.9482800  66.7711926  82.6130216  57.8601318  67.3851407
  82.0560075  58.5427579  67.8984817  81.8414693  57.0185539  66.4920648
  82.3024082  56.0488448  66.3081503  80.4869340  56.8010161  67.1476381
  79.9181295  57.7302502  67.1610687  79.9030729  56.0784358  66.5791860
  80.7218112  56.2877350  68.5986189  81.4597450  55.3270317  68.7363901
  80.2375060  56.8763120  69.6622455  80.4786752  56.5309141  70.5921873
  79.6175134  57.6809289  69.5632157  81.7204183  57.7615031  65.1372411
  81.2798337  58.9310927  65.1661281  81.9168927  57.1369246  63.9815368
  82.1384963  56.1453167  63.8909179  81.8224366  57.8692311  62.7126983
  82.0834393  58.9185981  62.8525214  82.8061787  57.3173086  61.6470088
  82.5907040  56.2503399  61.5799756  82.5334975  58.0161489  60.2681712
  83.2249345  57.6277814  59.5215076  81.5086835  57.8157291  59.9549408
  82.6780561  59.0920291  60.3708483  84.2911742  57.3289179  62.0193200
  84.4492932  56.6001713  62.8136320  84.8616381  56.9879277  61.1554093
  84.8743826  58.6698517  62.4774657  85.9312105  58.5472758  62.7120204
  84.7621860  59.4068049  61.6822702  84.3436588  59.0127440  63.3657917
  80.3874776  57.6737620  62.2418530  79.9002394  56.6182164  61.7749146
  79.4654125  58.6182851  62.5166153  79.7335840  59.5184573  62.9131982
  78.0001186  58.5220363  62.3063350  77.7339562  57.4883558  62.5296115
  77.2303106  59.4642161  63.2815068  76.1572948  59.3735121  63.1039229
  77.4526968  59.1838468  64.3111705  77.5380916  60.4962240  63.1108715
  77.5573033  58.7808432  60.8085184  78.0441073  58.1559702  59.8760687
  76.4131856  59.4744029  60.5130957  75.8042956  59.8552135  61.2379676
  75.9246169  59.7531398  59.1493478  76.7820396  59.8469784  58.4838445
  74.9853357  58.6081054  58.6469573  75.5087164  57.6563766  58.7358775
  74.1124618  58.5548568  59.2983641  74.5513981  58.7733433  57.3062618
  74.6114586  57.9165052  56.8347926  75.0427430  61.0726952  59.2072175
  74.6630858  61.4749168  60.3470966  74.6524108  61.6287035  58.0389489
  75.1318226  61.4472755  57.1570548  73.5414471  62.5228684  57.9017424
  73.7470418  63.3976894  58.5182285  73.3438897  62.9487868  56.3894919
  72.3479473  63.3874704  56.3203725  74.2728449  64.0440475  55.9448570
  74.0783419  64.2827806  54.8991012  74.1095635  64.9303496  56.5562773
  75.3045529  63.7120922  56.0550844  73.3754633  61.8943859  55.5869540
  73.2499953  62.1843886  54.6589124  72.2319510  61.8139862  58.3514078
  71.4205380  62.3814178  59.0821089  72.1319994  60.5672931  58.0559506
  72.7566080  60.1643884  57.3565694  71.1903677  59.5084731  58.5944384
  70.1744483  59.7670877  58.2976504  71.4300772  58.5584758  58.1155120
  71.2156436  59.3022935  60.1312445  70.4105765  58.5221132  60.6890211
  72.0204396  60.1195433  60.8669674  72.7436678  60.7260909  60.4799248
  71.8786232  60.1701088  62.3275889  71.5039414  59.2130302  62.6925330
  72.8558308  60.3255006  62.7848892  70.9321209  61.2838439  62.7533747
  70.5856358  61.2956955  63.9439278  70.5348293  62.2342010  61.8404991
  70.7515989  62.1734325  60.8454352  69.7577536  63.4382190  62.2033434
  69.2207476  63.2917269  63.1407561  70.7593778  64.6256970  62.3868265
  71.6001497  64.4988976  61.7051187  70.2687964  65.5594747  62.1166966
  71.2836711  64.7201813  63.8370541  70.4206380  64.7066487  64.5018698
  71.8571142  63.8152822  64.0406334  72.1656571  65.9350880  64.2356172
  71.6723993  66.8571077  63.9288187  72.2647817  65.9722693  65.3201824
  73.5752895  65.8645119  63.5911201  74.1224416  65.0028450  63.9740364
  73.4903569  65.7346017  62.5119358  74.3141966  67.1298289  63.9038389
  75.0722329  67.2695982  63.2064813  73.6569905  67.9338771  63.8675135
  74.7276864  67.0633630  64.8557929  68.6732412  63.7239931  61.1254584
  67.5270958  63.9554098  61.4416006  69.1219677  63.7084794  59.8931647
  70.0974436  63.8738678  59.6458601  68.2627845  63.4501238  58.7657758
  67.3982960  64.0993266  58.9052795  68.8603220  63.8678072  57.3974325
  69.7678871  63.2870017  57.2347075  68.1532846  63.5786090  56.6184463
  69.2198951  65.4276560  57.1907471  68.3166901  65.9719941  56.9142442
  69.5666176  65.8444591  58.1368506  70.2928699  65.6525735  56.1181902
  71.3974909  66.1319558  56.3784980  70.1037619  64.9982894  54.9707825
  69.1892515  64.6001159  54.7555093  70.8735033  64.8951320  54.3095860
  67.7690223  61.9627623  58.7557867  68.4325417  61.0921299  59.2058169
  66.5616961  61.7145355  58.2255199  65.7875336  62.3787406  58.2225275
  66.2647174  60.4252761  57.5912938  66.7779215  59.6228941  58.1231055
  65.1966883  60.2167559  57.6560949  66.7095216  60.4408352  56.1064449
  66.2369970  61.2229568  55.2993939  67.5793043  59.5375938  55.7058677
  68.0957043  58.9223718  56.3324153  67.8821178  59.3421254  54.2455153
  68.0365733  60.2724165  53.6992819  69.1798760  58.4785091  54.1605943
  69.0111431  57.5345152  54.6772747  69.5439032  58.1425684  52.7333992
  70.4531894  57.5412231  52.7217542  68.7318163  57.5804985  52.2730925
  69.7115694  59.0631672  52.1748556  70.3386902  59.2869086  54.8281278
  71.2598472  58.7058145  54.7840332  70.4784317  60.2291629  54.2982767
  70.0877762  59.4895545  55.8699674  66.6696451  58.5751910  53.6607792
  66.4699903  57.4773568  54.2199098  65.9284507  59.1484374  52.7030540
  66.1812278  60.0307329  52.2601564  64.6454466  58.5582301  52.1764283
  64.0625751  58.1818836  53.0158650  63.7577279  59.6845182  51.4391788
  63.6642648  60.5344990  52.1152922  64.4519234  60.1055181  50.1930739
  63.8596119  60.8680856  49.6866750  65.4311957  60.5142001  50.4426030
  64.5739036  59.2452293  49.5361834  62.2965528  59.2355603  51.1594412
  61.7570890  60.0415209  50.6621059  62.3024692  58.3532999  50.5181217
  61.8029152  58.9956286  52.1011241  64.9542712  57.3534146  51.2173136
  66.0056094  57.2408742  50.6530303  64.2174955  56.3304531  51.4465213
  63.5149318  56.4773465  52.1562597  64.4170493  54.9582799  50.9283889
  63.6779744  54.3054924  51.3933208  64.2689957  54.8545352  49.3727288
  64.9637170  55.6603686  49.1366085  64.5960383  53.9381967  48.8822261
  62.9590073  55.2247982  48.7543384  62.7043151  55.4264528  47.4207086
  61.3540748  55.4310077  47.2826383  60.9282389  55.5207480  46.2831882
  60.7664891  55.3170193  48.4803877  59.7770886  55.3604357  48.6802720
  61.7545188  55.1269507  49.4186963  61.4890398  54.9418058  50.4602246
  65.7086689  54.2972588  51.4339816  66.2733080  53.3667988  50.8779774
  66.1840280  54.7311328  52.6159817  65.8521271  55.5885268  53.0579979
  67.2012119  54.0531027  53.3917092  67.2594235  53.0009554  53.1163851
  68.5380504  54.6632498  53.0941285  69.3073382  54.1558191  53.6763273
  68.7577340  54.5578938  52.0321807  68.5219449  55.7200286  53.3588401
  66.8319669  54.0993891  54.8905920  67.4896966  54.6277494  55.7797793
  65.6997015  53.5221532  55.2001591  65.1349796  53.0337655  54.5047365
  65.1045302  53.4912526  56.5128123  65.1894992  54.5410478  56.7936849
  63.6328302  53.0345710  56.4756248  63.2284564  53.0280438  57.4870881
  63.0538482  53.7215576  55.8581500  63.5736225  52.0303822  56.0535912
  65.8543607  52.7374087  57.6544912  65.9580358  53.3813816  58.6990013
  66.4532695  51.5727036  57.3841946  66.4597598  50.6878402  56.2131328
  66.9047617  51.1954408  55.3576528  65.4392194  50.4249632  55.9323805
  67.2559031  49.4276200  56.5536631  68.2394800  49.4316204  56.0840404
  66.7464182  48.5235589  56.2175014  67.3564573  49.4903470  58.0969803
  68.3252700  49.1262427  58.4356955  66.5989088  48.8568613  58.5585713
  67.1596273  50.9302475  58.4938751  66.5693869  51.0265832  59.4053891
  68.5225642  51.6004825  58.8172786  68.9106015  51.5268868  59.9091873
  69.2041271  52.0118975  57.7604500  68.8928396  51.8434891  56.8038353
  70.4533186  52.7416873  57.8362627  71.2216453  52.1507167  58.3350339
  70.9224498  53.0643756  56.3860674  71.0914407  52.1428822  55.8283031
  70.1518302  53.6210388  55.8535212  72.1945212  53.8716741  56.4605009
  73.4022405  53.2848170  56.8854126  73.4228115  52.2382083  57.1510307
  74.6144586  54.0678314  56.9724104  75.5411570  53.6258950  57.3080400
  74.5486066  55.3988126  56.6120401  75.6783126  56.1574941  56.8078758
  75.8895215  56.6480000  55.9856314  73.4347211  55.9816521  56.1012269
  73.4779528  56.9669445  55.6610507  72.1918451  55.2540382  56.1611027
  71.2577489  55.7645174  55.9780253  70.2309779  54.0423443  58.6505846
  70.9984893  54.2953185  59.5629564  69.1530160  54.7902560  58.3880749
  68.4939073  54.5796622  57.6374646  68.8046298  56.0077983  59.1668513
  69.6753528  56.6602024  59.2423586  67.7232078  56.8559809  58.4458923
  66.7684775  56.3332807  58.4944362  67.5967418  57.8005930  58.9760134
  68.0513893  57.1381344  57.0212730  67.9120782  56.3289545  56.4869497
  68.4048899  55.5951307  60.5833189  68.8651735  56.2260493  61.4809211
  67.6587152  54.5103844  60.8140432  67.3141861  53.8654658  60.1030258
  67.2902184  54.1954814  62.1909641  66.9977185  55.1201096  62.6886142
  66.1306727  53.1838263  62.0898224  65.8040560  52.9034543  63.0916518
  65.2986451  53.6357280  61.5507890  66.4682707  52.2944797  61.5577141
  68.4161663  53.7333069  63.1241805  68.5007762  54.0559359  64.3128561
  69.3652244  53.0035246  62.5549666  69.3300942  52.7411156  61.5705122
  70.5530685  52.4927804  63.2355808  70.2088736  52.2081438  64.2303520
  71.1176849  51.2758680  62.5156528  72.0115363  50.9402948  63.0430894
  70.3910328  50.4654481  62.5740841  71.4496615  51.4941394  61.1442659
  70.6279444  51.5386992  60.6127290  71.6667129  53.5415379  63.4415151
  72.0621494  53.6183948  64.5882989  72.1191848  54.2530344  62.4132068
  71.9521468  54.0547007  61.4268337  72.9422541  55.4432044  62.7114807
  73.8306873  55.0087723  63.1697539  73.3847312  56.2190299  61.4884113
  72.5054963  56.5815388  60.9567524  73.9499162  57.0954807  61.8045441
  74.2215892  55.4037438  60.5556341  73.9611282  54.3465028  60.6232397
  74.0581888  55.7069097  59.5212822  75.6415248  55.6282726  60.9580701
  75.8589825  56.6958669  60.9336447  75.7828282  55.2981223  61.9865428
  76.6413434  54.8772925  60.0324042  76.5499909  53.8099336  60.2334037
  76.3291554  55.0343418  59.0005403  78.0620584  55.2421617  60.1422416
  78.6146492  54.6964000  59.4512448  78.1739174  56.2586591  59.9506545
  78.4005929  55.0323072  61.1022830  72.3045978  56.4050142  63.7215462
  72.9830875  57.0440242  64.5036511  70.9723990  56.5315204  63.7524711
  70.4788897  56.1425967  62.9625515  70.1905272  57.3390303  64.7580154
  70.6166238  58.3415200  64.7629366  68.7336267  57.4457022  64.5123266
  68.5420953  56.6795666  63.7608600  68.0848165  57.2792315  65.3724561
  68.3067801  58.7904602  63.8896929  68.4362771  59.0985486  62.5791166
  68.8616257  58.5018381  61.8842908  67.9186979  60.2899834  62.3640680
  67.9887984  60.7340507  61.3707421  67.3646122  60.7574354  63.5097519
  67.6214995  59.7789665  64.5013952  67.2708088  59.9315619  65.5220321
  70.4795503  56.8660198  66.1569241  70.7922150  57.6301836  67.0539098
  70.4116078  55.5516359  66.3260392  70.1021733  54.9356322  65.5730540
  70.7434488  54.8151690  67.5237432  70.1002061  55.1349250  68.3441412
  70.5549139  53.7518826  67.3688313  72.2680592  55.0409916  67.9154792
  72.5613899  55.1552222  69.1265095  73.2467174  55.2410949  67.0660336
  73.1129261  55.1166669  66.0629989  74.6560041  55.6620677  67.4006660
  75.0369986  55.0293120  68.2026101  75.5662832  55.4635781  66.1967109
  75.3129800  56.1564079  65.3946551  77.0108643  55.7155602  66.5924449
  77.6554254  55.5721287  65.7262657  77.1153961  56.7376641  66.9583557
  77.2991825  55.0186042  67.3787870  75.3901307  54.0099755  65.7390104
  76.0261193  53.8211627  64.8738547  75.6702956  53.3369038  66.5497873
  74.3484743  53.8378758  65.4676165  74.6802952  57.1329758  67.9321340
  75.5229807  57.4022131  68.8361769  73.8079256  58.0159908  67.4953402
  73.1833031  57.8566845  66.7057775  73.6612751  59.3434190  68.1326076
  74.6452893  59.8075791  68.2056100  72.8123913  60.2784112  67.2963445
  71.8395759  59.7869805  67.2657672  72.6418035  61.6899366  67.9289556
  72.0224773  62.3082060  67.2779356  72.1615852  61.5964430  68.9034535
  73.6198461  62.1553742  68.0486453  73.3540532  60.4548044  65.8282866
  72.7031301  61.1353832  65.2806503  74.3636199  60.8648573  65.8598585
  73.3703639  59.4868421  65.3284738  73.1151203  59.1764867  69.4901019
  73.5842390  59.8398987  70.3802127  72.1663489  58.2242643  69.7602336
  71.7353363  57.6540109  69.0336049  71.6808417  57.9257880  71.0798853
  71.2041622  58.8177425  71.4879794  70.9091146  57.1592587  71.0038851
  72.7519548  57.4492327  72.0593223  73.0328055  58.0869099  73.1000647
  73.5970573  56.5036264  71.6722764  73.5793631  56.1091215  70.7315789
  74.6415199  55.9148100  72.5168646  74.2590155  55.6329252  73.4984141
  75.1622025  54.6471122  71.8610980  74.3485444  53.9210619  71.8344662
  75.4137446  54.8809041  70.8265870  76.3296063  54.0022241  72.4822596
  76.2175876  53.2811370  73.6789297  75.3015934  53.3189787  74.2503601
  77.3425125  52.4787346  74.1502555  77.2420726  51.8952235  75.0534707
  78.5333540  52.4579436  73.4527211  79.3498818  51.8287119  73.7755073
  78.6655528  53.2909760  72.2904606  79.6295143  53.4114593  71.8198536
  77.5436098  53.9477992  71.7673391  77.6107055  54.4208718  70.7989665
  75.7538400  56.9844440  72.7052657  76.2281107  57.1036756  73.8079185
  76.0659116  57.8333508  71.6850325  75.6447336  57.8015261  70.7560754
  77.0618011  58.8769526  71.8729616  77.9734794  58.4400763  72.2807701
  77.2583917  59.5078706  70.4994608  76.2663535  59.7951793  70.1507947
  78.1102961  60.7912667  70.5240862  78.2070390  61.1830808  69.5122727
  77.6266297  61.5367871  71.1556534  79.0987791  60.5645883  70.9206306
  77.8328698  58.6020628  69.6504489  77.1316243  58.0813114  69.2050741
  76.6372938  59.9588719  72.8898261  77.4956493  60.4475804  73.6905257
  75.3568496  60.2739936  72.9972404  74.6488356  59.9826208  72.3227354
  74.8401949  61.0601538  74.0777320  75.5472411  61.8793176  74.2144446
  73.5173946  61.7482497  73.7513143  72.7998771  61.0005720  73.4117445
  73.1097079  62.1892314  74.6613043  73.6569577  62.8739530  72.6456443
  74.4373337  63.5732411  72.9450362  73.9810777  62.4160577  71.7103064
  72.3539854  63.6506234  72.3989537  71.5203784  62.9591219  72.2754590
  72.1212688  64.2794773  73.2589484  72.5156900  64.5032037  71.1556483
  73.4587442  65.0469551  71.2118733  72.5702377  63.8574358  70.2800739
  71.4241435  65.4493432  70.9892593  71.5791634  66.0096187  70.1265182
  70.5250486  64.9315129  70.9097603  71.3856593  66.0842088  71.8129964
  74.8379868  60.3044236  75.4152974  75.2559222  60.8493207  76.4547584
  74.2740711  59.1216394  75.4968733  74.0334813  58.5779066  74.6676102
  73.9263627  58.4399571  76.7353357  73.4462737  59.1526128  77.4071783
  72.9846737  57.2937327  76.4306465  72.7232260  56.7821135  77.3566227
  72.0815565  57.6799875  75.9614038  73.4733636  56.5926327  75.7540618
  75.2222364  57.8623787  77.4199235  75.4135670  57.9379565  78.6079768
  76.1912457  57.3778494  76.6083484  76.0958525  57.3044716  75.5954413
  77.4896711  56.9083734  77.1314389  77.3819021  56.4002366  78.0901067
  78.0362342  55.8473168  76.2201970  77.3116283  55.0376236  76.1257451
  78.1814369  56.2621318  75.2232699  79.4149372  55.2676337  76.7626762
  79.8792529  56.0480732  77.3662167  79.1666725  54.0007641  77.5125582
  80.1136478  53.6057490  77.8835323  78.5019271  54.2000033  78.3539162
  78.7036828  53.2707132  76.8494842  80.2876007  54.8067980  75.5821009
  81.2301536  54.4113757  75.9605098  79.7649263  54.0298211  75.0243345
  80.4868541  55.6530982  74.9248915  78.4053936  58.0867048  77.5176687
  79.1137701  58.0778729  78.5306321  78.2878416  59.2059055  76.8152748
  77.7478396  59.2560484  75.9519391  78.9172245  60.5071769  77.1873461
  79.9959045  60.3675716  77.2631479  78.7436665  61.2256297  76.3857077
  78.4066530  61.0879970  78.4842920  79.2876699  61.4511980  79.2484224
  77.1309604  61.1088962  78.8120505  76.3982792  60.7662814  78.1904112
  76.6205727  61.6103624  80.0673680  77.2474345  62.4734274  80.2889874
  75.2016135  62.1682354  79.9588068  74.5458935  61.3404654  79.6867149
  74.9025843  62.4971872  80.9541948  74.9105654  63.3342068  78.9762119
  74.9499642  62.8790315  77.9867958  73.5174231  63.9473436  79.3114664
  73.3060085  64.7671356  78.6254795  72.7486508  63.1808608  79.2095187
  73.5215342  64.3217348  80.3349826  75.9023399  64.4238062  78.9473938
  75.5915925  65.1800606  78.2262793  75.9753149  64.8754318  79.9360732
  76.8738723  64.0243752  78.6590088  76.8634231  60.7323775  81.2571122
  77.0493378  61.2310752  82.3643743  77.0720571  59.4684751  80.9874390
  77.0356339  59.1024574  80.0362196  77.3869679  58.4087762  82.0084754
  76.9015800  58.6457730  82.9544194  76.7931713  57.0535356  81.5190374
  75.7171029  57.1588141  81.3744471  77.2209628  56.7974302  80.5506989
  77.0741562  55.8792451  82.5487229  78.1326975  55.8493171  82.8059147
  76.5261979  56.0514477  83.4752853  76.6438414  54.5516375  81.9180896
  75.4821329  54.5140944  81.4114320  77.3730019  53.4904101  81.9824584
  78.8819720  58.3795711  82.4087152  79.2427880  57.8856289  83.4749956
  79.6916066  58.9883357  81.5872327  79.3590099  59.4724512  80.7544220
  81.1362038  59.0557341  81.7440780  81.3801139  58.5634036  82.6842814
  81.7842254  58.3308111  80.5846196  81.5018383  58.8437405  79.6648908
  82.8646960  58.4305462  80.6857583  81.4590886  56.8448198  80.4160915
  80.3788771  56.7031282  80.4548441  82.1501872  56.4373657  79.0704508
  81.9665449  55.3812754  78.8710947  81.7422813  57.0357467  78.2561309
  83.2239796  56.6115549  79.1447941  82.0929619  55.9564196  81.5212388
  81.8266414  54.9143302  81.3469083  83.1776725  56.0619558  81.4959601
  81.7211617  56.2675446  82.4972469  81.6935221  60.4484138  81.9211898
  82.9244864  60.5827075  82.0207983  80.9258929  61.5027277  82.0409632
  79.9098751  61.4155594  82.0744830  81.3487452  62.8715929  82.1394761
  82.1104681  63.0577496  81.3832321  80.1304479  63.8092661  81.7974269
  80.4414064  64.8513023  81.8703944  79.7866668  63.6021850  80.7835882
  79.3194195  63.6224097  82.5004970  82.1814958  63.2232087  83.3681559
  83.2493951  63.7451331  83.2218512  81.8181207  62.7510589  84.5885993
  80.9268800  62.2710371  84.7173280  82.5760081  62.8350917  85.8514382
  82.9117234  63.8639154  85.9826597  81.7264927  62.6817137  87.1615767
  80.7329711  63.0936953  86.9849671  81.5987596  61.6193769  87.3733570
  82.3320805  63.3634679  88.3997804  81.5582819  63.4775786  89.1589645
  83.1004933  62.7161605  88.8234240  82.9379376  64.7231658  88.0984968
  83.8211013  64.5983322  87.4721069  82.2256728  65.3218862  87.5296613
  83.3012881  65.4266599  89.3132390  84.1270885  65.0669193  89.7926859
  82.7301736  66.4516304  89.8853629  81.5783718  66.8473832  89.5120301
  81.0923855  66.3633656  88.7572896  81.1428033  67.6494943  89.9672309
  83.2554216  67.1218855  90.8680137  84.1693597  66.8542350  91.2368028
  82.7557659  67.9140186  91.2712311  83.8269973  61.9594451  85.7422082
  84.7799997  62.3590882  86.3284171  83.8093360  60.8698232  84.9509578
  82.9909474  60.5744023  84.4191905  85.0087441  59.9745664  84.7741939
  85.5834357  59.8545191  85.6922654  84.4533414  58.5834189  84.3430191
  83.9415283  58.7996270  83.4053415  85.4825298  57.4718388  84.0585357
  84.9621430  56.5590421  83.7684049  86.1418330  57.7857720  83.2482326
  86.0731240  57.2852402  84.9552522  83.6597502  58.0803936  85.3688122
  83.3043934  57.2048219  85.1070608  85.9858061  60.5836316  83.8012025
  87.1939371  60.2862076  83.7780412  85.5966896  61.5625231  83.0055828
  84.6357516  61.9050545  82.9946566  86.4725782  62.2786824  82.0470062
  86.0426903  63.2672624  81.8865942  87.4374163  62.4249781  82.5318247
  86.7320046  61.6781516  80.7036966  87.2439636  62.3511651  79.8293147
  86.2457190  60.4187701  80.4642314  85.9001055  59.7825073  81.1830769
  86.1931519  59.8749298  79.0379746  87.0940980  60.1219124  78.4760167
  86.0161899  58.3317274  79.1898324  85.0872084  58.2327412  79.7507514
  86.0307745  57.7081288  77.7842218  85.9081331  56.6272508  77.8643196
  85.2136255  58.1233000  77.1940562  86.9792536  57.9310042  77.2969662
  87.1057235  57.5587798  79.9955963  87.8489109  57.1617423  79.3047963
  87.6232709  58.2537113  80.6566500  86.5398801  56.4445775  80.8019273
  87.3429248  55.9419036  81.3413845  85.8165559  56.8418829  81.5146450
  86.0453594  55.7330790  80.1414236  85.0318891  60.4933933  78.2619194
  83.8538634  60.5158702  78.6882105  85.3748605  61.0437861  77.0325482
  86.3082011  60.9479184  76.6324861  84.4620753  61.8163299  76.1729156
  83.5908344  62.0702881  76.7768846  85.0534459  63.2260080  75.7436237
  84.1413202  63.7695360  75.4962028  85.8429907  64.0090191  76.7992764
  86.1878236  64.9502065  76.3707830  85.2013395  64.2129328  77.6563761
  86.7025656  63.4209885  77.1208723  86.0276733  63.0722963  74.6620717
  86.3791559  63.9507069  74.4115049  83.9201994  60.9697122  75.0103877
  84.7166899  60.1764152  74.3500365  82.6124225  61.0526682  74.7833727
  81.9610251  61.6430650  75.3010232  82.0018278  60.2181851  73.6761302
  82.7449884  59.6493800  73.1179419  81.0666178  59.1711896  74.2983076
  80.1758704  59.6866995  74.6573783  80.7350491  58.1229441  73.2683961
  80.0711684  57.3793932  73.7075823  80.2408737  58.5938128  72.4177008
  81.6523671  57.6390092  72.9334505  81.7919317  58.4185350  75.4749654
  81.1158242  57.6800151  75.9048677  82.6815767  57.9171583  75.0913990
  82.0818652  59.1362911  76.2420989  81.3552052  61.1499507  72.6801015
  80.4129396  61.8594982  73.0499555  81.8809994  61.2602921  71.4704143
  82.6524837  60.6637121  71.1734239  81.4939644  62.1516036  70.4641019
  80.5465256  62.6395610  70.6958072  82.5454490  63.3418299  70.3683066
  83.5516791  62.9425621  70.2448915  82.3354195  63.9552759  69.4924159
  82.4703398  64.1966059  71.6423014  81.3907789  64.6421945  72.0074933
  83.6039108  64.3587406  72.2817528  83.6266953  64.8903625  73.1522860
  84.4620396  63.9541860  71.9086837  81.2210019  61.3482795  69.1198453
  81.6306706  60.2020869  68.9373295  80.5886669  62.0263739  68.1536623
  80.1868269  62.9550322  68.2776756  80.4192353  61.4541910  66.7791396
  81.1477980  60.6707589  66.5744314  79.0535469  60.7730460  66.6641334
  78.9366709  60.3586632  65.6625437  78.9850828  59.9700738  67.3980164
  78.2656008  61.5040863  66.8496139  80.6675668  62.5335502  65.7782678
  80.4788010  63.7346575  66.0446184  80.9709515  62.1026939  64.5618606
  81.0569600  61.1089155  64.3482326  81.2211416  62.9616298  63.3781279
  80.9140477  63.9972009  63.5285768  82.7081748  63.0386647  63.1012817
  82.9995984  62.0065690  62.9043101  83.0307984  63.9226812  61.8531956
  84.1088631  63.9478944  61.6939389  82.5442898  63.5022796  60.9729093
  82.6652853  64.9367706  62.0205779  83.5356222  63.5543929  64.3008241
  84.5908827  63.5837914  64.0296414  83.2022821  64.5568789  64.5680828
  83.3977582  62.8872994  65.1513761  80.3909655  62.3658053  62.2310844
  80.4911277  61.1559092  61.9477294  79.6286737  63.2103095  61.5656538
  79.8540661  64.2049998  61.5730255  78.4467302  62.9703088  60.7695562
  78.3103603  61.8925660  60.6733965  77.2594770  63.5128796  61.4102401
  77.2437439  64.5929825  61.2691761  76.3755676  63.1142083  60.9133353
  77.1473557  63.1455464  63.2106379  76.0608452  63.6704645  63.6945375
  78.6253272  63.5766237  59.3992035  78.2421434  64.7668443  59.1499728
  79.4056330  62.8728404  58.5400401  79.9758412  61.5623174  58.8281586
  79.1938153  60.8778931  59.1583414  80.6984444  61.6390650  59.6414878
  80.6347434  61.0333829  57.6076254  80.0529739  60.2329222  57.1511521
  81.6214795  60.6251850  57.8277510  80.7253205  62.3143861  56.6580589
  80.6056624  62.0459702  55.6079314  81.6879625  62.8174870  56.7515513
  79.6062400  63.1744460  57.1370390  79.8585213  64.2225471  56.9747574
  78.2783081  62.8775720  56.3580522  77.4027513  62.0995678  56.7707202
  78.2174302  63.3762163  55.1214076  78.8706968  64.0732796  54.7626717
  77.1614363  62.9517073  54.1235394  76.7259738  62.0137064  54.4696488
  76.3642707  63.6966135  54.1363013  77.6093073  62.7607454  52.6749352
  76.8350554  62.1773942  51.8986354  78.7771690  63.2682148  52.2862825
  79.5103376  63.5354352  52.9437610  79.1410615  63.4976345  50.8890289
  78.7268088  62.7615197  50.1991980  78.5700207  64.9381767  50.4976471
  78.7493782  65.6055134  51.3409700  79.1628491  65.3131938  49.6631187
  77.0968134  65.0639872  50.1129734  76.8354376  65.4468270  48.7804490
  77.6583656  65.5574256  48.0894269  75.5350211  65.6853466  48.3402328
  75.3277252  65.9349059  47.3107292  74.5142170  65.5883132  49.2806802
  73.4816627  65.6084512  48.9624161  74.8297037  65.4633940  50.6568271
  74.0467292  65.6048949  51.3870356  76.1008945  65.1673003  51.0918391
  76.3199175  65.0199733  52.1388938  80.6442086  63.4220971  50.7999671
  81.3045152  64.1870462  50.0749500  81.3463623  62.5352979  51.4928122
  80.9541187  61.9784150  52.2513499  82.7894038  62.2658217  51.2274465
  83.2432133  63.2566170  51.1980423  83.5051841  61.4628109  52.3191434
  83.0740005  60.4626013  52.3267889  84.9561438  61.3580826  52.0375164
  85.4402321  60.7829974  52.8276795  85.1072968  60.8574910  51.0812869
  85.3923846  62.3566026  51.9963363  83.3022005  62.1082817  53.6803304
  83.8180179  61.5223316  54.4420994  83.7046386  63.1204738  53.6661956
  82.2367545  62.1445705  53.9111221  82.9758225  61.4973728  49.8663493
  82.2449951  60.5540095  49.5877709  83.8514136  61.8870049  48.9900520
  84.3465493  62.7730111  49.1030991  84.2584991  61.2035013  47.7927091
  83.3844090  60.9214705  47.2054075  85.1451603  62.2046138  47.0392047
  84.6284655  63.1638610  46.9986558  86.0593207  62.3587852  47.6138828
  85.5317473  61.7926873  45.6023025  86.3980116  62.3741737  45.2864612
  85.8326164  60.7452410  45.6020443  84.3986022  61.9880121  44.5814595
  84.6271271  62.6939638  43.5693381  83.4558947  61.1712942  44.5793565
  84.9067050  59.8212852  48.0066828  86.0989062  59.7107567  48.2746733
  84.0708492  58.8106222  48.0490433  83.0645519  58.9592199  47.9718656
  84.4082669  57.3412150  48.2101642  85.4866521  57.2842277  48.0669062
  83.9473711  56.8672304  49.6745919  84.3739117  55.8803925  49.8548976
  84.4769603  57.7827432  50.7376839  84.1474950  57.4334083  51.7160186
  85.5662186  57.7898370  50.7021867  84.1031678  58.7925128  50.5670104
  82.5622719  56.7526617  49.7477357  82.3179837  56.2489680  50.5503882
  83.8713575  56.3924940  47.1677997  83.2482491  56.8482447  46.2288225
  84.1777518  55.0956268  47.1922731  85.4883121  54.5096191  47.7062466
  85.4723531  54.4434539  48.7941701  86.3240121  55.1562600  47.4380678
  85.6695754  53.1488489  47.1028063  86.0932839  52.4316919  47.8050213
  86.3202113  53.1608649  46.2283096  84.2026263  52.8342228  46.7474999
  83.6798177  52.4287206  47.6140732  84.1538663  52.0782520  45.9630181
  83.5368553  54.1341320  46.2787516  83.6668385  54.3432061  45.2180592
  82.0011725  54.1217578  46.4328208  81.2567454  53.8892555  45.4979096
  81.4219101  54.3467683  47.6115842  81.9500364  54.4370172  48.4791762
  79.9363382  54.4950818  47.8006298  79.3780972  53.6738194  47.3506910
  79.6229583  54.4612039  49.2877328  79.9971189  53.5420135  49.7405273
  80.1083635  55.2908534  49.8033494  78.0664043  54.5549907  49.4279380
  77.6994538  55.0963082  48.5564394  77.6773809  53.5387528  49.3603863
  77.3150867  55.3133588  50.8758774  77.5536872  57.0062600  50.5871696
  77.1323903  57.5790203  51.4127546  78.6198710  57.2159130  50.5082861
  77.0582483  57.2903877  49.6589165  79.4786595  55.8039566  47.0825038
  78.4807192  55.8016243  46.4418270  80.3144833  56.8502965  47.0506864
  81.2126743  56.8870092  47.5322279  79.9753897  58.0407640  46.2974854
  79.0360040  58.4083156  46.7088310  81.0022560  59.1619731  46.4643774
  80.6943716  60.0274303  45.8764377  81.0681174  59.4414656  47.5149887
  81.9771909  58.8170438  46.1188610  79.7718932  57.7093161  44.7987321
  78.8739148  58.1576524  44.0934375  80.7265747  56.9847976  44.3126426
  81.5067679  56.6572628  44.8825316  80.8180794  56.5391232  42.8951450
  80.6881373  57.4158690  42.2610088  82.1959132  55.9616885  42.5598684
  82.2159681  55.6498842  41.5152834  82.9591617  56.7212207  42.7255356
  82.3944174  55.1009829  43.1976018  79.6970449  55.5368191  42.5815052
  79.0773459  55.6434335  41.5467508  79.2681640  54.6999318  43.5705754
  79.8081664  54.6061206  44.4312507  78.0746238  53.8533270  43.6079536
  77.9298986  53.3908019  42.6312786  78.3369845  52.7403538  44.6952874
  78.3841353  53.1874353  45.6882632  77.5157522  52.0235157  44.7068887
  79.5637020  52.0795735  44.3944109  80.3047743  52.5530003  44.8268550
  76.7298549  54.5988696  43.7462749  75.7285548  54.0699497  43.2462509
  76.5868347  55.7609731  44.3371035  77.3423953  56.1930016  44.8687054
  75.3457580  56.5956409  44.3205938  74.4261995  56.0343730  44.4876133
  75.3582531  57.5387503  45.4858287  76.3569079  57.9748800  45.4742737
  74.3183671  58.6946712  45.3556057  74.3798604  59.3402835  46.2318690
  74.5320596  59.2776763  44.4610859  73.3135712  58.2753510  45.2833231
  75.1340193  56.8112350  46.8342336  75.1518237  57.5380406  47.6471257
  74.1684970  56.3066115  46.8191083  75.9247407  56.0768890  46.9875559
  75.1818309  57.1832438  42.8833372  74.0981211  57.0374493  42.3376560
  76.2385874  57.7297607  42.3115645  77.1337914  57.8647871  42.7813802
  76.2069306  58.2171935  40.8665298  75.4159414  58.9576968  40.7553503
  77.5803261  58.8689005  40.5302922  78.3804629  58.1665960  40.7654845
  77.6337362  59.0650492  39.4588525  77.8070122  60.1761670  41.2989494
  76.9310340  60.8111737  41.1700403  77.8801217  59.9458372  42.3619975
  79.0478620  60.9688242  40.8867467  78.9236236  61.2710210  39.8472565
  79.0784780  61.8809505  41.4836431  80.3612233  60.3011479  41.0106799
  80.6109392  59.6254142  40.2886973  81.2549279  60.5066026  41.9956476
  81.0108524  61.0452385  43.1227690  80.0667766  61.3652568  43.3423007
  81.7600424  61.1578708  43.8075392  82.5388472  60.3612912  41.8159396
  82.8984750  60.0821825  40.9030408  83.1837594  60.5268783  42.5888627
  75.8914843  57.1276064  39.9363478  75.1585133  57.2702984  38.9506533
  76.4758749  55.9860904  40.1251410  77.0887353  55.8013293  40.9195304
  76.3223378  54.8307673  39.2162467  76.5593857  55.0453153  38.1743468
  77.2703366  53.7728064  39.8006213  78.2704199  53.9747359  39.4128559
  77.3102698  53.9244545  40.8785741  76.9630585  52.2879501  39.5476847
  76.5183755  51.8379255  40.4350223  76.2385371  52.1843631  38.7407563
  78.2577685  51.5754247  39.1887871  78.7413283  50.7414932  39.9659390
  78.7696239  51.8988429  38.0555131  74.8297955  54.3559513  39.2526917
  74.1388185  54.3257887  38.2148549  74.2185660  54.0593434  40.4522000
  74.8343446  54.0082653  41.2512081  72.8110809  53.7938073  40.6533271
  72.5463287  52.8429615  40.1890205  72.4888653  53.7203258  42.1101399
  72.9975137  52.8836353  42.5901522  72.8330462  54.6549105  42.5519373
  70.9718649  53.5869366  42.4677584  70.0476345  54.6496897  42.7072225
  68.9059499  54.0042337  43.0434972  68.0407678  54.6170226  43.2988221
  69.0582345  52.6767305  42.9972199  68.3403553  51.9914881  43.1825907
  70.3722861  52.3812225  42.6535666  70.6980291  51.3436733  42.5882135
  71.9387045  54.9327298  39.9706852  71.0615639  54.7075330  39.1030328
  72.1891831  56.1925248  40.3296322  72.9001220  56.4655196  41.0080987
  71.4179415  57.3303929  39.7428686  70.3678462  57.2009403  40.0039774
  72.0734893  58.6327417  40.2919660  72.0751869  58.5865287  41.3816662
  73.1151751  58.6588104  39.9724445  71.4068455  59.9244330  39.8667689
  71.5877956  60.5709844  38.6099084  72.2109473  60.0836001  37.8740984
  71.0078614  61.8024074  38.2699767  71.2376078  62.2839559  37.3308943
  70.0946200  62.4067781  39.2111356  69.5637284  63.6446786  38.8930641
  68.9650209  63.9369998  39.6116144  70.0664855  61.8840755  40.4352110
  69.6065255  62.4656648  41.2199891  70.6130453  60.5833394  40.7882138
  70.4041753  60.1404754  41.7512480  71.5306337  57.4115599  38.1459740
  70.5416150  57.7226361  37.4958913  72.6956346  57.0636780  37.4813303
  73.5726384  56.9011861  37.9767509  72.8236721  56.8906746  36.0495205
  72.2993549  57.7768242  35.6898672  74.2633444  56.8442467  35.5529338
  74.7144057  55.8773600  35.7748770  74.3003803  56.9724758  34.4720695
  74.9922343  57.9162858  36.2231611  75.1465443  57.6715100  37.1587306
  72.1805458  55.5928338  35.4907078  72.0492458  55.4571172  34.2542328
  71.7393499  54.6856555  36.3435153  71.9868196  54.7109004  37.3323401
  70.8981726  53.5990746  36.0254827  71.2133170  53.2356172  35.0469370
  71.0555906  52.4027849  36.9294852  71.0715921  52.7587224  37.9593325
  70.1684946  51.7783797  36.8210235  72.3271752  51.4895437  36.7073770
  72.5148973  50.5113893  37.5205685  73.0154250  51.7774722  35.6909384
  69.4220599  54.0792120  35.9445738  68.7286470  53.8522565  34.9227559
  68.9247198  54.7328351  37.0005121  69.5120250  54.9007493  37.8171732
  67.6058215  55.2795763  37.1983459  66.9023351  54.4558194  37.0851542
  67.2693798  55.7377588  38.6255101  68.0249184  56.4506434  38.9543170
  65.8860272  56.5092898  38.6511109  65.6648738  56.8255167  39.6700666
  65.9448868  57.3846074  38.0039798  65.0938046  55.8482462  38.2960592
  67.3434501  54.5585368  39.6331266  68.3701080  54.1928050  39.6719213
  67.0995053  54.9296219  40.6278104  66.3850332  53.3504702  39.2914277
  66.4991785  52.5714443  40.0449929  65.3518529  53.6983261  39.2818035
  66.6407245  52.9484659  38.3099735  67.3188169  56.3387813  36.0940809
  66.4724812  56.1847652  35.2590074  68.2267394  57.3109143  35.9230044
  69.0651089  57.3630978  36.5005461  68.1677201  58.3852442  34.9475142
  67.1635787  58.3375906  34.5267659  68.3647260  59.7356758  35.6462725
  69.3542335  59.7219819  36.1027048  68.3821780  60.5011479  34.8712494
  67.3853067  60.1889791  36.7076527  67.5269957  59.9838197  37.9867848
  68.2594938  59.3399313  38.4497787  66.5883606  60.7265511  38.6351359
  66.6194792  60.8711561  39.6445124  65.6042950  61.2649276  37.8625826
  64.3970591  61.9571071  38.1536325  64.1261788  62.1757718  39.1757302
  63.5764837  62.3478740  37.1190576  62.6138861  62.8033930  37.3028467
  64.0581860  62.1221628  35.7818847  63.4238415  62.3953023  34.9509070
  65.3259059  61.5572403  35.5099752  65.7001868  61.5396026  34.4959664
  66.1228294  61.0050998  36.5757133  69.0385338  58.2186608  33.6660125
  70.0937853  57.6140318  33.7552700  68.5746038  58.5920804  32.4918487
  67.6443806  59.0004536  32.4128162  69.2187376  58.5107422  31.1920853
  69.8354012  57.6175407  31.0784941  68.1196259  58.3850422  30.1128406
  67.3749770  59.1603827  30.2891102  68.5689367  58.5878820  29.1406072
  67.4088787  57.0483960  30.0398721  68.1396143  56.2945228  29.7472858
  67.0713191  56.7932195  31.0442388  66.2005564  56.9309306  29.0900694
  65.1512698  56.3931497  29.5958808  66.3396936  57.4252341  27.9468761
  70.2079477  59.6398595  31.0337074  70.0589919  60.7000934  30.4444448
  71.3566280  59.4865411  31.7785248  71.4989766  58.6177315  32.2959259
  72.5656215  60.4400963  32.0030088  72.6039034  61.0666782  31.1122548
  72.3280634  61.4025611  33.3038269  73.1066839  62.1517737  33.1641431
  71.0099493  62.1774434  33.3717798  70.9847036  62.7744295  34.2839017
  70.9290763  62.8356324  32.5053590  70.1742667  61.4770340  33.3723227
  72.5041708  60.6133375  34.6615615  72.3374888  61.2903232  35.4994484
  71.7831360  59.7974740  34.7044747  73.5137446  60.2079124  34.7181488
  73.8904395  59.7738042  32.0380667  73.9509538  58.6079055  32.4217884
  74.9336707  60.5547698  31.8000827  74.8126501  61.4680659  31.3625005
  76.3481109  60.2821705  32.0926670  76.5861646  59.2893126  31.7102094
  77.1504003  61.4246181  31.4561019  76.9602499  61.4696949  30.3839024
  76.8421354  62.3826591  31.8747834  78.5237078  61.2021917  31.7020840
  79.0572120  61.8284964  31.1696437  76.6782733  60.3021062  33.6031667
  76.2282819  61.1298606  34.3437364  77.5503885  59.3727033  34.1187773
  77.8790610  58.5646246  33.5901148  78.0956031  59.4485696  35.4795530
  77.2153203  59.4058909  36.1213479  79.0189389  58.2405635  35.8659170
  79.4115379  58.4729602  36.8566484  78.2282205  56.9710925  35.9081747
  78.8839553  56.1432534  36.1767604  77.4347644  57.0611336  36.6489675
  77.7906713  56.7838219  34.9277440  80.1859890  58.0764736  34.9934529
  80.7142295  57.3082379  35.2951843  78.8536179  60.7639429  35.7291744
  78.9206361  61.1348526  36.8741178  79.5085210  61.3852261  34.7119639
  79.6844519  60.9198640  33.8213617  80.0338785  62.7548947  34.7412955
  80.6510756  62.8696826  35.6334886  80.8706656  62.9683169  33.4563304
  81.3971666  62.0432737  33.2275099  80.1910443  63.1629157  32.6278794
  81.8865143  64.1003158  33.5276808  82.2568715  64.2631427  32.5157071
  81.3449846  65.0008867  33.8176426  83.0752977  63.9953463  34.4189773
  83.4404253  64.9714959  35.1449201  83.4906231  62.8394426  34.7198731
  78.9389317  63.8289697  34.8745863  79.1726971  64.9068991  35.4078537
  77.7020209  63.5574124  34.3419878  77.5192159  62.7326131  33.7708499
  76.4765541  64.4359589  34.5336751  76.8060072  65.4753719  34.5260383
  75.4433263  64.3876577  33.3511167  75.9319248  64.7493657  32.4467314
  75.1698337  63.3490995  33.1706959  74.1857504  65.1843056  33.5692541
  73.5416301  65.0582402  32.7009140  73.6557858  64.7644962  34.4244655
  74.3876780  66.7038959  33.8154971  75.4994162  67.1962146  33.4838235
  73.4416579  67.3863494  34.3282420  75.8342091  64.0934105  35.9211763
  75.5538924  64.9869502  36.6705109  75.7073338  62.8381604  36.3788604
  75.8477367  62.0210465  35.7857316  75.3619835  62.4986903  37.7357891
  74.3686045  62.9122660  37.9085209  75.3833584  60.9622193  37.8903203
  75.1234783  60.6952122  38.9152279  74.6623260  60.5172557  37.2053089
  76.3806173  60.5872165  37.6606756  76.2925805  63.1385761  38.8275584
  75.8921858  63.3070500  39.9747156  77.5198830  63.4458696  38.4988087
  77.9042971  63.2783245  37.5686994  78.4659528  64.0562057  39.4163156
  78.4434864  63.4559675  40.3257211  79.9048046  64.1706114  38.7241430
  80.2172132  63.1897922  38.3658601  79.8400762  64.8214909  37.8525335
  80.9422856  64.7164851  39.6946460  81.4299574  66.0384510  39.7612231
  81.0122203  66.7948655  39.1115172  82.4529116  66.3857392  40.6617705
  82.7666775  67.4172077  40.7225134  83.0741615  65.4456164  41.4792315
  83.8501564  65.7242231  42.1776034  82.6393145  64.1131530  41.3466594
  83.0919903  63.3455065  41.9570826  81.6650503  63.7767580  40.4702909
  81.4246405  62.7305213  40.3535142  78.1137671  65.5837327  39.6205521
  78.2310479  66.1343365  40.7211704  77.6075390  66.2261324  38.5685788
  77.5168713  65.7818394  37.6542446  77.1229819  67.6143730  38.5737347
  77.8001022  68.3091983  39.0707838  76.9730866  68.0669748  37.0170511
  77.6554789  67.4853786  36.3959217  75.9634216  67.8552406  36.6651361
  77.2791969  69.5817193  36.8609652  77.5017117  70.2640012  37.8803452
  77.2865603  70.1056777  35.7188898  75.7740233  67.6459794  39.3478198
  75.5726208  68.5054500  40.1688609  74.8803246  66.6992221  39.0768174
  75.0766886  65.9845198  38.3765148  73.5545762  66.5086975  39.6754031
  72.9275765  67.3650048  39.4285626  72.8994689  65.2296098  39.1139878
  73.5291771  64.3683985  39.3360772  71.9438354  65.0605591  39.6093506
  72.6769395  65.3313965  37.5601197  73.5347739  65.7903152  37.0688614
  72.5450045  64.3450535  37.1150368  71.4273593  66.1814261  37.3914400
  70.5618585  65.6670205  37.8086548  71.5327437  67.1204812  37.9346194
  71.2218490  66.4435666  35.9479394  72.0521853  66.8325738  35.5002499
  70.2740080  66.3011440  35.1499642  69.1335699  65.8778107  35.5848238
  69.0133927  65.6617775  36.5744359  68.3534299  65.7586254  34.9384483
  70.4261132  66.4519447  33.8568652  71.3408063  66.6936455  33.4748242
  69.6290386  66.3281440  33.2313683  73.6894912  66.3970581  41.2515337
  72.9512709  67.0672741  42.0339571  74.6057594  65.5745701  41.6845325
  75.2169169  64.9950878  41.1076315  74.7887158  65.4618060  43.1881665
  73.8441853  65.6621221  43.6938190  75.1920499  64.0159493  43.5171606
  76.1682834  63.9138359  43.0440834  75.2955240  63.7583227  45.0594652
  75.5838018  62.7212722  45.2358829  76.0467496  64.4215524  45.4895134
  74.3308726  63.9518642  45.5270881  74.2174986  62.9222564  42.9215496
  74.1045074  63.1190138  41.8551329  74.7058587  61.9520415  43.0161989
  72.8233182  62.8053558  43.5265026  72.2710527  62.0158611  43.0178348
  72.9052594  62.5657024  44.5862233  72.2952274  63.7507612  43.4079375
  75.6881308  66.5610679  43.7863304  75.3561733  67.0744883  44.8277841
  76.7695043  67.0585352  43.1228127  77.1140935  66.6921865  42.2353310
  77.5470005  68.2038810  43.6625465  77.7865364  67.8814181  44.6753576
  78.8329927  68.4951737  42.8491883  79.1411349  69.4739487  43.2181678
  79.9083941  67.3889702  43.0846341  80.8004665  67.6181856  42.5008225
  80.1671358  67.3522332  44.1436172  79.5108137  66.4221306  42.7742069
  78.6555772  68.5922551  41.4030030  78.6786572  67.6947643  41.0098013
  76.7499844  69.5409302  43.6982775  76.6950475  70.1454722  44.7592629
  75.8693481  69.8281862  42.6584887  75.9119106  69.3879395  41.7390235
  74.7724232  70.8226911  42.8123386  75.2029219  71.8160194  42.9315519
  73.9166302  70.7324043  41.5728319  73.0964842  71.4476620  41.6437390
  74.5217985  70.9599779  40.6949313  73.5113268  69.7246609  41.4827459
  73.9298383  70.5818867  44.0588641  73.4255591  71.5669132  44.5296148
  73.6879227  69.3590477  44.6637531  74.0345148  68.4644301  44.3181503
  72.8696519  69.2771194  45.9107116  72.0983289  70.0148081  45.6841055
  72.4129594  67.7843429  46.1801835  73.2522077  67.1155441  45.9853181
  72.1571216  67.6765562  47.2337010  71.1953492  67.3375035  45.3124020
  70.4632859  68.1425193  45.2537950  71.5191713  67.1251843  44.2940323
  70.5467632  66.0721173  45.9416620  71.3377796  65.3717484  46.2097339
  70.0481417  66.3593626  46.8679598  69.5480959  65.3588041  45.0552870
  69.2849990  65.8378307  44.1940004  68.9516579  64.1300095  45.2816467
  68.3472609  63.5570893  44.3318953  68.3034330  63.9996605  43.4142336
  67.9032228  62.6516183  44.4823461  69.0910902  63.4982194  46.4206677
  69.6495971  63.9112894  47.1675842  68.6410529  62.5944266  46.5601098
[truncated: 7,768,333 more chars]
