# Supplementary material for: Path to Actinorhodin: Regio- and Stereoselective Ketone Reduction by a Type II Polyketide Ketoreductase Revealed in Atomistic Detail
Source: JACS Au. 2022 Apr 7;2(4):972–84. doi: 10.1021/jacsau.2c00086 (PMC9088766; doi:10.1021/jacsau.2c00086)
Supplement: Supplementary file 2 — au2c00086_si_002.zip [file au2c00086_si_002.zip › SI_files/Series_IA_starting_structures/M4,M1-M3.pdb]

CRYST1  156.423  156.418  156.203  90.00  90.00  90.00 P 1           1
ATOM      1  N   MET     1      37.339  77.697  68.766  1.00  0.00           N  
ATOM      2  H1  MET     1      36.527  77.077  68.574  1.00  0.00           H  
ATOM      3  H2  MET     1      37.830  77.912  67.873  1.00  0.00           H  
ATOM      4  H3  MET     1      37.996  77.218  69.415  1.00  0.00           H  
ATOM      5  CA  MET     1      36.866  78.951  69.383  1.00  0.00           C  
ATOM      6  HA  MET     1      36.245  79.491  68.669  1.00  0.00           H  
ATOM      7  CB  MET     1      35.941  78.616  70.652  1.00  0.00           C  
ATOM      8  HB2 MET     1      35.089  78.013  70.341  1.00  0.00           H  
ATOM      9  HB3 MET     1      36.504  78.026  71.374  1.00  0.00           H  
ATOM     10  CG  MET     1      35.460  79.889  71.294  1.00  0.00           C  
ATOM     11  HG2 MET     1      36.345  80.465  71.567  1.00  0.00           H  
ATOM     12  HG3 MET     1      34.933  80.457  70.528  1.00  0.00           H  
ATOM     13  SD  MET     1      34.394  79.833  72.742  1.00  0.00           S  
ATOM     14  CE  MET     1      33.118  78.684  72.086  1.00  0.00           C  
ATOM     15  HE1 MET     1      32.353  78.516  72.844  1.00  0.00           H  
ATOM     16  HE2 MET     1      32.660  79.118  71.197  1.00  0.00           H  
ATOM     17  HE3 MET     1      33.584  77.734  71.826  1.00  0.00           H  
ATOM     18  C   MET     1      38.015  79.904  69.687  1.00  0.00           C  
ATOM     19  O   MET     1      38.893  79.563  70.524  1.00  0.00           O  
ATOM     20  N   ALA     2      37.941  81.135  69.157  1.00  0.00           N  
ATOM     21  H   ALA     2      37.126  81.480  68.651  1.00  0.00           H  
ATOM     22  CA  ALA     2      39.048  82.126  69.256  1.00  0.00           C  
ATOM     23  HA  ALA     2      39.968  81.728  69.687  1.00  0.00           H  
ATOM     24  CB  ALA     2      39.445  82.575  67.831  1.00  0.00           C  
ATOM     25  HB1 ALA     2      40.256  83.300  67.891  1.00  0.00           H  
ATOM     26  HB2 ALA     2      39.775  81.710  67.256  1.00  0.00           H  
ATOM     27  HB3 ALA     2      38.585  83.030  67.341  1.00  0.00           H  
ATOM     28  C   ALA     2      38.563  83.233  70.189  1.00  0.00           C  
ATOM     29  O   ALA     2      38.375  84.363  69.754  1.00  0.00           O  
ATOM     30  N   THR     3      38.490  82.862  71.460  1.00  0.00           N  
ATOM     31  H   THR     3      38.677  81.902  71.751  1.00  0.00           H  
ATOM     32  CA  THR     3      38.133  83.768  72.637  1.00  0.00           C  
ATOM     33  HA  THR     3      37.119  84.128  72.463  1.00  0.00           H  
ATOM     34  CB  THR     3      38.202  83.003  73.985  1.00  0.00           C  
ATOM     35  HB  THR     3      37.967  83.804  74.687  1.00  0.00           H  
ATOM     36  CG2 THR     3      37.216  81.882  74.186  1.00  0.00           C  
ATOM     37 HG21 THR     3      37.372  81.432  75.167  1.00  0.00           H  
ATOM     38 HG22 THR     3      36.201  82.274  74.123  1.00  0.00           H  
ATOM     39 HG23 THR     3      37.362  81.127  73.412  1.00  0.00           H  
ATOM     40  OG1 THR     3      39.480  82.406  74.195  1.00  0.00           O  
ATOM     41  HG1 THR     3      39.807  82.636  75.089  1.00  0.00           H  
ATOM     42  C   THR     3      39.101  84.889  72.730  1.00  0.00           C  
ATOM     43  O   THR     3      40.315  84.779  72.371  1.00  0.00           O  
ATOM     44  N   GLN     4      38.584  86.058  73.165  1.00  0.00           N  
ATOM     45  H   GLN     4      37.584  86.171  73.328  1.00  0.00           H  
ATOM     46  CA  GLN     4      39.313  87.255  73.449  1.00  0.00           C  
ATOM     47  HA  GLN     4      39.887  87.426  72.538  1.00  0.00           H  
ATOM     48  CB  GLN     4      38.386  88.421  73.741  1.00  0.00           C  
ATOM     49  HB2 GLN     4      37.770  88.171  74.605  1.00  0.00           H  
ATOM     50  HB3 GLN     4      38.988  89.287  74.019  1.00  0.00           H  
ATOM     51  CG  GLN     4      37.446  88.823  72.547  1.00  0.00           C  
ATOM     52  HG2 GLN     4      38.028  88.866  71.626  1.00  0.00           H  
ATOM     53  HG3 GLN     4      36.686  88.053  72.409  1.00  0.00           H  
ATOM     54  CD  GLN     4      36.771  90.163  72.784  1.00  0.00           C  
ATOM     55  OE1 GLN     4      37.081  90.896  73.643  1.00  0.00           O  
ATOM     56  NE2 GLN     4      35.684  90.456  72.049  1.00  0.00           N  
ATOM     57 HE21 GLN     4      35.395  89.832  71.295  1.00  0.00           H  
ATOM     58 HE22 GLN     4      35.149  91.302  72.245  1.00  0.00           H  
ATOM     59  C   GLN     4      40.308  87.143  74.623  1.00  0.00           C  
ATOM     60  O   GLN     4      41.280  87.907  74.661  1.00  0.00           O  
ATOM     61  N   ASP     5      40.128  86.221  75.574  1.00  0.00           N  
ATOM     62  H   ASP     5      39.264  85.684  75.648  1.00  0.00           H  
ATOM     63  CA  ASP     5      41.093  85.862  76.599  1.00  0.00           C  
ATOM     64  HA  ASP     5      41.595  86.803  76.824  1.00  0.00           H  
ATOM     65  CB  ASP     5      40.405  85.342  77.855  1.00  0.00           C  
ATOM     66  HB2 ASP     5      41.168  85.196  78.619  1.00  0.00           H  
ATOM     67  HB3 ASP     5      39.735  86.120  78.218  1.00  0.00           H  
ATOM     68  CG  ASP     5      39.624  84.082  77.741  1.00  0.00           C  
ATOM     69  OD1 ASP     5      38.818  83.734  78.644  1.00  0.00           O  
ATOM     70  OD2 ASP     5      39.649  83.438  76.679  1.00  0.00           O  
ATOM     71  C   ASP     5      42.231  84.927  76.157  1.00  0.00           C  
ATOM     72  O   ASP     5      43.191  84.879  76.924  1.00  0.00           O  
ATOM     73  N   SER     6      42.204  84.314  74.956  1.00  0.00           N  
ATOM     74  H   SER     6      41.525  84.585  74.245  1.00  0.00           H  
ATOM     75  CA  SER     6      43.076  83.229  74.482  1.00  0.00           C  
ATOM     76  HA  SER     6      42.957  82.433  75.216  1.00  0.00           H  
ATOM     77  CB  SER     6      42.701  82.756  73.102  1.00  0.00           C  
ATOM     78  HB2 SER     6      43.378  81.955  72.804  1.00  0.00           H  
ATOM     79  HB3 SER     6      41.698  82.330  73.134  1.00  0.00           H  
ATOM     80  OG  SER     6      42.736  83.756  72.150  1.00  0.00           O  
ATOM     81  HG  SER     6      41.940  84.321  72.239  1.00  0.00           H  
ATOM     82  C   SER     6      44.495  83.678  74.368  1.00  0.00           C  
ATOM     83  O   SER     6      44.829  84.834  74.641  1.00  0.00           O  
ATOM     84  N   GLU     7      45.430  82.752  74.189  1.00  0.00           N  
ATOM     85  H   GLU     7      45.204  81.768  74.040  1.00  0.00           H  
ATOM     86  CA  GLU     7      46.949  83.032  74.181  1.00  0.00           C  
ATOM     87  HA  GLU     7      47.070  83.736  75.005  1.00  0.00           H  
ATOM     88  CB  GLU     7      47.842  81.807  74.462  1.00  0.00           C  
ATOM     89  HB2 GLU     7      47.837  81.154  73.589  1.00  0.00           H  
ATOM     90  HB3 GLU     7      48.870  82.141  74.606  1.00  0.00           H  
ATOM     91  CG  GLU     7      47.391  80.989  75.714  1.00  0.00           C  
ATOM     92  HG2 GLU     7      46.631  80.279  75.383  1.00  0.00           H  
ATOM     93  HG3 GLU     7      48.248  80.405  76.048  1.00  0.00           H  
ATOM     94  CD  GLU     7      46.813  81.742  76.977  1.00  0.00           C  
ATOM     95  OE1 GLU     7      47.467  82.715  77.458  1.00  0.00           O  
ATOM     96  OE2 GLU     7      45.689  81.415  77.446  1.00  0.00           O  
ATOM     97  C   GLU     7      47.420  83.645  72.838  1.00  0.00           C  
ATOM     98  O   GLU     7      46.842  83.416  71.790  1.00  0.00           O  
ATOM     99  N   VAL     8      48.461  84.461  72.835  1.00  0.00           N  
ATOM    100  H   VAL     8      49.039  84.591  73.665  1.00  0.00           H  
ATOM    101  CA  VAL     8      48.926  85.260  71.707  1.00  0.00           C  
ATOM    102  HA  VAL     8      48.354  84.913  70.846  1.00  0.00           H  
ATOM    103  CB  VAL     8      48.630  86.784  71.951  1.00  0.00           C  
ATOM    104  HB  VAL     8      49.204  87.029  72.845  1.00  0.00           H  
ATOM    105  CG1 VAL     8      49.176  87.777  70.847  1.00  0.00           C  
ATOM    106 HG11 VAL     8      48.916  88.800  71.116  1.00  0.00           H  
ATOM    107 HG12 VAL     8      50.259  87.685  70.778  1.00  0.00           H  
ATOM    108 HG13 VAL     8      48.729  87.531  69.884  1.00  0.00           H  
ATOM    109  CG2 VAL     8      47.144  87.018  72.205  1.00  0.00           C  
ATOM    110 HG21 VAL     8      46.966  88.082  72.371  1.00  0.00           H  
ATOM    111 HG22 VAL     8      46.569  86.686  71.340  1.00  0.00           H  
ATOM    112 HG23 VAL     8      46.832  86.457  73.085  1.00  0.00           H  
ATOM    113  C   VAL     8      50.361  85.037  71.331  1.00  0.00           C  
ATOM    114  O   VAL     8      51.246  85.085  72.181  1.00  0.00           O  
ATOM    115  N   ALA     9      50.621  85.085  70.005  1.00  0.00           N  
ATOM    116  H   ALA     9      49.973  85.467  69.317  1.00  0.00           H  
ATOM    117  CA  ALA     9      51.851  84.597  69.444  1.00  0.00           C  
ATOM    118  HA  ALA     9      52.651  84.611  70.185  1.00  0.00           H  
ATOM    119  CB  ALA     9      51.485  83.263  68.924  1.00  0.00           C  
ATOM    120  HB1 ALA     9      52.359  82.797  68.470  1.00  0.00           H  
ATOM    121  HB2 ALA     9      51.127  82.639  69.744  1.00  0.00           H  
ATOM    122  HB3 ALA     9      50.699  83.367  68.177  1.00  0.00           H  
ATOM    123  C   ALA     9      52.340  85.463  68.225  1.00  0.00           C  
ATOM    124  O   ALA     9      51.523  86.068  67.531  1.00  0.00           O  
ATOM    125  N   LEU    10      53.639  85.479  68.020  1.00  0.00           N  
ATOM    126  H   LEU    10      54.251  84.874  68.568  1.00  0.00           H  
ATOM    127  CA  LEU    10      54.401  86.271  67.074  1.00  0.00           C  
ATOM    128  HA  LEU    10      53.736  86.592  66.272  1.00  0.00           H  
ATOM    129  CB  LEU    10      54.982  87.558  67.777  1.00  0.00           C  
ATOM    130  HB2 LEU    10      54.169  88.120  68.237  1.00  0.00           H  
ATOM    131  HB3 LEU    10      55.657  87.260  68.579  1.00  0.00           H  
ATOM    132  CG  LEU    10      55.742  88.475  66.772  1.00  0.00           C  
ATOM    133  HG  LEU    10      56.506  87.905  66.243  1.00  0.00           H  
ATOM    134  CD1 LEU    10      54.723  89.074  65.795  1.00  0.00           C  
ATOM    135 HD11 LEU    10      55.237  89.720  65.084  1.00  0.00           H  
ATOM    136 HD12 LEU    10      54.218  88.272  65.257  1.00  0.00           H  
ATOM    137 HD13 LEU    10      53.989  89.658  66.349  1.00  0.00           H  
ATOM    138  CD2 LEU    10      56.369  89.660  67.573  1.00  0.00           C  
ATOM    139 HD21 LEU    10      56.907  90.317  66.889  1.00  0.00           H  
ATOM    140 HD22 LEU    10      55.578  90.223  68.069  1.00  0.00           H  
ATOM    141 HD23 LEU    10      57.060  89.270  68.320  1.00  0.00           H  
ATOM    142  C   LEU    10      55.557  85.409  66.434  1.00  0.00           C  
ATOM    143  O   LEU    10      56.314  84.653  67.064  1.00  0.00           O  
ATOM    144  N   VAL    11      55.637  85.468  65.102  1.00  0.00           N  
ATOM    145  H   VAL    11      55.119  86.159  64.559  1.00  0.00           H  
ATOM    146  CA  VAL    11      56.455  84.578  64.251  1.00  0.00           C  
ATOM    147  HA  VAL    11      57.224  84.123  64.876  1.00  0.00           H  
ATOM    148  CB  VAL    11      55.665  83.333  63.672  1.00  0.00           C  
ATOM    149  HB  VAL    11      54.998  83.810  62.955  1.00  0.00           H  
ATOM    150  CG1 VAL    11      56.509  82.243  62.922  1.00  0.00           C  
ATOM    151 HG11 VAL    11      55.850  81.447  62.577  1.00  0.00           H  
ATOM    152 HG12 VAL    11      57.010  82.696  62.066  1.00  0.00           H  
ATOM    153 HG13 VAL    11      57.254  81.828  63.601  1.00  0.00           H  
ATOM    154  CG2 VAL    11      54.955  82.550  64.813  1.00  0.00           C  
ATOM    155 HG21 VAL    11      54.420  81.699  64.391  1.00  0.00           H  
ATOM    156 HG22 VAL    11      55.697  82.194  65.527  1.00  0.00           H  
ATOM    157 HG23 VAL    11      54.248  83.206  65.320  1.00  0.00           H  
ATOM    158  C   VAL    11      57.133  85.449  63.126  1.00  0.00           C  
ATOM    159  O   VAL    11      56.488  86.124  62.354  1.00  0.00           O  
ATOM    160  N   THR    12      58.475  85.453  62.967  1.00  0.00           N  
ATOM    161  H   THR    12      59.038  85.015  63.696  1.00  0.00           H  
ATOM    162  CA  THR    12      59.385  85.975  61.918  1.00  0.00           C  
ATOM    163  HA  THR    12      58.770  86.811  61.583  1.00  0.00           H  
ATOM    164  CB  THR    12      60.743  86.395  62.466  1.00  0.00           C  
ATOM    165  HB  THR    12      61.283  86.968  61.712  1.00  0.00           H  
ATOM    166  CG2 THR    12      60.570  87.303  63.731  1.00  0.00           C  
ATOM    167 HG21 THR    12      61.550  87.593  64.109  1.00  0.00           H  
ATOM    168 HG22 THR    12      60.004  88.196  63.463  1.00  0.00           H  
ATOM    169 HG23 THR    12      60.032  86.750  64.503  1.00  0.00           H  
ATOM    170  OG1 THR    12      61.447  85.249  62.800  1.00  0.00           O  
ATOM    171  HG1 THR    12      62.327  85.498  63.155  1.00  0.00           H  
ATOM    172  C   THR    12      59.659  85.152  60.692  1.00  0.00           C  
ATOM    173  O   THR    12      59.500  83.916  60.691  1.00  0.00           O  
ATOM    174  N   GLY    13      59.963  85.757  59.541  1.00  0.00           N  
ATOM    175  H   GLY    13      60.180  86.753  59.502  1.00  0.00           H  
ATOM    176  CA  GLY    13      60.031  85.102  58.181  1.00  0.00           C  
ATOM    177  HA2 GLY    13      59.983  85.891  57.431  1.00  0.00           H  
ATOM    178  HA3 GLY    13      61.010  84.633  58.088  1.00  0.00           H  
ATOM    179  C   GLY    13      58.970  84.049  57.821  1.00  0.00           C  
ATOM    180  O   GLY    13      59.380  82.931  57.443  1.00  0.00           O  
ATOM    181  N   ALA    14      57.704  84.365  58.037  1.00  0.00           N  
ATOM    182  H   ALA    14      57.387  85.301  58.287  1.00  0.00           H  
ATOM    183  CA  ALA    14      56.648  83.389  57.934  1.00  0.00           C  
ATOM    184  HA  ALA    14      57.004  82.426  58.299  1.00  0.00           H  
ATOM    185  CB  ALA    14      55.486  83.959  58.777  1.00  0.00           C  
ATOM    186  HB1 ALA    14      54.643  83.268  58.746  1.00  0.00           H  
ATOM    187  HB2 ALA    14      55.814  84.086  59.808  1.00  0.00           H  
ATOM    188  HB3 ALA    14      55.181  84.923  58.370  1.00  0.00           H  
ATOM    189  C   ALA    14      56.211  83.079  56.528  1.00  0.00           C  
ATOM    190  O   ALA    14      55.265  82.306  56.343  1.00  0.00           O  
ATOM    191  N   THR    15      56.902  83.571  55.475  1.00  0.00           N  
ATOM    192  H   THR    15      57.708  84.191  55.560  1.00  0.00           H  
ATOM    193  CA  THR    15      56.524  83.232  54.068  1.00  0.00           C  
ATOM    194  HA  THR    15      55.495  82.873  54.081  1.00  0.00           H  
ATOM    195  CB  THR    15      56.620  84.508  53.200  1.00  0.00           C  
ATOM    196  HB  THR    15      56.600  84.143  52.173  1.00  0.00           H  
ATOM    197  CG2 THR    15      55.453  85.476  53.579  1.00  0.00           C  
ATOM    198 HG21 THR    15      55.516  86.377  52.970  1.00  0.00           H  
ATOM    199 HG22 THR    15      54.498  84.981  53.399  1.00  0.00           H  
ATOM    200 HG23 THR    15      55.530  85.743  54.633  1.00  0.00           H  
ATOM    201  OG1 THR    15      57.771  85.265  53.401  1.00  0.00           O  
ATOM    202  HG1 THR    15      58.545  84.785  53.038  1.00  0.00           H  
ATOM    203  C   THR    15      57.321  82.054  53.465  1.00  0.00           C  
ATOM    204  O   THR    15      57.058  81.529  52.364  1.00  0.00           O  
ATOM    205  N   SER    16      58.249  81.398  54.190  1.00  0.00           N  
ATOM    206  H   SER    16      58.703  81.858  54.980  1.00  0.00           H  
ATOM    207  CA  SER    16      58.761  79.996  54.011  1.00  0.00           C  
ATOM    208  HA  SER    16      58.295  79.618  53.101  1.00  0.00           H  
ATOM    209  CB  SER    16      60.228  80.102  53.941  1.00  0.00           C  
ATOM    210  HB2 SER    16      60.503  80.975  53.348  1.00  0.00           H  
ATOM    211  HB3 SER    16      60.632  80.257  54.942  1.00  0.00           H  
ATOM    212  OG  SER    16      60.797  78.958  53.380  1.00  0.00           O  
ATOM    213  HG  SER    16      61.664  79.184  52.984  1.00  0.00           H  
ATOM    214  C   SER    16      58.318  78.920  54.989  1.00  0.00           C  
ATOM    215  O   SER    16      57.661  79.186  55.998  1.00  0.00           O  
ATOM    216  N   GLY    17      58.443  77.623  54.559  1.00  0.00           N  
ATOM    217  H   GLY    17      59.160  77.317  53.901  1.00  0.00           H  
ATOM    218  CA  GLY    17      57.537  76.532  55.016  1.00  0.00           C  
ATOM    219  HA2 GLY    17      56.513  76.907  55.004  1.00  0.00           H  
ATOM    220  HA3 GLY    17      57.586  75.717  54.296  1.00  0.00           H  
ATOM    221  C   GLY    17      57.828  75.968  56.406  1.00  0.00           C  
ATOM    222  O   GLY    17      56.873  75.396  56.884  1.00  0.00           O  
ATOM    223  N   ILE    18      59.043  76.085  56.980  1.00  0.00           N  
ATOM    224  H   ILE    18      59.922  76.284  56.502  1.00  0.00           H  
ATOM    225  CA  ILE    18      59.110  75.905  58.464  1.00  0.00           C  
ATOM    226  HA  ILE    18      58.611  74.950  58.628  1.00  0.00           H  
ATOM    227  CB  ILE    18      60.553  75.760  59.032  1.00  0.00           C  
ATOM    228  HB  ILE    18      61.113  76.601  58.625  1.00  0.00           H  
ATOM    229  CG2 ILE    18      60.637  75.824  60.554  1.00  0.00           C  
ATOM    230 HG21 ILE    18      61.676  75.713  60.865  1.00  0.00           H  
ATOM    231 HG22 ILE    18      60.254  76.784  60.899  1.00  0.00           H  
ATOM    232 HG23 ILE    18      60.042  75.018  60.985  1.00  0.00           H  
ATOM    233  CG1 ILE    18      61.115  74.400  58.624  1.00  0.00           C  
ATOM    234 HG12 ILE    18      61.131  73.718  59.474  1.00  0.00           H  
ATOM    235 HG13 ILE    18      60.493  73.939  57.857  1.00  0.00           H  
ATOM    236  CD1 ILE    18      62.549  74.653  58.094  1.00  0.00           C  
ATOM    237 HD11 ILE    18      62.996  73.707  57.788  1.00  0.00           H  
ATOM    238 HD12 ILE    18      62.508  75.328  57.239  1.00  0.00           H  
ATOM    239 HD13 ILE    18      63.155  75.102  58.881  1.00  0.00           H  
ATOM    240  C   ILE    18      58.326  77.019  59.255  1.00  0.00           C  
ATOM    241  O   ILE    18      57.393  76.689  59.964  1.00  0.00           O  
ATOM    242  N   GLY    19      58.506  78.294  59.093  1.00  0.00           N  
ATOM    243  H   GLY    19      59.189  78.688  58.445  1.00  0.00           H  
ATOM    244  CA  GLY    19      57.738  79.296  59.832  1.00  0.00           C  
ATOM    245  HA2 GLY    19      57.965  79.213  60.895  1.00  0.00           H  
ATOM    246  HA3 GLY    19      58.048  80.292  59.517  1.00  0.00           H  
ATOM    247  C   GLY    19      56.245  79.148  59.626  1.00  0.00           C  
ATOM    248  O   GLY    19      55.501  79.192  60.636  1.00  0.00           O  
ATOM    249  N   LEU    20      55.786  78.834  58.406  1.00  0.00           N  
ATOM    250  H   LEU    20      56.408  78.703  57.609  1.00  0.00           H  
ATOM    251  CA  LEU    20      54.361  78.641  58.062  1.00  0.00           C  
ATOM    252  HA  LEU    20      53.830  79.537  58.385  1.00  0.00           H  
ATOM    253  CB  LEU    20      54.196  78.450  56.583  1.00  0.00           C  
ATOM    254  HB2 LEU    20      54.572  79.343  56.085  1.00  0.00           H  
ATOM    255  HB3 LEU    20      54.835  77.622  56.277  1.00  0.00           H  
ATOM    256  CG  LEU    20      52.814  78.181  56.072  1.00  0.00           C  
ATOM    257  HG  LEU    20      52.409  77.249  56.466  1.00  0.00           H  
ATOM    258  CD1 LEU    20      51.915  79.376  56.471  1.00  0.00           C  
ATOM    259 HD11 LEU    20      50.902  79.206  56.111  1.00  0.00           H  
ATOM    260 HD12 LEU    20      51.902  79.475  57.556  1.00  0.00           H  
ATOM    261 HD13 LEU    20      52.309  80.292  56.028  1.00  0.00           H  
ATOM    262  CD2 LEU    20      52.921  78.161  54.480  1.00  0.00           C  
ATOM    263 HD21 LEU    20      51.937  77.967  54.053  1.00  0.00           H  
ATOM    264 HD22 LEU    20      53.286  79.125  54.128  1.00  0.00           H  
ATOM    265 HD23 LEU    20      53.611  77.376  54.172  1.00  0.00           H  
ATOM    266  C   LEU    20      53.755  77.378  58.798  1.00  0.00           C  
ATOM    267  O   LEU    20      52.621  77.489  59.277  1.00  0.00           O  
ATOM    268  N   GLU    21      54.469  76.257  58.744  1.00  0.00           N  
ATOM    269  H   GLU    21      55.359  76.184  58.251  1.00  0.00           H  
ATOM    270  CA  GLU    21      54.055  75.033  59.377  1.00  0.00           C  
ATOM    271  HA  GLU    21      53.130  74.714  58.894  1.00  0.00           H  
ATOM    272  CB  GLU    21      55.040  73.831  59.136  1.00  0.00           C  
ATOM    273  HB2 GLU    21      55.134  73.635  58.068  1.00  0.00           H  
ATOM    274  HB3 GLU    21      56.034  74.085  59.503  1.00  0.00           H  
ATOM    275  CG  GLU    21      54.525  72.597  59.846  1.00  0.00           C  
ATOM    276  HG2 GLU    21      55.325  71.860  59.911  1.00  0.00           H  
ATOM    277  HG3 GLU    21      54.248  72.859  60.866  1.00  0.00           H  
ATOM    278  CD  GLU    21      53.288  71.954  59.124  1.00  0.00           C  
ATOM    279  OE1 GLU    21      52.919  72.408  58.019  1.00  0.00           O  
ATOM    280  OE2 GLU    21      52.757  70.923  59.569  1.00  0.00           O  
ATOM    281  C   GLU    21      53.743  75.277  60.856  1.00  0.00           C  
ATOM    282  O   GLU    21      52.821  74.737  61.401  1.00  0.00           O  
ATOM    283  N   ILE    22      54.631  75.982  61.572  1.00  0.00           N  
ATOM    284  H   ILE    22      55.497  76.359  61.189  1.00  0.00           H  
ATOM    285  CA  ILE    22      54.431  76.264  62.950  1.00  0.00           C  
ATOM    286  HA  ILE    22      54.141  75.368  63.499  1.00  0.00           H  
ATOM    287  CB  ILE    22      55.794  76.837  63.499  1.00  0.00           C  
ATOM    288  HB  ILE    22      56.105  77.619  62.806  1.00  0.00           H  
ATOM    289  CG2 ILE    22      55.726  77.611  64.855  1.00  0.00           C  
ATOM    290 HG21 ILE    22      56.723  77.957  65.128  1.00  0.00           H  
ATOM    291 HG22 ILE    22      55.060  78.468  64.752  1.00  0.00           H  
ATOM    292 HG23 ILE    22      55.346  76.950  65.633  1.00  0.00           H  
ATOM    293  CG1 ILE    22      56.818  75.679  63.541  1.00  0.00           C  
ATOM    294 HG12 ILE    22      56.662  75.070  64.432  1.00  0.00           H  
ATOM    295 HG13 ILE    22      56.682  75.025  62.680  1.00  0.00           H  
ATOM    296  CD1 ILE    22      58.276  76.289  63.543  1.00  0.00           C  
ATOM    297 HD11 ILE    22      59.008  75.482  63.573  1.00  0.00           H  
ATOM    298 HD12 ILE    22      58.424  76.880  62.639  1.00  0.00           H  
ATOM    299 HD13 ILE    22      58.403  76.927  64.418  1.00  0.00           H  
ATOM    300  C   ILE    22      53.273  77.319  63.127  1.00  0.00           C  
ATOM    301  O   ILE    22      52.590  77.176  64.121  1.00  0.00           O  
ATOM    302  N   ALA    23      53.061  78.252  62.227  1.00  0.00           N  
ATOM    303  H   ALA    23      53.667  78.388  61.418  1.00  0.00           H  
ATOM    304  CA  ALA    23      51.931  79.201  62.278  1.00  0.00           C  
ATOM    305  HA  ALA    23      51.864  79.639  63.273  1.00  0.00           H  
ATOM    306  CB  ALA    23      52.185  80.332  61.261  1.00  0.00           C  
ATOM    307  HB1 ALA    23      51.356  81.039  61.291  1.00  0.00           H  
ATOM    308  HB2 ALA    23      53.111  80.848  61.513  1.00  0.00           H  
ATOM    309  HB3 ALA    23      52.267  79.910  60.260  1.00  0.00           H  
ATOM    310  C   ALA    23      50.607  78.491  62.031  1.00  0.00           C  
ATOM    311  O   ALA    23      49.630  78.953  62.643  1.00  0.00           O  
ATOM    312  N   ARG    24      50.503  77.422  61.214  1.00  0.00           N  
ATOM    313  H   ARG    24      51.223  77.176  60.534  1.00  0.00           H  
ATOM    314  CA  ARG    24      49.307  76.465  61.206  1.00  0.00           C  
ATOM    315  HA  ARG    24      48.459  77.147  61.146  1.00  0.00           H  
ATOM    316  CB  ARG    24      49.164  75.544  59.981  1.00  0.00           C  
ATOM    317  HB2 ARG    24      50.001  74.847  59.977  1.00  0.00           H  
ATOM    318  HB3 ARG    24      48.257  74.952  60.101  1.00  0.00           H  
ATOM    319  CG  ARG    24      49.108  76.241  58.617  1.00  0.00           C  
ATOM    320  HG2 ARG    24      48.282  76.952  58.630  1.00  0.00           H  
ATOM    321  HG3 ARG    24      50.023  76.818  58.489  1.00  0.00           H  
ATOM    322  CD  ARG    24      48.933  75.298  57.351  1.00  0.00           C  
ATOM    323  HD2 ARG    24      48.060  74.661  57.495  1.00  0.00           H  
ATOM    324  HD3 ARG    24      48.737  75.911  56.471  1.00  0.00           H  
ATOM    325  NE  ARG    24      50.092  74.470  57.108  1.00  0.00           N  
ATOM    326  HE  ARG    24      50.398  73.839  57.847  1.00  0.00           H  
ATOM    327  CZ  ARG    24      50.755  74.490  56.009  1.00  0.00           C  
ATOM    328  NH1 ARG    24      50.279  74.922  54.821  1.00  0.00           N  
ATOM    329 HH11 ARG    24      49.322  75.268  54.753  1.00  0.00           H  
ATOM    330 HH12 ARG    24      50.876  74.904  53.995  1.00  0.00           H  
ATOM    331  NH2 ARG    24      51.993  74.134  56.011  1.00  0.00           N  
ATOM    332 HH21 ARG    24      52.439  73.839  56.879  1.00  0.00           H  
ATOM    333 HH22 ARG    24      52.530  74.146  55.142  1.00  0.00           H  
ATOM    334  C   ARG    24      49.244  75.632  62.482  1.00  0.00           C  
ATOM    335  O   ARG    24      48.177  75.538  63.158  1.00  0.00           O  
ATOM    336  N   ARG    25      50.356  75.087  62.988  1.00  0.00           N  
ATOM    337  H   ARG    25      51.283  75.219  62.582  1.00  0.00           H  
ATOM    338  CA  ARG    25      50.344  74.241  64.182  1.00  0.00           C  
ATOM    339  HA  ARG    25      49.563  73.493  64.045  1.00  0.00           H  
ATOM    340  CB  ARG    25      51.641  73.444  64.310  1.00  0.00           C  
ATOM    341  HB2 ARG    25      51.758  72.793  63.442  1.00  0.00           H  
ATOM    342  HB3 ARG    25      52.492  74.125  64.316  1.00  0.00           H  
ATOM    343  CG  ARG    25      51.643  72.562  65.650  1.00  0.00           C  
ATOM    344  HG2 ARG    25      52.644  72.170  65.828  1.00  0.00           H  
ATOM    345  HG3 ARG    25      51.391  73.192  66.502  1.00  0.00           H  
ATOM    346  CD  ARG    25      50.647  71.403  65.554  1.00  0.00           C  
ATOM    347  HD2 ARG    25      49.641  71.782  65.381  1.00  0.00           H  
ATOM    348  HD3 ARG    25      50.896  70.759  64.710  1.00  0.00           H  
ATOM    349  NE  ARG    25      50.696  70.645  66.799  1.00  0.00           N  
ATOM    350  HE  ARG    25      50.212  71.081  67.584  1.00  0.00           H  
ATOM    351  CZ  ARG    25      51.263  69.494  67.070  1.00  0.00           C  
ATOM    352  NH1 ARG    25      52.044  68.895  66.242  1.00  0.00           N  
ATOM    353 HH11 ARG    25      52.244  69.315  65.333  1.00  0.00           H  
ATOM    354 HH12 ARG    25      52.465  67.999  66.493  1.00  0.00           H  
ATOM    355  NH2 ARG    25      51.124  68.945  68.260  1.00  0.00           N  
ATOM    356 HH21 ARG    25      50.573  69.416  68.977  1.00  0.00           H  
ATOM    357 HH22 ARG    25      51.566  68.050  68.463  1.00  0.00           H  
ATOM    358  C   ARG    25      49.865  74.975  65.473  1.00  0.00           C  
ATOM    359  O   ARG    25      49.135  74.453  66.262  1.00  0.00           O  
ATOM    360  N   LEU    26      50.285  76.249  65.646  1.00  0.00           N  
ATOM    361  H   LEU    26      50.901  76.747  65.003  1.00  0.00           H  
ATOM    362  CA  LEU    26      49.869  77.004  66.797  1.00  0.00           C  
ATOM    363  HA  LEU    26      50.106  76.345  67.631  1.00  0.00           H  
ATOM    364  CB  LEU    26      50.643  78.355  66.954  1.00  0.00           C  
ATOM    365  HB2 LEU    26      50.565  78.903  66.016  1.00  0.00           H  
ATOM    366  HB3 LEU    26      50.138  78.950  67.714  1.00  0.00           H  
ATOM    367  CG  LEU    26      52.099  78.261  67.322  1.00  0.00           C  
ATOM    368  HG  LEU    26      52.486  77.638  66.515  1.00  0.00           H  
ATOM    369  CD1 LEU    26      52.754  79.656  67.367  1.00  0.00           C  
ATOM    370 HD11 LEU    26      53.805  79.557  67.635  1.00  0.00           H  
ATOM    371 HD12 LEU    26      52.673  80.127  66.387  1.00  0.00           H  
ATOM    372 HD13 LEU    26      52.246  80.272  68.108  1.00  0.00           H  
ATOM    373  CD2 LEU    26      52.464  77.534  68.566  1.00  0.00           C  
ATOM    374 HD21 LEU    26      53.546  77.552  68.694  1.00  0.00           H  
ATOM    375 HD22 LEU    26      51.989  78.016  69.421  1.00  0.00           H  
ATOM    376 HD23 LEU    26      52.125  76.500  68.497  1.00  0.00           H  
ATOM    377  C   LEU    26      48.388  77.309  66.823  1.00  0.00           C  
ATOM    378  O   LEU    26      47.821  77.562  67.932  1.00  0.00           O  
ATOM    379  N   GLY    27      47.650  77.321  65.723  1.00  0.00           N  
ATOM    380  H   GLY    27      48.064  77.204  64.798  1.00  0.00           H  
ATOM    381  CA  GLY    27      46.205  77.497  65.665  1.00  0.00           C  
ATOM    382  HA2 GLY    27      45.924  78.345  66.289  1.00  0.00           H  
ATOM    383  HA3 GLY    27      45.918  77.742  64.642  1.00  0.00           H  
ATOM    384  C   GLY    27      45.404  76.229  66.133  1.00  0.00           C  
ATOM    385  O   GLY    27      44.451  76.451  66.873  1.00  0.00           O  
ATOM    386  N   LYS    28      45.955  75.015  65.896  1.00  0.00           N  
ATOM    387  H   LYS    28      46.759  74.867  65.285  1.00  0.00           H  
ATOM    388  CA  LYS    28      45.426  73.770  66.516  1.00  0.00           C  
ATOM    389  HA  LYS    28      44.354  73.809  66.322  1.00  0.00           H  
ATOM    390  CB  LYS    28      46.062  72.487  65.881  1.00  0.00           C  
ATOM    391  HB2 LYS    28      47.145  72.525  66.003  1.00  0.00           H  
ATOM    392  HB3 LYS    28      45.710  71.609  66.420  1.00  0.00           H  
ATOM    393  CG  LYS    28      45.720  72.333  64.360  1.00  0.00           C  
ATOM    394  HG2 LYS    28      44.637  72.376  64.238  1.00  0.00           H  
ATOM    395  HG3 LYS    28      46.137  73.181  63.818  1.00  0.00           H  
ATOM    396  CD  LYS    28      46.228  71.057  63.731  1.00  0.00           C  
ATOM    397  HD2 LYS    28      46.228  71.144  62.644  1.00  0.00           H  
ATOM    398  HD3 LYS    28      47.257  70.870  64.035  1.00  0.00           H  
ATOM    399  CE  LYS    28      45.308  69.877  64.178  1.00  0.00           C  
ATOM    400  HE2 LYS    28      45.365  69.755  65.261  1.00  0.00           H  
ATOM    401  HE3 LYS    28      44.271  70.106  63.937  1.00  0.00           H  
ATOM    402  NZ  LYS    28      45.720  68.593  63.498  1.00  0.00           N  
ATOM    403  HZ1 LYS    28      45.096  67.821  63.809  1.00  0.00           H  
ATOM    404  HZ2 LYS    28      45.643  68.706  62.466  1.00  0.00           H  
ATOM    405  HZ3 LYS    28      46.703  68.367  63.750  1.00  0.00           H  
ATOM    406  C   LYS    28      45.653  73.695  68.012  1.00  0.00           C  
ATOM    407  O   LYS    28      44.744  73.390  68.776  1.00  0.00           O  
ATOM    408  N   GLU    29      46.845  74.100  68.499  1.00  0.00           N  
ATOM    409  H   GLU    29      47.643  74.225  67.875  1.00  0.00           H  
ATOM    410  CA  GLU    29      47.214  74.417  69.912  1.00  0.00           C  
ATOM    411  HA  GLU    29      46.911  73.528  70.467  1.00  0.00           H  
ATOM    412  CB  GLU    29      48.736  74.504  70.217  1.00  0.00           C  
ATOM    413  HB2 GLU    29      49.102  75.399  69.714  1.00  0.00           H  
ATOM    414  HB3 GLU    29      48.829  74.681  71.289  1.00  0.00           H  
ATOM    415  CG  GLU    29      49.688  73.414  69.884  1.00  0.00           C  
ATOM    416  HG2 GLU    29      49.802  73.401  68.799  1.00  0.00           H  
ATOM    417  HG3 GLU    29      50.655  73.684  70.303  1.00  0.00           H  
ATOM    418  CD  GLU    29      49.375  71.988  70.330  1.00  0.00           C  
ATOM    419  OE1 GLU    29      48.749  71.840  71.421  1.00  0.00           O  
ATOM    420  OE2 GLU    29      49.669  71.030  69.606  1.00  0.00           O  
ATOM    421  C   GLU    29      46.400  75.606  70.485  1.00  0.00           C  
ATOM    422  O   GLU    29      46.307  75.701  71.700  1.00  0.00           O  
ATOM    423  N   GLY    30      45.655  76.384  69.714  1.00  0.00           N  
ATOM    424  H   GLY    30      45.755  76.348  68.700  1.00  0.00           H  
ATOM    425  CA  GLY    30      44.645  77.349  70.097  1.00  0.00           C  
ATOM    426  HA2 GLY    30      43.788  77.190  69.443  1.00  0.00           H  
ATOM    427  HA3 GLY    30      44.327  77.093  71.108  1.00  0.00           H  
ATOM    428  C   GLY    30      44.941  78.844  70.089  1.00  0.00           C  
ATOM    429  O   GLY    30      44.113  79.611  70.528  1.00  0.00           O  
ATOM    430  N   LEU    31      46.144  79.225  69.620  1.00  0.00           N  
ATOM    431  H   LEU    31      46.749  78.622  69.062  1.00  0.00           H  
ATOM    432  CA  LEU    31      46.705  80.573  69.878  1.00  0.00           C  
ATOM    433  HA  LEU    31      46.371  80.902  70.862  1.00  0.00           H  
ATOM    434  CB  LEU    31      48.263  80.608  69.988  1.00  0.00           C  
ATOM    435  HB2 LEU    31      48.686  80.301  69.032  1.00  0.00           H  
ATOM    436  HB3 LEU    31      48.577  81.637  70.159  1.00  0.00           H  
ATOM    437  CG  LEU    31      48.868  79.703  71.119  1.00  0.00           C  
ATOM    438  HG  LEU    31      48.172  79.685  71.958  1.00  0.00           H  
ATOM    439  CD1 LEU    31      49.063  78.273  70.648  1.00  0.00           C  
ATOM    440 HD11 LEU    31      49.484  77.677  71.459  1.00  0.00           H  
ATOM    441 HD12 LEU    31      48.102  77.853  70.352  1.00  0.00           H  
ATOM    442 HD13 LEU    31      49.745  78.259  69.798  1.00  0.00           H  
ATOM    443  CD2 LEU    31      50.202  80.281  71.539  1.00  0.00           C  
ATOM    444 HD21 LEU    31      50.636  79.662  72.325  1.00  0.00           H  
ATOM    445 HD22 LEU    31      50.876  80.303  70.683  1.00  0.00           H  
ATOM    446 HD23 LEU    31      50.057  81.294  71.914  1.00  0.00           H  
ATOM    447  C   LEU    31      46.189  81.504  68.808  1.00  0.00           C  
ATOM    448  O   LEU    31      45.658  81.119  67.775  1.00  0.00           O  
ATOM    449  N   ARG    32      46.381  82.817  68.890  1.00  0.00           N  
ATOM    450  H   ARG    32      46.729  83.194  69.772  1.00  0.00           H  
ATOM    451  CA  ARG    32      46.198  83.909  67.955  1.00  0.00           C  
ATOM    452  HA  ARG    32      45.628  83.557  67.096  1.00  0.00           H  
ATOM    453  CB  ARG    32      45.411  85.090  68.651  1.00  0.00           C  
ATOM    454  HB2 ARG    32      45.938  85.409  69.551  1.00  0.00           H  
ATOM    455  HB3 ARG    32      45.368  85.951  67.985  1.00  0.00           H  
ATOM    456  CG  ARG    32      44.019  84.647  69.005  1.00  0.00           C  
ATOM    457  HG2 ARG    32      43.564  84.173  68.136  1.00  0.00           H  
ATOM    458  HG3 ARG    32      44.072  83.890  69.788  1.00  0.00           H  
ATOM    459  CD  ARG    32      43.130  85.785  69.474  1.00  0.00           C  
ATOM    460  HD2 ARG    32      43.284  86.679  68.870  1.00  0.00           H  
ATOM    461  HD3 ARG    32      42.076  85.521  69.391  1.00  0.00           H  
ATOM    462  NE  ARG    32      43.518  86.026  70.909  1.00  0.00           N  
ATOM    463  HE  ARG    32      43.984  85.246  71.376  1.00  0.00           H  
ATOM    464  CZ  ARG    32      43.333  87.132  71.661  1.00  0.00           C  
ATOM    465  NH1 ARG    32      42.625  88.145  71.246  1.00  0.00           N  
ATOM    466 HH11 ARG    32      42.189  88.120  70.325  1.00  0.00           H  
ATOM    467 HH12 ARG    32      42.509  88.964  71.845  1.00  0.00           H  
ATOM    468  NH2 ARG    32      43.671  87.101  72.910  1.00  0.00           N  
ATOM    469 HH21 ARG    32      44.070  86.251  73.309  1.00  0.00           H  
ATOM    470 HH22 ARG    32      43.539  87.926  73.494  1.00  0.00           H  
ATOM    471  C   ARG    32      47.528  84.396  67.514  1.00  0.00           C  
ATOM    472  O   ARG    32      48.394  84.651  68.365  1.00  0.00           O  
ATOM    473  N   VAL    33      47.754  84.387  66.218  1.00  0.00           N  
ATOM    474  H   VAL    33      47.024  84.414  65.507  1.00  0.00           H  
ATOM    475  CA  VAL    33      49.075  84.337  65.709  1.00  0.00           C  
ATOM    476  HA  VAL    33      49.822  84.421  66.498  1.00  0.00           H  
ATOM    477  CB  VAL    33      49.377  82.973  65.089  1.00  0.00           C  
ATOM    478  HB  VAL    33      48.939  82.977  64.091  1.00  0.00           H  
ATOM    479  CG1 VAL    33      50.868  82.783  64.969  1.00  0.00           C  
ATOM    480 HG11 VAL    33      51.077  81.809  64.527  1.00  0.00           H  
ATOM    481 HG12 VAL    33      51.285  83.566  64.336  1.00  0.00           H  
ATOM    482 HG13 VAL    33      51.324  82.837  65.958  1.00  0.00           H  
ATOM    483  CG2 VAL    33      48.666  81.756  65.809  1.00  0.00           C  
ATOM    484 HG21 VAL    33      48.933  80.829  65.305  1.00  0.00           H  
ATOM    485 HG22 VAL    33      48.986  81.711  66.850  1.00  0.00           H  
ATOM    486 HG23 VAL    33      47.584  81.892  65.769  1.00  0.00           H  
ATOM    487  C   VAL    33      49.256  85.554  64.772  1.00  0.00           C  
ATOM    488  O   VAL    33      48.763  85.506  63.661  1.00  0.00           O  
ATOM    489  N   PHE    34      50.130  86.530  65.196  1.00  0.00           N  
ATOM    490  H   PHE    34      50.496  86.588  66.145  1.00  0.00           H  
ATOM    491  CA  PHE    34      50.606  87.569  64.312  1.00  0.00           C  
ATOM    492  HA  PHE    34      49.840  87.797  63.573  1.00  0.00           H  
ATOM    493  CB  PHE    34      50.829  88.847  65.088  1.00  0.00           C  
ATOM    494  HB2 PHE    34      50.017  88.967  65.805  1.00  0.00           H  
ATOM    495  HB3 PHE    34      51.750  88.752  65.663  1.00  0.00           H  
ATOM    496  CG  PHE    34      50.914  90.086  64.246  1.00  0.00           C  
ATOM    497  CD1 PHE    34      52.085  90.335  63.524  1.00  0.00           C  
ATOM    498  HD1 PHE    34      52.964  89.717  63.640  1.00  0.00           H  
ATOM    499  CE1 PHE    34      52.062  91.450  62.621  1.00  0.00           C  
ATOM    500  HE1 PHE    34      52.878  91.591  61.927  1.00  0.00           H  
ATOM    501  CZ  PHE    34      50.998  92.354  62.631  1.00  0.00           C  
ATOM    502  HZ  PHE    34      51.069  93.291  62.099  1.00  0.00           H  
ATOM    503  CE2 PHE    34      49.835  92.028  63.341  1.00  0.00           C  
ATOM    504  HE2 PHE    34      48.956  92.646  63.236  1.00  0.00           H  
ATOM    505  CD2 PHE    34      49.798  90.935  64.166  1.00  0.00           C  
ATOM    506  HD2 PHE    34      48.915  90.727  64.752  1.00  0.00           H  
ATOM    507  C   PHE    34      51.784  87.110  63.475  1.00  0.00           C  
ATOM    508  O   PHE    34      52.671  86.591  64.152  1.00  0.00           O  
ATOM    509  N   VAL    35      51.828  87.220  62.135  1.00  0.00           N  
ATOM    510  H   VAL    35      51.072  87.649  61.601  1.00  0.00           H  
ATOM    511  CA  VAL    35      52.942  86.749  61.279  1.00  0.00           C  
ATOM    512  HA  VAL    35      53.659  86.262  61.938  1.00  0.00           H  
ATOM    513  CB  VAL    35      52.455  85.757  60.257  1.00  0.00           C  
ATOM    514  HB  VAL    35      53.267  85.737  59.530  1.00  0.00           H  
ATOM    515  CG1 VAL    35      52.131  84.375  60.965  1.00  0.00           C  
ATOM    516 HG11 VAL    35      51.779  83.660  60.221  1.00  0.00           H  
ATOM    517 HG12 VAL    35      53.032  83.990  61.441  1.00  0.00           H  
ATOM    518 HG13 VAL    35      51.357  84.525  61.719  1.00  0.00           H  
ATOM    519  CG2 VAL    35      51.132  86.114  59.531  1.00  0.00           C  
ATOM    520 HG21 VAL    35      50.884  85.327  58.820  1.00  0.00           H  
ATOM    521 HG22 VAL    35      50.330  86.210  60.263  1.00  0.00           H  
ATOM    522 HG23 VAL    35      51.252  87.059  59.000  1.00  0.00           H  
ATOM    523  C   VAL    35      53.646  87.905  60.573  1.00  0.00           C  
ATOM    524  O   VAL    35      53.113  89.018  60.465  1.00  0.00           O  
ATOM    525  N   CYS    36      54.945  87.753  60.257  1.00  0.00           N  
ATOM    526  H   CYS    36      55.486  86.903  60.414  1.00  0.00           H  
ATOM    527  CA  CYS    36      55.656  88.814  59.667  1.00  0.00           C  
ATOM    528  HA  CYS    36      55.004  89.326  58.959  1.00  0.00           H  
ATOM    529  CB  CYS    36      56.139  89.777  60.831  1.00  0.00           C  
ATOM    530  HB2 CYS    36      56.498  90.712  60.401  1.00  0.00           H  
ATOM    531  HB3 CYS    36      55.291  90.026  61.469  1.00  0.00           H  
ATOM    532  SG  CYS    36      57.417  89.053  61.812  1.00  0.00           S  
ATOM    533  HG  CYS    36      57.060  87.856  62.177  1.00  0.00           H  
ATOM    534  C   CYS    36      56.865  88.328  58.905  1.00  0.00           C  
ATOM    535  O   CYS    36      57.432  87.239  59.083  1.00  0.00           O  
ATOM    536  N   ALA    37      57.186  89.153  57.909  1.00  0.00           N  
ATOM    537  H   ALA    37      56.791  90.089  57.821  1.00  0.00           H  
ATOM    538  CA  ALA    37      58.151  88.813  56.818  1.00  0.00           C  
ATOM    539  HA  ALA    37      58.999  88.411  57.374  1.00  0.00           H  
ATOM    540  CB  ALA    37      57.520  87.800  55.837  1.00  0.00           C  
ATOM    541  HB1 ALA    37      58.235  87.563  55.049  1.00  0.00           H  
ATOM    542  HB2 ALA    37      57.257  86.890  56.374  1.00  0.00           H  
ATOM    543  HB3 ALA    37      56.622  88.233  55.394  1.00  0.00           H  
ATOM    544  C   ALA    37      58.710  89.982  55.970  1.00  0.00           C  
ATOM    545  O   ALA    37      58.318  91.091  56.249  1.00  0.00           O  
ATOM    546  N   ARG    38      59.541  89.726  54.997  1.00  0.00           N  
ATOM    547  H   ARG    38      59.790  88.779  54.711  1.00  0.00           H  
ATOM    548  CA  ARG    38      60.238  90.821  54.173  1.00  0.00           C  
ATOM    549  HA  ARG    38      60.094  91.735  54.750  1.00  0.00           H  
ATOM    550  CB  ARG    38      61.763  90.547  54.033  1.00  0.00           C  
ATOM    551  HB2 ARG    38      62.232  91.444  53.628  1.00  0.00           H  
ATOM    552  HB3 ARG    38      62.173  90.397  55.032  1.00  0.00           H  
ATOM    553  CG  ARG    38      62.192  89.336  53.148  1.00  0.00           C  
ATOM    554  HG2 ARG    38      61.521  88.494  53.322  1.00  0.00           H  
ATOM    555  HG3 ARG    38      62.106  89.600  52.094  1.00  0.00           H  
ATOM    556  CD  ARG    38      63.606  88.932  53.459  1.00  0.00           C  
ATOM    557  HD2 ARG    38      64.309  89.689  53.113  1.00  0.00           H  
ATOM    558  HD3 ARG    38      63.751  88.831  54.535  1.00  0.00           H  
ATOM    559  NE  ARG    38      63.842  87.646  52.775  1.00  0.00           N  
ATOM    560  HE  ARG    38      63.012  87.068  52.651  1.00  0.00           H  
ATOM    561  CZ  ARG    38      64.937  87.135  52.308  1.00  0.00           C  
ATOM    562  NH1 ARG    38      66.066  87.765  52.505  1.00  0.00           N  
ATOM    563 HH11 ARG    38      66.075  88.645  53.020  1.00  0.00           H  
ATOM    564 HH12 ARG    38      66.937  87.375  52.143  1.00  0.00           H  
ATOM    565  NH2 ARG    38      64.878  85.886  51.833  1.00  0.00           N  
ATOM    566 HH21 ARG    38      63.996  85.375  51.850  1.00  0.00           H  
ATOM    567 HH22 ARG    38      65.715  85.444  51.456  1.00  0.00           H  
ATOM    568  C   ARG    38      59.622  91.097  52.852  1.00  0.00           C  
ATOM    569  O   ARG    38      60.056  91.994  52.120  1.00  0.00           O  
ATOM    570  N   GLY    39      58.540  90.383  52.530  1.00  0.00           N  
ATOM    571  H   GLY    39      58.217  89.583  53.074  1.00  0.00           H  
ATOM    572  CA  GLY    39      57.672  90.686  51.318  1.00  0.00           C  
ATOM    573  HA2 GLY    39      57.996  91.628  50.876  1.00  0.00           H  
ATOM    574  HA3 GLY    39      57.829  89.911  50.566  1.00  0.00           H  
ATOM    575  C   GLY    39      56.165  90.773  51.642  1.00  0.00           C  
ATOM    576  O   GLY    39      55.650  89.803  52.307  1.00  0.00           O  
ATOM    577  N   GLU    40      55.517  91.856  51.330  1.00  0.00           N  
ATOM    578  H   GLU    40      55.916  92.552  50.699  1.00  0.00           H  
ATOM    579  CA  GLU    40      54.133  92.255  51.817  1.00  0.00           C  
ATOM    580  HA  GLU    40      54.069  92.038  52.884  1.00  0.00           H  
ATOM    581  CB  GLU    40      53.973  93.752  51.555  1.00  0.00           C  
ATOM    582  HB2 GLU    40      54.926  94.240  51.761  1.00  0.00           H  
ATOM    583  HB3 GLU    40      53.765  93.895  50.494  1.00  0.00           H  
ATOM    584  CG  GLU    40      52.853  94.484  52.384  1.00  0.00           C  
ATOM    585  HG2 GLU    40      52.930  94.170  53.424  1.00  0.00           H  
ATOM    586  HG3 GLU    40      53.046  95.556  52.360  1.00  0.00           H  
ATOM    587  CD  GLU    40      51.453  94.240  51.912  1.00  0.00           C  
ATOM    588  OE1 GLU    40      50.578  93.999  52.735  1.00  0.00           O  
ATOM    589  OE2 GLU    40      51.249  94.284  50.634  1.00  0.00           O  
ATOM    590  C   GLU    40      52.922  91.383  51.217  1.00  0.00           C  
ATOM    591  O   GLU    40      52.036  90.884  51.866  1.00  0.00           O  
ATOM    592  N   GLU    41      53.054  91.143  49.909  1.00  0.00           N  
ATOM    593  H   GLU    41      53.766  91.570  49.318  1.00  0.00           H  
ATOM    594  CA  GLU    41      52.163  90.222  49.216  1.00  0.00           C  
ATOM    595  HA  GLU    41      51.160  90.409  49.603  1.00  0.00           H  
ATOM    596  CB  GLU    41      52.231  90.525  47.704  1.00  0.00           C  
ATOM    597  HB2 GLU    41      52.081  91.597  47.581  1.00  0.00           H  
ATOM    598  HB3 GLU    41      53.247  90.305  47.374  1.00  0.00           H  
ATOM    599  CG  GLU    41      51.254  89.800  46.715  1.00  0.00           C  
ATOM    600  HG2 GLU    41      51.452  90.141  45.698  1.00  0.00           H  
ATOM    601  HG3 GLU    41      51.449  88.729  46.737  1.00  0.00           H  
ATOM    602  CD  GLU    41      49.819  90.045  47.042  1.00  0.00           C  
ATOM    603  OE1 GLU    41      49.525  90.842  47.952  1.00  0.00           O  
ATOM    604  OE2 GLU    41      49.025  89.474  46.275  1.00  0.00           O  
ATOM    605  C   GLU    41      52.340  88.743  49.529  1.00  0.00           C  
ATOM    606  O   GLU    41      51.382  88.019  49.611  1.00  0.00           O  
ATOM    607  N   GLY    42      53.634  88.287  49.755  1.00  0.00           N  
ATOM    608  H   GLY    42      54.465  88.868  49.636  1.00  0.00           H  
ATOM    609  CA  GLY    42      53.926  86.921  50.187  1.00  0.00           C  
ATOM    610  HA2 GLY    42      53.517  86.202  49.476  1.00  0.00           H  
ATOM    611  HA3 GLY    42      55.003  86.754  50.225  1.00  0.00           H  
ATOM    612  C   GLY    42      53.308  86.722  51.561  1.00  0.00           C  
ATOM    613  O   GLY    42      52.622  85.731  51.712  1.00  0.00           O  
ATOM    614  N   LEU    43      53.218  87.743  52.352  1.00  0.00           N  
ATOM    615  H   LEU    43      53.668  88.635  52.150  1.00  0.00           H  
ATOM    616  CA  LEU    43      52.471  87.746  53.623  1.00  0.00           C  
ATOM    617  HA  LEU    43      52.613  86.868  54.253  1.00  0.00           H  
ATOM    618  CB  LEU    43      53.053  89.012  54.428  1.00  0.00           C  
ATOM    619  HB2 LEU    43      54.142  88.988  54.372  1.00  0.00           H  
ATOM    620  HB3 LEU    43      52.728  89.922  53.924  1.00  0.00           H  
ATOM    621  CG  LEU    43      52.641  89.092  55.900  1.00  0.00           C  
ATOM    622  HG  LEU    43      51.583  88.840  55.965  1.00  0.00           H  
ATOM    623  CD1 LEU    43      53.448  88.102  56.777  1.00  0.00           C  
ATOM    624 HD11 LEU    43      53.125  88.190  57.814  1.00  0.00           H  
ATOM    625 HD12 LEU    43      53.277  87.083  56.428  1.00  0.00           H  
ATOM    626 HD13 LEU    43      54.510  88.337  56.707  1.00  0.00           H  
ATOM    627  CD2 LEU    43      52.928  90.480  56.400  1.00  0.00           C  
ATOM    628 HD21 LEU    43      52.639  90.555  57.448  1.00  0.00           H  
ATOM    629 HD22 LEU    43      53.993  90.690  56.299  1.00  0.00           H  
ATOM    630 HD23 LEU    43      52.360  91.203  55.814  1.00  0.00           H  
ATOM    631  C   LEU    43      50.920  87.637  53.386  1.00  0.00           C  
ATOM    632  O   LEU    43      50.311  86.791  54.024  1.00  0.00           O  
ATOM    633  N   ARG    44      50.396  88.384  52.428  1.00  0.00           N  
ATOM    634  H   ARG    44      50.937  89.018  51.837  1.00  0.00           H  
ATOM    635  CA  ARG    44      48.945  88.356  52.129  1.00  0.00           C  
ATOM    636  HA  ARG    44      48.395  88.471  53.063  1.00  0.00           H  
ATOM    637  CB  ARG    44      48.496  89.577  51.249  1.00  0.00           C  
ATOM    638  HB2 ARG    44      48.852  90.497  51.713  1.00  0.00           H  
ATOM    639  HB3 ARG    44      48.976  89.505  50.273  1.00  0.00           H  
ATOM    640  CG  ARG    44      47.022  89.675  51.056  1.00  0.00           C  
ATOM    641  HG2 ARG    44      46.613  88.735  50.685  1.00  0.00           H  
ATOM    642  HG3 ARG    44      46.517  89.894  51.997  1.00  0.00           H  
ATOM    643  CD  ARG    44      46.811  90.803  50.043  1.00  0.00           C  
ATOM    644  HD2 ARG    44      47.565  90.725  49.261  1.00  0.00           H  
ATOM    645  HD3 ARG    44      45.841  90.673  49.564  1.00  0.00           H  
ATOM    646  NE  ARG    44      46.874  92.147  50.635  1.00  0.00           N  
ATOM    647  HE  ARG    44      46.003  92.549  50.983  1.00  0.00           H  
ATOM    648  CZ  ARG    44      47.990  92.888  50.757  1.00  0.00           C  
ATOM    649  NH1 ARG    44      49.107  92.518  50.159  1.00  0.00           N  
ATOM    650 HH11 ARG    44      49.129  91.663  49.601  1.00  0.00           H  
ATOM    651 HH12 ARG    44      49.950  93.085  50.255  1.00  0.00           H  
ATOM    652  NH2 ARG    44      48.093  94.020  51.414  1.00  0.00           N  
ATOM    653 HH21 ARG    44      47.279  94.409  51.890  1.00  0.00           H  
ATOM    654 HH22 ARG    44      48.987  94.510  51.448  1.00  0.00           H  
ATOM    655  C   ARG    44      48.547  86.980  51.536  1.00  0.00           C  
ATOM    656  O   ARG    44      47.603  86.335  52.041  1.00  0.00           O  
ATOM    657  N   THR    45      49.366  86.440  50.675  1.00  0.00           N  
ATOM    658  H   THR    45      50.260  86.870  50.440  1.00  0.00           H  
ATOM    659  CA  THR    45      49.131  85.186  49.943  1.00  0.00           C  
ATOM    660  HA  THR    45      48.132  85.148  49.509  1.00  0.00           H  
ATOM    661  CB  THR    45      50.147  85.160  48.853  1.00  0.00           C  
ATOM    662  HB  THR    45      51.116  85.049  49.341  1.00  0.00           H  
ATOM    663  CG2 THR    45      49.943  84.014  47.872  1.00  0.00           C  
ATOM    664 HG21 THR    45      50.715  84.052  47.102  1.00  0.00           H  
ATOM    665 HG22 THR    45      50.006  83.063  48.403  1.00  0.00           H  
ATOM    666 HG23 THR    45      48.963  84.103  47.406  1.00  0.00           H  
ATOM    667  OG1 THR    45      50.033  86.371  48.079  1.00  0.00           O  
ATOM    668  HG1 THR    45      50.540  87.087  48.514  1.00  0.00           H  
ATOM    669  C   THR    45      49.115  84.000  50.822  1.00  0.00           C  
ATOM    670  O   THR    45      48.341  83.147  50.730  1.00  0.00           O  
ATOM    671  N   THR    46      49.990  84.062  51.913  1.00  0.00           N  
ATOM    672  H   THR    46      50.613  84.860  52.051  1.00  0.00           H  
ATOM    673  CA  THR    46      50.140  83.083  52.941  1.00  0.00           C  
ATOM    674  HA  THR    46      50.113  82.107  52.456  1.00  0.00           H  
ATOM    675  CB  THR    46      51.478  83.117  53.661  1.00  0.00           C  
ATOM    676  HB  THR    46      51.492  84.052  54.222  1.00  0.00           H  
ATOM    677  CG2 THR    46      51.690  81.972  54.672  1.00  0.00           C  
ATOM    678 HG21 THR    46      52.669  82.074  55.138  1.00  0.00           H  
ATOM    679 HG22 THR    46      50.917  82.016  55.439  1.00  0.00           H  
ATOM    680 HG23 THR    46      51.634  81.014  54.153  1.00  0.00           H  
ATOM    681  OG1 THR    46      52.505  83.027  52.706  1.00  0.00           O  
ATOM    682  HG1 THR    46      52.640  83.904  52.288  1.00  0.00           H  
ATOM    683  C   THR    46      48.960  83.244  53.959  1.00  0.00           C  
ATOM    684  O   THR    46      48.438  82.218  54.334  1.00  0.00           O  
ATOM    685  N   LEU    47      48.563  84.458  54.324  1.00  0.00           N  
ATOM    686  H   LEU    47      48.984  85.312  53.957  1.00  0.00           H  
ATOM    687  CA  LEU    47      47.513  84.698  55.263  1.00  0.00           C  
ATOM    688  HA  LEU    47      47.731  84.280  56.247  1.00  0.00           H  
ATOM    689  CB  LEU    47      47.332  86.226  55.383  1.00  0.00           C  
ATOM    690  HB2 LEU    47      47.729  86.690  54.480  1.00  0.00           H  
ATOM    691  HB3 LEU    47      46.264  86.444  55.410  1.00  0.00           H  
ATOM    692  CG  LEU    47      48.005  86.907  56.623  1.00  0.00           C  
ATOM    693  HG  LEU    47      48.995  86.453  56.679  1.00  0.00           H  
ATOM    694  CD1 LEU    47      48.190  88.395  56.437  1.00  0.00           C  
ATOM    695 HD11 LEU    47      48.661  88.817  57.326  1.00  0.00           H  
ATOM    696 HD12 LEU    47      48.823  88.578  55.570  1.00  0.00           H  
ATOM    697 HD13 LEU    47      47.218  88.865  56.283  1.00  0.00           H  
ATOM    698  CD2 LEU    47      47.332  86.595  57.942  1.00  0.00           C  
ATOM    699 HD21 LEU    47      47.861  87.104  58.749  1.00  0.00           H  
ATOM    700 HD22 LEU    47      46.298  86.939  57.913  1.00  0.00           H  
ATOM    701 HD23 LEU    47      47.354  85.520  58.118  1.00  0.00           H  
ATOM    702  C   LEU    47      46.256  84.060  54.703  1.00  0.00           C  
ATOM    703  O   LEU    47      45.441  83.639  55.520  1.00  0.00           O  
ATOM    704  N   LYS    48      46.058  83.993  53.332  1.00  0.00           N  
ATOM    705  H   LYS    48      46.664  84.412  52.626  1.00  0.00           H  
ATOM    706  CA  LYS    48      44.879  83.258  52.818  1.00  0.00           C  
ATOM    707  HA  LYS    48      44.086  83.605  53.479  1.00  0.00           H  
ATOM    708  CB  LYS    48      44.610  83.583  51.339  1.00  0.00           C  
ATOM    709  HB2 LYS    48      45.435  83.202  50.737  1.00  0.00           H  
ATOM    710  HB3 LYS    48      43.712  83.056  51.018  1.00  0.00           H  
ATOM    711  CG  LYS    48      44.434  85.096  51.052  1.00  0.00           C  
ATOM    712  HG2 LYS    48      43.581  85.488  51.607  1.00  0.00           H  
ATOM    713  HG3 LYS    48      45.314  85.647  51.387  1.00  0.00           H  
ATOM    714  CD  LYS    48      44.226  85.298  49.551  1.00  0.00           C  
ATOM    715  HD2 LYS    48      45.130  85.017  49.012  1.00  0.00           H  
ATOM    716  HD3 LYS    48      43.427  84.644  49.199  1.00  0.00           H  
ATOM    717  CE  LYS    48      43.876  86.747  49.249  1.00  0.00           C  
ATOM    718  HE2 LYS    48      42.998  87.062  49.811  1.00  0.00           H  
ATOM    719  HE3 LYS    48      44.692  87.412  49.532  1.00  0.00           H  
ATOM    720  NZ  LYS    48      43.615  86.806  47.742  1.00  0.00           N  
ATOM    721  HZ1 LYS    48      43.368  87.780  47.470  1.00  0.00           H  
ATOM    722  HZ2 LYS    48      44.470  86.509  47.229  1.00  0.00           H  
ATOM    723  HZ3 LYS    48      42.828  86.170  47.501  1.00  0.00           H  
ATOM    724  C   LYS    48      44.937  81.705  52.918  1.00  0.00           C  
ATOM    725  O   LYS    48      43.918  81.098  53.089  1.00  0.00           O  
ATOM    726  N   GLU    49      46.111  81.153  52.743  1.00  0.00           N  
ATOM    727  H   GLU    49      46.930  81.632  52.366  1.00  0.00           H  
ATOM    728  CA  GLU    49      46.319  79.737  53.102  1.00  0.00           C  
ATOM    729  HA  GLU    49      45.620  79.070  52.596  1.00  0.00           H  
ATOM    730  CB  GLU    49      47.720  79.306  52.628  1.00  0.00           C  
ATOM    731  HB2 GLU    49      47.679  79.101  51.558  1.00  0.00           H  
ATOM    732  HB3 GLU    49      48.407  80.139  52.768  1.00  0.00           H  
ATOM    733  CG  GLU    49      48.312  78.035  53.362  1.00  0.00           C  
ATOM    734  HG2 GLU    49      49.367  77.941  53.108  1.00  0.00           H  
ATOM    735  HG3 GLU    49      48.256  78.191  54.439  1.00  0.00           H  
ATOM    736  CD  GLU    49      47.584  76.704  53.006  1.00  0.00           C  
ATOM    737  OE1 GLU    49      47.911  75.760  53.776  1.00  0.00           O  
ATOM    738  OE2 GLU    49      46.662  76.674  52.164  1.00  0.00           O  
ATOM    739  C   GLU    49      46.038  79.552  54.649  1.00  0.00           C  
ATOM    740  O   GLU    49      45.395  78.538  54.942  1.00  0.00           O  
ATOM    741  N   LEU    50      46.577  80.368  55.546  1.00  0.00           N  
ATOM    742  H   LEU    50      47.150  81.178  55.310  1.00  0.00           H  
ATOM    743  CA  LEU    50      46.381  80.159  57.000  1.00  0.00           C  
ATOM    744  HA  LEU    50      46.734  79.190  57.358  1.00  0.00           H  
ATOM    745  CB  LEU    50      47.194  81.256  57.672  1.00  0.00           C  
ATOM    746  HB2 LEU    50      47.134  82.156  57.060  1.00  0.00           H  
ATOM    747  HB3 LEU    50      46.734  81.491  58.631  1.00  0.00           H  
ATOM    748  CG  LEU    50      48.678  80.924  57.909  1.00  0.00           C  
ATOM    749  HG  LEU    50      48.921  80.369  57.003  1.00  0.00           H  
ATOM    750  CD1 LEU    50      49.683  82.189  58.044  1.00  0.00           C  
ATOM    751 HD11 LEU    50      50.700  81.830  58.208  1.00  0.00           H  
ATOM    752 HD12 LEU    50      49.650  82.779  57.127  1.00  0.00           H  
ATOM    753 HD13 LEU    50      49.376  82.809  58.885  1.00  0.00           H  
ATOM    754  CD2 LEU    50      48.893  80.108  59.215  1.00  0.00           C  
ATOM    755 HD21 LEU    50      49.954  79.897  59.341  1.00  0.00           H  
ATOM    756 HD22 LEU    50      48.535  80.685  60.067  1.00  0.00           H  
ATOM    757 HD23 LEU    50      48.339  79.170  59.152  1.00  0.00           H  
ATOM    758  C   LEU    50      44.886  80.134  57.349  1.00  0.00           C  
ATOM    759  O   LEU    50      44.462  79.289  58.167  1.00  0.00           O  
ATOM    760  N   ARG    51      44.161  81.124  56.780  1.00  0.00           N  
ATOM    761  H   ARG    51      44.533  81.785  56.096  1.00  0.00           H  
ATOM    762  CA  ARG    51      42.768  81.324  57.108  1.00  0.00           C  
ATOM    763  HA  ARG    51      42.784  81.307  58.197  1.00  0.00           H  
ATOM    764  CB  ARG    51      42.146  82.719  56.686  1.00  0.00           C  
ATOM    765  HB2 ARG    51      42.390  82.929  55.646  1.00  0.00           H  
ATOM    766  HB3 ARG    51      41.059  82.672  56.757  1.00  0.00           H  
ATOM    767  CG  ARG    51      42.674  83.858  57.582  1.00  0.00           C  
ATOM    768  HG2 ARG    51      42.266  83.732  58.585  1.00  0.00           H  
ATOM    769  HG3 ARG    51      43.757  83.764  57.666  1.00  0.00           H  
ATOM    770  CD  ARG    51      42.337  85.270  57.086  1.00  0.00           C  
ATOM    771  HD2 ARG    51      42.702  85.413  56.069  1.00  0.00           H  
ATOM    772  HD3 ARG    51      41.259  85.419  57.063  1.00  0.00           H  
ATOM    773  NE  ARG    51      42.979  86.255  58.014  1.00  0.00           N  
ATOM    774  HE  ARG    51      43.216  85.975  58.966  1.00  0.00           H  
ATOM    775  CZ  ARG    51      43.236  87.463  57.612  1.00  0.00           C  
ATOM    776  NH1 ARG    51      43.215  88.030  56.422  1.00  0.00           N  
ATOM    777 HH11 ARG    51      42.958  87.483  55.601  1.00  0.00           H  
ATOM    778 HH12 ARG    51      43.456  89.016  56.323  1.00  0.00           H  
ATOM    779  NH2 ARG    51      43.475  88.303  58.548  1.00  0.00           N  
ATOM    780 HH21 ARG    51      43.455  88.003  59.522  1.00  0.00           H  
ATOM    781 HH22 ARG    51      43.687  89.275  58.319  1.00  0.00           H  
ATOM    782  C   ARG    51      41.886  80.220  56.572  1.00  0.00           C  
ATOM    783  O   ARG    51      40.974  79.763  57.214  1.00  0.00           O  
ATOM    784  N   GLU    52      42.134  79.614  55.423  1.00  0.00           N  
ATOM    785  H   GLU    52      42.771  80.065  54.766  1.00  0.00           H  
ATOM    786  CA  GLU    52      41.665  78.365  54.852  1.00  0.00           C  
ATOM    787  HA  GLU    52      40.578  78.447  54.861  1.00  0.00           H  
ATOM    788  CB  GLU    52      42.126  78.203  53.365  1.00  0.00           C  
ATOM    789  HB2 GLU    52      41.732  79.030  52.776  1.00  0.00           H  
ATOM    790  HB3 GLU    52      43.214  78.269  53.318  1.00  0.00           H  
ATOM    791  CG  GLU    52      41.671  76.871  52.737  1.00  0.00           C  
ATOM    792  HG2 GLU    52      42.390  76.572  51.976  1.00  0.00           H  
ATOM    793  HG3 GLU    52      41.679  76.096  53.504  1.00  0.00           H  
ATOM    794  CD  GLU    52      40.332  76.934  52.135  1.00  0.00           C  
ATOM    795  OE1 GLU    52      39.998  75.979  51.417  1.00  0.00           O  
ATOM    796  OE2 GLU    52      39.535  77.846  52.378  1.00  0.00           O  
ATOM    797  C   GLU    52      41.937  77.076  55.724  1.00  0.00           C  
ATOM    798  O   GLU    52      40.931  76.288  55.836  1.00  0.00           O  
ATOM    799  N   ALA    53      43.065  76.903  56.373  1.00  0.00           N  
ATOM    800  H   ALA    53      43.909  77.409  56.103  1.00  0.00           H  
ATOM    801  CA  ALA    53      43.304  76.026  57.508  1.00  0.00           C  
ATOM    802  HA  ALA    53      42.743  75.125  57.259  1.00  0.00           H  
ATOM    803  CB  ALA    53      44.826  75.883  57.627  1.00  0.00           C  
ATOM    804  HB1 ALA    53      45.066  75.232  58.467  1.00  0.00           H  
ATOM    805  HB2 ALA    53      45.224  75.453  56.708  1.00  0.00           H  
ATOM    806  HB3 ALA    53      45.271  76.865  57.789  1.00  0.00           H  
ATOM    807  C   ALA    53      42.696  76.350  58.935  1.00  0.00           C  
ATOM    808  O   ALA    53      42.654  75.560  59.868  1.00  0.00           O  
ATOM    809  N   GLY    54      42.087  77.537  59.086  1.00  0.00           N  
ATOM    810  H   GLY    54      42.119  78.260  58.367  1.00  0.00           H  
ATOM    811  CA  GLY    54      41.350  77.926  60.220  1.00  0.00           C  
ATOM    812  HA2 GLY    54      40.406  78.356  59.884  1.00  0.00           H  
ATOM    813  HA3 GLY    54      41.108  77.032  60.795  1.00  0.00           H  
ATOM    814  C   GLY    54      42.066  78.988  61.211  1.00  0.00           C  
ATOM    815  O   GLY    54      41.370  79.474  62.080  1.00  0.00           O  
ATOM    816  N   VAL    55      43.331  79.315  61.050  1.00  0.00           N  
ATOM    817  H   VAL    55      43.862  79.079  60.211  1.00  0.00           H  
ATOM    818  CA  VAL    55      44.110  80.044  62.039  1.00  0.00           C  
ATOM    819  HA  VAL    55      44.059  79.535  63.001  1.00  0.00           H  
ATOM    820  CB  VAL    55      45.602  80.067  61.638  1.00  0.00           C  
ATOM    821  HB  VAL    55      45.650  80.592  60.684  1.00  0.00           H  
ATOM    822  CG1 VAL    55      46.513  80.757  62.721  1.00  0.00           C  
ATOM    823 HG11 VAL    55      47.550  80.744  62.386  1.00  0.00           H  
ATOM    824 HG12 VAL    55      46.191  81.788  62.863  1.00  0.00           H  
ATOM    825 HG13 VAL    55      46.430  80.217  63.664  1.00  0.00           H  
ATOM    826  CG2 VAL    55      46.129  78.604  61.627  1.00  0.00           C  
ATOM    827 HG21 VAL    55      47.181  78.598  61.346  1.00  0.00           H  
ATOM    828 HG22 VAL    55      46.017  78.170  62.620  1.00  0.00           H  
ATOM    829 HG23 VAL    55      45.559  78.017  60.908  1.00  0.00           H  
ATOM    830  C   VAL    55      43.534  81.398  62.245  1.00  0.00           C  
ATOM    831  O   VAL    55      43.263  82.062  61.272  1.00  0.00           O  
ATOM    832  N   GLU    56      43.411  81.937  63.491  1.00  0.00           N  
ATOM    833  H   GLU    56      43.487  81.374  64.338  1.00  0.00           H  
ATOM    834  CA  GLU    56      43.168  83.303  63.765  1.00  0.00           C  
ATOM    835  HA  GLU    56      42.515  83.721  62.998  1.00  0.00           H  
ATOM    836  CB  GLU    56      42.492  83.385  65.145  1.00  0.00           C  
ATOM    837  HB2 GLU    56      41.499  82.936  65.091  1.00  0.00           H  
ATOM    838  HB3 GLU    56      43.064  82.802  65.867  1.00  0.00           H  
ATOM    839  CG  GLU    56      42.378  84.745  65.609  1.00  0.00           C  
ATOM    840  HG2 GLU    56      41.768  84.744  66.512  1.00  0.00           H  
ATOM    841  HG3 GLU    56      43.373  85.087  65.898  1.00  0.00           H  
ATOM    842  CD  GLU    56      41.801  85.753  64.660  1.00  0.00           C  
ATOM    843  OE1 GLU    56      40.609  85.705  64.389  1.00  0.00           O  
ATOM    844  OE2 GLU    56      42.577  86.664  64.163  1.00  0.00           O  
ATOM    845  C   GLU    56      44.473  84.166  63.701  1.00  0.00           C  
ATOM    846  O   GLU    56      45.392  83.935  64.482  1.00  0.00           O  
ATOM    847  N   ALA    57      44.618  84.915  62.595  1.00  0.00           N  
ATOM    848  H   ALA    57      43.872  85.059  61.915  1.00  0.00           H  
ATOM    849  CA  ALA    57      45.860  85.597  62.259  1.00  0.00           C  
ATOM    850  HA  ALA    57      46.325  85.846  63.213  1.00  0.00           H  
ATOM    851  CB  ALA    57      46.739  84.619  61.320  1.00  0.00           C  
ATOM    852  HB1 ALA    57      47.675  85.112  61.056  1.00  0.00           H  
ATOM    853  HB2 ALA    57      46.954  83.696  61.856  1.00  0.00           H  
ATOM    854  HB3 ALA    57      46.182  84.389  60.412  1.00  0.00           H  
ATOM    855  C   ALA    57      45.681  86.901  61.454  1.00  0.00           C  
ATOM    856  O   ALA    57      44.705  87.029  60.713  1.00  0.00           O  
ATOM    857  N   ASP    58      46.719  87.817  61.478  1.00  0.00           N  
ATOM    858  H   ASP    58      47.528  87.692  62.086  1.00  0.00           H  
ATOM    859  CA  ASP    58      46.807  89.043  60.673  1.00  0.00           C  
ATOM    860  HA  ASP    58      46.420  88.985  59.657  1.00  0.00           H  
ATOM    861  CB  ASP    58      45.980  90.087  61.391  1.00  0.00           C  
ATOM    862  HB2 ASP    58      45.082  89.606  61.776  1.00  0.00           H  
ATOM    863  HB3 ASP    58      46.548  90.440  62.252  1.00  0.00           H  
ATOM    864  CG  ASP    58      45.566  91.271  60.590  1.00  0.00           C  
ATOM    865  OD1 ASP    58      46.183  91.664  59.557  1.00  0.00           O  
ATOM    866  OD2 ASP    58      44.658  91.993  61.042  1.00  0.00           O  
ATOM    867  C   ASP    58      48.286  89.344  60.594  1.00  0.00           C  
ATOM    868  O   ASP    58      49.029  88.695  61.350  1.00  0.00           O  
ATOM    869  N   GLY    59      48.837  90.223  59.728  1.00  0.00           N  
ATOM    870  H   GLY    59      48.325  90.693  58.981  1.00  0.00           H  
ATOM    871  CA  GLY    59      50.252  90.567  59.810  1.00  0.00           C  
ATOM    872  HA2 GLY    59      50.580  90.386  60.835  1.00  0.00           H  
ATOM    873  HA3 GLY    59      50.802  89.873  59.173  1.00  0.00           H  
ATOM    874  C   GLY    59      50.687  92.043  59.411  1.00  0.00           C  
ATOM    875  O   GLY    59      49.873  92.936  59.009  1.00  0.00           O  
ATOM    876  N   ARG    60      52.038  92.240  59.424  1.00  0.00           N  
ATOM    877  H   ARG    60      52.683  91.493  59.680  1.00  0.00           H  
ATOM    878  CA  ARG    60      52.738  93.487  59.089  1.00  0.00           C  
ATOM    879  HA  ARG    60      52.183  94.103  58.381  1.00  0.00           H  
ATOM    880  CB  ARG    60      52.882  94.391  60.295  1.00  0.00           C  
ATOM    881  HB2 ARG    60      51.916  94.475  60.793  1.00  0.00           H  
ATOM    882  HB3 ARG    60      53.568  93.929  61.005  1.00  0.00           H  
ATOM    883  CG  ARG    60      53.417  95.867  59.926  1.00  0.00           C  
ATOM    884  HG2 ARG    60      54.442  95.761  59.569  1.00  0.00           H  
ATOM    885  HG3 ARG    60      52.823  96.228  59.087  1.00  0.00           H  
ATOM    886  CD  ARG    60      53.418  96.934  60.961  1.00  0.00           C  
ATOM    887  HD2 ARG    60      52.412  97.322  61.118  1.00  0.00           H  
ATOM    888  HD3 ARG    60      53.763  96.544  61.918  1.00  0.00           H  
ATOM    889  NE  ARG    60      54.297  97.969  60.485  1.00  0.00           N  
ATOM    890  HE  ARG    60      55.181  97.633  60.101  1.00  0.00           H  
ATOM    891  CZ  ARG    60      54.151  99.296  60.461  1.00  0.00           C  
ATOM    892  NH1 ARG    60      53.084  99.955  60.860  1.00  0.00           N  
ATOM    893 HH11 ARG    60      52.278  99.448  61.225  1.00  0.00           H  
ATOM    894 HH12 ARG    60      53.064 100.973  60.803  1.00  0.00           H  
ATOM    895  NH2 ARG    60      55.000 100.058  59.841  1.00  0.00           N  
ATOM    896 HH21 ARG    60      55.799  99.645  59.359  1.00  0.00           H  
ATOM    897 HH22 ARG    60      54.869 101.071  59.836  1.00  0.00           H  
ATOM    898  C   ARG    60      54.095  93.037  58.457  1.00  0.00           C  
ATOM    899  O   ARG    60      54.466  91.929  58.738  1.00  0.00           O  
ATOM    900  N   THR    61      54.816  93.798  57.599  1.00  0.00           N  
ATOM    901  H   THR    61      54.449  94.670  57.221  1.00  0.00           H  
ATOM    902  CA  THR    61      56.118  93.515  57.123  1.00  0.00           C  
ATOM    903  HA  THR    61      56.160  92.509  56.707  1.00  0.00           H  
ATOM    904  CB  THR    61      56.520  94.395  55.925  1.00  0.00           C  
ATOM    905  HB  THR    61      57.587  94.380  55.706  1.00  0.00           H  
ATOM    906  CG2 THR    61      55.848  93.834  54.668  1.00  0.00           C  
ATOM    907 HG21 THR    61      56.121  94.444  53.807  1.00  0.00           H  
ATOM    908 HG22 THR    61      56.179  92.807  54.505  1.00  0.00           H  
ATOM    909 HG23 THR    61      54.766  93.850  54.794  1.00  0.00           H  
ATOM    910  OG1 THR    61      56.225  95.723  56.248  1.00  0.00           O  
ATOM    911  HG1 THR    61      56.475  96.304  55.498  1.00  0.00           H  
ATOM    912  C   THR    61      57.072  93.588  58.313  1.00  0.00           C  
ATOM    913  O   THR    61      56.873  94.419  59.195  1.00  0.00           O  
ATOM    914  N   CYS    62      58.124  92.754  58.287  1.00  0.00           N  
ATOM    915  H   CYS    62      58.201  91.958  57.655  1.00  0.00           H  
ATOM    916  CA  CYS    62      59.252  92.923  59.168  1.00  0.00           C  
ATOM    917  HA  CYS    62      59.369  93.989  59.359  1.00  0.00           H  
ATOM    918  CB  CYS    62      59.033  92.306  60.495  1.00  0.00           C  
ATOM    919  HB2 CYS    62      58.060  92.594  60.894  1.00  0.00           H  
ATOM    920  HB3 CYS    62      59.037  91.220  60.415  1.00  0.00           H  
ATOM    921  SG  CYS    62      60.377  92.874  61.602  1.00  0.00           S  
ATOM    922  HG  CYS    62      60.104  94.068  62.038  1.00  0.00           H  
ATOM    923  C   CYS    62      60.520  92.424  58.497  1.00  0.00           C  
ATOM    924  O   CYS    62      60.697  91.224  58.334  1.00  0.00           O  
ATOM    925  N   ASP    63      61.582  93.284  58.263  1.00  0.00           N  
ATOM    926  H   ASP    63      61.481  94.298  58.207  1.00  0.00           H  
ATOM    927  CA  ASP    63      62.954  92.817  58.071  1.00  0.00           C  
ATOM    928  HA  ASP    63      62.985  91.829  57.614  1.00  0.00           H  
ATOM    929  CB  ASP    63      63.643  93.820  57.145  1.00  0.00           C  
ATOM    930  HB2 ASP    63      63.048  93.928  56.237  1.00  0.00           H  
ATOM    931  HB3 ASP    63      63.660  94.795  57.632  1.00  0.00           H  
ATOM    932  CG  ASP    63      65.082  93.435  56.753  1.00  0.00           C  
ATOM    933  OD1 ASP    63      65.681  92.541  57.409  1.00  0.00           O  
ATOM    934  OD2 ASP    63      65.614  93.954  55.792  1.00  0.00           O  
ATOM    935  C   ASP    63      63.668  92.675  59.447  1.00  0.00           C  
ATOM    936  O   ASP    63      63.725  93.684  60.161  1.00  0.00           O  
ATOM    937  N   VAL    64      64.116  91.476  59.855  1.00  0.00           N  
ATOM    938  H   VAL    64      64.010  90.608  59.330  1.00  0.00           H  
ATOM    939  CA  VAL    64      64.819  91.343  61.146  1.00  0.00           C  
ATOM    940  HA  VAL    64      64.074  91.662  61.875  1.00  0.00           H  
ATOM    941  CB  VAL    64      65.245  89.865  61.479  1.00  0.00           C  
ATOM    942  HB  VAL    64      65.850  89.851  62.386  1.00  0.00           H  
ATOM    943  CG1 VAL    64      63.853  89.097  61.550  1.00  0.00           C  
ATOM    944 HG11 VAL    64      64.030  88.045  61.779  1.00  0.00           H  
ATOM    945 HG12 VAL    64      63.232  89.539  62.329  1.00  0.00           H  
ATOM    946 HG13 VAL    64      63.343  89.178  60.590  1.00  0.00           H  
ATOM    947  CG2 VAL    64      66.102  89.206  60.451  1.00  0.00           C  
ATOM    948 HG21 VAL    64      66.342  88.192  60.772  1.00  0.00           H  
ATOM    949 HG22 VAL    64      65.568  89.168  59.501  1.00  0.00           H  
ATOM    950 HG23 VAL    64      67.024  89.774  60.326  1.00  0.00           H  
ATOM    951  C   VAL    64      66.041  92.254  61.274  1.00  0.00           C  
ATOM    952  O   VAL    64      66.655  92.172  62.346  1.00  0.00           O  
ATOM    953  N   ARG    65      66.465  92.942  60.256  1.00  0.00           N  
ATOM    954  H   ARG    65      65.932  93.052  59.393  1.00  0.00           H  
ATOM    955  CA  ARG    65      67.750  93.631  60.245  1.00  0.00           C  
ATOM    956  HA  ARG    65      68.358  93.127  60.996  1.00  0.00           H  
ATOM    957  CB  ARG    65      68.507  93.466  58.877  1.00  0.00           C  
ATOM    958  HB2 ARG    65      67.908  93.877  58.064  1.00  0.00           H  
ATOM    959  HB3 ARG    65      69.444  94.019  58.895  1.00  0.00           H  
ATOM    960  CG  ARG    65      68.775  91.957  58.639  1.00  0.00           C  
ATOM    961  HG2 ARG    65      69.432  91.564  59.414  1.00  0.00           H  
ATOM    962  HG3 ARG    65      67.844  91.394  58.693  1.00  0.00           H  
ATOM    963  CD  ARG    65      69.409  91.793  57.282  1.00  0.00           C  
ATOM    964  HD2 ARG    65      70.290  92.429  57.193  1.00  0.00           H  
ATOM    965  HD3 ARG    65      69.743  90.765  57.141  1.00  0.00           H  
ATOM    966  NE  ARG    65      68.379  92.163  56.228  1.00  0.00           N  
ATOM    967  HE  ARG    65      67.397  92.217  56.498  1.00  0.00           H  
ATOM    968  CZ  ARG    65      68.703  92.412  55.002  1.00  0.00           C  
ATOM    969  NH1 ARG    65      69.930  92.256  54.512  1.00  0.00           N  
ATOM    970 HH11 ARG    65      70.682  91.922  55.116  1.00  0.00           H  
ATOM    971 HH12 ARG    65      70.120  92.471  53.533  1.00  0.00           H  
ATOM    972  NH2 ARG    65      67.729  92.759  54.193  1.00  0.00           N  
ATOM    973 HH21 ARG    65      66.773  92.821  54.544  1.00  0.00           H  
ATOM    974 HH22 ARG    65      67.927  92.967  53.215  1.00  0.00           H  
ATOM    975  C   ARG    65      67.673  95.088  60.713  1.00  0.00           C  
ATOM    976  O   ARG    65      68.621  95.811  60.681  1.00  0.00           O  
ATOM    977  N   SER    66      66.465  95.460  61.068  1.00  0.00           N  
ATOM    978  H   SER    66      65.700  94.800  61.218  1.00  0.00           H  
ATOM    979  CA  SER    66      66.075  96.901  61.296  1.00  0.00           C  
ATOM    980  HA  SER    66      67.025  97.381  61.533  1.00  0.00           H  
ATOM    981  CB  SER    66      65.479  97.549  60.036  1.00  0.00           C  
ATOM    982  HB2 SER    66      66.079  97.290  59.163  1.00  0.00           H  
ATOM    983  HB3 SER    66      64.474  97.167  59.858  1.00  0.00           H  
ATOM    984  OG  SER    66      65.444  98.933  60.197  1.00  0.00           O  
ATOM    985  HG  SER    66      65.065  99.346  59.393  1.00  0.00           H  
ATOM    986  C   SER    66      65.179  97.161  62.504  1.00  0.00           C  
ATOM    987  O   SER    66      63.980  96.866  62.423  1.00  0.00           O  
ATOM    988  N   VAL    67      65.755  97.819  63.576  1.00  0.00           N  
ATOM    989  H   VAL    67      66.700  98.201  63.563  1.00  0.00           H  
ATOM    990  CA  VAL    67      65.040  98.030  64.847  1.00  0.00           C  
ATOM    991  HA  VAL    67      64.709  97.051  65.196  1.00  0.00           H  
ATOM    992  CB  VAL    67      65.986  98.585  65.919  1.00  0.00           C  
ATOM    993  HB  VAL    67      66.384  99.483  65.448  1.00  0.00           H  
ATOM    994  CG1 VAL    67      65.203  98.968  67.227  1.00  0.00           C  
ATOM    995 HG11 VAL    67      65.901  99.359  67.968  1.00  0.00           H  
ATOM    996 HG12 VAL    67      64.458  99.728  66.995  1.00  0.00           H  
ATOM    997 HG13 VAL    67      64.707  98.084  67.627  1.00  0.00           H  
ATOM    998  CG2 VAL    67      67.241  97.819  66.215  1.00  0.00           C  
ATOM    999 HG21 VAL    67      67.805  98.334  66.993  1.00  0.00           H  
ATOM   1000 HG22 VAL    67      66.983  96.816  66.557  1.00  0.00           H  
ATOM   1001 HG23 VAL    67      67.847  97.750  65.312  1.00  0.00           H  
ATOM   1002  C   VAL    67      63.707  98.825  64.697  1.00  0.00           C  
ATOM   1003  O   VAL    67      62.734  98.379  65.282  1.00  0.00           O  
ATOM   1004  N   PRO    68      63.627  99.945  63.875  1.00  0.00           N  
ATOM   1005  CD  PRO    68      64.663 100.736  63.317  1.00  0.00           C  
ATOM   1006  HD2 PRO    68      64.959 100.374  62.333  1.00  0.00           H  
ATOM   1007  HD3 PRO    68      65.556 100.726  63.943  1.00  0.00           H  
ATOM   1008  CG  PRO    68      64.051 102.123  63.242  1.00  0.00           C  
ATOM   1009  HG2 PRO    68      64.569 102.767  62.530  1.00  0.00           H  
ATOM   1010  HG3 PRO    68      64.063 102.636  64.202  1.00  0.00           H  
ATOM   1011  CB  PRO    68      62.616 101.769  62.780  1.00  0.00           C  
ATOM   1012  HB2 PRO    68      62.575 101.559  61.710  1.00  0.00           H  
ATOM   1013  HB3 PRO    68      61.916 102.583  62.972  1.00  0.00           H  
ATOM   1014  CA  PRO    68      62.299 100.570  63.587  1.00  0.00           C  
ATOM   1015  HA  PRO    68      61.790 100.798  64.523  1.00  0.00           H  
ATOM   1016  C   PRO    68      61.280  99.653  62.868  1.00  0.00           C  
ATOM   1017  O   PRO    68      60.039  99.699  63.056  1.00  0.00           O  
ATOM   1018  N   GLU    69      61.708  98.701  62.064  1.00  0.00           N  
ATOM   1019  H   GLU    69      62.679  98.635  61.763  1.00  0.00           H  
ATOM   1020  CA  GLU    69      60.851  97.628  61.507  1.00  0.00           C  
ATOM   1021  HA  GLU    69      59.959  98.104  61.099  1.00  0.00           H  
ATOM   1022  CB  GLU    69      61.571  96.858  60.256  1.00  0.00           C  
ATOM   1023  HB2 GLU    69      62.383  96.230  60.622  1.00  0.00           H  
ATOM   1024  HB3 GLU    69      60.858  96.199  59.762  1.00  0.00           H  
ATOM   1025  CG  GLU    69      62.118  97.892  59.249  1.00  0.00           C  
ATOM   1026  HG2 GLU    69      62.865  98.507  59.751  1.00  0.00           H  
ATOM   1027  HG3 GLU    69      62.629  97.362  58.445  1.00  0.00           H  
ATOM   1028  CD  GLU    69      61.060  98.808  58.637  1.00  0.00           C  
ATOM   1029  OE1 GLU    69      60.011  98.397  58.161  1.00  0.00           O  
ATOM   1030  OE2 GLU    69      61.365 100.020  58.488  1.00  0.00           O  
ATOM   1031  C   GLU    69      60.369  96.661  62.599  1.00  0.00           C  
ATOM   1032  O   GLU    69      59.316  96.056  62.495  1.00  0.00           O  
ATOM   1033  N   ILE    70      61.148  96.459  63.649  1.00  0.00           N  
ATOM   1034  H   ILE    70      62.047  96.930  63.748  1.00  0.00           H  
ATOM   1035  CA  ILE    70      60.853  95.562  64.795  1.00  0.00           C  
ATOM   1036  HA  ILE    70      60.281  94.720  64.407  1.00  0.00           H  
ATOM   1037  CB  ILE    70      62.152  95.074  65.408  1.00  0.00           C  
ATOM   1038  HB  ILE    70      62.766  95.950  65.615  1.00  0.00           H  
ATOM   1039  CG2 ILE    70      61.854  94.274  66.745  1.00  0.00           C  
ATOM   1040 HG21 ILE    70      62.792  93.927  67.178  1.00  0.00           H  
ATOM   1041 HG22 ILE    70      61.347  94.928  67.455  1.00  0.00           H  
ATOM   1042 HG23 ILE    70      61.217  93.417  66.522  1.00  0.00           H  
ATOM   1043  CG1 ILE    70      62.898  94.160  64.460  1.00  0.00           C  
ATOM   1044 HG12 ILE    70      62.267  93.286  64.303  1.00  0.00           H  
ATOM   1045 HG13 ILE    70      62.965  94.682  63.506  1.00  0.00           H  
ATOM   1046  CD1 ILE    70      64.292  93.645  64.776  1.00  0.00           C  
ATOM   1047 HD11 ILE    70      64.637  93.006  63.961  1.00  0.00           H  
ATOM   1048 HD12 ILE    70      64.974  94.487  64.891  1.00  0.00           H  
ATOM   1049 HD13 ILE    70      64.267  93.070  65.701  1.00  0.00           H  
ATOM   1050  C   ILE    70      59.987  96.235  65.869  1.00  0.00           C  
ATOM   1051  O   ILE    70      59.053  95.581  66.365  1.00  0.00           O  
ATOM   1052  N   GLU    71      60.190  97.580  66.098  1.00  0.00           N  
ATOM   1053  H   GLU    71      60.903  98.087  65.574  1.00  0.00           H  
ATOM   1054  CA  GLU    71      59.511  98.457  67.025  1.00  0.00           C  
ATOM   1055  HA  GLU    71      59.646  98.058  68.030  1.00  0.00           H  
ATOM   1056  CB  GLU    71      60.141  99.842  66.985  1.00  0.00           C  
ATOM   1057  HB2 GLU    71      61.219  99.766  66.842  1.00  0.00           H  
ATOM   1058  HB3 GLU    71      59.749 100.415  66.144  1.00  0.00           H  
ATOM   1059  CG  GLU    71      59.837 100.526  68.260  1.00  0.00           C  
ATOM   1060  HG2 GLU    71      58.779 100.778  68.317  1.00  0.00           H  
ATOM   1061  HG3 GLU    71      60.055  99.874  69.105  1.00  0.00           H  
ATOM   1062  CD  GLU    71      60.697 101.796  68.323  1.00  0.00           C  
ATOM   1063  OE1 GLU    71      60.182 102.752  67.681  1.00  0.00           O  
ATOM   1064  OE2 GLU    71      61.708 102.027  69.019  1.00  0.00           O  
ATOM   1065  C   GLU    71      57.917  98.474  66.820  1.00  0.00           C  
ATOM   1066  O   GLU    71      57.166  97.981  67.704  1.00  0.00           O  
ATOM   1067  N   ALA    72      57.457  98.945  65.621  1.00  0.00           N  
ATOM   1068  H   ALA    72      58.102  99.330  64.931  1.00  0.00           H  
ATOM   1069  CA  ALA    72      56.094  98.982  65.148  1.00  0.00           C  
ATOM   1070  HA  ALA    72      55.354  99.319  65.874  1.00  0.00           H  
ATOM   1071  CB  ALA    72      56.151  99.963  64.023  1.00  0.00           C  
ATOM   1072  HB1 ALA    72      55.159 100.072  63.585  1.00  0.00           H  
ATOM   1073  HB2 ALA    72      56.488 100.929  64.401  1.00  0.00           H  
ATOM   1074  HB3 ALA    72      56.847  99.608  63.263  1.00  0.00           H  
ATOM   1075  C   ALA    72      55.552  97.625  64.882  1.00  0.00           C  
ATOM   1076  O   ALA    72      54.378  97.403  64.833  1.00  0.00           O  
ATOM   1077  N   LEU    73      56.388  96.617  64.704  1.00  0.00           N  
ATOM   1078  H   LEU    73      57.397  96.724  64.604  1.00  0.00           H  
ATOM   1079  CA  LEU    73      55.912  95.225  64.635  1.00  0.00           C  
ATOM   1080  HA  LEU    73      55.110  95.241  63.897  1.00  0.00           H  
ATOM   1081  CB  LEU    73      56.940  94.202  64.106  1.00  0.00           C  
ATOM   1082  HB2 LEU    73      57.194  94.454  63.077  1.00  0.00           H  
ATOM   1083  HB3 LEU    73      57.857  94.287  64.691  1.00  0.00           H  
ATOM   1084  CG  LEU    73      56.426  92.686  64.160  1.00  0.00           C  
ATOM   1085  HG  LEU    73      55.943  92.414  65.098  1.00  0.00           H  
ATOM   1086  CD1 LEU    73      55.376  92.514  63.006  1.00  0.00           C  
ATOM   1087 HD11 LEU    73      55.000  91.490  63.007  1.00  0.00           H  
ATOM   1088 HD12 LEU    73      54.548  93.206  63.161  1.00  0.00           H  
ATOM   1089 HD13 LEU    73      55.850  92.726  62.047  1.00  0.00           H  
ATOM   1090  CD2 LEU    73      57.652  91.808  63.975  1.00  0.00           C  
ATOM   1091 HD21 LEU    73      57.355  90.759  64.003  1.00  0.00           H  
ATOM   1092 HD22 LEU    73      58.116  92.029  63.013  1.00  0.00           H  
ATOM   1093 HD23 LEU    73      58.365  92.006  64.774  1.00  0.00           H  
ATOM   1094  C   LEU    73      55.393  94.776  65.986  1.00  0.00           C  
ATOM   1095  O   LEU    73      54.341  94.095  66.115  1.00  0.00           O  
ATOM   1096  N   VAL    74      56.092  95.170  67.044  1.00  0.00           N  
ATOM   1097  H   VAL    74      56.908  95.780  66.987  1.00  0.00           H  
ATOM   1098  CA  VAL    74      55.747  94.753  68.422  1.00  0.00           C  
ATOM   1099  HA  VAL    74      55.500  93.691  68.440  1.00  0.00           H  
ATOM   1100  CB  VAL    74      56.984  94.989  69.375  1.00  0.00           C  
ATOM   1101  HB  VAL    74      57.400  95.978  69.179  1.00  0.00           H  
ATOM   1102  CG1 VAL    74      56.674  94.943  70.901  1.00  0.00           C  
ATOM   1103 HG11 VAL    74      57.590  95.117  71.464  1.00  0.00           H  
ATOM   1104 HG12 VAL    74      55.944  95.714  71.148  1.00  0.00           H  
ATOM   1105 HG13 VAL    74      56.268  93.964  71.161  1.00  0.00           H  
ATOM   1106  CG2 VAL    74      57.883  93.727  69.088  1.00  0.00           C  
ATOM   1107 HG21 VAL    74      58.785  93.777  69.699  1.00  0.00           H  
ATOM   1108 HG22 VAL    74      57.329  92.822  69.332  1.00  0.00           H  
ATOM   1109 HG23 VAL    74      58.160  93.709  68.034  1.00  0.00           H  
ATOM   1110  C   VAL    74      54.541  95.541  68.896  1.00  0.00           C  
ATOM   1111  O   VAL    74      53.649  94.895  69.439  1.00  0.00           O  
ATOM   1112  N   ALA    75      54.455  96.825  68.592  1.00  0.00           N  
ATOM   1113  H   ALA    75      55.218  97.318  68.131  1.00  0.00           H  
ATOM   1114  CA  ALA    75      53.301  97.707  68.856  1.00  0.00           C  
ATOM   1115  HA  ALA    75      52.951  97.669  69.889  1.00  0.00           H  
ATOM   1116  CB  ALA    75      53.803  99.066  68.519  1.00  0.00           C  
ATOM   1117  HB1 ALA    75      53.011  99.796  68.684  1.00  0.00           H  
ATOM   1118  HB2 ALA    75      54.656  99.306  69.152  1.00  0.00           H  
ATOM   1119  HB3 ALA    75      54.107  99.091  67.472  1.00  0.00           H  
ATOM   1120  C   ALA    75      52.063  97.274  68.060  1.00  0.00           C  
ATOM   1121  O   ALA    75      50.966  97.534  68.564  1.00  0.00           O  
ATOM   1122  N   ALA    76      52.235  96.674  66.861  1.00  0.00           N  
ATOM   1123  H   ALA    76      53.146  96.464  66.455  1.00  0.00           H  
ATOM   1124  CA  ALA    76      51.093  96.270  66.037  1.00  0.00           C  
ATOM   1125  HA  ALA    76      50.422  97.129  66.037  1.00  0.00           H  
ATOM   1126  CB  ALA    76      51.445  95.979  64.565  1.00  0.00           C  
ATOM   1127  HB1 ALA    76      50.542  95.688  64.027  1.00  0.00           H  
ATOM   1128  HB2 ALA    76      51.866  96.875  64.108  1.00  0.00           H  
ATOM   1129  HB3 ALA    76      52.172  95.170  64.518  1.00  0.00           H  
ATOM   1130  C   ALA    76      50.393  95.004  66.654  1.00  0.00           C  
ATOM   1131  O   ALA    76      49.215  94.965  66.961  1.00  0.00           O  
ATOM   1132  N   VAL    77      51.165  93.911  66.958  1.00  0.00           N  
ATOM   1133  H   VAL    77      52.166  93.884  66.769  1.00  0.00           H  
ATOM   1134  CA  VAL    77      50.655  92.649  67.590  1.00  0.00           C  
ATOM   1135  HA  VAL    77      49.888  92.310  66.894  1.00  0.00           H  
ATOM   1136  CB  VAL    77      51.587  91.402  67.592  1.00  0.00           C  
ATOM   1137  HB  VAL    77      51.818  91.168  66.553  1.00  0.00           H  
ATOM   1138  CG1 VAL    77      52.835  91.743  68.509  1.00  0.00           C  
ATOM   1139 HG11 VAL    77      53.512  90.890  68.534  1.00  0.00           H  
ATOM   1140 HG12 VAL    77      53.358  92.610  68.106  1.00  0.00           H  
ATOM   1141 HG13 VAL    77      52.493  91.965  69.520  1.00  0.00           H  
ATOM   1142  CG2 VAL    77      50.925  90.163  68.329  1.00  0.00           C  
ATOM   1143 HG21 VAL    77      51.610  89.317  68.307  1.00  0.00           H  
ATOM   1144 HG22 VAL    77      50.710  90.428  69.365  1.00  0.00           H  
ATOM   1145 HG23 VAL    77      49.997  89.893  67.825  1.00  0.00           H  
ATOM   1146  C   VAL    77      50.001  92.932  68.943  1.00  0.00           C  
ATOM   1147  O   VAL    77      48.918  92.399  69.274  1.00  0.00           O  
ATOM   1148  N   VAL    78      50.525  93.888  69.791  1.00  0.00           N  
ATOM   1149  H   VAL    78      51.350  94.455  69.597  1.00  0.00           H  
ATOM   1150  CA  VAL    78      49.867  94.146  71.100  1.00  0.00           C  
ATOM   1151  HA  VAL    78      49.742  93.137  71.493  1.00  0.00           H  
ATOM   1152  CB  VAL    78      50.675  94.827  72.185  1.00  0.00           C  
ATOM   1153  HB  VAL    78      49.974  95.026  72.996  1.00  0.00           H  
ATOM   1154  CG1 VAL    78      51.815  93.926  72.633  1.00  0.00           C  
ATOM   1155 HG11 VAL    78      52.389  94.426  73.413  1.00  0.00           H  
ATOM   1156 HG12 VAL    78      51.410  92.992  73.024  1.00  0.00           H  
ATOM   1157 HG13 VAL    78      52.466  93.712  71.785  1.00  0.00           H  
ATOM   1158  CG2 VAL    78      51.311  96.189  71.718  1.00  0.00           C  
ATOM   1159 HG21 VAL    78      51.877  96.627  72.540  1.00  0.00           H  
ATOM   1160 HG22 VAL    78      51.977  96.011  70.874  1.00  0.00           H  
ATOM   1161 HG23 VAL    78      50.520  96.875  71.417  1.00  0.00           H  
ATOM   1162  C   VAL    78      48.510  94.827  70.921  1.00  0.00           C  
ATOM   1163  O   VAL    78      47.589  94.499  71.645  1.00  0.00           O  
ATOM   1164  N   GLU    79      48.381  95.748  69.981  1.00  0.00           N  
ATOM   1165  H   GLU    79      49.179  96.047  69.419  1.00  0.00           H  
ATOM   1166  CA  GLU    79      47.182  96.436  69.614  1.00  0.00           C  
ATOM   1167  HA  GLU    79      46.764  96.914  70.499  1.00  0.00           H  
ATOM   1168  CB  GLU    79      47.436  97.656  68.700  1.00  0.00           C  
ATOM   1169  HB2 GLU    79      48.393  98.106  68.960  1.00  0.00           H  
ATOM   1170  HB3 GLU    79      47.511  97.320  67.666  1.00  0.00           H  
ATOM   1171  CG  GLU    79      46.326  98.721  68.811  1.00  0.00           C  
ATOM   1172  HG2 GLU    79      46.316  99.319  67.901  1.00  0.00           H  
ATOM   1173  HG3 GLU    79      45.359  98.221  68.875  1.00  0.00           H  
ATOM   1174  CD  GLU    79      46.485  99.625  69.985  1.00  0.00           C  
ATOM   1175  OE1 GLU    79      47.029  99.273  71.053  1.00  0.00           O  
ATOM   1176  OE2 GLU    79      46.149 100.812  69.871  1.00  0.00           O  
ATOM   1177  C   GLU    79      46.065  95.426  69.166  1.00  0.00           C  
ATOM   1178  O   GLU    79      44.904  95.551  69.576  1.00  0.00           O  
ATOM   1179  N   ARG    80      46.588  94.458  68.311  1.00  0.00           N  
ATOM   1180  H   ARG    80      47.585  94.293  68.174  1.00  0.00           H  
ATOM   1181  CA  ARG    80      45.705  93.578  67.518  1.00  0.00           C  
ATOM   1182  HA  ARG    80      44.816  94.119  67.194  1.00  0.00           H  
ATOM   1183  CB  ARG    80      46.422  93.131  66.232  1.00  0.00           C  
ATOM   1184  HB2 ARG    80      46.616  94.000  65.605  1.00  0.00           H  
ATOM   1185  HB3 ARG    80      47.390  92.700  66.487  1.00  0.00           H  
ATOM   1186  CG  ARG    80      45.612  92.125  65.461  1.00  0.00           C  
ATOM   1187  HG2 ARG    80      46.230  91.658  64.693  1.00  0.00           H  
ATOM   1188  HG3 ARG    80      45.274  91.330  66.126  1.00  0.00           H  
ATOM   1189  CD  ARG    80      44.410  92.812  64.816  1.00  0.00           C  
ATOM   1190  HD2 ARG    80      43.685  93.083  65.584  1.00  0.00           H  
ATOM   1191  HD3 ARG    80      44.729  93.738  64.338  1.00  0.00           H  
ATOM   1192  NE  ARG    80      43.795  91.955  63.852  1.00  0.00           N  
ATOM   1193  HE  ARG    80      44.148  92.043  62.899  1.00  0.00           H  
ATOM   1194  CZ  ARG    80      42.840  91.072  64.021  1.00  0.00           C  
ATOM   1195  NH1 ARG    80      42.296  90.808  65.171  1.00  0.00           N  
ATOM   1196 HH11 ARG    80      42.609  91.300  66.007  1.00  0.00           H  
ATOM   1197 HH12 ARG    80      41.555  90.109  65.236  1.00  0.00           H  
ATOM   1198  NH2 ARG    80      42.433  90.517  62.937  1.00  0.00           N  
ATOM   1199 HH21 ARG    80      42.851  90.777  62.043  1.00  0.00           H  
ATOM   1200 HH22 ARG    80      41.692  89.817  62.969  1.00  0.00           H  
ATOM   1201  C   ARG    80      45.200  92.403  68.402  1.00  0.00           C  
ATOM   1202  O   ARG    80      44.082  91.964  68.243  1.00  0.00           O  
ATOM   1203  N   TYR    81      46.014  91.908  69.345  1.00  0.00           N  
ATOM   1204  H   TYR    81      46.931  92.281  69.593  1.00  0.00           H  
ATOM   1205  CA  TYR    81      45.572  90.714  70.113  1.00  0.00           C  
ATOM   1206  HA  TYR    81      44.491  90.765  69.981  1.00  0.00           H  
ATOM   1207  CB  TYR    81      46.207  89.476  69.553  1.00  0.00           C  
ATOM   1208  HB2 TYR    81      47.287  89.610  69.590  1.00  0.00           H  
ATOM   1209  HB3 TYR    81      45.965  88.649  70.220  1.00  0.00           H  
ATOM   1210  CG  TYR    81      45.854  89.060  68.176  1.00  0.00           C  
ATOM   1211  CD1 TYR    81      44.537  88.812  67.806  1.00  0.00           C  
ATOM   1212  HD1 TYR    81      43.744  88.998  68.515  1.00  0.00           H  
ATOM   1213  CE1 TYR    81      44.222  88.335  66.551  1.00  0.00           C  
ATOM   1214  HE1 TYR    81      43.219  88.000  66.331  1.00  0.00           H  
ATOM   1215  CZ  TYR    81      45.234  88.287  65.548  1.00  0.00           C  
ATOM   1216  OH  TYR    81      44.916  87.956  64.288  1.00  0.00           O  
ATOM   1217  HH  TYR    81      43.967  87.717  64.241  1.00  0.00           H  
ATOM   1218  CE2 TYR    81      46.554  88.612  65.880  1.00  0.00           C  
ATOM   1219  HE2 TYR    81      47.326  88.582  65.125  1.00  0.00           H  
ATOM   1220  CD2 TYR    81      46.883  88.989  67.240  1.00  0.00           C  
ATOM   1221  HD2 TYR    81      47.902  89.209  67.522  1.00  0.00           H  
ATOM   1222  C   TYR    81      45.749  90.687  71.605  1.00  0.00           C  
ATOM   1223  O   TYR    81      45.159  89.951  72.390  1.00  0.00           O  
ATOM   1224  N   GLY    82      46.554  91.634  72.101  1.00  0.00           N  
ATOM   1225  H   GLY    82      46.941  92.348  71.485  1.00  0.00           H  
ATOM   1226  CA  GLY    82      47.016  91.835  73.500  1.00  0.00           C  
ATOM   1227  HA2 GLY    82      46.988  92.896  73.749  1.00  0.00           H  
ATOM   1228  HA3 GLY    82      46.341  91.329  74.190  1.00  0.00           H  
ATOM   1229  C   GLY    82      48.462  91.288  73.681  1.00  0.00           C  
ATOM   1230  O   GLY    82      49.190  90.941  72.715  1.00  0.00           O  
ATOM   1231  N   PRO    83      48.915  91.140  74.968  1.00  0.00           N  
ATOM   1232  CD  PRO    83      48.215  91.568  76.100  1.00  0.00           C  
ATOM   1233  HD2 PRO    83      47.243  91.083  76.185  1.00  0.00           H  
ATOM   1234  HD3 PRO    83      48.034  92.643  76.085  1.00  0.00           H  
ATOM   1235  CG  PRO    83      49.184  91.153  77.268  1.00  0.00           C  
ATOM   1236  HG2 PRO    83      48.921  90.173  77.664  1.00  0.00           H  
ATOM   1237  HG3 PRO    83      49.123  91.857  78.097  1.00  0.00           H  
ATOM   1238  CB  PRO    83      50.563  91.141  76.670  1.00  0.00           C  
ATOM   1239  HB2 PRO    83      51.206  90.408  77.158  1.00  0.00           H  
ATOM   1240  HB3 PRO    83      51.053  92.109  76.769  1.00  0.00           H  
ATOM   1241  CA  PRO    83      50.314  90.793  75.244  1.00  0.00           C  
ATOM   1242  HA  PRO    83      50.939  91.375  74.566  1.00  0.00           H  
ATOM   1243  C   PRO    83      50.778  89.386  74.870  1.00  0.00           C  
ATOM   1244  O   PRO    83      50.128  88.434  75.337  1.00  0.00           O  
ATOM   1245  N   VAL    84      51.961  89.229  74.225  1.00  0.00           N  
ATOM   1246  H   VAL    84      52.686  89.945  74.176  1.00  0.00           H  
ATOM   1247  CA  VAL    84      52.293  87.966  73.524  1.00  0.00           C  
ATOM   1248  HA  VAL    84      51.322  87.583  73.215  1.00  0.00           H  
ATOM   1249  CB  VAL    84      53.141  88.174  72.268  1.00  0.00           C  
ATOM   1250  HB  VAL    84      52.692  87.325  71.754  1.00  0.00           H  
ATOM   1251  CG1 VAL    84      52.942  89.462  71.518  1.00  0.00           C  
ATOM   1252 HG11 VAL    84      53.601  89.484  70.650  1.00  0.00           H  
ATOM   1253 HG12 VAL    84      51.905  89.533  71.187  1.00  0.00           H  
ATOM   1254 HG13 VAL    84      53.172  90.304  72.170  1.00  0.00           H  
ATOM   1255  CG2 VAL    84      54.633  87.942  72.302  1.00  0.00           C  
ATOM   1256 HG21 VAL    84      55.055  88.141  71.316  1.00  0.00           H  
ATOM   1257 HG22 VAL    84      55.089  88.609  73.033  1.00  0.00           H  
ATOM   1258 HG23 VAL    84      54.834  86.908  72.579  1.00  0.00           H  
ATOM   1259  C   VAL    84      52.943  86.900  74.430  1.00  0.00           C  
ATOM   1260  O   VAL    84      53.915  87.133  75.134  1.00  0.00           O  
ATOM   1261  N   ASP    85      52.270  85.738  74.592  1.00  0.00           N  
ATOM   1262  H   ASP    85      51.376  85.559  74.136  1.00  0.00           H  
ATOM   1263  CA  ASP    85      52.716  84.623  75.414  1.00  0.00           C  
ATOM   1264  HA  ASP    85      53.094  85.004  76.362  1.00  0.00           H  
ATOM   1265  CB  ASP    85      51.512  83.724  75.637  1.00  0.00           C  
ATOM   1266  HB2 ASP    85      51.177  83.354  74.668  1.00  0.00           H  
ATOM   1267  HB3 ASP    85      51.835  82.858  76.215  1.00  0.00           H  
ATOM   1268  CG  ASP    85      50.339  84.346  76.336  1.00  0.00           C  
ATOM   1269  OD1 ASP    85      50.277  84.254  77.589  1.00  0.00           O  
ATOM   1270  OD2 ASP    85      49.392  84.841  75.687  1.00  0.00           O  
ATOM   1271  C   ASP    85      53.889  83.874  74.834  1.00  0.00           C  
ATOM   1272  O   ASP    85      54.652  83.341  75.627  1.00  0.00           O  
ATOM   1273  N   VAL    86      54.005  83.896  73.485  1.00  0.00           N  
ATOM   1274  H   VAL    86      53.393  84.495  72.932  1.00  0.00           H  
ATOM   1275  CA  VAL    86      54.944  83.136  72.598  1.00  0.00           C  
ATOM   1276  HA  VAL    86      55.782  82.831  73.224  1.00  0.00           H  
ATOM   1277  CB  VAL    86      54.263  81.854  72.002  1.00  0.00           C  
ATOM   1278  HB  VAL    86      53.427  82.187  71.387  1.00  0.00           H  
ATOM   1279  CG1 VAL    86      55.239  81.074  71.069  1.00  0.00           C  
ATOM   1280 HG11 VAL    86      54.737  80.192  70.672  1.00  0.00           H  
ATOM   1281 HG12 VAL    86      55.546  81.718  70.245  1.00  0.00           H  
ATOM   1282 HG13 VAL    86      56.119  80.767  71.635  1.00  0.00           H  
ATOM   1283  CG2 VAL    86      53.658  80.951  73.101  1.00  0.00           C  
ATOM   1284 HG21 VAL    86      53.198  80.077  72.641  1.00  0.00           H  
ATOM   1285 HG22 VAL    86      54.446  80.631  73.783  1.00  0.00           H  
ATOM   1286 HG23 VAL    86      52.903  81.509  73.655  1.00  0.00           H  
ATOM   1287  C   VAL    86      55.496  84.022  71.440  1.00  0.00           C  
ATOM   1288  O   VAL    86      54.731  84.677  70.764  1.00  0.00           O  
ATOM   1289  N   LEU    87      56.814  83.858  71.246  1.00  0.00           N  
ATOM   1290  H   LEU    87      57.381  83.348  71.923  1.00  0.00           H  
ATOM   1291  CA  LEU    87      57.631  84.344  70.110  1.00  0.00           C  
ATOM   1292  HA  LEU    87      56.995  84.783  69.341  1.00  0.00           H  
ATOM   1293  CB  LEU    87      58.540  85.561  70.434  1.00  0.00           C  
ATOM   1294  HB2 LEU    87      57.915  86.453  70.402  1.00  0.00           H  
ATOM   1295  HB3 LEU    87      58.880  85.448  71.465  1.00  0.00           H  
ATOM   1296  CG  LEU    87      59.769  85.833  69.576  1.00  0.00           C  
ATOM   1297  HG  LEU    87      60.253  84.859  69.532  1.00  0.00           H  
ATOM   1298  CD1 LEU    87      59.417  86.327  68.131  1.00  0.00           C  
ATOM   1299 HD11 LEU    87      60.337  86.503  67.573  1.00  0.00           H  
ATOM   1300 HD12 LEU    87      58.823  85.569  67.621  1.00  0.00           H  
ATOM   1301 HD13 LEU    87      58.847  87.253  68.192  1.00  0.00           H  
ATOM   1302  CD2 LEU    87      60.720  86.847  70.174  1.00  0.00           C  
ATOM   1303 HD21 LEU    87      61.570  86.988  69.505  1.00  0.00           H  
ATOM   1304 HD22 LEU    87      60.202  87.797  70.307  1.00  0.00           H  
ATOM   1305 HD23 LEU    87      61.074  86.489  71.140  1.00  0.00           H  
ATOM   1306  C   LEU    87      58.354  83.106  69.546  1.00  0.00           C  
ATOM   1307  O   LEU    87      59.134  82.447  70.295  1.00  0.00           O  
ATOM   1308  N   VAL    88      58.205  82.839  68.259  1.00  0.00           N  
ATOM   1309  H   VAL    88      57.476  83.192  67.638  1.00  0.00           H  
ATOM   1310  CA  VAL    88      59.229  81.910  67.663  1.00  0.00           C  
ATOM   1311  HA  VAL    88      59.913  81.494  68.401  1.00  0.00           H  
ATOM   1312  CB  VAL    88      58.482  80.750  67.026  1.00  0.00           C  
ATOM   1313  HB  VAL    88      57.765  81.289  66.407  1.00  0.00           H  
ATOM   1314  CG1 VAL    88      59.287  79.873  66.100  1.00  0.00           C  
ATOM   1315 HG11 VAL    88      58.651  79.079  65.705  1.00  0.00           H  
ATOM   1316 HG12 VAL    88      59.673  80.472  65.275  1.00  0.00           H  
ATOM   1317 HG13 VAL    88      60.119  79.431  66.649  1.00  0.00           H  
ATOM   1318  CG2 VAL    88      57.694  79.850  68.037  1.00  0.00           C  
ATOM   1319 HG21 VAL    88      57.192  79.048  67.496  1.00  0.00           H  
ATOM   1320 HG22 VAL    88      58.388  79.420  68.760  1.00  0.00           H  
ATOM   1321 HG23 VAL    88      56.953  80.454  68.561  1.00  0.00           H  
ATOM   1322  C   VAL    88      60.099  82.753  66.617  1.00  0.00           C  
ATOM   1323  O   VAL    88      59.555  83.335  65.664  1.00  0.00           O  
ATOM   1324  N   ASN    89      61.445  82.811  66.796  1.00  0.00           N  
ATOM   1325  H   ASN    89      61.874  82.383  67.615  1.00  0.00           H  
ATOM   1326  CA  ASN    89      62.417  83.412  65.967  1.00  0.00           C  
ATOM   1327  HA  ASN    89      62.033  84.292  65.452  1.00  0.00           H  
ATOM   1328  CB  ASN    89      63.604  83.821  66.874  1.00  0.00           C  
ATOM   1329  HB2 ASN    89      63.960  82.949  67.422  1.00  0.00           H  
ATOM   1330  HB3 ASN    89      64.431  84.167  66.255  1.00  0.00           H  
ATOM   1331  CG  ASN    89      63.223  84.899  67.842  1.00  0.00           C  
ATOM   1332  OD1 ASN    89      62.875  85.974  67.427  1.00  0.00           O  
ATOM   1333  ND2 ASN    89      63.286  84.677  69.123  1.00  0.00           N  
ATOM   1334 HD21 ASN    89      63.038  85.416  69.780  1.00  0.00           H  
ATOM   1335 HD22 ASN    89      63.582  83.765  69.469  1.00  0.00           H  
ATOM   1336  C   ASN    89      62.855  82.388  64.925  1.00  0.00           C  
ATOM   1337  O   ASN    89      63.796  81.691  65.024  1.00  0.00           O  
ATOM   1338  N   ASN    90      62.076  82.205  63.857  1.00  0.00           N  
ATOM   1339  H   ASN    90      61.196  82.709  63.758  1.00  0.00           H  
ATOM   1340  CA  ASN    90      62.320  81.313  62.709  1.00  0.00           C  
ATOM   1341  HA  ASN    90      62.822  80.395  63.013  1.00  0.00           H  
ATOM   1342  CB  ASN    90      60.930  80.990  62.129  1.00  0.00           C  
ATOM   1343  HB2 ASN    90      60.442  80.247  62.760  1.00  0.00           H  
ATOM   1344  HB3 ASN    90      60.312  81.887  62.157  1.00  0.00           H  
ATOM   1345  CG  ASN    90      60.992  80.466  60.687  1.00  0.00           C  
ATOM   1346  OD1 ASN    90      61.440  79.357  60.342  1.00  0.00           O  
ATOM   1347  ND2 ASN    90      60.567  81.269  59.737  1.00  0.00           N  
ATOM   1348 HD21 ASN    90      60.612  80.973  58.762  1.00  0.00           H  
ATOM   1349 HD22 ASN    90      60.192  82.188  59.975  1.00  0.00           H  
ATOM   1350  C   ASN    90      63.315  81.935  61.666  1.00  0.00           C  
ATOM   1351  O   ASN    90      64.072  81.128  61.121  1.00  0.00           O  
ATOM   1352  N   ALA    91      63.262  83.215  61.376  1.00  0.00           N  
ATOM   1353  H   ALA    91      62.711  83.881  61.918  1.00  0.00           H  
ATOM   1354  CA  ALA    91      64.001  83.854  60.216  1.00  0.00           C  
ATOM   1355  HA  ALA    91      63.676  83.412  59.274  1.00  0.00           H  
ATOM   1356  CB  ALA    91      63.643  85.366  60.153  1.00  0.00           C  
ATOM   1357  HB1 ALA    91      64.171  85.831  59.321  1.00  0.00           H  
ATOM   1358  HB2 ALA    91      62.568  85.480  60.010  1.00  0.00           H  
ATOM   1359  HB3 ALA    91      63.938  85.848  61.085  1.00  0.00           H  
ATOM   1360  C   ALA    91      65.440  83.575  60.278  1.00  0.00           C  
ATOM   1361  O   ALA    91      66.033  83.670  61.325  1.00  0.00           O  
ATOM   1362  N   GLY    92      66.041  83.298  59.116  1.00  0.00           N  
ATOM   1363  H   GLY    92      65.531  83.193  58.240  1.00  0.00           H  
ATOM   1364  CA  GLY    92      67.472  83.118  58.977  1.00  0.00           C  
ATOM   1365  HA2 GLY    92      67.995  83.924  59.491  1.00  0.00           H  
ATOM   1366  HA3 GLY    92      67.773  82.186  59.455  1.00  0.00           H  
ATOM   1367  C   GLY    92      67.859  83.097  57.582  1.00  0.00           C  
ATOM   1368  O   GLY    92      66.896  83.143  56.724  1.00  0.00           O  
ATOM   1369  N   ARG    93      69.130  82.925  57.278  1.00  0.00           N  
ATOM   1370  H   ARG    93      69.822  82.808  58.018  1.00  0.00           H  
ATOM   1371  CA  ARG    93      69.762  82.868  55.946  1.00  0.00           C  
ATOM   1372  HA  ARG    93      69.140  82.206  55.345  1.00  0.00           H  
ATOM   1373  CB  ARG    93      69.858  84.285  55.458  1.00  0.00           C  
ATOM   1374  HB2 ARG    93      68.912  84.787  55.667  1.00  0.00           H  
ATOM   1375  HB3 ARG    93      70.625  84.798  56.036  1.00  0.00           H  
ATOM   1376  CG  ARG    93      70.173  84.454  53.989  1.00  0.00           C  
ATOM   1377  HG2 ARG    93      71.177  84.070  53.810  1.00  0.00           H  
ATOM   1378  HG3 ARG    93      69.486  83.831  53.417  1.00  0.00           H  
ATOM   1379  CD  ARG    93      70.103  85.846  53.452  1.00  0.00           C  
ATOM   1380  HD2 ARG    93      70.012  85.798  52.367  1.00  0.00           H  
ATOM   1381  HD3 ARG    93      69.194  86.319  53.826  1.00  0.00           H  
ATOM   1382  NE  ARG    93      71.251  86.696  53.793  1.00  0.00           N  
ATOM   1383  HE  ARG    93      71.100  87.382  54.531  1.00  0.00           H  
ATOM   1384  CZ  ARG    93      72.444  86.674  53.262  1.00  0.00           C  
ATOM   1385  NH1 ARG    93      72.965  85.700  52.490  1.00  0.00           N  
ATOM   1386 HH11 ARG    93      72.412  84.873  52.268  1.00  0.00           H  
ATOM   1387 HH12 ARG    93      73.915  85.791  52.127  1.00  0.00           H  
ATOM   1388  NH2 ARG    93      73.217  87.721  53.385  1.00  0.00           N  
ATOM   1389 HH21 ARG    93      72.887  88.542  53.892  1.00  0.00           H  
ATOM   1390 HH22 ARG    93      74.151  87.717  52.975  1.00  0.00           H  
ATOM   1391  C   ARG    93      71.143  82.274  55.882  1.00  0.00           C  
ATOM   1392  O   ARG    93      72.003  82.680  56.660  1.00  0.00           O  
ATOM   1393  N   PRO    94      71.547  81.504  54.812  1.00  0.00           N  
ATOM   1394  CD  PRO    94      70.694  81.000  53.765  1.00  0.00           C  
ATOM   1395  HD2 PRO    94      70.697  81.653  52.893  1.00  0.00           H  
ATOM   1396  HD3 PRO    94      69.659  80.911  54.093  1.00  0.00           H  
ATOM   1397  CG  PRO    94      71.292  79.676  53.463  1.00  0.00           C  
ATOM   1398  HG2 PRO    94      71.074  79.373  52.439  1.00  0.00           H  
ATOM   1399  HG3 PRO    94      70.883  78.905  54.117  1.00  0.00           H  
ATOM   1400  CB  PRO    94      72.769  79.836  53.676  1.00  0.00           C  
ATOM   1401  HB2 PRO    94      73.273  80.096  52.745  1.00  0.00           H  
ATOM   1402  HB3 PRO    94      73.216  78.908  54.032  1.00  0.00           H  
ATOM   1403  CA  PRO    94      72.928  80.984  54.743  1.00  0.00           C  
ATOM   1404  HA  PRO    94      73.310  80.686  55.719  1.00  0.00           H  
ATOM   1405  C   PRO    94      73.954  82.040  54.203  1.00  0.00           C  
ATOM   1406  O   PRO    94      73.589  83.002  53.550  1.00  0.00           O  
ATOM   1407  N   GLY    95      75.251  81.780  54.387  1.00  0.00           N  
ATOM   1408  H   GLY    95      75.570  81.055  55.030  1.00  0.00           H  
ATOM   1409  CA  GLY    95      76.322  82.443  53.745  1.00  0.00           C  
ATOM   1410  HA2 GLY    95      76.143  82.478  52.670  1.00  0.00           H  
ATOM   1411  HA3 GLY    95      76.378  83.474  54.092  1.00  0.00           H  
ATOM   1412  C   GLY    95      77.640  81.731  54.025  1.00  0.00           C  
ATOM   1413  O   GLY    95      77.780  81.361  55.175  1.00  0.00           O  
ATOM   1414  N   GLY    96      78.518  81.624  53.064  1.00  0.00           N  
ATOM   1415  H   GLY    96      78.389  82.044  52.143  1.00  0.00           H  
ATOM   1416  CA  GLY    96      79.787  80.889  53.204  1.00  0.00           C  
ATOM   1417  HA2 GLY    96      80.303  81.241  54.098  1.00  0.00           H  
ATOM   1418  HA3 GLY    96      79.569  79.833  53.355  1.00  0.00           H  
ATOM   1419  C   GLY    96      80.747  81.042  51.965  1.00  0.00           C  
ATOM   1420  O   GLY    96      80.564  81.850  51.050  1.00  0.00           O  
ATOM   1421  N   GLY    97      81.735  80.165  51.886  1.00  0.00           N  
ATOM   1422  H   GLY    97      81.815  79.410  52.568  1.00  0.00           H  
ATOM   1423  CA  GLY    97      82.808  80.107  50.903  1.00  0.00           C  
ATOM   1424  HA2 GLY    97      82.504  79.477  50.067  1.00  0.00           H  
ATOM   1425  HA3 GLY    97      82.989  81.104  50.501  1.00  0.00           H  
ATOM   1426  C   GLY    97      84.072  79.571  51.501  1.00  0.00           C  
ATOM   1427  O   GLY    97      84.125  79.326  52.695  1.00  0.00           O  
ATOM   1428  N   ALA    98      85.244  79.709  50.804  1.00  0.00           N  
ATOM   1429  H   ALA    98      85.247  79.835  49.791  1.00  0.00           H  
ATOM   1430  CA  ALA    98      86.635  79.699  51.377  1.00  0.00           C  
ATOM   1431  HA  ALA    98      86.833  78.769  51.910  1.00  0.00           H  
ATOM   1432  CB  ALA    98      87.640  79.794  50.234  1.00  0.00           C  
ATOM   1433  HB1 ALA    98      88.651  79.788  50.638  1.00  0.00           H  
ATOM   1434  HB2 ALA    98      87.511  78.943  49.565  1.00  0.00           H  
ATOM   1435  HB3 ALA    98      87.475  80.718  49.680  1.00  0.00           H  
ATOM   1436  C   ALA    98      86.776  80.831  52.396  1.00  0.00           C  
ATOM   1437  O   ALA    98      86.754  81.989  52.013  1.00  0.00           O  
ATOM   1438  N   THR    99      86.967  80.536  53.687  1.00  0.00           N  
ATOM   1439  H   THR    99      87.113  79.592  54.046  1.00  0.00           H  
ATOM   1440  CA  THR    99      86.977  81.590  54.705  1.00  0.00           C  
ATOM   1441  HA  THR    99      86.035  82.134  54.655  1.00  0.00           H  
ATOM   1442  CB  THR    99      87.083  80.928  56.094  1.00  0.00           C  
ATOM   1443  HB  THR    99      88.065  80.454  56.116  1.00  0.00           H  
ATOM   1444  CG2 THR    99      86.937  81.886  57.282  1.00  0.00           C  
ATOM   1445 HG21 THR    99      87.025  81.327  58.213  1.00  0.00           H  
ATOM   1446 HG22 THR    99      87.720  82.642  57.236  1.00  0.00           H  
ATOM   1447 HG23 THR    99      85.962  82.370  57.240  1.00  0.00           H  
ATOM   1448  OG1 THR    99      85.932  80.083  56.245  1.00  0.00           O  
ATOM   1449  HG1 THR    99      85.963  79.641  57.119  1.00  0.00           H  
ATOM   1450  C   THR    99      87.983  82.692  54.453  1.00  0.00           C  
ATOM   1451  O   THR    99      87.670  83.862  54.671  1.00  0.00           O  
ATOM   1452  N   ALA   100      89.205  82.348  53.956  1.00  0.00           N  
ATOM   1453  H   ALA   100      89.416  81.398  53.649  1.00  0.00           H  
ATOM   1454  CA  ALA   100      90.353  83.263  53.797  1.00  0.00           C  
ATOM   1455  HA  ALA   100      90.624  83.817  54.698  1.00  0.00           H  
ATOM   1456  CB  ALA   100      91.497  82.384  53.436  1.00  0.00           C  
ATOM   1457  HB1 ALA   100      92.393  82.990  53.300  1.00  0.00           H  
ATOM   1458  HB2 ALA   100      91.665  81.661  54.235  1.00  0.00           H  
ATOM   1459  HB3 ALA   100      91.272  81.856  52.509  1.00  0.00           H  
ATOM   1460  C   ALA   100      90.003  84.412  52.800  1.00  0.00           C  
ATOM   1461  O   ALA   100      90.478  85.553  52.932  1.00  0.00           O  
ATOM   1462  N   GLU   101      89.040  84.147  51.909  1.00  0.00           N  
ATOM   1463  H   GLU   101      88.559  83.247  51.925  1.00  0.00           H  
ATOM   1464  CA  GLU   101      88.522  84.998  50.832  1.00  0.00           C  
ATOM   1465  HA  GLU   101      89.229  85.780  50.554  1.00  0.00           H  
ATOM   1466  CB  GLU   101      88.289  84.010  49.594  1.00  0.00           C  
ATOM   1467  HB2 GLU   101      87.440  83.361  49.811  1.00  0.00           H  
ATOM   1468  HB3 GLU   101      88.026  84.596  48.714  1.00  0.00           H  
ATOM   1469  CG  GLU   101      89.504  83.146  49.271  1.00  0.00           C  
ATOM   1470  HG2 GLU   101      89.646  82.438  50.087  1.00  0.00           H  
ATOM   1471  HG3 GLU   101      89.280  82.561  48.378  1.00  0.00           H  
ATOM   1472  CD  GLU   101      90.840  83.892  49.038  1.00  0.00           C  
ATOM   1473  OE1 GLU   101      90.926  85.056  48.653  1.00  0.00           O  
ATOM   1474  OE2 GLU   101      91.849  83.218  49.161  1.00  0.00           O  
ATOM   1475  C   GLU   101      87.302  85.874  51.244  1.00  0.00           C  
ATOM   1476  O   GLU   101      86.822  86.630  50.414  1.00  0.00           O  
ATOM   1477  N   LEU   102      86.748  85.768  52.483  1.00  0.00           N  
ATOM   1478  H   LEU   102      87.260  85.487  53.319  1.00  0.00           H  
ATOM   1479  CA  LEU   102      85.347  86.061  52.702  1.00  0.00           C  
ATOM   1480  HA  LEU   102      84.697  86.022  51.828  1.00  0.00           H  
ATOM   1481  CB  LEU   102      84.904  84.920  53.754  1.00  0.00           C  
ATOM   1482  HB2 LEU   102      85.185  83.948  53.346  1.00  0.00           H  
ATOM   1483  HB3 LEU   102      85.476  85.059  54.671  1.00  0.00           H  
ATOM   1484  CG  LEU   102      83.430  84.882  54.109  1.00  0.00           C  
ATOM   1485  HG  LEU   102      82.934  85.427  53.305  1.00  0.00           H  
ATOM   1486  CD1 LEU   102      82.962  83.498  54.161  1.00  0.00           C  
ATOM   1487 HD11 LEU   102      81.903  83.481  54.418  1.00  0.00           H  
ATOM   1488 HD12 LEU   102      83.109  83.028  53.188  1.00  0.00           H  
ATOM   1489 HD13 LEU   102      83.527  82.952  54.917  1.00  0.00           H  
ATOM   1490  CD2 LEU   102      83.030  85.632  55.356  1.00  0.00           C  
ATOM   1491 HD21 LEU   102      81.955  85.534  55.510  1.00  0.00           H  
ATOM   1492 HD22 LEU   102      83.559  85.217  56.215  1.00  0.00           H  
ATOM   1493 HD23 LEU   102      83.286  86.685  55.246  1.00  0.00           H  
ATOM   1494  C   LEU   102      85.217  87.500  53.188  1.00  0.00           C  
ATOM   1495  O   LEU   102      85.708  87.916  54.252  1.00  0.00           O  
ATOM   1496  N   ALA   103      84.399  88.318  52.467  1.00  0.00           N  
ATOM   1497  H   ALA   103      83.931  87.990  51.622  1.00  0.00           H  
ATOM   1498  CA  ALA   103      84.071  89.741  52.776  1.00  0.00           C  
ATOM   1499  HA  ALA   103      85.020  90.277  52.804  1.00  0.00           H  
ATOM   1500  CB  ALA   103      83.148  90.260  51.693  1.00  0.00           C  
ATOM   1501  HB1 ALA   103      82.895  91.300  51.898  1.00  0.00           H  
ATOM   1502  HB2 ALA   103      83.648  90.191  50.727  1.00  0.00           H  
ATOM   1503  HB3 ALA   103      82.237  89.661  51.675  1.00  0.00           H  
ATOM   1504  C   ALA   103      83.428  89.995  54.185  1.00  0.00           C  
ATOM   1505  O   ALA   103      82.491  89.317  54.573  1.00  0.00           O  
ATOM   1506  N   ASP   104      83.777  91.151  54.796  1.00  0.00           N  
ATOM   1507  H   ASP   104      84.563  91.733  54.505  1.00  0.00           H  
ATOM   1508  CA  ASP   104      83.028  91.677  55.967  1.00  0.00           C  
ATOM   1509  HA  ASP   104      83.156  90.979  56.793  1.00  0.00           H  
ATOM   1510  CB  ASP   104      83.558  93.041  56.269  1.00  0.00           C  
ATOM   1511  HB2 ASP   104      83.402  93.671  55.393  1.00  0.00           H  
ATOM   1512  HB3 ASP   104      82.966  93.467  57.078  1.00  0.00           H  
ATOM   1513  CG  ASP   104      85.087  93.124  56.674  1.00  0.00           C  
ATOM   1514  OD1 ASP   104      85.871  92.186  56.387  1.00  0.00           O  
ATOM   1515  OD2 ASP   104      85.387  94.187  57.246  1.00  0.00           O  
ATOM   1516  C   ASP   104      81.547  91.820  55.681  1.00  0.00           C  
ATOM   1517  O   ASP   104      80.785  91.350  56.516  1.00  0.00           O  
ATOM   1518  N   GLU   105      81.105  92.334  54.535  1.00  0.00           N  
ATOM   1519  H   GLU   105      81.729  92.710  53.822  1.00  0.00           H  
ATOM   1520  CA  GLU   105      79.726  92.413  54.177  1.00  0.00           C  
ATOM   1521  HA  GLU   105      79.278  92.955  55.010  1.00  0.00           H  
ATOM   1522  CB  GLU   105      79.584  93.108  52.811  1.00  0.00           C  
ATOM   1523  HB2 GLU   105      80.242  92.614  52.095  1.00  0.00           H  
ATOM   1524  HB3 GLU   105      78.563  92.974  52.452  1.00  0.00           H  
ATOM   1525  CG  GLU   105      79.919  94.649  52.831  1.00  0.00           C  
ATOM   1526  HG2 GLU   105      79.719  95.057  51.841  1.00  0.00           H  
ATOM   1527  HG3 GLU   105      79.235  95.140  53.523  1.00  0.00           H  
ATOM   1528  CD  GLU   105      81.346  95.019  53.223  1.00  0.00           C  
ATOM   1529  OE1 GLU   105      82.253  94.199  52.866  1.00  0.00           O  
ATOM   1530  OE2 GLU   105      81.581  95.973  54.020  1.00  0.00           O  
ATOM   1531  C   GLU   105      78.971  91.058  54.034  1.00  0.00           C  
ATOM   1532  O   GLU   105      77.768  91.026  54.449  1.00  0.00           O  
ATOM   1533  N   LEU   106      79.649  89.975  53.653  1.00  0.00           N  
ATOM   1534  H   LEU   106      80.601  89.974  53.289  1.00  0.00           H  
ATOM   1535  CA  LEU   106      79.017  88.686  53.749  1.00  0.00           C  
ATOM   1536  HA  LEU   106      77.988  88.693  53.390  1.00  0.00           H  
ATOM   1537  CB  LEU   106      79.845  87.737  52.852  1.00  0.00           C  
ATOM   1538  HB2 LEU   106      79.814  88.106  51.827  1.00  0.00           H  
ATOM   1539  HB3 LEU   106      80.886  87.769  53.171  1.00  0.00           H  
ATOM   1540  CG  LEU   106      79.366  86.269  52.865  1.00  0.00           C  
ATOM   1541  HG  LEU   106      79.471  85.914  53.891  1.00  0.00           H  
ATOM   1542  CD1 LEU   106      77.907  85.978  52.627  1.00  0.00           C  
ATOM   1543 HD11 LEU   106      77.739  84.903  52.669  1.00  0.00           H  
ATOM   1544 HD12 LEU   106      77.307  86.470  53.394  1.00  0.00           H  
ATOM   1545 HD13 LEU   106      77.616  86.353  51.645  1.00  0.00           H  
ATOM   1546  CD2 LEU   106      80.277  85.526  51.797  1.00  0.00           C  
ATOM   1547 HD21 LEU   106      79.997  84.474  51.748  1.00  0.00           H  
ATOM   1548 HD22 LEU   106      80.137  85.984  50.818  1.00  0.00           H  
ATOM   1549 HD23 LEU   106      81.324  85.609  52.090  1.00  0.00           H  
ATOM   1550  C   LEU   106      78.872  88.235  55.236  1.00  0.00           C  
ATOM   1551  O   LEU   106      77.808  87.731  55.628  1.00  0.00           O  
ATOM   1552  N   TRP   107      79.875  88.398  56.054  1.00  0.00           N  
ATOM   1553  H   TRP   107      80.765  88.803  55.761  1.00  0.00           H  
ATOM   1554  CA  TRP   107      79.848  88.031  57.455  1.00  0.00           C  
ATOM   1555  HA  TRP   107      79.554  86.991  57.590  1.00  0.00           H  
ATOM   1556  CB  TRP   107      81.247  88.223  58.021  1.00  0.00           C  
ATOM   1557  HB2 TRP   107      81.960  87.713  57.373  1.00  0.00           H  
ATOM   1558  HB3 TRP   107      81.492  89.285  57.992  1.00  0.00           H  
ATOM   1559  CG  TRP   107      81.431  87.730  59.414  1.00  0.00           C  
ATOM   1560  CD1 TRP   107      81.091  88.466  60.535  1.00  0.00           C  
ATOM   1561  HD1 TRP   107      80.674  89.462  60.555  1.00  0.00           H  
ATOM   1562  NE1 TRP   107      81.378  87.712  61.573  1.00  0.00           N  
ATOM   1563  HE1 TRP   107      81.227  88.032  62.528  1.00  0.00           H  
ATOM   1564  CE2 TRP   107      81.883  86.488  61.303  1.00  0.00           C  
ATOM   1565  CZ2 TRP   107      82.327  85.352  61.983  1.00  0.00           C  
ATOM   1566  HZ2 TRP   107      82.218  85.311  63.056  1.00  0.00           H  
ATOM   1567  CH2 TRP   107      82.890  84.296  61.341  1.00  0.00           C  
ATOM   1568  HH2 TRP   107      83.331  83.508  61.934  1.00  0.00           H  
ATOM   1569  CZ3 TRP   107      82.926  84.181  59.951  1.00  0.00           C  
ATOM   1570  HZ3 TRP   107      83.263  83.287  59.447  1.00  0.00           H  
ATOM   1571  CE3 TRP   107      82.478  85.348  59.246  1.00  0.00           C  
ATOM   1572  HE3 TRP   107      82.539  85.350  58.168  1.00  0.00           H  
ATOM   1573  CD2 TRP   107      81.962  86.489  59.888  1.00  0.00           C  
ATOM   1574  C   TRP   107      78.847  88.894  58.160  1.00  0.00           C  
ATOM   1575  O   TRP   107      77.899  88.285  58.740  1.00  0.00           O  
ATOM   1576  N   LEU   108      78.989  90.227  58.136  1.00  0.00           N  
ATOM   1577  H   LEU   108      79.704  90.722  57.603  1.00  0.00           H  
ATOM   1578  CA  LEU   108      78.061  91.113  58.935  1.00  0.00           C  
ATOM   1579  HA  LEU   108      78.186  90.879  59.992  1.00  0.00           H  
ATOM   1580  CB  LEU   108      78.428  92.546  58.742  1.00  0.00           C  
ATOM   1581  HB2 LEU   108      78.488  92.735  57.669  1.00  0.00           H  
ATOM   1582  HB3 LEU   108      77.610  93.156  59.127  1.00  0.00           H  
ATOM   1583  CG  LEU   108      79.786  93.063  59.411  1.00  0.00           C  
ATOM   1584  HG  LEU   108      80.475  92.219  59.444  1.00  0.00           H  
ATOM   1585  CD1 LEU   108      80.316  94.221  58.549  1.00  0.00           C  
ATOM   1586 HD11 LEU   108      81.245  94.599  58.977  1.00  0.00           H  
ATOM   1587 HD12 LEU   108      80.503  93.865  57.535  1.00  0.00           H  
ATOM   1588 HD13 LEU   108      79.577  95.022  58.521  1.00  0.00           H  
ATOM   1589  CD2 LEU   108      79.653  93.510  60.837  1.00  0.00           C  
ATOM   1590 HD21 LEU   108      80.623  93.845  61.206  1.00  0.00           H  
ATOM   1591 HD22 LEU   108      78.941  94.333  60.896  1.00  0.00           H  
ATOM   1592 HD23 LEU   108      79.298  92.679  61.447  1.00  0.00           H  
ATOM   1593  C   LEU   108      76.592  90.835  58.622  1.00  0.00           C  
ATOM   1594  O   LEU   108      75.851  90.739  59.579  1.00  0.00           O  
ATOM   1595  N   ASP   109      76.079  90.792  57.415  1.00  0.00           N  
ATOM   1596  H   ASP   109      76.623  90.814  56.553  1.00  0.00           H  
ATOM   1597  CA  ASP   109      74.629  90.705  57.233  1.00  0.00           C  
ATOM   1598  HA  ASP   109      74.071  91.432  57.824  1.00  0.00           H  
ATOM   1599  CB  ASP   109      74.429  90.920  55.748  1.00  0.00           C  
ATOM   1600  HB2 ASP   109      74.816  91.894  55.446  1.00  0.00           H  
ATOM   1601  HB3 ASP   109      74.973  90.170  55.175  1.00  0.00           H  
ATOM   1602  CG  ASP   109      72.964  90.830  55.470  1.00  0.00           C  
ATOM   1603  OD1 ASP   109      72.291  91.874  55.744  1.00  0.00           O  
ATOM   1604  OD2 ASP   109      72.419  89.859  54.877  1.00  0.00           O  
ATOM   1605  C   ASP   109      74.148  89.344  57.663  1.00  0.00           C  
ATOM   1606  O   ASP   109      73.040  89.339  58.202  1.00  0.00           O  
ATOM   1607  N   VAL   110      74.789  88.249  57.351  1.00  0.00           N  
ATOM   1608  H   VAL   110      75.560  88.267  56.683  1.00  0.00           H  
ATOM   1609  CA  VAL   110      74.541  86.882  57.864  1.00  0.00           C  
ATOM   1610  HA  VAL   110      73.597  86.557  57.426  1.00  0.00           H  
ATOM   1611  CB  VAL   110      75.579  85.924  57.424  1.00  0.00           C  
ATOM   1612  HB  VAL   110      76.488  86.380  57.814  1.00  0.00           H  
ATOM   1613  CG1 VAL   110      75.542  84.530  58.019  1.00  0.00           C  
ATOM   1614 HG11 VAL   110      76.358  83.937  57.607  1.00  0.00           H  
ATOM   1615 HG12 VAL   110      75.649  84.594  59.102  1.00  0.00           H  
ATOM   1616 HG13 VAL   110      74.591  84.055  57.775  1.00  0.00           H  
ATOM   1617  CG2 VAL   110      75.595  85.793  55.919  1.00  0.00           C  
ATOM   1618 HG21 VAL   110      76.368  85.083  55.623  1.00  0.00           H  
ATOM   1619 HG22 VAL   110      74.625  85.438  55.574  1.00  0.00           H  
ATOM   1620 HG23 VAL   110      75.806  86.765  55.472  1.00  0.00           H  
ATOM   1621  C   VAL   110      74.365  86.856  59.379  1.00  0.00           C  
ATOM   1622  O   VAL   110      73.391  86.264  59.933  1.00  0.00           O  
ATOM   1623  N   VAL   111      75.229  87.583  60.072  1.00  0.00           N  
ATOM   1624  H   VAL   111      76.017  88.063  59.639  1.00  0.00           H  
ATOM   1625  CA  VAL   111      75.155  87.786  61.557  1.00  0.00           C  
ATOM   1626  HA  VAL   111      74.965  86.795  61.969  1.00  0.00           H  
ATOM   1627  CB  VAL   111      76.466  88.396  62.072  1.00  0.00           C  
ATOM   1628  HB  VAL   111      76.639  89.320  61.521  1.00  0.00           H  
ATOM   1629  CG1 VAL   111      76.493  88.894  63.508  1.00  0.00           C  
ATOM   1630 HG11 VAL   111      77.480  89.299  63.734  1.00  0.00           H  
ATOM   1631 HG12 VAL   111      75.743  89.675  63.636  1.00  0.00           H  
ATOM   1632 HG13 VAL   111      76.276  88.068  64.184  1.00  0.00           H  
ATOM   1633  CG2 VAL   111      77.525  87.312  61.850  1.00  0.00           C  
ATOM   1634 HG21 VAL   111      78.495  87.673  62.196  1.00  0.00           H  
ATOM   1635 HG22 VAL   111      77.253  86.417  62.409  1.00  0.00           H  
ATOM   1636 HG23 VAL   111      77.584  87.073  60.787  1.00  0.00           H  
ATOM   1637  C   VAL   111      74.017  88.732  62.003  1.00  0.00           C  
ATOM   1638  O   VAL   111      73.406  88.497  63.002  1.00  0.00           O  
ATOM   1639  N   GLU   112      73.777  89.780  61.231  1.00  0.00           N  
ATOM   1640  H   GLU   112      74.387  90.018  60.449  1.00  0.00           H  
ATOM   1641  CA  GLU   112      72.653  90.723  61.364  1.00  0.00           C  
ATOM   1642  HA  GLU   112      72.751  91.169  62.354  1.00  0.00           H  
ATOM   1643  CB  GLU   112      72.714  91.804  60.307  1.00  0.00           C  
ATOM   1644  HB2 GLU   112      73.743  92.149  60.204  1.00  0.00           H  
ATOM   1645  HB3 GLU   112      72.420  91.384  59.345  1.00  0.00           H  
ATOM   1646  CG  GLU   112      71.806  92.999  60.641  1.00  0.00           C  
ATOM   1647  HG2 GLU   112      71.419  93.403  59.705  1.00  0.00           H  
ATOM   1648  HG3 GLU   112      70.950  92.629  61.207  1.00  0.00           H  
ATOM   1649  CD  GLU   112      72.448  94.166  61.443  1.00  0.00           C  
ATOM   1650  OE1 GLU   112      73.428  93.940  62.174  1.00  0.00           O  
ATOM   1651  OE2 GLU   112      71.888  95.275  61.391  1.00  0.00           O  
ATOM   1652  C   GLU   112      71.288  90.017  61.270  1.00  0.00           C  
ATOM   1653  O   GLU   112      70.367  90.325  62.019  1.00  0.00           O  
ATOM   1654  N   THR   113      71.195  88.955  60.496  1.00  0.00           N  
ATOM   1655  H   THR   113      72.027  88.625  60.006  1.00  0.00           H  
ATOM   1656  CA  THR   113      70.049  88.092  60.178  1.00  0.00           C  
ATOM   1657  HA  THR   113      69.213  88.783  60.302  1.00  0.00           H  
ATOM   1658  CB  THR   113      70.078  87.519  58.757  1.00  0.00           C  
ATOM   1659  HB  THR   113      70.854  86.766  58.891  1.00  0.00           H  
ATOM   1660  CG2 THR   113      68.683  86.994  58.303  1.00  0.00           C  
ATOM   1661 HG21 THR   113      68.756  86.598  57.291  1.00  0.00           H  
ATOM   1662 HG22 THR   113      68.355  86.204  58.979  1.00  0.00           H  
ATOM   1663 HG23 THR   113      67.963  87.811  58.323  1.00  0.00           H  
ATOM   1664  OG1 THR   113      70.429  88.401  57.677  1.00  0.00           O  
ATOM   1665  HG1 THR   113      71.326  88.764  57.830  1.00  0.00           H  
ATOM   1666  C   THR   113      69.888  86.893  61.101  1.00  0.00           C  
ATOM   1667  O   THR   113      68.913  86.893  61.845  1.00  0.00           O  
ATOM   1668  N   ASN   114      70.819  85.920  61.089  1.00  0.00           N  
ATOM   1669  H   ASN   114      71.637  85.906  60.480  1.00  0.00           H  
ATOM   1670  CA  ASN   114      70.696  84.795  61.978  1.00  0.00           C  
ATOM   1671  HA  ASN   114      69.666  84.454  61.876  1.00  0.00           H  
ATOM   1672  CB  ASN   114      71.725  83.741  61.570  1.00  0.00           C  
ATOM   1673  HB2 ASN   114      72.718  84.188  61.614  1.00  0.00           H  
ATOM   1674  HB3 ASN   114      71.706  82.935  62.304  1.00  0.00           H  
ATOM   1675  CG  ASN   114      71.525  83.138  60.184  1.00  0.00           C  
ATOM   1676  OD1 ASN   114      70.595  82.362  59.936  1.00  0.00           O  
ATOM   1677  ND2 ASN   114      72.338  83.560  59.271  1.00  0.00           N  
ATOM   1678 HD21 ASN   114      72.226  83.251  58.306  1.00  0.00           H  
ATOM   1679 HD22 ASN   114      73.093  84.200  59.517  1.00  0.00           H  
ATOM   1680  C   ASN   114      70.885  85.102  63.461  1.00  0.00           C  
ATOM   1681  O   ASN   114      70.231  84.384  64.211  1.00  0.00           O  
ATOM   1682  N   LEU   115      71.724  86.023  63.869  1.00  0.00           N  
ATOM   1683  H   LEU   115      72.233  86.644  63.239  1.00  0.00           H  
ATOM   1684  CA  LEU   115      72.013  86.249  65.304  1.00  0.00           C  
ATOM   1685  HA  LEU   115      71.518  85.435  65.834  1.00  0.00           H  
ATOM   1686  CB  LEU   115      73.567  86.210  65.584  1.00  0.00           C  
ATOM   1687  HB2 LEU   115      73.908  85.177  65.507  1.00  0.00           H  
ATOM   1688  HB3 LEU   115      74.075  86.773  64.801  1.00  0.00           H  
ATOM   1689  CG  LEU   115      73.998  86.765  66.941  1.00  0.00           C  
ATOM   1690  HG  LEU   115      73.495  87.701  67.178  1.00  0.00           H  
ATOM   1691  CD1 LEU   115      73.688  85.718  67.979  1.00  0.00           C  
ATOM   1692 HD11 LEU   115      73.985  86.081  68.963  1.00  0.00           H  
ATOM   1693 HD12 LEU   115      72.618  85.508  67.976  1.00  0.00           H  
ATOM   1694 HD13 LEU   115      74.236  84.804  67.750  1.00  0.00           H  
ATOM   1695  CD2 LEU   115      75.561  86.956  66.879  1.00  0.00           C  
ATOM   1696 HD21 LEU   115      75.917  87.353  67.829  1.00  0.00           H  
ATOM   1697 HD22 LEU   115      76.038  85.995  66.684  1.00  0.00           H  
ATOM   1698 HD23 LEU   115      75.810  87.653  66.078  1.00  0.00           H  
ATOM   1699  C   LEU   115      71.445  87.561  65.833  1.00  0.00           C  
ATOM   1700  O   LEU   115      70.648  87.555  66.749  1.00  0.00           O  
ATOM   1701  N   THR   116      71.899  88.781  65.377  1.00  0.00           N  
ATOM   1702  H   THR   116      72.526  88.897  64.580  1.00  0.00           H  
ATOM   1703  CA  THR   116      71.496  90.041  66.032  1.00  0.00           C  
ATOM   1704  HA  THR   116      71.672  89.936  67.102  1.00  0.00           H  
ATOM   1705  CB  THR   116      72.345  91.172  65.378  1.00  0.00           C  
ATOM   1706  HB  THR   116      72.175  91.095  64.303  1.00  0.00           H  
ATOM   1707  CG2 THR   116      71.929  92.541  65.881  1.00  0.00           C  
ATOM   1708 HG21 THR   116      72.542  93.306  65.404  1.00  0.00           H  
ATOM   1709 HG22 THR   116      70.880  92.715  65.641  1.00  0.00           H  
ATOM   1710 HG23 THR   116      72.066  92.589  66.962  1.00  0.00           H  
ATOM   1711  OG1 THR   116      73.731  91.019  65.685  1.00  0.00           O  
ATOM   1712  HG1 THR   116      74.241  91.740  65.263  1.00  0.00           H  
ATOM   1713  C   THR   116      69.999  90.379  65.915  1.00  0.00           C  
ATOM   1714  O   THR   116      69.481  91.019  66.819  1.00  0.00           O  
ATOM   1715  N   GLY   117      69.302  89.893  64.875  1.00  0.00           N  
ATOM   1716  H   GLY   117      69.795  89.478  64.083  1.00  0.00           H  
ATOM   1717  CA  GLY   117      67.861  89.850  64.663  1.00  0.00           C  
ATOM   1718  HA2 GLY   117      67.488  90.873  64.704  1.00  0.00           H  
ATOM   1719  HA3 GLY   117      67.684  89.487  63.649  1.00  0.00           H  
ATOM   1720  C   GLY   117      67.022  89.009  65.611  1.00  0.00           C  
ATOM   1721  O   GLY   117      66.026  89.479  66.012  1.00  0.00           O  
ATOM   1722  N   VAL   118      67.457  87.828  66.036  1.00  0.00           N  
ATOM   1723  H   VAL   118      68.226  87.338  65.580  1.00  0.00           H  
ATOM   1724  CA  VAL   118      66.911  87.083  67.184  1.00  0.00           C  
ATOM   1725  HA  VAL   118      65.882  86.835  66.921  1.00  0.00           H  
ATOM   1726  CB  VAL   118      67.530  85.687  67.462  1.00  0.00           C  
ATOM   1727  HB  VAL   118      68.562  85.863  67.770  1.00  0.00           H  
ATOM   1728  CG1 VAL   118      66.832  84.893  68.629  1.00  0.00           C  
ATOM   1729 HG11 VAL   118      67.324  83.929  68.759  1.00  0.00           H  
ATOM   1730 HG12 VAL   118      66.904  85.465  69.554  1.00  0.00           H  
ATOM   1731 HG13 VAL   118      65.782  84.733  68.383  1.00  0.00           H  
ATOM   1732  CG2 VAL   118      67.426  84.849  66.188  1.00  0.00           C  
ATOM   1733 HG21 VAL   118      67.857  83.863  66.365  1.00  0.00           H  
ATOM   1734 HG22 VAL   118      66.378  84.741  65.908  1.00  0.00           H  
ATOM   1735 HG23 VAL   118      67.969  85.343  65.382  1.00  0.00           H  
ATOM   1736  C   VAL   118      66.969  87.976  68.407  1.00  0.00           C  
ATOM   1737  O   VAL   118      65.906  88.216  69.022  1.00  0.00           O  
ATOM   1738  N   PHE   119      68.148  88.477  68.822  1.00  0.00           N  
ATOM   1739  H   PHE   119      69.019  88.264  68.335  1.00  0.00           H  
ATOM   1740  CA  PHE   119      68.361  89.351  69.965  1.00  0.00           C  
ATOM   1741  HA  PHE   119      68.010  88.800  70.838  1.00  0.00           H  
ATOM   1742  CB  PHE   119      69.898  89.645  70.175  1.00  0.00           C  
ATOM   1743  HB2 PHE   119      70.339  88.828  70.745  1.00  0.00           H  
ATOM   1744  HB3 PHE   119      70.392  89.659  69.204  1.00  0.00           H  
ATOM   1745  CG  PHE   119      70.188  90.992  70.911  1.00  0.00           C  
ATOM   1746  CD1 PHE   119      69.958  91.083  72.273  1.00  0.00           C  
ATOM   1747  HD1 PHE   119      69.711  90.193  72.830  1.00  0.00           H  
ATOM   1748  CE1 PHE   119      70.045  92.357  72.963  1.00  0.00           C  
ATOM   1749  HE1 PHE   119      69.853  92.415  74.024  1.00  0.00           H  
ATOM   1750  CZ  PHE   119      70.371  93.488  72.256  1.00  0.00           C  
ATOM   1751  HZ  PHE   119      70.347  94.459  72.730  1.00  0.00           H  
ATOM   1752  CE2 PHE   119      70.742  93.362  70.896  1.00  0.00           C  
ATOM   1753  HE2 PHE   119      71.102  94.226  70.359  1.00  0.00           H  
ATOM   1754  CD2 PHE   119      70.647  92.137  70.242  1.00  0.00           C  
ATOM   1755  HD2 PHE   119      70.931  92.068  69.203  1.00  0.00           H  
ATOM   1756  C   PHE   119      67.483  90.622  69.974  1.00  0.00           C  
ATOM   1757  O   PHE   119      66.838  90.771  70.951  1.00  0.00           O  
ATOM   1758  N   ARG   120      67.443  91.458  68.895  1.00  0.00           N  
ATOM   1759  H   ARG   120      68.012  91.300  68.062  1.00  0.00           H  
ATOM   1760  CA  ARG   120      66.588  92.675  68.792  1.00  0.00           C  
ATOM   1761  HA  ARG   120      66.794  93.359  69.615  1.00  0.00           H  
ATOM   1762  CB  ARG   120      66.938  93.346  67.464  1.00  0.00           C  
ATOM   1763  HB2 ARG   120      66.879  92.589  66.682  1.00  0.00           H  
ATOM   1764  HB3 ARG   120      66.166  94.086  67.251  1.00  0.00           H  
ATOM   1765  CG  ARG   120      68.294  94.038  67.343  1.00  0.00           C  
ATOM   1766  HG2 ARG   120      68.348  94.845  68.072  1.00  0.00           H  
ATOM   1767  HG3 ARG   120      69.080  93.326  67.597  1.00  0.00           H  
ATOM   1768  CD  ARG   120      68.565  94.600  65.968  1.00  0.00           C  
ATOM   1769  HD2 ARG   120      68.758  93.781  65.274  1.00  0.00           H  
ATOM   1770  HD3 ARG   120      67.678  95.121  65.608  1.00  0.00           H  
ATOM   1771  NE  ARG   120      69.713  95.524  65.968  1.00  0.00           N  
ATOM   1772  HE  ARG   120      69.881  96.058  66.821  1.00  0.00           H  
ATOM   1773  CZ  ARG   120      70.561  95.725  64.937  1.00  0.00           C  
ATOM   1774  NH1 ARG   120      70.488  95.003  63.796  1.00  0.00           N  
ATOM   1775 HH11 ARG   120      69.776  94.282  63.693  1.00  0.00           H  
ATOM   1776 HH12 ARG   120      71.145  95.183  63.037  1.00  0.00           H  
ATOM   1777  NH2 ARG   120      71.448  96.709  64.990  1.00  0.00           N  
ATOM   1778 HH21 ARG   120      71.490  97.314  65.810  1.00  0.00           H  
ATOM   1779 HH22 ARG   120      72.088  96.860  64.212  1.00  0.00           H  
ATOM   1780  C   ARG   120      65.130  92.385  68.965  1.00  0.00           C  
ATOM   1781  O   ARG   120      64.392  93.032  69.663  1.00  0.00           O  
ATOM   1782  N   VAL   121      64.567  91.331  68.307  1.00  0.00           N  
ATOM   1783  H   VAL   121      65.104  90.719  67.692  1.00  0.00           H  
ATOM   1784  CA  VAL   121      63.109  90.945  68.402  1.00  0.00           C  
ATOM   1785  HA  VAL   121      62.472  91.828  68.329  1.00  0.00           H  
ATOM   1786  CB  VAL   121      62.765  90.036  67.188  1.00  0.00           C  
ATOM   1787  HB  VAL   121      63.418  89.171  67.303  1.00  0.00           H  
ATOM   1788  CG1 VAL   121      61.330  89.612  67.197  1.00  0.00           C  
ATOM   1789 HG11 VAL   121      61.133  88.978  66.331  1.00  0.00           H  
ATOM   1790 HG12 VAL   121      61.120  89.055  68.110  1.00  0.00           H  
ATOM   1791 HG13 VAL   121      60.690  90.492  67.154  1.00  0.00           H  
ATOM   1792  CG2 VAL   121      63.049  90.696  65.833  1.00  0.00           C  
ATOM   1793 HG21 VAL   121      62.787  90.007  65.030  1.00  0.00           H  
ATOM   1794 HG22 VAL   121      62.454  91.605  65.740  1.00  0.00           H  
ATOM   1795 HG23 VAL   121      64.108  90.946  65.765  1.00  0.00           H  
ATOM   1796  C   VAL   121      62.725  90.379  69.815  1.00  0.00           C  
ATOM   1797  O   VAL   121      61.798  90.888  70.440  1.00  0.00           O  
ATOM   1798  N   THR   122      63.380  89.337  70.327  1.00  0.00           N  
ATOM   1799  H   THR   122      64.057  88.788  69.797  1.00  0.00           H  
ATOM   1800  CA  THR   122      63.190  88.863  71.732  1.00  0.00           C  
ATOM   1801  HA  THR   122      62.133  88.621  71.833  1.00  0.00           H  
ATOM   1802  CB  THR   122      64.137  87.642  71.978  1.00  0.00           C  
ATOM   1803  HB  THR   122      65.156  88.028  71.981  1.00  0.00           H  
ATOM   1804  CG2 THR   122      63.927  86.991  73.359  1.00  0.00           C  
ATOM   1805 HG21 THR   122      64.611  86.150  73.474  1.00  0.00           H  
ATOM   1806 HG22 THR   122      64.122  87.726  74.141  1.00  0.00           H  
ATOM   1807 HG23 THR   122      62.899  86.637  73.442  1.00  0.00           H  
ATOM   1808  OG1 THR   122      64.037  86.720  70.950  1.00  0.00           O  
ATOM   1809  HG1 THR   122      64.656  86.963  70.229  1.00  0.00           H  
ATOM   1810  C   THR   122      63.557  89.918  72.795  1.00  0.00           C  
ATOM   1811  O   THR   122      62.874  89.913  73.814  1.00  0.00           O  
ATOM   1812  N   LYS   123      64.506  90.826  72.552  1.00  0.00           N  
ATOM   1813  H   LYS   123      65.180  90.734  71.791  1.00  0.00           H  
ATOM   1814  CA  LYS   123      64.688  92.082  73.368  1.00  0.00           C  
ATOM   1815  HA  LYS   123      64.910  91.823  74.402  1.00  0.00           H  
ATOM   1816  CB  LYS   123      65.842  92.866  72.750  1.00  0.00           C  
ATOM   1817  HB2 LYS   123      66.747  92.258  72.750  1.00  0.00           H  
ATOM   1818  HB3 LYS   123      65.617  93.105  71.711  1.00  0.00           H  
ATOM   1819  CG  LYS   123      66.084  94.214  73.584  1.00  0.00           C  
ATOM   1820  HG2 LYS   123      65.148  94.770  73.626  1.00  0.00           H  
ATOM   1821  HG3 LYS   123      66.343  93.946  74.608  1.00  0.00           H  
ATOM   1822  CD  LYS   123      67.164  95.129  73.037  1.00  0.00           C  
ATOM   1823  HD2 LYS   123      68.136  94.777  73.383  1.00  0.00           H  
ATOM   1824  HD3 LYS   123      67.169  95.061  71.950  1.00  0.00           H  
ATOM   1825  CE  LYS   123      66.996  96.562  73.433  1.00  0.00           C  
ATOM   1826  HE2 LYS   123      66.096  96.979  72.981  1.00  0.00           H  
ATOM   1827  HE3 LYS   123      66.879  96.647  74.514  1.00  0.00           H  
ATOM   1828  NZ  LYS   123      68.163  97.289  72.995  1.00  0.00           N  
ATOM   1829  HZ1 LYS   123      68.069  98.290  73.260  1.00  0.00           H  
ATOM   1830  HZ2 LYS   123      69.010  96.889  73.447  1.00  0.00           H  
ATOM   1831  HZ3 LYS   123      68.252  97.211  71.961  1.00  0.00           H  
ATOM   1832  C   LYS   123      63.393  92.939  73.402  1.00  0.00           C  
ATOM   1833  O   LYS   123      62.960  93.197  74.527  1.00  0.00           O  
ATOM   1834  N   GLN   124      62.878  93.303  72.253  1.00  0.00           N  
ATOM   1835  H   GLN   124      63.243  92.958  71.366  1.00  0.00           H  
ATOM   1836  CA  GLN   124      61.730  94.239  72.069  1.00  0.00           C  
ATOM   1837  HA  GLN   124      61.838  95.101  72.728  1.00  0.00           H  
ATOM   1838  CB  GLN   124      61.755  94.865  70.665  1.00  0.00           C  
ATOM   1839  HB2 GLN   124      62.766  95.207  70.444  1.00  0.00           H  
ATOM   1840  HB3 GLN   124      61.509  94.100  69.929  1.00  0.00           H  
ATOM   1841  CG  GLN   124      60.770  96.053  70.518  1.00  0.00           C  
ATOM   1842  HG2 GLN   124      60.513  96.132  69.461  1.00  0.00           H  
ATOM   1843  HG3 GLN   124      59.856  95.785  71.048  1.00  0.00           H  
ATOM   1844  CD  GLN   124      61.165  97.399  70.977  1.00  0.00           C  
ATOM   1845  OE1 GLN   124      62.296  97.767  71.112  1.00  0.00           O  
ATOM   1846  NE2 GLN   124      60.269  98.221  71.366  1.00  0.00           N  
ATOM   1847 HE21 GLN   124      59.282  97.977  71.282  1.00  0.00           H  
ATOM   1848 HE22 GLN   124      60.539  99.123  71.760  1.00  0.00           H  
ATOM   1849  C   GLN   124      60.411  93.631  72.554  1.00  0.00           C  
ATOM   1850  O   GLN   124      59.620  94.305  73.190  1.00  0.00           O  
ATOM   1851  N   VAL   125      60.211  92.324  72.313  1.00  0.00           N  
ATOM   1852  H   VAL   125      60.759  91.827  71.610  1.00  0.00           H  
ATOM   1853  CA  VAL   125      59.255  91.458  72.957  1.00  0.00           C  
ATOM   1854  HA  VAL   125      58.283  91.844  72.650  1.00  0.00           H  
ATOM   1855  CB  VAL   125      59.200  89.996  72.446  1.00  0.00           C  
ATOM   1856  HB  VAL   125      60.214  89.600  72.375  1.00  0.00           H  
ATOM   1857  CG1 VAL   125      58.441  88.980  73.371  1.00  0.00           C  
ATOM   1858 HG11 VAL   125      58.464  87.989  72.919  1.00  0.00           H  
ATOM   1859 HG12 VAL   125      58.927  88.945  74.346  1.00  0.00           H  
ATOM   1860 HG13 VAL   125      57.407  89.301  73.493  1.00  0.00           H  
ATOM   1861  CG2 VAL   125      58.405  90.120  71.127  1.00  0.00           C  
ATOM   1862 HG21 VAL   125      58.303  89.135  70.671  1.00  0.00           H  
ATOM   1863 HG22 VAL   125      57.415  90.528  71.336  1.00  0.00           H  
ATOM   1864 HG23 VAL   125      58.934  90.783  70.443  1.00  0.00           H  
ATOM   1865  C   VAL   125      59.344  91.564  74.460  1.00  0.00           C  
ATOM   1866  O   VAL   125      58.307  91.876  75.091  1.00  0.00           O  
ATOM   1867  N   LEU   126      60.465  91.255  75.069  1.00  0.00           N  
ATOM   1868  H   LEU   126      61.292  90.866  74.616  1.00  0.00           H  
ATOM   1869  CA  LEU   126      60.583  91.476  76.548  1.00  0.00           C  
ATOM   1870  HA  LEU   126      59.755  90.891  76.946  1.00  0.00           H  
ATOM   1871  CB  LEU   126      61.913  90.867  77.240  1.00  0.00           C  
ATOM   1872  HB2 LEU   126      62.778  91.373  76.812  1.00  0.00           H  
ATOM   1873  HB3 LEU   126      61.887  91.119  78.300  1.00  0.00           H  
ATOM   1874  CG  LEU   126      62.142  89.323  77.114  1.00  0.00           C  
ATOM   1875  HG  LEU   126      62.079  89.066  76.057  1.00  0.00           H  
ATOM   1876  CD1 LEU   126      63.524  88.881  77.567  1.00  0.00           C  
ATOM   1877 HD11 LEU   126      63.616  87.801  77.452  1.00  0.00           H  
ATOM   1878 HD12 LEU   126      64.282  89.376  76.959  1.00  0.00           H  
ATOM   1879 HD13 LEU   126      63.667  89.150  78.613  1.00  0.00           H  
ATOM   1880  CD2 LEU   126      61.067  88.601  77.901  1.00  0.00           C  
ATOM   1881 HD21 LEU   126      61.219  87.524  77.820  1.00  0.00           H  
ATOM   1882 HD22 LEU   126      61.123  88.897  78.950  1.00  0.00           H  
ATOM   1883 HD23 LEU   126      60.087  88.861  77.503  1.00  0.00           H  
ATOM   1884  C   LEU   126      60.373  92.965  76.963  1.00  0.00           C  
ATOM   1885  O   LEU   126      59.841  93.252  78.019  1.00  0.00           O  
ATOM   1886  N   LYS   127      60.922  93.921  76.249  1.00  0.00           N  
ATOM   1887  H   LYS   127      61.397  93.772  75.359  1.00  0.00           H  
ATOM   1888  CA  LYS   127      60.888  95.325  76.702  1.00  0.00           C  
ATOM   1889  HA  LYS   127      61.060  95.463  77.769  1.00  0.00           H  
ATOM   1890  CB  LYS   127      62.041  95.995  75.859  1.00  0.00           C  
ATOM   1891  HB2 LYS   127      62.994  95.567  76.169  1.00  0.00           H  
ATOM   1892  HB3 LYS   127      61.901  95.737  74.810  1.00  0.00           H  
ATOM   1893  CG  LYS   127      62.126  97.536  75.984  1.00  0.00           C  
ATOM   1894  HG2 LYS   127      62.646  97.945  75.116  1.00  0.00           H  
ATOM   1895  HG3 LYS   127      61.123  97.961  75.983  1.00  0.00           H  
ATOM   1896  CD  LYS   127      62.842  97.936  77.232  1.00  0.00           C  
ATOM   1897  HD2 LYS   127      62.557  97.301  78.071  1.00  0.00           H  
ATOM   1898  HD3 LYS   127      63.922  97.844  77.116  1.00  0.00           H  
ATOM   1899  CE  LYS   127      62.423  99.416  77.476  1.00  0.00           C  
ATOM   1900  HE2 LYS   127      63.096 100.079  76.931  1.00  0.00           H  
ATOM   1901  HE3 LYS   127      61.423  99.582  77.081  1.00  0.00           H  
ATOM   1902  NZ  LYS   127      62.452  99.765  78.950  1.00  0.00           N  
ATOM   1903  HZ1 LYS   127      62.169 100.758  79.078  1.00  0.00           H  
ATOM   1904  HZ2 LYS   127      61.792  99.149  79.467  1.00  0.00           H  
ATOM   1905  HZ3 LYS   127      63.414  99.630  79.321  1.00  0.00           H  
ATOM   1906  C   LYS   127      59.490  95.948  76.526  1.00  0.00           C  
ATOM   1907  O   LYS   127      59.110  96.788  77.367  1.00  0.00           O  
ATOM   1908  N   ALA   128      58.695  95.642  75.471  1.00  0.00           N  
ATOM   1909  H   ALA   128      58.924  94.919  74.791  1.00  0.00           H  
ATOM   1910  CA  ALA   128      57.413  96.330  75.202  1.00  0.00           C  
ATOM   1911  HA  ALA   128      56.984  96.600  76.167  1.00  0.00           H  
ATOM   1912  CB  ALA   128      57.770  97.496  74.316  1.00  0.00           C  
ATOM   1913  HB1 ALA   128      56.868  98.057  74.072  1.00  0.00           H  
ATOM   1914  HB2 ALA   128      58.472  98.145  74.837  1.00  0.00           H  
ATOM   1915  HB3 ALA   128      58.229  97.128  73.399  1.00  0.00           H  
ATOM   1916  C   ALA   128      56.267  95.511  74.590  1.00  0.00           C  
ATOM   1917  O   ALA   128      55.161  95.975  74.350  1.00  0.00           O  
ATOM   1918  N   GLY   129      56.519  94.212  74.306  1.00  0.00           N  
ATOM   1919  H   GLY   129      57.456  93.822  74.415  1.00  0.00           H  
ATOM   1920  CA  GLY   129      55.583  93.226  73.837  1.00  0.00           C  
ATOM   1921  HA2 GLY   129      54.853  93.716  73.193  1.00  0.00           H  
ATOM   1922  HA3 GLY   129      56.118  92.505  73.219  1.00  0.00           H  
ATOM   1923  C   GLY   129      54.804  92.438  74.985  1.00  0.00           C  
ATOM   1924  O   GLY   129      54.325  91.289  74.764  1.00  0.00           O  
ATOM   1925  N   GLY   130      54.830  93.000  76.184  1.00  0.00           N  
ATOM   1926  H   GLY   130      55.465  93.766  76.404  1.00  0.00           H  
ATOM   1927  CA  GLY   130      53.985  92.628  77.331  1.00  0.00           C  
ATOM   1928  HA2 GLY   130      54.048  93.431  78.067  1.00  0.00           H  
ATOM   1929  HA3 GLY   130      52.951  92.591  76.988  1.00  0.00           H  
ATOM   1930  C   GLY   130      54.290  91.316  78.043  1.00  0.00           C  
ATOM   1931  O   GLY   130      53.686  91.171  79.056  1.00  0.00           O  
ATOM   1932  N   MET   131      55.219  90.522  77.620  1.00  0.00           N  
ATOM   1933  H   MET   131      55.826  90.801  76.848  1.00  0.00           H  
ATOM   1934  CA  MET   131      55.579  89.131  78.129  1.00  0.00           C  
ATOM   1935  HA  MET   131      54.745  88.448  78.289  1.00  0.00           H  
ATOM   1936  CB  MET   131      56.434  88.441  77.051  1.00  0.00           C  
ATOM   1937  HB2 MET   131      55.861  88.338  76.129  1.00  0.00           H  
ATOM   1938  HB3 MET   131      57.305  89.052  76.817  1.00  0.00           H  
ATOM   1939  CG  MET   131      56.886  87.041  77.558  1.00  0.00           C  
ATOM   1940  HG2 MET   131      57.283  87.156  78.567  1.00  0.00           H  
ATOM   1941  HG3 MET   131      56.004  86.405  77.632  1.00  0.00           H  
ATOM   1942  SD  MET   131      58.111  86.186  76.571  1.00  0.00           S  
ATOM   1943  CE  MET   131      57.168  85.903  75.069  1.00  0.00           C  
ATOM   1944  HE1 MET   131      57.787  85.376  74.343  1.00  0.00           H  
ATOM   1945  HE2 MET   131      56.288  85.302  75.300  1.00  0.00           H  
ATOM   1946  HE3 MET   131      56.853  86.860  74.652  1.00  0.00           H  
ATOM   1947  C   MET   131      56.227  89.352  79.481  1.00  0.00           C  
ATOM   1948  O   MET   131      56.032  88.557  80.385  1.00  0.00           O  
ATOM   1949  N   LEU   132      57.233  90.256  79.602  1.00  0.00           N  
ATOM   1950  H   LEU   132      57.567  90.821  78.822  1.00  0.00           H  
ATOM   1951  CA  LEU   132      57.924  90.511  80.823  1.00  0.00           C  
ATOM   1952  HA  LEU   132      57.989  89.533  81.298  1.00  0.00           H  
ATOM   1953  CB  LEU   132      59.383  91.074  80.540  1.00  0.00           C  
ATOM   1954  HB2 LEU   132      59.816  90.564  79.680  1.00  0.00           H  
ATOM   1955  HB3 LEU   132      59.330  92.133  80.289  1.00  0.00           H  
ATOM   1956  CG  LEU   132      60.320  90.863  81.828  1.00  0.00           C  
ATOM   1957  HG  LEU   132      59.779  91.112  82.742  1.00  0.00           H  
ATOM   1958  CD1 LEU   132      60.771  89.431  81.917  1.00  0.00           C  
ATOM   1959 HD11 LEU   132      61.405  89.302  82.794  1.00  0.00           H  
ATOM   1960 HD12 LEU   132      59.900  88.780  82.000  1.00  0.00           H  
ATOM   1961 HD13 LEU   132      61.335  89.171  81.020  1.00  0.00           H  
ATOM   1962  CD2 LEU   132      61.511  91.726  81.625  1.00  0.00           C  
ATOM   1963 HD21 LEU   132      62.183  91.622  82.476  1.00  0.00           H  
ATOM   1964 HD22 LEU   132      62.027  91.425  80.714  1.00  0.00           H  
ATOM   1965 HD23 LEU   132      61.196  92.766  81.537  1.00  0.00           H  
ATOM   1966  C   LEU   132      57.190  91.356  81.860  1.00  0.00           C  
ATOM   1967  O   LEU   132      57.246  91.193  83.075  1.00  0.00           O  
ATOM   1968  N   GLU   133      56.346  92.259  81.293  1.00  0.00           N  
ATOM   1969  H   GLU   133      56.349  92.453  80.292  1.00  0.00           H  
ATOM   1970  CA  GLU   133      55.343  93.056  82.028  1.00  0.00           C  
ATOM   1971  HA  GLU   133      55.826  93.520  82.888  1.00  0.00           H  
ATOM   1972  CB  GLU   133      54.803  94.226  81.174  1.00  0.00           C  
ATOM   1973  HB2 GLU   133      55.601  94.641  80.559  1.00  0.00           H  
ATOM   1974  HB3 GLU   133      54.030  93.870  80.495  1.00  0.00           H  
ATOM   1975  CG  GLU   133      54.238  95.302  82.092  1.00  0.00           C  
ATOM   1976  HG2 GLU   133      53.677  96.023  81.498  1.00  0.00           H  
ATOM   1977  HG3 GLU   133      53.534  94.848  82.788  1.00  0.00           H  
ATOM   1978  CD  GLU   133      55.293  96.008  82.851  1.00  0.00           C  
ATOM   1979  OE1 GLU   133      54.738  96.825  83.666  1.00  0.00           O  
ATOM   1980  OE2 GLU   133      56.497  95.951  82.526  1.00  0.00           O  
ATOM   1981  C   GLU   133      54.248  92.156  82.566  1.00  0.00           C  
ATOM   1982  O   GLU   133      53.806  92.418  83.618  1.00  0.00           O  
ATOM   1983  N   ARG   134      53.789  91.085  81.859  1.00  0.00           N  
ATOM   1984  H   ARG   134      54.066  90.910  80.892  1.00  0.00           H  
ATOM   1985  CA  ARG   134      52.872  90.081  82.378  1.00  0.00           C  
ATOM   1986  HA  ARG   134      52.021  90.494  82.919  1.00  0.00           H  
ATOM   1987  CB  ARG   134      52.101  89.352  81.292  1.00  0.00           C  
ATOM   1988  HB2 ARG   134      51.516  90.067  80.712  1.00  0.00           H  
ATOM   1989  HB3 ARG   134      52.798  88.876  80.602  1.00  0.00           H  
ATOM   1990  CG  ARG   134      51.209  88.337  81.876  1.00  0.00           C  
ATOM   1991  HG2 ARG   134      51.773  87.676  82.535  1.00  0.00           H  
ATOM   1992  HG3 ARG   134      50.443  88.817  82.486  1.00  0.00           H  
ATOM   1993  CD  ARG   134      50.544  87.513  80.731  1.00  0.00           C  
ATOM   1994  HD2 ARG   134      49.934  86.731  81.179  1.00  0.00           H  
ATOM   1995  HD3 ARG   134      49.870  88.170  80.181  1.00  0.00           H  
ATOM   1996  NE  ARG   134      51.460  86.895  79.780  1.00  0.00           N  
ATOM   1997  HE  ARG   134      52.087  86.192  80.171  1.00  0.00           H  
ATOM   1998  CZ  ARG   134      51.593  87.109  78.500  1.00  0.00           C  
ATOM   1999  NH1 ARG   134      52.688  86.815  77.956  1.00  0.00           N  
ATOM   2000 HH11 ARG   134      53.445  86.421  78.514  1.00  0.00           H  
ATOM   2001 HH12 ARG   134      52.819  86.974  76.956  1.00  0.00           H  
ATOM   2002  NH2 ARG   134      50.617  87.606  77.825  1.00  0.00           N  
ATOM   2003 HH21 ARG   134      49.738  87.832  78.290  1.00  0.00           H  
ATOM   2004 HH22 ARG   134      50.722  87.772  76.824  1.00  0.00           H  
ATOM   2005  C   ARG   134      53.709  89.257  83.388  1.00  0.00           C  
ATOM   2006  O   ARG   134      53.234  89.004  84.469  1.00  0.00           O  
ATOM   2007  N   GLY   135      54.913  88.871  82.985  1.00  0.00           N  
ATOM   2008  H   GLY   135      55.271  89.055  82.048  1.00  0.00           H  
ATOM   2009  CA  GLY   135      55.840  88.155  83.825  1.00  0.00           C  
ATOM   2010  HA2 GLY   135      56.818  88.634  83.783  1.00  0.00           H  
ATOM   2011  HA3 GLY   135      55.505  88.204  84.862  1.00  0.00           H  
ATOM   2012  C   GLY   135      55.965  86.740  83.413  1.00  0.00           C  
ATOM   2013  O   GLY   135      56.752  86.000  84.061  1.00  0.00           O  
ATOM   2014  N   THR   136      55.241  86.356  82.376  1.00  0.00           N  
ATOM   2015  H   THR   136      54.717  87.027  81.817  1.00  0.00           H  
ATOM   2016  CA  THR   136      55.082  85.001  81.892  1.00  0.00           C  
ATOM   2017  HA  THR   136      55.936  84.448  82.282  1.00  0.00           H  
ATOM   2018  CB  THR   136      53.771  84.408  82.405  1.00  0.00           C  
ATOM   2019  HB  THR   136      53.826  83.359  82.115  1.00  0.00           H  
ATOM   2020  CG2 THR   136      53.578  84.549  83.938  1.00  0.00           C  
ATOM   2021 HG21 THR   136      52.626  84.105  84.228  1.00  0.00           H  
ATOM   2022 HG22 THR   136      54.390  84.038  84.455  1.00  0.00           H  
ATOM   2023 HG23 THR   136      53.583  85.605  84.209  1.00  0.00           H  
ATOM   2024  OG1 THR   136      52.641  85.111  81.852  1.00  0.00           O  
ATOM   2025  HG1 THR   136      51.811  84.715  82.192  1.00  0.00           H  
ATOM   2026  C   THR   136      55.145  84.863  80.371  1.00  0.00           C  
ATOM   2027  O   THR   136      54.644  85.835  79.735  1.00  0.00           O  
ATOM   2028  N   GLY   137      55.694  83.694  79.857  1.00  0.00           N  
ATOM   2029  H   GLY   137      56.039  82.922  80.429  1.00  0.00           H  
ATOM   2030  CA  GLY   137      55.821  83.483  78.381  1.00  0.00           C  
ATOM   2031  HA2 GLY   137      54.831  83.330  77.951  1.00  0.00           H  
ATOM   2032  HA3 GLY   137      56.233  84.382  77.922  1.00  0.00           H  
ATOM   2033  C   GLY   137      56.717  82.279  78.040  1.00  0.00           C  
ATOM   2034  O   GLY   137      57.451  81.670  78.806  1.00  0.00           O  
ATOM   2035  N   ARG   138      56.823  81.913  76.737  1.00  0.00           N  
ATOM   2036  H   ARG   138      56.217  82.319  76.024  1.00  0.00           H  
ATOM   2037  CA  ARG   138      57.745  80.952  76.177  1.00  0.00           C  
ATOM   2038  HA  ARG   138      58.465  80.771  76.976  1.00  0.00           H  
ATOM   2039  CB  ARG   138      57.057  79.592  75.798  1.00  0.00           C  
ATOM   2040  HB2 ARG   138      56.379  79.771  74.962  1.00  0.00           H  
ATOM   2041  HB3 ARG   138      57.825  78.905  75.443  1.00  0.00           H  
ATOM   2042  CG  ARG   138      56.242  78.878  76.958  1.00  0.00           C  
ATOM   2043  HG2 ARG   138      55.665  79.587  77.552  1.00  0.00           H  
ATOM   2044  HG3 ARG   138      55.542  78.139  76.573  1.00  0.00           H  
ATOM   2045  CD  ARG   138      57.361  78.245  77.757  1.00  0.00           C  
ATOM   2046  HD2 ARG   138      57.875  77.489  77.162  1.00  0.00           H  
ATOM   2047  HD3 ARG   138      58.105  78.992  78.033  1.00  0.00           H  
ATOM   2048  NE  ARG   138      56.770  77.640  78.956  1.00  0.00           N  
ATOM   2049  HE  ARG   138      56.702  76.622  78.919  1.00  0.00           H  
ATOM   2050  CZ  ARG   138      56.308  78.172  80.081  1.00  0.00           C  
ATOM   2051  NH1 ARG   138      56.589  79.421  80.399  1.00  0.00           N  
ATOM   2052 HH11 ARG   138      57.165  79.988  79.776  1.00  0.00           H  
ATOM   2053 HH12 ARG   138      56.228  79.821  81.265  1.00  0.00           H  
ATOM   2054  NH2 ARG   138      55.541  77.428  80.788  1.00  0.00           N  
ATOM   2055 HH21 ARG   138      55.317  76.483  80.475  1.00  0.00           H  
ATOM   2056 HH22 ARG   138      55.155  77.780  81.664  1.00  0.00           H  
ATOM   2057  C   ARG   138      58.493  81.487  74.950  1.00  0.00           C  
ATOM   2058  O   ARG   138      57.770  82.007  74.103  1.00  0.00           O  
ATOM   2059  N   ILE   139      59.758  81.210  74.839  1.00  0.00           N  
ATOM   2060  H   ILE   139      60.270  80.651  75.522  1.00  0.00           H  
ATOM   2061  CA  ILE   139      60.602  81.683  73.692  1.00  0.00           C  
ATOM   2062  HA  ILE   139      59.914  81.957  72.893  1.00  0.00           H  
ATOM   2063  CB  ILE   139      61.403  83.012  74.064  1.00  0.00           C  
ATOM   2064  HB  ILE   139      61.952  82.597  74.908  1.00  0.00           H  
ATOM   2065  CG2 ILE   139      62.376  83.468  73.049  1.00  0.00           C  
ATOM   2066 HG21 ILE   139      62.867  84.378  73.398  1.00  0.00           H  
ATOM   2067 HG22 ILE   139      63.125  82.692  72.888  1.00  0.00           H  
ATOM   2068 HG23 ILE   139      61.858  83.673  72.113  1.00  0.00           H  
ATOM   2069  CG1 ILE   139      60.660  84.204  74.721  1.00  0.00           C  
ATOM   2070 HG12 ILE   139      60.282  84.862  73.939  1.00  0.00           H  
ATOM   2071 HG13 ILE   139      59.794  83.825  75.266  1.00  0.00           H  
ATOM   2072  CD1 ILE   139      61.542  85.034  75.693  1.00  0.00           C  
ATOM   2073 HD11 ILE   139      60.952  85.849  76.113  1.00  0.00           H  
ATOM   2074 HD12 ILE   139      61.899  84.392  76.498  1.00  0.00           H  
ATOM   2075 HD13 ILE   139      62.393  85.444  75.151  1.00  0.00           H  
ATOM   2076  C   ILE   139      61.454  80.599  73.063  1.00  0.00           C  
ATOM   2077  O   ILE   139      62.212  79.890  73.720  1.00  0.00           O  
ATOM   2078  N   VAL   140      61.285  80.392  71.713  1.00  0.00           N  
ATOM   2079  H   VAL   140      60.684  80.998  71.154  1.00  0.00           H  
ATOM   2080  CA  VAL   140      61.883  79.365  70.928  1.00  0.00           C  
ATOM   2081  HA  VAL   140      62.632  78.917  71.583  1.00  0.00           H  
ATOM   2082  CB  VAL   140      60.921  78.176  70.544  1.00  0.00           C  
ATOM   2083  HB  VAL   140      60.381  78.499  69.653  1.00  0.00           H  
ATOM   2084  CG1 VAL   140      61.800  76.895  70.320  1.00  0.00           C  
ATOM   2085 HG11 VAL   140      61.158  76.056  70.051  1.00  0.00           H  
ATOM   2086 HG12 VAL   140      62.512  77.080  69.514  1.00  0.00           H  
ATOM   2087 HG13 VAL   140      62.342  76.661  71.236  1.00  0.00           H  
ATOM   2088  CG2 VAL   140      59.906  77.849  71.546  1.00  0.00           C  
ATOM   2089 HG21 VAL   140      59.296  77.019  71.187  1.00  0.00           H  
ATOM   2090 HG22 VAL   140      60.392  77.564  72.478  1.00  0.00           H  
ATOM   2091 HG23 VAL   140      59.272  78.718  71.718  1.00  0.00           H  
ATOM   2092  C   VAL   140      62.589  79.933  69.703  1.00  0.00           C  
ATOM   2093  O   VAL   140      61.942  80.351  68.685  1.00  0.00           O  
ATOM   2094  N   ASN   141      63.894  79.802  69.676  1.00  0.00           N  
ATOM   2095  H   ASN   141      64.435  79.392  70.438  1.00  0.00           H  
ATOM   2096  CA  ASN   141      64.694  80.234  68.549  1.00  0.00           C  
ATOM   2097  HA  ASN   141      64.234  81.040  67.979  1.00  0.00           H  
ATOM   2098  CB  ASN   141      66.021  80.724  69.109  1.00  0.00           C  
ATOM   2099  HB2 ASN   141      66.594  79.888  69.512  1.00  0.00           H  
ATOM   2100  HB3 ASN   141      66.623  81.172  68.319  1.00  0.00           H  
ATOM   2101  CG  ASN   141      65.727  81.767  70.225  1.00  0.00           C  
ATOM   2102  OD1 ASN   141      64.978  82.687  69.945  1.00  0.00           O  
ATOM   2103  ND2 ASN   141      66.172  81.660  71.453  1.00  0.00           N  
ATOM   2104 HD21 ASN   141      65.891  82.341  72.158  1.00  0.00           H  
ATOM   2105 HD22 ASN   141      66.800  80.896  71.702  1.00  0.00           H  
ATOM   2106  C   ASN   141      64.873  79.018  67.607  1.00  0.00           C  
ATOM   2107  O   ASN   141      65.321  77.964  68.114  1.00  0.00           O  
ATOM   2108  N   ILE   142      64.718  79.125  66.292  1.00  0.00           N  
ATOM   2109  H   ILE   142      64.493  79.994  65.807  1.00  0.00           H  
ATOM   2110  CA  ILE   142      64.867  77.951  65.424  1.00  0.00           C  
ATOM   2111  HA  ILE   142      64.607  77.038  65.961  1.00  0.00           H  
ATOM   2112  CB  ILE   142      63.923  78.013  64.194  1.00  0.00           C  
ATOM   2113  HB  ILE   142      64.133  78.968  63.715  1.00  0.00           H  
ATOM   2114  CG2 ILE   142      64.253  76.829  63.218  1.00  0.00           C  
ATOM   2115 HG21 ILE   142      63.589  76.872  62.355  1.00  0.00           H  
ATOM   2116 HG22 ILE   142      65.288  76.910  62.886  1.00  0.00           H  
ATOM   2117 HG23 ILE   142      64.111  75.880  63.737  1.00  0.00           H  
ATOM   2118  CG1 ILE   142      62.424  78.118  64.491  1.00  0.00           C  
ATOM   2119 HG12 ILE   142      62.230  79.100  64.923  1.00  0.00           H  
ATOM   2120 HG13 ILE   142      61.885  78.074  63.544  1.00  0.00           H  
ATOM   2121  CD1 ILE   142      61.833  77.058  65.425  1.00  0.00           C  
ATOM   2122 HD11 ILE   142      60.767  77.242  65.557  1.00  0.00           H  
ATOM   2123 HD12 ILE   142      61.980  76.068  64.993  1.00  0.00           H  
ATOM   2124 HD13 ILE   142      62.330  77.108  66.395  1.00  0.00           H  
ATOM   2125  C   ILE   142      66.318  77.975  64.963  1.00  0.00           C  
ATOM   2126  O   ILE   142      66.816  78.766  64.132  1.00  0.00           O  
ATOM   2127  N   ALA   143      67.235  77.236  65.622  1.00  0.00           N  
ATOM   2128  H   ALA   143      66.957  76.561  66.336  1.00  0.00           H  
ATOM   2129  CA  ALA   143      68.706  77.273  65.441  1.00  0.00           C  
ATOM   2130  HA  ALA   143      68.955  78.314  65.243  1.00  0.00           H  
ATOM   2131  CB  ALA   143      69.443  76.812  66.734  1.00  0.00           C  
ATOM   2132  HB1 ALA   143      70.520  76.849  66.572  1.00  0.00           H  
ATOM   2133  HB2 ALA   143      69.178  77.473  67.559  1.00  0.00           H  
ATOM   2134  HB3 ALA   143      69.148  75.792  66.978  1.00  0.00           H  
ATOM   2135  C   ALA   143      69.209  76.448  64.184  1.00  0.00           C  
ATOM   2136  O   ALA   143      68.756  76.639  63.065  1.00  0.00           O  
ATOM   2137  N   SER   144      70.368  75.719  64.229  1.00  0.00           N  
ATOM   2138  H   SER   144      70.950  75.672  65.064  1.00  0.00           H  
ATOM   2139  CA  SER   144      70.911  74.932  63.104  1.00  0.00           C  
ATOM   2140  HA  SER   144      70.080  74.563  62.503  1.00  0.00           H  
ATOM   2141  CB  SER   144      71.862  75.802  62.221  1.00  0.00           C  
ATOM   2142  HB2 SER   144      71.331  76.700  61.905  1.00  0.00           H  
ATOM   2143  HB3 SER   144      72.708  76.129  62.826  1.00  0.00           H  
ATOM   2144  OG  SER   144      72.350  75.126  61.071  1.00  0.00           O  
ATOM   2145  HG  SER   144      72.334  75.733  60.302  1.00  0.00           H  
ATOM   2146  C   SER   144      71.799  73.763  63.715  1.00  0.00           C  
ATOM   2147  O   SER   144      72.136  73.855  64.932  1.00  0.00           O  
ATOM   2148  N   THR   145      72.237  72.797  62.878  1.00  0.00           N  
ATOM   2149  H   THR   145      71.791  72.603  61.982  1.00  0.00           H  
ATOM   2150  CA  THR   145      73.359  71.945  63.145  1.00  0.00           C  
ATOM   2151  HA  THR   145      73.135  71.383  64.052  1.00  0.00           H  
ATOM   2152  CB  THR   145      73.619  70.958  61.936  1.00  0.00           C  
ATOM   2153  HB  THR   145      74.620  70.550  62.080  1.00  0.00           H  
ATOM   2154  CG2 THR   145      72.715  69.757  61.933  1.00  0.00           C  
ATOM   2155 HG21 THR   145      72.951  69.126  61.076  1.00  0.00           H  
ATOM   2156 HG22 THR   145      72.860  69.189  62.853  1.00  0.00           H  
ATOM   2157 HG23 THR   145      71.676  70.083  61.868  1.00  0.00           H  
ATOM   2158  OG1 THR   145      73.612  71.605  60.778  1.00  0.00           O  
ATOM   2159  HG1 THR   145      73.776  70.972  60.048  1.00  0.00           H  
ATOM   2160  C   THR   145      74.646  72.803  63.319  1.00  0.00           C  
ATOM   2161  O   THR   145      75.431  72.590  64.241  1.00  0.00           O  
ATOM   2162  N   GLY   146      74.749  73.831  62.555  1.00  0.00           N  
ATOM   2163  H   GLY   146      74.150  73.909  61.733  1.00  0.00           H  
ATOM   2164  CA  GLY   146      75.663  75.037  62.657  1.00  0.00           C  
ATOM   2165  HA2 GLY   146      76.690  74.702  62.522  1.00  0.00           H  
ATOM   2166  HA3 GLY   146      75.436  75.712  61.832  1.00  0.00           H  
ATOM   2167  C   GLY   146      75.576  75.837  63.984  1.00  0.00           C  
ATOM   2168  O   GLY   146      76.352  76.791  64.211  1.00  0.00           O  
ATOM   2169  N   GLY   147      74.748  75.363  64.957  1.00  0.00           N  
ATOM   2170  H   GLY   147      74.044  74.638  64.820  1.00  0.00           H  
ATOM   2171  CA  GLY   147      74.833  75.900  66.320  1.00  0.00           C  
ATOM   2172  HA2 GLY   147      75.185  76.931  66.286  1.00  0.00           H  
ATOM   2173  HA3 GLY   147      73.840  75.917  66.768  1.00  0.00           H  
ATOM   2174  C   GLY   147      75.769  75.068  67.185  1.00  0.00           C  
ATOM   2175  O   GLY   147      76.067  75.539  68.294  1.00  0.00           O  
ATOM   2176  N   LYS   148      76.207  73.842  66.742  1.00  0.00           N  
ATOM   2177  H   LYS   148      76.030  73.497  65.798  1.00  0.00           H  
ATOM   2178  CA  LYS   148      76.977  72.899  67.580  1.00  0.00           C  
ATOM   2179  HA  LYS   148      77.475  73.418  68.398  1.00  0.00           H  
ATOM   2180  CB  LYS   148      75.976  71.861  68.187  1.00  0.00           C  
ATOM   2181  HB2 LYS   148      75.163  71.688  67.483  1.00  0.00           H  
ATOM   2182  HB3 LYS   148      76.484  70.908  68.328  1.00  0.00           H  
ATOM   2183  CG  LYS   148      75.396  72.340  69.537  1.00  0.00           C  
ATOM   2184  HG2 LYS   148      76.233  72.636  70.170  1.00  0.00           H  
ATOM   2185  HG3 LYS   148      74.810  73.239  69.343  1.00  0.00           H  
ATOM   2186  CD  LYS   148      74.506  71.366  70.357  1.00  0.00           C  
ATOM   2187  HD2 LYS   148      75.017  70.409  70.461  1.00  0.00           H  
ATOM   2188  HD3 LYS   148      74.364  71.763  71.362  1.00  0.00           H  
ATOM   2189  CE  LYS   148      73.124  71.143  69.689  1.00  0.00           C  
ATOM   2190  HE2 LYS   148      72.557  72.074  69.677  1.00  0.00           H  
ATOM   2191  HE3 LYS   148      73.250  70.834  68.652  1.00  0.00           H  
ATOM   2192  NZ  LYS   148      72.381  70.093  70.457  1.00  0.00           N  
ATOM   2193  HZ1 LYS   148      71.699  69.622  69.829  1.00  0.00           H  
ATOM   2194  HZ2 LYS   148      73.055  69.390  70.825  1.00  0.00           H  
ATOM   2195  HZ3 LYS   148      71.874  70.535  71.249  1.00  0.00           H  
ATOM   2196  C   LYS   148      78.105  72.230  66.742  1.00  0.00           C  
ATOM   2197  O   LYS   148      79.240  72.169  67.162  1.00  0.00           O  
ATOM   2198  N   GLN   149      77.705  71.746  65.591  1.00  0.00           N  
ATOM   2199  H   GLN   149      76.741  71.475  65.397  1.00  0.00           H  
ATOM   2200  CA  GLN   149      78.606  71.552  64.482  1.00  0.00           C  
ATOM   2201  HA  GLN   149      79.468  71.030  64.896  1.00  0.00           H  
ATOM   2202  CB  GLN   149      78.065  70.612  63.375  1.00  0.00           C  
ATOM   2203  HB2 GLN   149      77.161  71.059  62.964  1.00  0.00           H  
ATOM   2204  HB3 GLN   149      78.799  70.582  62.570  1.00  0.00           H  
ATOM   2205  CG  GLN   149      77.722  69.091  63.795  1.00  0.00           C  
ATOM   2206  HG2 GLN   149      78.640  68.502  63.789  1.00  0.00           H  
ATOM   2207  HG3 GLN   149      77.342  69.078  64.816  1.00  0.00           H  
ATOM   2208  CD  GLN   149      76.695  68.436  62.864  1.00  0.00           C  
ATOM   2209  OE1 GLN   149      75.584  68.075  63.258  1.00  0.00           O  
ATOM   2210  NE2 GLN   149      76.924  68.583  61.559  1.00  0.00           N  
ATOM   2211 HE21 GLN   149      77.844  68.882  61.232  1.00  0.00           H  
ATOM   2212 HE22 GLN   149      76.181  68.396  60.887  1.00  0.00           H  
ATOM   2213  C   GLN   149      79.090  72.923  63.898  1.00  0.00           C  
ATOM   2214  O   GLN   149      78.404  73.886  63.941  1.00  0.00           O  
ATOM   2215  N   GLY   150      80.315  72.966  63.352  1.00  0.00           N  
ATOM   2216  H   GLY   150      81.092  72.370  63.639  1.00  0.00           H  
ATOM   2217  CA  GLY   150      80.629  73.902  62.267  1.00  0.00           C  
ATOM   2218  HA2 GLY   150      80.092  74.838  62.419  1.00  0.00           H  
ATOM   2219  HA3 GLY   150      81.694  74.140  62.279  1.00  0.00           H  
ATOM   2220  C   GLY   150      80.243  73.287  60.899  1.00  0.00           C  
ATOM   2221  O   GLY   150      80.751  72.258  60.486  1.00  0.00           O  
ATOM   2222  N   VAL   151      79.384  73.938  60.142  1.00  0.00           N  
ATOM   2223  H   VAL   151      78.839  74.741  60.454  1.00  0.00           H  
ATOM   2224  CA  VAL   151      79.138  73.529  58.716  1.00  0.00           C  
ATOM   2225  HA  VAL   151      79.010  72.455  58.580  1.00  0.00           H  
ATOM   2226  CB  VAL   151      77.839  74.260  58.250  1.00  0.00           C  
ATOM   2227  HB  VAL   151      77.981  75.336  58.353  1.00  0.00           H  
ATOM   2228  CG1 VAL   151      77.528  73.993  56.797  1.00  0.00           C  
ATOM   2229 HG11 VAL   151      76.617  74.521  56.516  1.00  0.00           H  
ATOM   2230 HG12 VAL   151      78.355  74.342  56.179  1.00  0.00           H  
ATOM   2231 HG13 VAL   151      77.389  72.923  56.646  1.00  0.00           H  
ATOM   2232  CG2 VAL   151      76.659  73.759  59.146  1.00  0.00           C  
ATOM   2233 HG21 VAL   151      75.737  74.253  58.844  1.00  0.00           H  
ATOM   2234 HG22 VAL   151      76.548  72.681  59.031  1.00  0.00           H  
ATOM   2235 HG23 VAL   151      76.871  73.992  60.189  1.00  0.00           H  
ATOM   2236  C   VAL   151      80.366  74.026  57.915  1.00  0.00           C  
ATOM   2237  O   VAL   151      80.539  75.260  57.997  1.00  0.00           O  
ATOM   2238  N   VAL   152      81.148  73.137  57.290  1.00  0.00           N  
ATOM   2239  H   VAL   152      80.917  72.144  57.228  1.00  0.00           H  
ATOM   2240  CA  VAL   152      82.447  73.495  56.616  1.00  0.00           C  
ATOM   2241  HA  VAL   152      82.995  74.188  57.256  1.00  0.00           H  
ATOM   2242  CB  VAL   152      83.371  72.187  56.418  1.00  0.00           C  
ATOM   2243  HB  VAL   152      83.443  71.678  57.379  1.00  0.00           H  
ATOM   2244  CG1 VAL   152      82.728  71.291  55.419  1.00  0.00           C  
ATOM   2245 HG11 VAL   152      83.343  70.402  55.277  1.00  0.00           H  
ATOM   2246 HG12 VAL   152      81.742  70.995  55.778  1.00  0.00           H  
ATOM   2247 HG13 VAL   152      82.626  71.818  54.470  1.00  0.00           H  
ATOM   2248  CG2 VAL   152      84.838  72.519  56.031  1.00  0.00           C  
ATOM   2249 HG21 VAL   152      85.403  71.593  55.915  1.00  0.00           H  
ATOM   2250 HG22 VAL   152      84.850  73.072  55.092  1.00  0.00           H  
ATOM   2251 HG23 VAL   152      85.293  73.123  56.816  1.00  0.00           H  
ATOM   2252  C   VAL   152      82.169  74.211  55.245  1.00  0.00           C  
ATOM   2253  O   VAL   152      81.140  74.069  54.648  1.00  0.00           O  
ATOM   2254  N   HIE   153      82.890  75.256  55.073  1.00  0.00           N  
ATOM   2255  H   HIE   153      83.567  75.418  55.805  1.00  0.00           H  
ATOM   2256  CA  HIE   153      82.701  76.306  54.046  1.00  0.00           C  
ATOM   2257  HA  HIE   153      83.417  77.106  54.237  1.00  0.00           H  
ATOM   2258  CB  HIE   153      82.911  75.784  52.582  1.00  0.00           C  
ATOM   2259  HB2 HIE   153      82.231  74.937  52.662  1.00  0.00           H  
ATOM   2260  HB3 HIE   153      82.597  76.426  51.758  1.00  0.00           H  
ATOM   2261  CG  HIE   153      84.246  75.228  52.207  1.00  0.00           C  
ATOM   2262  ND1 HIE   153      84.554  74.516  51.074  1.00  0.00           N  
ATOM   2263  CE1 HIE   153      85.908  74.487  50.993  1.00  0.00           C  
ATOM   2264  HE1 HIE   153      86.373  74.017  50.127  1.00  0.00           H  
ATOM   2265  NE2 HIE   153      86.446  75.080  52.065  1.00  0.00           N  
ATOM   2266  HE2 HIE   153      87.428  75.141  52.298  1.00  0.00           H  
ATOM   2267  CD2 HIE   153      85.423  75.605  52.817  1.00  0.00           C  
ATOM   2268  HD2 HIE   153      85.647  76.193  53.708  1.00  0.00           H  
ATOM   2269  C   HIE   153      81.386  77.084  54.201  1.00  0.00           C  
ATOM   2270  O   HIE   153      80.839  77.704  53.303  1.00  0.00           O  
ATOM   2271  N   ALA   154      80.868  77.147  55.443  1.00  0.00           N  
ATOM   2272  H   ALA   154      81.189  76.543  56.201  1.00  0.00           H  
ATOM   2273  CA  ALA   154      79.818  78.056  55.849  1.00  0.00           C  
ATOM   2274  HA  ALA   154      79.766  78.911  55.173  1.00  0.00           H  
ATOM   2275  CB  ALA   154      78.498  77.350  55.775  1.00  0.00           C  
ATOM   2276  HB1 ALA   154      77.703  78.032  56.080  1.00  0.00           H  
ATOM   2277  HB2 ALA   154      78.319  77.018  54.753  1.00  0.00           H  
ATOM   2278  HB3 ALA   154      78.511  76.486  56.440  1.00  0.00           H  
ATOM   2279  C   ALA   154      80.128  78.618  57.253  1.00  0.00           C  
ATOM   2280  O   ALA   154      79.439  78.472  58.257  1.00  0.00           O  
ATOM   2281  N   ALA   155      81.245  79.295  57.345  1.00  0.00           N  
ATOM   2282  H   ALA   155      81.832  79.479  56.532  1.00  0.00           H  
ATOM   2283  CA  ALA   155      81.787  79.857  58.557  1.00  0.00           C  
ATOM   2284  HA  ALA   155      81.697  79.006  59.232  1.00  0.00           H  
ATOM   2285  CB  ALA   155      83.256  80.293  58.390  1.00  0.00           C  
ATOM   2286  HB1 ALA   155      83.621  80.710  59.327  1.00  0.00           H  
ATOM   2287  HB2 ALA   155      83.862  79.428  58.116  1.00  0.00           H  
ATOM   2288  HB3 ALA   155      83.325  81.046  57.606  1.00  0.00           H  
ATOM   2289  C   ALA   155      80.988  80.986  59.277  1.00  0.00           C  
ATOM   2290  O   ALA   155      80.847  80.809  60.488  1.00  0.00           O  
ATOM   2291  N   PRO   156      80.392  81.936  58.545  1.00  0.00           N  
ATOM   2292  CD  PRO   156      80.427  82.282  57.119  1.00  0.00           C  
ATOM   2293  HD2 PRO   156      80.019  81.465  56.522  1.00  0.00           H  
ATOM   2294  HD3 PRO   156      81.455  82.432  56.792  1.00  0.00           H  
ATOM   2295  CG  PRO   156      79.610  83.555  56.902  1.00  0.00           C  
ATOM   2296  HG2 PRO   156      78.646  83.343  56.440  1.00  0.00           H  
ATOM   2297  HG3 PRO   156      80.126  84.261  56.252  1.00  0.00           H  
ATOM   2298  CB  PRO   156      79.450  84.110  58.339  1.00  0.00           C  
ATOM   2299  HB2 PRO   156      78.464  84.557  58.472  1.00  0.00           H  
ATOM   2300  HB3 PRO   156      80.184  84.892  58.535  1.00  0.00           H  
ATOM   2301  CA  PRO   156      79.640  82.952  59.283  1.00  0.00           C  
ATOM   2302  HA  PRO   156      80.194  83.239  60.177  1.00  0.00           H  
ATOM   2303  C   PRO   156      78.269  82.436  59.801  1.00  0.00           C  
ATOM   2304  O   PRO   156      77.837  82.929  60.759  1.00  0.00           O  
ATOM   2305  N   TYR   157      77.631  81.622  58.973  1.00  0.00           N  
ATOM   2306  H   TYR   157      77.979  81.403  58.040  1.00  0.00           H  
ATOM   2307  CA  TYR   157      76.385  80.956  59.290  1.00  0.00           C  
ATOM   2308  HA  TYR   157      75.593  81.680  59.486  1.00  0.00           H  
ATOM   2309  CB  TYR   157      75.976  80.074  58.075  1.00  0.00           C  
ATOM   2310  HB2 TYR   157      75.823  80.694  57.192  1.00  0.00           H  
ATOM   2311  HB3 TYR   157      76.772  79.368  57.835  1.00  0.00           H  
ATOM   2312  CG  TYR   157      74.707  79.336  58.422  1.00  0.00           C  
ATOM   2313  CD1 TYR   157      73.479  80.018  58.537  1.00  0.00           C  
ATOM   2314  HD1 TYR   157      73.440  81.083  58.362  1.00  0.00           H  
ATOM   2315  CE1 TYR   157      72.271  79.309  58.889  1.00  0.00           C  
ATOM   2316  HE1 TYR   157      71.328  79.828  58.991  1.00  0.00           H  
ATOM   2317  CZ  TYR   157      72.359  77.946  59.093  1.00  0.00           C  
ATOM   2318  OH  TYR   157      71.227  77.303  59.535  1.00  0.00           O  
ATOM   2319  HH  TYR   157      71.052  76.522  58.970  1.00  0.00           H  
ATOM   2320  CE2 TYR   157      73.496  77.232  58.893  1.00  0.00           C  
ATOM   2321  HE2 TYR   157      73.475  76.152  58.879  1.00  0.00           H  
ATOM   2322  CD2 TYR   157      74.729  77.949  58.699  1.00  0.00           C  
ATOM   2323  HD2 TYR   157      75.674  77.428  58.767  1.00  0.00           H  
ATOM   2324  C   TYR   157      76.584  80.093  60.564  1.00  0.00           C  
ATOM   2325  O   TYR   157      75.783  80.207  61.476  1.00  0.00           O  
ATOM   2326  N   SER   158      77.678  79.325  60.657  1.00  0.00           N  
ATOM   2327  H   SER   158      78.364  79.235  59.907  1.00  0.00           H  
ATOM   2328  CA  SER   158      78.002  78.526  61.867  1.00  0.00           C  
ATOM   2329  HA  SER   158      77.133  77.939  62.165  1.00  0.00           H  
ATOM   2330  CB  SER   158      79.116  77.485  61.582  1.00  0.00           C  
ATOM   2331  HB2 SER   158      80.065  78.005  61.450  1.00  0.00           H  
ATOM   2332  HB3 SER   158      79.226  76.834  62.448  1.00  0.00           H  
ATOM   2333  OG  SER   158      78.845  76.652  60.376  1.00  0.00           O  
ATOM   2334  HG  SER   158      79.016  77.180  59.568  1.00  0.00           H  
ATOM   2335  C   SER   158      78.343  79.476  63.015  1.00  0.00           C  
ATOM   2336  O   SER   158      77.852  79.245  64.074  1.00  0.00           O  
ATOM   2337  N   ALA   159      79.072  80.579  62.820  1.00  0.00           N  
ATOM   2338  H   ALA   159      79.441  80.895  61.922  1.00  0.00           H  
ATOM   2339  CA  ALA   159      79.385  81.424  63.968  1.00  0.00           C  
ATOM   2340  HA  ALA   159      79.664  80.780  64.802  1.00  0.00           H  
ATOM   2341  CB  ALA   159      80.542  82.337  63.512  1.00  0.00           C  
ATOM   2342  HB1 ALA   159      80.827  82.999  64.330  1.00  0.00           H  
ATOM   2343  HB2 ALA   159      81.396  81.725  63.225  1.00  0.00           H  
ATOM   2344  HB3 ALA   159      80.219  82.933  62.658  1.00  0.00           H  
ATOM   2345  C   ALA   159      78.221  82.195  64.602  1.00  0.00           C  
ATOM   2346  O   ALA   159      78.090  82.370  65.817  1.00  0.00           O  
ATOM   2347  N   SER   160      77.291  82.617  63.758  1.00  0.00           N  
ATOM   2348  H   SER   160      77.363  82.469  62.751  1.00  0.00           H  
ATOM   2349  CA  SER   160      76.072  83.331  64.138  1.00  0.00           C  
ATOM   2350  HA  SER   160      76.376  83.994  64.948  1.00  0.00           H  
ATOM   2351  CB  SER   160      75.529  84.150  62.977  1.00  0.00           C  
ATOM   2352  HB2 SER   160      74.614  84.647  63.297  1.00  0.00           H  
ATOM   2353  HB3 SER   160      76.249  84.932  62.733  1.00  0.00           H  
ATOM   2354  OG  SER   160      75.252  83.396  61.793  1.00  0.00           O  
ATOM   2355  HG  SER   160      76.092  83.175  61.342  1.00  0.00           H  
ATOM   2356  C   SER   160      74.959  82.427  64.707  1.00  0.00           C  
ATOM   2357  O   SER   160      74.519  82.805  65.776  1.00  0.00           O  
ATOM   2358  N   LYS   161      74.551  81.356  64.033  1.00  0.00           N  
ATOM   2359  H   LYS   161      74.757  81.149  63.056  1.00  0.00           H  
ATOM   2360  CA  LYS   161      73.725  80.366  64.753  1.00  0.00           C  
ATOM   2361  HA  LYS   161      72.818  80.930  64.968  1.00  0.00           H  
ATOM   2362  CB  LYS   161      73.336  79.158  63.927  1.00  0.00           C  
ATOM   2363  HB2 LYS   161      74.238  78.632  63.615  1.00  0.00           H  
ATOM   2364  HB3 LYS   161      72.763  78.469  64.549  1.00  0.00           H  
ATOM   2365  CG  LYS   161      72.531  79.517  62.718  1.00  0.00           C  
ATOM   2366  HG2 LYS   161      72.781  80.519  62.367  1.00  0.00           H  
ATOM   2367  HG3 LYS   161      72.738  78.832  61.896  1.00  0.00           H  
ATOM   2368  CD  LYS   161      71.097  79.439  63.130  1.00  0.00           C  
ATOM   2369  HD2 LYS   161      70.888  78.445  63.524  1.00  0.00           H  
ATOM   2370  HD3 LYS   161      70.914  80.147  63.938  1.00  0.00           H  
ATOM   2371  CE  LYS   161      70.130  79.741  61.948  1.00  0.00           C  
ATOM   2372  HE2 LYS   161      70.206  80.803  61.711  1.00  0.00           H  
ATOM   2373  HE3 LYS   161      70.482  79.193  61.075  1.00  0.00           H  
ATOM   2374  NZ  LYS   161      68.709  79.418  62.147  1.00  0.00           N  
ATOM   2375  HZ1 LYS   161      68.168  79.696  61.303  1.00  0.00           H  
ATOM   2376  HZ2 LYS   161      68.604  78.395  62.303  1.00  0.00           H  
ATOM   2377  HZ3 LYS   161      68.348  79.934  62.974  1.00  0.00           H  
ATOM   2378  C   LYS   161      74.327  79.899  66.083  1.00  0.00           C  
ATOM   2379  O   LYS   161      73.623  79.609  67.033  1.00  0.00           O  
ATOM   2380  N   HID   162      75.659  79.823  66.207  1.00  0.00           N  
ATOM   2381  H   HID   162      76.179  79.875  65.343  1.00  0.00           H  
ATOM   2382  CA  HID   162      76.407  79.499  67.477  1.00  0.00           C  
ATOM   2383  HA  HID   162      75.987  78.573  67.867  1.00  0.00           H  
ATOM   2384  CB  HID   162      77.872  79.336  67.342  1.00  0.00           C  
ATOM   2385  HB2 HID   162      78.086  79.743  66.353  1.00  0.00           H  
ATOM   2386  HB3 HID   162      78.486  79.845  68.085  1.00  0.00           H  
ATOM   2387  CG  HID   162      78.332  77.863  67.323  1.00  0.00           C  
ATOM   2388  ND1 HID   162      78.257  77.057  66.238  1.00  0.00           N  
ATOM   2389  HD1 HID   162      77.854  77.318  65.349  1.00  0.00           H  
ATOM   2390  CE1 HID   162      78.789  75.889  66.534  1.00  0.00           C  
ATOM   2391  HE1 HID   162      78.760  75.086  65.798  1.00  0.00           H  
ATOM   2392  NE2 HID   162      79.301  75.929  67.789  1.00  0.00           N  
ATOM   2393  CD2 HID   162      78.999  77.215  68.299  1.00  0.00           C  
ATOM   2394  HD2 HID   162      79.310  77.488  69.307  1.00  0.00           H  
ATOM   2395  C   HID   162      76.059  80.485  68.560  1.00  0.00           C  
ATOM   2396  O   HID   162      75.716  80.134  69.677  1.00  0.00           O  
ATOM   2397  N   GLY   163      76.113  81.758  68.194  1.00  0.00           N  
ATOM   2398  H   GLY   163      76.448  82.030  67.270  1.00  0.00           H  
ATOM   2399  CA  GLY   163      75.730  82.905  68.989  1.00  0.00           C  
ATOM   2400  HA2 GLY   163      76.341  82.950  69.890  1.00  0.00           H  
ATOM   2401  HA3 GLY   163      75.916  83.821  68.429  1.00  0.00           H  
ATOM   2402  C   GLY   163      74.192  82.819  69.385  1.00  0.00           C  
ATOM   2403  O   GLY   163      73.851  83.190  70.532  1.00  0.00           O  
ATOM   2404  N   VAL   164      73.248  82.276  68.654  1.00  0.00           N  
ATOM   2405  H   VAL   164      73.420  81.994  67.689  1.00  0.00           H  
ATOM   2406  CA  VAL   164      71.831  81.994  69.082  1.00  0.00           C  
ATOM   2407  HA  VAL   164      71.415  82.885  69.552  1.00  0.00           H  
ATOM   2408  CB  VAL   164      70.967  81.678  67.869  1.00  0.00           C  
ATOM   2409  HB  VAL   164      71.256  80.727  67.420  1.00  0.00           H  
ATOM   2410  CG1 VAL   164      69.509  81.573  68.283  1.00  0.00           C  
ATOM   2411 HG11 VAL   164      68.898  81.346  67.409  1.00  0.00           H  
ATOM   2412 HG12 VAL   164      69.396  80.778  69.022  1.00  0.00           H  
ATOM   2413 HG13 VAL   164      69.186  82.519  68.716  1.00  0.00           H  
ATOM   2414  CG2 VAL   164      71.151  82.833  66.876  1.00  0.00           C  
ATOM   2415 HG21 VAL   164      70.549  82.649  65.987  1.00  0.00           H  
ATOM   2416 HG22 VAL   164      70.834  83.767  67.342  1.00  0.00           H  
ATOM   2417 HG23 VAL   164      72.202  82.905  66.594  1.00  0.00           H  
ATOM   2418  C   VAL   164      71.794  80.856  70.154  1.00  0.00           C  
ATOM   2419  O   VAL   164      70.918  80.950  71.062  1.00  0.00           O  
ATOM   2420  N   VAL   165      72.688  79.892  70.134  1.00  0.00           N  
ATOM   2421  H   VAL   165      73.343  79.738  69.367  1.00  0.00           H  
ATOM   2422  CA  VAL   165      72.819  78.930  71.253  1.00  0.00           C  
ATOM   2423  HA  VAL   165      71.837  78.509  71.470  1.00  0.00           H  
ATOM   2424  CB  VAL   165      73.705  77.757  70.887  1.00  0.00           C  
ATOM   2425  HB  VAL   165      74.675  78.216  70.695  1.00  0.00           H  
ATOM   2426  CG1 VAL   165      73.860  76.718  72.034  1.00  0.00           C  
ATOM   2427 HG11 VAL   165      74.507  75.906  71.705  1.00  0.00           H  
ATOM   2428 HG12 VAL   165      74.300  77.202  72.906  1.00  0.00           H  
ATOM   2429 HG13 VAL   165      72.881  76.318  72.298  1.00  0.00           H  
ATOM   2430  CG2 VAL   165      73.223  77.001  69.593  1.00  0.00           C  
ATOM   2431 HG21 VAL   165      73.898  76.172  69.383  1.00  0.00           H  
ATOM   2432 HG22 VAL   165      72.214  76.617  69.750  1.00  0.00           H  
ATOM   2433 HG23 VAL   165      73.219  77.690  68.748  1.00  0.00           H  
ATOM   2434  C   VAL   165      73.310  79.636  72.448  1.00  0.00           C  
ATOM   2435  O   VAL   165      72.810  79.371  73.513  1.00  0.00           O  
ATOM   2436  N   GLY   166      74.241  80.637  72.349  1.00  0.00           N  
ATOM   2437  H   GLY   166      74.699  80.879  71.469  1.00  0.00           H  
ATOM   2438  CA  GLY   166      74.673  81.445  73.455  1.00  0.00           C  
ATOM   2439  HA2 GLY   166      75.138  80.800  74.200  1.00  0.00           H  
ATOM   2440  HA3 GLY   166      75.441  82.135  73.106  1.00  0.00           H  
ATOM   2441  C   GLY   166      73.560  82.249  74.128  1.00  0.00           C  
ATOM   2442  O   GLY   166      73.243  82.072  75.325  1.00  0.00           O  
ATOM   2443  N   PHE   167      72.726  82.944  73.369  1.00  0.00           N  
ATOM   2444  H   PHE   167      72.779  82.933  72.350  1.00  0.00           H  
ATOM   2445  CA  PHE   167      71.644  83.798  73.873  1.00  0.00           C  
ATOM   2446  HA  PHE   167      71.986  84.455  74.672  1.00  0.00           H  
ATOM   2447  CB  PHE   167      71.142  84.688  72.749  1.00  0.00           C  
ATOM   2448  HB2 PHE   167      71.951  85.361  72.462  1.00  0.00           H  
ATOM   2449  HB3 PHE   167      70.931  84.058  71.885  1.00  0.00           H  
ATOM   2450  CG  PHE   167      69.947  85.502  73.024  1.00  0.00           C  
ATOM   2451  CD1 PHE   167      70.009  86.642  73.836  1.00  0.00           C  
ATOM   2452  HD1 PHE   167      70.902  86.855  74.405  1.00  0.00           H  
ATOM   2453  CE1 PHE   167      68.860  87.542  73.911  1.00  0.00           C  
ATOM   2454  HE1 PHE   167      68.922  88.439  74.509  1.00  0.00           H  
ATOM   2455  CZ  PHE   167      67.699  87.258  73.224  1.00  0.00           C  
ATOM   2456  HZ  PHE   167      66.866  87.945  73.242  1.00  0.00           H  
ATOM   2457  CE2 PHE   167      67.618  86.027  72.486  1.00  0.00           C  
ATOM   2458  HE2 PHE   167      66.673  85.709  72.069  1.00  0.00           H  
ATOM   2459  CD2 PHE   167      68.762  85.241  72.306  1.00  0.00           C  
ATOM   2460  HD2 PHE   167      68.737  84.421  71.604  1.00  0.00           H  
ATOM   2461  C   PHE   167      70.534  82.867  74.433  1.00  0.00           C  
ATOM   2462  O   PHE   167      70.018  83.188  75.476  1.00  0.00           O  
ATOM   2463  N   THR   168      70.267  81.675  73.826  1.00  0.00           N  
ATOM   2464  H   THR   168      70.723  81.342  72.976  1.00  0.00           H  
ATOM   2465  CA  THR   168      69.271  80.773  74.381  1.00  0.00           C  
ATOM   2466  HA  THR   168      68.341  81.315  74.550  1.00  0.00           H  
ATOM   2467  CB  THR   168      69.133  79.643  73.367  1.00  0.00           C  
ATOM   2468  HB  THR   168      70.140  79.264  73.194  1.00  0.00           H  
ATOM   2469  CG2 THR   168      68.288  78.457  73.872  1.00  0.00           C  
ATOM   2470 HG21 THR   168      68.234  77.692  73.096  1.00  0.00           H  
ATOM   2471 HG22 THR   168      68.751  78.037  74.766  1.00  0.00           H  
ATOM   2472 HG23 THR   168      67.283  78.802  74.113  1.00  0.00           H  
ATOM   2473  OG1 THR   168      68.585  80.125  72.209  1.00  0.00           O  
ATOM   2474  HG1 THR   168      69.293  80.497  71.643  1.00  0.00           H  
ATOM   2475  C   THR   168      69.663  80.194  75.759  1.00  0.00           C  
ATOM   2476  O   THR   168      68.776  80.045  76.659  1.00  0.00           O  
ATOM   2477  N   LYS   169      70.939  79.975  76.025  1.00  0.00           N  
ATOM   2478  H   LYS   169      71.672  79.990  75.315  1.00  0.00           H  
ATOM   2479  CA  LYS   169      71.419  79.695  77.347  1.00  0.00           C  
ATOM   2480  HA  LYS   169      70.714  78.982  77.776  1.00  0.00           H  
ATOM   2481  CB  LYS   169      72.757  78.963  77.365  1.00  0.00           C  
ATOM   2482  HB2 LYS   169      73.481  79.529  76.779  1.00  0.00           H  
ATOM   2483  HB3 LYS   169      73.131  78.929  78.388  1.00  0.00           H  
ATOM   2484  CG  LYS   169      72.668  77.487  76.795  1.00  0.00           C  
ATOM   2485  HG2 LYS   169      71.881  76.949  77.322  1.00  0.00           H  
ATOM   2486  HG3 LYS   169      72.377  77.528  75.745  1.00  0.00           H  
ATOM   2487  CD  LYS   169      73.985  76.704  76.922  1.00  0.00           C  
ATOM   2488  HD2 LYS   169      74.818  77.308  76.561  1.00  0.00           H  
ATOM   2489  HD3 LYS   169      74.187  76.475  77.968  1.00  0.00           H  
ATOM   2490  CE  LYS   169      73.877  75.425  76.118  1.00  0.00           C  
ATOM   2491  HE2 LYS   169      72.936  74.929  76.353  1.00  0.00           H  
ATOM   2492  HE3 LYS   169      73.853  75.668  75.055  1.00  0.00           H  
ATOM   2493  NZ  LYS   169      74.980  74.515  76.378  1.00  0.00           N  
ATOM   2494  HZ1 LYS   169      74.862  73.655  75.806  1.00  0.00           H  
ATOM   2495  HZ2 LYS   169      75.878  74.977  76.130  1.00  0.00           H  
ATOM   2496  HZ3 LYS   169      74.989  74.260  77.387  1.00  0.00           H  
ATOM   2497  C   LYS   169      71.364  80.920  78.271  1.00  0.00           C  
ATOM   2498  O   LYS   169      70.908  80.825  79.427  1.00  0.00           O  
ATOM   2499  N   ALA   170      71.916  82.049  77.894  1.00  0.00           N  
ATOM   2500  H   ALA   170      72.187  82.222  76.927  1.00  0.00           H  
ATOM   2501  CA  ALA   170      72.211  83.175  78.770  1.00  0.00           C  
ATOM   2502  HA  ALA   170      72.667  82.799  79.685  1.00  0.00           H  
ATOM   2503  CB  ALA   170      73.156  84.126  78.064  1.00  0.00           C  
ATOM   2504  HB1 ALA   170      73.378  84.969  78.719  1.00  0.00           H  
ATOM   2505  HB2 ALA   170      74.081  83.604  77.820  1.00  0.00           H  
ATOM   2506  HB3 ALA   170      72.690  84.489  77.149  1.00  0.00           H  
ATOM   2507  C   ALA   170      70.884  83.949  79.122  1.00  0.00           C  
ATOM   2508  O   ALA   170      70.648  84.350  80.236  1.00  0.00           O  
ATOM   2509  N   LEU   171      69.945  84.050  78.155  1.00  0.00           N  
ATOM   2510  H   LEU   171      70.079  83.716  77.200  1.00  0.00           H  
ATOM   2511  CA  LEU   171      68.625  84.661  78.403  1.00  0.00           C  
ATOM   2512  HA  LEU   171      68.692  85.511  79.082  1.00  0.00           H  
ATOM   2513  CB  LEU   171      68.108  85.260  77.126  1.00  0.00           C  
ATOM   2514  HB2 LEU   171      68.830  85.980  76.741  1.00  0.00           H  
ATOM   2515  HB3 LEU   171      68.004  84.479  76.373  1.00  0.00           H  
ATOM   2516  CG  LEU   171      66.705  85.978  77.347  1.00  0.00           C  
ATOM   2517  HG  LEU   171      66.223  85.492  78.195  1.00  0.00           H  
ATOM   2518  CD1 LEU   171      66.916  87.444  77.538  1.00  0.00           C  
ATOM   2519 HD11 LEU   171      65.954  87.934  77.690  1.00  0.00           H  
ATOM   2520 HD12 LEU   171      67.548  87.611  78.411  1.00  0.00           H  
ATOM   2521 HD13 LEU   171      67.400  87.861  76.656  1.00  0.00           H  
ATOM   2522  CD2 LEU   171      65.877  85.912  76.052  1.00  0.00           C  
ATOM   2523 HD21 LEU   171      64.917  86.405  76.208  1.00  0.00           H  
ATOM   2524 HD22 LEU   171      66.416  86.414  75.248  1.00  0.00           H  
ATOM   2525 HD23 LEU   171      65.709  84.869  75.780  1.00  0.00           H  
ATOM   2526  C   LEU   171      67.702  83.715  79.197  1.00  0.00           C  
ATOM   2527  O   LEU   171      66.955  84.110  80.097  1.00  0.00           O  
ATOM   2528  N   GLY   172      67.855  82.411  79.002  1.00  0.00           N  
ATOM   2529  H   GLY   172      68.430  82.033  78.249  1.00  0.00           H  
ATOM   2530  CA  GLY   172      67.220  81.354  79.840  1.00  0.00           C  
ATOM   2531  HA2 GLY   172      66.138  81.489  79.818  1.00  0.00           H  
ATOM   2532  HA3 GLY   172      67.427  80.379  79.397  1.00  0.00           H  
ATOM   2533  C   GLY   172      67.682  81.346  81.277  1.00  0.00           C  
ATOM   2534  O   GLY   172      66.774  81.298  82.093  1.00  0.00           O  
ATOM   2535  N   LEU   173      68.944  81.484  81.629  1.00  0.00           N  
ATOM   2536  H   LEU   173      69.697  81.567  80.946  1.00  0.00           H  
ATOM   2537  CA  LEU   173      69.409  81.536  82.996  1.00  0.00           C  
ATOM   2538  HA  LEU   173      68.779  80.819  83.523  1.00  0.00           H  
ATOM   2539  CB  LEU   173      70.834  81.012  83.165  1.00  0.00           C  
ATOM   2540  HB2 LEU   173      71.495  81.675  82.607  1.00  0.00           H  
ATOM   2541  HB3 LEU   173      71.096  81.114  84.219  1.00  0.00           H  
ATOM   2542  CG  LEU   173      71.170  79.557  82.740  1.00  0.00           C  
ATOM   2543  HG  LEU   173      71.165  79.579  81.651  1.00  0.00           H  
ATOM   2544  CD1 LEU   173      72.554  79.158  83.339  1.00  0.00           C  
ATOM   2545 HD11 LEU   173      72.796  78.136  83.044  1.00  0.00           H  
ATOM   2546 HD12 LEU   173      73.321  79.835  82.966  1.00  0.00           H  
ATOM   2547 HD13 LEU   173      72.512  79.221  84.426  1.00  0.00           H  
ATOM   2548  CD2 LEU   173      70.187  78.525  83.115  1.00  0.00           C  
ATOM   2549 HD21 LEU   173      70.530  77.551  82.764  1.00  0.00           H  
ATOM   2550 HD22 LEU   173      70.079  78.502  84.199  1.00  0.00           H  
ATOM   2551 HD23 LEU   173      69.225  78.756  82.659  1.00  0.00           H  
ATOM   2552  C   LEU   173      69.113  82.809  83.730  1.00  0.00           C  
ATOM   2553  O   LEU   173      68.887  82.788  84.936  1.00  0.00           O  
ATOM   2554  N   GLU   174      68.907  83.857  82.971  1.00  0.00           N  
ATOM   2555  H   GLU   174      68.978  83.815  81.954  1.00  0.00           H  
ATOM   2556  CA  GLU   174      68.546  85.228  83.474  1.00  0.00           C  
ATOM   2557  HA  GLU   174      68.995  85.396  84.453  1.00  0.00           H  
ATOM   2558  CB  GLU   174      69.150  86.289  82.507  1.00  0.00           C  
ATOM   2559  HB2 GLU   174      70.230  86.157  82.452  1.00  0.00           H  
ATOM   2560  HB3 GLU   174      68.759  86.130  81.502  1.00  0.00           H  
ATOM   2561  CG  GLU   174      68.822  87.769  82.973  1.00  0.00           C  
ATOM   2562  HG2 GLU   174      67.753  87.877  83.161  1.00  0.00           H  
ATOM   2563  HG3 GLU   174      69.334  87.993  83.909  1.00  0.00           H  
ATOM   2564  CD  GLU   174      69.267  88.745  81.879  1.00  0.00           C  
ATOM   2565  OE1 GLU   174      70.448  88.603  81.439  1.00  0.00           O  
ATOM   2566  OE2 GLU   174      68.530  89.728  81.491  1.00  0.00           O  
ATOM   2567  C   GLU   174      67.037  85.381  83.780  1.00  0.00           C  
ATOM   2568  O   GLU   174      66.631  86.251  84.549  1.00  0.00           O  
ATOM   2569  N   LEU   175      66.263  84.481  83.241  1.00  0.00           N  
ATOM   2570  H   LEU   175      66.632  83.712  82.680  1.00  0.00           H  
ATOM   2571  CA  LEU   175      64.813  84.448  83.364  1.00  0.00           C  
ATOM   2572  HA  LEU   175      64.529  85.269  84.023  1.00  0.00           H  
ATOM   2573  CB  LEU   175      64.208  84.639  81.992  1.00  0.00           C  
ATOM   2574  HB2 LEU   175      64.530  83.808  81.363  1.00  0.00           H  
ATOM   2575  HB3 LEU   175      63.125  84.564  82.089  1.00  0.00           H  
ATOM   2576  CG  LEU   175      64.529  85.941  81.257  1.00  0.00           C  
ATOM   2577  HG  LEU   175      65.606  86.109  81.271  1.00  0.00           H  
ATOM   2578  CD1 LEU   175      63.890  85.764  79.836  1.00  0.00           C  
ATOM   2579 HD11 LEU   175      64.075  86.659  79.240  1.00  0.00           H  
ATOM   2580 HD12 LEU   175      64.333  84.901  79.341  1.00  0.00           H  
ATOM   2581 HD13 LEU   175      62.815  85.612  79.937  1.00  0.00           H  
ATOM   2582  CD2 LEU   175      63.846  87.182  81.894  1.00  0.00           C  
ATOM   2583 HD21 LEU   175      64.114  88.076  81.329  1.00  0.00           H  
ATOM   2584 HD22 LEU   175      62.765  87.051  81.876  1.00  0.00           H  
ATOM   2585 HD23 LEU   175      64.182  87.293  82.925  1.00  0.00           H  
ATOM   2586  C   LEU   175      64.258  83.231  84.063  1.00  0.00           C  
ATOM   2587  O   LEU   175      63.026  83.120  84.167  1.00  0.00           O  
ATOM   2588  N   ALA   176      65.029  82.327  84.617  1.00  0.00           N  
ATOM   2589  H   ALA   176      66.042  82.440  84.645  1.00  0.00           H  
ATOM   2590  CA  ALA   176      64.610  81.101  85.241  1.00  0.00           C  
ATOM   2591  HA  ALA   176      63.879  80.613  84.597  1.00  0.00           H  
ATOM   2592  CB  ALA   176      65.847  80.132  85.341  1.00  0.00           C  
ATOM   2593  HB1 ALA   176      65.540  79.198  85.812  1.00  0.00           H  
ATOM   2594  HB2 ALA   176      66.228  79.925  84.341  1.00  0.00           H  
ATOM   2595  HB3 ALA   176      66.630  80.600  85.937  1.00  0.00           H  
ATOM   2596  C   ALA   176      63.732  81.250  86.478  1.00  0.00           C  
ATOM   2597  O   ALA   176      62.674  80.690  86.517  1.00  0.00           O  
ATOM   2598  N   ARG   177      64.045  82.176  87.421  1.00  0.00           N  
ATOM   2599  H   ARG   177      64.926  82.688  87.378  1.00  0.00           H  
ATOM   2600  CA  ARG   177      63.239  82.585  88.587  1.00  0.00           C  
ATOM   2601  HA  ARG   177      62.904  81.686  89.105  1.00  0.00           H  
ATOM   2602  CB  ARG   177      64.035  83.266  89.755  1.00  0.00           C  
ATOM   2603  HB2 ARG   177      65.038  82.840  89.790  1.00  0.00           H  
ATOM   2604  HB3 ARG   177      64.147  84.327  89.530  1.00  0.00           H  
ATOM   2605  CG  ARG   177      63.386  83.121  91.141  1.00  0.00           C  
ATOM   2606  HG2 ARG   177      64.131  83.334  91.908  1.00  0.00           H  
ATOM   2607  HG3 ARG   177      62.597  83.865  91.246  1.00  0.00           H  
ATOM   2608  CD  ARG   177      62.801  81.740  91.387  1.00  0.00           C  
ATOM   2609  HD2 ARG   177      61.944  81.586  90.733  1.00  0.00           H  
ATOM   2610  HD3 ARG   177      63.539  80.980  91.128  1.00  0.00           H  
ATOM   2611  NE  ARG   177      62.394  81.570  92.768  1.00  0.00           N  
ATOM   2612  HE  ARG   177      61.547  82.072  93.036  1.00  0.00           H  
ATOM   2613  CZ  ARG   177      62.949  80.870  93.719  1.00  0.00           C  
ATOM   2614  NH1 ARG   177      64.118  80.384  93.573  1.00  0.00           N  
ATOM   2615 HH11 ARG   177      64.630  80.538  92.705  1.00  0.00           H  
ATOM   2616 HH12 ARG   177      64.541  79.839  94.324  1.00  0.00           H  
ATOM   2617  NH2 ARG   177      62.390  80.635  94.870  1.00  0.00           N  
ATOM   2618 HH21 ARG   177      61.461  81.006  95.071  1.00  0.00           H  
ATOM   2619 HH22 ARG   177      62.880  80.079  95.571  1.00  0.00           H  
ATOM   2620  C   ARG   177      61.987  83.317  88.096  1.00  0.00           C  
ATOM   2621  O   ARG   177      61.014  83.164  88.761  1.00  0.00           O  
ATOM   2622  N   THR   178      62.028  84.004  86.938  1.00  0.00           N  
ATOM   2623  H   THR   178      62.866  84.081  86.360  1.00  0.00           H  
ATOM   2624  CA  THR   178      60.832  84.728  86.379  1.00  0.00           C  
ATOM   2625  HA  THR   178      60.221  85.191  87.154  1.00  0.00           H  
ATOM   2626  CB  THR   178      61.395  85.845  85.448  1.00  0.00           C  
ATOM   2627  HB  THR   178      61.944  85.285  84.693  1.00  0.00           H  
ATOM   2628  CG2 THR   178      60.371  86.729  84.709  1.00  0.00           C  
ATOM   2629 HG21 THR   178      60.897  87.464  84.098  1.00  0.00           H  
ATOM   2630 HG22 THR   178      59.745  86.107  84.070  1.00  0.00           H  
ATOM   2631 HG23 THR   178      59.744  87.247  85.436  1.00  0.00           H  
ATOM   2632  OG1 THR   178      62.144  86.732  86.213  1.00  0.00           O  
ATOM   2633  HG1 THR   178      62.504  87.438  85.637  1.00  0.00           H  
ATOM   2634  C   THR   178      59.897  83.763  85.697  1.00  0.00           C  
ATOM   2635  O   THR   178      58.689  84.000  85.516  1.00  0.00           O  
ATOM   2636  N   GLY   179      60.323  82.556  85.368  1.00  0.00           N  
ATOM   2637  H   GLY   179      61.286  82.259  85.526  1.00  0.00           H  
ATOM   2638  CA  GLY   179      59.491  81.500  84.747  1.00  0.00           C  
ATOM   2639  HA2 GLY   179      59.933  80.538  85.008  1.00  0.00           H  
ATOM   2640  HA3 GLY   179      58.509  81.536  85.219  1.00  0.00           H  
ATOM   2641  C   GLY   179      59.280  81.510  83.267  1.00  0.00           C  
ATOM   2642  O   GLY   179      58.806  80.534  82.718  1.00  0.00           O  
ATOM   2643  N   ILE   180      59.768  82.580  82.565  1.00  0.00           N  
ATOM   2644  H   ILE   180      60.081  83.457  82.983  1.00  0.00           H  
ATOM   2645  CA  ILE   180      59.872  82.512  81.041  1.00  0.00           C  
ATOM   2646  HA  ILE   180      58.996  82.045  80.594  1.00  0.00           H  
ATOM   2647  CB  ILE   180      60.033  83.993  80.572  1.00  0.00           C  
ATOM   2648  HB  ILE   180      60.939  84.326  81.078  1.00  0.00           H  
ATOM   2649  CG2 ILE   180      60.071  84.005  79.035  1.00  0.00           C  
ATOM   2650 HG21 ILE   180      60.183  85.030  78.682  1.00  0.00           H  
ATOM   2651 HG22 ILE   180      60.914  83.408  78.687  1.00  0.00           H  
ATOM   2652 HG23 ILE   180      59.144  83.586  78.643  1.00  0.00           H  
ATOM   2653  CG1 ILE   180      58.908  84.997  80.965  1.00  0.00           C  
ATOM   2654 HG12 ILE   180      58.191  85.072  80.149  1.00  0.00           H  
ATOM   2655 HG13 ILE   180      58.369  84.612  81.830  1.00  0.00           H  
ATOM   2656  CD1 ILE   180      59.435  86.353  81.278  1.00  0.00           C  
ATOM   2657 HD11 ILE   180      58.608  87.011  81.546  1.00  0.00           H  
ATOM   2658 HD12 ILE   180      60.132  86.289  82.114  1.00  0.00           H  
ATOM   2659 HD13 ILE   180      59.950  86.753  80.406  1.00  0.00           H  
ATOM   2660  C   ILE   180      61.066  81.661  80.616  1.00  0.00           C  
ATOM   2661  O   ILE   180      62.227  81.837  81.055  1.00  0.00           O  
ATOM   2662  N   THR   181      60.776  80.660  79.697  1.00  0.00           N  
ATOM   2663  H   THR   181      59.858  80.570  79.261  1.00  0.00           H  
ATOM   2664  CA  THR   181      61.727  79.630  79.245  1.00  0.00           C  
ATOM   2665  HA  THR   181      62.576  79.656  79.929  1.00  0.00           H  
ATOM   2666  CB  THR   181      61.162  78.153  79.395  1.00  0.00           C  
ATOM   2667  HB  THR   181      62.086  77.575  79.415  1.00  0.00           H  
ATOM   2668  CG2 THR   181      60.336  77.837  80.648  1.00  0.00           C  
ATOM   2669 HG21 THR   181      60.015  76.797  80.621  1.00  0.00           H  
ATOM   2670 HG22 THR   181      60.944  78.006  81.537  1.00  0.00           H  
ATOM   2671 HG23 THR   181      59.461  78.486  80.679  1.00  0.00           H  
ATOM   2672  OG1 THR   181      60.230  77.842  78.309  1.00  0.00           O  
ATOM   2673  HG1 THR   181      59.895  76.928  78.419  1.00  0.00           H  
ATOM   2674  C   THR   181      62.309  79.955  77.861  1.00  0.00           C  
ATOM   2675  O   THR   181      61.533  80.402  76.914  1.00  0.00           O  
ATOM   2676  N   VAL   182      63.624  79.815  77.730  1.00  0.00           N  
ATOM   2677  H   VAL   182      64.257  79.492  78.461  1.00  0.00           H  
ATOM   2678  CA  VAL   182      64.273  80.154  76.403  1.00  0.00           C  
ATOM   2679  HA  VAL   182      63.550  80.439  75.638  1.00  0.00           H  
ATOM   2680  CB  VAL   182      65.175  81.383  76.587  1.00  0.00           C  
ATOM   2681  HB  VAL   182      66.055  81.071  77.152  1.00  0.00           H  
ATOM   2682  CG1 VAL   182      65.541  81.941  75.237  1.00  0.00           C  
ATOM   2683 HG11 VAL   182      66.182  82.814  75.365  1.00  0.00           H  
ATOM   2684 HG12 VAL   182      66.072  81.183  74.662  1.00  0.00           H  
ATOM   2685 HG13 VAL   182      64.635  82.232  74.706  1.00  0.00           H  
ATOM   2686  CG2 VAL   182      64.401  82.525  77.342  1.00  0.00           C  
ATOM   2687 HG21 VAL   182      65.056  83.388  77.465  1.00  0.00           H  
ATOM   2688 HG22 VAL   182      63.524  82.814  76.763  1.00  0.00           H  
ATOM   2689 HG23 VAL   182      64.087  82.166  78.322  1.00  0.00           H  
ATOM   2690  C   VAL   182      64.964  78.916  75.882  1.00  0.00           C  
ATOM   2691  O   VAL   182      65.894  78.434  76.536  1.00  0.00           O  
ATOM   2692  N   ASN   183      64.486  78.323  74.801  1.00  0.00           N  
ATOM   2693  H   ASN   183      63.722  78.736  74.266  1.00  0.00           H  
ATOM   2694  CA  ASN   183      64.918  77.114  74.245  1.00  0.00           C  
ATOM   2695  HA  ASN   183      65.859  76.780  74.683  1.00  0.00           H  
ATOM   2696  CB  ASN   183      63.879  75.961  74.597  1.00  0.00           C  
ATOM   2697  HB2 ASN   183      62.876  76.255  74.291  1.00  0.00           H  
ATOM   2698  HB3 ASN   183      64.127  75.054  74.047  1.00  0.00           H  
ATOM   2699  CG  ASN   183      63.910  75.687  76.109  1.00  0.00           C  
ATOM   2700  OD1 ASN   183      64.976  75.446  76.657  1.00  0.00           O  
ATOM   2701  ND2 ASN   183      62.752  75.767  76.721  1.00  0.00           N  
ATOM   2702 HD21 ASN   183      62.697  75.625  77.730  1.00  0.00           H  
ATOM   2703 HD22 ASN   183      61.907  75.973  76.188  1.00  0.00           H  
ATOM   2704  C   ASN   183      65.239  77.322  72.703  1.00  0.00           C  
ATOM   2705  O   ASN   183      64.829  78.292  72.066  1.00  0.00           O  
ATOM   2706  N   ALA   184      65.912  76.329  72.109  1.00  0.00           N  
ATOM   2707  H   ALA   184      66.313  75.535  72.607  1.00  0.00           H  
ATOM   2708  CA  ALA   184      66.132  76.310  70.627  1.00  0.00           C  
ATOM   2709  HA  ALA   184      65.406  76.932  70.102  1.00  0.00           H  
ATOM   2710  CB  ALA   184      67.498  76.919  70.295  1.00  0.00           C  
ATOM   2711  HB1 ALA   184      67.652  76.902  69.216  1.00  0.00           H  
ATOM   2712  HB2 ALA   184      67.531  77.950  70.650  1.00  0.00           H  
ATOM   2713  HB3 ALA   184      68.282  76.341  70.783  1.00  0.00           H  
ATOM   2714  C   ALA   184      65.930  74.916  70.132  1.00  0.00           C  
ATOM   2715  O   ALA   184      66.116  73.926  70.859  1.00  0.00           O  
ATOM   2716  N   VAL   185      65.671  74.823  68.834  1.00  0.00           N  
ATOM   2717  H   VAL   185      65.588  75.648  68.240  1.00  0.00           H  
ATOM   2718  CA  VAL   185      65.473  73.557  68.084  1.00  0.00           C  
ATOM   2719  HA  VAL   185      65.780  72.673  68.643  1.00  0.00           H  
ATOM   2720  CB  VAL   185      64.000  73.345  67.810  1.00  0.00           C  
ATOM   2721  HB  VAL   185      63.710  74.208  67.209  1.00  0.00           H  
ATOM   2722  CG1 VAL   185      63.731  72.031  67.009  1.00  0.00           C  
ATOM   2723 HG11 VAL   185      62.661  71.920  66.837  1.00  0.00           H  
ATOM   2724 HG12 VAL   185      64.250  72.074  66.051  1.00  0.00           H  
ATOM   2725 HG13 VAL   185      64.097  71.176  67.579  1.00  0.00           H  
ATOM   2726  CG2 VAL   185      63.129  73.331  69.087  1.00  0.00           C  
ATOM   2727 HG21 VAL   185      62.086  73.174  68.814  1.00  0.00           H  
ATOM   2728 HG22 VAL   185      63.458  72.524  69.743  1.00  0.00           H  
ATOM   2729 HG23 VAL   185      63.229  74.285  69.605  1.00  0.00           H  
ATOM   2730  C   VAL   185      66.345  73.666  66.822  1.00  0.00           C  
ATOM   2731  O   VAL   185      66.248  74.660  66.078  1.00  0.00           O  
ATOM   2732  N   CYS   186      67.138  72.642  66.574  1.00  0.00           N  
ATOM   2733  H   CYS   186      66.919  71.728  66.969  1.00  0.00           H  
ATOM   2734  CA  CYS   186      68.348  72.573  65.788  1.00  0.00           C  
ATOM   2735  HA  CYS   186      68.482  73.525  65.275  1.00  0.00           H  
ATOM   2736  CB  CYS   186      69.513  72.354  66.632  1.00  0.00           C  
ATOM   2737  HB2 CYS   186      69.540  71.307  66.933  1.00  0.00           H  
ATOM   2738  HB3 CYS   186      70.413  72.540  66.046  1.00  0.00           H  
ATOM   2739  SG  CYS   186      69.552  73.409  68.138  1.00  0.00           S  
ATOM   2740  HG  CYS   186      70.621  73.143  68.827  1.00  0.00           H  
ATOM   2741  C   CYS   186      68.227  71.467  64.768  1.00  0.00           C  
ATOM   2742  O   CYS   186      68.627  70.284  65.026  1.00  0.00           O  
ATOM   2743  N   PRO   187      67.477  71.753  63.673  1.00  0.00           N  
ATOM   2744  CD  PRO   187      66.887  73.058  63.397  1.00  0.00           C  
ATOM   2745  HD2 PRO   187      67.650  73.834  63.453  1.00  0.00           H  
ATOM   2746  HD3 PRO   187      66.134  73.296  64.147  1.00  0.00           H  
ATOM   2747  CG  PRO   187      66.273  73.043  62.045  1.00  0.00           C  
ATOM   2748  HG2 PRO   187      66.867  73.609  61.327  1.00  0.00           H  
ATOM   2749  HG3 PRO   187      65.277  73.484  62.051  1.00  0.00           H  
ATOM   2750  CB  PRO   187      66.228  71.488  61.682  1.00  0.00           C  
ATOM   2751  HB2 PRO   187      66.387  71.320  60.616  1.00  0.00           H  
ATOM   2752  HB3 PRO   187      65.266  71.043  61.935  1.00  0.00           H  
ATOM   2753  CA  PRO   187      67.334  70.914  62.500  1.00  0.00           C  
ATOM   2754  HA  PRO   187      67.094  69.883  62.761  1.00  0.00           H  
ATOM   2755  C   PRO   187      68.689  70.905  61.713  1.00  0.00           C  
ATOM   2756  O   PRO   187      69.542  71.801  61.811  1.00  0.00           O  
ATOM   2757  N   GLY   188      68.801  69.956  60.781  1.00  0.00           N  
ATOM   2758  H   GLY   188      68.167  69.161  60.708  1.00  0.00           H  
ATOM   2759  CA  GLY   188      69.893  69.972  59.732  1.00  0.00           C  
ATOM   2760  HA2 GLY   188      70.307  70.978  59.691  1.00  0.00           H  
ATOM   2761  HA3 GLY   188      70.692  69.311  60.067  1.00  0.00           H  
ATOM   2762  C   GLY   188      69.501  69.561  58.314  1.00  0.00           C  
ATOM   2763  O   GLY   188      70.301  69.803  57.394  1.00  0.00           O  
ATOM   2764  N   PHE   189      68.352  68.916  58.120  1.00  0.00           N  
ATOM   2765  H   PHE   189      67.596  68.918  58.804  1.00  0.00           H  
ATOM   2766  CA  PHE   189      68.045  68.142  56.918  1.00  0.00           C  
ATOM   2767  HA  PHE   189      68.482  68.551  56.007  1.00  0.00           H  
ATOM   2768  CB  PHE   189      68.641  66.677  57.152  1.00  0.00           C  
ATOM   2769  HB2 PHE   189      68.433  66.396  58.184  1.00  0.00           H  
ATOM   2770  HB3 PHE   189      68.084  65.988  56.515  1.00  0.00           H  
ATOM   2771  CG  PHE   189      70.128  66.441  56.899  1.00  0.00           C  
ATOM   2772  CD1 PHE   189      70.443  65.565  55.839  1.00  0.00           C  
ATOM   2773  HD1 PHE   189      69.649  65.171  55.221  1.00  0.00           H  
ATOM   2774  CE1 PHE   189      71.762  65.199  55.574  1.00  0.00           C  
ATOM   2775  HE1 PHE   189      72.012  64.563  54.737  1.00  0.00           H  
ATOM   2776  CZ  PHE   189      72.745  65.685  56.431  1.00  0.00           C  
ATOM   2777  HZ  PHE   189      73.789  65.563  56.182  1.00  0.00           H  
ATOM   2778  CE2 PHE   189      72.375  66.338  57.632  1.00  0.00           C  
ATOM   2779  HE2 PHE   189      73.130  66.514  58.384  1.00  0.00           H  
ATOM   2780  CD2 PHE   189      71.084  66.757  57.871  1.00  0.00           C  
ATOM   2781  HD2 PHE   189      70.823  67.304  58.765  1.00  0.00           H  
ATOM   2782  C   PHE   189      66.546  68.144  56.756  1.00  0.00           C  
ATOM   2783  O   PHE   189      65.919  67.140  56.374  1.00  0.00           O  
ATOM   2784  N   VAL   190      65.812  69.217  57.015  1.00  0.00           N  
ATOM   2785  H   VAL   190      66.170  70.039  57.502  1.00  0.00           H  
ATOM   2786  CA  VAL   190      64.379  69.328  56.616  1.00  0.00           C  
ATOM   2787  HA  VAL   190      63.931  68.400  56.966  1.00  0.00           H  
ATOM   2788  CB  VAL   190      63.616  70.484  57.272  1.00  0.00           C  
ATOM   2789  HB  VAL   190      64.041  71.413  56.895  1.00  0.00           H  
ATOM   2790  CG1 VAL   190      62.175  70.436  56.924  1.00  0.00           C  
ATOM   2791 HG11 VAL   190      61.658  71.267  57.404  1.00  0.00           H  
ATOM   2792 HG12 VAL   190      62.060  70.512  55.843  1.00  0.00           H  
ATOM   2793 HG13 VAL   190      61.748  69.495  57.270  1.00  0.00           H  
ATOM   2794  CG2 VAL   190      63.769  70.437  58.785  1.00  0.00           C  
ATOM   2795 HG21 VAL   190      63.219  71.266  59.232  1.00  0.00           H  
ATOM   2796 HG22 VAL   190      63.374  69.494  59.162  1.00  0.00           H  
ATOM   2797 HG23 VAL   190      64.822  70.518  59.047  1.00  0.00           H  
ATOM   2798  C   VAL   190      64.241  69.489  55.055  1.00  0.00           C  
ATOM   2799  O   VAL   190      64.976  70.257  54.449  1.00  0.00           O  
ATOM   2800  N   GLU   191      63.402  68.763  54.379  1.00  0.00           N  
ATOM   2801  H   GLU   191      62.910  67.985  54.819  1.00  0.00           H  
ATOM   2802  CA  GLU   191      63.038  68.904  52.996  1.00  0.00           C  
ATOM   2803  HA  GLU   191      63.931  68.950  52.373  1.00  0.00           H  
ATOM   2804  CB  GLU   191      62.188  67.667  52.673  1.00  0.00           C  
ATOM   2805  HB2 GLU   191      62.713  66.783  53.035  1.00  0.00           H  
ATOM   2806  HB3 GLU   191      61.254  67.734  53.232  1.00  0.00           H  
ATOM   2807  CG  GLU   191      61.856  67.467  51.180  1.00  0.00           C  
ATOM   2808  HG2 GLU   191      61.006  66.790  51.092  1.00  0.00           H  
ATOM   2809  HG3 GLU   191      61.550  68.420  50.752  1.00  0.00           H  
ATOM   2810  CD  GLU   191      63.029  66.905  50.360  1.00  0.00           C  
ATOM   2811  OE1 GLU   191      62.845  65.849  49.705  1.00  0.00           O  
ATOM   2812  OE2 GLU   191      63.966  67.673  50.063  1.00  0.00           O  
ATOM   2813  C   GLU   191      62.373  70.244  52.620  1.00  0.00           C  
ATOM   2814  O   GLU   191      61.171  70.426  52.781  1.00  0.00           O  
ATOM   2815  N   THR   192      63.200  71.206  52.284  1.00  0.00           N  
ATOM   2816  H   THR   192      64.209  71.060  52.305  1.00  0.00           H  
ATOM   2817  CA  THR   192      62.849  72.609  51.834  1.00  0.00           C  
ATOM   2818  HA  THR   192      61.775  72.582  51.644  1.00  0.00           H  
ATOM   2819  CB  THR   192      63.249  73.637  53.003  1.00  0.00           C  
ATOM   2820  HB  THR   192      62.811  74.605  52.759  1.00  0.00           H  
ATOM   2821  CG2 THR   192      62.683  73.209  54.324  1.00  0.00           C  
ATOM   2822 HG21 THR   192      62.972  73.925  55.094  1.00  0.00           H  
ATOM   2823 HG22 THR   192      61.595  73.168  54.258  1.00  0.00           H  
ATOM   2824 HG23 THR   192      63.069  72.223  54.583  1.00  0.00           H  
ATOM   2825  OG1 THR   192      64.628  73.801  53.070  1.00  0.00           O  
ATOM   2826  HG1 THR   192      64.838  74.598  53.600  1.00  0.00           H  
ATOM   2827  C   THR   192      63.419  73.077  50.518  1.00  0.00           C  
ATOM   2828  O   THR   192      64.081  72.299  49.861  1.00  0.00           O  
ATOM   2829  N   PRO   193      63.104  74.270  50.014  1.00  0.00           N  
ATOM   2830  CD  PRO   193      61.770  74.984  50.209  1.00  0.00           C  
ATOM   2831  HD2 PRO   193      61.744  75.479  51.180  1.00  0.00           H  
ATOM   2832  HD3 PRO   193      60.951  74.266  50.195  1.00  0.00           H  
ATOM   2833  CG  PRO   193      61.605  75.988  49.107  1.00  0.00           C  
ATOM   2834  HG2 PRO   193      61.148  76.917  49.450  1.00  0.00           H  
ATOM   2835  HG3 PRO   193      60.989  75.614  48.288  1.00  0.00           H  
ATOM   2836  CB  PRO   193      63.082  76.167  48.706  1.00  0.00           C  
ATOM   2837  HB2 PRO   193      63.568  76.894  49.356  1.00  0.00           H  
ATOM   2838  HB3 PRO   193      63.157  76.550  47.688  1.00  0.00           H  
ATOM   2839  CA  PRO   193      63.774  74.802  48.815  1.00  0.00           C  
ATOM   2840  HA  PRO   193      63.686  74.184  47.923  1.00  0.00           H  
ATOM   2841  C   PRO   193      65.302  74.907  49.002  1.00  0.00           C  
ATOM   2842  O   PRO   193      66.081  74.764  48.078  1.00  0.00           O  
ATOM   2843  N   MET   194      65.837  75.183  50.193  1.00  0.00           N  
ATOM   2844  H   MET   194      65.275  75.435  51.007  1.00  0.00           H  
ATOM   2845  CA  MET   194      67.315  75.153  50.474  1.00  0.00           C  
ATOM   2846  HA  MET   194      67.885  75.739  49.753  1.00  0.00           H  
ATOM   2847  CB  MET   194      67.569  75.783  51.835  1.00  0.00           C  
ATOM   2848  HB2 MET   194      67.173  76.797  51.872  1.00  0.00           H  
ATOM   2849  HB3 MET   194      67.070  75.217  52.621  1.00  0.00           H  
ATOM   2850  CG  MET   194      69.120  75.786  52.053  1.00  0.00           C  
ATOM   2851  HG2 MET   194      69.524  74.950  51.481  1.00  0.00           H  
ATOM   2852  HG3 MET   194      69.506  76.699  51.599  1.00  0.00           H  
ATOM   2853  SD  MET   194      69.818  75.683  53.707  1.00  0.00           S  
ATOM   2854  CE  MET   194      69.602  74.010  54.109  1.00  0.00           C  
ATOM   2855  HE1 MET   194      69.995  73.822  55.108  1.00  0.00           H  
ATOM   2856  HE2 MET   194      68.541  73.763  54.084  1.00  0.00           H  
ATOM   2857  HE3 MET   194      70.136  73.390  53.387  1.00  0.00           H  
ATOM   2858  C   MET   194      67.807  73.677  50.353  1.00  0.00           C  
ATOM   2859  O   MET   194      68.829  73.445  49.798  1.00  0.00           O  
ATOM   2860  N   ALA   195      66.981  72.687  50.712  1.00  0.00           N  
ATOM   2861  H   ALA   195      66.064  72.826  51.139  1.00  0.00           H  
ATOM   2862  CA  ALA   195      67.356  71.301  50.508  1.00  0.00           C  
ATOM   2863  HA  ALA   195      68.281  71.148  51.065  1.00  0.00           H  
ATOM   2864  CB  ALA   195      66.331  70.319  51.072  1.00  0.00           C  
ATOM   2865  HB1 ALA   195      66.667  69.298  50.889  1.00  0.00           H  
ATOM   2866  HB2 ALA   195      66.225  70.478  52.146  1.00  0.00           H  
ATOM   2867  HB3 ALA   195      65.369  70.477  50.585  1.00  0.00           H  
ATOM   2868  C   ALA   195      67.615  71.015  49.009  1.00  0.00           C  
ATOM   2869  O   ALA   195      68.544  70.342  48.572  1.00  0.00           O  
ATOM   2870  N   ALA   196      66.676  71.464  48.242  1.00  0.00           N  
ATOM   2871  H   ALA   196      65.873  71.975  48.609  1.00  0.00           H  
ATOM   2872  CA  ALA   196      66.637  71.309  46.763  1.00  0.00           C  
ATOM   2873  HA  ALA   196      66.796  70.254  46.535  1.00  0.00           H  
ATOM   2874  CB  ALA   196      65.272  71.675  46.179  1.00  0.00           C  
ATOM   2875  HB1 ALA   196      65.292  71.544  45.097  1.00  0.00           H  
ATOM   2876  HB2 ALA   196      64.507  71.028  46.609  1.00  0.00           H  
ATOM   2877  HB3 ALA   196      65.043  72.713  46.415  1.00  0.00           H  
ATOM   2878  C   ALA   196      67.765  72.128  46.113  1.00  0.00           C  
ATOM   2879  O   ALA   196      68.426  71.631  45.228  1.00  0.00           O  
ATOM   2880  N   SER   197      68.149  73.297  46.702  1.00  0.00           N  
ATOM   2881  H   SER   197      67.576  73.715  47.435  1.00  0.00           H  
ATOM   2882  CA  SER   197      69.335  74.114  46.438  1.00  0.00           C  
ATOM   2883  HA  SER   197      69.515  74.152  45.364  1.00  0.00           H  
ATOM   2884  CB  SER   197      69.023  75.563  46.982  1.00  0.00           C  
ATOM   2885  HB2 SER   197      68.941  75.547  48.069  1.00  0.00           H  
ATOM   2886  HB3 SER   197      69.837  76.242  46.734  1.00  0.00           H  
ATOM   2887  OG  SER   197      67.805  76.021  46.403  1.00  0.00           O  
ATOM   2888  HG  SER   197      67.046  75.675  46.918  1.00  0.00           H  
ATOM   2889  C   SER   197      70.678  73.513  46.908  1.00  0.00           C  
ATOM   2890  O   SER   197      71.695  73.823  46.270  1.00  0.00           O  
ATOM   2891  N   VAL   198      70.806  72.686  47.916  1.00  0.00           N  
ATOM   2892  H   VAL   198      70.033  72.487  48.550  1.00  0.00           H  
ATOM   2893  CA  VAL   198      72.051  71.942  48.276  1.00  0.00           C  
ATOM   2894  HA  VAL   198      72.960  72.541  48.237  1.00  0.00           H  
ATOM   2895  CB  VAL   198      71.999  71.540  49.719  1.00  0.00           C  
ATOM   2896  HB  VAL   198      71.005  71.114  49.849  1.00  0.00           H  
ATOM   2897  CG1 VAL   198      73.051  70.449  50.095  1.00  0.00           C  
ATOM   2898 HG11 VAL   198      72.958  70.204  51.153  1.00  0.00           H  
ATOM   2899 HG12 VAL   198      72.876  69.553  49.499  1.00  0.00           H  
ATOM   2900 HG13 VAL   198      74.054  70.826  49.896  1.00  0.00           H  
ATOM   2901  CG2 VAL   198      72.165  72.749  50.672  1.00  0.00           C  
ATOM   2902 HG21 VAL   198      72.120  72.405  51.706  1.00  0.00           H  
ATOM   2903 HG22 VAL   198      73.127  73.226  50.490  1.00  0.00           H  
ATOM   2904 HG23 VAL   198      71.364  73.465  50.493  1.00  0.00           H  
ATOM   2905  C   VAL   198      72.274  70.834  47.197  1.00  0.00           C  
ATOM   2906  O   VAL   198      73.377  70.773  46.675  1.00  0.00           O  
ATOM   2907  N   ARG   199      71.245  70.082  46.855  1.00  0.00           N  
ATOM   2908  H   ARG   199      70.332  70.126  47.309  1.00  0.00           H  
ATOM   2909  CA  ARG   199      71.336  69.060  45.726  1.00  0.00           C  
ATOM   2910  HA  ARG   199      72.137  68.354  45.946  1.00  0.00           H  
ATOM   2911  CB  ARG   199      69.981  68.301  45.631  1.00  0.00           C  
ATOM   2912  HB2 ARG   199      69.168  69.021  45.541  1.00  0.00           H  
ATOM   2913  HB3 ARG   199      69.970  67.694  44.727  1.00  0.00           H  
ATOM   2914  CG  ARG   199      69.732  67.402  46.850  1.00  0.00           C  
ATOM   2915  HG2 ARG   199      70.616  66.786  47.015  1.00  0.00           H  
ATOM   2916  HG3 ARG   199      69.615  68.034  47.730  1.00  0.00           H  
ATOM   2917  CD  ARG   199      68.513  66.485  46.746  1.00  0.00           C  
ATOM   2918  HD2 ARG   199      68.682  65.797  45.917  1.00  0.00           H  
ATOM   2919  HD3 ARG   199      68.466  65.885  47.654  1.00  0.00           H  
ATOM   2920  NE  ARG   199      67.193  67.119  46.549  1.00  0.00           N  
ATOM   2921  HE  ARG   199      66.968  67.445  45.609  1.00  0.00           H  
ATOM   2922  CZ  ARG   199      66.262  67.302  47.504  1.00  0.00           C  
ATOM   2923  NH1 ARG   199      66.466  67.262  48.761  1.00  0.00           N  
ATOM   2924 HH11 ARG   199      67.402  67.075  49.121  1.00  0.00           H  
ATOM   2925 HH12 ARG   199      65.692  67.413  49.407  1.00  0.00           H  
ATOM   2926  NH2 ARG   199      64.986  67.337  47.239  1.00  0.00           N  
ATOM   2927 HH21 ARG   199      64.661  67.222  46.279  1.00  0.00           H  
ATOM   2928 HH22 ARG   199      64.314  67.478  47.993  1.00  0.00           H  
ATOM   2929  C   ARG   199      71.681  69.697  44.451  1.00  0.00           C  
ATOM   2930  O   ARG   199      72.453  69.189  43.628  1.00  0.00           O  
ATOM   2931  N   GLU   200      71.083  70.807  44.149  1.00  0.00           N  
ATOM   2932  H   GLU   200      70.440  71.281  44.783  1.00  0.00           H  
ATOM   2933  CA  GLU   200      71.263  71.508  42.860  1.00  0.00           C  
ATOM   2934  HA  GLU   200      71.067  70.891  41.983  1.00  0.00           H  
ATOM   2935  CB  GLU   200      70.288  72.690  42.943  1.00  0.00           C  
ATOM   2936  HB2 GLU   200      69.305  72.331  42.636  1.00  0.00           H  
ATOM   2937  HB3 GLU   200      70.207  72.981  43.991  1.00  0.00           H  
ATOM   2938  CG  GLU   200      70.595  73.958  42.130  1.00  0.00           C  
ATOM   2939  HG2 GLU   200      71.002  74.733  42.780  1.00  0.00           H  
ATOM   2940  HG3 GLU   200      71.350  73.747  41.373  1.00  0.00           H  
ATOM   2941  CD  GLU   200      69.311  74.441  41.473  1.00  0.00           C  
ATOM   2942  OE1 GLU   200      68.792  75.504  41.838  1.00  0.00           O  
ATOM   2943  OE2 GLU   200      68.846  73.683  40.548  1.00  0.00           O  
ATOM   2944  C   GLU   200      72.751  71.990  42.754  1.00  0.00           C  
ATOM   2945  O   GLU   200      73.483  71.619  41.814  1.00  0.00           O  
ATOM   2946  N   HIE   201      73.312  72.752  43.756  1.00  0.00           N  
ATOM   2947  H   HIE   201      72.665  73.104  44.447  1.00  0.00           H  
ATOM   2948  CA  HIE   201      74.710  73.105  43.882  1.00  0.00           C  
ATOM   2949  HA  HIE   201      74.985  73.798  43.086  1.00  0.00           H  
ATOM   2950  CB  HIE   201      74.975  73.760  45.199  1.00  0.00           C  
ATOM   2951  HB2 HIE   201      74.443  74.708  45.286  1.00  0.00           H  
ATOM   2952  HB3 HIE   201      74.620  73.071  45.965  1.00  0.00           H  
ATOM   2953  CG  HIE   201      76.475  74.058  45.524  1.00  0.00           C  
ATOM   2954  ND1 HIE   201      77.396  73.197  46.198  1.00  0.00           N  
ATOM   2955  CE1 HIE   201      78.520  73.947  46.288  1.00  0.00           C  
ATOM   2956  HE1 HIE   201      79.377  73.506  46.795  1.00  0.00           H  
ATOM   2957  NE2 HIE   201      78.361  75.143  45.711  1.00  0.00           N  
ATOM   2958  HE2 HIE   201      79.068  75.860  45.631  1.00  0.00           H  
ATOM   2959  CD2 HIE   201      77.060  75.249  45.234  1.00  0.00           C  
ATOM   2960  HD2 HIE   201      76.731  76.168  44.750  1.00  0.00           H  
ATOM   2961  C   HIE   201      75.615  71.809  43.739  1.00  0.00           C  
ATOM   2962  O   HIE   201      76.525  71.688  42.884  1.00  0.00           O  
ATOM   2963  N   TYR   202      75.358  70.790  44.562  1.00  0.00           N  
ATOM   2964  H   TYR   202      74.623  70.795  45.268  1.00  0.00           H  
ATOM   2965  CA  TYR   202      76.160  69.529  44.504  1.00  0.00           C  
ATOM   2966  HA  TYR   202      77.198  69.776  44.728  1.00  0.00           H  
ATOM   2967  CB  TYR   202      75.492  68.540  45.504  1.00  0.00           C  
ATOM   2968  HB2 TYR   202      75.447  69.015  46.483  1.00  0.00           H  
ATOM   2969  HB3 TYR   202      74.464  68.368  45.185  1.00  0.00           H  
ATOM   2970  CG  TYR   202      76.181  67.200  45.650  1.00  0.00           C  
ATOM   2971  CD1 TYR   202      76.054  66.103  44.750  1.00  0.00           C  
ATOM   2972  HD1 TYR   202      75.458  66.243  43.862  1.00  0.00           H  
ATOM   2973  CE1 TYR   202      76.655  64.850  44.949  1.00  0.00           C  
ATOM   2974  HE1 TYR   202      76.467  64.030  44.272  1.00  0.00           H  
ATOM   2975  CZ  TYR   202      77.535  64.690  46.082  1.00  0.00           C  
ATOM   2976  OH  TYR   202      78.086  63.439  46.301  1.00  0.00           O  
ATOM   2977  HH  TYR   202      78.660  63.470  47.096  1.00  0.00           H  
ATOM   2978  CE2 TYR   202      77.511  65.657  46.997  1.00  0.00           C  
ATOM   2979  HE2 TYR   202      77.943  65.444  47.962  1.00  0.00           H  
ATOM   2980  CD2 TYR   202      76.942  66.979  46.783  1.00  0.00           C  
ATOM   2981  HD2 TYR   202      77.112  67.773  47.497  1.00  0.00           H  
ATOM   2982  C   TYR   202      76.112  68.817  43.068  1.00  0.00           C  
ATOM   2983  O   TYR   202      77.125  68.295  42.630  1.00  0.00           O  
ATOM   2984  N   SER   203      74.970  68.846  42.281  1.00  0.00           N  
ATOM   2985  H   SER   203      74.073  69.174  42.640  1.00  0.00           H  
ATOM   2986  CA  SER   203      74.898  68.434  40.896  1.00  0.00           C  
ATOM   2987  HA  SER   203      75.443  67.490  40.935  1.00  0.00           H  
ATOM   2988  CB  SER   203      73.478  68.248  40.375  1.00  0.00           C  
ATOM   2989  HB2 SER   203      73.012  69.214  40.178  1.00  0.00           H  
ATOM   2990  HB3 SER   203      73.482  67.698  39.433  1.00  0.00           H  
ATOM   2991  OG  SER   203      72.729  67.516  41.391  1.00  0.00           O  
ATOM   2992  HG  SER   203      72.537  68.109  42.147  1.00  0.00           H  
ATOM   2993  C   SER   203      75.553  69.415  39.888  1.00  0.00           C  
ATOM   2994  O   SER   203      75.732  69.051  38.705  1.00  0.00           O  
ATOM   2995  N   ASP   204      75.955  70.595  40.323  1.00  0.00           N  
ATOM   2996  H   ASP   204      75.667  70.960  41.231  1.00  0.00           H  
ATOM   2997  CA  ASP   204      76.802  71.483  39.627  1.00  0.00           C  
ATOM   2998  HA  ASP   204      76.523  71.419  38.575  1.00  0.00           H  
ATOM   2999  CB  ASP   204      76.601  72.937  39.973  1.00  0.00           C  
ATOM   3000  HB2 ASP   204      76.547  73.021  41.058  1.00  0.00           H  
ATOM   3001  HB3 ASP   204      77.487  73.485  39.654  1.00  0.00           H  
ATOM   3002  CG  ASP   204      75.333  73.661  39.363  1.00  0.00           C  
ATOM   3003  OD1 ASP   204      75.108  74.877  39.713  1.00  0.00           O  
ATOM   3004  OD2 ASP   204      74.688  72.976  38.524  1.00  0.00           O  
ATOM   3005  C   ASP   204      78.283  71.042  39.793  1.00  0.00           C  
ATOM   3006  O   ASP   204      79.014  70.860  38.789  1.00  0.00           O  
ATOM   3007  N   ILE   205      78.742  70.875  41.038  1.00  0.00           N  
ATOM   3008  H   ILE   205      78.124  71.033  41.834  1.00  0.00           H  
ATOM   3009  CA  ILE   205      80.056  70.480  41.482  1.00  0.00           C  
ATOM   3010  HA  ILE   205      80.758  71.205  41.073  1.00  0.00           H  
ATOM   3011  CB  ILE   205      80.339  70.635  42.982  1.00  0.00           C  
ATOM   3012  HB  ILE   205      79.574  70.096  43.542  1.00  0.00           H  
ATOM   3013  CG2 ILE   205      81.725  69.967  43.360  1.00  0.00           C  
ATOM   3014 HG21 ILE   205      81.909  70.088  44.427  1.00  0.00           H  
ATOM   3015 HG22 ILE   205      81.697  68.905  43.115  1.00  0.00           H  
ATOM   3016 HG23 ILE   205      82.527  70.447  42.799  1.00  0.00           H  
ATOM   3017  CG1 ILE   205      80.217  72.116  43.435  1.00  0.00           C  
ATOM   3018 HG12 ILE   205      79.188  72.444  43.292  1.00  0.00           H  
ATOM   3019 HG13 ILE   205      80.424  72.175  44.504  1.00  0.00           H  
ATOM   3020  CD1 ILE   205      81.181  73.108  42.671  1.00  0.00           C  
ATOM   3021 HD11 ILE   205      81.033  74.121  43.047  1.00  0.00           H  
ATOM   3022 HD12 ILE   205      82.216  72.809  42.835  1.00  0.00           H  
ATOM   3023 HD13 ILE   205      80.960  73.081  41.604  1.00  0.00           H  
ATOM   3024  C   ILE   205      80.393  69.074  40.901  1.00  0.00           C  
ATOM   3025  O   ILE   205      81.270  68.901  40.102  1.00  0.00           O  
ATOM   3026  N   TRP   206      79.497  68.095  41.102  1.00  0.00           N  
ATOM   3027  H   TRP   206      78.637  68.260  41.624  1.00  0.00           H  
ATOM   3028  CA  TRP   206      79.602  66.724  40.636  1.00  0.00           C  
ATOM   3029  HA  TRP   206      80.622  66.622  40.265  1.00  0.00           H  
ATOM   3030  CB  TRP   206      79.387  65.758  41.808  1.00  0.00           C  
ATOM   3031  HB2 TRP   206      78.380  65.930  42.188  1.00  0.00           H  
ATOM   3032  HB3 TRP   206      79.406  64.747  41.402  1.00  0.00           H  
ATOM   3033  CG  TRP   206      80.327  65.785  42.994  1.00  0.00           C  
ATOM   3034  CD1 TRP   206      80.133  66.479  44.081  1.00  0.00           C  
ATOM   3035  HD1 TRP   206      79.378  67.238  44.224  1.00  0.00           H  
ATOM   3036  NE1 TRP   206      81.050  66.077  45.001  1.00  0.00           N  
ATOM   3037  HE1 TRP   206      80.980  66.347  45.983  1.00  0.00           H  
ATOM   3038  CE2 TRP   206      82.066  65.297  44.542  1.00  0.00           C  
ATOM   3039  CZ2 TRP   206      83.266  64.803  45.124  1.00  0.00           C  
ATOM   3040  HZ2 TRP   206      83.498  65.015  46.157  1.00  0.00           H  
ATOM   3041  CH2 TRP   206      84.130  64.052  44.359  1.00  0.00           C  
ATOM   3042  HH2 TRP   206      85.086  63.727  44.742  1.00  0.00           H  
ATOM   3043  CZ3 TRP   206      83.700  63.717  43.027  1.00  0.00           C  
ATOM   3044  HZ3 TRP   206      84.368  63.150  42.395  1.00  0.00           H  
ATOM   3045  CE3 TRP   206      82.439  64.099  42.511  1.00  0.00           C  
ATOM   3046  HE3 TRP   206      82.105  63.703  41.563  1.00  0.00           H  
ATOM   3047  CD2 TRP   206      81.597  65.012  43.240  1.00  0.00           C  
ATOM   3048  C   TRP   206      78.781  66.349  39.367  1.00  0.00           C  
ATOM   3049  O   TRP   206      77.720  66.915  39.172  1.00  0.00           O  
ATOM   3050  N   GLU   207      79.292  65.548  38.454  1.00  0.00           N  
ATOM   3051  H   GLU   207      80.228  65.161  38.577  1.00  0.00           H  
ATOM   3052  CA  GLU   207      78.700  65.093  37.208  1.00  0.00           C  
ATOM   3053  HA  GLU   207      78.085  65.853  36.728  1.00  0.00           H  
ATOM   3054  CB  GLU   207      79.840  64.802  36.206  1.00  0.00           C  
ATOM   3055  HB2 GLU   207      80.582  64.176  36.702  1.00  0.00           H  
ATOM   3056  HB3 GLU   207      79.431  64.219  35.382  1.00  0.00           H  
ATOM   3057  CG  GLU   207      80.545  66.014  35.631  1.00  0.00           C  
ATOM   3058  HG2 GLU   207      79.821  66.574  35.039  1.00  0.00           H  
ATOM   3059  HG3 GLU   207      80.841  66.655  36.461  1.00  0.00           H  
ATOM   3060  CD  GLU   207      81.787  65.770  34.753  1.00  0.00           C  
ATOM   3061  OE1 GLU   207      82.814  66.486  35.039  1.00  0.00           O  
ATOM   3062  OE2 GLU   207      81.697  64.857  33.898  1.00  0.00           O  
ATOM   3063  C   GLU   207      77.724  63.972  37.480  1.00  0.00           C  
ATOM   3064  O   GLU   207      77.903  62.769  37.369  1.00  0.00           O  
ATOM   3065  N   VAL   208      76.547  64.384  38.063  1.00  0.00           N  
ATOM   3066  H   VAL   208      76.380  65.383  38.186  1.00  0.00           H  
ATOM   3067  CA  VAL   208      75.335  63.573  38.609  1.00  0.00           C  
ATOM   3068  HA  VAL   208      75.335  62.642  38.040  1.00  0.00           H  
ATOM   3069  CB  VAL   208      75.528  63.213  40.193  1.00  0.00           C  
ATOM   3070  HB  VAL   208      74.760  62.453  40.337  1.00  0.00           H  
ATOM   3071  CG1 VAL   208      76.847  62.557  40.608  1.00  0.00           C  
ATOM   3072 HG11 VAL   208      76.841  62.374  41.682  1.00  0.00           H  
ATOM   3073 HG12 VAL   208      76.966  61.611  40.079  1.00  0.00           H  
ATOM   3074 HG13 VAL   208      77.678  63.219  40.358  1.00  0.00           H  
ATOM   3075  CG2 VAL   208      75.294  64.473  41.117  1.00  0.00           C  
ATOM   3076 HG21 VAL   208      75.432  64.188  42.161  1.00  0.00           H  
ATOM   3077 HG22 VAL   208      76.008  65.254  40.856  1.00  0.00           H  
ATOM   3078 HG23 VAL   208      74.280  64.845  40.975  1.00  0.00           H  
ATOM   3079  C   VAL   208      74.007  64.169  38.331  1.00  0.00           C  
ATOM   3080  O   VAL   208      73.924  65.391  38.216  1.00  0.00           O  
ATOM   3081  N   SER   209      72.979  63.337  38.389  1.00  0.00           N  
ATOM   3082  H   SER   209      73.123  62.328  38.356  1.00  0.00           H  
ATOM   3083  CA  SER   209      71.551  63.673  38.501  1.00  0.00           C  
ATOM   3084  HA  SER   209      71.322  64.426  37.747  1.00  0.00           H  
ATOM   3085  CB  SER   209      70.783  62.355  38.346  1.00  0.00           C  
ATOM   3086  HB2 SER   209      71.014  61.892  37.387  1.00  0.00           H  
ATOM   3087  HB3 SER   209      71.081  61.649  39.121  1.00  0.00           H  
ATOM   3088  OG  SER   209      69.399  62.627  38.438  1.00  0.00           O  
ATOM   3089  HG  SER   209      68.892  61.829  38.182  1.00  0.00           H  
ATOM   3090  C   SER   209      71.163  64.248  39.883  1.00  0.00           C  
ATOM   3091  O   SER   209      71.588  63.794  40.907  1.00  0.00           O  
ATOM   3092  N   THR   210      70.265  65.288  39.956  1.00  0.00           N  
ATOM   3093  H   THR   210      69.951  65.812  39.139  1.00  0.00           H  
ATOM   3094  CA  THR   210      69.667  65.748  41.216  1.00  0.00           C  
ATOM   3095  HA  THR   210      70.521  66.060  41.818  1.00  0.00           H  
ATOM   3096  CB  THR   210      68.722  66.990  41.058  1.00  0.00           C  
ATOM   3097  HB  THR   210      68.294  67.163  42.045  1.00  0.00           H  
ATOM   3098  CG2 THR   210      69.502  68.186  40.617  1.00  0.00           C  
ATOM   3099 HG21 THR   210      68.831  69.039  40.513  1.00  0.00           H  
ATOM   3100 HG22 THR   210      70.267  68.416  41.359  1.00  0.00           H  
ATOM   3101 HG23 THR   210      69.977  67.978  39.658  1.00  0.00           H  
ATOM   3102  OG1 THR   210      67.589  66.768  40.153  1.00  0.00           O  
ATOM   3103  HG1 THR   210      67.044  67.582  40.106  1.00  0.00           H  
ATOM   3104  C   THR   210      68.908  64.624  41.942  1.00  0.00           C  
ATOM   3105  O   THR   210      68.799  64.738  43.138  1.00  0.00           O  
ATOM   3106  N   GLU   211      68.299  63.636  41.237  1.00  0.00           N  
ATOM   3107  H   GLU   211      68.156  63.705  40.229  1.00  0.00           H  
ATOM   3108  CA  GLU   211      67.780  62.380  41.792  1.00  0.00           C  
ATOM   3109  HA  GLU   211      67.130  62.615  42.635  1.00  0.00           H  
ATOM   3110  CB  GLU   211      66.996  61.654  40.671  1.00  0.00           C  
ATOM   3111  HB2 GLU   211      66.474  62.402  40.073  1.00  0.00           H  
ATOM   3112  HB3 GLU   211      67.710  61.159  40.011  1.00  0.00           H  
ATOM   3113  CG  GLU   211      65.986  60.624  41.152  1.00  0.00           C  
ATOM   3114  HG2 GLU   211      65.655  60.065  40.278  1.00  0.00           H  
ATOM   3115  HG3 GLU   211      66.521  59.925  41.795  1.00  0.00           H  
ATOM   3116  CD  GLU   211      64.763  61.049  41.889  1.00  0.00           C  
ATOM   3117  OE1 GLU   211      64.376  60.435  42.930  1.00  0.00           O  
ATOM   3118  OE2 GLU   211      64.328  62.220  41.689  1.00  0.00           O  
ATOM   3119  C   GLU   211      68.877  61.472  42.378  1.00  0.00           C  
ATOM   3120  O   GLU   211      68.628  60.691  43.288  1.00  0.00           O  
ATOM   3121  N   GLU   212      70.131  61.534  41.823  1.00  0.00           N  
ATOM   3122  H   GLU   212      70.331  62.066  40.975  1.00  0.00           H  
ATOM   3123  CA  GLU   212      71.353  60.831  42.390  1.00  0.00           C  
ATOM   3124  HA  GLU   212      71.032  59.869  42.787  1.00  0.00           H  
ATOM   3125  CB  GLU   212      72.431  60.427  41.321  1.00  0.00           C  
ATOM   3126  HB2 GLU   212      71.981  59.725  40.621  1.00  0.00           H  
ATOM   3127  HB3 GLU   212      72.706  61.314  40.750  1.00  0.00           H  
ATOM   3128  CG  GLU   212      73.684  59.811  41.881  1.00  0.00           C  
ATOM   3129  HG2 GLU   212      74.362  59.595  41.055  1.00  0.00           H  
ATOM   3130  HG3 GLU   212      74.179  60.548  42.515  1.00  0.00           H  
ATOM   3131  CD  GLU   212      73.485  58.511  42.705  1.00  0.00           C  
ATOM   3132  OE1 GLU   212      72.388  57.903  42.559  1.00  0.00           O  
ATOM   3133  OE2 GLU   212      74.415  58.108  43.479  1.00  0.00           O  
ATOM   3134  C   GLU   212      71.938  61.712  43.546  1.00  0.00           C  
ATOM   3135  O   GLU   212      72.196  61.195  44.599  1.00  0.00           O  
ATOM   3136  N   ALA   213      72.041  63.047  43.470  1.00  0.00           N  
ATOM   3137  H   ALA   213      71.918  63.557  42.596  1.00  0.00           H  
ATOM   3138  CA  ALA   213      72.330  63.907  44.590  1.00  0.00           C  
ATOM   3139  HA  ALA   213      73.319  63.617  44.945  1.00  0.00           H  
ATOM   3140  CB  ALA   213      72.292  65.377  44.119  1.00  0.00           C  
ATOM   3141  HB1 ALA   213      72.510  66.034  44.961  1.00  0.00           H  
ATOM   3142  HB2 ALA   213      73.038  65.528  43.337  1.00  0.00           H  
ATOM   3143  HB3 ALA   213      71.302  65.608  43.726  1.00  0.00           H  
ATOM   3144  C   ALA   213      71.362  63.733  45.814  1.00  0.00           C  
ATOM   3145  O   ALA   213      71.718  64.043  46.947  1.00  0.00           O  
ATOM   3146  N   PHE   214      70.150  63.295  45.594  1.00  0.00           N  
ATOM   3147  H   PHE   214      69.800  63.070  44.663  1.00  0.00           H  
ATOM   3148  CA  PHE   214      69.172  63.080  46.647  1.00  0.00           C  
ATOM   3149  HA  PHE   214      69.155  63.993  47.241  1.00  0.00           H  
ATOM   3150  CB  PHE   214      67.763  62.669  46.010  1.00  0.00           C  
ATOM   3151  HB2 PHE   214      67.457  63.420  45.281  1.00  0.00           H  
ATOM   3152  HB3 PHE   214      67.865  61.727  45.471  1.00  0.00           H  
ATOM   3153  CG  PHE   214      66.692  62.531  47.082  1.00  0.00           C  
ATOM   3154  CD1 PHE   214      66.209  61.335  47.653  1.00  0.00           C  
ATOM   3155  HD1 PHE   214      66.656  60.393  47.372  1.00  0.00           H  
ATOM   3156  CE1 PHE   214      65.155  61.354  48.584  1.00  0.00           C  
ATOM   3157  HE1 PHE   214      64.847  60.425  49.041  1.00  0.00           H  
ATOM   3158  CZ  PHE   214      64.495  62.527  48.938  1.00  0.00           C  
ATOM   3159  HZ  PHE   214      63.695  62.534  49.662  1.00  0.00           H  
ATOM   3160  CE2 PHE   214      64.927  63.707  48.299  1.00  0.00           C  
ATOM   3161  HE2 PHE   214      64.445  64.645  48.536  1.00  0.00           H  
ATOM   3162  CD2 PHE   214      65.933  63.687  47.395  1.00  0.00           C  
ATOM   3163  HD2 PHE   214      66.172  64.606  46.880  1.00  0.00           H  
ATOM   3164  C   PHE   214      69.525  61.767  47.456  1.00  0.00           C  
ATOM   3165  O   PHE   214      69.369  61.698  48.679  1.00  0.00           O  
ATOM   3166  N   ASP   215      70.078  60.770  46.764  1.00  0.00           N  
ATOM   3167  H   ASP   215      70.200  60.816  45.752  1.00  0.00           H  
ATOM   3168  CA  ASP   215      70.570  59.510  47.338  1.00  0.00           C  
ATOM   3169  HA  ASP   215      69.880  59.055  48.048  1.00  0.00           H  
ATOM   3170  CB  ASP   215      70.783  58.478  46.095  1.00  0.00           C  
ATOM   3171  HB2 ASP   215      70.121  58.750  45.273  1.00  0.00           H  
ATOM   3172  HB3 ASP   215      71.804  58.554  45.721  1.00  0.00           H  
ATOM   3173  CG  ASP   215      70.493  57.021  46.545  1.00  0.00           C  
ATOM   3174  OD1 ASP   215      70.235  56.796  47.745  1.00  0.00           O  
ATOM   3175  OD2 ASP   215      70.535  56.085  45.709  1.00  0.00           O  
ATOM   3176  C   ASP   215      71.889  59.818  48.106  1.00  0.00           C  
ATOM   3177  O   ASP   215      72.062  59.360  49.205  1.00  0.00           O  
ATOM   3178  N   ARG   216      72.786  60.598  47.510  1.00  0.00           N  
ATOM   3179  H   ARG   216      72.612  60.970  46.576  1.00  0.00           H  
ATOM   3180  CA  ARG   216      74.085  61.039  48.026  1.00  0.00           C  
ATOM   3181  HA  ARG   216      74.728  60.169  48.164  1.00  0.00           H  
ATOM   3182  CB  ARG   216      74.754  62.001  47.024  1.00  0.00           C  
ATOM   3183  HB2 ARG   216      74.110  62.868  46.864  1.00  0.00           H  
ATOM   3184  HB3 ARG   216      75.690  62.373  47.441  1.00  0.00           H  
ATOM   3185  CG  ARG   216      75.037  61.295  45.647  1.00  0.00           C  
ATOM   3186  HG2 ARG   216      74.202  60.660  45.351  1.00  0.00           H  
ATOM   3187  HG3 ARG   216      75.180  62.026  44.850  1.00  0.00           H  
ATOM   3188  CD  ARG   216      76.298  60.476  45.873  1.00  0.00           C  
ATOM   3189  HD2 ARG   216      77.144  61.132  46.080  1.00  0.00           H  
ATOM   3190  HD3 ARG   216      76.178  59.828  46.742  1.00  0.00           H  
ATOM   3191  NE  ARG   216      76.562  59.664  44.660  1.00  0.00           N  
ATOM   3192  HE  ARG   216      75.753  59.111  44.378  1.00  0.00           H  
ATOM   3193  CZ  ARG   216      77.540  59.498  43.906  1.00  0.00           C  
ATOM   3194  NH1 ARG   216      78.660  60.084  44.173  1.00  0.00           N  
ATOM   3195 HH11 ARG   216      78.740  60.679  44.997  1.00  0.00           H  
ATOM   3196 HH12 ARG   216      79.463  59.953  43.559  1.00  0.00           H  
ATOM   3197  NH2 ARG   216      77.440  58.843  42.774  1.00  0.00           N  
ATOM   3198 HH21 ARG   216      76.541  58.451  42.489  1.00  0.00           H  
ATOM   3199 HH22 ARG   216      78.259  58.725  42.178  1.00  0.00           H  
ATOM   3200  C   ARG   216      73.887  61.765  49.421  1.00  0.00           C  
ATOM   3201  O   ARG   216      74.600  61.478  50.432  1.00  0.00           O  
ATOM   3202  N   ILE   217      72.951  62.673  49.460  1.00  0.00           N  
ATOM   3203  H   ILE   217      72.360  62.962  48.679  1.00  0.00           H  
ATOM   3204  CA  ILE   217      72.708  63.369  50.788  1.00  0.00           C  
ATOM   3205  HA  ILE   217      73.633  63.406  51.363  1.00  0.00           H  
ATOM   3206  CB  ILE   217      72.283  64.818  50.500  1.00  0.00           C  
ATOM   3207  HB  ILE   217      71.326  64.701  49.992  1.00  0.00           H  
ATOM   3208  CG2 ILE   217      72.117  65.666  51.807  1.00  0.00           C  
ATOM   3209 HG21 ILE   217      71.815  66.681  51.546  1.00  0.00           H  
ATOM   3210 HG22 ILE   217      71.353  65.213  52.439  1.00  0.00           H  
ATOM   3211 HG23 ILE   217      73.064  65.696  52.345  1.00  0.00           H  
ATOM   3212  CG1 ILE   217      73.273  65.605  49.551  1.00  0.00           C  
ATOM   3213 HG12 ILE   217      73.428  65.003  48.656  1.00  0.00           H  
ATOM   3214 HG13 ILE   217      72.775  66.523  49.236  1.00  0.00           H  
ATOM   3215  CD1 ILE   217      74.641  65.982  50.104  1.00  0.00           C  
ATOM   3216 HD11 ILE   217      75.208  66.518  49.342  1.00  0.00           H  
ATOM   3217 HD12 ILE   217      74.517  66.622  50.979  1.00  0.00           H  
ATOM   3218 HD13 ILE   217      75.180  65.079  50.390  1.00  0.00           H  
ATOM   3219  C   ILE   217      71.792  62.580  51.744  1.00  0.00           C  
ATOM   3220  O   ILE   217      72.086  62.530  52.914  1.00  0.00           O  
ATOM   3221  N   THR   218      70.741  61.837  51.297  1.00  0.00           N  
ATOM   3222  H   THR   218      70.431  61.812  50.325  1.00  0.00           H  
ATOM   3223  CA  THR   218      69.951  60.985  52.223  1.00  0.00           C  
ATOM   3224  HA  THR   218      69.671  61.678  53.016  1.00  0.00           H  
ATOM   3225  CB  THR   218      68.701  60.367  51.549  1.00  0.00           C  
ATOM   3226  HB  THR   218      68.386  59.609  52.268  1.00  0.00           H  
ATOM   3227  CG2 THR   218      67.608  61.451  51.289  1.00  0.00           C  
ATOM   3228 HG21 THR   218      66.741  60.990  50.816  1.00  0.00           H  
ATOM   3229 HG22 THR   218      67.308  61.899  52.237  1.00  0.00           H  
ATOM   3230 HG23 THR   218      68.011  62.225  50.635  1.00  0.00           H  
ATOM   3231  OG1 THR   218      68.933  59.706  50.269  1.00  0.00           O  
ATOM   3232  HG1 THR   218      68.748  60.333  49.539  1.00  0.00           H  
ATOM   3233  C   THR   218      70.754  59.789  52.814  1.00  0.00           C  
ATOM   3234  O   THR   218      70.770  59.657  54.029  1.00  0.00           O  
ATOM   3235  N   ALA   219      71.677  59.131  52.004  1.00  0.00           N  
ATOM   3236  H   ALA   219      71.668  59.169  50.985  1.00  0.00           H  
ATOM   3237  CA  ALA   219      72.773  58.302  52.578  1.00  0.00           C  
ATOM   3238  HA  ALA   219      72.344  57.429  53.070  1.00  0.00           H  
ATOM   3239  CB  ALA   219      73.677  57.911  51.436  1.00  0.00           C  
ATOM   3240  HB1 ALA   219      74.496  57.301  51.813  1.00  0.00           H  
ATOM   3241  HB2 ALA   219      73.107  57.340  50.701  1.00  0.00           H  
ATOM   3242  HB3 ALA   219      74.078  58.809  50.966  1.00  0.00           H  
ATOM   3243  C   ALA   219      73.565  59.039  53.653  1.00  0.00           C  
ATOM   3244  O   ALA   219      74.055  58.333  54.494  1.00  0.00           O  
ATOM   3245  N   ARG   220      73.775  60.406  53.730  1.00  0.00           N  
ATOM   3246  H   ARG   220      73.435  61.081  53.047  1.00  0.00           H  
ATOM   3247  CA  ARG   220      74.544  60.995  54.867  1.00  0.00           C  
ATOM   3248  HA  ARG   220      75.327  60.245  54.979  1.00  0.00           H  
ATOM   3249  CB  ARG   220      74.980  62.480  54.534  1.00  0.00           C  
ATOM   3250  HB2 ARG   220      74.145  62.998  54.060  1.00  0.00           H  
ATOM   3251  HB3 ARG   220      75.192  63.006  55.466  1.00  0.00           H  
ATOM   3252  CG  ARG   220      76.227  62.571  53.604  1.00  0.00           C  
ATOM   3253  HG2 ARG   220      76.965  61.824  53.896  1.00  0.00           H  
ATOM   3254  HG3 ARG   220      75.942  62.353  52.574  1.00  0.00           H  
ATOM   3255  CD  ARG   220      76.842  63.996  53.696  1.00  0.00           C  
ATOM   3256  HD2 ARG   220      76.037  64.728  53.636  1.00  0.00           H  
ATOM   3257  HD3 ARG   220      77.305  64.114  54.677  1.00  0.00           H  
ATOM   3258  NE  ARG   220      77.871  64.319  52.633  1.00  0.00           N  
ATOM   3259  HE  ARG   220      78.172  63.542  52.043  1.00  0.00           H  
ATOM   3260  CZ  ARG   220      78.449  65.551  52.372  1.00  0.00           C  
ATOM   3261  NH1 ARG   220      79.088  65.711  51.292  1.00  0.00           N  
ATOM   3262 HH11 ARG   220      79.171  64.940  50.629  1.00  0.00           H  
ATOM   3263 HH12 ARG   220      79.519  66.611  51.084  1.00  0.00           H  
ATOM   3264  NH2 ARG   220      78.263  66.578  53.160  1.00  0.00           N  
ATOM   3265 HH21 ARG   220      77.679  66.485  53.991  1.00  0.00           H  
ATOM   3266 HH22 ARG   220      78.701  67.474  52.942  1.00  0.00           H  
ATOM   3267  C   ARG   220      73.827  61.205  56.172  1.00  0.00           C  
ATOM   3268  O   ARG   220      74.442  61.196  57.179  1.00  0.00           O  
ATOM   3269  N   VAL   221      72.502  61.035  56.200  1.00  0.00           N  
ATOM   3270  H   VAL   221      71.935  60.716  55.414  1.00  0.00           H  
ATOM   3271  CA  VAL   221      71.753  61.322  57.457  1.00  0.00           C  
ATOM   3272  HA  VAL   221      72.365  61.857  58.182  1.00  0.00           H  
ATOM   3273  CB  VAL   221      70.560  62.245  57.159  1.00  0.00           C  
ATOM   3274  HB  VAL   221      71.080  63.201  57.216  1.00  0.00           H  
ATOM   3275  CG1 VAL   221      69.931  62.148  55.763  1.00  0.00           C  
ATOM   3276 HG11 VAL   221      69.103  62.853  55.689  1.00  0.00           H  
ATOM   3277 HG12 VAL   221      70.681  62.388  55.009  1.00  0.00           H  
ATOM   3278 HG13 VAL   221      69.562  61.136  55.601  1.00  0.00           H  
ATOM   3279  CG2 VAL   221      69.387  62.206  58.230  1.00  0.00           C  
ATOM   3280 HG21 VAL   221      68.597  62.892  57.928  1.00  0.00           H  
ATOM   3281 HG22 VAL   221      68.987  61.195  58.294  1.00  0.00           H  
ATOM   3282 HG23 VAL   221      69.775  62.506  59.204  1.00  0.00           H  
ATOM   3283  C   VAL   221      71.361  60.016  58.062  1.00  0.00           C  
ATOM   3284  O   VAL   221      70.767  59.191  57.331  1.00  0.00           O  
ATOM   3285  N   PRO   222      71.629  59.809  59.365  1.00  0.00           N  
ATOM   3286  CD  PRO   222      72.359  60.634  60.349  1.00  0.00           C  
ATOM   3287  HD2 PRO   222      71.726  61.455  60.689  1.00  0.00           H  
ATOM   3288  HD3 PRO   222      73.237  61.081  59.882  1.00  0.00           H  
ATOM   3289  CG  PRO   222      72.778  59.772  61.536  1.00  0.00           C  
ATOM   3290  HG2 PRO   222      72.698  60.306  62.483  1.00  0.00           H  
ATOM   3291  HG3 PRO   222      73.808  59.425  61.451  1.00  0.00           H  
ATOM   3292  CB  PRO   222      71.765  58.619  61.431  1.00  0.00           C  
ATOM   3293  HB2 PRO   222      70.878  58.821  62.030  1.00  0.00           H  
ATOM   3294  HB3 PRO   222      72.193  57.686  61.799  1.00  0.00           H  
ATOM   3295  CA  PRO   222      71.426  58.520  59.989  1.00  0.00           C  
ATOM   3296  HA  PRO   222      72.110  57.789  59.560  1.00  0.00           H  
ATOM   3297  C   PRO   222      70.043  57.901  59.661  1.00  0.00           C  
ATOM   3298  O   PRO   222      70.023  56.685  59.403  1.00  0.00           O  
ATOM   3299  N   ILE   223      68.883  58.595  59.737  1.00  0.00           N  
ATOM   3300  H   ILE   223      68.852  59.593  59.946  1.00  0.00           H  
ATOM   3301  CA  ILE   223      67.577  58.016  59.534  1.00  0.00           C  
ATOM   3302  HA  ILE   223      67.690  57.027  59.979  1.00  0.00           H  
ATOM   3303  CB  ILE   223      66.458  58.807  60.242  1.00  0.00           C  
ATOM   3304  HB  ILE   223      65.541  58.278  59.984  1.00  0.00           H  
ATOM   3305  CG2 ILE   223      66.621  58.777  61.787  1.00  0.00           C  
ATOM   3306 HG21 ILE   223      65.813  59.347  62.248  1.00  0.00           H  
ATOM   3307 HG22 ILE   223      66.584  57.745  62.138  1.00  0.00           H  
ATOM   3308 HG23 ILE   223      67.578  59.221  62.060  1.00  0.00           H  
ATOM   3309  CG1 ILE   223      66.251  60.234  59.720  1.00  0.00           C  
ATOM   3310 HG12 ILE   223      67.094  60.845  60.038  1.00  0.00           H  
ATOM   3311 HG13 ILE   223      66.268  60.209  58.631  1.00  0.00           H  
ATOM   3312  CD1 ILE   223      64.951  60.928  60.171  1.00  0.00           C  
ATOM   3313 HD11 ILE   223      64.907  61.930  59.745  1.00  0.00           H  
ATOM   3314 HD12 ILE   223      64.092  60.350  59.830  1.00  0.00           H  
ATOM   3315 HD13 ILE   223      64.933  60.995  61.259  1.00  0.00           H  
ATOM   3316  C   ILE   223      67.144  57.815  58.002  1.00  0.00           C  
ATOM   3317  O   ILE   223      65.979  57.533  57.616  1.00  0.00           O  
ATOM   3318  N   GLY   224      68.131  57.980  57.063  1.00  0.00           N  
ATOM   3319  H   GLY   224      69.036  58.367  57.330  1.00  0.00           H  
ATOM   3320  CA  GLY   224      68.092  57.657  55.575  1.00  0.00           C  
ATOM   3321  HA2 GLY   224      69.064  57.890  55.137  1.00  0.00           H  
ATOM   3322  HA3 GLY   224      67.934  56.586  55.450  1.00  0.00           H  
ATOM   3323  C   GLY   224      66.999  58.418  54.799  1.00  0.00           C  
ATOM   3324  O   GLY   224      66.679  58.073  53.652  1.00  0.00           O  
ATOM   3325  N   ARG   225      66.469  59.492  55.426  1.00  0.00           N  
ATOM   3326  H   ARG   225      66.673  59.717  56.399  1.00  0.00           H  
ATOM   3327  CA  ARG   225      65.553  60.445  54.794  1.00  0.00           C  
ATOM   3328  HA  ARG   225      65.858  60.553  53.752  1.00  0.00           H  
ATOM   3329  CB  ARG   225      64.109  59.836  54.958  1.00  0.00           C  
ATOM   3330  HB2 ARG   225      63.416  60.325  54.274  1.00  0.00           H  
ATOM   3331  HB3 ARG   225      64.117  58.777  54.703  1.00  0.00           H  
ATOM   3332  CG  ARG   225      63.631  60.032  56.443  1.00  0.00           C  
ATOM   3333  HG2 ARG   225      64.002  59.214  57.061  1.00  0.00           H  
ATOM   3334  HG3 ARG   225      64.051  60.954  56.848  1.00  0.00           H  
ATOM   3335  CD  ARG   225      62.118  60.083  56.516  1.00  0.00           C  
ATOM   3336  HD2 ARG   225      61.748  61.003  56.065  1.00  0.00           H  
ATOM   3337  HD3 ARG   225      61.684  59.256  55.956  1.00  0.00           H  
ATOM   3338  NE  ARG   225      61.718  60.010  57.937  1.00  0.00           N  
ATOM   3339  HE  ARG   225      61.736  59.089  58.375  1.00  0.00           H  
ATOM   3340  CZ  ARG   225      61.346  61.007  58.679  1.00  0.00           C  
ATOM   3341  NH1 ARG   225      61.318  62.197  58.340  1.00  0.00           N  
ATOM   3342 HH11 ARG   225      61.605  62.466  57.400  1.00  0.00           H  
ATOM   3343 HH12 ARG   225      61.008  62.908  59.002  1.00  0.00           H  
ATOM   3344  NH2 ARG   225      61.024  60.832  59.922  1.00  0.00           N  
ATOM   3345 HH21 ARG   225      61.061  59.898  60.331  1.00  0.00           H  
ATOM   3346 HH22 ARG   225      60.734  61.627  60.490  1.00  0.00           H  
ATOM   3347  C   ARG   225      65.617  61.854  55.260  1.00  0.00           C  
ATOM   3348  O   ARG   225      66.229  62.064  56.320  1.00  0.00           O  
ATOM   3349  N   TYR   226      65.005  62.800  54.574  1.00  0.00           N  
ATOM   3350  H   TYR   226      64.577  62.637  53.662  1.00  0.00           H  
ATOM   3351  CA  TYR   226      64.875  64.164  55.037  1.00  0.00           C  
ATOM   3352  HA  TYR   226      65.805  64.433  55.537  1.00  0.00           H  
ATOM   3353  CB  TYR   226      64.760  65.218  53.885  1.00  0.00           C  
ATOM   3354  HB2 TYR   226      63.903  64.949  53.268  1.00  0.00           H  
ATOM   3355  HB3 TYR   226      64.538  66.185  54.336  1.00  0.00           H  
ATOM   3356  CG  TYR   226      65.948  65.390  52.978  1.00  0.00           C  
ATOM   3357  CD1 TYR   226      67.040  66.130  53.427  1.00  0.00           C  
ATOM   3358  HD1 TYR   226      66.986  66.657  54.369  1.00  0.00           H  
ATOM   3359  CE1 TYR   226      68.218  66.189  52.647  1.00  0.00           C  
ATOM   3360  HE1 TYR   226      69.093  66.682  53.046  1.00  0.00           H  
ATOM   3361  CZ  TYR   226      68.269  65.616  51.358  1.00  0.00           C  
ATOM   3362  OH  TYR   226      69.297  65.779  50.535  1.00  0.00           O  
ATOM   3363  HH  TYR   226      69.126  65.298  49.698  1.00  0.00           H  
ATOM   3364  CE2 TYR   226      67.092  64.848  50.924  1.00  0.00           C  
ATOM   3365  HE2 TYR   226      67.104  64.398  49.942  1.00  0.00           H  
ATOM   3366  CD2 TYR   226      65.946  64.671  51.730  1.00  0.00           C  
ATOM   3367  HD2 TYR   226      65.122  64.041  51.430  1.00  0.00           H  
ATOM   3368  C   TYR   226      63.725  64.254  56.067  1.00  0.00           C  
ATOM   3369  O   TYR   226      62.684  63.516  56.011  1.00  0.00           O  
ATOM   3370  N   VAL   227      63.865  65.266  56.985  1.00  0.00           N  
ATOM   3371  H   VAL   227      64.696  65.856  56.979  1.00  0.00           H  
ATOM   3372  CA  VAL   227      62.957  65.659  58.038  1.00  0.00           C  
ATOM   3373  HA  VAL   227      62.467  64.802  58.500  1.00  0.00           H  
ATOM   3374  CB  VAL   227      63.759  66.291  59.232  1.00  0.00           C  
ATOM   3375  HB  VAL   227      64.191  67.210  58.836  1.00  0.00           H  
ATOM   3376  CG1 VAL   227      62.956  66.649  60.473  1.00  0.00           C  
ATOM   3377 HG11 VAL   227      63.619  67.076  61.225  1.00  0.00           H  
ATOM   3378 HG12 VAL   227      62.187  67.376  60.213  1.00  0.00           H  
ATOM   3379 HG13 VAL   227      62.486  65.751  60.874  1.00  0.00           H  
ATOM   3380  CG2 VAL   227      64.718  65.199  59.727  1.00  0.00           C  
ATOM   3381 HG21 VAL   227      65.306  65.581  60.562  1.00  0.00           H  
ATOM   3382 HG22 VAL   227      64.145  64.331  60.055  1.00  0.00           H  
ATOM   3383 HG23 VAL   227      65.387  64.907  58.917  1.00  0.00           H  
ATOM   3384  C   VAL   227      61.778  66.452  57.457  1.00  0.00           C  
ATOM   3385  O   VAL   227      61.886  67.180  56.434  1.00  0.00           O  
ATOM   3386  N   GLN   228      60.568  66.230  57.957  1.00  0.00           N  
ATOM   3387  H   GLN   228      60.381  65.444  58.580  1.00  0.00           H  
ATOM   3388  CA  GLN   228      59.387  67.023  57.710  1.00  0.00           C  
ATOM   3389  HA  GLN   228      59.359  67.244  56.644  1.00  0.00           H  
ATOM   3390  CB  GLN   228      58.086  66.259  57.990  1.00  0.00           C  
ATOM   3391  HB2 GLN   228      58.157  65.792  58.973  1.00  0.00           H  
ATOM   3392  HB3 GLN   228      57.262  66.973  58.036  1.00  0.00           H  
ATOM   3393  CG  GLN   228      57.740  65.163  56.937  1.00  0.00           C  
ATOM   3394  HG2 GLN   228      57.326  65.655  56.056  1.00  0.00           H  
ATOM   3395  HG3 GLN   228      58.668  64.682  56.626  1.00  0.00           H  
ATOM   3396  CD  GLN   228      56.767  64.079  57.380  1.00  0.00           C  
ATOM   3397  OE1 GLN   228      56.969  63.473  58.432  1.00  0.00           O  
ATOM   3398  NE2 GLN   228      55.678  63.864  56.678  1.00  0.00           N  
ATOM   3399 HE21 GLN   228      55.523  64.371  55.807  1.00  0.00           H  
ATOM   3400 HE22 GLN   228      54.987  63.187  57.003  1.00  0.00           H  
ATOM   3401  C   GLN   228      59.466  68.330  58.431  1.00  0.00           C  
ATOM   3402  O   GLN   228      59.787  68.340  59.612  1.00  0.00           O  
ATOM   3403  N   PRO   229      58.983  69.475  57.934  1.00  0.00           N  
ATOM   3404  CD  PRO   229      58.232  69.572  56.642  1.00  0.00           C  
ATOM   3405  HD2 PRO   229      57.513  68.763  56.519  1.00  0.00           H  
ATOM   3406  HD3 PRO   229      58.893  69.546  55.776  1.00  0.00           H  
ATOM   3407  CG  PRO   229      57.558  70.915  56.804  1.00  0.00           C  
ATOM   3408  HG2 PRO   229      56.548  70.781  57.190  1.00  0.00           H  
ATOM   3409  HG3 PRO   229      57.467  71.406  55.835  1.00  0.00           H  
ATOM   3410  CB  PRO   229      58.409  71.826  57.803  1.00  0.00           C  
ATOM   3411  HB2 PRO   229      57.835  72.627  58.269  1.00  0.00           H  
ATOM   3412  HB3 PRO   229      59.285  72.285  57.345  1.00  0.00           H  
ATOM   3413  CA  PRO   229      58.740  70.661  58.754  1.00  0.00           C  
ATOM   3414  HA  PRO   229      59.634  70.957  59.302  1.00  0.00           H  
ATOM   3415  C   PRO   229      57.792  70.408  59.946  1.00  0.00           C  
ATOM   3416  O   PRO   229      57.991  70.930  61.031  1.00  0.00           O  
ATOM   3417  N   SER   230      56.831  69.500  59.770  1.00  0.00           N  
ATOM   3418  H   SER   230      56.709  69.034  58.871  1.00  0.00           H  
ATOM   3419  CA  SER   230      55.882  69.056  60.724  1.00  0.00           C  
ATOM   3420  HA  SER   230      55.422  69.998  61.022  1.00  0.00           H  
ATOM   3421  CB  SER   230      54.800  68.113  60.192  1.00  0.00           C  
ATOM   3422  HB2 SER   230      55.245  67.169  59.878  1.00  0.00           H  
ATOM   3423  HB3 SER   230      54.083  67.882  60.981  1.00  0.00           H  
ATOM   3424  OG  SER   230      54.152  68.715  59.120  1.00  0.00           O  
ATOM   3425  HG  SER   230      53.541  69.405  59.453  1.00  0.00           H  
ATOM   3426  C   SER   230      56.510  68.344  61.886  1.00  0.00           C  
ATOM   3427  O   SER   230      55.926  68.338  63.007  1.00  0.00           O  
ATOM   3428  N   GLU   231      57.689  67.692  61.684  1.00  0.00           N  
ATOM   3429  H   GLU   231      58.204  67.641  60.805  1.00  0.00           H  
ATOM   3430  CA  GLU   231      58.308  66.968  62.874  1.00  0.00           C  
ATOM   3431  HA  GLU   231      57.515  66.507  63.464  1.00  0.00           H  
ATOM   3432  CB  GLU   231      59.270  65.840  62.409  1.00  0.00           C  
ATOM   3433  HB2 GLU   231      60.035  66.255  61.752  1.00  0.00           H  
ATOM   3434  HB3 GLU   231      59.785  65.418  63.272  1.00  0.00           H  
ATOM   3435  CG  GLU   231      58.466  64.693  61.645  1.00  0.00           C  
ATOM   3436  HG2 GLU   231      57.950  64.080  62.384  1.00  0.00           H  
ATOM   3437  HG3 GLU   231      57.699  65.160  61.027  1.00  0.00           H  
ATOM   3438  CD  GLU   231      59.315  63.778  60.758  1.00  0.00           C  
ATOM   3439  OE1 GLU   231      58.997  62.547  60.694  1.00  0.00           O  
ATOM   3440  OE2 GLU   231      60.186  64.216  59.982  1.00  0.00           O  
ATOM   3441  C   GLU   231      59.078  67.989  63.706  1.00  0.00           C  
ATOM   3442  O   GLU   231      59.230  67.837  64.891  1.00  0.00           O  
ATOM   3443  N   VAL   232      59.603  69.036  63.058  1.00  0.00           N  
ATOM   3444  H   VAL   232      59.677  69.069  62.043  1.00  0.00           H  
ATOM   3445  CA  VAL   232      60.128  70.248  63.715  1.00  0.00           C  
ATOM   3446  HA  VAL   232      60.763  69.828  64.495  1.00  0.00           H  
ATOM   3447  CB  VAL   232      60.949  71.106  62.784  1.00  0.00           C  
ATOM   3448  HB  VAL   232      60.335  71.594  62.028  1.00  0.00           H  
ATOM   3449  CG1 VAL   232      61.616  72.240  63.630  1.00  0.00           C  
ATOM   3450 HG11 VAL   232      62.216  72.876  62.979  1.00  0.00           H  
ATOM   3451 HG12 VAL   232      60.842  72.840  64.109  1.00  0.00           H  
ATOM   3452 HG13 VAL   232      62.255  71.798  64.393  1.00  0.00           H  
ATOM   3453  CG2 VAL   232      61.936  70.225  61.985  1.00  0.00           C  
ATOM   3454 HG21 VAL   232      62.525  70.852  61.315  1.00  0.00           H  
ATOM   3455 HG22 VAL   232      62.602  69.706  62.675  1.00  0.00           H  
ATOM   3456 HG23 VAL   232      61.380  69.492  61.400  1.00  0.00           H  
ATOM   3457  C   VAL   232      59.080  71.143  64.438  1.00  0.00           C  
ATOM   3458  O   VAL   232      59.185  71.501  65.625  1.00  0.00           O  
ATOM   3459  N   ALA   233      57.907  71.262  63.778  1.00  0.00           N  
ATOM   3460  H   ALA   233      57.748  70.859  62.854  1.00  0.00           H  
ATOM   3461  CA  ALA   233      56.750  71.974  64.307  1.00  0.00           C  
ATOM   3462  HA  ALA   233      57.160  72.887  64.738  1.00  0.00           H  
ATOM   3463  CB  ALA   233      55.730  72.265  63.147  1.00  0.00           C  
ATOM   3464  HB1 ALA   233      54.866  72.797  63.547  1.00  0.00           H  
ATOM   3465  HB2 ALA   233      56.211  72.877  62.384  1.00  0.00           H  
ATOM   3466  HB3 ALA   233      55.402  71.324  62.705  1.00  0.00           H  
ATOM   3467  C   ALA   233      55.997  71.257  65.450  1.00  0.00           C  
ATOM   3468  O   ALA   233      55.275  71.908  66.196  1.00  0.00           O  
ATOM   3469  N   GLU   234      56.144  69.912  65.619  1.00  0.00           N  
ATOM   3470  H   GLU   234      56.526  69.292  64.904  1.00  0.00           H  
ATOM   3471  CA  GLU   234      55.768  69.243  66.837  1.00  0.00           C  
ATOM   3472  HA  GLU   234      54.761  69.583  67.081  1.00  0.00           H  
ATOM   3473  CB  GLU   234      55.706  67.716  66.639  1.00  0.00           C  
ATOM   3474  HB2 GLU   234      55.103  67.492  65.760  1.00  0.00           H  
ATOM   3475  HB3 GLU   234      56.708  67.337  66.443  1.00  0.00           H  
ATOM   3476  CG  GLU   234      55.114  66.981  67.863  1.00  0.00           C  
ATOM   3477  HG2 GLU   234      55.604  66.011  67.943  1.00  0.00           H  
ATOM   3478  HG3 GLU   234      55.380  67.547  68.757  1.00  0.00           H  
ATOM   3479  CD  GLU   234      53.654  66.759  67.883  1.00  0.00           C  
ATOM   3480  OE1 GLU   234      53.113  66.952  68.991  1.00  0.00           O  
ATOM   3481  OE2 GLU   234      53.024  66.376  66.892  1.00  0.00           O  
ATOM   3482  C   GLU   234      56.626  69.642  68.035  1.00  0.00           C  
ATOM   3483  O   GLU   234      56.101  69.971  69.072  1.00  0.00           O  
ATOM   3484  N   MET   235      57.957  69.767  67.868  1.00  0.00           N  
ATOM   3485  H   MET   235      58.449  69.712  66.976  1.00  0.00           H  
ATOM   3486  CA  MET   235      58.801  70.004  69.055  1.00  0.00           C  
ATOM   3487  HA  MET   235      58.483  69.300  69.825  1.00  0.00           H  
ATOM   3488  CB  MET   235      60.317  69.775  68.726  1.00  0.00           C  
ATOM   3489  HB2 MET   235      60.438  68.797  68.260  1.00  0.00           H  
ATOM   3490  HB3 MET   235      60.640  70.517  67.997  1.00  0.00           H  
ATOM   3491  CG  MET   235      61.225  69.858  69.966  1.00  0.00           C  
ATOM   3492  HG2 MET   235      61.095  70.838  70.425  1.00  0.00           H  
ATOM   3493  HG3 MET   235      60.890  69.118  70.692  1.00  0.00           H  
ATOM   3494  SD  MET   235      62.950  69.606  69.662  1.00  0.00           S  
ATOM   3495  CE  MET   235      63.289  67.820  69.412  1.00  0.00           C  
ATOM   3496  HE1 MET   235      64.353  67.674  69.225  1.00  0.00           H  
ATOM   3497  HE2 MET   235      62.997  67.266  70.304  1.00  0.00           H  
ATOM   3498  HE3 MET   235      62.718  67.457  68.558  1.00  0.00           H  
ATOM   3499  C   MET   235      58.631  71.469  69.552  1.00  0.00           C  
ATOM   3500  O   MET   235      58.738  71.693  70.758  1.00  0.00           O  
ATOM   3501  N   VAL   236      58.410  72.458  68.693  1.00  0.00           N  
ATOM   3502  H   VAL   236      58.464  72.314  67.684  1.00  0.00           H  
ATOM   3503  CA  VAL   236      58.077  73.814  69.033  1.00  0.00           C  
ATOM   3504  HA  VAL   236      58.774  74.150  69.802  1.00  0.00           H  
ATOM   3505  CB  VAL   236      58.265  74.733  67.792  1.00  0.00           C  
ATOM   3506  HB  VAL   236      57.479  74.415  67.105  1.00  0.00           H  
ATOM   3507  CG1 VAL   236      58.016  76.222  67.974  1.00  0.00           C  
ATOM   3508 HG11 VAL   236      58.183  76.737  67.029  1.00  0.00           H  
ATOM   3509 HG12 VAL   236      56.987  76.382  68.297  1.00  0.00           H  
ATOM   3510 HG13 VAL   236      58.699  76.615  68.729  1.00  0.00           H  
ATOM   3511  CG2 VAL   236      59.678  74.536  67.247  1.00  0.00           C  
ATOM   3512 HG21 VAL   236      59.824  75.174  66.375  1.00  0.00           H  
ATOM   3513 HG22 VAL   236      60.404  74.798  68.016  1.00  0.00           H  
ATOM   3514 HG23 VAL   236      59.815  73.493  66.960  1.00  0.00           H  
ATOM   3515  C   VAL   236      56.714  73.948  69.690  1.00  0.00           C  
ATOM   3516  O   VAL   236      56.585  74.722  70.638  1.00  0.00           O  
ATOM   3517  N   ALA   237      55.775  73.150  69.259  1.00  0.00           N  
ATOM   3518  H   ALA   237      55.920  72.586  68.423  1.00  0.00           H  
ATOM   3519  CA  ALA   237      54.435  72.916  69.833  1.00  0.00           C  
ATOM   3520  HA  ALA   237      54.052  73.930  69.959  1.00  0.00           H  
ATOM   3521  CB  ALA   237      53.483  72.130  68.901  1.00  0.00           C  
ATOM   3522  HB1 ALA   237      52.519  71.997  69.393  1.00  0.00           H  
ATOM   3523  HB2 ALA   237      53.344  72.681  67.972  1.00  0.00           H  
ATOM   3524  HB3 ALA   237      53.914  71.152  68.681  1.00  0.00           H  
ATOM   3525  C   ALA   237      54.454  72.249  71.138  1.00  0.00           C  
ATOM   3526  O   ALA   237      53.710  72.654  72.092  1.00  0.00           O  
ATOM   3527  N   TYR   238      55.409  71.331  71.391  1.00  0.00           N  
ATOM   3528  H   TYR   238      56.046  70.992  70.667  1.00  0.00           H  
ATOM   3529  CA  TYR   238      55.656  70.715  72.703  1.00  0.00           C  
ATOM   3530  HA  TYR   238      54.683  70.516  73.155  1.00  0.00           H  
ATOM   3531  CB  TYR   238      56.356  69.400  72.531  1.00  0.00           C  
ATOM   3532  HB2 TYR   238      55.600  68.658  72.274  1.00  0.00           H  
ATOM   3533  HB3 TYR   238      57.020  69.492  71.672  1.00  0.00           H  
ATOM   3534  CG  TYR   238      57.147  68.856  73.646  1.00  0.00           C  
ATOM   3535  CD1 TYR   238      56.493  68.258  74.715  1.00  0.00           C  
ATOM   3536  HD1 TYR   238      55.449  67.995  74.641  1.00  0.00           H  
ATOM   3537  CE1 TYR   238      57.203  68.006  75.877  1.00  0.00           C  
ATOM   3538  HE1 TYR   238      56.699  67.487  76.679  1.00  0.00           H  
ATOM   3539  CZ  TYR   238      58.518  68.380  76.069  1.00  0.00           C  
ATOM   3540  OH  TYR   238      59.209  68.125  77.204  1.00  0.00           O  
ATOM   3541  HH  TYR   238      60.156  68.337  77.066  1.00  0.00           H  
ATOM   3542  CE2 TYR   238      59.231  68.875  74.959  1.00  0.00           C  
ATOM   3543  HE2 TYR   238      60.292  69.064  75.026  1.00  0.00           H  
ATOM   3544  CD2 TYR   238      58.512  69.126  73.724  1.00  0.00           C  
ATOM   3545  HD2 TYR   238      59.035  69.522  72.866  1.00  0.00           H  
ATOM   3546  C   TYR   238      56.315  71.638  73.714  1.00  0.00           C  
ATOM   3547  O   TYR   238      55.880  71.634  74.901  1.00  0.00           O  
ATOM   3548  N   LEU   239      57.312  72.407  73.295  1.00  0.00           N  
ATOM   3549  H   LEU   239      57.720  72.374  72.360  1.00  0.00           H  
ATOM   3550  CA  LEU   239      57.927  73.423  74.230  1.00  0.00           C  
ATOM   3551  HA  LEU   239      58.118  72.923  75.180  1.00  0.00           H  
ATOM   3552  CB  LEU   239      59.235  73.927  73.562  1.00  0.00           C  
ATOM   3553  HB2 LEU   239      59.001  74.173  72.527  1.00  0.00           H  
ATOM   3554  HB3 LEU   239      59.519  74.856  74.056  1.00  0.00           H  
ATOM   3555  CG  LEU   239      60.480  73.006  73.553  1.00  0.00           C  
ATOM   3556  HG  LEU   239      60.259  72.019  73.144  1.00  0.00           H  
ATOM   3557  CD1 LEU   239      61.608  73.507  72.669  1.00  0.00           C  
ATOM   3558 HD11 LEU   239      62.444  72.810  72.715  1.00  0.00           H  
ATOM   3559 HD12 LEU   239      61.256  73.585  71.640  1.00  0.00           H  
ATOM   3560 HD13 LEU   239      61.935  74.487  73.016  1.00  0.00           H  
ATOM   3561  CD2 LEU   239      60.890  73.016  75.014  1.00  0.00           C  
ATOM   3562 HD21 LEU   239      61.774  72.393  75.148  1.00  0.00           H  
ATOM   3563 HD22 LEU   239      61.115  74.037  75.322  1.00  0.00           H  
ATOM   3564 HD23 LEU   239      60.075  72.626  75.624  1.00  0.00           H  
ATOM   3565  C   LEU   239      57.041  74.561  74.631  1.00  0.00           C  
ATOM   3566  O   LEU   239      57.175  75.016  75.749  1.00  0.00           O  
ATOM   3567  N   ILE   240      56.058  75.107  73.803  1.00  0.00           N  
ATOM   3568  H   ILE   240      55.940  74.785  72.842  1.00  0.00           H  
ATOM   3569  CA  ILE   240      55.131  76.121  74.131  1.00  0.00           C  
ATOM   3570  HA  ILE   240      55.619  76.803  74.828  1.00  0.00           H  
ATOM   3571  CB  ILE   240      54.750  77.037  72.980  1.00  0.00           C  
ATOM   3572  HB  ILE   240      54.182  77.828  73.470  1.00  0.00           H  
ATOM   3573  CG2 ILE   240      55.903  77.719  72.252  1.00  0.00           C  
ATOM   3574 HG21 ILE   240      55.508  78.346  71.453  1.00  0.00           H  
ATOM   3575 HG22 ILE   240      56.463  78.336  72.955  1.00  0.00           H  
ATOM   3576 HG23 ILE   240      56.563  76.962  71.828  1.00  0.00           H  
ATOM   3577  CG1 ILE   240      53.906  76.270  71.919  1.00  0.00           C  
ATOM   3578 HG12 ILE   240      54.192  76.590  70.918  1.00  0.00           H  
ATOM   3579 HG13 ILE   240      54.114  75.202  71.983  1.00  0.00           H  
ATOM   3580  CD1 ILE   240      52.397  76.523  72.141  1.00  0.00           C  
ATOM   3581 HD11 ILE   240      51.823  75.979  71.391  1.00  0.00           H  
ATOM   3582 HD12 ILE   240      52.113  76.180  73.135  1.00  0.00           H  
ATOM   3583 HD13 ILE   240      52.192  77.590  72.052  1.00  0.00           H  
ATOM   3584  C   ILE   240      53.943  75.484  74.790  1.00  0.00           C  
ATOM   3585  O   ILE   240      53.165  76.235  75.381  1.00  0.00           O  
ATOM   3586  N   GLY   241      53.892  74.143  74.970  1.00  0.00           N  
ATOM   3587  H   GLY   241      54.653  73.519  74.702  1.00  0.00           H  
ATOM   3588  CA  GLY   241      52.763  73.451  75.557  1.00  0.00           C  
ATOM   3589  HA2 GLY   241      51.859  74.014  75.323  1.00  0.00           H  
ATOM   3590  HA3 GLY   241      52.669  72.480  75.072  1.00  0.00           H  
ATOM   3591  C   GLY   241      52.812  73.229  77.075  1.00  0.00           C  
ATOM   3592  O   GLY   241      53.704  73.744  77.719  1.00  0.00           O  
ATOM   3593  N   PRO   242      51.874  72.458  77.651  1.00  0.00           N  
ATOM   3594  CD  PRO   242      50.770  71.724  76.979  1.00  0.00           C  
ATOM   3595  HD2 PRO   242      51.123  71.181  76.102  1.00  0.00           H  
ATOM   3596  HD3 PRO   242      49.984  72.400  76.641  1.00  0.00           H  
ATOM   3597  CG  PRO   242      50.260  70.761  78.080  1.00  0.00           C  
ATOM   3598  HG2 PRO   242      50.777  69.802  78.046  1.00  0.00           H  
ATOM   3599  HG3 PRO   242      49.196  70.554  77.973  1.00  0.00           H  
ATOM   3600  CB  PRO   242      50.558  71.513  79.363  1.00  0.00           C  
ATOM   3601  HB2 PRO   242      50.585  70.839  80.219  1.00  0.00           H  
ATOM   3602  HB3 PRO   242      49.793  72.262  79.570  1.00  0.00           H  
ATOM   3603  CA  PRO   242      51.907  72.156  79.129  1.00  0.00           C  
ATOM   3604  HA  PRO   242      52.071  73.036  79.752  1.00  0.00           H  
ATOM   3605  C   PRO   242      53.045  71.241  79.479  1.00  0.00           C  
ATOM   3606  O   PRO   242      53.331  70.356  78.641  1.00  0.00           O  
ATOM   3607  N   GLY   243      53.617  71.333  80.659  1.00  0.00           N  
ATOM   3608  H   GLY   243      53.496  72.140  81.270  1.00  0.00           H  
ATOM   3609  CA  GLY   243      54.462  70.325  81.214  1.00  0.00           C  
ATOM   3610  HA2 GLY   243      54.386  70.334  82.302  1.00  0.00           H  
ATOM   3611  HA3 GLY   243      54.134  69.341  80.880  1.00  0.00           H  
ATOM   3612  C   GLY   243      55.873  70.555  80.802  1.00  0.00           C  
ATOM   3613  O   GLY   243      56.796  69.826  81.231  1.00  0.00           O  
ATOM   3614  N   ALA   244      56.223  71.460  79.865  1.00  0.00           N  
ATOM   3615  H   ALA   244      55.528  71.973  79.323  1.00  0.00           H  
ATOM   3616  CA  ALA   244      57.618  71.825  79.502  1.00  0.00           C  
ATOM   3617  HA  ALA   244      58.240  71.006  79.862  1.00  0.00           H  
ATOM   3618  CB  ALA   244      57.748  71.951  77.913  1.00  0.00           C  
ATOM   3619  HB1 ALA   244      58.772  72.219  77.651  1.00  0.00           H  
ATOM   3620  HB2 ALA   244      57.491  70.998  77.450  1.00  0.00           H  
ATOM   3621  HB3 ALA   244      57.067  72.724  77.553  1.00  0.00           H  
ATOM   3622  C   ALA   244      58.193  73.039  80.217  1.00  0.00           C  
ATOM   3623  O   ALA   244      59.280  73.535  80.017  1.00  0.00           O  
ATOM   3624  N   ALA   245      57.534  73.350  81.319  1.00  0.00           N  
ATOM   3625  H   ALA   245      56.555  73.094  81.459  1.00  0.00           H  
ATOM   3626  CA  ALA   245      58.110  74.098  82.481  1.00  0.00           C  
ATOM   3627  HA  ALA   245      58.375  75.108  82.167  1.00  0.00           H  
ATOM   3628  CB  ALA   245      56.952  74.167  83.601  1.00  0.00           C  
ATOM   3629  HB1 ALA   245      57.322  74.705  84.473  1.00  0.00           H  
ATOM   3630  HB2 ALA   245      56.084  74.686  83.196  1.00  0.00           H  
ATOM   3631  HB3 ALA   245      56.667  73.156  83.892  1.00  0.00           H  
ATOM   3632  C   ALA   245      59.523  73.675  82.957  1.00  0.00           C  
ATOM   3633  O   ALA   245      60.466  74.420  83.242  1.00  0.00           O  
ATOM   3634  N   ALA   246      59.624  72.366  83.029  1.00  0.00           N  
ATOM   3635  H   ALA   246      58.834  71.734  82.893  1.00  0.00           H  
ATOM   3636  CA  ALA   246      60.898  71.674  83.318  1.00  0.00           C  
ATOM   3637  HA  ALA   246      61.384  72.116  84.187  1.00  0.00           H  
ATOM   3638  CB  ALA   246      60.383  70.237  83.393  1.00  0.00           C  
ATOM   3639  HB1 ALA   246      61.214  69.563  83.605  1.00  0.00           H  
ATOM   3640  HB2 ALA   246      59.640  70.157  84.187  1.00  0.00           H  
ATOM   3641  HB3 ALA   246      59.929  69.962  82.442  1.00  0.00           H  
ATOM   3642  C   ALA   246      62.058  71.775  82.301  1.00  0.00           C  
ATOM   3643  O   ALA   246      63.203  71.296  82.529  1.00  0.00           O  
ATOM   3644  N   VAL   247      61.793  72.416  81.141  1.00  0.00           N  
ATOM   3645  H   VAL   247      60.888  72.867  81.003  1.00  0.00           H  
ATOM   3646  CA  VAL   247      62.669  72.593  79.929  1.00  0.00           C  
ATOM   3647  HA  VAL   247      63.620  72.081  80.076  1.00  0.00           H  
ATOM   3648  CB  VAL   247      62.056  71.963  78.709  1.00  0.00           C  
ATOM   3649  HB  VAL   247      61.154  72.548  78.530  1.00  0.00           H  
ATOM   3650  CG1 VAL   247      63.110  72.004  77.507  1.00  0.00           C  
ATOM   3651 HG11 VAL   247      62.669  71.547  76.620  1.00  0.00           H  
ATOM   3652 HG12 VAL   247      63.374  73.039  77.289  1.00  0.00           H  
ATOM   3653 HG13 VAL   247      64.007  71.453  77.790  1.00  0.00           H  
ATOM   3654  CG2 VAL   247      61.623  70.488  78.857  1.00  0.00           C  
ATOM   3655 HG21 VAL   247      61.195  70.138  77.918  1.00  0.00           H  
ATOM   3656 HG22 VAL   247      62.491  69.878  79.111  1.00  0.00           H  
ATOM   3657 HG23 VAL   247      60.878  70.405  79.648  1.00  0.00           H  
ATOM   3658  C   VAL   247      62.933  74.117  79.742  1.00  0.00           C  
ATOM   3659  O   VAL   247      62.107  74.922  79.257  1.00  0.00           O  
ATOM   3660  N   THR   248      64.128  74.568  79.924  1.00  0.00           N  
ATOM   3661  H   THR   248      64.856  73.956  80.293  1.00  0.00           H  
ATOM   3662  CA  THR   248      64.658  75.923  79.672  1.00  0.00           C  
ATOM   3663  HA  THR   248      64.302  76.251  78.697  1.00  0.00           H  
ATOM   3664  CB  THR   248      64.114  76.878  80.783  1.00  0.00           C  
ATOM   3665  HB  THR   248      63.046  76.695  80.898  1.00  0.00           H  
ATOM   3666  CG2 THR   248      64.611  76.631  82.196  1.00  0.00           C  
ATOM   3667 HG21 THR   248      64.161  77.358  82.872  1.00  0.00           H  
ATOM   3668 HG22 THR   248      64.332  75.624  82.509  1.00  0.00           H  
ATOM   3669 HG23 THR   248      65.696  76.732  82.224  1.00  0.00           H  
ATOM   3670  OG1 THR   248      64.419  78.225  80.325  1.00  0.00           O  
ATOM   3671  HG1 THR   248      64.245  78.864  81.048  1.00  0.00           H  
ATOM   3672  C   THR   248      66.187  75.988  79.528  1.00  0.00           C  
ATOM   3673  O   THR   248      66.877  75.093  80.096  1.00  0.00           O  
ATOM   3674  N   ALA   249      66.696  76.920  78.749  1.00  0.00           N  
ATOM   3675  H   ALA   249      66.132  77.608  78.249  1.00  0.00           H  
ATOM   3676  CA  ALA   249      68.155  77.058  78.527  1.00  0.00           C  
ATOM   3677  HA  ALA   249      68.291  77.935  77.893  1.00  0.00           H  
ATOM   3678  CB  ALA   249      68.849  77.254  79.863  1.00  0.00           C  
ATOM   3679  HB1 ALA   249      69.923  77.356  79.704  1.00  0.00           H  
ATOM   3680  HB2 ALA   249      68.466  78.156  80.343  1.00  0.00           H  
ATOM   3681  HB3 ALA   249      68.658  76.393  80.502  1.00  0.00           H  
ATOM   3682  C   ALA   249      68.819  75.866  77.704  1.00  0.00           C  
ATOM   3683  O   ALA   249      70.032  75.636  77.659  1.00  0.00           O  
ATOM   3684  N   GLN   250      67.954  75.145  76.921  1.00  0.00           N  
ATOM   3685  H   GLN   250      66.967  75.395  76.855  1.00  0.00           H  
ATOM   3686  CA  GLN   250      68.279  73.945  76.082  1.00  0.00           C  
ATOM   3687  HA  GLN   250      69.339  73.795  76.281  1.00  0.00           H  
ATOM   3688  CB  GLN   250      67.400  72.742  76.503  1.00  0.00           C  
ATOM   3689  HB2 GLN   250      66.378  72.908  76.165  1.00  0.00           H  
ATOM   3690  HB3 GLN   250      67.760  71.841  76.005  1.00  0.00           H  
ATOM   3691  CG  GLN   250      67.398  72.507  78.065  1.00  0.00           C  
ATOM   3692  HG2 GLN   250      66.870  73.334  78.538  1.00  0.00           H  
ATOM   3693  HG3 GLN   250      66.831  71.602  78.277  1.00  0.00           H  
ATOM   3694  CD  GLN   250      68.776  72.378  78.711  1.00  0.00           C  
ATOM   3695  OE1 GLN   250      69.626  71.745  78.108  1.00  0.00           O  
ATOM   3696  NE2 GLN   250      69.048  72.981  79.845  1.00  0.00           N  
ATOM   3697 HE21 GLN   250      68.321  73.506  80.331  1.00  0.00           H  
ATOM   3698 HE22 GLN   250      69.988  72.925  80.240  1.00  0.00           H  
ATOM   3699  C   GLN   250      68.161  74.097  74.551  1.00  0.00           C  
ATOM   3700  O   GLN   250      67.374  74.875  74.047  1.00  0.00           O  
ATOM   3701  N   ALA   251      69.018  73.391  73.852  1.00  0.00           N  
ATOM   3702  H   ALA   251      69.679  72.745  74.284  1.00  0.00           H  
ATOM   3703  CA  ALA   251      69.129  73.440  72.410  1.00  0.00           C  
ATOM   3704  HA  ALA   251      68.355  74.058  71.956  1.00  0.00           H  
ATOM   3705  CB  ALA   251      70.511  74.065  72.016  1.00  0.00           C  
ATOM   3706  HB1 ALA   251      70.596  74.103  70.930  1.00  0.00           H  
ATOM   3707  HB2 ALA   251      70.583  75.074  72.421  1.00  0.00           H  
ATOM   3708  HB3 ALA   251      71.316  73.452  72.423  1.00  0.00           H  
ATOM   3709  C   ALA   251      69.006  71.980  71.918  1.00  0.00           C  
ATOM   3710  O   ALA   251      69.920  71.171  72.062  1.00  0.00           O  
ATOM   3711  N   LEU   252      67.878  71.659  71.301  1.00  0.00           N  
ATOM   3712  H   LEU   252      67.211  72.372  71.008  1.00  0.00           H  
ATOM   3713  CA  LEU   252      67.442  70.347  70.969  1.00  0.00           C  
ATOM   3714  HA  LEU   252      68.014  69.669  71.603  1.00  0.00           H  
ATOM   3715  CB  LEU   252      65.950  70.225  71.231  1.00  0.00           C  
ATOM   3716  HB2 LEU   252      65.459  71.100  70.803  1.00  0.00           H  
ATOM   3717  HB3 LEU   252      65.582  69.356  70.686  1.00  0.00           H  
ATOM   3718  CG  LEU   252      65.492  70.092  72.733  1.00  0.00           C  
ATOM   3719  HG  LEU   252      66.173  69.382  73.202  1.00  0.00           H  
ATOM   3720  CD1 LEU   252      65.481  71.452  73.433  1.00  0.00           C  
ATOM   3721 HD11 LEU   252      65.159  71.326  74.467  1.00  0.00           H  
ATOM   3722 HD12 LEU   252      66.483  71.880  73.413  1.00  0.00           H  
ATOM   3723 HD13 LEU   252      64.791  72.120  72.918  1.00  0.00           H  
ATOM   3724  CD2 LEU   252      63.989  69.681  72.773  1.00  0.00           C  
ATOM   3725 HD21 LEU   252      63.665  69.588  73.809  1.00  0.00           H  
ATOM   3726 HD22 LEU   252      63.390  70.443  72.274  1.00  0.00           H  
ATOM   3727 HD23 LEU   252      63.859  68.726  72.264  1.00  0.00           H  
ATOM   3728  C   LEU   252      67.729  69.944  69.530  1.00  0.00           C  
ATOM   3729  O   LEU   252      67.683  70.730  68.546  1.00  0.00           O  
ATOM   3730  N   ASN   253      68.147  68.686  69.271  1.00  0.00           N  
ATOM   3731  H   ASN   253      68.323  67.994  70.000  1.00  0.00           H  
ATOM   3732  CA  ASN   253      68.398  68.170  67.862  1.00  0.00           C  
ATOM   3733  HA  ASN   253      68.663  69.047  67.271  1.00  0.00           H  
ATOM   3734  CB  ASN   253      69.566  67.084  67.910  1.00  0.00           C  
ATOM   3735  HB2 ASN   253      69.276  66.257  68.560  1.00  0.00           H  
ATOM   3736  HB3 ASN   253      69.726  66.667  66.916  1.00  0.00           H  
ATOM   3737  CG  ASN   253      70.819  67.700  68.407  1.00  0.00           C  
ATOM   3738  OD1 ASN   253      71.054  68.920  68.341  1.00  0.00           O  
ATOM   3739  ND2 ASN   253      71.728  66.933  68.969  1.00  0.00           N  
ATOM   3740 HD21 ASN   253      72.588  67.343  69.333  1.00  0.00           H  
ATOM   3741 HD22 ASN   253      71.572  65.927  69.042  1.00  0.00           H  
ATOM   3742  C   ASN   253      67.154  67.542  67.145  1.00  0.00           C  
ATOM   3743  O   ASN   253      66.466  66.718  67.749  1.00  0.00           O  
ATOM   3744  N   VAL   254      66.881  67.882  65.866  1.00  0.00           N  
ATOM   3745  H   VAL   254      67.285  68.699  65.408  1.00  0.00           H  
ATOM   3746  CA  VAL   254      65.971  67.108  65.002  1.00  0.00           C  
ATOM   3747  HA  VAL   254      65.664  66.168  65.461  1.00  0.00           H  
ATOM   3748  CB  VAL   254      64.589  67.742  64.808  1.00  0.00           C  
ATOM   3749  HB  VAL   254      64.297  67.755  63.758  1.00  0.00           H  
ATOM   3750  CG1 VAL   254      63.626  66.878  65.694  1.00  0.00           C  
ATOM   3751 HG11 VAL   254      62.611  67.266  65.614  1.00  0.00           H  
ATOM   3752 HG12 VAL   254      63.647  65.843  65.352  1.00  0.00           H  
ATOM   3753 HG13 VAL   254      63.949  66.924  66.735  1.00  0.00           H  
ATOM   3754  CG2 VAL   254      64.571  69.180  65.266  1.00  0.00           C  
ATOM   3755 HG21 VAL   254      63.577  69.599  65.114  1.00  0.00           H  
ATOM   3756 HG22 VAL   254      64.828  69.228  66.325  1.00  0.00           H  
ATOM   3757 HG23 VAL   254      65.298  69.754  64.691  1.00  0.00           H  
ATOM   3758  C   VAL   254      66.799  66.816  63.707  1.00  0.00           C  
ATOM   3759  O   VAL   254      66.239  66.695  62.613  1.00  0.00           O  
ATOM   3760  N   CYS   255      68.108  66.672  63.729  1.00  0.00           N  
ATOM   3761  H   CYS   255      68.662  66.632  64.586  1.00  0.00           H  
ATOM   3762  CA  CYS   255      68.887  66.554  62.501  1.00  0.00           C  
ATOM   3763  HA  CYS   255      68.440  67.197  61.745  1.00  0.00           H  
ATOM   3764  CB  CYS   255      70.335  67.060  62.740  1.00  0.00           C  
ATOM   3765  HB2 CYS   255      70.938  66.887  61.848  1.00  0.00           H  
ATOM   3766  HB3 CYS   255      70.325  68.136  62.913  1.00  0.00           H  
ATOM   3767  SG  CYS   255      71.093  66.212  64.172  1.00  0.00           S  
ATOM   3768  HG  CYS   255      72.304  66.653  64.347  1.00  0.00           H  
ATOM   3769  C   CYS   255      68.822  65.170  61.905  1.00  0.00           C  
ATOM   3770  O   CYS   255      69.572  64.918  60.959  1.00  0.00           O  
ATOM   3771  N   GLY   256      67.963  64.268  62.316  1.00  0.00           N  
ATOM   3772  H   GLY   256      67.276  64.469  63.041  1.00  0.00           H  
ATOM   3773  CA  GLY   256      67.870  62.877  61.807  1.00  0.00           C  
ATOM   3774  HA2 GLY   256      66.861  62.492  61.959  1.00  0.00           H  
ATOM   3775  HA3 GLY   256      68.057  62.861  60.734  1.00  0.00           H  
ATOM   3776  C   GLY   256      68.880  61.990  62.528  1.00  0.00           C  
ATOM   3777  O   GLY   256      69.463  61.070  61.953  1.00  0.00           O  
ATOM   3778  N   GLY   257      69.084  62.305  63.826  1.00  0.00           N  
ATOM   3779  H   GLY   257      68.610  63.067  64.312  1.00  0.00           H  
ATOM   3780  CA  GLY   257      70.043  61.539  64.662  1.00  0.00           C  
ATOM   3781  HA2 GLY   257      69.704  61.575  65.697  1.00  0.00           H  
ATOM   3782  HA3 GLY   257      70.010  60.494  64.351  1.00  0.00           H  
ATOM   3783  C   GLY   257      71.496  62.012  64.614  1.00  0.00           C  
ATOM   3784  O   GLY   257      72.240  61.472  65.428  1.00  0.00           O  
ATOM   3785  N   LEU   258      71.977  62.760  63.583  1.00  0.00           N  
ATOM   3786  H   LEU   258      71.366  63.110  62.846  1.00  0.00           H  
ATOM   3787  CA  LEU   258      73.394  63.162  63.382  1.00  0.00           C  
ATOM   3788  HA  LEU   258      73.927  62.217  63.281  1.00  0.00           H  
ATOM   3789  CB  LEU   258      73.438  64.079  62.126  1.00  0.00           C  
ATOM   3790  HB2 LEU   258      72.970  63.555  61.292  1.00  0.00           H  
ATOM   3791  HB3 LEU   258      72.839  64.970  62.319  1.00  0.00           H  
ATOM   3792  CG  LEU   258      74.856  64.514  61.707  1.00  0.00           C  
ATOM   3793  HG  LEU   258      75.245  64.946  62.629  1.00  0.00           H  
ATOM   3794  CD1 LEU   258      75.676  63.346  61.119  1.00  0.00           C  
ATOM   3795 HD11 LEU   258      76.667  63.704  60.839  1.00  0.00           H  
ATOM   3796 HD12 LEU   258      75.772  62.557  61.865  1.00  0.00           H  
ATOM   3797 HD13 LEU   258      75.170  62.954  60.238  1.00  0.00           H  
ATOM   3798  CD2 LEU   258      74.871  65.464  60.503  1.00  0.00           C  
ATOM   3799 HD21 LEU   258      75.899  65.731  60.262  1.00  0.00           H  
ATOM   3800 HD22 LEU   258      74.413  64.970  59.644  1.00  0.00           H  
ATOM   3801 HD23 LEU   258      74.309  66.366  60.743  1.00  0.00           H  
ATOM   3802  C   LEU   258      74.177  63.818  64.545  1.00  0.00           C  
ATOM   3803  O   LEU   258      75.352  63.655  64.738  1.00  0.00           O  
ATOM   3804  N   GLY   259      73.439  64.457  65.438  1.00  0.00           N  
ATOM   3805  H   GLY   259      72.427  64.545  65.333  1.00  0.00           H  
ATOM   3806  CA  GLY   259      73.943  65.121  66.682  1.00  0.00           C  
ATOM   3807  HA2 GLY   259      74.761  65.793  66.422  1.00  0.00           H  
ATOM   3808  HA3 GLY   259      73.148  65.734  67.106  1.00  0.00           H  
ATOM   3809  C   GLY   259      74.439  64.107  67.764  1.00  0.00           C  
ATOM   3810  O   GLY   259      73.769  63.186  68.164  1.00  0.00           O  
ATOM   3811  N   ASN   260      75.688  64.295  68.204  1.00  0.00           N  
ATOM   3812  H   ASN   260      76.333  64.945  67.752  1.00  0.00           H  
ATOM   3813  CA  ASN   260      76.292  63.601  69.380  1.00  0.00           C  
ATOM   3814  HA  ASN   260      75.660  62.716  69.464  1.00  0.00           H  
ATOM   3815  CB  ASN   260      77.734  63.099  69.223  1.00  0.00           C  
ATOM   3816  HB2 ASN   260      78.408  63.922  69.460  1.00  0.00           H  
ATOM   3817  HB3 ASN   260      77.907  62.321  69.966  1.00  0.00           H  
ATOM   3818  CG  ASN   260      78.100  62.577  67.936  1.00  0.00           C  
ATOM   3819  OD1 ASN   260      77.332  61.849  67.317  1.00  0.00           O  
ATOM   3820  ND2 ASN   260      79.313  62.850  67.417  1.00  0.00           N  
ATOM   3821 HD21 ASN   260      79.585  62.453  66.518  1.00  0.00           H  
ATOM   3822 HD22 ASN   260      79.960  63.456  67.923  1.00  0.00           H  
ATOM   3823  C   ASN   260      76.238  64.494  70.687  1.00  0.00           C  
ATOM   3824  O   ASN   260      76.677  63.930  71.784  1.00  0.00           O  
ATOM   3825  N   TYR   261      75.712  65.775  70.638  1.00  0.00           N  
ATOM   3826  H   TYR   261      75.544  66.254  69.754  1.00  0.00           H  
ATOM   3827  CA  TYR   261      75.346  66.572  71.773  1.00  0.00           C  
ATOM   3828  HA  TYR   261      74.920  65.922  72.536  1.00  0.00           H  
ATOM   3829  CB  TYR   261      76.578  67.195  72.401  1.00  0.00           C  
ATOM   3830  HB2 TYR   261      76.394  67.379  73.459  1.00  0.00           H  
ATOM   3831  HB3 TYR   261      77.413  66.498  72.339  1.00  0.00           H  
ATOM   3832  CG  TYR   261      76.940  68.456  71.738  1.00  0.00           C  
ATOM   3833  CD1 TYR   261      77.638  68.337  70.526  1.00  0.00           C  
ATOM   3834  HD1 TYR   261      77.640  67.407  69.977  1.00  0.00           H  
ATOM   3835  CE1 TYR   261      78.327  69.451  70.048  1.00  0.00           C  
ATOM   3836  HE1 TYR   261      78.905  69.366  69.141  1.00  0.00           H  
ATOM   3837  CZ  TYR   261      78.285  70.643  70.699  1.00  0.00           C  
ATOM   3838  OH  TYR   261      78.919  71.722  70.336  1.00  0.00           O  
ATOM   3839  HH  TYR   261      78.935  71.777  69.357  1.00  0.00           H  
ATOM   3840  CE2 TYR   261      77.578  70.790  71.954  1.00  0.00           C  
ATOM   3841  HE2 TYR   261      77.538  71.749  72.452  1.00  0.00           H  
ATOM   3842  CD2 TYR   261      76.953  69.685  72.509  1.00  0.00           C  
ATOM   3843  HD2 TYR   261      76.491  69.736  73.483  1.00  0.00           H  
ATOM   3844  C   TYR   261      74.214  67.537  71.469  1.00  0.00           C  
ATOM   3845  O   TYR   261      73.662  68.114  72.384  1.00  0.00           O  
ATOM   3846  OXT TYR   261      73.930  67.784  70.285  1.00  0.00           O  
TER    3847      TYR   261 
ATOM   3847  N   MET   262     118.792  82.136  70.666  1.00  0.00           N  
ATOM   3848  H1  MET   262     119.638  81.935  71.236  1.00  0.00           H  
ATOM   3849  H2  MET   262     118.258  82.913  71.104  1.00  0.00           H  
ATOM   3850  H3  MET   262     118.194  81.288  70.621  1.00  0.00           H  
ATOM   3851  CA  MET   262     119.199  82.526  69.302  1.00  0.00           C  
ATOM   3852  HA  MET   262     119.756  83.461  69.346  1.00  0.00           H  
ATOM   3853  CB  MET   262     120.190  81.416  68.695  1.00  0.00           C  
ATOM   3854  HB2 MET   262     121.070  81.317  69.330  1.00  0.00           H  
ATOM   3855  HB3 MET   262     119.696  80.445  68.682  1.00  0.00           H  
ATOM   3856  CG  MET   262     120.605  81.798  67.300  1.00  0.00           C  
ATOM   3857  HG2 MET   262     119.693  81.905  66.711  1.00  0.00           H  
ATOM   3858  HG3 MET   262     121.063  82.785  67.360  1.00  0.00           H  
ATOM   3859  SD  MET   262     121.724  80.749  66.361  1.00  0.00           S  
ATOM   3860  CE  MET   262     123.052  80.584  67.623  1.00  0.00           C  
ATOM   3861  HE1 MET   262     123.853  79.959  67.229  1.00  0.00           H  
ATOM   3862  HE2 MET   262     123.447  81.570  67.866  1.00  0.00           H  
ATOM   3863  HE3 MET   262     122.643  80.125  68.524  1.00  0.00           H  
ATOM   3864  C   MET   262     118.000  82.835  68.416  1.00  0.00           C  
ATOM   3865  O   MET   262     117.178  81.919  68.150  1.00  0.00           O  
ATOM   3866  N   ALA   263     117.968  84.045  67.834  1.00  0.00           N  
ATOM   3867  H   ALA   263     118.739  84.710  67.884  1.00  0.00           H  
ATOM   3868  CA  ALA   263     116.800  84.537  67.055  1.00  0.00           C  
ATOM   3869  HA  ALA   263     115.926  83.886  67.100  1.00  0.00           H  
ATOM   3870  CB  ALA   263     116.323  85.874  67.663  1.00  0.00           C  
ATOM   3871  HB1 ALA   263     115.466  86.246  67.100  1.00  0.00           H  
ATOM   3872  HB2 ALA   263     116.032  85.719  68.703  1.00  0.00           H  
ATOM   3873  HB3 ALA   263     117.130  86.604  67.616  1.00  0.00           H  
ATOM   3874  C   ALA   263     117.241  84.592  65.594  1.00  0.00           C  
ATOM   3875  O   ALA   263     117.336  85.672  65.022  1.00  0.00           O  
ATOM   3876  N   THR   264     117.384  83.397  65.038  1.00  0.00           N  
ATOM   3877  H   THR   264     117.274  82.537  65.575  1.00  0.00           H  
ATOM   3878  CA  THR   264     117.720  83.128  63.572  1.00  0.00           C  
ATOM   3879  HA  THR   264     118.700  83.569  63.387  1.00  0.00           H  
ATOM   3880  CB  THR   264     117.751  81.607  63.265  1.00  0.00           C  
ATOM   3881  HB  THR   264     117.954  81.617  62.194  1.00  0.00           H  
ATOM   3882  CG2 THR   264     118.820  80.796  63.951  1.00  0.00           C  
ATOM   3883 HG21 THR   264     118.732  79.750  63.652  1.00  0.00           H  
ATOM   3884 HG22 THR   264     119.802  81.172  63.666  1.00  0.00           H  
ATOM   3885 HG23 THR   264     118.700  80.874  65.031  1.00  0.00           H  
ATOM   3886  OG1 THR   264     116.526  80.967  63.616  1.00  0.00           O  
ATOM   3887  HG1 THR   264     116.258  80.358  62.896  1.00  0.00           H  
ATOM   3888  C   THR   264     116.679  83.720  62.694  1.00  0.00           C  
ATOM   3889  O   THR   264     115.466  83.831  63.046  1.00  0.00           O  
ATOM   3890  N   GLN   265     117.131  84.194  61.511  1.00  0.00           N  
ATOM   3891  H   GLN   265     118.126  84.216  61.291  1.00  0.00           H  
ATOM   3892  CA  GLN   265     116.332  84.708  60.442  1.00  0.00           C  
ATOM   3893  HA  GLN   265     115.715  85.465  60.927  1.00  0.00           H  
ATOM   3894  CB  GLN   265     117.185  85.317  59.345  1.00  0.00           C  
ATOM   3895  HB2 GLN   265     117.848  84.548  58.950  1.00  0.00           H  
ATOM   3896  HB3 GLN   265     116.535  85.630  58.528  1.00  0.00           H  
ATOM   3897  CG  GLN   265     118.053  86.548  59.800  1.00  0.00           C  
ATOM   3898  HG2 GLN   265     117.438  87.229  60.389  1.00  0.00           H  
ATOM   3899  HG3 GLN   265     118.860  86.204  60.449  1.00  0.00           H  
ATOM   3900  CD  GLN   265     118.642  87.294  58.614  1.00  0.00           C  
ATOM   3901  OE1 GLN   265     118.313  87.104  57.507  1.00  0.00           O  
ATOM   3902  NE2 GLN   265     119.680  88.117  58.845  1.00  0.00           N  
ATOM   3903 HE21 GLN   265     119.983  88.298  59.802  1.00  0.00           H  
ATOM   3904 HE22 GLN   265     120.162  88.561  58.064  1.00  0.00           H  
ATOM   3905  C   GLN   265     115.389  83.678  59.785  1.00  0.00           C  
ATOM   3906  O   GLN   265     114.368  84.081  59.213  1.00  0.00           O  
ATOM   3907  N   ASP   266     115.666  82.373  59.851  1.00  0.00           N  
ATOM   3908  H   ASP   266     116.568  82.031  60.184  1.00  0.00           H  
ATOM   3909  CA  ASP   266     114.766  81.296  59.477  1.00  0.00           C  
ATOM   3910  HA  ASP   266     114.207  81.705  58.634  1.00  0.00           H  
ATOM   3911  CB  ASP   266     115.533  80.059  59.026  1.00  0.00           C  
ATOM   3912  HB2 ASP   266     114.809  79.332  58.656  1.00  0.00           H  
ATOM   3913  HB3 ASP   266     116.160  80.343  58.180  1.00  0.00           H  
ATOM   3914  CG  ASP   266     116.394  79.379  60.026  1.00  0.00           C  
ATOM   3915  OD1 ASP   266     117.254  78.530  59.675  1.00  0.00           O  
ATOM   3916  OD2 ASP   266     116.375  79.758  61.211  1.00  0.00           O  
ATOM   3917  C   ASP   266     113.680  80.936  60.504  1.00  0.00           C  
ATOM   3918  O   ASP   266     112.754  80.257  60.066  1.00  0.00           O  
ATOM   3919  N   SER   267     113.706  81.443  61.754  1.00  0.00           N  
ATOM   3920  H   SER   267     114.340  82.204  61.996  1.00  0.00           H  
ATOM   3921  CA  SER   267     112.894  81.029  62.910  1.00  0.00           C  
ATOM   3922  HA  SER   267     113.094  79.963  63.025  1.00  0.00           H  
ATOM   3923  CB  SER   267     113.254  81.788  64.160  1.00  0.00           C  
ATOM   3924  HB2 SER   267     112.623  81.441  64.979  1.00  0.00           H  
ATOM   3925  HB3 SER   267     114.284  81.558  64.431  1.00  0.00           H  
ATOM   3926  OG  SER   267     113.115  83.155  64.032  1.00  0.00           O  
ATOM   3927  HG  SER   267     113.993  83.558  63.868  1.00  0.00           H  
ATOM   3928  C   SER   267     111.446  81.305  62.686  1.00  0.00           C  
ATOM   3929  O   SER   267     111.043  81.832  61.644  1.00  0.00           O  
ATOM   3930  N   GLU   268     110.571  80.769  63.529  1.00  0.00           N  
ATOM   3931  H   GLU   268     110.858  80.254  64.361  1.00  0.00           H  
ATOM   3932  CA  GLU   268     109.037  80.848  63.365  1.00  0.00           C  
ATOM   3933  HA  GLU   268     108.897  80.679  62.298  1.00  0.00           H  
ATOM   3934  CB  GLU   268     108.241  79.770  64.130  1.00  0.00           C  
ATOM   3935  HB2 GLU   268     108.259  80.002  65.195  1.00  0.00           H  
ATOM   3936  HB3 GLU   268     107.197  79.805  63.814  1.00  0.00           H  
ATOM   3937  CG  GLU   268     108.791  78.326  63.912  1.00  0.00           C  
ATOM   3938  HG2 GLU   268     109.585  78.167  64.643  1.00  0.00           H  
ATOM   3939  HG3 GLU   268     107.989  77.631  64.159  1.00  0.00           H  
ATOM   3940  CD  GLU   268     109.361  77.907  62.500  1.00  0.00           C  
ATOM   3941  OE1 GLU   268     108.658  78.134  61.468  1.00  0.00           O  
ATOM   3942  OE2 GLU   268     110.521  77.421  62.405  1.00  0.00           O  
ATOM   3943  C   GLU   268     108.478  82.226  63.799  1.00  0.00           C  
ATOM   3944  O   GLU   268     109.032  82.907  64.642  1.00  0.00           O  
ATOM   3945  N   VAL   269     107.383  82.685  63.216  1.00  0.00           N  
ATOM   3946  H   VAL   269     106.826  82.104  62.590  1.00  0.00           H  
ATOM   3947  CA  VAL   269     106.825  84.024  63.367  1.00  0.00           C  
ATOM   3948  HA  VAL   269     107.388  84.487  64.177  1.00  0.00           H  
ATOM   3949  CB  VAL   269     107.022  84.857  62.050  1.00  0.00           C  
ATOM   3950  HB  VAL   269     106.465  84.301  61.295  1.00  0.00           H  
ATOM   3951  CG1 VAL   269     106.371  86.299  62.041  1.00  0.00           C  
ATOM   3952 HG11 VAL   269     106.570  86.783  61.084  1.00  0.00           H  
ATOM   3953 HG12 VAL   269     105.295  86.213  62.187  1.00  0.00           H  
ATOM   3954 HG13 VAL   269     106.800  86.897  62.844  1.00  0.00           H  
ATOM   3955  CG2 VAL   269     108.496  84.926  61.662  1.00  0.00           C  
ATOM   3956 HG21 VAL   269     108.604  85.509  60.747  1.00  0.00           H  
ATOM   3957 HG22 VAL   269     109.060  85.403  62.464  1.00  0.00           H  
ATOM   3958 HG23 VAL   269     108.878  83.919  61.499  1.00  0.00           H  
ATOM   3959  C   VAL   269     105.394  84.059  63.822  1.00  0.00           C  
ATOM   3960  O   VAL   269     104.539  83.386  63.254  1.00  0.00           O  
ATOM   3961  N   ALA   270     105.084  85.071  64.664  1.00  0.00           N  
ATOM   3962  H   ALA   270     105.681  85.885  64.810  1.00  0.00           H  
ATOM   3963  CA  ALA   270     103.872  85.087  65.435  1.00  0.00           C  
ATOM   3964  HA  ALA   270     103.101  84.480  64.960  1.00  0.00           H  
ATOM   3965  CB  ALA   270     104.311  84.632  66.772  1.00  0.00           C  
ATOM   3966  HB1 ALA   270     103.455  84.607  67.446  1.00  0.00           H  
ATOM   3967  HB2 ALA   270     104.740  83.633  66.694  1.00  0.00           H  
ATOM   3968  HB3 ALA   270     105.061  85.320  67.162  1.00  0.00           H  
ATOM   3969  C   ALA   270     103.282  86.535  65.597  1.00  0.00           C  
ATOM   3970  O   ALA   270     104.030  87.512  65.572  1.00  0.00           O  
ATOM   3971  N   LEU   271     101.978  86.605  65.757  1.00  0.00           N  
ATOM   3972  H   LEU   271     101.429  85.753  65.870  1.00  0.00           H  
ATOM   3973  CA  LEU   271     101.130  87.782  65.802  1.00  0.00           C  
ATOM   3974  HA  LEU   271     101.743  88.643  66.067  1.00  0.00           H  
ATOM   3975  CB  LEU   271     100.486  88.050  64.388  1.00  0.00           C  
ATOM   3976  HB2 LEU   271     101.275  88.128  63.639  1.00  0.00           H  
ATOM   3977  HB3 LEU   271      99.862  87.202  64.106  1.00  0.00           H  
ATOM   3978  CG  LEU   271      99.630  89.352  64.378  1.00  0.00           C  
ATOM   3979  HG  LEU   271      98.890  89.324  65.178  1.00  0.00           H  
ATOM   3980  CD1 LEU   271     100.571  90.554  64.537  1.00  0.00           C  
ATOM   3981 HD11 LEU   271      99.989  91.476  64.532  1.00  0.00           H  
ATOM   3982 HD12 LEU   271     101.111  90.471  65.481  1.00  0.00           H  
ATOM   3983 HD13 LEU   271     101.282  90.571  63.712  1.00  0.00           H  
ATOM   3984  CD2 LEU   271      98.952  89.477  62.976  1.00  0.00           C  
ATOM   3985 HD21 LEU   271      98.345  90.383  62.943  1.00  0.00           H  
ATOM   3986 HD22 LEU   271      99.720  89.527  62.202  1.00  0.00           H  
ATOM   3987 HD23 LEU   271      98.316  88.609  62.801  1.00  0.00           H  
ATOM   3988  C   LEU   271     100.014  87.617  66.905  1.00  0.00           C  
ATOM   3989  O   LEU   271      99.335  86.594  67.085  1.00  0.00           O  
ATOM   3990  N   VAL   272      99.882  88.654  67.738  1.00  0.00           N  
ATOM   3991  H   VAL   272     100.332  89.551  67.557  1.00  0.00           H  
ATOM   3992  CA  VAL   272      99.098  88.654  68.990  1.00  0.00           C  
ATOM   3993  HA  VAL   272      98.386  87.831  68.945  1.00  0.00           H  
ATOM   3994  CB  VAL   272      99.951  88.334  70.286  1.00  0.00           C  
ATOM   3995  HB  VAL   272     100.559  89.235  70.378  1.00  0.00           H  
ATOM   3996  CG1 VAL   272      99.159  88.127  71.626  1.00  0.00           C  
ATOM   3997 HG11 VAL   272      99.859  87.915  72.433  1.00  0.00           H  
ATOM   3998 HG12 VAL   272      98.597  89.032  71.860  1.00  0.00           H  
ATOM   3999 HG13 VAL   272      98.469  87.290  71.515  1.00  0.00           H  
ATOM   4000  CG2 VAL   272     100.754  87.015  70.109  1.00  0.00           C  
ATOM   4001 HG21 VAL   272     101.331  86.817  71.013  1.00  0.00           H  
ATOM   4002 HG22 VAL   272     100.064  86.190  69.931  1.00  0.00           H  
ATOM   4003 HG23 VAL   272     101.431  87.112  69.260  1.00  0.00           H  
ATOM   4004  C   VAL   272      98.323  90.023  69.093  1.00  0.00           C  
ATOM   4005  O   VAL   272      98.891  91.092  69.071  1.00  0.00           O  
ATOM   4006  N   THR   273      96.980  90.047  69.231  1.00  0.00           N  
ATOM   4007  H   THR   273      96.475  89.172  69.097  1.00  0.00           H  
ATOM   4008  CA  THR   273      95.997  91.115  69.552  1.00  0.00           C  
ATOM   4009  HA  THR   273      96.542  91.958  69.125  1.00  0.00           H  
ATOM   4010  CB  THR   273      94.635  90.878  68.915  1.00  0.00           C  
ATOM   4011  HB  THR   273      94.029  91.780  68.993  1.00  0.00           H  
ATOM   4012  CG2 THR   273      94.790  90.530  67.395  1.00  0.00           C  
ATOM   4013 HG21 THR   273      93.807  90.363  66.956  1.00  0.00           H  
ATOM   4014 HG22 THR   273      95.281  91.357  66.881  1.00  0.00           H  
ATOM   4015 HG23 THR   273      95.392  89.628  67.289  1.00  0.00           H  
ATOM   4016  OG1 THR   273      94.024  89.826  69.581  1.00  0.00           O  
ATOM   4017  HG1 THR   273      93.142  89.659  69.186  1.00  0.00           H  
ATOM   4018  C   THR   273      95.737  91.480  70.986  1.00  0.00           C  
ATOM   4019  O   THR   273      95.982  90.685  71.913  1.00  0.00           O  
ATOM   4020  N   GLY   274      95.352  92.720  71.293  1.00  0.00           N  
ATOM   4021  H   GLY   274      95.064  93.385  70.574  1.00  0.00           H  
ATOM   4022  CA  GLY   274      95.282  93.314  72.682  1.00  0.00           C  
ATOM   4023  HA2 GLY   274      95.248  94.398  72.577  1.00  0.00           H  
ATOM   4024  HA3 GLY   274      94.335  93.007  73.125  1.00  0.00           H  
ATOM   4025  C   GLY   274      96.399  92.973  73.682  1.00  0.00           C  
ATOM   4026  O   GLY   274      96.052  92.500  74.784  1.00  0.00           O  
ATOM   4027  N   ALA   275      97.647  93.108  73.266  1.00  0.00           N  
ATOM   4028  H   ALA   275      97.907  93.553  72.386  1.00  0.00           H  
ATOM   4029  CA  ALA   275      98.763  92.625  74.038  1.00  0.00           C  
ATOM   4030  HA  ALA   275      98.488  91.696  74.537  1.00  0.00           H  
ATOM   4031  CB  ALA   275      99.911  92.445  73.022  1.00  0.00           C  
ATOM   4032  HB1 ALA   275     100.800  92.078  73.538  1.00  0.00           H  
ATOM   4033  HB2 ALA   275      99.613  91.727  72.259  1.00  0.00           H  
ATOM   4034  HB3 ALA   275     100.135  93.403  72.553  1.00  0.00           H  
ATOM   4035  C   ALA   275      99.170  93.513  75.183  1.00  0.00           C  
ATOM   4036  O   ALA   275     100.159  93.218  75.858  1.00  0.00           O  
ATOM   4037  N   THR   276      98.409  94.578  75.522  1.00  0.00           N  
ATOM   4038  H   THR   276      97.566  94.861  75.024  1.00  0.00           H  
ATOM   4039  CA  THR   276      98.758  95.445  76.692  1.00  0.00           C  
ATOM   4040  HA  THR   276      99.809  95.274  76.925  1.00  0.00           H  
ATOM   4041  CB  THR   276      98.545  96.926  76.301  1.00  0.00           C  
ATOM   4042  HB  THR   276      98.552  97.462  77.250  1.00  0.00           H  
ATOM   4043  CG2 THR   276      99.655  97.356  75.289  1.00  0.00           C  
ATOM   4044 HG21 THR   276      99.508  98.400  75.011  1.00  0.00           H  
ATOM   4045 HG22 THR   276     100.634  97.238  75.753  1.00  0.00           H  
ATOM   4046 HG23 THR   276      99.597  96.731  74.399  1.00  0.00           H  
ATOM   4047  OG1 THR   276      97.352  97.186  75.632  1.00  0.00           O  
ATOM   4048  HG1 THR   276      96.600  97.075  76.250  1.00  0.00           H  
ATOM   4049  C   THR   276      98.024  95.072  77.998  1.00  0.00           C  
ATOM   4050  O   THR   276      98.283  95.577  79.108  1.00  0.00           O  
ATOM   4051  N   SER   277      97.171  94.030  78.042  1.00  0.00           N  
ATOM   4052  H   SER   277      96.716  93.702  77.191  1.00  0.00           H  
ATOM   4053  CA  SER   277      96.751  93.211  79.231  1.00  0.00           C  
ATOM   4054  HA  SER   277      97.209  93.683  80.100  1.00  0.00           H  
ATOM   4055  CB  SER   277      95.278  93.229  79.239  1.00  0.00           C  
ATOM   4056  HB2 SER   277      94.924  94.227  78.981  1.00  0.00           H  
ATOM   4057  HB3 SER   277      94.900  92.548  78.477  1.00  0.00           H  
ATOM   4058  OG  SER   277      94.770  92.862  80.487  1.00  0.00           O  
ATOM   4059  HG  SER   277      93.845  92.556  80.387  1.00  0.00           H  
ATOM   4060  C   SER   277      97.301  91.804  79.389  1.00  0.00           C  
ATOM   4061  O   SER   277      97.975  91.263  78.507  1.00  0.00           O  
ATOM   4062  N   GLY   278      97.250  91.272  80.652  1.00  0.00           N  
ATOM   4063  H   GLY   278      96.533  91.516  81.335  1.00  0.00           H  
ATOM   4064  CA  GLY   278      98.246  90.280  81.148  1.00  0.00           C  
ATOM   4065  HA2 GLY   278      99.241  90.608  80.844  1.00  0.00           H  
ATOM   4066  HA3 GLY   278      98.227  90.286  82.238  1.00  0.00           H  
ATOM   4067  C   GLY   278      98.043  88.843  80.669  1.00  0.00           C  
ATOM   4068  O   GLY   278      99.053  88.178  80.759  1.00  0.00           O  
ATOM   4069  N   ILE   279      96.845  88.399  80.240  1.00  0.00           N  
ATOM   4070  H   ILE   279      95.938  88.825  80.429  1.00  0.00           H  
ATOM   4071  CA  ILE   279      96.843  87.158  79.404  1.00  0.00           C  
ATOM   4072  HA  ILE   279      97.412  86.447  80.004  1.00  0.00           H  
ATOM   4073  CB  ILE   279      95.436  86.531  79.182  1.00  0.00           C  
ATOM   4074  HB  ILE   279      94.804  87.347  78.831  1.00  0.00           H  
ATOM   4075  CG2 ILE   279      95.402  85.419  78.137  1.00  0.00           C  
ATOM   4076 HG21 ILE   279      94.384  85.037  78.044  1.00  0.00           H  
ATOM   4077 HG22 ILE   279      95.730  85.813  77.176  1.00  0.00           H  
ATOM   4078 HG23 ILE   279      96.066  84.611  78.444  1.00  0.00           H  
ATOM   4079  CG1 ILE   279      94.956  85.910  80.489  1.00  0.00           C  
ATOM   4080 HG12 ILE   279      95.018  84.822  80.446  1.00  0.00           H  
ATOM   4081 HG13 ILE   279      95.579  86.232  81.323  1.00  0.00           H  
ATOM   4082  CD1 ILE   279      93.487  86.371  80.689  1.00  0.00           C  
ATOM   4083 HD11 ILE   279      93.098  85.950  81.615  1.00  0.00           H  
ATOM   4084 HD12 ILE   279      93.452  87.458  80.741  1.00  0.00           H  
ATOM   4085 HD13 ILE   279      92.882  86.026  79.852  1.00  0.00           H  
ATOM   4086  C   ILE   279      97.577  87.346  78.022  1.00  0.00           C  
ATOM   4087  O   ILE   279      98.554  86.664  77.778  1.00  0.00           O  
ATOM   4088  N   GLY   280      97.304  88.289  77.173  1.00  0.00           N  
ATOM   4089  H   GLY   280      96.573  88.985  77.321  1.00  0.00           H  
ATOM   4090  CA  GLY   280      98.026  88.441  75.910  1.00  0.00           C  
ATOM   4091  HA2 GLY   280      97.843  87.570  75.282  1.00  0.00           H  
ATOM   4092  HA3 GLY   280      97.636  89.307  75.374  1.00  0.00           H  
ATOM   4093  C   GLY   280      99.517  88.608  76.114  1.00  0.00           C  
ATOM   4094  O   GLY   280     100.292  87.929  75.396  1.00  0.00           O  
ATOM   4095  N   LEU   281      99.952  89.356  77.136  1.00  0.00           N  
ATOM   4096  H   LEU   281      99.313  89.828  77.776  1.00  0.00           H  
ATOM   4097  CA  LEU   281     101.375  89.592  77.467  1.00  0.00           C  
ATOM   4098  HA  LEU   281     101.854  89.971  76.564  1.00  0.00           H  
ATOM   4099  CB  LEU   281     101.500  90.594  78.577  1.00  0.00           C  
ATOM   4100  HB2 LEU   281     101.047  91.526  78.242  1.00  0.00           H  
ATOM   4101  HB3 LEU   281     100.909  90.237  79.421  1.00  0.00           H  
ATOM   4102  CG  LEU   281     102.878  90.902  79.077  1.00  0.00           C  
ATOM   4103  HG  LEU   281     103.361  90.025  79.508  1.00  0.00           H  
ATOM   4104  CD1 LEU   281     103.705  91.447  77.887  1.00  0.00           C  
ATOM   4105 HD11 LEU   281     104.715  91.681  78.223  1.00  0.00           H  
ATOM   4106 HD12 LEU   281     103.749  90.696  77.100  1.00  0.00           H  
ATOM   4107 HD13 LEU   281     103.234  92.351  77.500  1.00  0.00           H  
ATOM   4108  CD2 LEU   281     102.717  92.081  80.140  1.00  0.00           C  
ATOM   4109 HD21 LEU   281     103.695  92.347  80.539  1.00  0.00           H  
ATOM   4110 HD22 LEU   281     102.273  92.951  79.655  1.00  0.00           H  
ATOM   4111 HD23 LEU   281     102.071  91.751  80.954  1.00  0.00           H  
ATOM   4112  C   LEU   281     102.093  88.256  77.920  1.00  0.00           C  
ATOM   4113  O   LEU   281     103.232  88.049  77.488  1.00  0.00           O  
ATOM   4114  N   GLU   282     101.458  87.513  78.822  1.00  0.00           N  
ATOM   4115  H   GLU   282     100.557  87.771  79.226  1.00  0.00           H  
ATOM   4116  CA  GLU   282     101.977  86.265  79.316  1.00  0.00           C  
ATOM   4117  HA  GLU   282     102.903  86.487  79.849  1.00  0.00           H  
ATOM   4118  CB  GLU   282     101.068  85.591  80.409  1.00  0.00           C  
ATOM   4119  HB2 GLU   282     100.949  86.262  81.260  1.00  0.00           H  
ATOM   4120  HB3 GLU   282     100.072  85.409  80.005  1.00  0.00           H  
ATOM   4121  CG  GLU   282     101.692  84.287  80.860  1.00  0.00           C  
ATOM   4122  HG2 GLU   282     100.948  83.698  81.394  1.00  0.00           H  
ATOM   4123  HG3 GLU   282     101.987  83.708  79.984  1.00  0.00           H  
ATOM   4124  CD  GLU   282     102.944  84.499  81.783  1.00  0.00           C  
ATOM   4125  OE1 GLU   282     103.242  85.656  82.154  1.00  0.00           O  
ATOM   4126  OE2 GLU   282     103.561  83.529  82.253  1.00  0.00           O  
ATOM   4127  C   GLU   282     102.324  85.333  78.154  1.00  0.00           C  
ATOM   4128  O   GLU   282     103.299  84.637  78.176  1.00  0.00           O  
ATOM   4129  N   ILE   283     101.415  85.189  77.177  1.00  0.00           N  
ATOM   4130  H   ILE   283     100.511  85.663  77.169  1.00  0.00           H  
ATOM   4131  CA  ILE   283     101.644  84.349  76.053  1.00  0.00           C  
ATOM   4132  HA  ILE   283     102.015  83.371  76.361  1.00  0.00           H  
ATOM   4133  CB  ILE   283     100.266  84.212  75.302  1.00  0.00           C  
ATOM   4134  HB  ILE   283      99.877  85.223  75.177  1.00  0.00           H  
ATOM   4135  CG2 ILE   283     100.328  83.700  73.825  1.00  0.00           C  
ATOM   4136 HG21 ILE   283      99.319  83.648  73.415  1.00  0.00           H  
ATOM   4137 HG22 ILE   283     100.927  84.386  73.227  1.00  0.00           H  
ATOM   4138 HG23 ILE   283     100.780  82.709  73.802  1.00  0.00           H  
ATOM   4139  CG1 ILE   283      99.326  83.349  76.176  1.00  0.00           C  
ATOM   4140 HG12 ILE   283      99.555  82.292  76.046  1.00  0.00           H  
ATOM   4141 HG13 ILE   283      99.474  83.581  77.231  1.00  0.00           H  
ATOM   4142  CD1 ILE   283      97.830  83.641  75.757  1.00  0.00           C  
ATOM   4143 HD11 ILE   283      97.157  83.038  76.367  1.00  0.00           H  
ATOM   4144 HD12 ILE   283      97.609  84.698  75.909  1.00  0.00           H  
ATOM   4145 HD13 ILE   283      97.691  83.389  74.706  1.00  0.00           H  
ATOM   4146  C   ILE   283     102.731  84.989  75.109  1.00  0.00           C  
ATOM   4147  O   ILE   283     103.457  84.196  74.546  1.00  0.00           O  
ATOM   4148  N   ALA   284     102.847  86.293  74.991  1.00  0.00           N  
ATOM   4149  H   ALA   284     102.205  86.948  75.437  1.00  0.00           H  
ATOM   4150  CA  ALA   284     103.909  86.957  74.209  1.00  0.00           C  
ATOM   4151  HA  ALA   284     103.982  86.499  73.223  1.00  0.00           H  
ATOM   4152  CB  ALA   284     103.542  88.441  74.032  1.00  0.00           C  
ATOM   4153  HB1 ALA   284     104.320  88.942  73.456  1.00  0.00           H  
ATOM   4154  HB2 ALA   284     102.592  88.521  73.504  1.00  0.00           H  
ATOM   4155  HB3 ALA   284     103.455  88.915  75.009  1.00  0.00           H  
ATOM   4156  C   ALA   284     105.270  86.772  74.870  1.00  0.00           C  
ATOM   4157  O   ALA   284     106.232  86.684  74.091  1.00  0.00           O  
ATOM   4158  N   ARG   285     105.417  86.699  76.208  1.00  0.00           N  
ATOM   4159  H   ARG   285     104.693  86.996  76.861  1.00  0.00           H  
ATOM   4160  CA  ARG   285     106.676  86.164  76.900  1.00  0.00           C  
ATOM   4161  HA  ARG   285     107.472  86.717  76.400  1.00  0.00           H  
ATOM   4162  CB  ARG   285     106.839  86.496  78.394  1.00  0.00           C  
ATOM   4163  HB2 ARG   285     106.051  85.984  78.945  1.00  0.00           H  
ATOM   4164  HB3 ARG   285     107.788  86.083  78.735  1.00  0.00           H  
ATOM   4165  CG  ARG   285     106.798  87.985  78.764  1.00  0.00           C  
ATOM   4166  HG2 ARG   285     107.572  88.499  78.195  1.00  0.00           H  
ATOM   4167  HG3 ARG   285     105.840  88.392  78.440  1.00  0.00           H  
ATOM   4168  CD  ARG   285     106.992  88.334  80.300  1.00  0.00           C  
ATOM   4169  HD2 ARG   285     107.912  87.873  80.660  1.00  0.00           H  
ATOM   4170  HD3 ARG   285     107.113  89.412  80.410  1.00  0.00           H  
ATOM   4171  NE  ARG   285     105.885  87.894  81.117  1.00  0.00           N  
ATOM   4172  HE  ARG   285     105.650  86.901  81.118  1.00  0.00           H  
ATOM   4173  CZ  ARG   285     105.183  88.687  81.843  1.00  0.00           C  
ATOM   4174  NH1 ARG   285     105.586  89.899  82.281  1.00  0.00           N  
ATOM   4175 HH11 ARG   285     106.514  90.247  82.039  1.00  0.00           H  
ATOM   4176 HH12 ARG   285     104.963  90.466  82.856  1.00  0.00           H  
ATOM   4177  NH2 ARG   285     103.973  88.364  82.145  1.00  0.00           N  
ATOM   4178 HH21 ARG   285     103.581  87.484  81.810  1.00  0.00           H  
ATOM   4179 HH22 ARG   285     103.408  88.988  82.721  1.00  0.00           H  
ATOM   4180  C   ARG   285     106.842  84.663  76.688  1.00  0.00           C  
ATOM   4181  O   ARG   285     107.936  84.170  76.285  1.00  0.00           O  
ATOM   4182  N   ARG   286     105.789  83.847  76.800  1.00  0.00           N  
ATOM   4183  H   ARG   286     104.841  84.172  76.993  1.00  0.00           H  
ATOM   4184  CA  ARG   286     105.901  82.394  76.654  1.00  0.00           C  
ATOM   4185  HA  ARG   286     106.726  82.065  77.285  1.00  0.00           H  
ATOM   4186  CB  ARG   286     104.670  81.684  77.208  1.00  0.00           C  
ATOM   4187  HB2 ARG   286     104.565  81.904  78.270  1.00  0.00           H  
ATOM   4188  HB3 ARG   286     103.775  82.062  76.714  1.00  0.00           H  
ATOM   4189  CG  ARG   286     104.775  80.098  76.994  1.00  0.00           C  
ATOM   4190  HG2 ARG   286     103.811  79.636  77.201  1.00  0.00           H  
ATOM   4191  HG3 ARG   286     105.014  79.885  75.951  1.00  0.00           H  
ATOM   4192  CD  ARG   286     105.843  79.484  77.901  1.00  0.00           C  
ATOM   4193  HD2 ARG   286     106.815  79.935  77.700  1.00  0.00           H  
ATOM   4194  HD3 ARG   286     105.610  79.681  78.946  1.00  0.00           H  
ATOM   4195  NE  ARG   286     105.893  78.048  77.656  1.00  0.00           N  
ATOM   4196  HE  ARG   286     106.373  77.774  76.799  1.00  0.00           H  
ATOM   4197  CZ  ARG   286     105.417  77.051  78.364  1.00  0.00           C  
ATOM   4198  NH1 ARG   286     104.650  77.227  79.382  1.00  0.00           N  
ATOM   4199 HH11 ARG   286     104.388  78.171  79.667  1.00  0.00           H  
ATOM   4200 HH12 ARG   286     104.303  76.422  79.904  1.00  0.00           H  
ATOM   4201  NH2 ARG   286     105.635  75.805  77.993  1.00  0.00           N  
ATOM   4202 HH21 ARG   286     106.177  75.612  77.151  1.00  0.00           H  
ATOM   4203 HH22 ARG   286     105.262  75.034  78.549  1.00  0.00           H  
ATOM   4204  C   ARG   286     106.373  81.936  75.239  1.00  0.00           C  
ATOM   4205  O   ARG   286     107.167  81.052  75.093  1.00  0.00           O  
ATOM   4206  N   LEU   287     105.874  82.607  74.178  1.00  0.00           N  
ATOM   4207  H   LEU   287     105.204  83.372  74.241  1.00  0.00           H  
ATOM   4208  CA  LEU   287     106.279  82.264  72.840  1.00  0.00           C  
ATOM   4209  HA  LEU   287     106.118  81.187  72.798  1.00  0.00           H  
ATOM   4210  CB  LEU   287     105.419  82.972  71.741  1.00  0.00           C  
ATOM   4211  HB2 LEU   287     105.424  84.043  71.941  1.00  0.00           H  
ATOM   4212  HB3 LEU   287     105.908  82.824  70.778  1.00  0.00           H  
ATOM   4213  CG  LEU   287     103.986  82.526  71.614  1.00  0.00           C  
ATOM   4214  HG  LEU   287     103.615  82.699  72.623  1.00  0.00           H  
ATOM   4215  CD1 LEU   287     103.239  83.358  70.549  1.00  0.00           C  
ATOM   4216 HD11 LEU   287     102.207  83.014  70.478  1.00  0.00           H  
ATOM   4217 HD12 LEU   287     103.253  84.409  70.835  1.00  0.00           H  
ATOM   4218 HD13 LEU   287     103.730  83.237  69.583  1.00  0.00           H  
ATOM   4219  CD2 LEU   287     103.717  81.090  71.354  1.00  0.00           C  
ATOM   4220 HD21 LEU   287     102.642  80.928  71.288  1.00  0.00           H  
ATOM   4221 HD22 LEU   287     104.188  80.795  70.417  1.00  0.00           H  
ATOM   4222 HD23 LEU   287     104.125  80.492  72.169  1.00  0.00           H  
ATOM   4223  C   LEU   287     107.734  82.550  72.550  1.00  0.00           C  
ATOM   4224  O   LEU   287     108.321  81.921  71.616  1.00  0.00           O  
ATOM   4225  N   GLY   288     108.431  83.441  73.242  1.00  0.00           N  
ATOM   4226  H   GLY   288     107.993  84.030  73.949  1.00  0.00           H  
ATOM   4227  CA  GLY   288     109.856  83.703  73.107  1.00  0.00           C  
ATOM   4228  HA2 GLY   288     110.100  83.808  72.050  1.00  0.00           H  
ATOM   4229  HA3 GLY   288     110.091  84.654  73.585  1.00  0.00           H  
ATOM   4230  C   GLY   288     110.759  82.579  73.732  1.00  0.00           C  
ATOM   4231  O   GLY   288     111.720  82.236  73.053  1.00  0.00           O  
ATOM   4232  N   LYS   289     110.285  81.924  74.820  1.00  0.00           N  
ATOM   4233  H   LYS   289     109.472  82.231  75.354  1.00  0.00           H  
ATOM   4234  CA  LYS   289     110.920  80.683  75.336  1.00  0.00           C  
ATOM   4235  HA  LYS   289     111.980  80.931  75.403  1.00  0.00           H  
ATOM   4236  CB  LYS   289     110.353  80.278  76.738  1.00  0.00           C  
ATOM   4237  HB2 LYS   289     109.276  80.132  76.661  1.00  0.00           H  
ATOM   4238  HB3 LYS   289     110.783  79.322  77.037  1.00  0.00           H  
ATOM   4239  CG  LYS   289     110.650  81.348  77.843  1.00  0.00           C  
ATOM   4240  HG2 LYS   289     111.721  81.547  77.859  1.00  0.00           H  
ATOM   4241  HG3 LYS   289     110.155  82.280  77.571  1.00  0.00           H  
ATOM   4242  CD  LYS   289     110.210  80.950  79.232  1.00  0.00           C  
ATOM   4243  HD2 LYS   289     110.166  81.826  79.879  1.00  0.00           H  
ATOM   4244  HD3 LYS   289     109.207  80.524  79.203  1.00  0.00           H  
ATOM   4245  CE  LYS   289     111.223  79.909  79.802  1.00  0.00           C  
ATOM   4246  HE2 LYS   289     111.213  79.009  79.186  1.00  0.00           H  
ATOM   4247  HE3 LYS   289     112.234  80.315  79.758  1.00  0.00           H  
ATOM   4248  NZ  LYS   289     110.877  79.554  81.228  1.00  0.00           N  
ATOM   4249  HZ1 LYS   289     111.564  78.860  81.588  1.00  0.00           H  
ATOM   4250  HZ2 LYS   289     110.910  80.411  81.816  1.00  0.00           H  
ATOM   4251  HZ3 LYS   289     109.922  79.147  81.263  1.00  0.00           H  
ATOM   4252  C   LYS   289     110.752  79.490  74.418  1.00  0.00           C  
ATOM   4253  O   LYS   289     111.707  78.780  74.119  1.00  0.00           O  
ATOM   4254  N   GLU   290     109.555  79.301  73.826  1.00  0.00           N  
ATOM   4255  H   GLU   290     108.729  79.797  74.163  1.00  0.00           H  
ATOM   4256  CA  GLU   290     109.216  78.416  72.671  1.00  0.00           C  
ATOM   4257  HA  GLU   290     109.598  77.440  72.969  1.00  0.00           H  
ATOM   4258  CB  GLU   290     107.702  78.135  72.448  1.00  0.00           C  
ATOM   4259  HB2 GLU   290     107.257  79.073  72.114  1.00  0.00           H  
ATOM   4260  HB3 GLU   290     107.635  77.436  71.614  1.00  0.00           H  
ATOM   4261  CG  GLU   290     106.818  77.606  73.516  1.00  0.00           C  
ATOM   4262  HG2 GLU   290     106.666  78.405  74.241  1.00  0.00           H  
ATOM   4263  HG3 GLU   290     105.849  77.396  73.065  1.00  0.00           H  
ATOM   4264  CD  GLU   290     107.243  76.359  74.289  1.00  0.00           C  
ATOM   4265  OE1 GLU   290     107.917  75.485  73.667  1.00  0.00           O  
ATOM   4266  OE2 GLU   290     106.990  76.259  75.495  1.00  0.00           O  
ATOM   4267  C   GLU   290     109.965  78.820  71.375  1.00  0.00           C  
ATOM   4268  O   GLU   290     110.093  77.975  70.503  1.00  0.00           O  
ATOM   4269  N   GLY   291     110.627  79.964  71.272  1.00  0.00           N  
ATOM   4270  H   GLY   291     110.491  80.697  71.968  1.00  0.00           H  
ATOM   4271  CA  GLY   291     111.580  80.379  70.264  1.00  0.00           C  
ATOM   4272  HA2 GLY   291     112.422  80.831  70.788  1.00  0.00           H  
ATOM   4273  HA3 GLY   291     111.952  79.473  69.785  1.00  0.00           H  
ATOM   4274  C   GLY   291     111.181  81.340  69.151  1.00  0.00           C  
ATOM   4275  O   GLY   291     111.971  81.570  68.262  1.00  0.00           O  
ATOM   4276  N   LEU   292     109.940  81.855  69.207  1.00  0.00           N  
ATOM   4277  H   LEU   292     109.358  81.840  70.045  1.00  0.00           H  
ATOM   4278  CA  LEU   292     109.296  82.501  68.036  1.00  0.00           C  
ATOM   4279  HA  LEU   292     109.642  81.998  67.135  1.00  0.00           H  
ATOM   4280  CB  LEU   292     107.746  82.329  67.983  1.00  0.00           C  
ATOM   4281  HB2 LEU   292     107.310  82.818  68.855  1.00  0.00           H  
ATOM   4282  HB3 LEU   292     107.368  82.849  67.103  1.00  0.00           H  
ATOM   4283  CG  LEU   292     107.244  80.842  67.941  1.00  0.00           C  
ATOM   4284  HG  LEU   292     107.969  80.248  67.383  1.00  0.00           H  
ATOM   4285  CD1 LEU   292     107.131  80.247  69.334  1.00  0.00           C  
ATOM   4286 HD11 LEU   292     106.781  79.217  69.263  1.00  0.00           H  
ATOM   4287 HD12 LEU   292     108.107  80.266  69.817  1.00  0.00           H  
ATOM   4288 HD13 LEU   292     106.424  80.831  69.922  1.00  0.00           H  
ATOM   4289  CD2 LEU   292     105.889  80.805  67.267  1.00  0.00           C  
ATOM   4290 HD21 LEU   292     105.529  79.777  67.231  1.00  0.00           H  
ATOM   4291 HD22 LEU   292     105.185  81.416  67.831  1.00  0.00           H  
ATOM   4292 HD23 LEU   292     105.977  81.194  66.252  1.00  0.00           H  
ATOM   4293  C   LEU   292     109.708  83.954  68.022  1.00  0.00           C  
ATOM   4294  O   LEU   292     110.228  84.518  68.976  1.00  0.00           O  
ATOM   4295  N   ARG   293     109.429  84.735  66.984  1.00  0.00           N  
ATOM   4296  H   ARG   293     109.088  84.291  66.131  1.00  0.00           H  
ATOM   4297  CA  ARG   293     109.502  86.167  66.769  1.00  0.00           C  
ATOM   4298  HA  ARG   293     110.065  86.627  67.581  1.00  0.00           H  
ATOM   4299  CB  ARG   293     110.231  86.470  65.399  1.00  0.00           C  
ATOM   4300  HB2 ARG   293     109.714  85.962  64.583  1.00  0.00           H  
ATOM   4301  HB3 ARG   293     110.189  87.538  65.184  1.00  0.00           H  
ATOM   4302  CG  ARG   293     111.663  86.015  65.462  1.00  0.00           C  
ATOM   4303  HG2 ARG   293     112.118  86.396  66.376  1.00  0.00           H  
ATOM   4304  HG3 ARG   293     111.690  84.927  65.521  1.00  0.00           H  
ATOM   4305  CD  ARG   293     112.486  86.468  64.269  1.00  0.00           C  
ATOM   4306  HD2 ARG   293     112.250  87.497  63.996  1.00  0.00           H  
ATOM   4307  HD3 ARG   293     113.552  86.435  64.493  1.00  0.00           H  
ATOM   4308  NE  ARG   293     112.134  85.516  63.158  1.00  0.00           N  
ATOM   4309  HE  ARG   293     111.740  84.621  63.451  1.00  0.00           H  
ATOM   4310  CZ  ARG   293     112.268  85.685  61.825  1.00  0.00           C  
ATOM   4311  NH1 ARG   293     112.890  86.711  61.313  1.00  0.00           N  
ATOM   4312 HH11 ARG   293     113.294  87.420  61.924  1.00  0.00           H  
ATOM   4313 HH12 ARG   293     112.971  86.804  60.300  1.00  0.00           H  
ATOM   4314  NH2 ARG   293     111.978  84.700  61.039  1.00  0.00           N  
ATOM   4315 HH21 ARG   293     111.654  83.815  61.428  1.00  0.00           H  
ATOM   4316 HH22 ARG   293     112.073  84.808  60.029  1.00  0.00           H  
ATOM   4317  C   ARG   293     108.127  86.721  66.729  1.00  0.00           C  
ATOM   4318  O   ARG   293     107.278  86.185  66.004  1.00  0.00           O  
ATOM   4319  N   VAL   294     107.856  87.675  67.593  1.00  0.00           N  
ATOM   4320  H   VAL   294     108.559  88.281  68.019  1.00  0.00           H  
ATOM   4321  CA  VAL   294     106.526  87.931  68.003  1.00  0.00           C  
ATOM   4322  HA  VAL   294     105.803  87.340  67.441  1.00  0.00           H  
ATOM   4323  CB  VAL   294     106.296  87.485  69.447  1.00  0.00           C  
ATOM   4324  HB  VAL   294     106.695  88.271  70.087  1.00  0.00           H  
ATOM   4325  CG1 VAL   294     104.818  87.344  69.711  1.00  0.00           C  
ATOM   4326 HG11 VAL   294     104.661  87.026  70.741  1.00  0.00           H  
ATOM   4327 HG12 VAL   294     104.326  88.303  69.548  1.00  0.00           H  
ATOM   4328 HG13 VAL   294     104.396  86.602  69.033  1.00  0.00           H  
ATOM   4329  CG2 VAL   294     107.114  86.200  69.871  1.00  0.00           C  
ATOM   4330 HG21 VAL   294     106.891  85.953  70.909  1.00  0.00           H  
ATOM   4331 HG22 VAL   294     106.834  85.362  69.231  1.00  0.00           H  
ATOM   4332 HG23 VAL   294     108.180  86.395  69.765  1.00  0.00           H  
ATOM   4333  C   VAL   294     106.226  89.420  67.707  1.00  0.00           C  
ATOM   4334  O   VAL   294     106.683  90.261  68.457  1.00  0.00           O  
ATOM   4335  N   PHE   295     105.303  89.675  66.718  1.00  0.00           N  
ATOM   4336  H   PHE   295     104.969  88.971  66.060  1.00  0.00           H  
ATOM   4337  CA  PHE   295     104.724  90.984  66.528  1.00  0.00           C  
ATOM   4338  HA  PHE   295     105.448  91.745  66.819  1.00  0.00           H  
ATOM   4339  CB  PHE   295     104.442  91.219  65.061  1.00  0.00           C  
ATOM   4340  HB2 PHE   295     105.268  90.815  64.476  1.00  0.00           H  
ATOM   4341  HB3 PHE   295     103.551  90.656  64.782  1.00  0.00           H  
ATOM   4342  CG  PHE   295     104.242  92.656  64.682  1.00  0.00           C  
ATOM   4343  CD1 PHE   295     103.032  93.280  65.002  1.00  0.00           C  
ATOM   4344  HD1 PHE   295     102.203  92.726  65.416  1.00  0.00           H  
ATOM   4345  CE1 PHE   295     102.945  94.688  64.753  1.00  0.00           C  
ATOM   4346  HE1 PHE   295     102.097  95.245  65.127  1.00  0.00           H  
ATOM   4347  CZ  PHE   295     103.945  95.349  64.034  1.00  0.00           C  
ATOM   4348  HZ  PHE   295     103.788  96.357  63.678  1.00  0.00           H  
ATOM   4349  CE2 PHE   295     105.152  94.686  63.781  1.00  0.00           C  
ATOM   4350  HE2 PHE   295     105.982  95.232  63.358  1.00  0.00           H  
ATOM   4351  CD2 PHE   295     105.294  93.352  64.063  1.00  0.00           C  
ATOM   4352  HD2 PHE   295     106.209  92.839  63.810  1.00  0.00           H  
ATOM   4353  C   PHE   295     103.552  91.231  67.456  1.00  0.00           C  
ATOM   4354  O   PHE   295     102.728  90.318  67.430  1.00  0.00           O  
ATOM   4355  N   VAL   296     103.454  92.309  68.254  1.00  0.00           N  
ATOM   4356  H   VAL   296     104.159  93.045  68.261  1.00  0.00           H  
ATOM   4357  CA  VAL   296     102.346  92.566  69.203  1.00  0.00           C  
ATOM   4358  HA  VAL   296     101.687  91.699  69.157  1.00  0.00           H  
ATOM   4359  CB  VAL   296     102.862  92.725  70.609  1.00  0.00           C  
ATOM   4360  HB  VAL   296     102.028  93.200  71.124  1.00  0.00           H  
ATOM   4361  CG1 VAL   296     103.306  91.312  71.177  1.00  0.00           C  
ATOM   4362 HG11 VAL   296     103.680  91.429  72.194  1.00  0.00           H  
ATOM   4363 HG12 VAL   296     102.452  90.635  71.179  1.00  0.00           H  
ATOM   4364 HG13 VAL   296     104.095  90.898  70.547  1.00  0.00           H  
ATOM   4365  CG2 VAL   296     104.131  93.601  70.776  1.00  0.00           C  
ATOM   4366 HG21 VAL   296     104.408  93.641  71.829  1.00  0.00           H  
ATOM   4367 HG22 VAL   296     104.950  93.168  70.203  1.00  0.00           H  
ATOM   4368 HG23 VAL   296     103.926  94.608  70.416  1.00  0.00           H  
ATOM   4369  C   VAL   296     101.538  93.801  68.815  1.00  0.00           C  
ATOM   4370  O   VAL   296     101.988  94.650  68.032  1.00  0.00           O  
ATOM   4371  N   CYS   297     100.243  93.848  69.173  1.00  0.00           N  
ATOM   4372  H   CYS   297      99.767  93.135  69.727  1.00  0.00           H  
ATOM   4373  CA  CYS   297      99.439  94.936  68.782  1.00  0.00           C  
ATOM   4374  HA  CYS   297     100.029  95.850  68.842  1.00  0.00           H  
ATOM   4375  CB  CYS   297      98.932  94.652  67.307  1.00  0.00           C  
ATOM   4376  HB2 CYS   297      98.493  95.561  66.896  1.00  0.00           H  
ATOM   4377  HB3 CYS   297      99.783  94.396  66.676  1.00  0.00           H  
ATOM   4378  SG  CYS   297      97.743  93.346  67.246  1.00  0.00           S  
ATOM   4379  HG  CYS   297      98.178  92.331  67.934  1.00  0.00           H  
ATOM   4380  C   CYS   297      98.240  95.104  69.684  1.00  0.00           C  
ATOM   4381  O   CYS   297      97.757  94.218  70.404  1.00  0.00           O  
ATOM   4382  N   ALA   298      97.827  96.371  69.724  1.00  0.00           N  
ATOM   4383  H   ALA   298      98.153  97.077  69.064  1.00  0.00           H  
ATOM   4384  CA  ALA   298      96.850  96.900  70.725  1.00  0.00           C  
ATOM   4385  HA  ALA   298      96.052  96.159  70.689  1.00  0.00           H  
ATOM   4386  CB  ALA   298      97.514  97.023  72.114  1.00  0.00           C  
ATOM   4387  HB1 ALA   298      96.789  97.411  72.830  1.00  0.00           H  
ATOM   4388  HB2 ALA   298      97.859  96.043  72.441  1.00  0.00           H  
ATOM   4389  HB3 ALA   298      98.363  97.704  72.051  1.00  0.00           H  
ATOM   4390  C   ALA   298      96.182  98.263  70.415  1.00  0.00           C  
ATOM   4391  O   ALA   298      96.508  98.807  69.386  1.00  0.00           O  
ATOM   4392  N   ARG   299      95.337  98.769  71.272  1.00  0.00           N  
ATOM   4393  H   ARG   299      95.145  98.348  72.181  1.00  0.00           H  
ATOM   4394  CA  ARG   299      94.537 100.055  71.006  1.00  0.00           C  
ATOM   4395  HA  ARG   299      94.638 100.227  69.934  1.00  0.00           H  
ATOM   4396  CB  ARG   299      93.029  99.872  71.349  1.00  0.00           C  
ATOM   4397  HB2 ARG   299      92.485 100.730  70.953  1.00  0.00           H  
ATOM   4398  HB3 ARG   299      92.667  98.992  70.818  1.00  0.00           H  
ATOM   4399  CG  ARG   299      92.655  99.717  72.854  1.00  0.00           C  
ATOM   4400  HG2 ARG   299      93.387  99.084  73.355  1.00  0.00           H  
ATOM   4401  HG3 ARG   299      92.684 100.689  73.345  1.00  0.00           H  
ATOM   4402  CD  ARG   299      91.283  99.115  72.996  1.00  0.00           C  
ATOM   4403  HD2 ARG   299      90.516  99.820  72.673  1.00  0.00           H  
ATOM   4404  HD3 ARG   299      91.184  98.228  72.371  1.00  0.00           H  
ATOM   4405  NE  ARG   299      91.112  98.774  74.420  1.00  0.00           N  
ATOM   4406  HE  ARG   299      91.976  98.552  74.915  1.00  0.00           H  
ATOM   4407  CZ  ARG   299      90.040  98.714  75.144  1.00  0.00           C  
ATOM   4408  NH1 ARG   299      88.879  98.895  74.573  1.00  0.00           N  
ATOM   4409 HH11 ARG   299      88.826  99.082  73.572  1.00  0.00           H  
ATOM   4410 HH12 ARG   299      88.024  98.850  75.129  1.00  0.00           H  
ATOM   4411  NH2 ARG   299      90.168  98.261  76.396  1.00  0.00           N  
ATOM   4412 HH21 ARG   299      91.085  97.979  76.745  1.00  0.00           H  
ATOM   4413 HH22 ARG   299      89.351  98.195  77.002  1.00  0.00           H  
ATOM   4414  C   ARG   299      95.084 101.275  71.648  1.00  0.00           C  
ATOM   4415  O   ARG   299      94.564 102.382  71.465  1.00  0.00           O  
ATOM   4416  N   GLY   300      96.202 101.130  72.366  1.00  0.00           N  
ATOM   4417  H   GLY   300      96.599 100.221  72.602  1.00  0.00           H  
ATOM   4418  CA  GLY   300      97.002 102.305  72.908  1.00  0.00           C  
ATOM   4419  HA2 GLY   300      96.599 103.230  72.496  1.00  0.00           H  
ATOM   4420  HA3 GLY   300      96.872 102.354  73.990  1.00  0.00           H  
ATOM   4421  C   GLY   300      98.510 102.226  72.586  1.00  0.00           C  
ATOM   4422  O   GLY   300      99.114 101.129  72.866  1.00  0.00           O  
ATOM   4423  N   GLU   301      99.071 103.216  71.957  1.00  0.00           N  
ATOM   4424  H   GLU   301      98.602 104.116  71.859  1.00  0.00           H  
ATOM   4425  CA  GLU   301     100.439 103.208  71.297  1.00  0.00           C  
ATOM   4426  HA  GLU   301     100.556 102.268  70.758  1.00  0.00           H  
ATOM   4427  CB  GLU   301     100.486 104.396  70.335  1.00  0.00           C  
ATOM   4428  HB2 GLU   301      99.509 104.490  69.859  1.00  0.00           H  
ATOM   4429  HB3 GLU   301     100.647 105.303  70.917  1.00  0.00           H  
ATOM   4430  CG  GLU   301     101.582 104.330  69.207  1.00  0.00           C  
ATOM   4431  HG2 GLU   301     101.564 103.335  68.764  1.00  0.00           H  
ATOM   4432  HG3 GLU   301     101.314 105.034  68.421  1.00  0.00           H  
ATOM   4433  CD  GLU   301     102.979 104.627  69.660  1.00  0.00           C  
ATOM   4434  OE1 GLU   301     103.896 103.913  69.277  1.00  0.00           O  
ATOM   4435  OE2 GLU   301     103.132 105.634  70.459  1.00  0.00           O  
ATOM   4436  C   GLU   301     101.686 103.178  72.312  1.00  0.00           C  
ATOM   4437  O   GLU   301     102.627 102.427  72.237  1.00  0.00           O  
ATOM   4438  N   GLU   302     101.524 103.997  73.357  1.00  0.00           N  
ATOM   4439  H   GLU   302     100.763 104.673  73.442  1.00  0.00           H  
ATOM   4440  CA  GLU   302     102.452 103.983  74.479  1.00  0.00           C  
ATOM   4441  HA  GLU   302     103.452 103.885  74.057  1.00  0.00           H  
ATOM   4442  CB  GLU   302     102.309 105.315  75.246  1.00  0.00           C  
ATOM   4443  HB2 GLU   302     102.380 106.120  74.513  1.00  0.00           H  
ATOM   4444  HB3 GLU   302     101.298 105.347  75.655  1.00  0.00           H  
ATOM   4445  CG  GLU   302     103.297 105.658  76.414  1.00  0.00           C  
ATOM   4446  HG2 GLU   302     103.039 106.631  76.830  1.00  0.00           H  
ATOM   4447  HG3 GLU   302     103.177 104.926  77.213  1.00  0.00           H  
ATOM   4448  CD  GLU   302     104.723 105.675  75.972  1.00  0.00           C  
ATOM   4449  OE1 GLU   302     104.994 105.531  74.765  1.00  0.00           O  
ATOM   4450  OE2 GLU   302     105.527 105.937  76.884  1.00  0.00           O  
ATOM   4451  C   GLU   302     102.388 102.768  75.395  1.00  0.00           C  
ATOM   4452  O   GLU   302     103.396 102.302  75.858  1.00  0.00           O  
ATOM   4453  N   GLY   303     101.137 102.205  75.629  1.00  0.00           N  
ATOM   4454  H   GLY   303     100.265 102.615  75.292  1.00  0.00           H  
ATOM   4455  CA  GLY   303     100.956 100.967  76.382  1.00  0.00           C  
ATOM   4456  HA2 GLY   303     101.387 101.063  77.379  1.00  0.00           H  
ATOM   4457  HA3 GLY   303      99.896 100.753  76.512  1.00  0.00           H  
ATOM   4458  C   GLY   303     101.636  99.846  75.613  1.00  0.00           C  
ATOM   4459  O   GLY   303     102.394  99.135  76.241  1.00  0.00           O  
ATOM   4460  N   LEU   304     101.682  99.924  74.322  1.00  0.00           N  
ATOM   4461  H   LEU   304     101.165 100.627  73.794  1.00  0.00           H  
ATOM   4462  CA  LEU   304     102.473  99.021  73.463  1.00  0.00           C  
ATOM   4463  HA  LEU   304     102.413  97.963  73.716  1.00  0.00           H  
ATOM   4464  CB  LEU   304     101.833  99.200  71.998  1.00  0.00           C  
ATOM   4465  HB2 LEU   304     100.747  99.147  72.083  1.00  0.00           H  
ATOM   4466  HB3 LEU   304     102.076 100.197  71.631  1.00  0.00           H  
ATOM   4467  CG  LEU   304     102.292  98.173  70.960  1.00  0.00           C  
ATOM   4468  HG  LEU   304     103.366  98.035  71.074  1.00  0.00           H  
ATOM   4469  CD1 LEU   304     101.586  96.806  71.152  1.00  0.00           C  
ATOM   4470 HD11 LEU   304     101.938  96.105  70.396  1.00  0.00           H  
ATOM   4471 HD12 LEU   304     101.813  96.415  72.144  1.00  0.00           H  
ATOM   4472 HD13 LEU   304     100.508  96.935  71.051  1.00  0.00           H  
ATOM   4473  CD2 LEU   304     101.928  98.682  69.592  1.00  0.00           C  
ATOM   4474 HD21 LEU   304     102.248  97.962  68.839  1.00  0.00           H  
ATOM   4475 HD22 LEU   304     100.848  98.817  69.529  1.00  0.00           H  
ATOM   4476 HD23 LEU   304     102.424  99.636  69.416  1.00  0.00           H  
ATOM   4477  C   LEU   304     104.017  99.241  73.656  1.00  0.00           C  
ATOM   4478  O   LEU   304     104.706  98.252  73.858  1.00  0.00           O  
ATOM   4479  N   ARG   305     104.455 100.489  73.707  1.00  0.00           N  
ATOM   4480  H   ARG   305     103.852 101.309  73.631  1.00  0.00           H  
ATOM   4481  CA  ARG   305     105.893 100.800  73.882  1.00  0.00           C  
ATOM   4482  HA  ARG   305     106.467 100.211  73.167  1.00  0.00           H  
ATOM   4483  CB  ARG   305     106.225 102.294  73.526  1.00  0.00           C  
ATOM   4484  HB2 ARG   305     105.821 102.521  72.539  1.00  0.00           H  
ATOM   4485  HB3 ARG   305     105.716 102.947  74.235  1.00  0.00           H  
ATOM   4486  CG  ARG   305     107.680 102.610  73.536  1.00  0.00           C  
ATOM   4487  HG2 ARG   305     108.141 102.303  74.477  1.00  0.00           H  
ATOM   4488  HG3 ARG   305     108.201 102.081  72.739  1.00  0.00           H  
ATOM   4489  CD  ARG   305     107.777 104.126  73.344  1.00  0.00           C  
ATOM   4490  HD2 ARG   305     107.001 104.609  73.938  1.00  0.00           H  
ATOM   4491  HD3 ARG   305     108.736 104.471  73.731  1.00  0.00           H  
ATOM   4492  NE  ARG   305     107.644 104.552  71.945  1.00  0.00           N  
ATOM   4493  HE  ARG   305     108.497 104.615  71.389  1.00  0.00           H  
ATOM   4494  CZ  ARG   305     106.484 104.865  71.338  1.00  0.00           C  
ATOM   4495  NH1 ARG   305     105.373 104.991  72.043  1.00  0.00           N  
ATOM   4496 HH11 ARG   305     105.391 104.852  73.053  1.00  0.00           H  
ATOM   4497 HH12 ARG   305     104.498 105.229  71.576  1.00  0.00           H  
ATOM   4498  NH2 ARG   305     106.325 105.100  70.056  1.00  0.00           N  
ATOM   4499 HH21 ARG   305     107.127 105.054  69.426  1.00  0.00           H  
ATOM   4500 HH22 ARG   305     105.401 105.331  69.690  1.00  0.00           H  
ATOM   4501  C   ARG   305     106.364 100.378  75.298  1.00  0.00           C  
ATOM   4502  O   ARG   305     107.367  99.644  75.426  1.00  0.00           O  
ATOM   4503  N   THR   306     105.554 100.615  76.294  1.00  0.00           N  
ATOM   4504  H   THR   306     104.624 101.008  76.150  1.00  0.00           H  
ATOM   4505  CA  THR   306     105.848 100.364  77.712  1.00  0.00           C  
ATOM   4506  HA  THR   306     106.830 100.738  77.999  1.00  0.00           H  
ATOM   4507  CB  THR   306     104.797 101.095  78.475  1.00  0.00           C  
ATOM   4508  HB  THR   306     103.856 100.585  78.267  1.00  0.00           H  
ATOM   4509  CG2 THR   306     105.045 101.101  79.978  1.00  0.00           C  
ATOM   4510 HG21 THR   306     104.246 101.649  80.477  1.00  0.00           H  
ATOM   4511 HG22 THR   306     105.066 100.076  80.347  1.00  0.00           H  
ATOM   4512 HG23 THR   306     106.000 101.582  80.188  1.00  0.00           H  
ATOM   4513  OG1 THR   306     104.800 102.478  78.069  1.00  0.00           O  
ATOM   4514  HG1 THR   306     104.086 102.628  77.416  1.00  0.00           H  
ATOM   4515  C   THR   306     105.977  98.927  78.028  1.00  0.00           C  
ATOM   4516  O   THR   306     106.805  98.495  78.710  1.00  0.00           O  
ATOM   4517  N   THR   307     105.139  98.083  77.291  1.00  0.00           N  
ATOM   4518  H   THR   307     104.469  98.455  76.618  1.00  0.00           H  
ATOM   4519  CA  THR   307     105.094  96.658  77.359  1.00  0.00           C  
ATOM   4520  HA  THR   307     105.173  96.387  78.412  1.00  0.00           H  
ATOM   4521  CB  THR   307     103.783  96.041  76.900  1.00  0.00           C  
ATOM   4522  HB  THR   307     103.726  96.229  75.826  1.00  0.00           H  
ATOM   4523  CG2 THR   307     103.687  94.515  77.106  1.00  0.00           C  
ATOM   4524 HG21 THR   307     102.719  94.161  76.751  1.00  0.00           H  
ATOM   4525 HG22 THR   307     104.482  94.022  76.548  1.00  0.00           H  
ATOM   4526 HG23 THR   307     103.792  94.285  78.165  1.00  0.00           H  
ATOM   4527  OG1 THR   307     102.733  96.627  77.622  1.00  0.00           O  
ATOM   4528  HG1 THR   307     102.522  97.504  77.241  1.00  0.00           H  
ATOM   4529  C   THR   307     106.296  96.081  76.535  1.00  0.00           C  
ATOM   4530  O   THR   307     106.901  95.166  77.048  1.00  0.00           O  
ATOM   4531  N   LEU   308     106.620  96.629  75.370  1.00  0.00           N  
ATOM   4532  H   LEU   308     106.130  97.433  74.980  1.00  0.00           H  
ATOM   4533  CA  LEU   308     107.685  96.152  74.543  1.00  0.00           C  
ATOM   4534  HA  LEU   308     107.529  95.124  74.218  1.00  0.00           H  
ATOM   4535  CB  LEU   308     107.764  97.073  73.306  1.00  0.00           C  
ATOM   4536  HB2 LEU   308     107.305  98.028  73.560  1.00  0.00           H  
ATOM   4537  HB3 LEU   308     108.815  97.270  73.094  1.00  0.00           H  
ATOM   4538  CG  LEU   308     107.090  96.534  71.998  1.00  0.00           C  
ATOM   4539  HG  LEU   308     106.137  96.125  72.333  1.00  0.00           H  
ATOM   4540  CD1 LEU   308     106.796  97.633  71.004  1.00  0.00           C  
ATOM   4541 HD11 LEU   308     106.330  97.206  70.116  1.00  0.00           H  
ATOM   4542 HD12 LEU   308     106.121  98.361  71.454  1.00  0.00           H  
ATOM   4543 HD13 LEU   308     107.727  98.129  70.723  1.00  0.00           H  
ATOM   4544  CD2 LEU   308     107.828  95.385  71.348  1.00  0.00           C  
ATOM   4545 HD21 LEU   308     107.296  95.072  70.450  1.00  0.00           H  
ATOM   4546 HD22 LEU   308     108.836  95.704  71.080  1.00  0.00           H  
ATOM   4547 HD23 LEU   308     107.888  94.549  72.044  1.00  0.00           H  
ATOM   4548  C   LEU   308     108.961  96.248  75.354  1.00  0.00           C  
ATOM   4549  O   LEU   308     109.833  95.417  75.112  1.00  0.00           O  
ATOM   4550  N   LYS   309     109.114  97.251  76.300  1.00  0.00           N  
ATOM   4551  H   LYS   309     108.458  98.015  76.465  1.00  0.00           H  
ATOM   4552  CA  LYS   309     110.323  97.245  77.159  1.00  0.00           C  
ATOM   4553  HA  LYS   309     111.113  97.032  76.439  1.00  0.00           H  
ATOM   4554  CB  LYS   309     110.517  98.590  77.874  1.00  0.00           C  
ATOM   4555  HB2 LYS   309     109.700  98.736  78.582  1.00  0.00           H  
ATOM   4556  HB3 LYS   309     111.438  98.552  78.457  1.00  0.00           H  
ATOM   4557  CG  LYS   309     110.577  99.807  76.918  1.00  0.00           C  
ATOM   4558  HG2 LYS   309     111.419  99.707  76.235  1.00  0.00           H  
ATOM   4559  HG3 LYS   309     109.675  99.850  76.308  1.00  0.00           H  
ATOM   4560  CD  LYS   309     110.717 101.087  77.744  1.00  0.00           C  
ATOM   4561  HD2 LYS   309     109.814 101.244  78.334  1.00  0.00           H  
ATOM   4562  HD3 LYS   309     111.544 100.984  78.445  1.00  0.00           H  
ATOM   4563  CE  LYS   309     110.955 102.285  76.841  1.00  0.00           C  
ATOM   4564  HE2 LYS   309     111.829 102.132  76.210  1.00  0.00           H  
ATOM   4565  HE3 LYS   309     110.107 102.450  76.177  1.00  0.00           H  
ATOM   4566  NZ  LYS   309     111.158 103.479  77.777  1.00  0.00           N  
ATOM   4567  HZ1 LYS   309     111.327 104.336  77.213  1.00  0.00           H  
ATOM   4568  HZ2 LYS   309     110.308 103.609  78.361  1.00  0.00           H  
ATOM   4569  HZ3 LYS   309     111.977 103.302  78.392  1.00  0.00           H  
ATOM   4570  C   LYS   309     110.375  96.151  78.264  1.00  0.00           C  
ATOM   4571  O   LYS   309     111.440  95.697  78.580  1.00  0.00           O  
ATOM   4572  N   GLU   310     109.237  95.837  78.828  1.00  0.00           N  
ATOM   4573  H   GLU   310     108.374  96.374  78.738  1.00  0.00           H  
ATOM   4574  CA  GLU   310     109.140  94.627  79.666  1.00  0.00           C  
ATOM   4575  HA  GLU   310     109.866  94.622  80.481  1.00  0.00           H  
ATOM   4576  CB  GLU   310     107.756  94.600  80.343  1.00  0.00           C  
ATOM   4577  HB2 GLU   310     107.773  95.276  81.198  1.00  0.00           H  
ATOM   4578  HB3 GLU   310     107.017  94.991  79.643  1.00  0.00           H  
ATOM   4579  CG  GLU   310     107.281  93.175  80.835  1.00  0.00           C  
ATOM   4580  HG2 GLU   310     106.226  93.227  81.104  1.00  0.00           H  
ATOM   4581  HG3 GLU   310     107.365  92.469  80.008  1.00  0.00           H  
ATOM   4582  CD  GLU   310     108.084  92.626  82.051  1.00  0.00           C  
ATOM   4583  OE1 GLU   310     107.851  91.405  82.269  1.00  0.00           O  
ATOM   4584  OE2 GLU   310     108.977  93.308  82.601  1.00  0.00           O  
ATOM   4585  C   GLU   310     109.488  93.360  78.782  1.00  0.00           C  
ATOM   4586  O   GLU   310     110.210  92.523  79.337  1.00  0.00           O  
ATOM   4587  N   LEU   311     108.926  93.178  77.594  1.00  0.00           N  
ATOM   4588  H   LEU   311     108.290  93.843  77.156  1.00  0.00           H  
ATOM   4589  CA  LEU   311     109.188  91.960  76.792  1.00  0.00           C  
ATOM   4590  HA  LEU   311     108.918  91.034  77.299  1.00  0.00           H  
ATOM   4591  CB  LEU   311     108.325  92.112  75.546  1.00  0.00           C  
ATOM   4592  HB2 LEU   311     108.302  93.164  75.265  1.00  0.00           H  
ATOM   4593  HB3 LEU   311     108.802  91.573  74.727  1.00  0.00           H  
ATOM   4594  CG  LEU   311     106.878  91.609  75.684  1.00  0.00           C  
ATOM   4595  HG  LEU   311     106.640  91.911  76.705  1.00  0.00           H  
ATOM   4596  CD1 LEU   311     105.794  92.261  74.672  1.00  0.00           C  
ATOM   4597 HD11 LEU   311     104.811  91.829  74.864  1.00  0.00           H  
ATOM   4598 HD12 LEU   311     105.753  93.339  74.826  1.00  0.00           H  
ATOM   4599 HD13 LEU   311     106.086  92.053  73.642  1.00  0.00           H  
ATOM   4600  CD2 LEU   311     106.767  90.076  75.449  1.00  0.00           C  
ATOM   4601 HD21 LEU   311     105.727  89.765  75.556  1.00  0.00           H  
ATOM   4602 HD22 LEU   311     107.116  89.837  74.444  1.00  0.00           H  
ATOM   4603 HD23 LEU   311     107.380  89.550  76.180  1.00  0.00           H  
ATOM   4604  C   LEU   311     110.693  91.788  76.538  1.00  0.00           C  
ATOM   4605  O   LEU   311     111.204  90.650  76.627  1.00  0.00           O  
ATOM   4606  N   ARG   312     111.326  92.917  76.145  1.00  0.00           N  
ATOM   4607  H   ARG   312     110.886  93.836  76.107  1.00  0.00           H  
ATOM   4608  CA  ARG   312     112.713  92.900  75.739  1.00  0.00           C  
ATOM   4609  HA  ARG   312     112.736  92.068  75.035  1.00  0.00           H  
ATOM   4610  CB  ARG   312     113.224  94.174  74.946  1.00  0.00           C  
ATOM   4611  HB2 ARG   312     112.930  95.079  75.478  1.00  0.00           H  
ATOM   4612  HB3 ARG   312     114.312  94.168  74.904  1.00  0.00           H  
ATOM   4613  CG  ARG   312     112.649  94.204  73.514  1.00  0.00           C  
ATOM   4614  HG2 ARG   312     113.100  93.396  72.940  1.00  0.00           H  
ATOM   4615  HG3 ARG   312     111.579  94.002  73.561  1.00  0.00           H  
ATOM   4616  CD  ARG   312     112.870  95.526  72.766  1.00  0.00           C  
ATOM   4617  HD2 ARG   312     112.460  96.359  73.336  1.00  0.00           H  
ATOM   4618  HD3 ARG   312     113.935  95.719  72.639  1.00  0.00           H  
ATOM   4619  NE  ARG   312     112.196  95.423  71.433  1.00  0.00           N  
ATOM   4620  HE  ARG   312     112.014  94.507  71.026  1.00  0.00           H  
ATOM   4621  CZ  ARG   312     111.842  96.497  70.793  1.00  0.00           C  
ATOM   4622  NH1 ARG   312     111.781  97.766  71.145  1.00  0.00           N  
ATOM   4623 HH11 ARG   312     112.047  98.047  72.089  1.00  0.00           H  
ATOM   4624 HH12 ARG   312     111.468  98.467  70.474  1.00  0.00           H  
ATOM   4625  NH2 ARG   312     111.579  96.324  69.552  1.00  0.00           N  
ATOM   4626 HH21 ARG   312     111.653  95.394  69.139  1.00  0.00           H  
ATOM   4627 HH22 ARG   312     111.292  97.115  68.976  1.00  0.00           H  
ATOM   4628  C   ARG   312     113.651  92.646  76.898  1.00  0.00           C  
ATOM   4629  O   ARG   312     114.615  91.930  76.794  1.00  0.00           O  
ATOM   4630  N   GLU   313     113.404  93.099  78.116  1.00  0.00           N  
ATOM   4631  H   GLU   313     112.714  93.842  78.226  1.00  0.00           H  
ATOM   4632  CA  GLU   313     113.937  92.747  79.418  1.00  0.00           C  
ATOM   4633  HA  GLU   313     115.016  92.871  79.321  1.00  0.00           H  
ATOM   4634  CB  GLU   313     113.435  93.728  80.529  1.00  0.00           C  
ATOM   4635  HB2 GLU   313     113.750  94.742  80.282  1.00  0.00           H  
ATOM   4636  HB3 GLU   313     112.346  93.728  80.543  1.00  0.00           H  
ATOM   4637  CG  GLU   313     113.959  93.364  81.934  1.00  0.00           C  
ATOM   4638  HG2 GLU   313     113.236  93.693  82.680  1.00  0.00           H  
ATOM   4639  HG3 GLU   313     114.031  92.279  82.017  1.00  0.00           H  
ATOM   4640  CD  GLU   313     115.267  93.955  82.242  1.00  0.00           C  
ATOM   4641  OE1 GLU   313     115.641  93.898  83.424  1.00  0.00           O  
ATOM   4642  OE2 GLU   313     116.008  94.426  81.372  1.00  0.00           O  
ATOM   4643  C   GLU   313     113.787  91.228  79.825  1.00  0.00           C  
ATOM   4644  O   GLU   313     114.848  90.702  80.318  1.00  0.00           O  
ATOM   4645  N   ALA   314     112.697  90.546  79.563  1.00  0.00           N  
ATOM   4646  H   ALA   314     111.811  91.019  79.383  1.00  0.00           H  
ATOM   4647  CA  ALA   314     112.559  89.099  79.486  1.00  0.00           C  
ATOM   4648  HA  ALA   314     113.171  88.739  80.313  1.00  0.00           H  
ATOM   4649  CB  ALA   314     111.055  88.806  79.559  1.00  0.00           C  
ATOM   4650  HB1 ALA   314     110.891  87.729  79.505  1.00  0.00           H  
ATOM   4651  HB2 ALA   314     110.655  89.187  80.498  1.00  0.00           H  
ATOM   4652  HB3 ALA   314     110.550  89.292  78.724  1.00  0.00           H  
ATOM   4653  C   ALA   314     113.193  88.278  78.288  1.00  0.00           C  
ATOM   4654  O   ALA   314     113.323  87.063  78.270  1.00  0.00           O  
ATOM   4655  N   GLY   315     113.725  88.984  77.276  1.00  0.00           N  
ATOM   4656  H   GLY   315     113.616  89.996  77.204  1.00  0.00           H  
ATOM   4657  CA  GLY   315     114.474  88.437  76.217  1.00  0.00           C  
ATOM   4658  HA2 GLY   315     115.373  89.038  76.088  1.00  0.00           H  
ATOM   4659  HA3 GLY   315     114.797  87.438  76.508  1.00  0.00           H  
ATOM   4660  C   GLY   315     113.721  88.333  74.786  1.00  0.00           C  
ATOM   4661  O   GLY   315     114.411  88.046  73.830  1.00  0.00           O  
ATOM   4662  N   VAL   316     112.432  88.577  74.682  1.00  0.00           N  
ATOM   4663  H   VAL   316     111.890  89.017  75.427  1.00  0.00           H  
ATOM   4664  CA  VAL   316     111.640  88.250  73.507  1.00  0.00           C  
ATOM   4665  HA  VAL   316     111.760  87.196  73.260  1.00  0.00           H  
ATOM   4666  CB  VAL   316     110.138  88.460  73.795  1.00  0.00           C  
ATOM   4667  HB  VAL   316     110.020  89.519  74.027  1.00  0.00           H  
ATOM   4668  CG1 VAL   316     109.220  88.029  72.590  1.00  0.00           C  
ATOM   4669 HG11 VAL   316     108.175  88.199  72.851  1.00  0.00           H  
ATOM   4670 HG12 VAL   316     109.475  88.619  71.709  1.00  0.00           H  
ATOM   4671 HG13 VAL   316     109.373  86.971  72.376  1.00  0.00           H  
ATOM   4672  CG2 VAL   316     109.712  87.474  74.920  1.00  0.00           C  
ATOM   4673 HG21 VAL   316     108.653  87.607  75.138  1.00  0.00           H  
ATOM   4674 HG22 VAL   316     109.889  86.450  74.593  1.00  0.00           H  
ATOM   4675 HG23 VAL   316     110.295  87.675  75.819  1.00  0.00           H  
ATOM   4676  C   VAL   316     112.128  89.020  72.333  1.00  0.00           C  
ATOM   4677  O   VAL   316     112.317  90.208  72.464  1.00  0.00           O  
ATOM   4678  N   GLU   317     112.258  88.443  71.106  1.00  0.00           N  
ATOM   4679  H   GLU   317     112.250  87.432  70.977  1.00  0.00           H  
ATOM   4680  CA  GLU   317     112.415  89.148  69.889  1.00  0.00           C  
ATOM   4681  HA  GLU   317     113.010  90.044  70.057  1.00  0.00           H  
ATOM   4682  CB  GLU   317     113.134  88.210  68.901  1.00  0.00           C  
ATOM   4683  HB2 GLU   317     114.153  88.030  69.247  1.00  0.00           H  
ATOM   4684  HB3 GLU   317     112.629  87.244  68.884  1.00  0.00           H  
ATOM   4685  CG  GLU   317     113.170  88.756  67.568  1.00  0.00           C  
ATOM   4686  HG2 GLU   317     113.811  88.120  66.959  1.00  0.00           H  
ATOM   4687  HG3 GLU   317     112.165  88.689  67.150  1.00  0.00           H  
ATOM   4688  CD  GLU   317     113.642  90.172  67.416  1.00  0.00           C  
ATOM   4689  OE1 GLU   317     114.825  90.430  67.595  1.00  0.00           O  
ATOM   4690  OE2 GLU   317     112.788  91.086  67.076  1.00  0.00           O  
ATOM   4691  C   GLU   317     111.053  89.664  69.318  1.00  0.00           C  
ATOM   4692  O   GLU   317     110.180  88.860  69.005  1.00  0.00           O  
ATOM   4693  N   ALA   318     110.817  90.976  69.483  1.00  0.00           N  
ATOM   4694  H   ALA   318     111.526  91.637  69.799  1.00  0.00           H  
ATOM   4695  CA  ALA   318     109.521  91.585  69.225  1.00  0.00           C  
ATOM   4696  HA  ALA   318     109.075  90.996  68.424  1.00  0.00           H  
ATOM   4697  CB  ALA   318     108.678  91.592  70.604  1.00  0.00           C  
ATOM   4698  HB1 ALA   318     107.702  92.045  70.431  1.00  0.00           H  
ATOM   4699  HB2 ALA   318     108.546  90.568  70.955  1.00  0.00           H  
ATOM   4700  HB3 ALA   318     109.216  92.166  71.356  1.00  0.00           H  
ATOM   4701  C   ALA   318     109.580  93.058  68.766  1.00  0.00           C  
ATOM   4702  O   ALA   318     110.517  93.771  69.127  1.00  0.00           O  
ATOM   4703  N   ASP   319     108.483  93.563  68.090  1.00  0.00           N  
ATOM   4704  H   ASP   319     107.707  92.967  67.808  1.00  0.00           H  
ATOM   4705  CA  ASP   319     108.281  94.964  67.694  1.00  0.00           C  
ATOM   4706  HA  ASP   319     108.636  95.722  68.393  1.00  0.00           H  
ATOM   4707  CB  ASP   319     109.060  95.166  66.413  1.00  0.00           C  
ATOM   4708  HB2 ASP   319     110.003  94.626  66.499  1.00  0.00           H  
ATOM   4709  HB3 ASP   319     108.501  94.705  65.599  1.00  0.00           H  
ATOM   4710  CG  ASP   319     109.362  96.573  66.035  1.00  0.00           C  
ATOM   4711  OD1 ASP   319     108.683  97.563  66.433  1.00  0.00           O  
ATOM   4712  OD2 ASP   319     110.235  96.769  65.168  1.00  0.00           O  
ATOM   4713  C   ASP   319     106.784  95.114  67.562  1.00  0.00           C  
ATOM   4714  O   ASP   319     106.115  94.068  67.579  1.00  0.00           O  
ATOM   4715  N   GLY   320     106.142  96.301  67.484  1.00  0.00           N  
ATOM   4716  H   GLY   320     106.593  97.209  67.605  1.00  0.00           H  
ATOM   4717  CA  GLY   320     104.711  96.361  67.213  1.00  0.00           C  
ATOM   4718  HA2 GLY   320     104.434  95.449  66.685  1.00  0.00           H  
ATOM   4719  HA3 GLY   320     104.189  96.347  68.169  1.00  0.00           H  
ATOM   4720  C   GLY   320     104.161  97.597  66.374  1.00  0.00           C  
ATOM   4721  O   GLY   320     104.898  98.540  65.940  1.00  0.00           O  
ATOM   4722  N   ARG   321     102.802  97.617  66.256  1.00  0.00           N  
ATOM   4723  H   ARG   321     102.218  96.888  66.668  1.00  0.00           H  
ATOM   4724  CA  ARG   321     102.005  98.635  65.554  1.00  0.00           C  
ATOM   4725  HA  ARG   321     102.489  99.610  65.537  1.00  0.00           H  
ATOM   4726  CB  ARG   321     101.842  98.305  64.086  1.00  0.00           C  
ATOM   4727  HB2 ARG   321     102.816  98.054  63.667  1.00  0.00           H  
ATOM   4728  HB3 ARG   321     101.215  97.420  63.986  1.00  0.00           H  
ATOM   4729  CG  ARG   321     101.194  99.508  63.231  1.00  0.00           C  
ATOM   4730  HG2 ARG   321     100.167  99.635  63.575  1.00  0.00           H  
ATOM   4731  HG3 ARG   321     101.732 100.418  63.492  1.00  0.00           H  
ATOM   4732  CD  ARG   321     101.156  99.426  61.746  1.00  0.00           C  
ATOM   4733  HD2 ARG   321     102.138  99.634  61.322  1.00  0.00           H  
ATOM   4734  HD3 ARG   321     100.873  98.425  61.422  1.00  0.00           H  
ATOM   4735  NE  ARG   321     100.192 100.398  61.304  1.00  0.00           N  
ATOM   4736  HE  ARG   321      99.321 100.405  61.835  1.00  0.00           H  
ATOM   4737  CZ  ARG   321     100.246 101.291  60.315  1.00  0.00           C  
ATOM   4738  NH1 ARG   321     101.277 101.500  59.527  1.00  0.00           N  
ATOM   4739 HH11 ARG   321     102.130 100.953  59.647  1.00  0.00           H  
ATOM   4740 HH12 ARG   321     101.224 102.208  58.795  1.00  0.00           H  
ATOM   4741  NH2 ARG   321      99.322 102.197  60.172  1.00  0.00           N  
ATOM   4742 HH21 ARG   321      98.538 102.232  60.823  1.00  0.00           H  
ATOM   4743 HH22 ARG   321      99.383 102.870  59.409  1.00  0.00           H  
ATOM   4744  C   ARG   321     100.660  98.718  66.348  1.00  0.00           C  
ATOM   4745  O   ARG   321     100.377  97.755  67.008  1.00  0.00           O  
ATOM   4746  N   THR   322      99.858  99.809  66.357  1.00  0.00           N  
ATOM   4747  H   THR   322     100.151 100.692  65.937  1.00  0.00           H  
ATOM   4748  CA  THR   322      98.564  99.889  66.921  1.00  0.00           C  
ATOM   4749  HA  THR   322      98.577  99.542  67.954  1.00  0.00           H  
ATOM   4750  CB  THR   322      98.059 101.337  67.055  1.00  0.00           C  
ATOM   4751  HB  THR   322      96.988 101.415  67.240  1.00  0.00           H  
ATOM   4752  CG2 THR   322      98.723 101.967  68.285  1.00  0.00           C  
ATOM   4753 HG21 THR   322      98.377 102.995  68.398  1.00  0.00           H  
ATOM   4754 HG22 THR   322      98.457 101.396  69.174  1.00  0.00           H  
ATOM   4755 HG23 THR   322      99.805 101.959  68.159  1.00  0.00           H  
ATOM   4756  OG1 THR   322      98.273 101.985  65.834  1.00  0.00           O  
ATOM   4757  HG1 THR   322      97.957 102.910  65.896  1.00  0.00           H  
ATOM   4758  C   THR   322      97.650  98.972  66.112  1.00  0.00           C  
ATOM   4759  O   THR   322      97.822  98.864  64.902  1.00  0.00           O  
ATOM   4760  N   CYS   323      96.658  98.371  66.788  1.00  0.00           N  
ATOM   4761  H   CYS   323      96.613  98.320  67.806  1.00  0.00           H  
ATOM   4762  CA  CYS   323      95.553  97.737  66.115  1.00  0.00           C  
ATOM   4763  HA  CYS   323      95.369  98.282  65.189  1.00  0.00           H  
ATOM   4764  CB  CYS   323      95.860  96.348  65.704  1.00  0.00           C  
ATOM   4765  HB2 CYS   323      96.824  96.304  65.197  1.00  0.00           H  
ATOM   4766  HB3 CYS   323      95.929  95.698  66.575  1.00  0.00           H  
ATOM   4767  SG  CYS   323      94.521  95.788  64.586  1.00  0.00           S  
ATOM   4768  HG  CYS   323      94.727  96.259  63.393  1.00  0.00           H  
ATOM   4769  C   CYS   323      94.299  97.823  66.968  1.00  0.00           C  
ATOM   4770  O   CYS   323      94.199  97.150  67.985  1.00  0.00           O  
ATOM   4771  N   ASP   324      93.172  98.486  66.504  1.00  0.00           N  
ATOM   4772  H   ASP   324      93.201  99.197  65.772  1.00  0.00           H  
ATOM   4773  CA  ASP   324      91.830  98.225  67.022  1.00  0.00           C  
ATOM   4774  HA  ASP   324      91.849  97.923  68.070  1.00  0.00           H  
ATOM   4775  CB  ASP   324      91.041  99.529  66.892  1.00  0.00           C  
ATOM   4776  HB2 ASP   324      91.594 100.326  67.388  1.00  0.00           H  
ATOM   4777  HB3 ASP   324      90.973  99.796  65.838  1.00  0.00           H  
ATOM   4778  CG  ASP   324      89.619  99.468  67.481  1.00  0.00           C  
ATOM   4779  OD1 ASP   324      89.107  98.347  67.743  1.00  0.00           O  
ATOM   4780  OD2 ASP   324      89.018 100.493  67.736  1.00  0.00           O  
ATOM   4781  C   ASP   324      91.177  97.044  66.246  1.00  0.00           C  
ATOM   4782  O   ASP   324      91.077  97.161  65.018  1.00  0.00           O  
ATOM   4783  N   VAL   325      90.827  95.920  66.895  1.00  0.00           N  
ATOM   4784  H   VAL   325      90.973  95.757  67.891  1.00  0.00           H  
ATOM   4785  CA  VAL   325      90.182  94.811  66.167  1.00  0.00           C  
ATOM   4786  HA  VAL   325      90.928  94.523  65.427  1.00  0.00           H  
ATOM   4787  CB  VAL   325      89.871  93.563  67.074  1.00  0.00           C  
ATOM   4788  HB  VAL   325      89.302  92.827  66.509  1.00  0.00           H  
ATOM   4789  CG1 VAL   325      91.315  93.109  67.569  1.00  0.00           C  
ATOM   4790 HG11 VAL   325      91.220  92.237  68.216  1.00  0.00           H  
ATOM   4791 HG12 VAL   325      91.932  92.856  66.706  1.00  0.00           H  
ATOM   4792 HG13 VAL   325      91.783  93.923  68.123  1.00  0.00           H  
ATOM   4793  CG2 VAL   325      89.025  93.846  68.273  1.00  0.00           C  
ATOM   4794 HG21 VAL   325      88.868  92.924  68.833  1.00  0.00           H  
ATOM   4795 HG22 VAL   325      89.526  94.575  68.909  1.00  0.00           H  
ATOM   4796 HG23 VAL   325      88.063  94.244  67.952  1.00  0.00           H  
ATOM   4797  C   VAL   325      88.907  95.222  65.432  1.00  0.00           C  
ATOM   4798  O   VAL   325      88.336  94.316  64.809  1.00  0.00           O  
ATOM   4799  N   ARG   326      88.398  96.408  65.593  1.00  0.00           N  
ATOM   4800  H   ARG   326      88.890  97.168  66.063  1.00  0.00           H  
ATOM   4801  CA  ARG   326      87.071  96.772  65.118  1.00  0.00           C  
ATOM   4802  HA  ARG   326      86.527  95.832  65.022  1.00  0.00           H  
ATOM   4803  CB  ARG   326      86.279  97.641  66.163  1.00  0.00           C  
ATOM   4804  HB2 ARG   326      86.817  98.566  66.372  1.00  0.00           H  
ATOM   4805  HB3 ARG   326      85.306  97.923  65.760  1.00  0.00           H  
ATOM   4806  CG  ARG   326      86.105  96.817  67.463  1.00  0.00           C  
ATOM   4807  HG2 ARG   326      85.503  95.928  67.270  1.00  0.00           H  
ATOM   4808  HG3 ARG   326      87.074  96.474  67.826  1.00  0.00           H  
ATOM   4809  CD  ARG   326      85.438  97.685  68.497  1.00  0.00           C  
ATOM   4810  HD2 ARG   326      84.512  98.104  68.100  1.00  0.00           H  
ATOM   4811  HD3 ARG   326      85.171  97.095  69.372  1.00  0.00           H  
ATOM   4812  NE  ARG   326      86.400  98.796  68.880  1.00  0.00           N  
ATOM   4813  HE  ARG   326      87.386  98.698  68.635  1.00  0.00           H  
ATOM   4814  CZ  ARG   326      86.017  99.860  69.506  1.00  0.00           C  
ATOM   4815  NH1 ARG   326      84.787 100.039  69.980  1.00  0.00           N  
ATOM   4816 HH11 ARG   326      84.083  99.311  69.859  1.00  0.00           H  
ATOM   4817 HH12 ARG   326      84.549 100.903  70.466  1.00  0.00           H  
ATOM   4818  NH2 ARG   326      86.935 100.766  69.747  1.00  0.00           N  
ATOM   4819 HH21 ARG   326      87.897 100.610  69.442  1.00  0.00           H  
ATOM   4820 HH22 ARG   326      86.688 101.625  70.237  1.00  0.00           H  
ATOM   4821  C   ARG   326      87.062  97.377  63.712  1.00  0.00           C  
ATOM   4822  O   ARG   326      86.067  97.807  63.214  1.00  0.00           O  
ATOM   4823  N   SER   327      88.254  97.439  63.163  1.00  0.00           N  
ATOM   4824  H   SER   327      89.068  96.952  63.540  1.00  0.00           H  
ATOM   4825  CA  SER   327      88.552  98.238  61.915  1.00  0.00           C  
ATOM   4826  HA  SER   327      87.579  98.304  61.425  1.00  0.00           H  
ATOM   4827  CB  SER   327      89.055  99.654  62.235  1.00  0.00           C  
ATOM   4828  HB2 SER   327      88.444 100.099  63.021  1.00  0.00           H  
ATOM   4829  HB3 SER   327      90.077  99.611  62.613  1.00  0.00           H  
ATOM   4830  OG  SER   327      89.002 100.440  61.086  1.00  0.00           O  
ATOM   4831  HG  SER   327      89.322 101.343  61.293  1.00  0.00           H  
ATOM   4832  C   SER   327      89.470  97.562  60.901  1.00  0.00           C  
ATOM   4833  O   SER   327      90.682  97.517  61.140  1.00  0.00           O  
ATOM   4834  N   VAL   328      88.890  97.143  59.715  1.00  0.00           N  
ATOM   4835  H   VAL   328      87.919  97.334  59.464  1.00  0.00           H  
ATOM   4836  CA  VAL   328      89.631  96.373  58.703  1.00  0.00           C  
ATOM   4837  HA  VAL   328      90.040  95.494  59.202  1.00  0.00           H  
ATOM   4838  CB  VAL   328      88.689  95.861  57.609  1.00  0.00           C  
ATOM   4839  HB  VAL   328      88.215  96.774  57.253  1.00  0.00           H  
ATOM   4840  CG1 VAL   328      89.490  95.182  56.439  1.00  0.00           C  
ATOM   4841 HG11 VAL   328      88.793  94.828  55.679  1.00  0.00           H  
ATOM   4842 HG12 VAL   328      90.172  95.908  55.996  1.00  0.00           H  
ATOM   4843 HG13 VAL   328      90.059  94.339  56.828  1.00  0.00           H  
ATOM   4844  CG2 VAL   328      87.502  95.047  58.027  1.00  0.00           C  
ATOM   4845 HG21 VAL   328      86.931  94.756  57.146  1.00  0.00           H  
ATOM   4846 HG22 VAL   328      87.840  94.153  58.552  1.00  0.00           H  
ATOM   4847 HG23 VAL   328      86.870  95.639  58.690  1.00  0.00           H  
ATOM   4848  C   VAL   328      90.900  97.103  58.164  1.00  0.00           C  
ATOM   4849  O   VAL   328      91.923  96.441  58.088  1.00  0.00           O  
ATOM   4850  N   PRO   329      90.874  98.460  57.857  1.00  0.00           N  
ATOM   4851  CD  PRO   329      89.766  99.321  57.656  1.00  0.00           C  
ATOM   4852  HD2 PRO   329      89.461  99.805  58.584  1.00  0.00           H  
ATOM   4853  HD3 PRO   329      88.899  98.778  57.280  1.00  0.00           H  
ATOM   4854  CG  PRO   329      90.279 100.329  56.642  1.00  0.00           C  
ATOM   4855  HG2 PRO   329      89.693 101.248  56.637  1.00  0.00           H  
ATOM   4856  HG3 PRO   329      90.266  99.938  55.625  1.00  0.00           H  
ATOM   4857  CB  PRO   329      91.717 100.549  57.172  1.00  0.00           C  
ATOM   4858  HB2 PRO   329      91.734 101.221  58.030  1.00  0.00           H  
ATOM   4859  HB3 PRO   329      92.365 100.988  56.412  1.00  0.00           H  
ATOM   4860  CA  PRO   329      92.144  99.180  57.537  1.00  0.00           C  
ATOM   4861  HA  PRO   329      92.668  98.660  56.736  1.00  0.00           H  
ATOM   4862  C   PRO   329      93.200  99.197  58.672  1.00  0.00           C  
ATOM   4863  O   PRO   329      94.438  99.175  58.478  1.00  0.00           O  
ATOM   4864  N   GLU   330      92.810  99.151  59.928  1.00  0.00           N  
ATOM   4865  H   GLU   330      91.833  99.265  60.203  1.00  0.00           H  
ATOM   4866  CA  GLU   330      93.718  98.930  61.079  1.00  0.00           C  
ATOM   4867  HA  GLU   330      94.560  99.613  60.963  1.00  0.00           H  
ATOM   4868  CB  GLU   330      93.008  99.319  62.501  1.00  0.00           C  
ATOM   4869  HB2 GLU   330      92.255  98.573  62.757  1.00  0.00           H  
ATOM   4870  HB3 GLU   330      93.748  99.312  63.301  1.00  0.00           H  
ATOM   4871  CG  GLU   330      92.355 100.713  62.398  1.00  0.00           C  
ATOM   4872  HG2 GLU   330      91.587 100.683  61.625  1.00  0.00           H  
ATOM   4873  HG3 GLU   330      91.852 100.935  63.339  1.00  0.00           H  
ATOM   4874  CD  GLU   330      93.324 101.849  62.079  1.00  0.00           C  
ATOM   4875  OE1 GLU   330      94.383 102.016  62.672  1.00  0.00           O  
ATOM   4876  OE2 GLU   330      92.932 102.733  61.272  1.00  0.00           O  
ATOM   4877  C   GLU   330      94.303  97.511  61.076  1.00  0.00           C  
ATOM   4878  O   GLU   330      95.391  97.270  61.572  1.00  0.00           O  
ATOM   4879  N   ILE   331      93.578  96.531  60.562  1.00  0.00           N  
ATOM   4880  H   ILE   331      92.653  96.701  60.169  1.00  0.00           H  
ATOM   4881  CA  ILE   331      93.974  95.102  60.478  1.00  0.00           C  
ATOM   4882  HA  ILE   331      94.589  94.888  61.351  1.00  0.00           H  
ATOM   4883  CB  ILE   331      92.736  94.228  60.481  1.00  0.00           C  
ATOM   4884  HB  ILE   331      92.071  94.599  59.701  1.00  0.00           H  
ATOM   4885  CG2 ILE   331      93.136  92.720  60.198  1.00  0.00           C  
ATOM   4886 HG21 ILE   331      92.241  92.099  60.203  1.00  0.00           H  
ATOM   4887 HG22 ILE   331      93.622  92.648  59.226  1.00  0.00           H  
ATOM   4888 HG23 ILE   331      93.821  92.374  60.973  1.00  0.00           H  
ATOM   4889  CG1 ILE   331      92.021  94.292  61.814  1.00  0.00           C  
ATOM   4890 HG12 ILE   331      92.705  93.886  62.558  1.00  0.00           H  
ATOM   4891 HG13 ILE   331      91.885  95.349  62.049  1.00  0.00           H  
ATOM   4892  CD1 ILE   331      90.679  93.617  62.035  1.00  0.00           C  
ATOM   4893 HD11 ILE   331      90.349  93.789  63.060  1.00  0.00           H  
ATOM   4894 HD12 ILE   331      89.944  94.031  61.343  1.00  0.00           H  
ATOM   4895 HD13 ILE   331      90.778  92.546  61.862  1.00  0.00           H  
ATOM   4896  C   ILE   331      94.829  94.795  59.242  1.00  0.00           C  
ATOM   4897  O   ILE   331      95.825  94.061  59.382  1.00  0.00           O  
ATOM   4898  N   GLU   332      94.544  95.488  58.082  1.00  0.00           N  
ATOM   4899  H   GLU   332      93.778  96.163  58.064  1.00  0.00           H  
ATOM   4900  CA  GLU   332      95.194  95.411  56.794  1.00  0.00           C  
ATOM   4901  HA  GLU   332      95.122  94.384  56.437  1.00  0.00           H  
ATOM   4902  CB  GLU   332      94.467  96.301  55.794  1.00  0.00           C  
ATOM   4903  HB2 GLU   332      93.393  96.278  55.976  1.00  0.00           H  
ATOM   4904  HB3 GLU   332      94.789  97.336  55.903  1.00  0.00           H  
ATOM   4905  CG  GLU   332      94.769  95.809  54.432  1.00  0.00           C  
ATOM   4906  HG2 GLU   332      95.809  96.008  54.176  1.00  0.00           H  
ATOM   4907  HG3 GLU   332      94.626  94.730  54.375  1.00  0.00           H  
ATOM   4908  CD  GLU   332      93.827  96.528  53.457  1.00  0.00           C  
ATOM   4909  OE1 GLU   332      94.251  97.675  53.144  1.00  0.00           O  
ATOM   4910  OE2 GLU   332      92.826  96.083  52.858  1.00  0.00           O  
ATOM   4911  C   GLU   332      96.774  95.691  56.870  1.00  0.00           C  
ATOM   4912  O   GLU   332      97.588  94.759  56.639  1.00  0.00           O  
ATOM   4913  N   ALA   333      97.157  96.936  57.289  1.00  0.00           N  
ATOM   4914  H   ALA   333      96.463  97.661  57.472  1.00  0.00           H  
ATOM   4915  CA  ALA   333      98.496  97.414  57.531  1.00  0.00           C  
ATOM   4916  HA  ALA   333      99.235  97.141  56.778  1.00  0.00           H  
ATOM   4917  CB  ALA   333      98.333  98.901  57.531  1.00  0.00           C  
ATOM   4918  HB1 ALA   333      99.298  99.373  57.708  1.00  0.00           H  
ATOM   4919  HB2 ALA   333      97.942  99.224  56.566  1.00  0.00           H  
ATOM   4920  HB3 ALA   333      97.637  99.190  58.319  1.00  0.00           H  
ATOM   4921  C   ALA   333      99.121  96.769  58.713  1.00  0.00           C  
ATOM   4922  O   ALA   333     100.304  96.746  58.880  1.00  0.00           O  
ATOM   4923  N   LEU   334      98.350  96.182  59.614  1.00  0.00           N  
ATOM   4924  H   LEU   334      97.333  96.254  59.628  1.00  0.00           H  
ATOM   4925  CA  LEU   334      98.919  95.360  60.696  1.00  0.00           C  
ATOM   4926  HA  LEU   334      99.691  95.984  61.146  1.00  0.00           H  
ATOM   4927  CB  LEU   334      97.945  95.016  61.843  1.00  0.00           C  
ATOM   4928  HB2 LEU   334      97.640  95.939  62.337  1.00  0.00           H  
ATOM   4929  HB3 LEU   334      97.046  94.567  61.424  1.00  0.00           H  
ATOM   4930  CG  LEU   334      98.564  94.023  62.936  1.00  0.00           C  
ATOM   4931  HG  LEU   334      99.099  93.173  62.511  1.00  0.00           H  
ATOM   4932  CD1 LEU   334      99.582  94.855  63.794  1.00  0.00           C  
ATOM   4933 HD11 LEU   334     100.029  94.215  64.553  1.00  0.00           H  
ATOM   4934 HD12 LEU   334     100.364  95.251  63.146  1.00  0.00           H  
ATOM   4935 HD13 LEU   334      99.060  95.681  64.277  1.00  0.00           H  
ATOM   4936  CD2 LEU   334      97.397  93.501  63.755  1.00  0.00           C  
ATOM   4937 HD21 LEU   334      97.765  92.816  64.518  1.00  0.00           H
[truncated: 27,066,628 more chars]
