# Supplementary material for: Path to Actinorhodin: Regio- and Stereoselective Ketone Reduction by a Type II Polyketide Ketoreductase Revealed in Atomistic Detail
Source: JACS Au. 2022 Apr 7;2(4):972–84. doi: 10.1021/jacsau.2c00086 (PMC9088766; doi:10.1021/jacsau.2c00086)
Supplement: Supplementary file 2 — au2c00086_si_002.zip [file au2c00086_si_002.zip › SI_files/Series_IA_starting_structures/M17-M20.pdb]

CRYST1  145.499  145.508  144.501  90.00  90.00  90.00 P 1           1
ATOM      1  N   MET     1      62.338  87.558  35.466  1.00  0.00           N  
ATOM      2  H1  MET     1      62.440  87.182  34.502  1.00  0.00           H  
ATOM      3  H2  MET     1      63.199  88.082  35.723  1.00  0.00           H  
ATOM      4  H3  MET     1      62.198  86.771  36.130  1.00  0.00           H  
ATOM      5  CA  MET     1      61.175  88.463  35.521  1.00  0.00           C  
ATOM      6  HA  MET     1      61.361  89.328  34.884  1.00  0.00           H  
ATOM      7  CB  MET     1      59.879  87.717  34.933  1.00  0.00           C  
ATOM      8  HB2 MET     1      60.063  87.412  33.903  1.00  0.00           H  
ATOM      9  HB3 MET     1      59.682  86.810  35.504  1.00  0.00           H  
ATOM     10  CG  MET     1      58.684  88.628  34.992  1.00  0.00           C  
ATOM     11  HG2 MET     1      58.555  88.922  36.033  1.00  0.00           H  
ATOM     12  HG3 MET     1      58.939  89.531  34.435  1.00  0.00           H  
ATOM     13  SD  MET     1      57.081  88.070  34.394  1.00  0.00           S  
ATOM     14  CE  MET     1      57.611  87.477  32.738  1.00  0.00           C  
ATOM     15  HE1 MET     1      56.748  87.085  32.197  1.00  0.00           H  
ATOM     16  HE2 MET     1      58.043  88.304  32.176  1.00  0.00           H  
ATOM     17  HE3 MET     1      58.355  86.689  32.853  1.00  0.00           H  
ATOM     18  C   MET     1      60.974  89.049  36.912  1.00  0.00           C  
ATOM     19  O   MET     1      60.702  88.278  37.871  1.00  0.00           O  
ATOM     20  N   ALA     2      60.944  90.388  37.012  1.00  0.00           N  
ATOM     21  H   ALA     2      60.957  91.010  36.203  1.00  0.00           H  
ATOM     22  CA  ALA     2      60.890  91.102  38.316  1.00  0.00           C  
ATOM     23  HA  ALA     2      61.002  90.453  39.184  1.00  0.00           H  
ATOM     24  CB  ALA     2      62.085  92.077  38.402  1.00  0.00           C  
ATOM     25  HB1 ALA     2      62.056  92.606  39.354  1.00  0.00           H  
ATOM     26  HB2 ALA     2      63.017  91.517  38.325  1.00  0.00           H  
ATOM     27  HB3 ALA     2      62.026  92.797  37.585  1.00  0.00           H  
ATOM     28  C   ALA     2      59.505  91.738  38.410  1.00  0.00           C  
ATOM     29  O   ALA     2      59.390  92.958  38.403  1.00  0.00           O  
ATOM     30  N   THR     3      58.530  90.861  38.603  1.00  0.00           N  
ATOM     31  H   THR     3      58.706  89.856  38.611  1.00  0.00           H  
ATOM     32  CA  THR     3      57.056  91.196  38.833  1.00  0.00           C  
ATOM     33  HA  THR     3      56.706  91.709  37.938  1.00  0.00           H  
ATOM     34  CB  THR     3      56.213  89.919  39.077  1.00  0.00           C  
ATOM     35  HB  THR     3      55.231  90.353  39.262  1.00  0.00           H  
ATOM     36  CG2 THR     3      56.103  88.944  37.934  1.00  0.00           C  
ATOM     37 HG21 THR     3      55.486  88.097  38.236  1.00  0.00           H  
ATOM     38 HG22 THR     3      55.644  89.438  37.079  1.00  0.00           H  
ATOM     39 HG23 THR     3      57.097  88.592  37.660  1.00  0.00           H  
ATOM     40  OG1 THR     3      56.718  89.147  40.167  1.00  0.00           O  
ATOM     41  HG1 THR     3      55.974  88.858  40.735  1.00  0.00           H  
ATOM     42  C   THR     3      56.912  92.045  40.041  1.00  0.00           C  
ATOM     43  O   THR     3      57.696  91.965  41.038  1.00  0.00           O  
ATOM     44  N   GLN     4      55.917  92.959  39.984  1.00  0.00           N  
ATOM     45  H   GLN     4      55.375  93.103  39.132  1.00  0.00           H  
ATOM     46  CA  GLN     4      55.492  93.819  41.043  1.00  0.00           C  
ATOM     47  HA  GLN     4      56.414  94.303  41.363  1.00  0.00           H  
ATOM     48  CB  GLN     4      54.474  94.839  40.566  1.00  0.00           C  
ATOM     49  HB2 GLN     4      53.608  94.311  40.172  1.00  0.00           H  
ATOM     50  HB3 GLN     4      54.132  95.421  41.422  1.00  0.00           H  
ATOM     51  CG  GLN     4      55.008  95.827  39.464  1.00  0.00           C  
ATOM     52  HG2 GLN     4      55.990  96.200  39.757  1.00  0.00           H  
ATOM     53  HG3 GLN     4      55.139  95.288  38.526  1.00  0.00           H  
ATOM     54  CD  GLN     4      54.064  96.997  39.249  1.00  0.00           C  
ATOM     55  OE1 GLN     4      53.168  97.241  39.962  1.00  0.00           O  
ATOM     56  NE2 GLN     4      54.192  97.704  38.113  1.00  0.00           N  
ATOM     57 HE21 GLN     4      54.965  97.510  37.475  1.00  0.00           H  
ATOM     58 HE22 GLN     4      53.516  98.435  37.887  1.00  0.00           H  
ATOM     59  C   GLN     4      54.888  93.093  42.263  1.00  0.00           C  
ATOM     60  O   GLN     4      54.923  93.648  43.370  1.00  0.00           O  
ATOM     61  N   ASP     5      54.353  91.876  42.127  1.00  0.00           N  
ATOM     62  H   ASP     5      54.177  91.465  41.210  1.00  0.00           H  
ATOM     63  CA  ASP     5      53.958  90.999  43.214  1.00  0.00           C  
ATOM     64  HA  ASP     5      53.598  91.683  43.982  1.00  0.00           H  
ATOM     65  CB  ASP     5      52.829  90.063  42.795  1.00  0.00           C  
ATOM     66  HB2 ASP     5      52.505  89.511  43.677  1.00  0.00           H  
ATOM     67  HB3 ASP     5      51.985  90.677  42.477  1.00  0.00           H  
ATOM     68  CG  ASP     5      53.111  89.081  41.718  1.00  0.00           C  
ATOM     69  OD1 ASP     5      52.178  88.468  41.135  1.00  0.00           O  
ATOM     70  OD2 ASP     5      54.269  88.966  41.280  1.00  0.00           O  
ATOM     71  C   ASP     5      55.092  90.225  43.905  1.00  0.00           C  
ATOM     72  O   ASP     5      54.801  89.737  44.994  1.00  0.00           O  
ATOM     73  N   SER     6      56.339  90.205  43.388  1.00  0.00           N  
ATOM     74  H   SER     6      56.600  90.834  42.630  1.00  0.00           H  
ATOM     75  CA  SER     6      57.463  89.343  43.784  1.00  0.00           C  
ATOM     76  HA  SER     6      57.087  88.326  43.675  1.00  0.00           H  
ATOM     77  CB  SER     6      58.682  89.567  42.932  1.00  0.00           C  
ATOM     78  HB2 SER     6      59.479  88.904  43.270  1.00  0.00           H  
ATOM     79  HB3 SER     6      58.453  89.287  41.903  1.00  0.00           H  
ATOM     80  OG  SER     6      59.139  90.870  42.954  1.00  0.00           O  
ATOM     81  HG  SER     6      58.489  91.451  42.508  1.00  0.00           H  
ATOM     82  C   SER     6      57.906  89.630  45.182  1.00  0.00           C  
ATOM     83  O   SER     6      57.362  90.507  45.862  1.00  0.00           O  
ATOM     84  N   GLU     7      58.739  88.774  45.760  1.00  0.00           N  
ATOM     85  H   GLU     7      59.151  87.986  45.259  1.00  0.00           H  
ATOM     86  CA  GLU     7      59.188  88.853  47.236  1.00  0.00           C  
ATOM     87  HA  GLU     7      58.267  89.108  47.759  1.00  0.00           H  
ATOM     88  CB  GLU     7      59.726  87.535  47.829  1.00  0.00           C  
ATOM     89  HB2 GLU     7      60.714  87.334  47.413  1.00  0.00           H  
ATOM     90  HB3 GLU     7      59.850  87.652  48.904  1.00  0.00           H  
ATOM     91  CG  GLU     7      58.797  86.310  47.551  1.00  0.00           C  
ATOM     92  HG2 GLU     7      59.070  85.909  46.574  1.00  0.00           H  
ATOM     93  HG3 GLU     7      59.037  85.545  48.288  1.00  0.00           H  
ATOM     94  CD  GLU     7      57.228  86.498  47.560  1.00  0.00           C  
ATOM     95  OE1 GLU     7      56.692  87.083  48.549  1.00  0.00           O  
ATOM     96  OE2 GLU     7      56.543  86.131  46.567  1.00  0.00           O  
ATOM     97  C   GLU     7      60.279  89.931  47.453  1.00  0.00           C  
ATOM     98  O   GLU     7      61.053  90.252  46.567  1.00  0.00           O  
ATOM     99  N   VAL     8      60.356  90.541  48.624  1.00  0.00           N  
ATOM    100  H   VAL     8      59.806  90.229  49.425  1.00  0.00           H  
ATOM    101  CA  VAL     8      61.190  91.693  48.943  1.00  0.00           C  
ATOM    102  HA  VAL     8      61.849  91.824  48.085  1.00  0.00           H  
ATOM    103  CB  VAL     8      60.309  92.982  49.127  1.00  0.00           C  
ATOM    104  HB  VAL     8      59.661  92.744  49.972  1.00  0.00           H  
ATOM    105  CG1 VAL     8      61.081  94.286  49.580  1.00  0.00           C  
ATOM    106 HG11 VAL     8      60.376  95.111  49.674  1.00  0.00           H  
ATOM    107 HG12 VAL     8      61.565  94.109  50.539  1.00  0.00           H  
ATOM    108 HG13 VAL     8      61.836  94.539  48.834  1.00  0.00           H  
ATOM    109  CG2 VAL     8      59.468  93.251  47.883  1.00  0.00           C  
ATOM    110 HG21 VAL     8      58.869  94.148  48.037  1.00  0.00           H  
ATOM    111 HG22 VAL     8      60.124  93.396  47.025  1.00  0.00           H  
ATOM    112 HG23 VAL     8      58.811  92.401  47.697  1.00  0.00           H  
ATOM    113  C   VAL     8      62.113  91.494  50.111  1.00  0.00           C  
ATOM    114  O   VAL     8      61.688  91.065  51.180  1.00  0.00           O  
ATOM    115  N   ALA     9      63.324  92.085  49.994  1.00  0.00           N  
ATOM    116  H   ALA     9      63.537  92.801  49.298  1.00  0.00           H  
ATOM    117  CA  ALA     9      64.429  91.753  50.851  1.00  0.00           C  
ATOM    118  HA  ALA     9      64.078  91.350  51.801  1.00  0.00           H  
ATOM    119  CB  ALA     9      65.237  90.830  50.025  1.00  0.00           C  
ATOM    120  HB1 ALA     9      66.115  90.512  50.589  1.00  0.00           H  
ATOM    121  HB2 ALA     9      64.639  89.958  49.763  1.00  0.00           H  
ATOM    122  HB3 ALA     9      65.555  91.339  49.115  1.00  0.00           H  
ATOM    123  C   ALA     9      65.326  93.001  51.184  1.00  0.00           C  
ATOM    124  O   ALA     9      65.400  93.937  50.389  1.00  0.00           O  
ATOM    125  N   LEU    10      65.964  92.954  52.334  1.00  0.00           N  
ATOM    126  H   LEU    10      65.940  92.106  52.899  1.00  0.00           H  
ATOM    127  CA  LEU    10      66.754  93.988  52.978  1.00  0.00           C  
ATOM    128  HA  LEU    10      67.080  94.701  52.220  1.00  0.00           H  
ATOM    129  CB  LEU    10      65.884  94.762  54.040  1.00  0.00           C  
ATOM    130  HB2 LEU    10      64.989  95.156  53.560  1.00  0.00           H  
ATOM    131  HB3 LEU    10      65.551  94.068  54.813  1.00  0.00           H  
ATOM    132  CG  LEU    10      66.677  95.931  54.698  1.00  0.00           C  
ATOM    133  HG  LEU    10      67.617  95.564  55.111  1.00  0.00           H  
ATOM    134  CD1 LEU    10      66.922  97.011  53.634  1.00  0.00           C  
ATOM    135 HD11 LEU    10      67.476  97.838  54.076  1.00  0.00           H  
ATOM    136 HD12 LEU    10      67.497  96.586  52.811  1.00  0.00           H  
ATOM    137 HD13 LEU    10      65.966  97.375  53.259  1.00  0.00           H  
ATOM    138  CD2 LEU    10      65.777  96.569  55.804  1.00  0.00           C  
ATOM    139 HD21 LEU    10      66.312  97.391  56.279  1.00  0.00           H  
ATOM    140 HD22 LEU    10      64.859  96.946  55.354  1.00  0.00           H  
ATOM    141 HD23 LEU    10      65.531  95.815  56.552  1.00  0.00           H  
ATOM    142  C   LEU    10      68.038  93.364  53.648  1.00  0.00           C  
ATOM    143  O   LEU    10      68.054  92.327  54.331  1.00  0.00           O  
ATOM    144  N   VAL    11      69.185  93.989  53.365  1.00  0.00           N  
ATOM    145  H   VAL    11      69.204  94.901  52.910  1.00  0.00           H  
ATOM    146  CA  VAL    11      70.538  93.471  53.658  1.00  0.00           C  
ATOM    147  HA  VAL    11      70.450  92.705  54.428  1.00  0.00           H  
ATOM    148  CB  VAL    11      71.211  92.704  52.446  1.00  0.00           C  
ATOM    149  HB  VAL    11      71.406  93.519  51.750  1.00  0.00           H  
ATOM    150  CG1 VAL    11      72.563  91.961  52.739  1.00  0.00           C  
ATOM    151 HG11 VAL    11      72.915  91.476  51.828  1.00  0.00           H  
ATOM    152 HG12 VAL    11      73.306  92.680  53.080  1.00  0.00           H  
ATOM    153 HG13 VAL    11      72.404  91.209  53.512  1.00  0.00           H  
ATOM    154  CG2 VAL    11      70.272  91.589  51.907  1.00  0.00           C  
ATOM    155 HG21 VAL    11      70.756  91.075  51.076  1.00  0.00           H  
ATOM    156 HG22 VAL    11      70.061  90.873  52.702  1.00  0.00           H  
ATOM    157 HG23 VAL    11      69.339  92.034  51.564  1.00  0.00           H  
ATOM    158  C   VAL    11      71.422  94.660  54.193  1.00  0.00           C  
ATOM    159  O   VAL    11      71.600  95.675  53.553  1.00  0.00           O  
ATOM    160  N   THR    12      72.040  94.581  55.391  1.00  0.00           N  
ATOM    161  H   THR    12      71.781  93.807  56.005  1.00  0.00           H  
ATOM    162  CA  THR    12      73.073  95.400  56.075  1.00  0.00           C  
ATOM    163  HA  THR    12      72.827  96.362  55.625  1.00  0.00           H  
ATOM    164  CB  THR    12      72.937  95.379  57.592  1.00  0.00           C  
ATOM    165  HB  THR    12      73.564  96.158  58.027  1.00  0.00           H  
ATOM    166  CG2 THR    12      71.455  95.657  58.015  1.00  0.00           C  
ATOM    167 HG21 THR    12      71.378  95.639  59.104  1.00  0.00           H  
ATOM    168 HG22 THR    12      71.148  96.635  57.647  1.00  0.00           H  
ATOM    169 HG23 THR    12      70.806  94.890  57.594  1.00  0.00           H  
ATOM    170  OG1 THR    12      73.331  94.130  58.044  1.00  0.00           O  
ATOM    171  HG1 THR    12      73.253  94.096  59.021  1.00  0.00           H  
ATOM    172  C   THR    12      74.525  95.167  55.777  1.00  0.00           C  
ATOM    173  O   THR    12      74.928  94.083  55.313  1.00  0.00           O  
ATOM    174  N   GLY    13      75.394  96.174  55.891  1.00  0.00           N  
ATOM    175  H   GLY    13      75.136  97.055  56.336  1.00  0.00           H  
ATOM    176  CA  GLY    13      76.825  96.177  55.406  1.00  0.00           C  
ATOM    177  HA2 GLY    13      77.157  97.214  55.353  1.00  0.00           H  
ATOM    178  HA3 GLY    13      77.434  95.686  56.165  1.00  0.00           H  
ATOM    179  C   GLY    13      77.141  95.515  54.054  1.00  0.00           C  
ATOM    180  O   GLY    13      78.030  94.636  54.043  1.00  0.00           O  
ATOM    181  N   ALA    14      76.384  95.847  53.025  1.00  0.00           N  
ATOM    182  H   ALA    14      75.708  96.610  53.040  1.00  0.00           H  
ATOM    183  CA  ALA    14      76.453  95.145  51.768  1.00  0.00           C  
ATOM    184  HA  ALA    14      76.627  94.084  51.952  1.00  0.00           H  
ATOM    185  CB  ALA    14      75.101  95.418  51.075  1.00  0.00           C  
ATOM    186  HB1 ALA    14      75.081  94.913  50.108  1.00  0.00           H  
ATOM    187  HB2 ALA    14      74.291  95.042  51.698  1.00  0.00           H  
ATOM    188  HB3 ALA    14      74.979  96.490  50.926  1.00  0.00           H  
ATOM    189  C   ALA    14      77.614  95.530  50.891  1.00  0.00           C  
ATOM    190  O   ALA    14      77.719  95.031  49.768  1.00  0.00           O  
ATOM    191  N   THR    15      78.582  96.349  51.364  1.00  0.00           N  
ATOM    192  H   THR    15      78.570  96.773  52.292  1.00  0.00           H  
ATOM    193  CA  THR    15      79.776  96.704  50.535  1.00  0.00           C  
ATOM    194  HA  THR    15      79.526  96.496  49.493  1.00  0.00           H  
ATOM    195  CB  THR    15      80.079  98.210  50.707  1.00  0.00           C  
ATOM    196  HB  THR    15      81.086  98.334  50.308  1.00  0.00           H  
ATOM    197  CG2 THR    15      78.973  99.043  49.981  1.00  0.00           C  
ATOM    198 HG21 THR    15      79.182 100.106  50.099  1.00  0.00           H  
ATOM    199 HG22 THR    15      78.965  98.790  48.920  1.00  0.00           H  
ATOM    200 HG23 THR    15      78.001  98.813  50.416  1.00  0.00           H  
ATOM    201  OG1 THR    15      80.039  98.666  52.021  1.00  0.00           O  
ATOM    202  HG1 THR    15      80.797  98.295  52.519  1.00  0.00           H  
ATOM    203  C   THR    15      81.016  95.824  50.802  1.00  0.00           C  
ATOM    204  O   THR    15      82.058  95.865  50.117  1.00  0.00           O  
ATOM    205  N   SER    16      80.973  94.817  51.696  1.00  0.00           N  
ATOM    206  H   SER    16      80.291  94.828  52.454  1.00  0.00           H  
ATOM    207  CA  SER    16      81.833  93.583  51.761  1.00  0.00           C  
ATOM    208  HA  SER    16      82.584  93.696  50.980  1.00  0.00           H  
ATOM    209  CB  SER    16      82.382  93.541  53.126  1.00  0.00           C  
ATOM    210  HB2 SER    16      82.664  94.547  53.438  1.00  0.00           H  
ATOM    211  HB3 SER    16      81.614  93.196  53.819  1.00  0.00           H  
ATOM    212  OG  SER    16      83.493  92.698  53.204  1.00  0.00           O  
ATOM    213  HG  SER    16      83.538  92.296  54.096  1.00  0.00           H  
ATOM    214  C   SER    16      81.236  92.247  51.349  1.00  0.00           C  
ATOM    215  O   SER    16      80.037  92.120  51.090  1.00  0.00           O  
ATOM    216  N   GLY    17      82.131  91.263  51.014  1.00  0.00           N  
ATOM    217  H   GLY    17      83.067  91.192  51.416  1.00  0.00           H  
ATOM    218  CA  GLY    17      81.819  90.194  50.022  1.00  0.00           C  
ATOM    219  HA2 GLY    17      81.321  90.652  49.168  1.00  0.00           H  
ATOM    220  HA3 GLY    17      82.756  89.775  49.659  1.00  0.00           H  
ATOM    221  C   GLY    17      80.944  89.053  50.537  1.00  0.00           C  
ATOM    222  O   GLY    17      80.402  88.442  49.640  1.00  0.00           O  
ATOM    223  N   ILE    18      80.848  88.765  51.851  1.00  0.00           N  
ATOM    224  H   ILE    18      81.500  89.049  52.583  1.00  0.00           H  
ATOM    225  CA  ILE    18      79.670  87.950  52.282  1.00  0.00           C  
ATOM    226  HA  ILE    18      79.705  87.084  51.621  1.00  0.00           H  
ATOM    227  CB  ILE    18      79.758  87.405  53.738  1.00  0.00           C  
ATOM    228  HB  ILE    18      79.997  88.270  54.359  1.00  0.00           H  
ATOM    229  CG2 ILE    18      78.462  86.790  54.257  1.00  0.00           C  
ATOM    230 HG21 ILE    18      78.610  86.437  55.277  1.00  0.00           H  
ATOM    231 HG22 ILE    18      77.672  87.540  54.244  1.00  0.00           H  
ATOM    232 HG23 ILE    18      78.176  85.953  53.621  1.00  0.00           H  
ATOM    233  CG1 ILE    18      80.814  86.307  53.796  1.00  0.00           C  
ATOM    234 HG12 ILE    18      80.347  85.325  53.874  1.00  0.00           H  
ATOM    235 HG13 ILE    18      81.419  86.303  52.890  1.00  0.00           H  
ATOM    236  CD1 ILE    18      81.692  86.598  55.042  1.00  0.00           C  
ATOM    237 HD11 ILE    18      82.466  85.835  55.127  1.00  0.00           H  
ATOM    238 HD12 ILE    18      82.157  87.579  54.937  1.00  0.00           H  
ATOM    239 HD13 ILE    18      81.069  86.586  55.937  1.00  0.00           H  
ATOM    240  C   ILE    18      78.296  88.690  52.061  1.00  0.00           C  
ATOM    241  O   ILE    18      77.475  88.194  51.312  1.00  0.00           O  
ATOM    242  N   GLY    19      78.026  89.877  52.509  1.00  0.00           N  
ATOM    243  H   GLY    19      78.680  90.433  53.061  1.00  0.00           H  
ATOM    244  CA  GLY    19      76.744  90.538  52.261  1.00  0.00           C  
ATOM    245  HA2 GLY    19      75.948  89.974  52.746  1.00  0.00           H  
ATOM    246  HA3 GLY    19      76.756  91.529  52.714  1.00  0.00           H  
ATOM    247  C   GLY    19      76.437  90.667  50.783  1.00  0.00           C  
ATOM    248  O   GLY    19      75.287  90.351  50.389  1.00  0.00           O  
ATOM    249  N   LEU    20      77.431  90.972  49.939  1.00  0.00           N  
ATOM    250  H   LEU    20      78.386  91.132  50.257  1.00  0.00           H  
ATOM    251  CA  LEU    20      77.283  91.115  48.473  1.00  0.00           C  
ATOM    252  HA  LEU    20      76.481  91.834  48.302  1.00  0.00           H  
ATOM    253  CB  LEU    20      78.560  91.608  47.859  1.00  0.00           C  
ATOM    254  HB2 LEU    20      78.790  92.580  48.295  1.00  0.00           H  
ATOM    255  HB3 LEU    20      79.361  90.929  48.154  1.00  0.00           H  
ATOM    256  CG  LEU    20      78.600  91.748  46.368  1.00  0.00           C  
ATOM    257  HG  LEU    20      78.462  90.791  45.865  1.00  0.00           H  
ATOM    258  CD1 LEU    20      77.489  92.745  45.954  1.00  0.00           C  
ATOM    259 HD11 LEU    20      77.496  92.865  44.871  1.00  0.00           H  
ATOM    260 HD12 LEU    20      76.520  92.361  46.271  1.00  0.00           H  
ATOM    261 HD13 LEU    20      77.671  93.710  46.428  1.00  0.00           H  
ATOM    262  CD2 LEU    20      80.006  92.413  46.017  1.00  0.00           C  
ATOM    263 HD21 LEU    20      80.089  92.539  44.938  1.00  0.00           H  
ATOM    264 HD22 LEU    20      80.081  93.385  46.504  1.00  0.00           H  
ATOM    265 HD23 LEU    20      80.811  91.769  46.371  1.00  0.00           H  
ATOM    266  C   LEU    20      76.905  89.735  47.795  1.00  0.00           C  
ATOM    267  O   LEU    20      76.044  89.756  46.909  1.00  0.00           O  
ATOM    268  N   GLU    21      77.625  88.676  48.154  1.00  0.00           N  
ATOM    269  H   GLU    21      78.396  88.724  48.821  1.00  0.00           H  
ATOM    270  CA  GLU    21      77.388  87.354  47.633  1.00  0.00           C  
ATOM    271  HA  GLU    21      77.586  87.385  46.563  1.00  0.00           H  
ATOM    272  CB  GLU    21      78.398  86.274  48.172  1.00  0.00           C  
ATOM    273  HB2 GLU    21      79.419  86.555  47.912  1.00  0.00           H  
ATOM    274  HB3 GLU    21      78.348  86.226  49.260  1.00  0.00           H  
ATOM    275  CG  GLU    21      78.064  84.923  47.577  1.00  0.00           C  
ATOM    276  HG2 GLU    21      78.571  84.145  48.149  1.00  0.00           H  
ATOM    277  HG3 GLU    21      76.993  84.743  47.674  1.00  0.00           H  
ATOM    278  CD  GLU    21      78.474  84.805  46.067  1.00  0.00           C  
ATOM    279  OE1 GLU    21      79.117  85.734  45.532  1.00  0.00           O  
ATOM    280  OE2 GLU    21      78.285  83.752  45.435  1.00  0.00           O  
ATOM    281  C   GLU    21      75.922  86.964  47.820  1.00  0.00           C  
ATOM    282  O   GLU    21      75.323  86.351  46.982  1.00  0.00           O  
ATOM    283  N   ILE    22      75.366  87.178  49.023  1.00  0.00           N  
ATOM    284  H   ILE    22      75.867  87.584  49.814  1.00  0.00           H  
ATOM    285  CA  ILE    22      74.011  86.850  49.295  1.00  0.00           C  
ATOM    286  HA  ILE    22      73.770  85.845  48.951  1.00  0.00           H  
ATOM    287  CB  ILE    22      73.820  86.968  50.856  1.00  0.00           C  
ATOM    288  HB  ILE    22      74.234  87.932  51.149  1.00  0.00           H  
ATOM    289  CG2 ILE    22      72.348  87.074  51.370  1.00  0.00           C  
ATOM    290 HG21 ILE    22      72.346  87.149  52.457  1.00  0.00           H  
ATOM    291 HG22 ILE    22      71.877  87.960  50.945  1.00  0.00           H  
ATOM    292 HG23 ILE    22      71.791  86.187  51.067  1.00  0.00           H  
ATOM    293  CG1 ILE    22      74.583  85.797  51.520  1.00  0.00           C  
ATOM    294 HG12 ILE    22      73.991  84.883  51.469  1.00  0.00           H  
ATOM    295 HG13 ILE    22      75.515  85.603  50.987  1.00  0.00           H  
ATOM    296  CD1 ILE    22      74.882  86.173  53.026  1.00  0.00           C  
ATOM    297 HD11 ILE    22      75.419  85.355  53.505  1.00  0.00           H  
ATOM    298 HD12 ILE    22      75.490  87.078  53.062  1.00  0.00           H  
ATOM    299 HD13 ILE    22      73.943  86.347  53.552  1.00  0.00           H  
ATOM    300  C   ILE    22      73.050  87.849  48.542  1.00  0.00           C  
ATOM    301  O   ILE    22      72.007  87.367  48.151  1.00  0.00           O  
ATOM    302  N   ALA    23      73.397  89.099  48.333  1.00  0.00           N  
ATOM    303  H   ALA    23      74.257  89.503  48.704  1.00  0.00           H  
ATOM    304  CA  ALA    23      72.594  90.053  47.546  1.00  0.00           C  
ATOM    305  HA  ALA    23      71.555  90.019  47.873  1.00  0.00           H  
ATOM    306  CB  ALA    23      73.134  91.477  47.785  1.00  0.00           C  
ATOM    307  HB1 ALA    23      72.547  92.190  47.207  1.00  0.00           H  
ATOM    308  HB2 ALA    23      73.060  91.721  48.844  1.00  0.00           H  
ATOM    309  HB3 ALA    23      74.176  91.528  47.471  1.00  0.00           H  
ATOM    310  C   ALA    23      72.590  89.679  46.068  1.00  0.00           C  
ATOM    311  O   ALA    23      71.543  89.936  45.453  1.00  0.00           O  
ATOM    312  N   ARG    24      73.649  89.095  45.471  1.00  0.00           N  
ATOM    313  H   ARG    24      74.582  89.087  45.885  1.00  0.00           H  
ATOM    314  CA  ARG    24      73.579  88.381  44.116  1.00  0.00           C  
ATOM    315  HA  ARG    24      73.071  89.112  43.488  1.00  0.00           H  
ATOM    316  CB  ARG    24      74.918  88.110  43.408  1.00  0.00           C  
ATOM    317  HB2 ARG    24      75.483  87.394  44.005  1.00  0.00           H  
ATOM    318  HB3 ARG    24      74.708  87.632  42.450  1.00  0.00           H  
ATOM    319  CG  ARG    24      75.807  89.333  43.152  1.00  0.00           C  
ATOM    320  HG2 ARG    24      75.233  90.057  42.575  1.00  0.00           H  
ATOM    321  HG3 ARG    24      76.032  89.798  44.112  1.00  0.00           H  
ATOM    322  CD  ARG    24      77.176  89.064  42.395  1.00  0.00           C  
ATOM    323  HD2 ARG    24      76.975  88.533  41.465  1.00  0.00           H  
ATOM    324  HD3 ARG    24      77.631  90.017  42.126  1.00  0.00           H  
ATOM    325  NE  ARG    24      78.111  88.297  43.189  1.00  0.00           N  
ATOM    326  HE  ARG    24      77.824  87.375  43.518  1.00  0.00           H  
ATOM    327  CZ  ARG    24      79.283  88.719  43.502  1.00  0.00           C  
ATOM    328  NH1 ARG    24      79.966  89.677  42.839  1.00  0.00           N  
ATOM    329 HH11 ARG    24      79.552  90.125  42.022  1.00  0.00           H  
ATOM    330 HH12 ARG    24      80.896  89.953  43.157  1.00  0.00           H  
ATOM    331  NH2 ARG    24      79.861  88.258  44.556  1.00  0.00           N  
ATOM    332 HH21 ARG    24      79.388  87.564  45.135  1.00  0.00           H  
ATOM    333 HH22 ARG    24      80.791  88.586  44.812  1.00  0.00           H  
ATOM    334  C   ARG    24      72.775  87.089  44.202  1.00  0.00           C  
ATOM    335  O   ARG    24      71.847  86.831  43.380  1.00  0.00           O  
ATOM    336  N   ARG    25      72.947  86.254  45.233  1.00  0.00           N  
ATOM    337  H   ARG    25      73.581  86.441  46.011  1.00  0.00           H  
ATOM    338  CA  ARG    25      72.235  84.979  45.339  1.00  0.00           C  
ATOM    339  HA  ARG    25      72.347  84.461  44.386  1.00  0.00           H  
ATOM    340  CB  ARG    25      72.890  84.063  46.370  1.00  0.00           C  
ATOM    341  HB2 ARG    25      73.916  83.847  46.072  1.00  0.00           H  
ATOM    342  HB3 ARG    25      72.937  84.570  47.334  1.00  0.00           H  
ATOM    343  CG  ARG    25      72.071  82.691  46.521  1.00  0.00           C  
ATOM    344  HG2 ARG    25      72.425  82.149  47.398  1.00  0.00           H  
ATOM    345  HG3 ARG    25      71.017  82.909  46.685  1.00  0.00           H  
ATOM    346  CD  ARG    25      72.226  81.812  45.278  1.00  0.00           C  
ATOM    347  HD2 ARG    25      71.871  82.341  44.393  1.00  0.00           H  
ATOM    348  HD3 ARG    25      73.276  81.577  45.107  1.00  0.00           H  
ATOM    349  NE  ARG    25      71.458  80.588  45.476  1.00  0.00           N  
ATOM    350  HE  ARG    25      70.450  80.689  45.358  1.00  0.00           H  
ATOM    351  CZ  ARG    25      71.859  79.377  45.781  1.00  0.00           C  
ATOM    352  NH1 ARG    25      73.073  79.113  46.120  1.00  0.00           N  
ATOM    353 HH11 ARG    25      73.766  79.860  46.159  1.00  0.00           H  
ATOM    354 HH12 ARG    25      73.342  78.157  46.350  1.00  0.00           H  
ATOM    355  NH2 ARG    25      70.997  78.384  45.845  1.00  0.00           N  
ATOM    356 HH21 ARG    25      70.009  78.554  45.654  1.00  0.00           H  
ATOM    357 HH22 ARG    25      71.315  77.446  46.083  1.00  0.00           H  
ATOM    358  C   ARG    25      70.685  85.126  45.445  1.00  0.00           C  
ATOM    359  O   ARG    25      69.940  84.400  44.855  1.00  0.00           O  
ATOM    360  N   LEU    26      70.215  86.137  46.206  1.00  0.00           N  
ATOM    361  H   LEU    26      70.801  86.791  46.724  1.00  0.00           H  
ATOM    362  CA  LEU    26      68.799  86.360  46.335  1.00  0.00           C  
ATOM    363  HA  LEU    26      68.416  85.380  46.619  1.00  0.00           H  
ATOM    364  CB  LEU    26      68.443  87.407  47.442  1.00  0.00           C  
ATOM    365  HB2 LEU    26      69.013  88.315  47.247  1.00  0.00           H  
ATOM    366  HB3 LEU    26      67.387  87.665  47.339  1.00  0.00           H  
ATOM    367  CG  LEU    26      68.688  86.994  48.868  1.00  0.00           C  
ATOM    368  HG  LEU    26      69.750  86.747  48.842  1.00  0.00           H  
ATOM    369  CD1 LEU    26      68.367  88.146  49.843  1.00  0.00           C  
ATOM    370 HD11 LEU    26      68.554  87.818  50.866  1.00  0.00           H  
ATOM    371 HD12 LEU    26      69.000  89.003  49.614  1.00  0.00           H  
ATOM    372 HD13 LEU    26      67.320  88.429  49.739  1.00  0.00           H  
ATOM    373  CD2 LEU    26      68.026  85.761  49.367  1.00  0.00           C  
ATOM    374 HD21 LEU    26      68.300  85.597  50.409  1.00  0.00           H  
ATOM    375 HD22 LEU    26      66.944  85.873  49.289  1.00  0.00           H  
ATOM    376 HD23 LEU    26      68.345  84.909  48.768  1.00  0.00           H  
ATOM    377  C   LEU    26      68.130  86.791  45.050  1.00  0.00           C  
ATOM    378  O   LEU    26      66.883  86.597  44.900  1.00  0.00           O  
ATOM    379  N   GLY    27      68.800  87.365  44.063  1.00  0.00           N  
ATOM    380  H   GLY    27      69.784  87.615  44.156  1.00  0.00           H  
ATOM    381  CA  GLY    27      68.263  87.714  42.754  1.00  0.00           C  
ATOM    382  HA2 GLY    27      67.314  88.232  42.885  1.00  0.00           H  
ATOM    383  HA3 GLY    27      68.942  88.412  42.264  1.00  0.00           H  
ATOM    384  C   GLY    27      68.045  86.469  41.820  1.00  0.00           C  
ATOM    385  O   GLY    27      66.988  86.455  41.201  1.00  0.00           O  
ATOM    386  N   LYS    28      68.899  85.425  41.954  1.00  0.00           N  
ATOM    387  H   LYS    28      69.766  85.469  42.490  1.00  0.00           H  
ATOM    388  CA  LYS    28      68.639  84.106  41.318  1.00  0.00           C  
ATOM    389  HA  LYS    28      68.404  84.348  40.283  1.00  0.00           H  
ATOM    390  CB  LYS    28      69.888  83.166  41.401  1.00  0.00           C  
ATOM    391  HB2 LYS    28      70.160  83.021  42.447  1.00  0.00           H  
ATOM    392  HB3 LYS    28      69.628  82.186  41.001  1.00  0.00           H  
ATOM    393  CG  LYS    28      71.124  83.730  40.621  1.00  0.00           C  
ATOM    394  HG2 LYS    28      70.822  83.948  39.597  1.00  0.00           H  
ATOM    395  HG3 LYS    28      71.422  84.675  41.073  1.00  0.00           H  
ATOM    396  CD  LYS    28      72.319  82.807  40.589  1.00  0.00           C  
ATOM    397  HD2 LYS    28      73.216  83.359  40.307  1.00  0.00           H  
ATOM    398  HD3 LYS    28      72.500  82.389  41.579  1.00  0.00           H  
ATOM    399  CE  LYS    28      72.043  81.664  39.561  1.00  0.00           C  
ATOM    400  HE2 LYS    28      71.183  81.077  39.884  1.00  0.00           H  
ATOM    401  HE3 LYS    28      71.790  82.094  38.592  1.00  0.00           H  
ATOM    402  NZ  LYS    28      73.251  80.768  39.424  1.00  0.00           N  
ATOM    403  HZ1 LYS    28      73.047  80.015  38.736  1.00  0.00           H  
ATOM    404  HZ2 LYS    28      74.063  81.327  39.094  1.00  0.00           H  
ATOM    405  HZ3 LYS    28      73.475  80.343  40.346  1.00  0.00           H  
ATOM    406  C   LYS    28      67.469  83.360  41.927  1.00  0.00           C  
ATOM    407  O   LYS    28      66.601  82.859  41.222  1.00  0.00           O  
ATOM    408  N   GLU    29      67.331  83.371  43.269  1.00  0.00           N  
ATOM    409  H   GLU    29      68.107  83.664  43.864  1.00  0.00           H  
ATOM    410  CA  GLU    29      66.138  82.995  44.086  1.00  0.00           C  
ATOM    411  HA  GLU    29      65.886  81.995  43.734  1.00  0.00           H  
ATOM    412  CB  GLU    29      66.394  82.766  45.602  1.00  0.00           C  
ATOM    413  HB2 GLU    29      66.623  83.743  46.031  1.00  0.00           H  
ATOM    414  HB3 GLU    29      65.446  82.445  46.032  1.00  0.00           H  
ATOM    415  CG  GLU    29      67.428  81.830  46.111  1.00  0.00           C  
ATOM    416  HG2 GLU    29      68.401  82.277  45.911  1.00  0.00           H  
ATOM    417  HG3 GLU    29      67.317  81.777  47.194  1.00  0.00           H  
ATOM    418  CD  GLU    29      67.464  80.397  45.582  1.00  0.00           C  
ATOM    419  OE1 GLU    29      66.359  79.862  45.268  1.00  0.00           O  
ATOM    420  OE2 GLU    29      68.545  79.825  45.407  1.00  0.00           O  
ATOM    421  C   GLU    29      64.914  83.900  43.797  1.00  0.00           C  
ATOM    422  O   GLU    29      63.804  83.467  44.076  1.00  0.00           O  
ATOM    423  N   GLY    30      65.014  85.017  43.090  1.00  0.00           N  
ATOM    424  H   GLY    30      65.932  85.415  42.891  1.00  0.00           H  
ATOM    425  CA  GLY    30      63.964  85.829  42.510  1.00  0.00           C  
ATOM    426  HA2 GLY    30      64.275  86.071  41.494  1.00  0.00           H  
ATOM    427  HA3 GLY    30      63.080  85.196  42.431  1.00  0.00           H  
ATOM    428  C   GLY    30      63.524  87.133  43.164  1.00  0.00           C  
ATOM    429  O   GLY    30      62.563  87.719  42.715  1.00  0.00           O  
ATOM    430  N   LEU    31      64.216  87.538  44.245  1.00  0.00           N  
ATOM    431  H   LEU    31      65.136  87.175  44.494  1.00  0.00           H  
ATOM    432  CA  LEU    31      63.696  88.564  45.180  1.00  0.00           C  
ATOM    433  HA  LEU    31      62.611  88.465  45.228  1.00  0.00           H  
ATOM    434  CB  LEU    31      64.151  88.368  46.660  1.00  0.00           C  
ATOM    435  HB2 LEU    31      65.236  88.462  46.706  1.00  0.00           H  
ATOM    436  HB3 LEU    31      63.735  89.176  47.262  1.00  0.00           H  
ATOM    437  CG  LEU    31      63.739  86.998  47.305  1.00  0.00           C  
ATOM    438  HG  LEU    31      62.778  86.697  46.892  1.00  0.00           H  
ATOM    439  CD1 LEU    31      64.742  85.903  46.989  1.00  0.00           C  
ATOM    440 HD11 LEU    31      64.423  84.971  47.454  1.00  0.00           H  
ATOM    441 HD12 LEU    31      64.805  85.768  45.910  1.00  0.00           H  
ATOM    442 HD13 LEU    31      65.722  86.185  47.376  1.00  0.00           H  
ATOM    443  CD2 LEU    31      63.645  87.176  48.806  1.00  0.00           C  
ATOM    444 HD21 LEU    31      63.358  86.230  49.267  1.00  0.00           H  
ATOM    445 HD22 LEU    31      64.611  87.493  49.197  1.00  0.00           H  
ATOM    446 HD23 LEU    31      62.895  87.933  49.036  1.00  0.00           H  
ATOM    447  C   LEU    31      64.080  89.921  44.641  1.00  0.00           C  
ATOM    448  O   LEU    31      64.914  90.088  43.763  1.00  0.00           O  
ATOM    449  N   ARG    32      63.590  91.034  45.178  1.00  0.00           N  
ATOM    450  H   ARG    32      62.822  90.946  45.842  1.00  0.00           H  
ATOM    451  CA  ARG    32      63.919  92.438  45.027  1.00  0.00           C  
ATOM    452  HA  ARG    32      64.579  92.564  44.168  1.00  0.00           H  
ATOM    453  CB  ARG    32      62.600  93.279  44.794  1.00  0.00           C  
ATOM    454  HB2 ARG    32      61.903  93.112  45.615  1.00  0.00           H  
ATOM    455  HB3 ARG    32      62.835  94.344  44.789  1.00  0.00           H  
ATOM    456  CG  ARG    32      61.960  92.890  43.491  1.00  0.00           C  
ATOM    457  HG2 ARG    32      62.715  92.899  42.705  1.00  0.00           H  
ATOM    458  HG3 ARG    32      61.590  91.866  43.565  1.00  0.00           H  
ATOM    459  CD  ARG    32      60.815  93.803  43.091  1.00  0.00           C  
ATOM    460  HD2 ARG    32      61.055  94.846  43.294  1.00  0.00           H  
ATOM    461  HD3 ARG    32      60.604  93.726  42.024  1.00  0.00           H  
ATOM    462  NE  ARG    32      59.639  93.345  43.912  1.00  0.00           N  
ATOM    463  HE  ARG    32      59.696  92.393  44.274  1.00  0.00           H  
ATOM    464  CZ  ARG    32      58.516  94.027  44.233  1.00  0.00           C  
ATOM    465  NH1 ARG    32      58.240  95.194  43.722  1.00  0.00           N  
ATOM    466 HH11 ARG    32      58.881  95.622  43.054  1.00  0.00           H  
ATOM    467 HH12 ARG    32      57.383  95.678  43.988  1.00  0.00           H  
ATOM    468  NH2 ARG    32      57.583  93.416  44.887  1.00  0.00           N  
ATOM    469 HH21 ARG    32      57.701  92.437  45.150  1.00  0.00           H  
ATOM    470 HH22 ARG    32      56.729  93.913  45.140  1.00  0.00           H  
ATOM    471  C   ARG    32      64.595  92.913  46.258  1.00  0.00           C  
ATOM    472  O   ARG    32      64.085  92.669  47.363  1.00  0.00           O  
ATOM    473  N   VAL    33      65.788  93.444  46.105  1.00  0.00           N  
ATOM    474  H   VAL    33      66.123  93.863  45.238  1.00  0.00           H  
ATOM    475  CA  VAL    33      66.718  93.470  47.171  1.00  0.00           C  
ATOM    476  HA  VAL    33      66.281  93.114  48.105  1.00  0.00           H  
ATOM    477  CB  VAL    33      67.865  92.487  46.929  1.00  0.00           C  
ATOM    478  HB  VAL    33      68.561  92.975  46.247  1.00  0.00           H  
ATOM    479  CG1 VAL    33      68.575  92.199  48.228  1.00  0.00           C  
ATOM    480 HG11 VAL    33      69.392  91.499  48.049  1.00  0.00           H  
ATOM    481 HG12 VAL    33      68.977  93.127  48.636  1.00  0.00           H  
ATOM    482 HG13 VAL    33      67.873  91.764  48.939  1.00  0.00           H  
ATOM    483  CG2 VAL    33      67.444  91.170  46.162  1.00  0.00           C  
ATOM    484 HG21 VAL    33      68.318  90.530  46.033  1.00  0.00           H  
ATOM    485 HG22 VAL    33      66.687  90.639  46.739  1.00  0.00           H  
ATOM    486 HG23 VAL    33      67.039  91.432  45.184  1.00  0.00           H  
ATOM    487  C   VAL    33      67.134  94.943  47.389  1.00  0.00           C  
ATOM    488  O   VAL    33      67.923  95.442  46.609  1.00  0.00           O  
ATOM    489  N   PHE    34      66.724  95.528  48.565  1.00  0.00           N  
ATOM    490  H   PHE    34      66.020  95.124  49.184  1.00  0.00           H  
ATOM    491  CA  PHE    34      67.265  96.786  49.026  1.00  0.00           C  
ATOM    492  HA  PHE    34      67.536  97.401  48.167  1.00  0.00           H  
ATOM    493  CB  PHE    34      66.207  97.563  49.775  1.00  0.00           C  
ATOM    494  HB2 PHE    34      65.256  97.451  49.256  1.00  0.00           H  
ATOM    495  HB3 PHE    34      66.082  97.122  50.764  1.00  0.00           H  
ATOM    496  CG  PHE    34      66.497  99.026  49.936  1.00  0.00           C  
ATOM    497  CD1 PHE    34      67.445  99.429  50.881  1.00  0.00           C  
ATOM    498  HD1 PHE    34      67.893  98.726  51.569  1.00  0.00           H  
ATOM    499  CE1 PHE    34      67.794 100.819  50.894  1.00  0.00           C  
ATOM    500  HE1 PHE    34      68.630 101.154  51.492  1.00  0.00           H  
ATOM    501  CZ  PHE    34      67.066 101.746  50.141  1.00  0.00           C  
ATOM    502  HZ  PHE    34      67.198 102.805  50.300  1.00  0.00           H  
ATOM    503  CE2 PHE    34      66.161 101.278  49.180  1.00  0.00           C  
ATOM    504  HE2 PHE    34      65.705 101.976  48.495  1.00  0.00           H  
ATOM    505  CD2 PHE    34      65.847  99.947  49.096  1.00  0.00           C  
ATOM    506  HD2 PHE    34      65.106  99.607  48.389  1.00  0.00           H  
ATOM    507  C   PHE    34      68.576  96.607  49.765  1.00  0.00           C  
ATOM    508  O   PHE    34      68.510  95.746  50.642  1.00  0.00           O  
ATOM    509  N   VAL    35      69.696  97.284  49.459  1.00  0.00           N  
ATOM    510  H   VAL    35      69.721  97.987  48.720  1.00  0.00           H  
ATOM    511  CA  VAL    35      71.007  97.109  50.130  1.00  0.00           C  
ATOM    512  HA  VAL    35      70.883  96.304  50.854  1.00  0.00           H  
ATOM    513  CB  VAL    35      72.076  96.727  49.142  1.00  0.00           C  
ATOM    514  HB  VAL    35      72.997  96.932  49.685  1.00  0.00           H  
ATOM    515  CG1 VAL    35      71.866  95.221  48.685  1.00  0.00           C  
ATOM    516 HG11 VAL    35      72.642  94.947  47.969  1.00  0.00           H  
ATOM    517 HG12 VAL    35      71.927  94.566  49.553  1.00  0.00           H  
ATOM    518 HG13 VAL    35      70.887  95.115  48.218  1.00  0.00           H  
ATOM    519  CG2 VAL    35      72.086  97.514  47.806  1.00  0.00           C  
ATOM    520 HG21 VAL    35      72.897  97.151  47.176  1.00  0.00           H  
ATOM    521 HG22 VAL    35      71.134  97.371  47.293  1.00  0.00           H  
ATOM    522 HG23 VAL    35      72.232  98.575  48.011  1.00  0.00           H  
ATOM    523  C   VAL    35      71.435  98.368  50.881  1.00  0.00           C  
ATOM    524  O   VAL    35      70.921  99.469  50.643  1.00  0.00           O  
ATOM    525  N   CYS    36      72.230  98.221  51.956  1.00  0.00           N  
ATOM    526  H   CYS    36      72.607  97.332  52.283  1.00  0.00           H  
ATOM    527  CA  CYS    36      72.598  99.345  52.720  1.00  0.00           C  
ATOM    528  HA  CYS    36      72.778 100.184  52.049  1.00  0.00           H  
ATOM    529  CB  CYS    36      71.419  99.641  53.739  1.00  0.00           C  
ATOM    530  HB2 CYS    36      71.570 100.620  54.192  1.00  0.00           H  
ATOM    531  HB3 CYS    36      70.474  99.682  53.196  1.00  0.00           H  
ATOM    532  SG  CYS    36      71.309  98.417  55.010  1.00  0.00           S  
ATOM    533  HG  CYS    36      71.313  97.233  54.475  1.00  0.00           H  
ATOM    534  C   CYS    36      73.866  99.104  53.503  1.00  0.00           C  
ATOM    535  O   CYS    36      74.323  97.988  53.799  1.00  0.00           O  
ATOM    536  N   ALA    37      74.527 100.237  53.733  1.00  0.00           N  
ATOM    537  H   ALA    37      74.114 101.157  53.582  1.00  0.00           H  
ATOM    538  CA  ALA    37      75.934 100.298  54.235  1.00  0.00           C  
ATOM    539  HA  ALA    37      75.915  99.600  55.072  1.00  0.00           H  
ATOM    540  CB  ALA    37      76.922  99.895  53.118  1.00  0.00           C  
ATOM    541  HB1 ALA    37      77.942  99.944  53.499  1.00  0.00           H  
ATOM    542  HB2 ALA    37      76.706  98.878  52.791  1.00  0.00           H  
ATOM    543  HB3 ALA    37      76.817 100.577  52.274  1.00  0.00           H  
ATOM    544  C   ALA    37      76.427 101.648  54.814  1.00  0.00           C  
ATOM    545  O   ALA    37      75.636 102.561  54.811  1.00  0.00           O  
ATOM    546  N   ARG    38      77.655 101.747  55.246  1.00  0.00           N  
ATOM    547  H   ARG    38      78.342 100.998  55.153  1.00  0.00           H  
ATOM    548  CA  ARG    38      78.204 103.005  55.941  1.00  0.00           C  
ATOM    549  HA  ARG    38      77.319 103.586  56.202  1.00  0.00           H  
ATOM    550  CB  ARG    38      78.975 102.645  57.245  1.00  0.00           C  
ATOM    551  HB2 ARG    38      79.158 103.567  57.796  1.00  0.00           H  
ATOM    552  HB3 ARG    38      78.325 102.029  57.864  1.00  0.00           H  
ATOM    553  CG  ARG    38      80.336 101.901  57.084  1.00  0.00           C  
ATOM    554  HG2 ARG    38      80.258 101.151  56.297  1.00  0.00           H  
ATOM    555  HG3 ARG    38      81.111 102.605  56.778  1.00  0.00           H  
ATOM    556  CD  ARG    38      80.731 101.242  58.377  1.00  0.00           C  
ATOM    557  HD2 ARG    38      80.999 101.989  59.125  1.00  0.00           H  
ATOM    558  HD3 ARG    38      79.902 100.665  58.785  1.00  0.00           H  
ATOM    559  NE  ARG    38      81.881 100.366  58.076  1.00  0.00           N  
ATOM    560  HE  ARG    38      81.904 100.001  57.124  1.00  0.00           H  
ATOM    561  CZ  ARG    38      82.865  99.988  58.828  1.00  0.00           C  
ATOM    562  NH1 ARG    38      82.869 100.334  60.089  1.00  0.00           N  
ATOM    563 HH11 ARG    38      82.104 100.893  60.467  1.00  0.00           H  
ATOM    564 HH12 ARG    38      83.637 100.044  60.695  1.00  0.00           H  
ATOM    565  NH2 ARG    38      83.713  99.087  58.321  1.00  0.00           N  
ATOM    566 HH21 ARG    38      83.571  98.726  57.378  1.00  0.00           H  
ATOM    567 HH22 ARG    38      84.502  98.761  58.878  1.00  0.00           H  
ATOM    568  C   ARG    38      79.009 103.897  55.073  1.00  0.00           C  
ATOM    569  O   ARG    38      79.460 104.968  55.499  1.00  0.00           O  
ATOM    570  N   GLY    39      79.161 103.526  53.798  1.00  0.00           N  
ATOM    571  H   GLY    39      78.877 102.611  53.447  1.00  0.00           H  
ATOM    572  CA  GLY    39      79.772 104.425  52.735  1.00  0.00           C  
ATOM    573  HA2 GLY    39      79.915 105.422  53.152  1.00  0.00           H  
ATOM    574  HA3 GLY    39      80.760 104.045  52.473  1.00  0.00           H  
ATOM    575  C   GLY    39      78.918 104.533  51.452  1.00  0.00           C  
ATOM    576  O   GLY    39      78.523 103.438  50.914  1.00  0.00           O  
ATOM    577  N   GLU    40      78.550 105.711  51.043  1.00  0.00           N  
ATOM    578  H   GLU    40      78.973 106.560  51.416  1.00  0.00           H  
ATOM    579  CA  GLU    40      77.485 106.013  50.000  1.00  0.00           C  
ATOM    580  HA  GLU    40      76.631 105.361  50.183  1.00  0.00           H  
ATOM    581  CB  GLU    40      77.095 107.483  50.161  1.00  0.00           C  
ATOM    582  HB2 GLU    40      77.081 107.719  51.226  1.00  0.00           H  
ATOM    583  HB3 GLU    40      77.873 108.096  49.709  1.00  0.00           H  
ATOM    584  CG  GLU    40      75.710 107.903  49.544  1.00  0.00           C  
ATOM    585  HG2 GLU    40      74.963 107.161  49.824  1.00  0.00           H  
ATOM    586  HG3 GLU    40      75.403 108.850  49.990  1.00  0.00           H  
ATOM    587  CD  GLU    40      75.698 108.053  48.054  1.00  0.00           C  
ATOM    588  OE1 GLU    40      74.769 107.578  47.412  1.00  0.00           O  
ATOM    589  OE2 GLU    40      76.702 108.671  47.520  1.00  0.00           O  
ATOM    590  C   GLU    40      77.884 105.636  48.488  1.00  0.00           C  
ATOM    591  O   GLU    40      77.195 105.010  47.722  1.00  0.00           O  
ATOM    592  N   GLU    41      79.141 105.977  48.184  1.00  0.00           N  
ATOM    593  H   GLU    41      79.744 106.536  48.788  1.00  0.00           H  
ATOM    594  CA  GLU    41      79.755 105.560  46.930  1.00  0.00           C  
ATOM    595  HA  GLU    41      78.994 105.672  46.158  1.00  0.00           H  
ATOM    596  CB  GLU    41      80.960 106.483  46.649  1.00  0.00           C  
ATOM    597  HB2 GLU    41      80.612 107.511  46.749  1.00  0.00           H  
ATOM    598  HB3 GLU    41      81.690 106.315  47.440  1.00  0.00           H  
ATOM    599  CG  GLU    41      81.723 106.380  45.283  1.00  0.00           C  
ATOM    600  HG2 GLU    41      82.538 107.103  45.271  1.00  0.00           H  
ATOM    601  HG3 GLU    41      82.173 105.391  45.197  1.00  0.00           H  
ATOM    602  CD  GLU    41      80.834 106.621  44.110  1.00  0.00           C  
ATOM    603  OE1 GLU    41      79.654 106.968  44.294  1.00  0.00           O  
ATOM    604  OE2 GLU    41      81.417 106.535  43.014  1.00  0.00           O  
ATOM    605  C   GLU    41      80.101 104.083  46.803  1.00  0.00           C  
ATOM    606  O   GLU    41      79.954 103.512  45.755  1.00  0.00           O  
ATOM    607  N   GLY    42      80.544 103.429  47.948  1.00  0.00           N  
ATOM    608  H   GLY    42      80.729 103.904  48.831  1.00  0.00           H  
ATOM    609  CA  GLY    42      80.787 101.989  47.989  1.00  0.00           C  
ATOM    610  HA2 GLY    42      81.515 101.704  47.230  1.00  0.00           H  
ATOM    611  HA3 GLY    42      81.203 101.700  48.955  1.00  0.00           H  
ATOM    612  C   GLY    42      79.463 101.281  47.749  1.00  0.00           C  
ATOM    613  O   GLY    42      79.454 100.411  46.903  1.00  0.00           O  
ATOM    614  N   LEU    43      78.374 101.858  48.148  1.00  0.00           N  
ATOM    615  H   LEU    43      78.378 102.692  48.735  1.00  0.00           H  
ATOM    616  CA  LEU    43      77.015 101.392  47.813  1.00  0.00           C  
ATOM    617  HA  LEU    43      76.854 100.317  47.897  1.00  0.00           H  
ATOM    618  CB  LEU    43      76.068 102.105  48.899  1.00  0.00           C  
ATOM    619  HB2 LEU    43      76.517 101.983  49.886  1.00  0.00           H  
ATOM    620  HB3 LEU    43      76.042 103.174  48.691  1.00  0.00           H  
ATOM    621  CG  LEU    43      74.630 101.581  48.949  1.00  0.00           C  
ATOM    622  HG  LEU    43      74.285 101.450  47.924  1.00  0.00           H  
ATOM    623  CD1 LEU    43      74.538 100.223  49.689  1.00  0.00           C  
ATOM    624 HD11 LEU    43      73.502  99.885  49.703  1.00  0.00           H  
ATOM    625 HD12 LEU    43      75.153  99.486  49.173  1.00  0.00           H  
ATOM    626 HD13 LEU    43      74.894 100.341  50.713  1.00  0.00           H  
ATOM    627  CD2 LEU    43      73.789 102.569  49.710  1.00  0.00           C  
ATOM    628 HD21 LEU    43      72.760 102.211  49.755  1.00  0.00           H  
ATOM    629 HD22 LEU    43      74.181 102.677  50.722  1.00  0.00           H  
ATOM    630 HD23 LEU    43      73.816 103.534  49.206  1.00  0.00           H  
ATOM    631  C   LEU    43      76.700 101.577  46.285  1.00  0.00           C  
ATOM    632  O   LEU    43      76.248 100.614  45.681  1.00  0.00           O  
ATOM    633  N   ARG    44      77.053 102.723  45.722  1.00  0.00           N  
ATOM    634  H   ARG    44      77.517 103.484  46.219  1.00  0.00           H  
ATOM    635  CA  ARG    44      76.795 102.995  44.287  1.00  0.00           C  
ATOM    636  HA  ARG    44      75.756 102.753  44.069  1.00  0.00           H  
ATOM    637  CB  ARG    44      76.932 104.519  43.939  1.00  0.00           C  
ATOM    638  HB2 ARG    44      76.323 105.096  44.634  1.00  0.00           H  
ATOM    639  HB3 ARG    44      77.967 104.825  44.092  1.00  0.00           H  
ATOM    640  CG  ARG    44      76.529 104.861  42.545  1.00  0.00           C  
ATOM    641  HG2 ARG    44      77.047 104.230  41.823  1.00  0.00           H  
ATOM    642  HG3 ARG    44      75.462 104.704  42.397  1.00  0.00           H  
ATOM    643  CD  ARG    44      76.900 106.334  42.355  1.00  0.00           C  
ATOM    644  HD2 ARG    44      77.871 106.517  42.815  1.00  0.00           H  
ATOM    645  HD3 ARG    44      77.009 106.537  41.290  1.00  0.00           H  
ATOM    646  NE  ARG    44      75.917 107.267  42.924  1.00  0.00           N  
ATOM    647  HE  ARG    44      75.157 107.574  42.317  1.00  0.00           H  
ATOM    648  CZ  ARG    44      75.941 107.747  44.180  1.00  0.00           C  
ATOM    649  NH1 ARG    44      76.994 107.549  44.953  1.00  0.00           N  
ATOM    650 HH11 ARG    44      77.795 107.027  44.597  1.00  0.00           H  
ATOM    651 HH12 ARG    44      77.004 107.916  45.904  1.00  0.00           H  
ATOM    652  NH2 ARG    44      74.994 108.459  44.749  1.00  0.00           N  
ATOM    653 HH21 ARG    44      74.149 108.692  44.228  1.00  0.00           H  
ATOM    654 HH22 ARG    44      75.107 108.779  45.711  1.00  0.00           H  
ATOM    655  C   ARG    44      77.670 102.071  43.401  1.00  0.00           C  
ATOM    656  O   ARG    44      77.138 101.383  42.505  1.00  0.00           O  
ATOM    657  N   THR    45      78.902 101.871  43.782  1.00  0.00           N  
ATOM    658  H   THR    45      79.267 102.252  44.654  1.00  0.00           H  
ATOM    659  CA  THR    45      79.911 101.097  43.040  1.00  0.00           C  
ATOM    660  HA  THR    45      79.938 101.366  41.984  1.00  0.00           H  
ATOM    661  CB  THR    45      81.218 101.433  43.670  1.00  0.00           C  
ATOM    662  HB  THR    45      81.192 101.011  44.674  1.00  0.00           H  
ATOM    663  CG2 THR    45      82.412 100.862  42.913  1.00  0.00           C  
ATOM    664 HG21 THR    45      83.334 101.142  43.422  1.00  0.00           H  
ATOM    665 HG22 THR    45      82.333  99.775  42.876  1.00  0.00           H  
ATOM    666 HG23 THR    45      82.423 101.258  41.897  1.00  0.00           H  
ATOM    667  OG1 THR    45      81.391 102.864  43.657  1.00  0.00           O  
ATOM    668  HG1 THR    45      81.245 103.220  44.558  1.00  0.00           H  
ATOM    669  C   THR    45      79.593  99.656  42.967  1.00  0.00           C  
ATOM    670  O   THR    45      79.709  99.025  42.007  1.00  0.00           O  
ATOM    671  N   THR    46      78.952  99.137  44.099  1.00  0.00           N  
ATOM    672  H   THR    46      78.764  99.717  44.917  1.00  0.00           H  
ATOM    673  CA  THR    46      78.491  97.796  44.272  1.00  0.00           C  
ATOM    674  HA  THR    46      79.258  97.140  43.862  1.00  0.00           H  
ATOM    675  CB  THR    46      78.345  97.360  45.722  1.00  0.00           C  
ATOM    676  HB  THR    46      77.524  97.947  46.130  1.00  0.00           H  
ATOM    677  CG2 THR    46      77.984  95.872  45.905  1.00  0.00           C  
ATOM    678 HG21 THR    46      77.900  95.647  46.968  1.00  0.00           H  
ATOM    679 HG22 THR    46      77.033  95.665  45.415  1.00  0.00           H  
ATOM    680 HG23 THR    46      78.762  95.250  45.463  1.00  0.00           H  
ATOM    681  OG1 THR    46      79.566  97.578  46.382  1.00  0.00           O  
ATOM    682  HG1 THR    46      79.647  98.526  46.615  1.00  0.00           H  
ATOM    683  C   THR    46      77.135  97.632  43.505  1.00  0.00           C  
ATOM    684  O   THR    46      77.008  96.614  42.864  1.00  0.00           O  
ATOM    685  N   LEU    47      76.230  98.602  43.552  1.00  0.00           N  
ATOM    686  H   LEU    47      76.379  99.476  44.055  1.00  0.00           H  
ATOM    687  CA  LEU    47      74.957  98.527  42.902  1.00  0.00           C  
ATOM    688  HA  LEU    47      74.350  97.702  43.272  1.00  0.00           H  
ATOM    689  CB  LEU    47      74.222  99.859  43.158  1.00  0.00           C  
ATOM    690  HB2 LEU    47      74.965 100.621  43.393  1.00  0.00           H  
ATOM    691  HB3 LEU    47      73.733 100.164  42.234  1.00  0.00           H  
ATOM    692  CG  LEU    47      73.151  99.849  44.302  1.00  0.00           C  
ATOM    693  HG  LEU    47      73.629  99.306  45.118  1.00  0.00           H  
ATOM    694  CD1 LEU    47      72.824 101.237  44.801  1.00  0.00           C  
ATOM    695 HD11 LEU    47      72.077 101.172  45.593  1.00  0.00           H  
ATOM    696 HD12 LEU    47      73.727 101.706  45.192  1.00  0.00           H  
ATOM    697 HD13 LEU    47      72.431 101.835  43.980  1.00  0.00           H  
ATOM    698  CD2 LEU    47      71.894  99.072  43.968  1.00  0.00           C  
ATOM    699 HD21 LEU    47      71.205  99.114  44.812  1.00  0.00           H  
ATOM    700 HD22 LEU    47      71.420  99.508  43.090  1.00  0.00           H  
ATOM    701 HD23 LEU    47      72.153  98.033  43.762  1.00  0.00           H  
ATOM    702  C   LEU    47      75.220  98.346  41.419  1.00  0.00           C  
ATOM    703  O   LEU    47      74.384  97.709  40.786  1.00  0.00           O  
ATOM    704  N   LYS    48      76.347  98.907  40.837  1.00  0.00           N  
ATOM    705  H   LYS    48      77.014  99.520  41.307  1.00  0.00           H  
ATOM    706  CA  LYS    48      76.635  98.611  39.414  1.00  0.00           C  
ATOM    707  HA  LYS    48      75.654  98.724  38.952  1.00  0.00           H  
ATOM    708  CB  LYS    48      77.681  99.579  38.834  1.00  0.00           C  
ATOM    709  HB2 LYS    48      78.635  99.406  39.332  1.00  0.00           H  
ATOM    710  HB3 LYS    48      77.828  99.350  37.779  1.00  0.00           H  
ATOM    711  CG  LYS    48      77.301 101.072  38.979  1.00  0.00           C  
ATOM    712  HG2 LYS    48      76.373 101.278  38.444  1.00  0.00           H  
ATOM    713  HG3 LYS    48      77.126 101.317  40.026  1.00  0.00           H  
ATOM    714  CD  LYS    48      78.434 101.932  38.418  1.00  0.00           C  
ATOM    715  HD2 LYS    48      79.326 101.812  39.032  1.00  0.00           H  
ATOM    716  HD3 LYS    48      78.691 101.595  37.414  1.00  0.00           H  
ATOM    717  CE  LYS    48      78.030 103.397  38.381  1.00  0.00           C  
ATOM    718  HE2 LYS    48      77.115 103.535  37.806  1.00  0.00           H  
ATOM    719  HE3 LYS    48      77.835 103.774  39.384  1.00  0.00           H  
ATOM    720  NZ  LYS    48      79.201 104.136  37.734  1.00  0.00           N  
ATOM    721  HZ1 LYS    48      78.983 105.153  37.679  1.00  0.00           H  
ATOM    722  HZ2 LYS    48      80.059 103.997  38.304  1.00  0.00           H  
ATOM    723  HZ3 LYS    48      79.361 103.765  36.775  1.00  0.00           H  
ATOM    724  C   LYS    48      77.147  97.175  39.100  1.00  0.00           C  
ATOM    725  O   LYS    48      76.858  96.676  38.047  1.00  0.00           O  
ATOM    726  N   GLU    49      77.924  96.624  39.994  1.00  0.00           N  
ATOM    727  H   GLU    49      78.365  97.121  40.768  1.00  0.00           H  
ATOM    728  CA  GLU    49      78.219  95.179  39.925  1.00  0.00           C  
ATOM    729  HA  GLU    49      78.647  94.884  38.967  1.00  0.00           H  
ATOM    730  CB  GLU    49      79.290  94.840  40.979  1.00  0.00           C  
ATOM    731  HB2 GLU    49      80.267  95.129  40.589  1.00  0.00           H  
ATOM    732  HB3 GLU    49      79.109  95.445  41.867  1.00  0.00           H  
ATOM    733  CG  GLU    49      79.347  93.319  41.407  1.00  0.00           C  
ATOM    734  HG2 GLU    49      79.982  93.224  42.289  1.00  0.00           H  
ATOM    735  HG3 GLU    49      78.348  92.995  41.697  1.00  0.00           H  
ATOM    736  CD  GLU    49      79.883  92.370  40.295  1.00  0.00           C  
ATOM    737  OE1 GLU    49      79.696  91.153  40.570  1.00  0.00           O  
ATOM    738  OE2 GLU    49      80.284  92.815  39.196  1.00  0.00           O  
ATOM    739  C   GLU    49      76.863  94.372  40.049  1.00  0.00           C  
ATOM    740  O   GLU    49      76.757  93.414  39.278  1.00  0.00           O  
ATOM    741  N   LEU    50      75.987  94.647  41.008  1.00  0.00           N  
ATOM    742  H   LEU    50      76.094  95.406  41.679  1.00  0.00           H  
ATOM    743  CA  LEU    50      74.751  93.848  41.179  1.00  0.00           C  
ATOM    744  HA  LEU    50      74.932  92.788  41.356  1.00  0.00           H  
ATOM    745  CB  LEU    50      74.060  94.441  42.401  1.00  0.00           C  
ATOM    746  HB2 LEU    50      74.227  95.519  42.405  1.00  0.00           H  
ATOM    747  HB3 LEU    50      72.987  94.284  42.303  1.00  0.00           H  
ATOM    748  CG  LEU    50      74.517  93.871  43.754  1.00  0.00           C  
ATOM    749  HG  LEU    50      75.586  93.744  43.585  1.00  0.00           H  
ATOM    750  CD1 LEU    50      74.294  94.824  45.045  1.00  0.00           C  
ATOM    751 HD11 LEU    50      74.654  94.315  45.940  1.00  0.00           H  
ATOM    752 HD12 LEU    50      74.845  95.755  44.909  1.00  0.00           H  
ATOM    753 HD13 LEU    50      73.233  95.045  45.156  1.00  0.00           H  
ATOM    754  CD2 LEU    50      73.780  92.548  44.108  1.00  0.00           C  
ATOM    755 HD21 LEU    50      74.134  92.181  45.072  1.00  0.00           H  
ATOM    756 HD22 LEU    50      72.707  92.732  44.162  1.00  0.00           H  
ATOM    757 HD23 LEU    50      73.983  91.802  43.340  1.00  0.00           H  
ATOM    758  C   LEU    50      73.922  93.846  39.886  1.00  0.00           C  
ATOM    759  O   LEU    50      73.384  92.784  39.505  1.00  0.00           O  
ATOM    760  N   ARG    51      73.779  95.062  39.310  1.00  0.00           N  
ATOM    761  H   ARG    51      74.251  95.907  39.633  1.00  0.00           H  
ATOM    762  CA  ARG    51      72.922  95.256  38.163  1.00  0.00           C  
ATOM    763  HA  ARG    51      72.002  94.764  38.479  1.00  0.00           H  
ATOM    764  CB  ARG    51      72.539  96.758  37.826  1.00  0.00           C  
ATOM    765  HB2 ARG    51      73.441  97.370  37.813  1.00  0.00           H  
ATOM    766  HB3 ARG    51      72.105  96.810  36.827  1.00  0.00           H  
ATOM    767  CG  ARG    51      71.540  97.322  38.856  1.00  0.00           C  
ATOM    768  HG2 ARG    51      70.582  96.820  38.725  1.00  0.00           H  
ATOM    769  HG3 ARG    51      71.894  97.078  39.856  1.00  0.00           H  
ATOM    770  CD  ARG    51      71.318  98.838  38.768  1.00  0.00           C  
ATOM    771  HD2 ARG    51      72.267  99.368  38.858  1.00  0.00           H  
ATOM    772  HD3 ARG    51      70.895  99.105  37.799  1.00  0.00           H  
ATOM    773  NE  ARG    51      70.390  99.238  39.871  1.00  0.00           N  
ATOM    774  HE  ARG    51      69.765  98.546  40.284  1.00  0.00           H  
ATOM    775  CZ  ARG    51      70.377 100.462  40.306  1.00  0.00           C  
ATOM    776  NH1 ARG    51      71.178 101.489  40.100  1.00  0.00           N  
ATOM    777 HH11 ARG    51      71.991 101.389  39.492  1.00  0.00           H  
ATOM    778 HH12 ARG    51      70.984 102.385  40.548  1.00  0.00           H  
ATOM    779  NH2 ARG    51      69.350 100.776  41.004  1.00  0.00           N  
ATOM    780 HH21 ARG    51      68.621 100.085  41.178  1.00  0.00           H  
ATOM    781 HH22 ARG    51      69.261 101.718  41.385  1.00  0.00           H  
ATOM    782  C   ARG    51      73.472  94.606  36.913  1.00  0.00           C  
ATOM    783  O   ARG    51      72.764  94.024  36.132  1.00  0.00           O  
ATOM    784  N   GLU    52      74.770  94.539  36.668  1.00  0.00           N  
ATOM    785  H   GLU    52      75.395  95.153  37.192  1.00  0.00           H  
ATOM    786  CA  GLU    52      75.552  93.728  35.756  1.00  0.00           C  
ATOM    787  HA  GLU    52      75.124  93.921  34.772  1.00  0.00           H  
ATOM    788  CB  GLU    52      77.052  94.179  35.726  1.00  0.00           C  
ATOM    789  HB2 GLU    52      77.108  95.219  35.408  1.00  0.00           H  
ATOM    790  HB3 GLU    52      77.460  94.132  36.736  1.00  0.00           H  
ATOM    791  CG  GLU    52      77.920  93.315  34.788  1.00  0.00           C  
ATOM    792  HG2 GLU    52      78.942  93.299  35.165  1.00  0.00           H  
ATOM    793  HG3 GLU    52      77.555  92.287  34.813  1.00  0.00           H  
ATOM    794  CD  GLU    52      77.928  93.787  33.398  1.00  0.00           C  
ATOM    795  OE1 GLU    52      78.777  93.287  32.643  1.00  0.00           O  
ATOM    796  OE2 GLU    52      77.094  94.588  32.961  1.00  0.00           O  
ATOM    797  C   GLU    52      75.384  92.165  35.921  1.00  0.00           C  
ATOM    798  O   GLU    52      75.219  91.527  34.819  1.00  0.00           O  
ATOM    799  N   ALA    53      75.301  91.598  37.101  1.00  0.00           N  
ATOM    800  H   ALA    53      75.649  92.070  37.936  1.00  0.00           H  
ATOM    801  CA  ALA    53      74.742  90.292  37.416  1.00  0.00           C  
ATOM    802  HA  ALA    53      75.086  89.661  36.597  1.00  0.00           H  
ATOM    803  CB  ALA    53      75.242  89.938  38.821  1.00  0.00           C  
ATOM    804  HB1 ALA    53      74.852  88.963  39.112  1.00  0.00           H  
ATOM    805  HB2 ALA    53      76.332  89.908  38.824  1.00  0.00           H  
ATOM    806  HB3 ALA    53      74.899  90.692  39.531  1.00  0.00           H  
ATOM    807  C   ALA    53      73.181  90.028  37.334  1.00  0.00           C  
ATOM    808  O   ALA    53      72.662  88.922  37.356  1.00  0.00           O  
ATOM    809  N   GLY    54      72.391  91.092  37.116  1.00  0.00           N  
ATOM    810  H   GLY    54      72.749  92.047  37.129  1.00  0.00           H  
ATOM    811  CA  GLY    54      71.011  91.030  36.850  1.00  0.00           C  
ATOM    812  HA2 GLY    54      70.798  91.668  35.993  1.00  0.00           H  
ATOM    813  HA3 GLY    54      70.763  90.009  36.558  1.00  0.00           H  
ATOM    814  C   GLY    54      70.027  91.464  38.061  1.00  0.00           C  
ATOM    815  O   GLY    54      68.852  91.598  37.784  1.00  0.00           O  
ATOM    816  N   VAL    55      70.499  91.680  39.270  1.00  0.00           N  
ATOM    817  H   VAL    55      71.496  91.774  39.466  1.00  0.00           H  
ATOM    818  CA  VAL    55      69.663  91.810  40.454  1.00  0.00           C  
ATOM    819  HA  VAL    55      69.013  90.940  40.545  1.00  0.00           H  
ATOM    820  CB  VAL    55      70.535  91.833  41.728  1.00  0.00           C  
ATOM    821  HB  VAL    55      71.173  92.712  41.643  1.00  0.00           H  
ATOM    822  CG1 VAL    55      69.681  91.870  43.051  1.00  0.00           C  
ATOM    823 HG11 VAL    55      70.347  91.885  43.914  1.00  0.00           H  
ATOM    824 HG12 VAL    55      69.060  92.765  43.058  1.00  0.00           H  
ATOM    825 HG13 VAL    55      69.045  90.987  43.099  1.00  0.00           H  
ATOM    826  CG2 VAL    55      71.279  90.472  41.839  1.00  0.00           C  
ATOM    827 HG21 VAL    55      71.900  90.468  42.735  1.00  0.00           H  
ATOM    828 HG22 VAL    55      70.550  89.663  41.901  1.00  0.00           H  
ATOM    829 HG23 VAL    55      71.908  90.327  40.960  1.00  0.00           H  
ATOM    830  C   VAL    55      68.776  92.993  40.326  1.00  0.00           C  
ATOM    831  O   VAL    55      69.264  94.041  39.973  1.00  0.00           O  
ATOM    832  N   GLU    56      67.465  92.946  40.697  1.00  0.00           N  
ATOM    833  H   GLU    56      66.978  92.064  40.859  1.00  0.00           H  
ATOM    834  CA  GLU    56      66.636  94.073  40.898  1.00  0.00           C  
ATOM    835  HA  GLU    56      66.901  94.854  40.187  1.00  0.00           H  
ATOM    836  CB  GLU    56      65.180  93.623  40.678  1.00  0.00           C  
ATOM    837  HB2 GLU    56      65.035  93.363  39.630  1.00  0.00           H  
ATOM    838  HB3 GLU    56      64.986  92.722  41.260  1.00  0.00           H  
ATOM    839  CG  GLU    56      64.237  94.648  41.051  1.00  0.00           C  
ATOM    840  HG2 GLU    56      63.245  94.323  40.737  1.00  0.00           H  
ATOM    841  HG3 GLU    56      64.223  94.711  42.139  1.00  0.00           H  
ATOM    842  CD  GLU    56      64.467  96.027  40.508  1.00  0.00           C  
ATOM    843  OE1 GLU    56      64.286  96.238  39.316  1.00  0.00           O  
ATOM    844  OE2 GLU    56      64.832  96.967  41.321  1.00  0.00           O  
ATOM    845  C   GLU    56      66.840  94.720  42.308  1.00  0.00           C  
ATOM    846  O   GLU    56      66.590  94.069  43.319  1.00  0.00           O  
ATOM    847  N   ALA    57      67.560  95.854  42.326  1.00  0.00           N  
ATOM    848  H   ALA    57      67.820  96.365  41.482  1.00  0.00           H  
ATOM    849  CA  ALA    57      68.042  96.468  43.555  1.00  0.00           C  
ATOM    850  HA  ALA    57      67.300  96.222  44.316  1.00  0.00           H  
ATOM    851  CB  ALA    57      69.526  95.904  43.856  1.00  0.00           C  
ATOM    852  HB1 ALA    57      69.905  96.352  44.774  1.00  0.00           H  
ATOM    853  HB2 ALA    57      69.487  94.820  43.970  1.00  0.00           H  
ATOM    854  HB3 ALA    57      70.187  96.157  43.028  1.00  0.00           H  
ATOM    855  C   ALA    57      68.182  98.004  43.498  1.00  0.00           C  
ATOM    856  O   ALA    57      68.417  98.553  42.421  1.00  0.00           O  
ATOM    857  N   ASP    58      68.196  98.692  44.698  1.00  0.00           N  
ATOM    858  H   ASP    58      68.014  98.224  45.586  1.00  0.00           H  
ATOM    859  CA  ASP    58      68.460 100.127  44.871  1.00  0.00           C  
ATOM    860  HA  ASP    58      69.211 100.564  44.213  1.00  0.00           H  
ATOM    861  CB  ASP    58      67.160 100.840  44.572  1.00  0.00           C  
ATOM    862  HB2 ASP    58      66.686 100.344  43.723  1.00  0.00           H  
ATOM    863  HB3 ASP    58      66.495 100.713  45.427  1.00  0.00           H  
ATOM    864  CG  ASP    58      67.256 102.294  44.268  1.00  0.00           C  
ATOM    865  OD1 ASP    58      68.216 103.026  44.651  1.00  0.00           O  
ATOM    866  OD2 ASP    58      66.274 102.846  43.737  1.00  0.00           O  
ATOM    867  C   ASP    58      68.949 100.259  46.294  1.00  0.00           C  
ATOM    868  O   ASP    58      68.812  99.265  47.025  1.00  0.00           O  
ATOM    869  N   GLY    59      69.563 101.358  46.788  1.00  0.00           N  
ATOM    870  H   GLY    59      69.843 102.162  46.226  1.00  0.00           H  
ATOM    871  CA  GLY    59      69.875 101.466  48.206  1.00  0.00           C  
ATOM    872  HA2 GLY    59      69.183 100.822  48.749  1.00  0.00           H  
ATOM    873  HA3 GLY    59      70.875 101.061  48.360  1.00  0.00           H  
ATOM    874  C   GLY    59      69.825 102.909  48.875  1.00  0.00           C  
ATOM    875  O   GLY    59      69.542 103.973  48.240  1.00  0.00           O  
ATOM    876  N   ARG    60      70.228 102.923  50.180  1.00  0.00           N  
ATOM    877  H   ARG    60      70.520 102.069  50.658  1.00  0.00           H  
ATOM    878  CA  ARG    60      70.302 104.102  51.055  1.00  0.00           C  
ATOM    879  HA  ARG    60      70.478 105.025  50.502  1.00  0.00           H  
ATOM    880  CB  ARG    60      68.988 104.366  51.755  1.00  0.00           C  
ATOM    881  HB2 ARG    60      68.181 104.335  51.022  1.00  0.00           H  
ATOM    882  HB3 ARG    60      68.798 103.565  52.471  1.00  0.00           H  
ATOM    883  CG  ARG    60      68.947 105.782  52.524  1.00  0.00           C  
ATOM    884  HG2 ARG    60      69.663 105.727  53.345  1.00  0.00           H  
ATOM    885  HG3 ARG    60      69.315 106.539  51.831  1.00  0.00           H  
ATOM    886  CD  ARG    60      67.666 106.284  53.088  1.00  0.00           C  
ATOM    887  HD2 ARG    60      67.024 106.678  52.298  1.00  0.00           H  
ATOM    888  HD3 ARG    60      67.115 105.478  53.574  1.00  0.00           H  
ATOM    889  NE  ARG    60      68.005 107.314  54.032  1.00  0.00           N  
ATOM    890  HE  ARG    60      68.778 107.080  54.656  1.00  0.00           H  
ATOM    891  CZ  ARG    60      67.479 108.524  54.228  1.00  0.00           C  
ATOM    892  NH1 ARG    60      66.509 109.063  53.523  1.00  0.00           N  
ATOM    893 HH11 ARG    60      66.094 108.545  52.749  1.00  0.00           H  
ATOM    894 HH12 ARG    60      66.172 109.998  53.749  1.00  0.00           H  
ATOM    895  NH2 ARG    60      68.034 109.379  55.039  1.00  0.00           N  
ATOM    896 HH21 ARG    60      68.887 109.129  55.537  1.00  0.00           H  
ATOM    897 HH22 ARG    60      67.615 110.299  55.174  1.00  0.00           H  
ATOM    898  C   ARG    60      71.500 103.820  52.018  1.00  0.00           C  
ATOM    899  O   ARG    60      71.806 102.665  52.157  1.00  0.00           O  
ATOM    900  N   THR    61      72.210 104.790  52.641  1.00  0.00           N  
ATOM    901  H   THR    61      72.076 105.776  52.419  1.00  0.00           H  
ATOM    902  CA  THR    61      73.193 104.596  53.640  1.00  0.00           C  
ATOM    903  HA  THR    61      73.938 103.873  53.305  1.00  0.00           H  
ATOM    904  CB  THR    61      74.035 105.857  53.903  1.00  0.00           C  
ATOM    905  HB  THR    61      74.613 105.817  54.826  1.00  0.00           H  
ATOM    906  CG2 THR    61      75.078 105.982  52.787  1.00  0.00           C  
ATOM    907 HG21 THR    61      75.686 106.870  52.954  1.00  0.00           H  
ATOM    908 HG22 THR    61      75.718 105.099  52.786  1.00  0.00           H  
ATOM    909 HG23 THR    61      74.572 106.064  51.825  1.00  0.00           H  
ATOM    910  OG1 THR    61      73.160 106.935  54.060  1.00  0.00           O  
ATOM    911  HG1 THR    61      73.675 107.752  54.231  1.00  0.00           H  
ATOM    912  C   THR    61      72.493 104.032  54.874  1.00  0.00           C  
ATOM    913  O   THR    61      71.357 104.411  55.149  1.00  0.00           O  
ATOM    914  N   CYS    62      73.204 103.178  55.627  1.00  0.00           N  
ATOM    915  H   CYS    62      74.069 102.734  55.319  1.00  0.00           H  
ATOM    916  CA  CYS    62      72.795 102.816  56.960  1.00  0.00           C  
ATOM    917  HA  CYS    62      72.277 103.670  57.395  1.00  0.00           H  
ATOM    918  CB  CYS    62      71.810 101.712  56.971  1.00  0.00           C  
ATOM    919  HB2 CYS    62      71.010 101.906  56.256  1.00  0.00           H  
ATOM    920  HB3 CYS    62      72.283 100.776  56.674  1.00  0.00           H  
ATOM    921  SG  CYS    62      71.136 101.580  58.669  1.00  0.00           S  
ATOM    922  HG  CYS    62      70.220 102.487  58.843  1.00  0.00           H  
ATOM    923  C   CYS    62      74.012 102.516  57.820  1.00  0.00           C  
ATOM    924  O   CYS    62      74.661 101.496  57.631  1.00  0.00           O  
ATOM    925  N   ASP    63      74.276 103.264  58.957  1.00  0.00           N  
ATOM    926  H   ASP    63      73.909 104.205  59.106  1.00  0.00           H  
ATOM    927  CA  ASP    63      75.107 102.773  60.053  1.00  0.00           C  
ATOM    928  HA  ASP    63      75.877 102.084  59.703  1.00  0.00           H  
ATOM    929  CB  ASP    63      75.776 103.993  60.689  1.00  0.00           C  
ATOM    930  HB2 ASP    63      76.298 104.552  59.913  1.00  0.00           H  
ATOM    931  HB3 ASP    63      75.003 104.648  61.090  1.00  0.00           H  
ATOM    932  CG  ASP    63      76.772 103.655  61.814  1.00  0.00           C  
ATOM    933  OD1 ASP    63      76.759 102.501  62.322  1.00  0.00           O  
ATOM    934  OD2 ASP    63      77.594 104.476  62.171  1.00  0.00           O  
ATOM    935  C   ASP    63      74.242 101.964  61.062  1.00  0.00           C  
ATOM    936  O   ASP    63      73.275 102.546  61.572  1.00  0.00           O  
ATOM    937  N   VAL    64      74.498 100.665  61.285  1.00  0.00           N  
ATOM    938  H   VAL    64      75.230 100.130  60.819  1.00  0.00           H  
ATOM    939  CA  VAL    64      73.697  99.902  62.262  1.00  0.00           C  
ATOM    940  HA  VAL    64      72.687  99.954  61.857  1.00  0.00           H  
ATOM    941  CB  VAL    64      74.114  98.390  62.371  1.00  0.00           C  
ATOM    942  HB  VAL    64      73.562  97.912  63.180  1.00  0.00           H  
ATOM    943  CG1 VAL    64      73.838  97.832  60.906  1.00  0.00           C  
ATOM    944 HG11 VAL    64      74.098  96.774  60.864  1.00  0.00           H  
ATOM    945 HG12 VAL    64      72.784  97.958  60.662  1.00  0.00           H  
ATOM    946 HG13 VAL    64      74.446  98.383  60.186  1.00  0.00           H  
ATOM    947  CG2 VAL    64      75.549  98.150  62.709  1.00  0.00           C  
ATOM    948 HG21 VAL    64      75.736  97.077  62.761  1.00  0.00           H  
ATOM    949 HG22 VAL    64      76.183  98.592  61.939  1.00  0.00           H  
ATOM    950 HG23 VAL    64      75.777  98.605  63.673  1.00  0.00           H  
ATOM    951  C   VAL    64      73.691 100.519  63.660  1.00  0.00           C  
ATOM    952  O   VAL    64      73.025  99.907  64.508  1.00  0.00           O  
ATOM    953  N   ARG    65      74.458 101.527  63.947  1.00  0.00           N  
ATOM    954  H   ARG    65      74.964 102.062  63.240  1.00  0.00           H  
ATOM    955  CA  ARG    65      74.674 101.999  65.308  1.00  0.00           C  
ATOM    956  HA  ARG    65      74.438 101.153  65.951  1.00  0.00           H  
ATOM    957  CB  ARG    65      76.179 102.362  65.584  1.00  0.00           C  
ATOM    958  HB2 ARG    65      76.508 103.152  64.910  1.00  0.00           H  
ATOM    959  HB3 ARG    65      76.298 102.740  66.600  1.00  0.00           H  
ATOM    960  CG  ARG    65      77.041 101.089  65.381  1.00  0.00           C  
ATOM    961  HG2 ARG    65      76.761 100.324  66.105  1.00  0.00           H  
ATOM    962  HG3 ARG    65      76.868 100.671  64.390  1.00  0.00           H  
ATOM    963  CD  ARG    65      78.491 101.461  65.546  1.00  0.00           C  
ATOM    964  HD2 ARG    65      78.647 101.966  66.499  1.00  0.00           H  
ATOM    965  HD3 ARG    65      79.113 100.566  65.553  1.00  0.00           H  
ATOM    966  NE  ARG    65      78.884 102.369  64.394  1.00  0.00           N  
ATOM    967  HE  ARG    65      78.279 102.412  63.574  1.00  0.00           H  
ATOM    968  CZ  ARG    65      79.957 103.090  64.415  1.00  0.00           C  
ATOM    969  NH1 ARG    65      80.876 103.024  65.374  1.00  0.00           N  
ATOM    970 HH11 ARG    65      80.757 102.375  66.151  1.00  0.00           H  
ATOM    971 HH12 ARG    65      81.703 103.621  65.330  1.00  0.00           H  
ATOM    972  NH2 ARG    65      80.168 103.864  63.376  1.00  0.00           N  
ATOM    973 HH21 ARG    65      79.501 103.875  62.605  1.00  0.00           H  
ATOM    974 HH22 ARG    65      80.999 104.454  63.340  1.00  0.00           H  
ATOM    975  C   ARG    65      73.705 103.105  65.740  1.00  0.00           C  
ATOM    976  O   ARG    65      73.806 103.657  66.792  1.00  0.00           O  
ATOM    977  N   SER    66      72.828 103.420  64.816  1.00  0.00           N  
ATOM    978  H   SER    66      72.669 102.855  63.981  1.00  0.00           H  
ATOM    979  CA  SER    66      71.957 104.652  64.887  1.00  0.00           C  
ATOM    980  HA  SER    66      71.920 104.868  65.954  1.00  0.00           H  
ATOM    981  CB  SER    66      72.579 105.850  64.150  1.00  0.00           C  
ATOM    982  HB2 SER    66      73.637 105.930  64.394  1.00  0.00           H  
ATOM    983  HB3 SER    66      72.510 105.701  63.072  1.00  0.00           H  
ATOM    984  OG  SER    66      71.914 107.018  64.514  1.00  0.00           O  
ATOM    985  HG  SER    66      72.311 107.781  64.045  1.00  0.00           H  
ATOM    986  C   SER    66      70.504 104.460  64.461  1.00  0.00           C  
ATOM    987  O   SER    66      70.250 104.371  63.255  1.00  0.00           O  
ATOM    988  N   VAL    67      69.548 104.515  65.461  1.00  0.00           N  
ATOM    989  H   VAL    67      69.759 104.753  66.429  1.00  0.00           H  
ATOM    990  CA  VAL    67      68.125 104.229  65.210  1.00  0.00           C  
ATOM    991  HA  VAL    67      68.071 103.242  64.752  1.00  0.00           H  
ATOM    992  CB  VAL    67      67.344 104.150  66.525  1.00  0.00           C  
ATOM    993  HB  VAL    67      67.557 105.111  66.990  1.00  0.00           H  
ATOM    994  CG1 VAL    67      65.801 104.012  66.264  1.00  0.00           C  
ATOM    995 HG11 VAL    67      65.274 103.957  67.217  1.00  0.00           H  
ATOM    996 HG12 VAL    67      65.448 104.878  65.705  1.00  0.00           H  
ATOM    997 HG13 VAL    67      65.608 103.105  65.691  1.00  0.00           H  
ATOM    998  CG2 VAL    67      67.827 103.192  67.574  1.00  0.00           C  
ATOM    999 HG21 VAL    67      67.176 103.248  68.446  1.00  0.00           H  
ATOM   1000 HG22 VAL    67      67.815 102.178  67.176  1.00  0.00           H  
ATOM   1001 HG23 VAL    67      68.845 103.456  67.865  1.00  0.00           H  
ATOM   1002  C   VAL    67      67.478 105.159  64.137  1.00  0.00           C  
ATOM   1003  O   VAL    67      66.792 104.617  63.285  1.00  0.00           O  
ATOM   1004  N   PRO    68      67.736 106.527  64.120  1.00  0.00           N  
ATOM   1005  CD  PRO    68      68.293 107.356  65.125  1.00  0.00           C  
ATOM   1006  HD2 PRO    68      69.376 107.428  65.032  1.00  0.00           H  
ATOM   1007  HD3 PRO    68      68.083 106.971  66.123  1.00  0.00           H  
ATOM   1008  CG  PRO    68      67.621 108.698  64.892  1.00  0.00           C  
ATOM   1009  HG2 PRO    68      68.176 109.523  65.337  1.00  0.00           H  
ATOM   1010  HG3 PRO    68      66.611 108.733  65.302  1.00  0.00           H  
ATOM   1011  CB  PRO    68      67.630 108.748  63.344  1.00  0.00           C  
ATOM   1012  HB2 PRO    68      68.608 109.031  62.955  1.00  0.00           H  
ATOM   1013  HB3 PRO    68      66.912 109.470  62.958  1.00  0.00           H  
ATOM   1014  CA  PRO    68      67.270 107.361  62.971  1.00  0.00           C  
ATOM   1015  HA  PRO    68      66.201 107.215  62.821  1.00  0.00           H  
ATOM   1016  C   PRO    68      67.860 106.974  61.590  1.00  0.00           C  
ATOM   1017  O   PRO    68      67.234 107.075  60.508  1.00  0.00           O  
ATOM   1018  N   GLU    69      69.054 106.426  61.520  1.00  0.00           N  
ATOM   1019  H   GLU    69      69.687 106.386  62.319  1.00  0.00           H  
ATOM   1020  CA  GLU    69      69.622 105.810  60.296  1.00  0.00           C  
ATOM   1021  HA  GLU    69      69.474 106.515  59.478  1.00  0.00           H  
ATOM   1022  CB  GLU    69      71.239 105.586  60.417  1.00  0.00           C  
ATOM   1023  HB2 GLU    69      71.451 104.771  61.108  1.00  0.00           H  
ATOM   1024  HB3 GLU    69      71.647 105.297  59.448  1.00  0.00           H  
ATOM   1025  CG  GLU    69      71.912 106.885  60.907  1.00  0.00           C  
ATOM   1026  HG2 GLU    69      71.523 107.128  61.896  1.00  0.00           H  
ATOM   1027  HG3 GLU    69      72.980 106.702  61.021  1.00  0.00           H  
ATOM   1028  CD  GLU    69      71.715 108.090  59.991  1.00  0.00           C  
ATOM   1029  OE1 GLU    69      71.897 108.053  58.781  1.00  0.00           O  
ATOM   1030  OE2 GLU    69      71.502 109.204  60.542  1.00  0.00           O  
ATOM   1031  C   GLU    69      68.872 104.525  59.909  1.00  0.00           C  
ATOM   1032  O   GLU    69      68.807 104.152  58.750  1.00  0.00           O  
ATOM   1033  N   ILE    70      68.330 103.798  60.869  1.00  0.00           N  
ATOM   1034  H   ILE    70      68.397 104.072  61.851  1.00  0.00           H  
ATOM   1035  CA  ILE    70      67.578 102.532  60.690  1.00  0.00           C  
ATOM   1036  HA  ILE    70      68.017 102.017  59.836  1.00  0.00           H  
ATOM   1037  CB  ILE    70      67.703 101.680  61.937  1.00  0.00           C  
ATOM   1038  HB  ILE    70      67.420 102.301  62.787  1.00  0.00           H  
ATOM   1039  CG2 ILE    70      66.749 100.416  61.829  1.00  0.00           C  
ATOM   1040 HG21 ILE    70      66.846  99.810  62.730  1.00  0.00           H  
ATOM   1041 HG22 ILE    70      65.716 100.749  61.725  1.00  0.00           H  
ATOM   1042 HG23 ILE    70      67.029  99.822  60.960  1.00  0.00           H  
ATOM   1043  CG1 ILE    70      69.122 101.191  62.129  1.00  0.00           C  
ATOM   1044 HG12 ILE    70      69.354 100.552  61.278  1.00  0.00           H  
ATOM   1045 HG13 ILE    70      69.770 102.066  62.055  1.00  0.00           H  
ATOM   1046  CD1 ILE    70      69.547 100.434  63.375  1.00  0.00           C  
ATOM   1047 HD11 ILE    70      70.604 100.180  63.304  1.00  0.00           H  
ATOM   1048 HD12 ILE    70      69.381 101.057  64.254  1.00  0.00           H  
ATOM   1049 HD13 ILE    70      68.959  99.519  63.464  1.00  0.00           H  
ATOM   1050  C   ILE    70      66.097 102.762  60.359  1.00  0.00           C  
ATOM   1051  O   ILE    70      65.577 102.071  59.464  1.00  0.00           O  
ATOM   1052  N   GLU    71      65.474 103.840  60.954  1.00  0.00           N  
ATOM   1053  H   GLU    71      65.990 104.440  61.597  1.00  0.00           H  
ATOM   1054  CA  GLU    71      64.110 104.297  60.807  1.00  0.00           C  
ATOM   1055  HA  GLU    71      63.447 103.489  61.112  1.00  0.00           H  
ATOM   1056  CB  GLU    71      63.857 105.479  61.736  1.00  0.00           C  
ATOM   1057  HB2 GLU    71      64.395 105.347  62.674  1.00  0.00           H  
ATOM   1058  HB3 GLU    71      64.222 106.401  61.285  1.00  0.00           H  
ATOM   1059  CG  GLU    71      62.401 105.567  61.985  1.00  0.00           C  
ATOM   1060  HG2 GLU    71      61.879 105.889  61.085  1.00  0.00           H  
ATOM   1061  HG3 GLU    71      61.999 104.592  62.256  1.00  0.00           H  
ATOM   1062  CD  GLU    71      62.186 106.574  63.122  1.00  0.00           C  
ATOM   1063  OE1 GLU    71      62.195 107.767  62.712  1.00  0.00           O  
ATOM   1064  OE2 GLU    71      61.871 106.361  64.312  1.00  0.00           O  
ATOM   1065  C   GLU    71      63.704 104.585  59.279  1.00  0.00           C  
ATOM   1066  O   GLU    71      62.861 103.846  58.705  1.00  0.00           O  
ATOM   1067  N   ALA    72      64.389 105.581  58.641  1.00  0.00           N  
ATOM   1068  H   ALA    72      65.068 106.151  59.143  1.00  0.00           H  
ATOM   1069  CA  ALA    72      64.287 105.977  57.256  1.00  0.00           C  
ATOM   1070  HA  ALA    72      63.275 106.046  56.861  1.00  0.00           H  
ATOM   1071  CB  ALA    72      64.906 107.338  57.246  1.00  0.00           C  
ATOM   1072  HB1 ALA    72      64.883 107.740  56.233  1.00  0.00           H  
ATOM   1073  HB2 ALA    72      64.347 107.997  57.910  1.00  0.00           H  
ATOM   1074  HB3 ALA    72      65.939 107.271  57.586  1.00  0.00           H  
ATOM   1075  C   ALA    72      64.824 104.945  56.333  1.00  0.00           C  
ATOM   1076  O   ALA    72      64.526 104.904  55.177  1.00  0.00           O  
ATOM   1077  N   LEU    73      65.653 104.025  56.799  1.00  0.00           N  
ATOM   1078  H   LEU    73      66.061 104.048  57.734  1.00  0.00           H  
ATOM   1079  CA  LEU    73      66.058 102.868  55.984  1.00  0.00           C  
ATOM   1080  HA  LEU    73      66.395 103.297  55.040  1.00  0.00           H  
ATOM   1081  CB  LEU    73      67.260 102.068  56.526  1.00  0.00           C  
ATOM   1082  HB2 LEU    73      68.138 102.713  56.539  1.00  0.00           H  
ATOM   1083  HB3 LEU    73      67.058 101.783  57.559  1.00  0.00           H  
ATOM   1084  CG  LEU    73      67.593 100.751  55.678  1.00  0.00           C  
ATOM   1085  HG  LEU    73      66.717 100.156  55.421  1.00  0.00           H  
ATOM   1086  CD1 LEU    73      68.265 101.221  54.339  1.00  0.00           C  
ATOM   1087 HD11 LEU    73      68.509 100.352  53.729  1.00  0.00           H  
ATOM   1088 HD12 LEU    73      67.577 101.866  53.793  1.00  0.00           H  
ATOM   1089 HD13 LEU    73      69.178 101.774  54.565  1.00  0.00           H  
ATOM   1090  CD2 LEU    73      68.519  99.908  56.537  1.00  0.00           C  
ATOM   1091 HD21 LEU    73      68.778  98.994  56.003  1.00  0.00           H  
ATOM   1092 HD22 LEU    73      69.427 100.471  56.753  1.00  0.00           H  
ATOM   1093 HD23 LEU    73      68.018  99.653  57.470  1.00  0.00           H  
ATOM   1094  C   LEU    73      64.881 101.939  55.765  1.00  0.00           C  
ATOM   1095  O   LEU    73      64.644 101.395  54.653  1.00  0.00           O  
ATOM   1096  N   VAL    74      64.082 101.747  56.810  1.00  0.00           N  
ATOM   1097  H   VAL    74      64.199 102.222  57.705  1.00  0.00           H  
ATOM   1098  CA  VAL    74      62.933 100.814  56.769  1.00  0.00           C  
ATOM   1099  HA  VAL    74      63.224  99.888  56.273  1.00  0.00           H  
ATOM   1100  CB  VAL    74      62.478 100.467  58.240  1.00  0.00           C  
ATOM   1101  HB  VAL    74      62.427 101.387  58.823  1.00  0.00           H  
ATOM   1102  CG1 VAL    74      61.077  99.796  58.365  1.00  0.00           C  
ATOM   1103 HG11 VAL    74      60.861  99.600  59.415  1.00  0.00           H  
ATOM   1104 HG12 VAL    74      60.317 100.462  57.957  1.00  0.00           H  
ATOM   1105 HG13 VAL    74      61.073  98.856  57.813  1.00  0.00           H  
ATOM   1106  CG2 VAL    74      63.515  99.363  58.669  1.00  0.00           C  
ATOM   1107 HG21 VAL    74      63.300  99.037  59.686  1.00  0.00           H  
ATOM   1108 HG22 VAL    74      63.442  98.513  57.991  1.00  0.00           H  
ATOM   1109 HG23 VAL    74      64.523  99.775  58.626  1.00  0.00           H  
ATOM   1110  C   VAL    74      61.800 101.450  55.984  1.00  0.00           C  
ATOM   1111  O   VAL    74      61.255 100.739  55.147  1.00  0.00           O  
ATOM   1112  N   ALA    75      61.551 102.739  56.148  1.00  0.00           N  
ATOM   1113  H   ALA    75      62.038 103.292  56.854  1.00  0.00           H  
ATOM   1114  CA  ALA    75      60.582 103.542  55.381  1.00  0.00           C  
ATOM   1115  HA  ALA    75      59.588 103.098  55.337  1.00  0.00           H  
ATOM   1116  CB  ALA    75      60.546 104.844  56.097  1.00  0.00           C  
ATOM   1117  HB1 ALA    75      59.848 105.516  55.598  1.00  0.00           H  
ATOM   1118  HB2 ALA    75      60.223 104.684  57.126  1.00  0.00           H  
ATOM   1119  HB3 ALA    75      61.542 105.288  56.094  1.00  0.00           H  
ATOM   1120  C   ALA    75      60.979 103.646  53.901  1.00  0.00           C  
ATOM   1121  O   ALA    75      60.054 103.783  53.092  1.00  0.00           O  
ATOM   1122  N   ALA    76      62.287 103.613  53.573  1.00  0.00           N  
ATOM   1123  H   ALA    76      63.043 103.499  54.248  1.00  0.00           H  
ATOM   1124  CA  ALA    76      62.731 103.744  52.182  1.00  0.00           C  
ATOM   1125  HA  ALA    76      62.171 104.588  51.779  1.00  0.00           H  
ATOM   1126  CB  ALA    76      64.226 104.086  52.022  1.00  0.00           C  
ATOM   1127  HB1 ALA    76      64.470 104.165  50.963  1.00  0.00           H  
ATOM   1128  HB2 ALA    76      64.437 105.036  52.514  1.00  0.00           H  
ATOM   1129  HB3 ALA    76      64.829 103.301  52.476  1.00  0.00           H  
ATOM   1130  C   ALA    76      62.422 102.425  51.383  1.00  0.00           C  
ATOM   1131  O   ALA    76      61.748 102.392  50.368  1.00  0.00           O  
ATOM   1132  N   VAL    77      62.846 101.230  51.903  1.00  0.00           N  
ATOM   1133  H   VAL    77      63.380 101.173  52.770  1.00  0.00           H  
ATOM   1134  CA  VAL    77      62.591  99.885  51.284  1.00  0.00           C  
ATOM   1135  HA  VAL    77      63.038  99.976  50.295  1.00  0.00           H  
ATOM   1136  CB  VAL    77      63.388  98.664  51.829  1.00  0.00           C  
ATOM   1137  HB  VAL    77      64.448  98.882  51.690  1.00  0.00           H  
ATOM   1138  CG1 VAL    77      62.927  98.426  53.327  1.00  0.00           C  
ATOM   1139 HG11 VAL    77      63.466  97.575  53.742  1.00  0.00           H  
ATOM   1140 HG12 VAL    77      63.141  99.315  53.919  1.00  0.00           H  
ATOM   1141 HG13 VAL    77      61.856  98.222  53.350  1.00  0.00           H  
ATOM   1142  CG2 VAL    77      62.979  97.313  51.105  1.00  0.00           C  
ATOM   1143 HG21 VAL    77      63.561  96.489  51.516  1.00  0.00           H  
ATOM   1144 HG22 VAL    77      61.917  97.123  51.263  1.00  0.00           H  
ATOM   1145 HG23 VAL    77      63.178  97.399  50.036  1.00  0.00           H  
ATOM   1146  C   VAL    77      61.092  99.623  51.130  1.00  0.00           C  
ATOM   1147  O   VAL    77      60.617  99.128  50.083  1.00  0.00           O  
ATOM   1148  N   VAL    78      60.200 100.046  52.097  1.00  0.00           N  
ATOM   1149  H   VAL    78      60.453 100.540  52.952  1.00  0.00           H  
ATOM   1150  CA  VAL    78      58.748  99.780  51.918  1.00  0.00           C  
ATOM   1151  HA  VAL    78      58.741  98.722  51.653  1.00  0.00           H  
ATOM   1152  CB  VAL    78      57.858  99.822  53.143  1.00  0.00           C  
ATOM   1153  HB  VAL    78      56.838  99.726  52.774  1.00  0.00           H  
ATOM   1154  CG1 VAL    78      58.221  98.692  54.093  1.00  0.00           C  
ATOM   1155 HG11 VAL    78      57.575  98.733  54.970  1.00  0.00           H  
ATOM   1156 HG12 VAL    78      58.088  97.735  53.587  1.00  0.00           H  
ATOM   1157 HG13 VAL    78      59.260  98.796  54.402  1.00  0.00           H  
ATOM   1158  CG2 VAL    78      57.979 101.169  53.949  1.00  0.00           C  
ATOM   1159 HG21 VAL    78      57.319 101.136  54.816  1.00  0.00           H  
ATOM   1160 HG22 VAL    78      59.009 101.300  54.283  1.00  0.00           H  
ATOM   1161 HG23 VAL    78      57.696 102.004  53.307  1.00  0.00           H  
ATOM   1162  C   VAL    78      58.159 100.624  50.786  1.00  0.00           C  
ATOM   1163  O   VAL    78      57.329 100.121  50.052  1.00  0.00           O  
ATOM   1164  N   GLU    79      58.574 101.869  50.638  1.00  0.00           N  
ATOM   1165  H   GLU    79      59.231 102.289  51.297  1.00  0.00           H  
ATOM   1166  CA  GLU    79      58.199 102.781  49.603  1.00  0.00           C  
ATOM   1167  HA  GLU    79      57.113 102.869  49.586  1.00  0.00           H  
ATOM   1168  CB  GLU    79      58.618 104.239  49.894  1.00  0.00           C  
ATOM   1169  HB2 GLU    79      58.574 104.417  50.969  1.00  0.00           H  
ATOM   1170  HB3 GLU    79      59.655 104.382  49.590  1.00  0.00           H  
ATOM   1171  CG  GLU    79      57.729 105.270  49.171  1.00  0.00           C  
ATOM   1172  HG2 GLU    79      58.283 106.202  49.062  1.00  0.00           H  
ATOM   1173  HG3 GLU    79      57.511 104.909  48.166  1.00  0.00           H  
ATOM   1174  CD  GLU    79      56.446 105.546  49.877  1.00  0.00           C  
ATOM   1175  OE1 GLU    79      55.859 104.703  50.589  1.00  0.00           O  
ATOM   1176  OE2 GLU    79      55.980 106.694  49.838  1.00  0.00           O  
ATOM   1177  C   GLU    79      58.555 102.204  48.186  1.00  0.00           C  
ATOM   1178  O   GLU    79      57.739 102.270  47.258  1.00  0.00           O  
ATOM   1179  N   ARG    80      59.835 101.652  48.183  1.00  0.00           N  
ATOM   1180  H   ARG    80      60.373 101.449  49.026  1.00  0.00           H  
ATOM   1181  CA  ARG    80      60.522 101.314  46.920  1.00  0.00           C  
ATOM   1182  HA  ARG    80      60.277 102.041  46.146  1.00  0.00           H  
ATOM   1183  CB  ARG    80      62.046 101.393  47.111  1.00  0.00           C  
ATOM   1184  HB2 ARG    80      62.330 102.422  47.337  1.00  0.00           H  
ATOM   1185  HB3 ARG    80      62.336 100.788  47.968  1.00  0.00           H  
ATOM   1186  CG  ARG    80      62.788 100.925  45.889  1.00  0.00           C  
ATOM   1187  HG2 ARG    80      63.840 100.771  46.128  1.00  0.00           H  
ATOM   1188  HG3 ARG    80      62.393  99.964  45.559  1.00  0.00           H  
ATOM   1189  CD  ARG    80      62.650 101.958  44.772  1.00  0.00           C  
ATOM   1190  HD2 ARG    80      61.631 101.948  44.384  1.00  0.00           H  
ATOM   1191  HD3 ARG    80      62.831 102.957  45.169  1.00  0.00           H  
ATOM   1192  NE  ARG    80      63.571 101.685  43.713  1.00  0.00           N  
ATOM   1193  HE  ARG    80      64.481 102.138  43.796  1.00  0.00           H  
ATOM   1194  CZ  ARG    80      63.410 100.934  42.651  1.00  0.00           C  
ATOM   1195  NH1 ARG    80      62.330 100.258  42.402  1.00  0.00           N  
ATOM   1196 HH11 ARG    80      61.544 100.295  43.052  1.00  0.00           H  
ATOM   1197 HH12 ARG    80      62.267  99.692  41.556  1.00  0.00           H  
ATOM   1198  NH2 ARG    80      64.399 100.958  41.830  1.00  0.00           N  
ATOM   1199 HH21 ARG    80      65.218 101.530  42.035  1.00  0.00           H  
ATOM   1200 HH22 ARG    80      64.365 100.404  40.974  1.00  0.00           H  
ATOM   1201  C   ARG    80      60.020  99.939  46.399  1.00  0.00           C  
ATOM   1202  O   ARG    80      59.916  99.745  45.208  1.00  0.00           O  
ATOM   1203  N   TYR    81      59.691  98.992  47.290  1.00  0.00           N  
ATOM   1204  H   TYR    81      59.672  99.112  48.303  1.00  0.00           H  
ATOM   1205  CA  TYR    81      59.317  97.642  46.790  1.00  0.00           C  
ATOM   1206  HA  TYR    81      59.021  97.868  45.767  1.00  0.00           H  
ATOM   1207  CB  TYR    81      60.487  96.710  46.904  1.00  0.00           C  
ATOM   1208  HB2 TYR    81      60.794  96.689  47.949  1.00  0.00           H  
ATOM   1209  HB3 TYR    81      60.137  95.707  46.655  1.00  0.00           H  
ATOM   1210  CG  TYR    81      61.691  96.979  46.087  1.00  0.00           C  
ATOM   1211  CD1 TYR    81      61.625  97.071  44.701  1.00  0.00           C  
ATOM   1212  HD1 TYR    81      60.664  97.018  44.213  1.00  0.00           H  
ATOM   1213  CE1 TYR    81      62.762  97.228  43.937  1.00  0.00           C  
ATOM   1214  HE1 TYR    81      62.714  97.139  42.862  1.00  0.00           H  
ATOM   1215  CZ  TYR    81      64.003  97.507  44.581  1.00  0.00           C  
ATOM   1216  OH  TYR    81      65.089  97.798  43.851  1.00  0.00           O  
ATOM   1217  HH  TYR    81      65.083  97.267  43.028  1.00  0.00           H  
ATOM   1218  CE2 TYR    81      64.074  97.500  45.979  1.00  0.00           C  
ATOM   1219  HE2 TYR    81      65.010  97.715  46.474  1.00  0.00           H  
ATOM   1220  CD2 TYR    81      62.889  97.205  46.761  1.00  0.00           C  
ATOM   1221  HD2 TYR    81      62.935  97.161  47.838  1.00  0.00           H  
ATOM   1222  C   TYR    81      58.115  96.948  47.364  1.00  0.00           C  
ATOM   1223  O   TYR    81      57.505  96.016  46.847  1.00  0.00           O  
ATOM   1224  N   GLY    82      57.630  97.483  48.488  1.00  0.00           N  
ATOM   1225  H   GLY    82      58.031  98.346  48.858  1.00  0.00           H  
ATOM   1226  CA  GLY    82      56.524  96.999  49.357  1.00  0.00           C  
ATOM   1227  HA2 GLY    82      55.907  97.840  49.673  1.00  0.00           H  
ATOM   1228  HA3 GLY    82      55.880  96.324  48.794  1.00  0.00           H  
ATOM   1229  C   GLY    82      57.094  96.265  50.607  1.00  0.00           C  
ATOM   1230  O   GLY    82      58.313  96.294  50.922  1.00  0.00           O  
ATOM   1231  N   PRO    83      56.212  95.521  51.347  1.00  0.00           N  
ATOM   1232  CD  PRO    83      54.833  95.489  51.126  1.00  0.00           C  
ATOM   1233  HD2 PRO    83      54.590  95.129  50.126  1.00  0.00           H  
ATOM   1234  HD3 PRO    83      54.382  96.476  51.228  1.00  0.00           H  
ATOM   1235  CG  PRO    83      54.337  94.498  52.243  1.00  0.00           C  
ATOM   1236  HG2 PRO    83      54.266  93.481  51.859  1.00  0.00           H  
ATOM   1237  HG3 PRO    83      53.343  94.774  52.598  1.00  0.00           H  
ATOM   1238  CB  PRO    83      55.350  94.590  53.349  1.00  0.00           C  
ATOM   1239  HB2 PRO    83      55.438  93.650  53.893  1.00  0.00           H  
ATOM   1240  HB3 PRO    83      55.082  95.356  54.077  1.00  0.00           H  
ATOM   1241  CA  PRO    83      56.609  94.929  52.631  1.00  0.00           C  
ATOM   1242  HA  PRO    83      57.198  95.673  53.167  1.00  0.00           H  
ATOM   1243  C   PRO    83      57.619  93.783  52.597  1.00  0.00           C  
ATOM   1244  O   PRO    83      57.338  92.804  51.881  1.00  0.00           O  
ATOM   1245  N   VAL    84      58.656  93.789  53.472  1.00  0.00           N  
ATOM   1246  H   VAL    84      58.693  94.366  54.313  1.00  0.00           H  
ATOM   1247  CA  VAL    84      59.845  92.931  53.260  1.00  0.00           C  
ATOM   1248  HA  VAL    84      59.901  92.836  52.176  1.00  0.00           H  
ATOM   1249  CB  VAL    84      61.148  93.564  53.749  1.00  0.00           C  
ATOM   1250  HB  VAL    84      61.741  93.081  52.971  1.00  0.00           H  
ATOM   1251  CG1 VAL    84      61.240  95.065  53.683  1.00  0.00           C  
ATOM   1252 HG11 VAL    84      62.213  95.386  54.057  1.00  0.00           H  
ATOM   1253 HG12 VAL    84      61.122  95.392  52.650  1.00  0.00           H  
ATOM   1254 HG13 VAL    84      60.452  95.504  54.294  1.00  0.00           H  
ATOM   1255  CG2 VAL    84      61.744  93.172  55.079  1.00  0.00           C  
ATOM   1256 HG21 VAL    84      62.665  93.731  55.243  1.00  0.00           H  
ATOM   1257 HG22 VAL    84      61.035  93.397  55.875  1.00  0.00           H  
ATOM   1258 HG23 VAL    84      61.963  92.104  55.079  1.00  0.00           H  
ATOM   1259  C   VAL    84      59.701  91.507  53.841  1.00  0.00           C  
ATOM   1260  O   VAL    84      59.363  91.296  54.998  1.00  0.00           O  
ATOM   1261  N   ASP    85      59.752  90.477  52.966  1.00  0.00           N  
ATOM   1262  H   ASP    85      59.888  90.620  51.966  1.00  0.00           H  
ATOM   1263  CA  ASP    85      59.624  89.073  53.324  1.00  0.00           C  
ATOM   1264  HA  ASP    85      58.809  88.957  54.037  1.00  0.00           H  
ATOM   1265  CB  ASP    85      59.332  88.311  52.043  1.00  0.00           C  
ATOM   1266  HB2 ASP    85      60.177  88.442  51.367  1.00  0.00           H  
ATOM   1267  HB3 ASP    85      59.276  87.249  52.282  1.00  0.00           H  
ATOM   1268  CG  ASP    85      58.079  88.695  51.310  1.00  0.00           C  
ATOM   1269  OD1 ASP    85      57.021  88.074  51.579  1.00  0.00           O  
ATOM   1270  OD2 ASP    85      58.111  89.530  50.379  1.00  0.00           O  
ATOM   1271  C   ASP    85      60.820  88.522  54.056  1.00  0.00           C  
ATOM   1272  O   ASP    85      60.617  87.613  54.848  1.00  0.00           O  
ATOM   1273  N   VAL    86      62.009  89.118  53.792  1.00  0.00           N  
ATOM   1274  H   VAL    86      62.039  89.965  53.225  1.00  0.00           H  
ATOM   1275  CA  VAL    86      63.389  88.718  54.220  1.00  0.00           C  
ATOM   1276  HA  VAL    86      63.268  88.076  55.094  1.00  0.00           H  
ATOM   1277  CB  VAL    86      64.129  87.911  53.096  1.00  0.00           C  
ATOM   1278  HB  VAL    86      64.228  88.573  52.234  1.00  0.00           H  
ATOM   1279  CG1 VAL    86      65.569  87.511  53.539  1.00  0.00           C  
ATOM   1280 HG11 VAL    86      66.055  86.953  52.738  1.00  0.00           H  
ATOM   1281 HG12 VAL    86      66.146  88.409  53.758  1.00  0.00           H  
ATOM   1282 HG13 VAL    86      65.514  86.889  54.433  1.00  0.00           H  
ATOM   1283  CG2 VAL    86      63.307  86.695  52.611  1.00  0.00           C  
ATOM   1284 HG21 VAL    86      63.860  86.169  51.834  1.00  0.00           H  
ATOM   1285 HG22 VAL    86      63.126  86.020  53.448  1.00  0.00           H  
ATOM   1286 HG23 VAL    86      62.354  87.037  52.210  1.00  0.00           H  
ATOM   1287  C   VAL    86      64.249  89.949  54.633  1.00  0.00           C  
ATOM   1288  O   VAL    86      64.308  90.918  53.904  1.00  0.00           O  
ATOM   1289  N   LEU    87      64.952  89.737  55.759  1.00  0.00           N  
ATOM   1290  H   LEU    87      64.766  88.922  56.345  1.00  0.00           H  
ATOM   1291  CA  LEU    87      66.037  90.571  56.321  1.00  0.00           C  
ATOM   1292  HA  LEU    87      66.304  91.371  55.631  1.00  0.00           H  
ATOM   1293  CB  LEU    87      65.635  91.410  57.565  1.00  0.00           C  
ATOM   1294  HB2 LEU    87      65.105  92.293  57.205  1.00  0.00           H  
ATOM   1295  HB3 LEU    87      64.921  90.821  58.140  1.00  0.00           H  
ATOM   1296  CG  LEU    87      66.711  91.889  58.531  1.00  0.00           C  
ATOM   1297  HG  LEU    87      67.287  90.982  58.717  1.00  0.00           H  
ATOM   1298  CD1 LEU    87      67.637  93.000  57.929  1.00  0.00           C  
ATOM   1299 HD11 LEU    87      68.380  93.294  58.671  1.00  0.00           H  
ATOM   1300 HD12 LEU    87      68.142  92.613  57.043  1.00  0.00           H  
ATOM   1301 HD13 LEU    87      67.036  93.866  57.656  1.00  0.00           H  
ATOM   1302  CD2 LEU    87      66.167  92.423  59.839  1.00  0.00           C  
ATOM   1303 HD21 LEU    87      66.994  92.744  60.473  1.00  0.00           H  
ATOM   1304 HD22 LEU    87      65.512  93.271  59.640  1.00  0.00           H  
ATOM   1305 HD23 LEU    87      65.604  91.640  60.346  1.00  0.00           H  
ATOM   1306  C   LEU    87      67.241  89.628  56.518  1.00  0.00           C  
ATOM   1307  O   LEU    87      67.126  88.625  57.279  1.00  0.00           O  
ATOM   1308  N   VAL    88      68.386  89.971  55.951  1.00  0.00           N  
ATOM   1309  H   VAL    88      68.523  90.641  55.195  1.00  0.00           H  
ATOM   1310  CA  VAL    88      69.612  89.283  56.495  1.00  0.00           C  
ATOM   1311  HA  VAL    88      69.382  88.511  57.229  1.00  0.00           H  
ATOM   1312  CB  VAL    88      70.319  88.611  55.329  1.00  0.00           C  
ATOM   1313  HB  VAL    88      70.390  89.444  54.630  1.00  0.00           H  
ATOM   1314  CG1 VAL    88      71.727  88.140  55.591  1.00  0.00           C  
ATOM   1315 HG11 VAL    88      72.130  87.677  54.690  1.00  0.00           H  
ATOM   1316 HG12 VAL    88      72.348  88.991  55.871  1.00  0.00           H  
ATOM   1317 HG13 VAL    88      71.722  87.412  56.402  1.00  0.00           H  
ATOM   1318  CG2 VAL    88      69.504  87.458  54.652  1.00  0.00           C  
ATOM   1319 HG21 VAL    88      70.084  87.036  53.832  1.00  0.00           H  
ATOM   1320 HG22 VAL    88      69.294  86.680  55.387  1.00  0.00           H  
ATOM   1321 HG23 VAL    88      68.565  87.856  54.266  1.00  0.00           H  
ATOM   1322  C   VAL    88      70.506  90.394  57.224  1.00  0.00           C  
ATOM   1323  O   VAL    88      70.910  91.390  56.604  1.00  0.00           O  
ATOM   1324  N   ASN    89      70.818  90.210  58.535  1.00  0.00           N  
ATOM   1325  H   ASN    89      70.432  89.421  59.051  1.00  0.00           H  
ATOM   1326  CA  ASN    89      71.653  90.996  59.357  1.00  0.00           C  
ATOM   1327  HA  ASN    89      71.629  92.052  59.083  1.00  0.00           H  
ATOM   1328  CB  ASN    89      71.154  90.832  60.813  1.00  0.00           C  
ATOM   1329  HB2 ASN    89      71.136  89.772  61.072  1.00  0.00           H  
ATOM   1330  HB3 ASN    89      71.854  91.315  61.493  1.00  0.00           H  
ATOM   1331  CG  ASN    89      69.789  91.414  61.006  1.00  0.00           C  
ATOM   1332  OD1 ASN    89      69.618  92.593  60.843  1.00  0.00           O  
ATOM   1333  ND2 ASN    89      68.797  90.650  61.366  1.00  0.00           N  
ATOM   1334 HD21 ASN    89      67.871  91.053  61.511  1.00  0.00           H  
ATOM   1335 HD22 ASN    89      68.946  89.651  61.502  1.00  0.00           H  
ATOM   1336  C   ASN    89      73.083  90.488  59.209  1.00  0.00           C  
ATOM   1337  O   ASN    89      73.597  89.713  59.929  1.00  0.00           O  
ATOM   1338  N   ASN    90      73.785  90.880  58.143  1.00  0.00           N  
ATOM   1339  H   ASN    90      73.364  91.474  57.430  1.00  0.00           H  
ATOM   1340  CA  ASN    90      75.186  90.556  57.820  1.00  0.00           C  
ATOM   1341  HA  ASN    90      75.450  89.546  58.135  1.00  0.00           H  
ATOM   1342  CB  ASN    90      75.301  90.679  56.290  1.00  0.00           C  
ATOM   1343  HB2 ASN    90      74.862  89.796  55.825  1.00  0.00           H  
ATOM   1344  HB3 ASN    90      74.719  91.538  55.956  1.00  0.00           H  
ATOM   1345  CG  ASN    90      76.751  90.835  55.811  1.00  0.00           C  
ATOM   1346  OD1 ASN    90      77.621  89.944  55.845  1.00  0.00           O  
ATOM   1347  ND2 ASN    90      77.113  92.015  55.358  1.00  0.00           N  
ATOM   1348 HD21 ASN    90      78.073  92.171  55.051  1.00  0.00           H  
ATOM   1349 HD22 ASN    90      76.433  92.774  55.312  1.00  0.00           H  
ATOM   1350  C   ASN    90      76.206  91.451  58.610  1.00  0.00           C  
ATOM   1351  O   ASN    90      77.246  90.883  58.952  1.00  0.00           O  
ATOM   1352  N   ALA    91      75.958  92.726  58.807  1.00  0.00           N  
ATOM   1353  H   ALA    91      75.049  93.147  58.619  1.00  0.00           H  
ATOM   1354  CA  ALA    91      76.981  93.718  59.329  1.00  0.00           C  
ATOM   1355  HA  ALA    91      77.834  93.770  58.653  1.00  0.00           H  
ATOM   1356  CB  ALA    91      76.344  95.136  59.367  1.00  0.00           C  
ATOM   1357  HB1 ALA    91      77.074  95.853  59.742  1.00  0.00           H  
ATOM   1358  HB2 ALA    91      76.036  95.423  58.362  1.00  0.00           H  
ATOM   1359  HB3 ALA    91      75.474  95.126  60.023  1.00  0.00           H  
ATOM   1360  C   ALA    91      77.551  93.277  60.609  1.00  0.00           C  
ATOM   1361  O   ALA    91      76.833  92.837  61.474  1.00  0.00           O  
ATOM   1362  N   GLY    92      78.864  93.467  60.769  1.00  0.00           N  
ATOM   1363  H   GLY    92      79.469  93.814  60.024  1.00  0.00           H  
ATOM   1364  CA  GLY    92      79.566  93.203  62.008  1.00  0.00           C  
ATOM   1365  HA2 GLY    92      79.015  93.637  62.842  1.00  0.00           H  
ATOM   1366  HA3 GLY    92      79.611  92.127  62.183  1.00  0.00           H  
ATOM   1367  C   GLY    92      80.907  93.748  61.971  1.00  0.00           C  
ATOM   1368  O   GLY    92      81.276  94.274  60.852  1.00  0.00           O  
ATOM   1369  N   ARG    93      81.689  93.580  63.019  1.00  0.00           N  
ATOM   1370  H   ARG    93      81.349  93.074  63.838  1.00  0.00           H  
ATOM   1371  CA  ARG    93      83.078  94.037  63.218  1.00  0.00           C  
ATOM   1372  HA  ARG    93      83.614  93.781  62.304  1.00  0.00           H  
ATOM   1373  CB  ARG    93      83.004  95.504  63.533  1.00  0.00           C  
ATOM   1374  HB2 ARG    93      82.298  95.969  62.844  1.00  0.00           H  
ATOM   1375  HB3 ARG    93      82.594  95.620  64.536  1.00  0.00           H  
ATOM   1376  CG  ARG    93      84.310  96.259  63.459  1.00  0.00           C  
ATOM   1377  HG2 ARG    93      84.970  95.880  64.240  1.00  0.00           H  
ATOM   1378  HG3 ARG    93      84.784  96.031  62.505  1.00  0.00           H  
ATOM   1379  CD  ARG    93      84.227  97.745  63.598  1.00  0.00           C  
ATOM   1380  HD2 ARG    93      85.141  98.186  63.198  1.00  0.00           H  
ATOM   1381  HD3 ARG    93      83.404  98.108  62.983  1.00  0.00           H  
ATOM   1382  NE  ARG    93      84.035  98.222  64.974  1.00  0.00           N  
ATOM   1383  HE  ARG    93      83.095  98.532  65.216  1.00  0.00           H  
ATOM   1384  CZ  ARG    93      84.928  98.297  65.924  1.00  0.00           C  
ATOM   1385  NH1 ARG    93      86.139  97.705  65.943  1.00  0.00           N  
ATOM   1386 HH11 ARG    93      86.435  97.127  65.155  1.00  0.00           H  
ATOM   1387 HH12 ARG    93      86.757  97.834  66.743  1.00  0.00           H  
ATOM   1388  NH2 ARG    93      84.712  99.089  66.943  1.00  0.00           N  
ATOM   1389 HH21 ARG    93      83.853  99.639  66.988  1.00  0.00           H  
ATOM   1390 HH22 ARG    93      85.402  99.157  67.691  1.00  0.00           H  
ATOM   1391  C   ARG    93      83.851  93.378  64.327  1.00  0.00           C  
ATOM   1392  O   ARG    93      83.346  93.301  65.444  1.00  0.00           O  
ATOM   1393  N   PRO    94      85.200  93.110  64.204  1.00  0.00           N  
ATOM   1394  CD  PRO    94      85.974  93.215  62.995  1.00  0.00           C  
ATOM   1395  HD2 PRO    94      86.478  94.178  62.921  1.00  0.00           H  
ATOM   1396  HD3 PRO    94      85.352  93.113  62.107  1.00  0.00           H  
ATOM   1397  CG  PRO    94      86.939  92.097  63.124  1.00  0.00           C  
ATOM   1398  HG2 PRO    94      87.850  92.299  62.561  1.00  0.00           H  
ATOM   1399  HG3 PRO    94      86.520  91.170  62.731  1.00  0.00           H  
ATOM   1400  CB  PRO    94      87.230  91.976  64.593  1.00  0.00           C  
ATOM   1401  HB2 PRO    94      88.113  92.555  64.865  1.00  0.00           H  
ATOM   1402  HB3 PRO    94      87.432  90.940  64.868  1.00  0.00           H  
ATOM   1403  CA  PRO    94      85.949  92.517  65.331  1.00  0.00           C  
ATOM   1404  HA  PRO    94      85.362  91.782  65.883  1.00  0.00           H  
ATOM   1405  C   PRO    94      86.388  93.577  66.401  1.00  0.00           C  
ATOM   1406  O   PRO    94      86.457  94.762  66.126  1.00  0.00           O  
ATOM   1407  N   GLY    95      86.795  93.116  67.586  1.00  0.00           N  
ATOM   1408  H   GLY    95      86.628  92.153  67.875  1.00  0.00           H  
ATOM   1409  CA  GLY    95      87.486  93.865  68.567  1.00  0.00           C  
ATOM   1410  HA2 GLY    95      88.327  94.385  68.108  1.00  0.00           H  
ATOM   1411  HA3 GLY    95      86.826  94.628  68.981  1.00  0.00           H  
ATOM   1412  C   GLY    95      87.987  92.956  69.682  1.00  0.00           C  
ATOM   1413  O   GLY    95      87.189  92.108  70.039  1.00  0.00           O  
ATOM   1414  N   GLY    96      89.164  93.178  70.200  1.00  0.00           N  
ATOM   1415  H   GLY    96      89.751  93.967  69.930  1.00  0.00           H  
ATOM   1416  CA  GLY    96      89.774  92.316  71.225  1.00  0.00           C  
ATOM   1417  HA2 GLY    96      89.066  92.181  72.042  1.00  0.00           H  
ATOM   1418  HA3 GLY    96      89.958  91.331  70.795  1.00  0.00           H  
ATOM   1419  C   GLY    96      91.124  92.881  71.806  1.00  0.00           C  
ATOM   1420  O   GLY    96      91.541  94.023  71.589  1.00  0.00           O  
ATOM   1421  N   GLY    97      91.873  92.020  72.476  1.00  0.00           N  
ATOM   1422  H   GLY    97      91.600  91.040  72.548  1.00  0.00           H  
ATOM   1423  CA  GLY    97      93.124  92.275  73.179  1.00  0.00           C  
ATOM   1424  HA2 GLY    97      93.962  92.112  72.503  1.00  0.00           H  
ATOM   1425  HA3 GLY    97      93.161  93.319  73.490  1.00  0.00           H  
ATOM   1426  C   GLY    97      93.267  91.389  74.379  1.00  0.00           C  
ATOM   1427  O   GLY    97      92.355  90.644  74.698  1.00  0.00           O  
ATOM   1428  N   ALA    98      94.235  91.681  75.305  1.00  0.00           N  
ATOM   1429  H   ALA    98      95.055  92.235  75.058  1.00  0.00           H  
ATOM   1430  CA  ALA    98      94.250  91.262  76.749  1.00  0.00           C  
ATOM   1431  HA  ALA    98      94.210  90.177  76.843  1.00  0.00           H  
ATOM   1432  CB  ALA    98      95.555  91.731  77.386  1.00  0.00           C  
ATOM   1433  HB1 ALA    98      95.576  91.432  78.434  1.00  0.00           H  
ATOM   1434  HB2 ALA    98      96.399  91.279  76.862  1.00  0.00           H  
ATOM   1435  HB3 ALA    98      95.625  92.816  77.315  1.00  0.00           H  
ATOM   1436  C   ALA    98      93.009  91.812  77.454  1.00  0.00           C  
ATOM   1437  O   ALA    98      92.898  93.014  77.622  1.00  0.00           O  
ATOM   1438  N   THR    99      92.083  90.964  77.916  1.00  0.00           N  
ATOM   1439  H   THR    99      92.179  89.949  77.911  1.00  0.00           H  
ATOM   1440  CA  THR    99      90.824  91.458  78.478  1.00  0.00           C  
ATOM   1441  HA  THR    99      90.326  92.074  77.730  1.00  0.00           H  
ATOM   1442  CB  THR    99      89.918  90.250  78.796  1.00  0.00           C  
ATOM   1443  HB  THR    99      90.430  89.706  79.590  1.00  0.00           H  
ATOM   1444  CG2 THR    99      88.495  90.603  79.237  1.00  0.00           C  
ATOM   1445 HG21 THR    99      87.938  89.688  79.436  1.00  0.00           H  
ATOM   1446 HG22 THR    99      88.535  91.209  80.142  1.00  0.00           H  
ATOM   1447 HG23 THR    99      87.999  91.165  78.445  1.00  0.00           H  
ATOM   1448  OG1 THR    99      89.689  89.562  77.556  1.00  0.00           O  
ATOM   1449  HG1 THR    99      89.116  88.783  77.716  1.00  0.00           H  
ATOM   1450  C   THR    99      90.993  92.436  79.621  1.00  0.00           C  
ATOM   1451  O   THR    99      90.258  93.423  79.690  1.00  0.00           O  
ATOM   1452  N   ALA   100      91.986  92.206  80.526  1.00  0.00           N  
ATOM   1453  H   ALA   100      92.677  91.469  80.392  1.00  0.00           H  
ATOM   1454  CA  ALA   100      92.197  92.961  81.778  1.00  0.00           C  
ATOM   1455  HA  ALA   100      91.319  93.030  82.421  1.00  0.00           H  
ATOM   1456  CB  ALA   100      93.243  92.202  82.511  1.00  0.00           C  
ATOM   1457  HB1 ALA   100      93.458  92.700  83.458  1.00  0.00           H  
ATOM   1458  HB2 ALA   100      92.890  91.189  82.706  1.00  0.00           H  
ATOM   1459  HB3 ALA   100      94.151  92.160  81.909  1.00  0.00           H  
ATOM   1460  C   ALA   100      92.497  94.461  81.469  1.00  0.00           C  
ATOM   1461  O   ALA   100      92.130  95.369  82.238  1.00  0.00           O  
ATOM   1462  N   GLU   101      93.009  94.724  80.262  1.00  0.00           N  
ATOM   1463  H   GLU   101      93.154  93.969  79.592  1.00  0.00           H  
ATOM   1464  CA  GLU   101      93.428  96.013  79.698  1.00  0.00           C  
ATOM   1465  HA  GLU   101      93.631  96.749  80.475  1.00  0.00           H  
ATOM   1466  CB  GLU   101      94.770  95.696  78.884  1.00  0.00           C  
ATOM   1467  HB2 GLU   101      94.518  95.120  77.994  1.00  0.00           H  
ATOM   1468  HB3 GLU   101      95.210  96.634  78.544  1.00  0.00           H  
ATOM   1469  CG  GLU   101      95.806  94.928  79.698  1.00  0.00           C  
ATOM   1470  HG2 GLU   101      95.421  93.923  79.877  1.00  0.00           H  
ATOM   1471  HG3 GLU   101      96.705  94.821  79.092  1.00  0.00           H  
ATOM   1472  CD  GLU   101      96.210  95.542  81.061  1.00  0.00           C  
ATOM   1473  OE1 GLU   101      96.136  96.737  81.332  1.00  0.00           O  
ATOM   1474  OE2 GLU   101      96.718  94.770  81.855  1.00  0.00           O  
ATOM   1475  C   GLU   101      92.309  96.755  78.909  1.00  0.00           C  
ATOM   1476  O   GLU   101      92.565  97.847  78.426  1.00  0.00           O  
ATOM   1477  N   LEU   102      91.090  96.184  78.714  1.00  0.00           N  
ATOM   1478  H   LEU   102      90.665  95.509  79.350  1.00  0.00           H  
ATOM   1479  CA  LEU   102      90.288  96.510  77.554  1.00  0.00           C  
ATOM   1480  HA  LEU   102      90.816  96.933  76.699  1.00  0.00           H  
ATOM   1481  CB  LEU   102      89.653  95.085  77.146  1.00  0.00           C  
ATOM   1482  HB2 LEU   102      90.463  94.364  77.044  1.00  0.00           H  
ATOM   1483  HB3 LEU   102      89.023  94.742  77.968  1.00  0.00           H  
ATOM   1484  CG  LEU   102      88.830  95.066  75.871  1.00  0.00           C  
ATOM   1485  HG  LEU   102      89.137  95.960  75.329  1.00  0.00           H  
ATOM   1486  CD1 LEU   102      89.131  93.862  75.099  1.00  0.00           C  
ATOM   1487 HD11 LEU   102      88.536  93.856  74.187  1.00  0.00           H  
ATOM   1488 HD12 LEU   102      90.190  93.849  74.842  1.00  0.00           H  
ATOM   1489 HD13 LEU   102      88.893  92.979  75.693  1.00  0.00           H  
ATOM   1490  CD2 LEU   102      87.341  95.237  76.040  1.00  0.00           C  
ATOM   1491 HD21 LEU   102      86.859  95.206  75.064  1.00  0.00           H  
ATOM   1492 HD22 LEU   102      86.950  94.432  76.664  1.00  0.00           H  
ATOM   1493 HD23 LEU   102      87.137  96.196  76.515  1.00  0.00           H  
ATOM   1494  C   LEU   102      89.289  97.598  77.939  1.00  0.00           C  
ATOM   1495  O   LEU   102      88.402  97.448  78.796  1.00  0.00           O  
ATOM   1496  N   ALA   103      89.308  98.735  77.188  1.00  0.00           N  
ATOM   1497  H   ALA   103      89.983  98.865  76.434  1.00  0.00           H  
ATOM   1498  CA  ALA   103      88.397  99.911  77.334  1.00  0.00           C  
ATOM   1499  HA  ALA   103      88.518 100.266  78.357  1.00  0.00           H  
ATOM   1500  CB  ALA   103      88.797 100.951  76.311  1.00  0.00           C  
ATOM   1501  HB1 ALA   103      88.144 101.820  76.401  1.00  0.00           H  
ATOM   1502  HB2 ALA   103      89.830 101.255  76.485  1.00  0.00           H  
ATOM   1503  HB3 ALA   103      88.706 100.531  75.310  1.00  0.00           H  
ATOM   1504  C   ALA   103      86.865  99.595  77.198  1.00  0.00           C  
ATOM   1505  O   ALA   103      86.446  98.929  76.265  1.00  0.00           O  
ATOM   1506  N   ASP   104      86.037 100.320  77.986  1.00  0.00           N  
ATOM   1507  H   ASP   104      86.354 100.875  78.782  1.00  0.00           H  
ATOM   1508  CA  ASP   104      84.572 100.366  77.755  1.00  0.00           C  
ATOM   1509  HA  ASP   104      84.169  99.368  77.926  1.00  0.00           H  
ATOM   1510  CB  ASP   104      83.997 101.389  78.678  1.00  0.00           C  
ATOM   1511  HB2 ASP   104      84.454 102.352  78.451  1.00  0.00           H  
ATOM   1512  HB3 ASP   104      82.932 101.484  78.465  1.00  0.00           H  
ATOM   1513  CG  ASP   104      84.171 101.111  80.229  1.00  0.00           C  
ATOM   1514  OD1 ASP   104      85.047 100.310  80.636  1.00  0.00           O  
ATOM   1515  OD2 ASP   104      83.395 101.777  80.938  1.00  0.00           O  
ATOM   1516  C   ASP   104      84.229 100.788  76.341  1.00  0.00           C  
ATOM   1517  O   ASP   104      83.414 100.093  75.748  1.00  0.00           O  
ATOM   1518  N   GLU   105      84.859 101.797  75.742  1.00  0.00           N  
ATOM   1519  H   GLU   105      85.555 102.372  76.218  1.00  0.00           H  
ATOM   1520  CA  GLU   105      84.638 102.183  74.387  1.00  0.00           C  
ATOM   1521  HA  GLU   105      83.562 102.356  74.347  1.00  0.00           H  
ATOM   1522  CB  GLU   105      85.498 103.415  74.051  1.00  0.00           C  
ATOM   1523  HB2 GLU   105      86.531 103.210  74.334  1.00  0.00           H  
ATOM   1524  HB3 GLU   105      85.487 103.569  72.973  1.00  0.00           H  
ATOM   1525  CG  GLU   105      85.028 104.743  74.762  1.00  0.00           C  
ATOM   1526  HG2 GLU   105      85.652 105.563  74.405  1.00  0.00           H  
ATOM   1527  HG3 GLU   105      84.008 104.959  74.447  1.00  0.00           H  
ATOM   1528  CD  GLU   105      85.070 104.738  76.286  1.00  0.00           C  
ATOM   1529  OE1 GLU   105      86.006 104.057  76.817  1.00  0.00           O  
ATOM   1530  OE2 GLU   105      84.118 105.216  76.971  1.00  0.00           O  
ATOM   1531  C   GLU   105      84.992 101.121  73.302  1.00  0.00           C  
ATOM   1532  O   GLU   105      84.214 101.051  72.296  1.00  0.00           O  
ATOM   1533  N   LEU   106      85.965 100.244  73.546  1.00  0.00           N  
ATOM   1534  H   LEU   106      86.622 100.294  74.325  1.00  0.00           H  
ATOM   1535  CA  LEU   106      86.134  99.125  72.659  1.00  0.00           C  
ATOM   1536  HA  LEU   106      86.066  99.405  71.608  1.00  0.00           H  
ATOM   1537  CB  LEU   106      87.552  98.574  72.931  1.00  0.00           C  
ATOM   1538  HB2 LEU   106      88.280  99.354  72.710  1.00  0.00           H  
ATOM   1539  HB3 LEU   106      87.642  98.344  73.993  1.00  0.00           H  
ATOM   1540  CG  LEU   106      87.914  97.312  72.118  1.00  0.00           C  
ATOM   1541  HG  LEU   106      87.207  96.535  72.410  1.00  0.00           H  
ATOM   1542  CD1 LEU   106      87.699  97.325  70.625  1.00  0.00           C  
ATOM   1543 HD11 LEU   106      88.000  96.365  70.206  1.00  0.00           H  
ATOM   1544 HD12 LEU   106      86.644  97.498  70.410  1.00  0.00           H  
ATOM   1545 HD13 LEU   106      88.295  98.121  70.179  1.00  0.00           H  
ATOM   1546  CD2 LEU   106      89.433  97.011  72.472  1.00  0.00           C  
ATOM   1547 HD21 LEU   106      89.765  96.125  71.930  1.00  0.00           H  
ATOM   1548 HD22 LEU   106      90.050  97.864  72.185  1.00  0.00           H  
ATOM   1549 HD23 LEU   106      89.529  96.839  73.544  1.00  0.00           H  
ATOM   1550  C   LEU   106      84.977  98.089  72.824  1.00  0.00           C  
ATOM   1551  O   LEU   106      84.445  97.593  71.820  1.00  0.00           O  
ATOM   1552  N   TRP   107      84.576  97.764  74.023  1.00  0.00           N  
ATOM   1553  H   TRP   107      84.997  98.152  74.868  1.00  0.00           H  
ATOM   1554  CA  TRP   107      83.507  96.828  74.295  1.00  0.00           C  
ATOM   1555  HA  TRP   107      83.673  95.874  73.795  1.00  0.00           H  
ATOM   1556  CB  TRP   107      83.455  96.592  75.797  1.00  0.00           C  
ATOM   1557  HB2 TRP   107      84.456  96.336  76.145  1.00  0.00           H  
ATOM   1558  HB3 TRP   107      83.175  97.524  76.287  1.00  0.00           H  
ATOM   1559  CG  TRP   107      82.513  95.523  76.229  1.00  0.00           C  
ATOM   1560  CD1 TRP   107      81.158  95.730  76.417  1.00  0.00           C  
ATOM   1561  HD1 TRP   107      80.621  96.658  76.290  1.00  0.00           H  
ATOM   1562  NE1 TRP   107      80.655  94.572  76.778  1.00  0.00           N  
ATOM   1563  HE1 TRP   107      79.663  94.459  76.988  1.00  0.00           H  
ATOM   1564  CE2 TRP   107      81.521  93.538  76.859  1.00  0.00           C  
ATOM   1565  CZ2 TRP   107      81.523  92.176  77.168  1.00  0.00           C  
ATOM   1566  HZ2 TRP   107      80.580  91.684  77.356  1.00  0.00           H  
ATOM   1567  CH2 TRP   107      82.666  91.450  77.240  1.00  0.00           C  
ATOM   1568  HH2 TRP   107      82.611  90.438  77.613  1.00  0.00           H  
ATOM   1569  CZ3 TRP   107      83.911  91.950  76.856  1.00  0.00           C  
ATOM   1570  HZ3 TRP   107      84.797  91.333  76.799  1.00  0.00           H  
ATOM   1571  CE3 TRP   107      83.919  93.348  76.543  1.00  0.00           C  
ATOM   1572  HE3 TRP   107      84.863  93.814  76.300  1.00  0.00           H  
ATOM   1573  CD2 TRP   107      82.760  94.148  76.536  1.00  0.00           C  
ATOM   1574  C   TRP   107      82.222  97.405  73.786  1.00  0.00           C  
ATOM   1575  O   TRP   107      81.609  96.718  72.913  1.00  0.00           O  
ATOM   1576  N   LEU   108      81.798  98.589  74.251  1.00  0.00           N  
ATOM   1577  H   LEU   108      82.328  99.181  74.888  1.00  0.00           H  
ATOM   1578  CA  LEU   108      80.450  99.139  73.842  1.00  0.00           C  
ATOM   1579  HA  LEU   108      79.677  98.456  74.193  1.00  0.00           H  
ATOM   1580  CB  LEU   108      80.216 100.460  74.494  1.00  0.00           C  
ATOM   1581  HB2 LEU   108      81.084 101.088  74.299  1.00  0.00           H  
ATOM   1582  HB3 LEU   108      79.365 100.930  74.000  1.00  0.00           H  
ATOM   1583  CG  LEU   108      79.941 100.473  76.070  1.00  0.00           C  
ATOM   1584  HG  LEU   108      80.474  99.626  76.500  1.00  0.00           H  
ATOM   1585  CD1 LEU   108      80.440 101.822  76.616  1.00  0.00           C  
ATOM   1586 HD11 LEU   108      80.267 101.866  77.692  1.00  0.00           H  
ATOM   1587 HD12 LEU   108      81.506 101.924  76.416  1.00  0.00           H  
ATOM   1588 HD13 LEU   108      79.900 102.634  76.129  1.00  0.00           H  
ATOM   1589  CD2 LEU   108      78.506 100.266  76.460  1.00  0.00           C  
ATOM   1590 HD21 LEU   108      78.418 100.291  77.546  1.00  0.00           H  
ATOM   1591 HD22 LEU   108      77.894 101.056  76.027  1.00  0.00           H  
ATOM   1592 HD23 LEU   108      78.165  99.299  76.091  1.00  0.00           H  
ATOM   1593  C   LEU   108      80.291  99.196  72.324  1.00  0.00           C  
ATOM   1594  O   LEU   108      79.241  98.779  71.880  1.00  0.00           O  
ATOM   1595  N   ASP   109      81.155  99.743  71.500  1.00  0.00           N  
ATOM   1596  H   ASP   109      82.080 100.077  71.769  1.00  0.00           H  
ATOM   1597  CA  ASP   109      80.820  99.912  70.086  1.00  0.00           C  
ATOM   1598  HA  ASP   109      79.843 100.367  69.919  1.00  0.00           H  
ATOM   1599  CB  ASP   109      81.938 100.774  69.541  1.00  0.00           C  
ATOM   1600  HB2 ASP   109      81.974 101.730  70.065  1.00  0.00           H  
ATOM   1601  HB3 ASP   109      82.903 100.291  69.693  1.00  0.00           H  
ATOM   1602  CG  ASP   109      81.680 100.984  68.085  1.00  0.00           C  
ATOM   1603  OD1 ASP   109      80.815 101.873  67.805  1.00  0.00           O  
ATOM   1604  OD2 ASP   109      82.353 100.438  67.167  1.00  0.00           O  
ATOM   1605  C   ASP   109      80.786  98.564  69.413  1.00  0.00           C  
ATOM   1606  O   ASP   109      79.926  98.452  68.537  1.00  0.00           O  
ATOM   1607  N   VAL   110      81.689  97.651  69.640  1.00  0.00           N  
ATOM   1608  H   VAL   110      82.532  97.868  70.173  1.00  0.00           H  
ATOM   1609  CA  VAL   110      81.670  96.233  69.203  1.00  0.00           C  
ATOM   1610  HA  VAL   110      81.825  96.243  68.125  1.00  0.00           H  
ATOM   1611  CB  VAL   110      82.775  95.451  69.796  1.00  0.00           C  
ATOM   1612  HB  VAL   110      82.600  95.584  70.864  1.00  0.00           H  
ATOM   1613  CG1 VAL   110      82.771  93.953  69.572  1.00  0.00           C  
ATOM   1614 HG11 VAL   110      83.638  93.509  70.062  1.00  0.00           H  
ATOM   1615 HG12 VAL   110      81.859  93.524  69.989  1.00  0.00           H  
ATOM   1616 HG13 VAL   110      82.813  93.745  68.503  1.00  0.00           H  
ATOM   1617  CG2 VAL   110      84.119  95.990  69.358  1.00  0.00           C  
ATOM   1618 HG21 VAL   110      84.913  95.396  69.810  1.00  0.00           H  
ATOM   1619 HG22 VAL   110      84.196  95.934  68.272  1.00  0.00           H  
ATOM   1620 HG23 VAL   110      84.216  97.028  69.675  1.00  0.00           H  
ATOM   1621  C   VAL   110      80.319  95.570  69.456  1.00  0.00           C  
ATOM   1622  O   VAL   110      79.714  94.914  68.558  1.00  0.00           O  
ATOM   1623  N   VAL   111      79.768  95.817  70.635  1.00  0.00           N  
ATOM   1624  H   VAL   111      80.244  96.344  71.367  1.00  0.00           H  
ATOM   1625  CA  VAL   111      78.397  95.359  71.032  1.00  0.00           C  
ATOM   1626  HA  VAL   111      78.343  94.316  70.719  1.00  0.00           H  
ATOM   1627  CB  VAL   111      78.202  95.528  72.547  1.00  0.00           C  
ATOM   1628  HB  VAL   111      78.392  96.574  72.788  1.00  0.00           H  
ATOM   1629  CG1 VAL   111      76.799  95.344  73.100  1.00  0.00           C  
ATOM   1630 HG11 VAL   111      76.811  95.493  74.179  1.00  0.00           H  
ATOM   1631 HG12 VAL   111      76.128  96.072  72.641  1.00  0.00           H  
ATOM   1632 HG13 VAL   111      76.449  94.336  72.876  1.00  0.00           H  
ATOM   1633  CG2 VAL   111      79.175  94.536  73.188  1.00  0.00           C  
ATOM   1634 HG21 VAL   111      79.094  94.597  74.273  1.00  0.00           H  
ATOM   1635 HG22 VAL   111      78.931  93.524  72.863  1.00  0.00           H  
ATOM   1636 HG23 VAL   111      80.193  94.780  72.886  1.00  0.00           H  
ATOM   1637  C   VAL   111      77.252  96.141  70.346  1.00  0.00           C  
ATOM   1638  O   VAL   111      76.263  95.566  69.999  1.00  0.00           O  
ATOM   1639  N   GLU   112      77.436  97.441  70.177  1.00  0.00           N  
ATOM   1640  H   GLU   112      78.237  97.923  70.586  1.00  0.00           H  
ATOM   1641  CA  GLU   112      76.567  98.352  69.415  1.00  0.00           C  
ATOM   1642  HA  GLU   112      75.589  98.309  69.896  1.00  0.00           H  
ATOM   1643  CB  GLU   112      77.091  99.770  69.454  1.00  0.00           C  
ATOM   1644  HB2 GLU   112      77.422 100.006  70.465  1.00  0.00           H  
ATOM   1645  HB3 GLU   112      77.964  99.848  68.805  1.00  0.00           H  
ATOM   1646  CG  GLU   112      76.034 100.798  69.011  1.00  0.00           C  
ATOM   1647  HG2 GLU   112      76.545 101.611  68.496  1.00  0.00           H  
ATOM   1648  HG3 GLU   112      75.380 100.319  68.282  1.00  0.00           H  
ATOM   1649  CD  GLU   112      75.147 101.414  70.128  1.00  0.00           C  
ATOM   1650  OE1 GLU   112      74.958 100.781  71.181  1.00  0.00           O  
ATOM   1651  OE2 GLU   112      74.576 102.491  69.878  1.00  0.00           O  
ATOM   1652  C   GLU   112      76.418  97.922  67.945  1.00  0.00           C  
ATOM   1653  O   GLU   112      75.329  97.974  67.379  1.00  0.00           O  
ATOM   1654  N   THR   113      77.440  97.321  67.371  1.00  0.00           N  
ATOM   1655  H   THR   113      78.283  97.146  67.918  1.00  0.00           H  
ATOM   1656  CA  THR   113      77.620  96.822  66.001  1.00  0.00           C  
ATOM   1657  HA  THR   113      76.954  97.479  65.441  1.00  0.00           H  
ATOM   1658  CB  THR   113      79.059  96.927  65.484  1.00  0.00           C  
ATOM   1659  HB  THR   113      79.504  96.106  66.046  1.00  0.00           H  
ATOM   1660  CG2 THR   113      79.139  96.816  63.933  1.00  0.00           C  
ATOM   1661 HG21 THR   113      80.179  96.895  63.617  1.00  0.00           H  
ATOM   1662 HG22 THR   113      78.736  95.854  63.615  1.00  0.00           H  
ATOM   1663 HG23 THR   113      78.559  97.621  63.481  1.00  0.00           H  
ATOM   1664  OG1 THR   113      79.782  98.144  65.733  1.00  0.00           O  
ATOM   1665  HG1 THR   113      79.840  98.299  66.700  1.00  0.00           H  
ATOM   1666  C   THR   113      77.217  95.367  65.803  1.00  0.00           C  
ATOM   1667  O   THR   113      76.230  95.154  65.107  1.00  0.00           O  
ATOM   1668  N   ASN   114      77.926  94.398  66.412  1.00  0.00           N  
ATOM   1669  H   ASN   114      78.746  94.556  66.996  1.00  0.00           H  
ATOM   1670  CA  ASN   114      77.538  93.019  66.260  1.00  0.00           C  
ATOM   1671  HA  ASN   114      77.379  92.876  65.191  1.00  0.00           H  
ATOM   1672  CB  ASN   114      78.651  92.139  66.829  1.00  0.00           C  
ATOM   1673  HB2 ASN   114      78.806  92.407  67.873  1.00  0.00           H  
ATOM   1674  HB3 ASN   114      78.315  91.101  66.813  1.00  0.00           H  
ATOM   1675  CG  ASN   114      79.987  92.227  66.102  1.00  0.00           C  
ATOM   1676  OD1 ASN   114      80.152  91.750  64.972  1.00  0.00           O  
ATOM   1677  ND2 ASN   114      80.906  92.908  66.708  1.00  0.00           N  
ATOM   1678 HD21 ASN   114      81.806  93.068  66.254  1.00  0.00           H  
ATOM   1679 HD22 ASN   114      80.731  93.285  67.640  1.00  0.00           H  
ATOM   1680  C   ASN   114      76.224  92.625  66.926  1.00  0.00           C  
ATOM   1681  O   ASN   114      75.614  91.732  66.347  1.00  0.00           O  
ATOM   1682  N   LEU   115      75.836  93.172  68.053  1.00  0.00           N  
ATOM   1683  H   LEU   115      76.327  93.943  68.507  1.00  0.00           H  
ATOM   1684  CA  LEU   115      74.628  92.714  68.779  1.00  0.00           C  
ATOM   1685  HA  LEU   115      74.300  91.814  68.260  1.00  0.00           H  
ATOM   1686  CB  LEU   115      74.963  92.380  70.285  1.00  0.00           C  
ATOM   1687  HB2 LEU   115      75.536  91.452  70.315  1.00  0.00           H  
ATOM   1688  HB3 LEU   115      75.607  93.165  70.680  1.00  0.00           H  
ATOM   1689  CG  LEU   115      73.752  92.233  71.205  1.00  0.00           C  
ATOM   1690  HG  LEU   115      73.018  93.023  71.045  1.00  0.00           H  
ATOM   1691  CD1 LEU   115      73.141  90.881  70.939  1.00  0.00           C  
ATOM   1692 HD11 LEU   115      72.273  90.743  71.582  1.00  0.00           H  
ATOM   1693 HD12 LEU   115      72.835  90.820  69.895  1.00  0.00           H  
ATOM   1694 HD13 LEU   115      73.875  90.103  71.149  1.00  0.00           H  
ATOM   1695  CD2 LEU   115      74.298  92.251  72.683  1.00  0.00           C  
ATOM   1696 HD21 LEU   115      73.466  92.150  73.379  1.00  0.00           H  
ATOM   1697 HD22 LEU   115      74.993  91.424  72.825  1.00  0.00           H  
ATOM   1698 HD23 LEU   115      74.813  93.194  72.868  1.00  0.00           H  
ATOM   1699  C   LEU   115      73.483  93.721  68.736  1.00  0.00           C  
ATOM   1700  O   LEU   115      72.415  93.406  68.252  1.00  0.00           O  
ATOM   1701  N   THR   116      73.584  94.956  69.340  1.00  0.00           N  
ATOM   1702  H   THR   116      74.448  95.337  69.726  1.00  0.00           H  
ATOM   1703  CA  THR   116      72.410  95.841  69.473  1.00  0.00           C  
ATOM   1704  HA  THR   116      71.597  95.260  69.909  1.00  0.00           H  
ATOM   1705  CB  THR   116      72.855  97.038  70.364  1.00  0.00           C  
ATOM   1706  HB  THR   116      73.742  97.457  69.888  1.00  0.00           H  
ATOM   1707  CG2 THR   116      71.766  98.089  70.470  1.00  0.00           C  
ATOM   1708 HG21 THR   116      72.112  98.910  71.099  1.00  0.00           H  
ATOM   1709 HG22 THR   116      71.530  98.469  69.476  1.00  0.00           H  
ATOM   1710 HG23 THR   116      70.873  97.644  70.911  1.00  0.00           H  
ATOM   1711  OG1 THR   116      73.149  96.608  71.695  1.00  0.00           O  
ATOM   1712  HG1 THR   116      73.427  97.378  72.234  1.00  0.00           H  
ATOM   1713  C   THR   116      71.844  96.366  68.141  1.00  0.00           C  
ATOM   1714  O   THR   116      70.646  96.601  68.077  1.00  0.00           O  
ATOM   1715  N   GLY   117      72.664  96.466  67.081  1.00  0.00           N  
ATOM   1716  H   GLY   117      73.672  96.385  67.210  1.00  0.00           H  
ATOM   1717  CA  GLY   117      72.341  96.686  65.677  1.00  0.00           C  
ATOM   1718  HA2 GLY   117      71.790  97.623  65.604  1.00  0.00           H  
ATOM   1719  HA3 GLY   117      73.279  96.824  65.137  1.00  0.00           H  
ATOM   1720  C   GLY   117      71.540  95.617  64.950  1.00  0.00           C  
ATOM   1721  O   GLY   117      70.663  95.977  64.260  1.00  0.00           O  
ATOM   1722  N   VAL   118      71.773  94.329  65.171  1.00  0.00           N  
ATOM   1723  H   VAL   118      72.622  94.003  65.633  1.00  0.00           H  
ATOM   1724  CA  VAL   118      70.869  93.227  64.794  1.00  0.00           C  
ATOM   1725  HA  VAL   118      70.814  93.238  63.705  1.00  0.00           H  
ATOM   1726  CB  VAL   118      71.374  91.788  65.088  1.00  0.00           C  
ATOM   1727  HB  VAL   118      71.419  91.690  66.173  1.00  0.00           H  
ATOM   1728  CG1 VAL   118      70.418  90.649  64.565  1.00  0.00           C  
ATOM   1729 HG11 VAL   118      70.843  89.676  64.810  1.00  0.00           H  
ATOM   1730 HG12 VAL   118      69.441  90.749  65.037  1.00  0.00           H  
ATOM   1731 HG13 VAL   118      70.308  90.735  63.484  1.00  0.00           H  
ATOM   1732  CG2 VAL   118      72.738  91.607  64.421  1.00  0.00           C  
ATOM   1733 HG21 VAL   118      73.108  90.601  64.618  1.00  0.00           H  
ATOM   1734 HG22 VAL   118      72.639  91.753  63.345  1.00  0.00           H  
ATOM   1735 HG23 VAL   118      73.440  92.337  64.825  1.00  0.00           H  
ATOM   1736  C   VAL   118      69.513  93.484  65.419  1.00  0.00           C  
ATOM   1737  O   VAL   118      68.514  93.551  64.666  1.00  0.00           O  
ATOM   1738  N   PHE   119      69.397  93.613  66.753  1.00  0.00           N  
ATOM   1739  H   PHE   119      70.206  93.535  67.368  1.00  0.00           H  
ATOM   1740  CA  PHE   119      68.171  93.871  67.493  1.00  0.00           C  
ATOM   1741  HA  PHE   119      67.503  93.038  67.274  1.00  0.00           H  
ATOM   1742  CB  PHE   119      68.436  93.864  69.049  1.00  0.00           C  
ATOM   1743  HB2 PHE   119      68.412  92.835  69.407  1.00  0.00           H  
ATOM   1744  HB3 PHE   119      69.441  94.244  69.238  1.00  0.00           H  
ATOM   1745  CG  PHE   119      67.410  94.712  69.867  1.00  0.00           C  
ATOM   1746  CD1 PHE   119      66.128  94.226  70.058  1.00  0.00           C  
ATOM   1747  HD1 PHE   119      65.893  93.215  69.758  1.00  0.00           H  
ATOM   1748  CE1 PHE   119      65.096  95.053  70.656  1.00  0.00           C  
ATOM   1749  HE1 PHE   119      64.098  94.663  70.791  1.00  0.00           H  
ATOM   1750  CZ  PHE   119      65.399  96.333  71.050  1.00  0.00           C  
ATOM   1751  HZ  PHE   119      64.624  96.994  71.408  1.00  0.00           H  
ATOM   1752  CE2 PHE   119      66.742  96.770  70.981  1.00  0.00           C  
ATOM   1753  HE2 PHE   119      67.010  97.735  71.385  1.00  0.00           H  
ATOM   1754  CD2 PHE   119      67.723  95.973  70.398  1.00  0.00           C  
ATOM   1755  HD2 PHE   119      68.741  96.331  70.355  1.00  0.00           H  
ATOM   1756  C   PHE   119      67.374  95.101  67.008  1.00  0.00           C  
ATOM   1757  O   PHE   119      66.250  94.881  66.722  1.00  0.00           O  
ATOM   1758  N   ARG   120      67.973  96.322  66.882  1.00  0.00           N  
ATOM   1759  H   ARG   120      68.948  96.479  67.136  1.00  0.00           H  
ATOM   1760  CA  ARG   120      67.299  97.551  66.375  1.00  0.00           C  
ATOM   1761  HA  ARG   120      66.417  97.778  66.972  1.00  0.00           H  
ATOM   1762  CB  ARG   120      68.312  98.690  66.499  1.00  0.00           C  
ATOM   1763  HB2 ARG   120      69.241  98.361  66.032  1.00  0.00           H  
ATOM   1764  HB3 ARG   120      67.940  99.530  65.912  1.00  0.00           H  
ATOM   1765  CG  ARG   120      68.647  99.205  67.897  1.00  0.00           C  
ATOM   1766  HG2 ARG   120      67.742  99.603  68.357  1.00  0.00           H  
ATOM   1767  HG3 ARG   120      68.976  98.369  68.514  1.00  0.00           H  
ATOM   1768  CD  ARG   120      69.713 100.274  67.907  1.00  0.00           C  
ATOM   1769  HD2 ARG   120      70.680  99.823  67.683  1.00  0.00           H  
ATOM   1770  HD3 ARG   120      69.508 100.998  67.119  1.00  0.00           H  
ATOM   1771  NE  ARG   120      69.783 100.968  69.206  1.00  0.00           N  
ATOM   1772  HE  ARG   120      68.916 101.055  69.736  1.00  0.00           H  
ATOM   1773  CZ  ARG   120      70.896 101.498  69.754  1.00  0.00           C  
ATOM   1774  NH1 ARG   120      72.114 101.361  69.184  1.00  0.00           N  
ATOM   1775 HH11 ARG   120      72.213 100.843  68.310  1.00  0.00           H  
ATOM   1776 HH12 ARG   120      72.934 101.776  69.626  1.00  0.00           H  
ATOM   1777  NH2 ARG   120      70.805 102.252  70.842  1.00  0.00           N  
ATOM   1778 HH21 ARG   120      69.894 102.431  71.264  1.00  0.00           H  
ATOM   1779 HH22 ARG   120      71.647 102.653  71.257  1.00  0.00           H  
ATOM   1780  C   ARG   120      66.733  97.387  64.999  1.00  0.00           C  
ATOM   1781  O   ARG   120      65.629  97.744  64.676  1.00  0.00           O  
ATOM   1782  N   VAL   121      67.486  96.796  64.025  1.00  0.00           N  
ATOM   1783  H   VAL   121      68.432  96.455  64.193  1.00  0.00           H  
ATOM   1784  CA  VAL   121      67.020  96.579  62.602  1.00  0.00           C  
ATOM   1785  HA  VAL   121      66.526  97.471  62.218  1.00  0.00           H  
ATOM   1786  CB  VAL   121      68.274  96.336  61.714  1.00  0.00           C  
ATOM   1787  HB  VAL   121      68.732  95.440  62.129  1.00  0.00           H  
ATOM   1788  CG1 VAL   121      67.907  96.118  60.279  1.00  0.00           C  
ATOM   1789 HG11 VAL   121      68.811  95.952  59.693  1.00  0.00           H  
ATOM   1790 HG12 VAL   121      67.257  95.248  60.198  1.00  0.00           H  
ATOM   1791 HG13 VAL   121      67.385  96.997  59.901  1.00  0.00           H  
ATOM   1792  CG2 VAL   121      69.290  97.483  61.766  1.00  0.00           C  
ATOM   1793 HG21 VAL   121      70.137  97.248  61.123  1.00  0.00           H  
ATOM   1794 HG22 VAL   121      68.818  98.404  61.422  1.00  0.00           H  
ATOM   1795 HG23 VAL   121      69.636  97.616  62.791  1.00  0.00           H  
ATOM   1796  C   VAL   121      65.884  95.501  62.497  1.00  0.00           C  
ATOM   1797  O   VAL   121      64.825  95.790  61.943  1.00  0.00           O  
ATOM   1798  N   THR   122      66.069  94.273  62.979  1.00  0.00           N  
ATOM   1799  H   THR   122      66.972  93.937  63.318  1.00  0.00           H  
ATOM   1800  CA  THR   122      64.975  93.259  63.074  1.00  0.00           C  
ATOM   1801  HA  THR   122      64.597  93.121  62.062  1.00  0.00           H  
ATOM   1802  CB  THR   122      65.560  91.953  63.708  1.00  0.00           C  
ATOM   1803  HB  THR   122      65.782  92.178  64.751  1.00  0.00           H  
ATOM   1804  CG2 THR   122      64.544  90.794  63.732  1.00  0.00           C  
ATOM   1805 HG21 THR   122      65.006  89.915  64.183  1.00  0.00           H  
ATOM   1806 HG22 THR   122      63.673  91.086  64.319  1.00  0.00           H  
ATOM   1807 HG23 THR   122      64.234  90.560  62.714  1.00  0.00           H  
ATOM   1808  OG1 THR   122      66.747  91.589  63.093  1.00  0.00           O  
ATOM   1809  HG1 THR   122      67.494  92.062  63.517  1.00  0.00           H  
ATOM   1810  C   THR   122      63.806  93.694  63.982  1.00  0.00           C  
ATOM   1811  O   THR   122      62.690  93.324  63.633  1.00  0.00           O  
ATOM   1812  N   LYS   123      64.020  94.503  65.024  1.00  0.00           N  
ATOM   1813  H   LYS   123      64.948  94.676  65.411  1.00  0.00           H  
ATOM   1814  CA  LYS   123      62.919  95.246  65.741  1.00  0.00           C  
ATOM   1815  HA  LYS   123      62.210  94.537  66.168  1.00  0.00           H  
ATOM   1816  CB  LYS   123      63.573  96.082  66.837  1.00  0.00           C  
ATOM   1817  HB2 LYS   123      64.126  95.437  67.520  1.00  0.00           H  
ATOM   1818  HB3 LYS   123      64.293  96.774  66.400  1.00  0.00           H  
ATOM   1819  CG  LYS   123      62.447  96.894  67.639  1.00  0.00           C  
ATOM   1820  HG2 LYS   123      61.867  97.480  66.925  1.00  0.00           H  
ATOM   1821  HG3 LYS   123      61.761  96.179  68.096  1.00  0.00           H  
ATOM   1822  CD  LYS   123      62.964  97.824  68.720  1.00  0.00           C  
ATOM   1823  HD2 LYS   123      63.150  97.247  69.625  1.00  0.00           H  
ATOM   1824  HD3 LYS   123      63.922  98.238  68.403  1.00  0.00           H  
ATOM   1825  CE  LYS   123      62.032  98.950  69.042  1.00  0.00           C  
ATOM   1826  HE2 LYS   123      61.939  99.623  68.188  1.00  0.00           H  
ATOM   1827  HE3 LYS   123      61.034  98.568  69.255  1.00  0.00           H  
ATOM   1828  NZ  LYS   123      62.557  99.655  70.185  1.00  0.00           N  
ATOM   1829  HZ1 LYS   123      61.924 100.445  70.427  1.00  0.00           H  
ATOM   1830  HZ2 LYS   123      62.625  99.004  70.992  1.00  0.00           H  
ATOM   1831  HZ3 LYS   123      63.502 100.026  69.959  1.00  0.00           H  
ATOM   1832  C   LYS   123      62.105  96.145  64.771  1.00  0.00           C  
ATOM   1833  O   LYS   123      60.890  95.934  64.750  1.00  0.00           O  
ATOM   1834  N   GLN   124      62.767  97.030  64.068  1.00  0.00           N  
ATOM   1835  H   GLN   124      63.786  97.066  64.071  1.00  0.00           H  
ATOM   1836  CA  GLN   124      62.162  98.077  63.193  1.00  0.00           C  
ATOM   1837  HA  GLN   124      61.316  98.546  63.696  1.00  0.00           H  
ATOM   1838  CB  GLN   124      63.140  99.245  62.984  1.00  0.00           C  
ATOM   1839  HB2 GLN   124      63.567  99.533  63.946  1.00  0.00           H  
ATOM   1840  HB3 GLN   124      63.966  98.912  62.355  1.00  0.00           H  
ATOM   1841  CG  GLN   124      62.469 100.483  62.334  1.00  0.00           C  
ATOM   1842  HG2 GLN   124      63.250 101.045  61.822  1.00  0.00           H  
ATOM   1843  HG3 GLN   124      61.785 100.117  61.569  1.00  0.00           H  
ATOM   1844  CD  GLN   124      61.718 101.439  63.173  1.00  0.00           C  
ATOM   1845  OE1 GLN   124      61.875 101.579  64.350  1.00  0.00           O  
ATOM   1846  NE2 GLN   124      60.757 102.106  62.661  1.00  0.00           N  
ATOM   1847 HE21 GLN   124      60.563 102.038  61.663  1.00  0.00           H  
ATOM   1848 HE22 GLN   124      60.183 102.708  63.252  1.00  0.00           H  
ATOM   1849  C   GLN   124      61.498  97.474  61.951  1.00  0.00           C  
ATOM   1850  O   GLN   124      60.418  97.890  61.569  1.00  0.00           O  
ATOM   1851  N   VAL   125      62.118  96.435  61.364  1.00  0.00           N  
ATOM   1852  H   VAL   125      63.102  96.235  61.549  1.00  0.00           H  
ATOM   1853  CA  VAL   125      61.543  95.492  60.439  1.00  0.00           C  
ATOM   1854  HA  VAL   125      61.311  96.083  59.551  1.00  0.00           H  
ATOM   1855  CB  VAL   125      62.506  94.416  59.871  1.00  0.00           C  
ATOM   1856  HB  VAL   125      63.078  93.978  60.687  1.00  0.00           H  
ATOM   1857  CG1 VAL   125      61.816  93.194  59.168  1.00  0.00           C  
ATOM   1858 HG11 VAL   125      62.581  92.504  58.808  1.00  0.00           H  
ATOM   1859 HG12 VAL   125      61.170  92.681  59.880  1.00  0.00           H  
ATOM   1860 HG13 VAL   125      61.221  93.547  58.326  1.00  0.00           H  
ATOM   1861  CG2 VAL   125      63.300  95.194  58.798  1.00  0.00           C  
ATOM   1862 HG21 VAL   125      64.020  94.527  58.323  1.00  0.00           H  
ATOM   1863 HG22 VAL   125      62.613  95.582  58.045  1.00  0.00           H  
ATOM   1864 HG23 VAL   125      63.828  96.025  59.267  1.00  0.00           H  
ATOM   1865  C   VAL   125      60.250  94.921  60.968  1.00  0.00           C  
ATOM   1866  O   VAL   125      59.221  95.043  60.265  1.00  0.00           O  
ATOM   1867  N   LEU   126      60.249  94.252  62.096  1.00  0.00           N  
ATOM   1868  H   LEU   126      61.080  94.008  62.636  1.00  0.00           H  
ATOM   1869  CA  LEU   126      58.944  93.790  62.675  1.00  0.00           C  
ATOM   1870  HA  LEU   126      58.523  93.190  61.869  1.00  0.00           H  
ATOM   1871  CB  LEU   126      59.058  92.791  63.943  1.00  0.00           C  
ATOM   1872  HB2 LEU   126      59.548  93.330  64.754  1.00  0.00           H  
ATOM   1873  HB3 LEU   126      58.049  92.557  64.279  1.00  0.00           H  
ATOM   1874  CG  LEU   126      59.823  91.443  63.726  1.00  0.00           C  
ATOM   1875  HG  LEU   126      60.800  91.683  63.307  1.00  0.00           H  
ATOM   1876  CD1 LEU   126      60.098  90.691  65.018  1.00  0.00           C  
ATOM   1877 HD11 LEU   126      60.630  89.767  64.795  1.00  0.00           H  
ATOM   1878 HD12 LEU   126      60.708  91.311  65.676  1.00  0.00           H  
ATOM   1879 HD13 LEU   126      59.155  90.457  65.512  1.00  0.00           H  
ATOM   1880  CD2 LEU   126      59.030  90.577  62.766  1.00  0.00           C  
ATOM   1881 HD21 LEU   126      59.555  89.634  62.610  1.00  0.00           H  
ATOM   1882 HD22 LEU   126      58.044  90.377  63.187  1.00  0.00           H  
ATOM   1883 HD23 LEU   126      58.921  91.095  61.814  1.00  0.00           H  
ATOM   1884  C   LEU   126      57.960  94.960  62.977  1.00  0.00           C  
ATOM   1885  O   LEU   126      56.758  94.819  62.853  1.00  0.00           O  
ATOM   1886  N   LYS   127      58.415  96.063  63.530  1.00  0.00           N  
ATOM   1887  H   LYS   127      59.403  96.264  63.683  1.00  0.00           H  
ATOM   1888  CA  LYS   127      57.492  97.123  63.985  1.00  0.00           C  
ATOM   1889  HA  LYS   127      56.590  96.759  64.478  1.00  0.00           H  
ATOM   1890  CB  LYS   127      58.379  97.956  64.986  1.00  0.00           C  
ATOM   1891  HB2 LYS   127      58.619  97.330  65.844  1.00  0.00           H  
ATOM   1892  HB3 LYS   127      59.322  98.201  64.496  1.00  0.00           H  
ATOM   1893  CG  LYS   127      57.732  99.267  65.496  1.00  0.00           C  
ATOM   1894  HG2 LYS   127      58.508  99.951  65.838  1.00  0.00           H  
ATOM   1895  HG3 LYS   127      57.212  99.761  64.674  1.00  0.00           H  
ATOM   1896  CD  LYS   127      56.773  98.998  66.607  1.00  0.00           C  
ATOM   1897  HD2 LYS   127      56.189  98.097  66.416  1.00  0.00           H  
ATOM   1898  HD3 LYS   127      57.297  98.842  67.550  1.00  0.00           H  
ATOM   1899  CE  LYS   127      55.863 100.258  66.668  1.00  0.00           C  
ATOM   1900  HE2 LYS   127      56.324 101.010  67.308  1.00  0.00           H  
ATOM   1901  HE3 LYS   127      55.777 100.695  65.673  1.00  0.00           H  
ATOM   1902  NZ  LYS   127      54.482  99.924  67.194  1.00  0.00           N  
ATOM   1903  HZ1 LYS   127      53.902 100.788  67.221  1.00  0.00           H  
ATOM   1904  HZ2 LYS   127      54.033  99.226  66.570  1.00  0.00           H  
ATOM   1905  HZ3 LYS   127      54.562  99.531  68.153  1.00  0.00           H  
ATOM   1906  C   LYS   127      56.907  97.915  62.801  1.00  0.00           C  
ATOM   1907  O   LYS   127      55.738  98.343  62.897  1.00  0.00           O  
ATOM   1908  N   ALA   128      57.634  98.194  61.690  1.00  0.00           N  
ATOM   1909  H   ALA   128      58.568  97.817  61.526  1.00  0.00           H  
ATOM   1910  CA  ALA   128      57.150  99.073  60.605  1.00  0.00           C  
ATOM   1911  HA  ALA   128      56.069  98.944  60.546  1.00  0.00           H  
ATOM   1912  CB  ALA   128      57.602 100.458  60.988  1.00  0.00           C  
ATOM   1913  HB1 ALA   128      57.278 101.170  60.228  1.00  0.00           H  
ATOM   1914  HB2 ALA   128      57.167 100.731  61.949  1.00  0.00           H  
ATOM   1915  HB3 ALA   128      58.689 100.479  61.062  1.00  0.00           H  
ATOM   1916  C   ALA   128      57.563  98.741  59.164  1.00  0.00           C  
ATOM   1917  O   ALA   128      57.198  99.386  58.193  1.00  0.00           O  
ATOM   1918  N   GLY   129      58.380  97.677  58.987  1.00  0.00           N  
ATOM   1919  H   GLY   129      58.769  97.174  59.785  1.00  0.00           H  
ATOM   1920  CA  GLY   129      58.810  97.110  57.738  1.00  0.00           C  
ATOM   1921  HA2 GLY   129      58.916  97.912  57.008  1.00  0.00           H  
ATOM   1922  HA3 GLY   129      59.800  96.672  57.876  1.00  0.00           H  
ATOM   1923  C   GLY   129      57.839  95.996  57.135  1.00  0.00           C  
ATOM   1924  O   GLY   129      58.282  95.119  56.337  1.00  0.00           O  
ATOM   1925  N   GLY   130      56.615  95.969  57.636  1.00  0.00           N  
ATOM   1926  H   GLY   130      56.373  96.485  58.484  1.00  0.00           H  
ATOM   1927  CA  GLY   130      55.466  95.235  57.081  1.00  0.00           C  
ATOM   1928  HA2 GLY   130      54.562  95.624  57.551  1.00  0.00           H  
ATOM   1929  HA3 GLY   130      55.399  95.471  56.019  1.00  0.00           H  
ATOM   1930  C   GLY   130      55.455  93.718  57.226  1.00  0.00           C  
ATOM   1931  O   GLY   130      54.425  93.216  56.913  1.00  0.00           O  
ATOM   1932  N   MET   131      56.447  93.087  57.765  1.00  0.00           N  
ATOM   1933  H   MET   131      57.221  93.602  58.184  1.00  0.00           H  
ATOM   1934  CA  MET   131      56.657  91.582  57.885  1.00  0.00           C  
ATOM   1935  HA  MET   131      56.474  91.000  56.982  1.00  0.00           H  
ATOM   1936  CB  MET   131      58.146  91.338  58.200  1.00  0.00           C  
ATOM   1937  HB2 MET   131      58.766  91.714  57.386  1.00  0.00           H  
ATOM   1938  HB3 MET   131      58.432  91.885  59.098  1.00  0.00           H  
ATOM   1939  CG  MET   131      58.394  89.815  58.401  1.00  0.00           C  
ATOM   1940  HG2 MET   131      57.631  89.431  59.077  1.00  0.00           H  
ATOM   1941  HG3 MET   131      58.250  89.318  57.442  1.00  0.00           H  
ATOM   1942  SD  MET   131      59.999  89.343  59.041  1.00  0.00           S  
ATOM   1943  CE  MET   131      61.049  89.854  57.676  1.00  0.00           C  
ATOM   1944  HE1 MET   131      62.088  89.628  57.913  1.00  0.00           H  
ATOM   1945  HE2 MET   131      60.757  89.316  56.772  1.00  0.00           H  
ATOM   1946  HE3 MET   131      60.937  90.925  57.511  1.00  0.00           H  
ATOM   1947  C   MET   131      55.653  91.116  58.918  1.00  0.00           C  
ATOM   1948  O   MET   131      55.104  90.035  58.787  1.00  0.00           O  
ATOM   1949  N   LEU   132      55.575  91.754  60.115  1.00  0.00           N  
ATOM   1950  H   LEU   132      56.153  92.562  60.351  1.00  0.00           H  
ATOM   1951  CA  LEU   132      54.688  91.369  61.161  1.00  0.00           C  
ATOM   1952  HA  LEU   132      54.669  90.280  61.104  1.00  0.00           H  
ATOM   1953  CB  LEU   132      55.248  91.828  62.576  1.00  0.00           C  
ATOM   1954  HB2 LEU   132      56.329  91.698  62.608  1.00  0.00           H  
ATOM   1955  HB3 LEU   132      55.050  92.889  62.727  1.00  0.00           H  
ATOM   1956  CG  LEU   132      54.560  90.971  63.747  1.00  0.00           C  
ATOM   1957  HG  LEU   132      53.491  90.857  63.566  1.00  0.00           H  
ATOM   1958  CD1 LEU   132      55.180  89.600  63.825  1.00  0.00           C  
ATOM   1959 HD11 LEU   132      54.704  89.030  64.623  1.00  0.00           H  
ATOM   1960 HD12 LEU   132      55.038  89.084  62.875  1.00  0.00           H  
ATOM   1961 HD13 LEU   132      56.246  89.694  64.031  1.00  0.00           H  
ATOM   1962  CD2 LEU   132      54.842  91.691  65.013  1.00  0.00           C  
ATOM   1963 HD21 LEU   132      54.395  91.150  65.847  1.00  0.00           H  
ATOM   1964 HD22 LEU   132      55.920  91.760  65.160  1.00  0.00           H  
ATOM   1965 HD23 LEU   132      54.418  92.695  64.963  1.00  0.00           H  
ATOM   1966  C   LEU   132      53.221  91.755  60.986  1.00  0.00           C  
ATOM   1967  O   LEU   132      52.262  91.073  61.336  1.00  0.00           O  
ATOM   1968  N   GLU   133      53.065  92.906  60.278  1.00  0.00           N  
ATOM   1969  H   GLU   133      53.851  93.516  60.052  1.00  0.00           H  
ATOM   1970  CA  GLU   133      51.778  93.412  59.758  1.00  0.00           C  
ATOM   1971  HA  GLU   133      51.045  93.397  60.564  1.00  0.00           H  
ATOM   1972  CB  GLU   133      51.881  94.891  59.321  1.00  0.00           C  
ATOM   1973  HB2 GLU   133      52.541  95.437  59.995  1.00  0.00           H  
ATOM   1974  HB3 GLU   133      52.316  94.958  58.324  1.00  0.00           H  
ATOM   1975  CG  GLU   133      50.492  95.515  59.327  1.00  0.00           C  
ATOM   1976  HG2 GLU   133      50.528  96.483  58.827  1.00  0.00           H  
ATOM   1977  HG3 GLU   133      49.810  94.886  58.755  1.00  0.00           H  
ATOM   1978  CD  GLU   133      49.959  95.694  60.696  1.00  0.00           C  
ATOM   1979  OE1 GLU   133      48.759  96.130  60.619  1.00  0.00           O  
ATOM   1980  OE2 GLU   133      50.693  95.645  61.706  1.00  0.00           O  
ATOM   1981  C   GLU   133      51.258  92.500  58.665  1.00  0.00           C  
ATOM   1982  O   GLU   133      50.102  92.326  58.617  1.00  0.00           O  
ATOM   1983  N   ARG   134      52.097  91.905  57.770  1.00  0.00           N  
ATOM   1984  H   ARG   134      53.088  92.137  57.710  1.00  0.00           H  
ATOM   1985  CA  ARG   134      51.693  90.888  56.807  1.00  0.00           C  
ATOM   1986  HA  ARG   134      50.770  91.121  56.278  1.00  0.00           H  
ATOM   1987  CB  ARG   134      52.616  90.800  55.605  1.00  0.00           C  
ATOM   1988  HB2 ARG   134      52.634  91.758  55.085  1.00  0.00           H  
ATOM   1989  HB3 ARG   134      53.635  90.597  55.937  1.00  0.00           H  
ATOM   1990  CG  ARG   134      52.172  89.742  54.683  1.00  0.00           C  
ATOM   1991  HG2 ARG   134      52.059  88.799  55.219  1.00  0.00           H  
ATOM   1992  HG3 ARG   134      51.196  89.991  54.266  1.00  0.00           H  
ATOM   1993  CD  ARG   134      53.219  89.583  53.538  1.00  0.00           C  
ATOM   1994  HD2 ARG   134      52.906  88.760  52.895  1.00  0.00           H  
ATOM   1995  HD3 ARG   134      53.202  90.487  52.928  1.00  0.00           H  
ATOM   1996  NE  ARG   134      54.592  89.340  53.961  1.00  0.00           N  
ATOM   1997  HE  ARG   134      54.745  88.470  54.470  1.00  0.00           H  
ATOM   1998  CZ  ARG   134      55.655  90.073  53.783  1.00  0.00           C  
ATOM   1999  NH1 ARG   134      56.623  89.924  54.568  1.00  0.00           N  
ATOM   2000 HH11 ARG   134      56.566  89.240  55.324  1.00  0.00           H  
ATOM   2001 HH12 ARG   134      57.468  90.484  54.451  1.00  0.00           H  
ATOM   2002  NH2 ARG   134      55.696  90.923  52.817  1.00  0.00           N  
ATOM   2003 HH21 ARG   134      54.897  91.023  52.191  1.00  0.00           H  
ATOM   2004 HH22 ARG   134      56.527  91.498  52.677  1.00  0.00           H  
ATOM   2005  C   ARG   134      51.439  89.614  57.655  1.00  0.00           C  
ATOM   2006  O   ARG   134      50.437  88.972  57.452  1.00  0.00           O  
ATOM   2007  N   GLY   135      52.361  89.308  58.559  1.00  0.00           N  
ATOM   2008  H   GLY   135      53.223  89.841  58.675  1.00  0.00           H  
ATOM   2009  CA  GLY   135      52.242  88.195  59.467  1.00  0.00           C  
ATOM   2010  HA2 GLY   135      52.453  88.530  60.483  1.00  0.00           H  
ATOM   2011  HA3 GLY   135      51.217  87.826  59.459  1.00  0.00           H  
ATOM   2012  C   GLY   135      53.166  87.099  59.106  1.00  0.00           C  
ATOM   2013  O   GLY   135      53.171  86.067  59.827  1.00  0.00           O  
ATOM   2014  N   THR   136      53.936  87.293  58.049  1.00  0.00           N  
ATOM   2015  H   THR   136      53.977  88.197  57.580  1.00  0.00           H  
ATOM   2016  CA  THR   136      54.795  86.312  57.419  1.00  0.00           C  
ATOM   2017  HA  THR   136      54.974  85.549  58.177  1.00  0.00           H  
ATOM   2018  CB  THR   136      54.104  85.709  56.198  1.00  0.00           C  
ATOM   2019  HB  THR   136      54.762  84.894  55.901  1.00  0.00           H  
ATOM   2020  CG2 THR   136      52.670  85.190  56.482  1.00  0.00           C  
ATOM   2021 HG21 THR   136      52.244  84.776  55.569  1.00  0.00           H  
ATOM   2022 HG22 THR   136      52.709  84.413  57.247  1.00  0.00           H  
ATOM   2023 HG23 THR   136      52.047  86.013  56.833  1.00  0.00           H  
ATOM   2024  OG1 THR   136      53.907  86.709  55.176  1.00  0.00           O  
ATOM   2025  HG1 THR   136      53.465  86.302  54.402  1.00  0.00           H  
ATOM   2026  C   THR   136      56.171  86.845  57.017  1.00  0.00           C  
ATOM   2027  O   THR   136      56.172  88.048  56.625  1.00  0.00           O  
ATOM   2028  N   GLY   137      57.242  85.964  57.085  1.00  0.00           N  
ATOM   2029  H   GLY   137      57.164  84.988  57.367  1.00  0.00           H  
ATOM   2030  CA  GLY   137      58.629  86.404  56.735  1.00  0.00           C  
ATOM   2031  HA2 GLY   137      58.696  86.568  55.660  1.00  0.00           H  
ATOM   2032  HA3 GLY   137      58.838  87.359  57.217  1.00  0.00           H  
ATOM   2033  C   GLY   137      59.692  85.375  57.161  1.00  0.00           C  
ATOM   2034  O   GLY   137      59.528  84.413  57.899  1.00  0.00           O  
ATOM   2035  N   ARG   138      60.979  85.604  56.802  1.00  0.00           N  
ATOM   2036  H   ARG   138      61.221  86.347  56.146  1.00  0.00           H  
ATOM   2037  CA  ARG   138      62.149  84.885  57.254  1.00  0.00           C  
ATOM   2038  HA  ARG   138      61.794  84.292  58.096  1.00  0.00           H  
ATOM   2039  CB  ARG   138      62.731  83.916  56.162  1.00  0.00           C  
ATOM   2040  HB2 ARG   138      63.135  84.518  55.347  1.00  0.00           H  
ATOM   2041  HB3 ARG   138      63.567  83.369  56.598  1.00  0.00           H  
ATOM   2042  CG  ARG   138      61.710  82.867  55.552  1.00  0.00           C  
ATOM   2043  HG2 ARG   138      60.731  83.307  55.363  1.00  0.00           H  
ATOM   2044  HG3 ARG   138      62.061  82.454  54.606  1.00  0.00           H  
ATOM   2045  CD  ARG   138      61.665  81.825  56.648  1.00  0.00           C  
ATOM   2046  HD2 ARG   138      62.641  81.351  56.764  1.00  0.00           H  
ATOM   2047  HD3 ARG   138      61.419  82.287  57.604  1.00  0.00           H  
ATOM   2048  NE  ARG   138      60.650  80.829  56.280  1.00  0.00           N  
ATOM   2049  HE  ARG   138      61.036  79.945  55.946  1.00  0.00           H  
ATOM   2050  CZ  ARG   138      59.323  80.866  56.304  1.00  0.00           C  
ATOM   2051  NH1 ARG   138      58.690  81.809  56.970  1.00  0.00           N  
ATOM   2052 HH11 ARG   138      59.219  82.521  57.475  1.00  0.00           H  
ATOM   2053 HH12 ARG   138      57.670  81.829  56.981  1.00  0.00           H  
ATOM   2054  NH2 ARG   138      58.720  79.982  55.598  1.00  0.00           N  
ATOM   2055 HH21 ARG   138      59.259  79.301  55.062  1.00  0.00           H  
ATOM   2056 HH22 ARG   138      57.700  79.958  55.573  1.00  0.00           H  
ATOM   2057  C   ARG   138      63.270  85.812  57.740  1.00  0.00           C  
ATOM   2058  O   ARG   138      63.540  86.728  56.967  1.00  0.00           O  
ATOM   2059  N   ILE   139      63.924  85.467  58.809  1.00  0.00           N  
ATOM   2060  H   ILE   139      63.731  84.612  59.330  1.00  0.00           H  
ATOM   2061  CA  ILE   139      65.032  86.293  59.391  1.00  0.00           C  
ATOM   2062  HA  ILE   139      65.367  86.965  58.600  1.00  0.00           H  
ATOM   2063  CB  ILE   139      64.510  87.226  60.577  1.00  0.00           C  
ATOM   2064  HB  ILE   139      64.139  86.423  61.214  1.00  0.00           H  
ATOM   2065  CG2 ILE   139      65.560  87.963  61.310  1.00  0.00           C  
ATOM   2066 HG21 ILE   139      65.100  88.567  62.094  1.00  0.00           H  
ATOM   2067 HG22 ILE   139      66.256  87.255  61.759  1.00  0.00           H  
ATOM   2068 HG23 ILE   139      66.098  88.613  60.621  1.00  0.00           H  
ATOM   2069  CG1 ILE   139      63.236  88.088  60.377  1.00  0.00           C  
ATOM   2070 HG12 ILE   139      63.525  89.059  59.976  1.00  0.00           H  
ATOM   2071 HG13 ILE   139      62.599  87.613  59.630  1.00  0.00           H  
ATOM   2072  CD1 ILE   139      62.415  88.303  61.676  1.00  0.00           C  
ATOM   2073 HD11 ILE   139      61.541  88.915  61.456  1.00  0.00           H  
ATOM   2074 HD12 ILE   139      62.094  87.338  62.067  1.00  0.00           H  
ATOM   2075 HD13 ILE   139      63.034  88.808  62.418  1.00  0.00           H  
ATOM   2076  C   ILE   139      66.283  85.501  59.726  1.00  0.00           C  
ATOM   2077  O   ILE   139      66.256  84.496  60.430  1.00  0.00           O  
ATOM   2078  N   VAL   140      67.453  85.927  59.141  1.00  0.00           N  
ATOM   2079  H   VAL   140      67.489  86.780  58.584  1.00  0.00           H  
ATOM   2080  CA  VAL   140      68.721  85.282  59.214  1.00  0.00           C  
ATOM   2081  HA  VAL   140      68.596  84.511  59.974  1.00  0.00           H  
ATOM   2082  CB  VAL   140      69.144  84.499  57.911  1.00  0.00           C  
ATOM   2083  HB  VAL   140      69.590  85.238  57.246  1.00  0.00           H  
ATOM   2084  CG1 VAL   140      70.130  83.353  58.334  1.00  0.00           C  
ATOM   2085 HG11 VAL   140      70.438  82.795  57.451  1.00  0.00           H  
ATOM   2086 HG12 VAL   140      71.006  83.788  58.816  1.00  0.00           H  
ATOM   2087 HG13 VAL   140      69.628  82.682  59.032  1.00  0.00           H  
ATOM   2088  CG2 VAL   140      68.044  83.886  57.167  1.00  0.00           C  
ATOM   2089 HG21 VAL   140      68.439  83.373  56.291  1.00  0.00           H  
ATOM   2090 HG22 VAL   140      67.528  83.170  57.806  1.00  0.00           H  
ATOM   2091 HG23 VAL   140      67.345  84.659  56.849  1.00  0.00           H  
ATOM   2092  C   VAL   140      69.813  86.242  59.668  1.00  0.00           C  
ATOM   2093  O   VAL   140      70.296  87.134  58.893  1.00  0.00           O  
ATOM   2094  N   ASN   141      70.354  85.987  60.837  1.00  0.00           N  
ATOM   2095  H   ASN   141      70.052  85.227  61.446  1.00  0.00           H  
ATOM   2096  CA  ASN   141      71.447  86.773  61.373  1.00  0.00           C  
ATOM   2097  HA  ASN   141      71.469  87.794  60.993  1.00  0.00           H  
ATOM   2098  CB  ASN   141      71.265  86.813  62.881  1.00  0.00           C  
ATOM   2099  HB2 ASN   141      71.438  85.826  63.311  1.00  0.00           H  
ATOM   2100  HB3 ASN   141      71.991  87.489  63.335  1.00  0.00           H  
ATOM   2101  CG  ASN   141      69.816  87.291  63.188  1.00  0.00           C  
ATOM   2102  OD1 ASN   141      69.443  88.320  62.652  1.00  0.00           O  
ATOM   2103  ND2 ASN   141      68.968  86.609  63.916  1.00  0.00           N  
ATOM   2104 HD21 ASN   141      68.010  86.941  64.027  1.00  0.00           H  
ATOM   2105 HD22 ASN   141      69.264  85.747  64.372  1.00  0.00           H  
ATOM   2106  C   ASN   141      72.769  86.076  60.964  1.00  0.00           C  
ATOM   2107  O   ASN   141      72.889  84.864  61.250  1.00  0.00           O  
ATOM   2108  N   ILE   142      73.799  86.765  60.481  1.00  0.00           N  
ATOM   2109  H   ILE   142      73.811  87.777  60.361  1.00  0.00           H  
ATOM   2110  CA  ILE   142      75.031  86.077  60.076  1.00  0.00           C  
ATOM   2111  HA  ILE   142      74.816  85.058  59.753  1.00  0.00           H  
ATOM   2112  CB  ILE   142      75.720  86.777  58.874  1.00  0.00           C  
ATOM   2113  HB  ILE   142      75.851  87.816  59.180  1.00  0.00           H  
ATOM   2114  CG2 ILE   142      77.113  86.109  58.605  1.00  0.00           C  
ATOM   2115 HG21 ILE   142      77.596  86.601  57.762  1.00  0.00           H  
ATOM   2116 HG22 ILE   142      77.742  86.207  59.491  1.00  0.00           H  
ATOM   2117 HG23 ILE   142      76.973  85.053  58.377  1.00  0.00           H  
ATOM   2118  CG1 ILE   142      74.887  86.915  57.597  1.00  0.00           C  
ATOM   2119 HG12 ILE   142      74.082  87.625  57.789  1.00  0.00           H  
ATOM   2120 HG13 ILE   142      75.519  87.353  56.824  1.00  0.00           H  
ATOM   2121  CD1 ILE   142      74.267  85.628  57.039  1.00  0.00           C  
ATOM   2122 HD11 ILE   142      73.703  85.859  56.136  1.00  0.00           H  
ATOM   2123 HD12 ILE   142      75.058  84.917  56.802  1.00  0.00           H  
ATOM   2124 HD13 ILE   142      73.599  85.194  57.783  1.00  0.00           H  
ATOM   2125  C   ILE   142      75.941  86.133  61.297  1.00  0.00           C  
ATOM   2126  O   ILE   142      76.538  87.146  61.728  1.00  0.00           O  
ATOM   2127  N   ALA   143      75.982  85.081  62.140  1.00  0.00           N  
ATOM   2128  H   ALA   143      75.524  84.200  61.909  1.00  0.00           H  
ATOM   2129  CA  ALA   143      76.654  85.024  63.460  1.00  0.00           C  
ATOM   2130  HA  ALA   143      76.526  86.013  63.903  1.00  0.00           H  
ATOM   2131  CB  ALA   143      75.984  83.964  64.386  1.00  0.00           C  
ATOM   2132  HB1 ALA   143      76.499  83.944  65.348  1.00  0.00           H  
ATOM   2133  HB2 ALA   143      74.938  84.225  64.540  1.00  0.00           H  
ATOM   2134  HB3 ALA   143      76.050  82.982  63.919  1.00  0.00           H  
ATOM   2135  C   ALA   143      78.217  84.779  63.364  1.00  0.00           C  
ATOM   2136  O   ALA   143      78.940  85.490  62.681  1.00  0.00           O  
ATOM   2137  N   SER   144      78.869  83.976  64.263  1.00  0.00           N  
ATOM   2138  H   SER   144      78.380  83.502  65.024  1.00  0.00           H  
ATOM   2139  CA  SER   144      80.317  83.701  64.250  1.00  0.00           C  
ATOM   2140  HA  SER   144      80.668  83.729  63.219  1.00  0.00           H  
ATOM   2141  CB  SER   144      81.093  84.753  65.107  1.00  0.00           C  
ATOM   2142  HB2 SER   144      80.838  85.753  64.757  1.00  0.00           H  
ATOM   2143  HB3 SER   144      80.759  84.684  66.143  1.00  0.00           H  
ATOM   2144  OG  SER   144      82.504  84.595  65.065  1.00  0.00           O  
ATOM   2145  HG  SER   144      82.929  85.472  64.958  1.00  0.00           H  
ATOM   2146  C   SER   144      80.550  82.289  64.944  1.00  0.00           C  
ATOM   2147  O   SER   144      79.597  81.802  65.619  1.00  0.00           O  
ATOM   2148  N   THR   145      81.785  81.741  64.869  1.00  0.00           N  
ATOM   2149  H   THR   145      82.463  82.011  64.158  1.00  0.00           H  
ATOM   2150  CA  THR   145      82.276  80.737  65.765  1.00  0.00           C  
ATOM   2151  HA  THR   145      81.629  79.865  65.667  1.00  0.00           H  
ATOM   2152  CB  THR   145      83.771  80.353  65.414  1.00  0.00           C  
ATOM   2153  HB  THR   145      84.160  79.812  66.277  1.00  0.00           H  
ATOM   2154  CG2 THR   145      83.894  79.386  64.270  1.00  0.00           C  
ATOM   2155 HG21 THR   145      84.946  79.171  64.088  1.00  0.00           H  
ATOM   2156 HG22 THR   145      83.371  78.461  64.517  1.00  0.00           H  
ATOM   2157 HG23 THR   145      83.454  79.825  63.376  1.00  0.00           H  
ATOM   2158  OG1 THR   145      84.519  81.435  65.250  1.00  0.00           O  
ATOM   2159  HG1 THR   145      85.438  81.169  65.036  1.00  0.00           H  
ATOM   2160  C   THR   145      82.272  81.278  67.223  1.00  0.00           C  
ATOM   2161  O   THR   145      81.847  80.595  68.153  1.00  0.00           O  
ATOM   2162  N   GLY   146      82.581  82.517  67.369  1.00  0.00           N  
ATOM   2163  H   GLY   146      83.038  83.014  66.604  1.00  0.00           H  
ATOM   2164  CA  GLY   146      82.376  83.443  68.551  1.00  0.00           C  
ATOM   2165  HA2 GLY   146      82.986  83.085  69.380  1.00  0.00           H  
ATOM   2166  HA3 GLY   146      82.750  84.432  68.283  1.00  0.00           H  
ATOM   2167  C   GLY   146      80.913  83.589  69.045  1.00  0.00           C  
ATOM   2168  O   GLY   146      80.643  84.251  70.072  1.00  0.00           O  
ATOM   2169  N   GLY   147      79.957  82.836  68.430  1.00  0.00           N  
ATOM   2170  H   GLY   147      80.090  82.330  67.555  1.00  0.00           H  
ATOM   2171  CA  GLY   147      78.621  82.712  69.027  1.00  0.00           C  
ATOM   2172  HA2 GLY   147      78.395  83.606  69.607  1.00  0.00           H  
ATOM   2173  HA3 GLY   147      77.873  82.647  68.237  1.00  0.00           H  
ATOM   2174  C   GLY   147      78.528  81.484  69.921  1.00  0.00           C  
ATOM   2175  O   GLY   147      77.513  81.387  70.628  1.00  0.00           O  
ATOM   2176  N   LYS   148      79.521  80.533  69.889  1.00  0.00           N  
ATOM   2177  H   LYS   148      80.393  80.658  69.374  1.00  0.00           H  
ATOM   2178  CA  LYS   148      79.433  79.237  70.595  1.00  0.00           C  
ATOM   2179  HA  LYS   148      78.718  79.285  71.417  1.00  0.00           H  
ATOM   2180  CB  LYS   148      78.938  78.161  69.573  1.00  0.00           C  
ATOM   2181  HB2 LYS   148      79.311  78.406  68.579  1.00  0.00           H  
ATOM   2182  HB3 LYS   148      79.355  77.190  69.838  1.00  0.00           H  
ATOM   2183  CG  LYS   148      77.397  78.066  69.535  1.00  0.00           C  
ATOM   2184  HG2 LYS   148      77.048  77.957  70.562  1.00  0.00           H  
ATOM   2185  HG3 LYS   148      77.017  79.019  69.169  1.00  0.00           H  
ATOM   2186  CD  LYS   148      76.737  76.942  68.691  1.00  0.00           C  
ATOM   2187  HD2 LYS   148      77.188  75.983  68.948  1.00  0.00           H  
ATOM   2188  HD3 LYS   148      75.679  76.873  68.944  1.00  0.00           H  
ATOM   2189  CE  LYS   148      76.890  77.193  67.169  1.00  0.00           C  
ATOM   2190  HE2 LYS   148      76.350  78.093  66.879  1.00  0.00           H  
ATOM   2191  HE3 LYS   148      77.939  77.354  66.917  1.00  0.00           H  
ATOM   2192  NZ  LYS   148      76.357  76.006  66.426  1.00  0.00           N  
ATOM   2193  HZ1 LYS   148      76.759  75.988  65.466  1.00  0.00           H  
ATOM   2194  HZ2 LYS   148      76.620  75.135  66.929  1.00  0.00           H  
ATOM   2195  HZ3 LYS   148      75.320  76.072  66.365  1.00  0.00           H  
ATOM   2196  C   LYS   148      80.804  78.877  71.234  1.00  0.00           C  
ATOM   2197  O   LYS   148      80.878  78.507  72.385  1.00  0.00           O  
ATOM   2198  N   GLN   149      81.825  78.992  70.419  1.00  0.00           N  
ATOM   2199  H   GLN   149      81.746  78.945  69.403  1.00  0.00           H  
ATOM   2200  CA  GLN   149      83.170  79.198  70.894  1.00  0.00           C  
ATOM   2201  HA  GLN   149      83.322  78.452  71.674  1.00  0.00           H  
ATOM   2202  CB  GLN   149      84.273  78.905  69.843  1.00  0.00           C  
ATOM   2203  HB2 GLN   149      84.131  79.588  69.005  1.00  0.00           H  
ATOM   2204  HB3 GLN   149      85.237  79.145  70.290  1.00  0.00           H  
ATOM   2205  CG  GLN   149      84.355  77.403  69.256  1.00  0.00           C  
ATOM   2206  HG2 GLN   149      84.910  76.775  69.951  1.00  0.00           H  
ATOM   2207  HG3 GLN   149      83.348  76.988  69.185  1.00  0.00           H  
ATOM   2208  CD  GLN   149      85.023  77.342  67.876  1.00  0.00           C  
ATOM   2209  OE1 GLN   149      84.419  76.976  66.866  1.00  0.00           O  
ATOM   2210  NE2 GLN   149      86.168  78.017  67.761  1.00  0.00           N  
ATOM   2211 HE21 GLN   149      86.668  78.320  68.597  1.00  0.00           H  
ATOM   2212 HE22 GLN   149      86.545  78.229  66.838  1.00  0.00           H  
ATOM   2213  C   GLN   149      83.335  80.620  71.530  1.00  0.00           C  
ATOM   2214  O   GLN   149      82.693  81.541  71.152  1.00  0.00           O  
ATOM   2215  N   GLY   150      84.228  80.756  72.522  1.00  0.00           N  
ATOM   2216  H   GLY   150      84.483  80.011  73.169  1.00  0.00           H  
ATOM   2217  CA  GLY   150      84.921  82.029  72.749  1.00  0.00           C  
ATOM   2218  HA2 GLY   150      84.251  82.861  72.532  1.00  0.00           H  
ATOM   2219  HA3 GLY   150      85.207  82.114  73.798  1.00  0.00           H  
ATOM   2220  C   GLY   150      86.180  82.121  71.852  1.00  0.00           C  
ATOM   2221  O   GLY   150      87.101  81.326  71.944  1.00  0.00           O  
ATOM   2222  N   VAL   151      86.277  83.131  71.012  1.00  0.00           N  
ATOM   2223  H   VAL   151      85.515  83.775  70.800  1.00  0.00           H  
ATOM   2224  CA  VAL   151      87.561  83.418  70.281  1.00  0.00           C  
ATOM   2225  HA  VAL   151      88.031  82.532  69.851  1.00  0.00           H  
ATOM   2226  CB  VAL   151      87.218  84.423  69.136  1.00  0.00           C  
ATOM   2227  HB  VAL   151      86.782  85.321  69.571  1.00  0.00           H  
ATOM   2228  CG1 VAL   151      88.449  84.853  68.375  1.00  0.00           C  
ATOM   2229 HG11 VAL   151      88.165  85.551  67.588  1.00  0.00           H  
ATOM   2230 HG12 VAL   151      89.148  85.339  69.057  1.00  0.00           H  
ATOM   2231 HG13 VAL   151      88.927  83.979  67.930  1.00  0.00           H  
ATOM   2232  CG2 VAL   151      86.213  83.720  68.167  1.00  0.00           C  
ATOM   2233 HG21 VAL   151      85.956  84.401  67.355  1.00  0.00           H  
ATOM   2234 HG22 VAL   151      86.672  82.822  67.756  1.00  0.00           H  
ATOM   2235 HG23 VAL   151      85.310  83.449  68.713  1.00  0.00           H  
ATOM   2236  C   VAL   151      88.504  84.068  71.322  1.00  0.00           C  
ATOM   2237  O   VAL   151      88.036  85.115  71.820  1.00  0.00           O  
ATOM   2238  N   VAL   152      89.651  83.457  71.644  1.00  0.00           N  
ATOM   2239  H   VAL   152      89.992  82.626  71.160  1.00  0.00           H  
ATOM   2240  CA  VAL   152      90.564  83.921  72.750  1.00  0.00           C  
ATOM   2241  HA  VAL   152      89.957  84.198  73.612  1.00  0.00           H  
ATOM   2242  CB  VAL   152      91.551  82.734  73.215  1.00  0.00           C  
ATOM   2243  HB  VAL   152      90.943  81.854  73.421  1.00  0.00           H  
ATOM   2244  CG1 VAL   152      92.507  82.444  72.112  1.00  0.00           C  
ATOM   2245 HG11 VAL   152      93.180  81.643  72.417  1.00  0.00           H  
ATOM   2246 HG12 VAL   152      91.956  82.137  71.223  1.00  0.00           H  
ATOM   2247 HG13 VAL   152      93.088  83.339  71.888  1.00  0.00           H  
ATOM   2248  CG2 VAL   152      92.289  83.031  74.550  1.00  0.00           C  
ATOM   2249 HG21 VAL   152      92.936  82.191  74.804  1.00  0.00           H  
ATOM   2250 HG22 VAL   152      92.892  83.932  74.441  1.00  0.00           H  
ATOM   2251 HG23 VAL   152      91.559  83.179  75.345  1.00  0.00           H  
ATOM   2252  C   VAL   152      91.368  85.191  72.293  1.00  0.00           C  
ATOM   2253  O   VAL   152      91.562  85.443  71.137  1.00  0.00           O  
ATOM   2254  N   HIE   153      91.389  86.115  73.179  1.00  0.00           N  
ATOM   2255  H   HIE   153      90.945  85.863  74.050  1.00  0.00           H  
ATOM   2256  CA  HIE   153      91.809  87.522  72.986  1.00  0.00           C  
ATOM   2257  HA  HIE   153      91.608  88.070  73.906  1.00  0.00           H  
ATOM   2258  CB  HIE   153      93.330  87.671  72.638  1.00  0.00           C  
ATOM   2259  HB2 HIE   153      93.332  86.958  71.814  1.00  0.00           H  
ATOM   2260  HB3 HIE   153      93.685  88.639  72.282  1.00  0.00           H  
ATOM   2261  CG  HIE   153      94.341  87.185  73.627  1.00  0.00           C  
ATOM   2262  ND1 HIE   153      95.685  87.008  73.414  1.00  0.00           N  
ATOM   2263  CE1 HIE   153      96.253  86.861  74.638  1.00  0.00           C  
ATOM   2264  HE1 HIE   153      97.337  86.767  74.705  1.00  0.00           H  
ATOM   2265  NE2 HIE   153      95.309  86.861  75.586  1.00  0.00           N  
ATOM   2266  HE2 HIE   153      95.441  86.702  76.575  1.00  0.00           H  
ATOM   2267  CD2 HIE   153      94.101  87.122  74.983  1.00  0.00           C  
ATOM   2268  HD2 HIE   153      93.202  87.232  75.589  1.00  0.00           H  
ATOM   2269  C   HIE   153      90.912  88.300  72.012  1.00  0.00           C  
ATOM   2270  O   HIE   153      91.253  89.309  71.412  1.00  0.00           O  
ATOM   2271  N   ALA   154      89.641  87.874  71.895  1.00  0.00           N  
ATOM   2272  H   ALA   154      89.331  86.969  72.248  1.00  0.00           H  
ATOM   2273  CA  ALA   154      88.576  88.630  71.268  1.00  0.00           C  
ATOM   2274  HA  ALA   154      88.816  89.693  71.248  1.00  0.00           H  
ATOM   2275  CB  ALA   154      88.426  88.183  69.845  1.00  0.00           C  
ATOM   2276  HB1 ALA   154      87.625  88.748  69.368  1.00  0.00           H  
ATOM   2277  HB2 ALA   154      89.359  88.353  69.308  1.00  0.00           H  
ATOM   2278  HB3 ALA   154      88.182  87.120  69.821  1.00  0.00           H  
ATOM   2279  C   ALA   154      87.278  88.482  72.090  1.00  0.00           C  
ATOM   2280  O   ALA   154      86.225  87.994  71.696  1.00  0.00           O  
ATOM   2281  N   ALA   155      87.350  88.919  73.323  1.00  0.00           N  
ATOM   2282  H   ALA   155      88.190  89.371  73.687  1.00  0.00           H  
ATOM   2283  CA  ALA   155      86.300  88.831  74.307  1.00  0.00           C  
ATOM   2284  HA  ALA   155      86.009  87.786  74.195  1.00  0.00           H  
ATOM   2285  CB  ALA   155      86.812  89.123  75.731  1.00  0.00           C  
ATOM   2286  HB1 ALA   155      85.986  89.044  76.438  1.00  0.00           H  
ATOM   2287  HB2 ALA   155      87.585  88.402  75.995  1.00  0.00           H  
ATOM   2288  HB3 ALA   155      87.227  90.130  75.768  1.00  0.00           H  
ATOM   2289  C   ALA   155      84.976  89.615  74.057  1.00  0.00           C  
ATOM   2290  O   ALA   155      83.956  88.945  74.220  1.00  0.00           O  
ATOM   2291  N   PRO   156      85.034  90.849  73.545  1.00  0.00           N  
ATOM   2292  CD  PRO   156      86.139  91.777  73.267  1.00  0.00           C  
ATOM   2293  HD2 PRO   156      86.805  91.354  72.515  1.00  0.00           H  
ATOM   2294  HD3 PRO   156      86.733  91.936  74.167  1.00  0.00           H  
ATOM   2295  CG  PRO   156      85.556  93.102  72.776  1.00  0.00           C  
ATOM   2296  HG2 PRO   156      85.681  93.225  71.700  1.00  0.00           H  
ATOM   2297  HG3 PRO   156      86.037  93.956  73.252  1.00  0.00           H  
ATOM   2298  CB  PRO   156      84.063  92.987  73.170  1.00  0.00           C  
ATOM   2299  HB2 PRO   156      83.428  93.442  72.410  1.00  0.00           H  
ATOM   2300  HB3 PRO   156      83.870  93.515  74.105  1.00  0.00           H  
ATOM   2301  CA  PRO   156      83.755  91.521  73.314  1.00  0.00           C  
ATOM   2302  HA  PRO   156      83.082  91.323  74.149  1.00  0.00           H  
ATOM   2303  C   PRO   156      83.009  90.993  72.058  1.00  0.00           C  
ATOM   2304  O   PRO   156      81.851  91.064  72.052  1.00  0.00           O  
ATOM   2305  N   TYR   157      83.790  90.701  71.028  1.00  0.00           N  
ATOM   2306  H   TYR   157      84.795  90.872  71.033  1.00  0.00           H  
ATOM   2307  CA  TYR   157      83.315  90.111  69.793  1.00  0.00           C  
ATOM   2308  HA  TYR   157      82.592  90.763  69.301  1.00  0.00           H  
ATOM   2309  CB  TYR   157      84.536  89.901  68.849  1.00  0.00           C  
ATOM   2310  HB2 TYR   157      85.006  90.858  68.620  1.00  0.00           H  
ATOM   2311  HB3 TYR   157      85.290  89.285  69.338  1.00  0.00           H  
ATOM   2312  CG  TYR   157      84.056  89.237  67.583  1.00  0.00           C  
ATOM   2313  CD1 TYR   157      83.260  89.936  66.654  1.00  0.00           C  
ATOM   2314  HD1 TYR   157      83.000  90.967  66.843  1.00  0.00           H  
ATOM   2315  CE1 TYR   157      82.788  89.290  65.451  1.00  0.00           C  
ATOM   2316  HE1 TYR   157      82.170  89.817  64.741  1.00  0.00           H  
ATOM   2317  CZ  TYR   157      83.153  87.974  65.241  1.00  0.00           C  
ATOM   2318  OH  TYR   157      82.604  87.338  64.153  1.00  0.00           O  
ATOM   2319  HH  TYR   157      83.313  86.908  63.634  1.00  0.00           H  
ATOM   2320  CE2 TYR   157      83.999  87.293  66.055  1.00  0.00           C  
ATOM   2321  HE2 TYR   157      84.405  86.339  65.757  1.00  0.00           H  
ATOM   2322  CD2 TYR   157      84.341  87.876  67.327  1.00  0.00           C  
ATOM   2323  HD2 TYR   157      84.819  87.273  68.086  1.00  0.00           H  
ATOM   2324  C   TYR   157      82.619  88.763  70.112  1.00  0.00           C  
ATOM   2325  O   TYR   157      81.507  88.559  69.654  1.00  0.00           O  
ATOM   2326  N   SER   158      83.220  87.912  70.954  1.00  0.00           N  
ATOM   2327  H   SER   158      84.142  88.080  71.357  1.00  0.00           H  
ATOM   2328  CA  SER   158      82.598  86.632  71.388  1.00  0.00           C  
ATOM   2329  HA  SER   158      82.247  86.079  70.517  1.00  0.00           H  
ATOM   2330  CB  SER   158      83.632  85.700  72.072  1.00  0.00           C  
ATOM   2331  HB2 SER   158      83.894  86.113  73.047  1.00  0.00           H  
ATOM   2332  HB3 SER   158      83.173  84.727  72.250  1.00  0.00           H  
ATOM   2333  OG  SER   158      84.874  85.513  71.273  1.00  0.00           O  
ATOM   2334  HG  SER   158      85.423  86.323  71.328  1.00  0.00           H  
ATOM   2335  C   SER   158      81.387  86.941  72.267  1.00  0.00           C  
ATOM   2336  O   SER   158      80.388  86.328  72.048  1.00  0.00           O  
ATOM   2337  N   ALA   159      81.407  87.927  73.169  1.00  0.00           N  
ATOM   2338  H   ALA   159      82.189  88.557  73.340  1.00  0.00           H  
ATOM   2339  CA  ALA   159      80.223  88.144  73.996  1.00  0.00           C  
ATOM   2340  HA  ALA   159      79.849  87.174  74.323  1.00  0.00           H  
ATOM   2341  CB  ALA   159      80.691  89.025  75.171  1.00  0.00           C  
ATOM   2342  HB1 ALA   159      79.849  89.226  75.833  1.00  0.00           H  
ATOM   2343  HB2 ALA   159      81.472  88.506  75.727  1.00  0.00           H  
ATOM   2344  HB3 ALA   159      81.084  89.966  74.787  1.00  0.00           H  
ATOM   2345  C   ALA   159      78.973  88.689  73.292  1.00  0.00           C  
ATOM   2346  O   ALA   159      77.822  88.331  73.556  1.00  0.00           O  
ATOM   2347  N   SER   160      79.203  89.541  72.302  1.00  0.00           N  
ATOM   2348  H   SER   160      80.146  89.838  72.049  1.00  0.00           H  
ATOM   2349  CA  SER   160      78.174  90.153  71.464  1.00  0.00           C  
ATOM   2350  HA  SER   160      77.344  90.358  72.142  1.00  0.00           H  
ATOM   2351  CB  SER   160      78.668  91.452  70.847  1.00  0.00           C  
ATOM   2352  HB2 SER   160      77.879  91.861  70.217  1.00  0.00           H  
ATOM   2353  HB3 SER   160      78.846  92.173  71.643  1.00  0.00           H  
ATOM   2354  OG  SER   160      79.858  91.328  70.067  1.00  0.00           O  
ATOM   2355  HG  SER   160      80.632  91.245  70.663  1.00  0.00           H  
ATOM   2356  C   SER   160      77.621  89.225  70.362  1.00  0.00           C  
ATOM   2357  O   SER   160      76.407  89.148  70.349  1.00  0.00           O  
ATOM   2358  N   LYS   161      78.449  88.611  69.522  1.00  0.00           N  
ATOM   2359  H   LYS   161      79.435  88.829  69.387  1.00  0.00           H  
ATOM   2360  CA  LYS   161      77.903  87.508  68.705  1.00  0.00           C  
ATOM   2361  HA  LYS   161      77.182  88.022  68.068  1.00  0.00           H  
ATOM   2362  CB  LYS   161      78.918  86.835  67.806  1.00  0.00           C  
ATOM   2363  HB2 LYS   161      79.707  86.400  68.419  1.00  0.00           H  
ATOM   2364  HB3 LYS   161      78.437  86.015  67.273  1.00  0.00           H  
ATOM   2365  CG  LYS   161      79.528  87.775  66.815  1.00  0.00           C  
ATOM   2366  HG2 LYS   161      79.546  88.793  67.205  1.00  0.00           H  
ATOM   2367  HG3 LYS   161      80.560  87.497  66.601  1.00  0.00           H  
ATOM   2368  CD  LYS   161      78.689  87.691  65.584  1.00  0.00           C  
ATOM   2369  HD2 LYS   161      78.645  86.655  65.245  1.00  0.00           H  
ATOM   2370  HD3 LYS   161      77.668  87.992  65.820  1.00  0.00           H  
ATOM   2371  CE  LYS   161      79.238  88.585  64.436  1.00  0.00           C  
ATOM   2372  HE2 LYS   161      79.075  89.627  64.711  1.00  0.00           H  
ATOM   2373  HE3 LYS   161      80.317  88.436  64.377  1.00  0.00           H  
ATOM   2374  NZ  LYS   161      78.675  88.375  63.093  1.00  0.00           N  
ATOM   2375  HZ1 LYS   161      79.035  89.107  62.447  1.00  0.00           H  
ATOM   2376  HZ2 LYS   161      78.954  87.437  62.742  1.00  0.00           H  
ATOM   2377  HZ3 LYS   161      77.637  88.433  63.138  1.00  0.00           H  
ATOM   2378  C   LYS   161      77.155  86.442  69.516  1.00  0.00           C  
ATOM   2379  O   LYS   161      76.197  85.850  69.053  1.00  0.00           O  
ATOM   2380  N   HID   162      77.558  86.167  70.761  1.00  0.00           N  
ATOM   2381  H   HID   162      78.465  86.533  71.019  1.00  0.00           H  
ATOM   2382  CA  HID   162      76.862  85.238  71.726  1.00  0.00           C  
ATOM   2383  HA  HID   162      76.722  84.288  71.209  1.00  0.00           H  
ATOM   2384  CB  HID   162      77.567  84.983  73.003  1.00  0.00           C  
ATOM   2385  HB2 HID   162      78.337  85.752  73.029  1.00  0.00           H  
ATOM   2386  HB3 HID   162      76.963  85.041  73.909  1.00  0.00           H  
ATOM   2387  CG  HID   162      78.297  83.624  73.046  1.00  0.00           C  
ATOM   2388  ND1 HID   162      79.496  83.386  72.467  1.00  0.00           N  
ATOM   2389  HD1 HID   162      80.014  84.053  71.915  1.00  0.00           H  
ATOM   2390  CE1 HID   162      79.870  82.153  72.744  1.00  0.00           C  
ATOM   2391  HE1 HID   162      80.788  81.760  72.307  1.00  0.00           H  
ATOM   2392  NE2 HID   162      78.966  81.582  73.579  1.00  0.00           N  
ATOM   2393  CD2 HID   162      77.944  82.543  73.772  1.00  0.00           C  
ATOM   2394  HD2 HID   162      77.092  82.311  74.412  1.00  0.00           H  
ATOM   2395  C   HID   162      75.444  85.684  71.960  1.00  0.00           C  
ATOM   2396  O   HID   162      74.495  84.924  71.863  1.00  0.00           O  
ATOM   2397  N   GLY   163      75.302  86.975  72.232  1.00  0.00           N  
ATOM   2398  H   GLY   163      76.113  87.583  72.355  1.00  0.00           H  
ATOM   2399  CA  GLY   163      74.060  87.695  72.391  1.00  0.00           C  
ATOM   2400  HA2 GLY   163      73.492  87.272  73.222  1.00  0.00           H  
ATOM   2401  HA3 GLY   163      74.265  88.735  72.643  1.00  0.00           H  
ATOM   2402  C   GLY   163      73.198  87.623  71.058  1.00  0.00           C  
ATOM   2403  O   GLY   163      71.956  87.493  71.157  1.00  0.00           O  
ATOM   2404  N   VAL   164      73.683  87.566  69.841  1.00  0.00           N  
ATOM   2405  H   VAL   164      74.677  87.715  69.659  1.00  0.00           H  
ATOM   2406  CA  VAL   164      72.912  87.290  68.577  1.00  0.00           C  
ATOM   2407  HA  VAL   164      72.028  87.928  68.551  1.00  0.00           H  
ATOM   2408  CB  VAL   164      73.757  87.636  67.357  1.00  0.00           C  
ATOM   2409  HB  VAL   164      74.599  86.951  67.256  1.00  0.00           H  
ATOM   2410  CG1 VAL   164      72.915  87.530  66.097  1.00  0.00           C  
ATOM   2411 HG11 VAL   164      73.526  87.779  65.229  1.00  0.00           H  
ATOM   2412 HG12 VAL   164      72.538  86.512  65.996  1.00  0.00           H  
ATOM   2413 HG13 VAL   164      72.075  88.223  66.160  1.00  0.00           H  
ATOM   2414  CG2 VAL   164      74.243  89.080  67.546  1.00  0.00           C  
ATOM   2415 HG21 VAL   164      74.855  89.372  66.693  1.00  0.00           H  
ATOM   2416 HG22 VAL   164      73.384  89.746  67.622  1.00  0.00           H  
ATOM   2417 HG23 VAL   164      74.836  89.146  68.458  1.00  0.00           H  
ATOM   2418  C   VAL   164      72.405  85.811  68.550  1.00  0.00           C  
ATOM   2419  O   VAL   164      71.277  85.600  68.018  1.00  0.00           O  
ATOM   2420  N   VAL   165      73.102  84.856  69.126  1.00  0.00           N  
ATOM   2421  H   VAL   165      74.053  84.978  69.477  1.00  0.00           H  
ATOM   2422  CA  VAL   165      72.550  83.495  69.314  1.00  0.00           C  
ATOM   2423  HA  VAL   165      72.163  83.139  68.358  1.00  0.00           H  
ATOM   2424  CB  VAL   165      73.618  82.507  69.732  1.00  0.00           C  
ATOM   2425  HB  VAL   165      73.962  82.889  70.693  1.00  0.00           H  
ATOM   2426  CG1 VAL   165      73.079  81.060  69.931  1.00  0.00           C  
ATOM   2427 HG11 VAL   165      73.896  80.406  70.229  1.00  0.00           H  
ATOM   2428 HG12 VAL   165      72.312  81.062  70.707  1.00  0.00           H  
ATOM   2429 HG13 VAL   165      72.648  80.700  68.996  1.00  0.00           H  
ATOM   2430  CG2 VAL   165      74.832  82.451  68.732  1.00  0.00           C  
ATOM   2431 HG21 VAL   165      75.563  81.725  69.087  1.00  0.00           H  
ATOM   2432 HG22 VAL   165      74.477  82.156  67.745  1.00  0.00           H  
ATOM   2433 HG23 VAL   165      75.298  83.435  68.670  1.00  0.00           H  
ATOM   2434  C   VAL   165      71.441  83.546  70.282  1.00  0.00           C  
ATOM   2435  O   VAL   165      70.449  82.905  70.050  1.00  0.00           O  
ATOM   2436  N   GLY   166      71.492  84.376  71.373  1.00  0.00           N  
ATOM   2437  H   GLY   166      72.319  84.924  71.612  1.00  0.00           H  
ATOM   2438  CA  GLY   166      70.401  84.567  72.288  1.00  0.00           C  
ATOM   2439  HA2 GLY   166      70.171  83.611  72.762  1.00  0.00           H  
ATOM   2440  HA3 GLY   166      70.720  85.246  73.078  1.00  0.00           H  
ATOM   2441  C   GLY   166      69.126  85.118  71.651  1.00  0.00           C  
ATOM   2442  O   GLY   166      68.052  84.473  71.647  1.00  0.00           O  
ATOM   2443  N   PHE   167      69.216  86.165  70.845  1.00  0.00           N  
ATOM   2444  H   PHE   167      70.110  86.594  70.607  1.00  0.00           H  
ATOM   2445  CA  PHE   167      68.076  86.832  70.203  1.00  0.00           C  
ATOM   2446  HA  PHE   167      67.271  87.030  70.911  1.00  0.00           H  
ATOM   2447  CB  PHE   167      68.525  88.174  69.652  1.00  0.00           C  
ATOM   2448  HB2 PHE   167      68.812  88.806  70.492  1.00  0.00           H  
ATOM   2449  HB3 PHE   167      69.422  88.011  69.054  1.00  0.00           H  
ATOM   2450  CG  PHE   167      67.557  88.919  68.831  1.00  0.00           C  
ATOM   2451  CD1 PHE   167      66.460  89.574  69.406  1.00  0.00           C  
ATOM   2452  HD1 PHE   167      66.217  89.412  70.445  1.00  0.00           H  
ATOM   2453  CE1 PHE   167      65.648  90.477  68.594  1.00  0.00           C  
ATOM   2454  HE1 PHE   167      64.826  91.009  69.047  1.00  0.00           H  
ATOM   2455  CZ  PHE   167      65.922  90.657  67.254  1.00  0.00           C  
ATOM   2456  HZ  PHE   167      65.351  91.359  66.664  1.00  0.00           H  
ATOM   2457  CE2 PHE   167      66.981  89.890  66.658  1.00  0.00           C  
ATOM   2458  HE2 PHE   167      67.115  89.897  65.587  1.00  0.00           H  
ATOM   2459  CD2 PHE   167      67.841  89.136  67.468  1.00  0.00           C  
ATOM   2460  HD2 PHE   167      68.736  88.711  67.038  1.00  0.00           H  
ATOM   2461  C   PHE   167      67.541  85.886  69.094  1.00  0.00           C  
ATOM   2462  O   PHE   167      66.344  85.775  68.989  1.00  0.00           O  
ATOM   2463  N   THR   168      68.407  85.116  68.372  1.00  0.00           N  
ATOM   2464  H   THR   168      69.423  85.137  68.473  1.00  0.00           H  
ATOM   2465  CA  THR   168      67.909  84.183  67.375  1.00  0.00           C  
ATOM   2466  HA  THR   168      67.226  84.700  66.702  1.00  0.00           H  
ATOM   2467  CB  THR   168      69.147  83.634  66.674  1.00  0.00           C  
ATOM   2468  HB  THR   168      69.800  83.255  67.459  1.00  0.00           H  
ATOM   2469  CG2 THR   168      68.850  82.452  65.731  1.00  0.00           C  
ATOM   2470 HG21 THR   168      69.778  82.113  65.268  1.00  0.00           H  
ATOM   2471 HG22 THR   168      68.410  81.633  66.303  1.00  0.00           H  
ATOM   2472 HG23 THR   168      68.153  82.770  64.957  1.00  0.00           H  
ATOM   2473  OG1 THR   168      69.762  84.631  65.968  1.00  0.00           O  
ATOM   2474  HG1 THR   168      70.275  85.198  66.582  1.00  0.00           H  
ATOM   2475  C   THR   168      67.085  83.021  67.974  1.00  0.00           C  
ATOM   2476  O   THR   168      66.052  82.597  67.366  1.00  0.00           O  
ATOM   2477  N   LYS   169      67.401  82.563  69.174  1.00  0.00           N  
ATOM   2478  H   LYS   169      68.267  82.802  69.658  1.00  0.00           H  
ATOM   2479  CA  LYS   169      66.546  81.681  69.914  1.00  0.00           C  
ATOM   2480  HA  LYS   169      66.191  80.940  69.199  1.00  0.00           H  
ATOM   2481  CB  LYS   169      67.286  80.866  70.971  1.00  0.00           C  
ATOM   2482  HB2 LYS   169      67.839  81.543  71.621  1.00  0.00           H  
ATOM   2483  HB3 LYS   169      66.559  80.346  71.594  1.00  0.00           H  
ATOM   2484  CG  LYS   169      68.291  79.807  70.353  1.00  0.00           C  
ATOM   2485  HG2 LYS   169      67.755  79.187  69.634  1.00  0.00           H  
ATOM   2486  HG3 LYS   169      69.069  80.334  69.801  1.00  0.00           H  
ATOM   2487  CD  LYS   169      68.947  78.902  71.407  1.00  0.00           C  
ATOM   2488  HD2 LYS   169      69.333  79.502  72.231  1.00  0.00           H  
ATOM   2489  HD3 LYS   169      68.210  78.218  71.827  1.00  0.00           H  
ATOM   2490  CE  LYS   169      70.072  78.123  70.755  1.00  0.00           C  
ATOM   2491  HE2 LYS   169      69.715  77.685  69.823  1.00  0.00           H  
ATOM   2492  HE3 LYS   169      70.882  78.805  70.496  1.00  0.00           H  
ATOM   2493  NZ  LYS   169      70.585  77.071  71.616  1.00  0.00           N  
ATOM   2494  HZ1 LYS   169      71.353  76.566  71.128  1.00  0.00           H  
ATOM   2495  HZ2 LYS   169      70.951  77.489  72.496  1.00  0.00           H  
ATOM   2496  HZ3 LYS   169      69.821  76.404  71.843  1.00  0.00           H  
ATOM   2497  C   LYS   169      65.282  82.377  70.436  1.00  0.00           C  
ATOM   2498  O   LYS   169      64.163  81.842  70.312  1.00  0.00           O  
ATOM   2499  N   ALA   170      65.384  83.486  71.129  1.00  0.00           N  
ATOM   2500  H   ALA   170      66.246  84.033  71.154  1.00  0.00           H  
ATOM   2501  CA  ALA   170      64.323  84.076  71.935  1.00  0.00           C  
ATOM   2502  HA  ALA   170      63.844  83.289  72.517  1.00  0.00           H  
ATOM   2503  CB  ALA   170      64.913  85.122  72.856  1.00  0.00           C  
ATOM   2504  HB1 ALA   170      64.121  85.564  73.459  1.00  0.00           H  
ATOM   2505  HB2 ALA   170      65.652  84.657  73.510  1.00  0.00           H  
ATOM   2506  HB3 ALA   170      65.394  85.901  72.262  1.00  0.00           H  
ATOM   2507  C   ALA   170      63.255  84.764  71.004  1.00  0.00           C  
ATOM   2508  O   ALA   170      62.068  84.663  71.197  1.00  0.00           O  
ATOM   2509  N   LEU   171      63.707  85.385  69.890  1.00  0.00           N  
ATOM   2510  H   LEU   171      64.695  85.489  69.661  1.00  0.00           H  
ATOM   2511  CA  LEU   171      62.790  85.974  68.894  1.00  0.00           C  
ATOM   2512  HA  LEU   171      61.917  86.428  69.363  1.00  0.00           H  
ATOM   2513  CB  LEU   171      63.473  87.124  68.212  1.00  0.00           C  
ATOM   2514  HB2 LEU   171      63.795  87.852  68.957  1.00  0.00           H  
ATOM   2515  HB3 LEU   171      64.371  86.769  67.706  1.00  0.00           H  
ATOM   2516  CG  LEU   171      62.513  87.830  67.159  1.00  0.00           C  
ATOM   2517  HG  LEU   171      61.794  87.081  66.826  1.00  0.00           H  
ATOM   2518  CD1 LEU   171      61.879  89.032  67.782  1.00  0.00           C  
ATOM   2519 HD11 LEU   171      61.222  89.512  67.059  1.00  0.00           H  
ATOM   2520 HD12 LEU   171      61.299  88.726  68.653  1.00  0.00           H  
ATOM   2521 HD13 LEU   171      62.654  89.733  68.091  1.00  0.00           H  
ATOM   2522  CD2 LEU   171      63.345  88.431  66.013  1.00  0.00           C  
ATOM   2523 HD21 LEU   171      62.681  88.913  65.296  1.00  0.00           H  
ATOM   2524 HD22 LEU   171      64.041  89.168  66.416  1.00  0.00           H  
ATOM   2525 HD23 LEU   171      63.904  87.638  65.515  1.00  0.00           H  
ATOM   2526  C   LEU   171      62.131  84.889  68.018  1.00  0.00           C  
ATOM   2527  O   LEU   171      60.944  84.934  67.680  1.00  0.00           O  
ATOM   2528  N   GLY   172      62.836  83.793  67.772  1.00  0.00           N  
ATOM   2529  H   GLY   172      63.828  83.718  67.997  1.00  0.00           H  
ATOM   2530  CA  GLY   172      62.283  82.556  67.147  1.00  0.00           C  
ATOM   2531  HA2 GLY   172      61.862  82.811  66.175  1.00  0.00           H  
ATOM   2532  HA3 GLY   172      63.100  81.856  66.968  1.00  0.00           H  
ATOM   2533  C   GLY   172      61.223  81.868  67.975  1.00  0.00           C  
ATOM   2534  O   GLY   172      60.216  81.575  67.350  1.00  0.00           O  
ATOM   2535  N   LEU   173      61.327  81.694  69.278  1.00  0.00           N  
ATOM   2536  H   LEU   173      62.152  81.979  69.805  1.00  0.00           H  
ATOM   2537  CA  LEU   173      60.305  81.091  70.103  1.00  0.00           C  
ATOM   2538  HA  LEU   173      59.892  80.294  69.484  1.00  0.00           H  
ATOM   2539  CB  LEU   173      60.869  80.386  71.335  1.00  0.00           C  
ATOM   2540  HB2 LEU   173      61.336  81.146  71.961  1.00  0.00           H  
ATOM   2541  HB3 LEU   173      60.026  79.986  71.898  1.00  0.00           H  
ATOM   2542  CG  LEU   173      61.895  79.234  71.155  1.00  0.00           C  
ATOM   2543  HG  LEU   173      62.818  79.730  70.853  1.00  0.00           H  
ATOM   2544  CD1 LEU   173      62.030  78.457  72.501  1.00  0.00           C  
ATOM   2545 HD11 LEU   173      62.749  77.646  72.384  1.00  0.00           H  
ATOM   2546 HD12 LEU   173      62.375  79.137  73.281  1.00  0.00           H  
ATOM   2547 HD13 LEU   173      61.061  78.045  72.783  1.00  0.00           H  
ATOM   2548  CD2 LEU   173      61.604  78.262  70.087  1.00  0.00           C  
ATOM   2549 HD21 LEU   173      62.389  77.506  70.057  1.00  0.00           H  
ATOM   2550 HD22 LEU   173      60.645  77.782  70.282  1.00  0.00           H  
ATOM   2551 HD23 LEU   173      61.561  78.778  69.127  1.00  0.00           H  
ATOM   2552  C   LEU   173      59.099  81.941  70.358  1.00  0.00           C  
ATOM   2553  O   LEU   173      57.993  81.421  70.481  1.00  0.00           O  
ATOM   2554  N   GLU   174      59.285  83.231  70.225  1.00  0.00           N  
ATOM   2555  H   GLU   174      60.196  83.629  69.997  1.00  0.00           H  
ATOM   2556  CA  GLU   174      58.213  84.276  70.381  1.00  0.00           C  
ATOM   2557  HA  GLU   174      57.474  83.949  71.113  1.00  0.00           H  
ATOM   2558  CB  GLU   174      58.865  85.576  70.942  1.00  0.00           C  
ATOM   2559  HB2 GLU   174      59.350  85.358  71.894  1.00  0.00           H  
ATOM   2560  HB3 GLU   174      59.643  85.916  70.258  1.00  0.00           H  
ATOM   2561  CG  GLU   174      57.797  86.732  71.146  1.00  0.00           C  
ATOM   2562  HG2 GLU   174      57.211  86.869  70.237  1.00  0.00           H  
ATOM   2563  HG3 GLU   174      57.097  86.463  71.938  1.00  0.00           H  
ATOM   2564  CD  GLU   174      58.531  88.028  71.503  1.00  0.00           C  
ATOM   2565  OE1 GLU   174      59.386  87.958  72.436  1.00  0.00           O  
ATOM   2566  OE2 GLU   174      58.231  89.161  70.964  1.00  0.00           O  
ATOM   2567  C   GLU   174      57.351  84.454  69.108  1.00  0.00           C  
ATOM   2568  O   GLU   174      56.224  84.942  69.170  1.00  0.00           O  
ATOM   2569  N   LEU   175      57.867  83.973  68.011  1.00  0.00           N  
ATOM   2570  H   LEU   175      58.765  83.488  67.999  1.00  0.00           H  
ATOM   2571  CA  LEU   175      57.251  84.058  66.696  1.00  0.00           C  
ATOM   2572  HA  LEU   175      56.281  84.536  66.827  1.00  0.00           H  
ATOM   2573  CB  LEU   175      58.136  84.896  65.801  1.00  0.00           C  
ATOM   2574  HB2 LEU   175      59.099  84.391  65.712  1.00  0.00           H  
ATOM   2575  HB3 LEU   175      57.691  84.912  64.807  1.00  0.00           H  
ATOM   2576  CG  LEU   175      58.397  86.343  66.226  1.00  0.00           C  
ATOM   2577  HG  LEU   175      58.711  86.364  67.270  1.00  0.00           H  
ATOM   2578  CD1 LEU   175      59.446  86.878  65.192  1.00  0.00           C  
ATOM   2579 HD11 LEU   175      59.692  87.914  65.424  1.00  0.00           H  
ATOM   2580 HD12 LEU   175      60.351  86.271  65.244  1.00  0.00           H  
ATOM   2581 HD13 LEU   175      59.028  86.821  64.187  1.00  0.00           H  
ATOM   2582  CD2 LEU   175      57.145  87.250  66.090  1.00  0.00           C  
ATOM   2583 HD21 LEU   175      57.394  88.263  66.407  1.00  0.00           H  
ATOM   2584 HD22 LEU   175      56.817  87.265  65.051  1.00  0.00           H  
ATOM   2585 HD23 LEU   175      56.343  86.861  66.718  1.00  0.00           H  
ATOM   2586  C   LEU   175      56.907  82.730  66.066  1.00  0.00           C  
ATOM   2587  O   LEU   175      56.413  82.728  64.926  1.00  0.00           O  
ATOM   2588  N   ALA   176      57.044  81.592  66.703  1.00  0.00           N  
ATOM   2589  H   ALA   176      57.342  81.566  67.678  1.00  0.00           H  
ATOM   2590  CA  ALA   176      56.816  80.276  66.177  1.00  0.00           C  
ATOM   2591  HA  ALA   176      57.284  80.208  65.195  1.00  0.00           H  
ATOM   2592  CB  ALA   176      57.537  79.225  67.101  1.00  0.00           C  
ATOM   2593  HB1 ALA   176      57.370  78.221  66.710  1.00  0.00           H  
ATOM   2594  HB2 ALA   176      58.606  79.433  67.123  1.00  0.00           H  
ATOM   2595  HB3 ALA   176      57.133  79.292  68.112  1.00  0.00           H  
ATOM   2596  C   ALA   176      55.386  79.968  65.747  1.00  0.00           C  
ATOM   2597  O   ALA   176      55.179  79.575  64.636  1.00  0.00           O  
ATOM   2598  N   ARG   177      54.347  80.349  66.537  1.00  0.00           N  
ATOM   2599  H   ARG   177      54.511  80.722  67.473  1.00  0.00           H  
ATOM   2600  CA  ARG   177      52.907  80.299  66.221  1.00  0.00           C  
ATOM   2601  HA  ARG   177      52.677  79.309  65.826  1.00  0.00           H  
ATOM   2602  CB  ARG   177      51.942  80.305  67.457  1.00  0.00           C  
ATOM   2603  HB2 ARG   177      52.431  79.794  68.286  1.00  0.00           H  
ATOM   2604  HB3 ARG   177      51.780  81.336  67.771  1.00  0.00           H  
ATOM   2605  CG  ARG   177      50.577  79.645  67.207  1.00  0.00           C  
ATOM   2606  HG2 ARG   177      50.111  79.415  68.165  1.00  0.00           H  
ATOM   2607  HG3 ARG   177      49.925  80.355  66.697  1.00  0.00           H  
ATOM   2608  CD  ARG   177      50.669  78.372  66.381  1.00  0.00           C  
ATOM   2609  HD2 ARG   177      50.976  78.620  65.364  1.00  0.00           H  
ATOM   2610  HD3 ARG   177      51.438  77.723  66.797  1.00  0.00           H  
ATOM   2611  NE  ARG   177      49.404  77.666  66.346  1.00  0.00           N  
ATOM   2612  HE  ARG   177      48.681  78.094  65.766  1.00  0.00           H  
ATOM   2613  CZ  ARG   177      49.050  76.562  66.947  1.00  0.00           C  
ATOM   2614  NH1 ARG   177      49.777  76.057  67.862  1.00  0.00           N  
ATOM   2615 HH11 ARG   177      50.646  76.515  68.133  1.00  0.00           H  
ATOM   2616 HH12 ARG   177      49.488  75.195  68.325  1.00  0.00           H  
ATOM   2617  NH2 ARG   177      47.951  75.914  66.690  1.00  0.00           N  
ATOM   2618 HH21 ARG   177      47.307  76.265  65.981  1.00  0.00           H  
ATOM   2619 HH22 ARG   177      47.734  75.056  67.197  1.00  0.00           H  
ATOM   2620  C   ARG   177      52.604  81.310  65.112  1.00  0.00           C  
ATOM   2621  O   ARG   177      51.741  80.996  64.357  1.00  0.00           O  
ATOM   2622  N   THR   178      53.355  82.422  65.003  1.00  0.00           N  
ATOM   2623  H   THR   178      54.122  82.646  65.635  1.00  0.00           H  
ATOM   2624  CA  THR   178      53.131  83.451  63.924  1.00  0.00           C  
ATOM   2625  HA  THR   178      52.075  83.597  63.694  1.00  0.00           H  
ATOM   2626  CB  THR   178      53.716  84.789  64.471  1.00  0.00           C  
ATOM   2627  HB  THR   178      54.770  84.556  64.624  1.00  0.00           H  
ATOM   2628  CG2 THR   178      53.650  86.019  63.543  1.00  0.00           C  
ATOM   2629 HG21 THR   178      54.091  86.878  64.047  1.00  0.00           H  
ATOM   2630 HG22 THR   178      54.202  85.813  62.626  1.00  0.00           H  
ATOM   2631 HG23 THR   178      52.609  86.234  63.298  1.00  0.00           H  
ATOM   2632  OG1 THR   178      53.002  85.160  65.605  1.00  0.00           O  
ATOM   2633  HG1 THR   178      53.363  86.000  65.958  1.00  0.00           H  
ATOM   2634  C   THR   178      53.737  82.995  62.621  1.00  0.00           C  
ATOM   2635  O   THR   178      53.367  83.422  61.514  1.00  0.00           O  
ATOM   2636  N   GLY   179      54.619  82.011  62.616  1.00  0.00           N  
ATOM   2637  H   GLY   179      54.942  81.566  63.476  1.00  0.00           H  
ATOM   2638  CA  GLY   179      55.243  81.435  61.402  1.00  0.00           C  
ATOM   2639  HA2 GLY   179      55.535  80.411  61.637  1.00  0.00           H  
ATOM   2640  HA3 GLY   179      54.472  81.378  60.633  1.00  0.00           H  
ATOM   2641  C   GLY   179      56.429  82.114  60.798  1.00  0.00           C  
ATOM   2642  O   GLY   179      57.091  81.536  59.956  1.00  0.00           O  
ATOM   2643  N   ILE   180      56.809  83.321  61.324  1.00  0.00           N  
ATOM   2644  H   ILE   180      56.240  83.886  61.954  1.00  0.00           H  
ATOM   2645  CA  ILE   180      58.176  83.911  60.980  1.00  0.00           C  
ATOM   2646  HA  ILE   180      58.416  83.788  59.923  1.00  0.00           H  
ATOM   2647  CB  ILE   180      58.085  85.418  61.375  1.00  0.00           C  
ATOM   2648  HB  ILE   180      57.854  85.391  62.440  1.00  0.00           H  
ATOM   2649  CG2 ILE   180      59.409  86.096  60.986  1.00  0.00           C  
ATOM   2650 HG21 ILE   180      59.370  87.151  61.253  1.00  0.00           H  
ATOM   2651 HG22 ILE   180      60.232  85.618  61.515  1.00  0.00           H  
ATOM   2652 HG23 ILE   180      59.564  85.999  59.911  1.00  0.00           H  
ATOM   2653  CG1 ILE   180      56.969  86.274  60.702  1.00  0.00           C  
ATOM   2654 HG12 ILE   180      57.382  86.779  59.828  1.00  0.00           H  
ATOM   2655 HG13 ILE   180      56.178  85.614  60.345  1.00  0.00           H  
ATOM   2656  CD1 ILE   180      56.386  87.286  61.623  1.00  0.00           C  
ATOM   2657 HD11 ILE   180      55.615  87.852  61.100  1.00  0.00           H  
ATOM   2658 HD12 ILE   180      55.947  86.783  62.484  1.00  0.00           H  
ATOM   2659 HD13 ILE   180      57.169  87.965  61.959  1.00  0.00           H  
ATOM   2660  C   ILE   180      59.287  83.201  61.748  1.00  0.00           C  
ATOM   2661  O   ILE   180      59.264  83.031  62.990  1.00  0.00           O  
ATOM   2662  N   THR   181      60.340  82.740  60.966  1.00  0.00           N  
ATOM   2663  H   THR   181      60.415  82.955  59.973  1.00  0.00           H  
ATOM   2664  CA  THR   181      61.451  81.909  61.457  1.00  0.00           C  
ATOM   2665  HA  THR   181      61.163  81.536  62.440  1.00  0.00           H  
ATOM   2666  CB  THR   181      61.669  80.591  60.599  1.00  0.00           C  
ATOM   2667  HB  THR   181      62.199  79.961  61.313  1.00  0.00           H  
ATOM   2668  CG2 THR   181      60.415  79.858  60.103  1.00  0.00           C  
ATOM   2669 HG21 THR   181      60.711  78.978  59.532  1.00  0.00           H  
ATOM   2670 HG22 THR   181      59.813  79.551  60.958  1.00  0.00           H  
ATOM   2671 HG23 THR   181      59.831  80.523  59.468  1.00  0.00           H  
ATOM   2672  OG1 THR   181      62.376  80.895  59.354  1.00  0.00           O  
ATOM   2673  HG1 THR   181      62.503  80.071  58.840  1.00  0.00           H  
ATOM   2674  C   THR   181      62.725  82.735  61.693  1.00  0.00           C  
ATOM   2675  O   THR   181      63.089  83.638  60.825  1.00  0.00           O  
ATOM   2676  N   VAL   182      63.363  82.518  62.839  1.00  0.00           N  
ATOM   2677  H   VAL   182      63.085  81.838  63.547  1.00  0.00           H  
ATOM   2678  CA  VAL   182      64.608  83.325  63.154  1.00  0.00           C  
ATOM   2679  HA  VAL   182      64.895  83.994  62.345  1.00  0.00           H  
ATOM   2680  CB  VAL   182      64.318  84.235  64.357  1.00  0.00           C  
ATOM   2681  HB  VAL   182      64.267  83.611  65.248  1.00  0.00           H  
ATOM   2682  CG1 VAL   182      65.398  85.281  64.461  1.00  0.00           C  
ATOM   2683 HG11 VAL   182      65.194  85.930  65.313  1.00  0.00           H  
ATOM   2684 HG12 VAL   182      66.362  84.795  64.598  1.00  0.00           H  
ATOM   2685 HG13 VAL   182      65.417  85.877  63.549  1.00  0.00           H  
ATOM   2686  CG2 VAL   182      62.968  85.016  64.142  1.00  0.00           C  
ATOM   2687 HG21 VAL   182      62.777  85.657  65.002  1.00  0.00           H  
ATOM   2688 HG22 VAL   182      63.040  85.627  63.242  1.00  0.00           H  
ATOM   2689 HG23 VAL   182      62.151  84.304  64.031  1.00  0.00           H  
ATOM   2690  C   VAL   182      65.760  82.368  63.333  1.00  0.00           C  
ATOM   2691  O   VAL   182      65.717  81.544  64.254  1.00  0.00           O  
ATOM   2692  N   ASN   183      66.735  82.364  62.437  1.00  0.00           N  
ATOM   2693  H   ASN   183      66.764  83.053  61.686  1.00  0.00           H  
ATOM   2694  CA  ASN   183      67.814  81.477  62.373  1.00  0.00           C  
ATOM   2695  HA  ASN   183      67.905  80.880  63.281  1.00  0.00           H  
ATOM   2696  CB  ASN   183      67.567  80.415  61.215  1.00  0.00           C  
ATOM   2697  HB2 ASN   183      67.357  80.928  60.276  1.00  0.00           H  
ATOM   2698  HB3 ASN   183      68.465  79.817  61.057  1.00  0.00           H  
ATOM   2699  CG  ASN   183      66.388  79.507  61.593  1.00  0.00           C  
ATOM   2700  OD1 ASN   183      66.393  78.930  62.673  1.00  0.00           O  
ATOM   2701  ND2 ASN   183      65.417  79.446  60.715  1.00  0.00           N  
ATOM   2702 HD21 ASN   183      64.586  78.886  60.910  1.00  0.00           H  
ATOM   2703 HD22 ASN   183      65.490  79.958  59.836  1.00  0.00           H  
ATOM   2704  C   ASN   183      69.173  82.299  62.292  1.00  0.00           C  
ATOM   2705  O   ASN   183      69.209  83.490  61.983  1.00  0.00           O  
ATOM   2706  N   ALA   184      70.292  81.594  62.495  1.00  0.00           N  
ATOM   2707  H   ALA   184      70.307  80.622  62.803  1.00  0.00           H  
ATOM   2708  CA  ALA   184      71.648  82.199  62.280  1.00  0.00           C  
ATOM   2709  HA  ALA   184      71.604  83.066  61.622  1.00  0.00           H  
ATOM   2710  CB  ALA   184      72.197  82.729  63.607  1.00  0.00           C  
ATOM   2711  HB1 ALA   184      73.182  83.169  63.444  1.00  0.00           H  
ATOM   2712  HB2 ALA   184      71.523  83.489  64.002  1.00  0.00           H  
ATOM   2713  HB3 ALA   184      72.278  81.910  64.321  1.00  0.00           H  
ATOM   2714  C   ALA   184      72.516  81.194  61.599  1.00  0.00           C  
ATOM   2715  O   ALA   184      72.328  79.972  61.720  1.00  0.00           O  
ATOM   2716  N   VAL   185      73.567  81.707  60.973  1.00  0.00           N  
ATOM   2717  H   VAL   185      73.739  82.712  60.940  1.00  0.00           H  
ATOM   2718  CA  VAL   185      74.608  80.927  60.257  1.00  0.00           C  
ATOM   2719  HA  VAL   185      74.569  79.859  60.472  1.00  0.00           H  
ATOM   2720  CB  VAL   185      74.389  81.027  58.762  1.00  0.00           C  
ATOM   2721  HB  VAL   185      74.478  82.092  58.546  1.00  0.00           H  
ATOM   2722  CG1 VAL   185      75.468  80.234  57.953  1.00  0.00           C  
ATOM   2723 HG11 VAL   185      75.270  80.335  56.886  1.00  0.00           H  
ATOM   2724 HG12 VAL   185      76.457  80.633  58.179  1.00  0.00           H  
ATOM   2725 HG13 VAL   185      75.429  79.181  58.232  1.00  0.00           H  
ATOM   2726  CG2 VAL   185      72.988  80.557  58.310  1.00  0.00           C  
ATOM   2727 HG21 VAL   185      72.902  80.656  57.229  1.00  0.00           H  
ATOM   2728 HG22 VAL   185      72.846  79.513  58.590  1.00  0.00           H  
ATOM   2729 HG23 VAL   185      72.226  81.169  58.792  1.00  0.00           H  
ATOM   2730  C   VAL   185      75.961  81.474  60.738  1.00  0.00           C  
ATOM   2731  O   VAL   185      76.194  82.697  60.695  1.00  0.00           O  
ATOM   2732  N   CYS   186      76.839  80.578  61.141  1.00  0.00           N  
ATOM   2733  H   CYS   186      76.761  79.614  60.814  1.00  0.00           H  
ATOM   2734  CA  CYS   186      77.975  80.718  62.024  1.00  0.00           C  
ATOM   2735  HA  CYS   186      78.107  81.777  62.247  1.00  0.00           H  
ATOM   2736  CB  CYS   186      77.754  80.022  63.283  1.00  0.00           C  
ATOM   2737  HB2 CYS   186      77.896  78.952  63.125  1.00  0.00           H  
ATOM   2738  HB3 CYS   186      78.510  80.340  64.001  1.00  0.00           H  
ATOM   2739  SG  CYS   186      76.087  80.302  64.008  1.00  0.00           S  
ATOM   2740  HG  CYS   186      75.982  79.642  65.124  1.00  0.00           H  
ATOM   2741  C   CYS   186      79.215  80.190  61.346  1.00  0.00           C  
ATOM   2742  O   CYS   186      79.578  78.976  61.486  1.00  0.00           O  
ATOM   2743  N   PRO   187      79.774  81.010  60.419  1.00  0.00           N  
ATOM   2744  CD  PRO   187      79.313  82.364  60.129  1.00  0.00           C  
ATOM   2745  HD2 PRO   187      79.253  82.943  61.050  1.00  0.00           H  
ATOM   2746  HD3 PRO   187      78.310  82.334  59.703  1.00  0.00           H  
ATOM   2747  CG  PRO   187      80.253  83.011  59.180  1.00  0.00           C  
ATOM   2748  HG2 PRO   187      80.871  83.759  59.674  1.00  0.00           H  
ATOM   2749  HG3 PRO   187      79.724  83.516  58.372  1.00  0.00           H  
ATOM   2750  CB  PRO   187      81.126  81.787  58.640  1.00  0.00           C  
ATOM   2751  HB2 PRO   187      82.156  82.081  58.447  1.00  0.00           H  
ATOM   2752  HB3 PRO   187      80.728  81.390  57.706  1.00  0.00           H  
ATOM   2753  CA  PRO   187      81.036  80.789  59.744  1.00  0.00           C  
ATOM   2754  HA  PRO   187      81.109  79.783  59.332  1.00  0.00           H  
ATOM   2755  C   PRO   187      82.203  80.969  60.776  1.00  0.00           C  
ATOM   2756  O   PRO   187      82.095  81.628  61.822  1.00  0.00           O  
ATOM   2757  N   GLY   188      83.394  80.516  60.377  1.00  0.00           N  
ATOM   2758  H   GLY   188      83.524  79.911  59.567  1.00  0.00           H  
ATOM   2759  CA  GLY   188      84.679  80.862  61.099  1.00  0.00           C  
ATOM   2760  HA2 GLY   188      84.490  81.732  61.728  1.00  0.00           H  
ATOM   2761  HA3 GLY   188      84.926  80.035  61.764  1.00  0.00           H  
ATOM   2762  C   GLY   188      85.904  81.160  60.235  1.00  0.00           C  
ATOM   2763  O   GLY   188      86.888  81.685  60.782  1.00  0.00           O  
ATOM   2764  N   PHE   189      85.894  80.801  58.952  1.00  0.00           N  
ATOM   2765  H   PHE   189      85.036  80.590  58.444  1.00  0.00           H  
ATOM   2766  CA  PHE   189      87.100  80.668  58.136  1.00  0.00           C  
ATOM   2767  HA  PHE   189      87.885  81.381  58.391  1.00  0.00           H  
ATOM   2768  CB  PHE   189      87.659  79.190  58.377  1.00  0.00           C  
ATOM   2769  HB2 PHE   189      86.805  78.513  58.400  1.00  0.00           H  
ATOM   2770  HB3 PHE   189      88.258  78.919  57.509  1.00  0.00           H  
ATOM   2771  CG  PHE   189      88.499  78.919  59.623  1.00  0.00           C  
ATOM   2772  CD1 PHE   189      89.846  78.564  59.395  1.00  0.00           C  
ATOM   2773  HD1 PHE   189      90.233  78.573  58.387  1.00  0.00           H  
ATOM   2774  CE1 PHE   189      90.683  78.200  60.448  1.00  0.00           C  
ATOM   2775  HE1 PHE   189      91.724  77.968  60.281  1.00  0.00           H  
ATOM   2776  CZ  PHE   189      90.124  78.147  61.721  1.00  0.00           C  
ATOM   2777  HZ  PHE   189      90.760  78.028  62.586  1.00  0.00           H  
ATOM   2778  CE2 PHE   189      88.721  78.250  61.881  1.00  0.00           C  
ATOM   2779  HE2 PHE   189      88.283  77.991  62.834  1.00  0.00           H  
ATOM   2780  CD2 PHE   189      87.896  78.668  60.860  1.00  0.00           C  
ATOM   2781  HD2 PHE   189      86.833  78.795  61.008  1.00  0.00           H  
ATOM   2782  C   PHE   189      86.697  80.913  56.704  1.00  0.00           C  
ATOM   2783  O   PHE   189      87.169  80.256  55.760  1.00  0.00           O  
ATOM   2784  N   VAL   190      85.812  81.843  56.371  1.00  0.00           N  
ATOM   2785  H   VAL   190      85.219  82.323  57.048  1.00  0.00           H  
ATOM   2786  CA  VAL   190      85.595  82.282  54.961  1.00  0.00           C  
ATOM   2787  HA  VAL   190      85.480  81.349  54.409  1.00  0.00           H  
ATOM   2788  CB  VAL   190      84.329  83.112  54.733  1.00  0.00           C  
ATOM   2789  HB  VAL   190      84.459  84.059  55.259  1.00  0.00           H  
ATOM   2790  CG1 VAL   190      84.125  83.388  53.291  1.00  0.00           C  
ATOM   2791 HG11 VAL   190      83.219  83.980  53.158  1.00  0.00           H  
ATOM   2792 HG12 VAL   190      84.979  83.941  52.901  1.00  0.00           H  
ATOM   2793 HG13 VAL   190      84.025  82.446  52.751  1.00  0.00           H  
ATOM   2794  CG2 VAL   190      83.108  82.395  55.285  1.00  0.00           C  
ATOM   2795 HG21 VAL   190      82.220  83.002  55.113  1.00  0.00           H  
ATOM   2796 HG22 VAL   190      82.994  81.434  54.784  1.00  0.00           H  
ATOM   2797 HG23 VAL   190      83.234  82.233  56.356  1.00  0.00           H  
ATOM   2798  C   VAL   190      86.821  83.120  54.438  1.00  0.00           C  
ATOM   2799  O   VAL   190      87.319  83.987  55.146  1.00  0.00           O  
ATOM   2800  N   GLU   191      87.367  82.864  53.288  1.00  0.00           N  
ATOM   2801  H   GLU   191      87.102  82.034  52.757  1.00  0.00           H  
ATOM   2802  CA  GLU   191      88.365  83.635  52.601  1.00  0.00           C  
ATOM   2803  HA  GLU   191      89.203  83.842  53.267  1.00  0.00           H  
ATOM   2804  CB  GLU   191      88.794  82.770  51.407  1.00  0.00           C  
ATOM   2805  HB2 GLU   191      89.003  81.762  51.767  1.00  0.00           H  
ATOM   2806  HB3 GLU   191      87.955  82.694  50.716  1.00  0.00           H  
ATOM   2807  CG  GLU   191      90.028  83.280  50.632  1.00  0.00           C  
ATOM   2808  HG2 GLU   191      90.046  82.812  49.648  1.00  0.00           H  
ATOM   2809  HG3 GLU   191      89.928  84.354  50.472  1.00  0.00           H  
ATOM   2810  CD  GLU   191      91.361  83.002  51.346  1.00  0.00           C  
ATOM   2811  OE1 GLU   191      92.246  82.367  50.723  1.00  0.00           O  
ATOM   2812  OE2 GLU   191      91.666  83.709  52.327  1.00  0.00           O  
ATOM   2813  C   GLU   191      87.950  85.072  52.224  1.00  0.00           C  
ATOM   2814  O   GLU   191      87.311  85.302  51.202  1.00  0.00           O  
ATOM   2815  N   THR   192      88.178  85.981  53.141  1.00  0.00           N  
ATOM   2816  H   THR   192      88.576  85.726  54.044  1.00  0.00           H  
ATOM   2817  CA  THR   192      87.915  87.472  53.049  1.00  0.00           C  
ATOM   2818  HA  THR   192      87.702  87.652  51.995  1.00  0.00           H  
ATOM   2819  CB  THR   192      86.677  87.832  54.008  1.00  0.00           C  
ATOM   2820  HB  THR   192      86.367  88.852  53.780  1.00  0.00           H  
ATOM   2821  CG2 THR   192      85.502  86.939  53.744  1.00  0.00           C  
ATOM   2822 HG21 THR   192      84.682  87.210  54.410  1.00  0.00           H  
ATOM   2823 HG22 THR   192      85.182  87.054  52.708  1.00  0.00           H  
ATOM   2824 HG23 THR   192      85.786  85.902  53.922  1.00  0.00           H  
ATOM   2825  OG1 THR   192      87.056  87.791  55.346  1.00  0.00           O  
ATOM   2826  HG1 THR   192      86.398  88.274  55.888  1.00  0.00           H  
ATOM   2827  C   THR   192      89.073  88.396  53.329  1.00  0.00           C  
ATOM   2828  O   THR   192      90.163  87.913  53.560  1.00  0.00           O  
ATOM   2829  N   PRO   193      88.947  89.717  53.202  1.00  0.00           N  
ATOM   2830  CD  PRO   193      88.033  90.423  52.204  1.00  0.00           C  
ATOM   2831  HD2 PRO   193      87.008  90.444  52.576  1.00  0.00           H  
ATOM   2832  HD3 PRO   193      88.017  89.882  51.257  1.00  0.00           H  
ATOM   2833  CG  PRO   193      88.543  91.819  52.000  1.00  0.00           C  
ATOM   2834  HG2 PRO   193      87.739  92.550  51.910  1.00  0.00           H  
ATOM   2835  HG3 PRO   193      89.160  91.912  51.106  1.00  0.00           H  
ATOM   2836  CB  PRO   193      89.354  91.984  53.300  1.00  0.00           C  
ATOM   2837  HB2 PRO   193      88.702  92.293  54.118  1.00  0.00           H  
ATOM   2838  HB3 PRO   193      90.108  92.761  53.182  1.00  0.00           H  
ATOM   2839  CA  PRO   193      90.015  90.638  53.623  1.00  0.00           C  
ATOM   2840  HA  PRO   193      90.978  90.486  53.135  1.00  0.00           H  
ATOM   2841  C   PRO   193      90.368  90.474  55.116  1.00  0.00           C  
ATOM   2842  O   PRO   193      91.493  90.660  55.543  1.00  0.00           O  
ATOM   2843  N   MET   194      89.440  90.139  56.013  1.00  0.00           N  
ATOM   2844  H   MET   194      88.448  90.073  55.785  1.00  0.00           H  
ATOM   2845  CA  MET   194      89.743  89.821  57.453  1.00  0.00           C  
ATOM   2846  HA  MET   194      90.348  90.592  57.929  1.00  0.00           H  
ATOM   2847  CB  MET   194      88.436  89.761  58.228  1.00  0.00           C  
ATOM   2848  HB2 MET   194      87.886  90.696  58.131  1.00  0.00           H  
ATOM   2849  HB3 MET   194      87.793  88.970  57.841  1.00  0.00           H  
ATOM   2850  CG  MET   194      88.809  89.489  59.726  1.00  0.00           C  
ATOM   2851  HG2 MET   194      89.754  88.947  59.727  1.00  0.00           H  
ATOM   2852  HG3 MET   194      88.996  90.458  60.189  1.00  0.00           H  
ATOM   2853  SD  MET   194      87.684  88.595  60.808  1.00  0.00           S  
ATOM   2854  CE  MET   194      87.884  86.952  60.293  1.00  0.00           C  
ATOM   2855  HE1 MET   194      87.241  86.303  60.887  1.00  0.00           H  
ATOM   2856  HE2 MET   194      87.614  86.865  59.241  1.00  0.00           H  
ATOM   2857  HE3 MET   194      88.924  86.654  60.427  1.00  0.00           H  
ATOM   2858  C   MET   194      90.573  88.499  57.497  1.00  0.00           C  
ATOM   2859  O   MET   194      91.503  88.416  58.230  1.00  0.00           O  
ATOM   2860  N   ALA   195      90.336  87.554  56.580  1.00  0.00           N  
ATOM   2861  H   ALA   195      89.588  87.597  55.886  1.00  0.00           H  
ATOM   2862  CA  ALA   195      91.160  86.363  56.516  1.00  0.00           C  
ATOM   2863  HA  ALA   195      91.074  85.877  57.489  1.00  0.00           H  
ATOM   2864  CB  ALA   195      90.673  85.358  55.474  1.00  0.00           C  
ATOM   2865  HB1 ALA   195      91.330  84.488  55.473  1.00  0.00           H  
ATOM   2866  HB2 ALA   195      89.657  85.046  55.716  1.00  0.00           H  
ATOM   2867  HB3 ALA   195      90.684  85.822  54.487  1.00  0.00           H  
ATOM   2868  C   ALA   195      92.643  86.732  56.264  1.00  0.00           C  
ATOM   2869  O   ALA   195      93.602  86.215  56.830  1.00  0.00           O  
ATOM   2870  N   ALA   196      92.792  87.576  55.297  1.00  0.00           N  
ATOM   2871  H   ALA   196      91.999  87.963  54.785  1.00  0.00           H  
ATOM   2872  CA  ALA   196      94.102  88.086  54.806  1.00  0.00           C  
ATOM   2873  HA  ALA   196      94.747  87.226  54.621  1.00  0.00           H  
ATOM   2874  CB  ALA   196      93.973  88.825  53.473  1.00  0.00           C  
ATOM   2875  HB1 ALA   196      94.955  89.179  53.157  1.00  0.00           H  
ATOM   2876  HB2 ALA   196      93.571  88.149  52.720  1.00  0.00           H  
ATOM   2877  HB3 ALA   196      93.303  89.675  53.592  1.00  0.00           H  
ATOM   2878  C   ALA   196      94.761  88.970  55.879  1.00  0.00           C  
ATOM   2879  O   ALA   196      95.941  88.837  56.115  1.00  0.00           O  
ATOM   2880  N   SER   197      93.961  89.713  56.698  1.00  0.00           N  
ATOM   2881  H   SER   197      92.972  89.831  56.479  1.00  0.00           H  
ATOM   2882  CA  SER   197      94.311  90.422  57.931  1.00  0.00           C  
ATOM   2883  HA  SER   197      95.280  90.904  57.807  1.00  0.00           H  
ATOM   2884  CB  SER   197      93.195  91.512  58.164  1.00  0.00           C  
ATOM   2885  HB2 SER   197      92.241  91.035  58.387  1.00  0.00           H  
ATOM   2886  HB3 SER   197      93.448  92.134  59.023  1.00  0.00           H  
ATOM   2887  OG  SER   197      93.081  92.315  56.992  1.00  0.00           O  
ATOM   2888  HG  SER   197      92.521  91.855  56.334  1.00  0.00           H  
ATOM   2889  C   SER   197      94.617  89.525  59.150  1.00  0.00           C  
ATOM   2890  O   SER   197      95.413  89.963  59.994  1.00  0.00           O  
ATOM   2891  N   VAL   198      94.107  88.333  59.339  1.00  0.00           N  
ATOM   2892  H   VAL   198      93.360  87.967  58.751  1.00  0.00           H  
ATOM   2893  CA  VAL   198      94.526  87.369  60.401  1.00  0.00           C  
ATOM   2894  HA  VAL   198      94.666  87.818  61.385  1.00  0.00           H  
ATOM   2895  CB  VAL   198      93.421  86.386  60.653  1.00  0.00           C  
ATOM   2896  HB  VAL   198      93.110  86.063  59.660  1.00  0.00           H  
ATOM   2897  CG1 VAL   198      93.885  85.128  61.453  1.00  0.00           C  
ATOM   2898 HG11 VAL   198      93.038  84.458  61.601  1.00  0.00           H  
ATOM   2899 HG12 VAL   198      94.664  84.610  60.895  1.00  0.00           H  
ATOM   2900 HG13 VAL   198      94.276  85.437  62.422  1.00  0.00           H  
ATOM   2901  CG2 VAL   198      92.218  87.031  61.383  1.00  0.00           C  
ATOM   2902 HG21 VAL   198      91.445  86.279  61.541  1.00  0.00           H  
ATOM   2903 HG22 VAL   198      92.544  87.425  62.344  1.00  0.00           H  
ATOM   2904 HG23 VAL   198      91.816  87.841  60.775  1.00  0.00           H  
ATOM   2905  C   VAL   198      95.940  86.825  60.024  1.00  0.00           C  
ATOM   2906  O   VAL   198      96.808  86.873  60.884  1.00  0.00           O  
ATOM   2907  N   ARG   199      96.141  86.421  58.784  1.00  0.00           N  
ATOM   2908  H   ARG   199      95.407  86.367  58.078  1.00  0.00           H  
ATOM   2909  CA  ARG   199      97.519  85.993  58.292  1.00  0.00           C  
ATOM   2910  HA  ARG   199      97.882  85.173  58.913  1.00  0.00           H  
ATOM   2911  CB  ARG   199      97.395  85.511  56.817  1.00  0.00           C  
ATOM   2912  HB2 ARG   199      96.911  86.287  56.224  1.00  0.00           H  
ATOM   2913  HB3 ARG   199      98.392  85.365  56.401  1.00  0.00           H  
ATOM   2914  CG  ARG   199      96.597  84.205  56.697  1.00  0.00           C  
ATOM   2915  HG2 ARG   199      97.005  83.483  57.404  1.00  0.00           H  
ATOM   2916  HG3 ARG   199      95.568  84.399  56.997  1.00  0.00           H  
ATOM   2917  CD  ARG   199      96.587  83.573  55.305  1.00  0.00           C  
ATOM   2918  HD2 ARG   199      97.611  83.300  55.054  1.00  0.00           H  
ATOM   2919  HD3 ARG   199      96.014  82.646  55.362  1.00  0.00           H  
ATOM   2920  NE  ARG   199      96.043  84.376  54.190  1.00  0.00           N  
ATOM   2921  HE  ARG   199      96.645  85.102  53.802  1.00  0.00           H  
ATOM   2922  CZ  ARG   199      94.823  84.231  53.643  1.00  0.00           C  
ATOM   2923  NH1 ARG   199      93.835  83.624  54.171  1.00  0.00           N  
ATOM   2924 HH11 ARG   199      93.934  83.193  55.090  1.00  0.00           H  
ATOM   2925 HH12 ARG   199      92.947  83.567  53.673  1.00  0.00           H  
ATOM   2926  NH2 ARG   199      94.576  84.524  52.395  1.00  0.00           N  
ATOM   2927 HH21 ARG   199      95.322  84.878  51.797  1.00  0.00           H  
ATOM   2928 HH22 ARG   199      93.636  84.399  52.019  1.00  0.00           H  
ATOM   2929  C   ARG   199      98.499  87.076  58.418  1.00  0.00           C  
ATOM   2930  O   ARG   199      99.669  86.892  58.773  1.00  0.00           O  
ATOM   2931  N   GLU   200      98.129  88.267  58.063  1.00  0.00           N  
ATOM   2932  H   GLU   200      97.179  88.488  57.765  1.00  0.00           H  
ATOM   2933  CA  GLU   200      99.036  89.435  58.050  1.00  0.00           C  
ATOM   2934  HA  GLU   200      99.945  89.290  57.467  1.00  0.00           H  
ATOM   2935  CB  GLU   200      98.173  90.565  57.472  1.00  0.00           C  
ATOM   2936  HB2 GLU   200      98.215  90.491  56.385  1.00  0.00           H  
ATOM   2937  HB3 GLU   200      97.140  90.376  57.764  1.00  0.00           H  
ATOM   2938  CG  GLU   200      98.509  92.016  57.854  1.00  0.00           C  
ATOM   2939  HG2 GLU   200      97.812  92.378  58.611  1.00  0.00           H  
ATOM   2940  HG3 GLU   200      99.507  92.071  58.287  1.00  0.00           H  
ATOM   2941  CD  GLU   200      98.428  92.882  56.605  1.00  0.00           C  
ATOM   2942  OE1 GLU   200      97.533  93.732  56.500  1.00  0.00           O  
ATOM   2943  OE2 GLU   200      99.335  92.662  55.722  1.00  0.00           O  
ATOM   2944  C   GLU   200      99.483  89.741  59.520  1.00  0.00           C  
ATOM   2945  O   GLU   200     100.690  89.735  59.841  1.00  0.00           O  
ATOM   2946  N   HIE   201      98.545  89.919  60.515  1.00  0.00           N  
ATOM   2947  H   HIE   201      97.590  90.005  60.200  1.00  0.00           H  
ATOM   2948  CA  HIE   201      98.811  90.018  61.933  1.00  0.00           C  
ATOM   2949  HA  HIE   201      99.333  90.951  62.143  1.00  0.00           H  
ATOM   2950  CB  HIE   201      97.537  89.996  62.713  1.00  0.00           C  
ATOM   2951  HB2 HIE   201      96.918  90.864  62.487  1.00  0.00           H  
ATOM   2952  HB3 HIE   201      97.010  89.088  62.424  1.00  0.00           H  
ATOM   2953  CG  HIE   201      97.689  89.949  64.269  1.00  0.00           C  
ATOM   2954  ND1 HIE   201      97.764  88.781  65.090  1.00  0.00           N  
ATOM   2955  CE1 HIE   201      97.815  89.282  66.347  1.00  0.00           C  
ATOM   2956  HE1 HIE   201      97.855  88.569  67.170  1.00  0.00           H  
ATOM   2957  NE2 HIE   201      97.806  90.618  66.344  1.00  0.00           N  
ATOM   2958  HE2 HIE   201      97.863  91.213  67.159  1.00  0.00           H  
ATOM   2959  CD2 HIE   201      97.705  91.071  65.034  1.00  0.00           C  
ATOM   2960  HD2 HIE   201      97.660  92.140  64.829  1.00  0.00           H  
ATOM   2961  C   HIE   201      99.741  88.819  62.400  1.00  0.00           C  
ATOM   2962  O   HIE   201     100.847  88.980  62.972  1.00  0.00           O  
ATOM   2963  N   TYR   202      99.324  87.581  62.133  1.00  0.00           N  
ATOM   2964  H   TYR   202      98.452  87.361  61.651  1.00  0.00           H  
ATOM   2965  CA  TYR   202     100.131  86.388  62.536  1.00  0.00           C  
ATOM   2966  HA  TYR   202     100.224  86.391  63.621  1.00  0.00           H  
ATOM   2967  CB  TYR   202      99.403  85.146  61.944  1.00  0.00           C  
ATOM   2968  HB2 TYR   202      98.372  85.148  62.298  1.00  0.00           H  
ATOM   2969  HB3 TYR   202      99.368  85.249  60.860  1.00  0.00           H  
ATOM   2970  CG  TYR   202     100.023  83.808  62.281  1.00  0.00           C  
ATOM   2971  CD1 TYR   202     101.155  83.236  61.630  1.00  0.00           C  
ATOM   2972  HD1 TYR   202     101.648  83.818  60.866  1.00  0.00           H  
ATOM   2973  CE1 TYR   202     101.668  81.962  61.922  1.00  0.00           C  
ATOM   2974  HE1 TYR   202     102.483  81.548  61.347  1.00  0.00           H  
ATOM   2975  CZ  TYR   202     101.075  81.224  63.011  1.00  0.00           C  
ATOM   2976  OH  TYR   202     101.550  79.948  63.263  1.00  0.00           O  
ATOM   2977  HH  TYR   202     101.067  79.562  64.023  1.00  0.00           H  
ATOM   2978  CE2 TYR   202      99.925  81.690  63.491  1.00  0.00           C  
ATOM   2979  HE2 TYR   202      99.332  81.029  64.106  1.00  0.00           H  
ATOM   2980  CD2 TYR   202      99.410  83.028  63.245  1.00  0.00           C  
ATOM   2981  HD2 TYR   202      98.567  83.405  63.803  1.00  0.00           H  
ATOM   2982  C   TYR   202     101.606  86.385  61.907  1.00  0.00           C  
ATOM   2983  O   TYR   202     102.542  85.994  62.590  1.00  0.00           O  
ATOM   2984  N   SER   203     101.857  86.886  60.639  1.00  0.00           N  
ATOM   2985  H   SER   203     101.103  87.124  59.993  1.00  0.00           H  
ATOM   2986  CA  SER   203     103.169  87.129  60.078  1.00  0.00           C  
ATOM   2987  HA  SER   203     103.682  86.208  60.350  1.00  0.00           H  
ATOM   2988  CB  SER   203     103.171  87.355  58.572  1.00  0.00           C  
ATOM   2989  HB2 SER   203     102.814  88.356  58.333  1.00  0.00           H  
ATOM   2990  HB3 SER   203     104.183  87.275  58.174  1.00  0.00           H  
ATOM   2991  OG  SER   203     102.305  86.344  57.976  1.00  0.00           O  
ATOM   2992  HG  SER   203     101.368  86.584  58.134  1.00  0.00           H  
ATOM   2993  C   SER   203     103.903  88.370  60.655  1.00  0.00           C  
ATOM   2994  O   SER   203     105.115  88.540  60.398  1.00  0.00           O  
ATOM   2995  N   ASP   204     103.238  89.188  61.451  1.00  0.00           N  
ATOM   2996  H   ASP   204     102.221  89.152  61.532  1.00  0.00           H  
ATOM   2997  CA  ASP   204     103.809  90.187  62.268  1.00  0.00           C  
ATOM   2998  HA  ASP   204     104.633  90.621  61.700  1.00  0.00           H  
ATOM   2999  CB  ASP   204     102.898  91.355  62.550  1.00  0.00           C  
ATOM   3000  HB2 ASP   204     101.920  90.962  62.824  1.00  0.00           H  
ATOM   3001  HB3 ASP   204     103.286  91.881  63.423  1.00  0.00           H  
ATOM   3002  CG  ASP   204     102.696  92.412  61.391  1.00  0.00           C  
ATOM   3003  OD1 ASP   204     101.863  93.372  61.591  1.00  0.00           O  
ATOM   3004  OD2 ASP   204     103.434  92.242  60.385  1.00  0.00           O  
ATOM   3005  C   ASP   204     104.364  89.551  63.572  1.00  0.00           C  
ATOM   3006  O   ASP   204     105.555  89.740  63.921  1.00  0.00           O  
ATOM   3007  N   ILE   205     103.527  88.804  64.300  1.00  0.00           N  
ATOM   3008  H   ILE   205     102.564  88.669  63.991  1.00  0.00           H  
ATOM   3009  CA  ILE   205     103.768  88.107  65.541  1.00  0.00           C  
ATOM   3010  HA  ILE   205     104.102  88.853  66.262  1.00  0.00           H  
ATOM   3011  CB  ILE   205     102.528  87.558  66.261  1.00  0.00           C  
ATOM   3012  HB  ILE   205     101.974  86.921  65.572  1.00  0.00           H  
ATOM   3013  CG2 ILE   205     102.953  86.638  67.479  1.00  0.00           C  
ATOM   3014 HG21 ILE   205     102.061  86.259  67.978  1.00  0.00           H  
ATOM   3015 HG22 ILE   205     103.548  85.801  67.114  1.00  0.00           H  
ATOM   3016 HG23 ILE   205     103.544  87.220  68.188  1.00  0.00           H  
ATOM   3017  CG1 ILE   205     101.548  88.696  66.653  1.00  0.00           C  
ATOM   3018 HG12 ILE   205     101.178  89.170  65.744  1.00  0.00           H  
ATOM   3019 HG13 ILE   205     100.686  88.261  67.158  1.00  0.00           H  
ATOM   3020  CD1 ILE   205     102.179  89.805  67.586  1.00  0.00           C  
ATOM   3021 HD11 ILE   205     101.428  90.561  67.812  1.00  0.00           H  
ATOM   3022 HD12 ILE   205     102.523  89.347  68.514  1.00  0.00           H  
ATOM   3023 HD13 ILE   205     103.022  90.271  67.077  1.00  0.00           H  
ATOM   3024  C   ILE   205     104.908  87.068  65.330  1.00  0.00           C  
ATOM   3025  O   ILE   205     105.973  87.162  65.876  1.00  0.00           O  
ATOM   3026  N   TRP   206     104.778  86.210  64.308  1.00  0.00           N  
ATOM   3027  H   TRP   206     103.961  86.229  63.698  1.00  0.00           H  
ATOM   3028  CA  TRP   206     105.723  85.176  63.924  1.00  0.00           C  
ATOM   3029  HA  TRP   206     106.447  85.130  64.738  1.00  0.00           H  
ATOM   3030  CB  TRP   206     105.002  83.829  63.805  1.00  0.00           C  
ATOM   3031  HB2 TRP   206     104.250  83.932  63.023  1.00  0.00           H  
ATOM   3032  HB3 TRP   206     105.732  83.101  63.451  1.00  0.00           H  
ATOM   3033  CG  TRP   206     104.316  83.228  65.013  1.00  0.00           C  
ATOM   3034  CD1 TRP   206     103.060  83.395  65.315  1.00  0.00           C  
ATOM   3035  HD1 TRP   206     102.383  84.097  64.852  1.00  0.00           H  
ATOM   3036  NE1 TRP   206     102.752  82.528  66.318  1.00  0.00           N  
ATOM   3037  HE1 TRP   206     101.788  82.347  66.595  1.00  0.00           H  
ATOM   3038  CE2 TRP   206     103.802  81.917  66.930  1.00  0.00           C  
ATOM   3039  CZ2 TRP   206     103.920  81.083  68.077  1.00  0.00           C  
ATOM   3040  HZ2 TRP   206     103.041  80.796  68.635  1.00  0.00           H  
ATOM   3041  CH2 TRP   206     105.164  80.646  68.469  1.00  0.00           C  
ATOM   3042  HH2 TRP   206     105.303  80.081  69.379  1.00  0.00           H  
ATOM   3043  CZ3 TRP   206     106.273  80.977  67.615  1.00  0.00           C  
ATOM   3044  HZ3 TRP   206     107.266  80.671  67.912  1.00  0.00           H  
ATOM   3045  CE3 TRP   206     106.119  81.688  66.402  1.00  0.00           C  
ATOM   3046  HE3 TRP   206     106.957  81.788  65.728  1.00  0.00           H  
ATOM   3047  CD2 TRP   206     104.852  82.282  66.061  1.00  0.00           C  
ATOM   3048  C   TRP   206     106.653  85.489  62.712  1.00  0.00           C  
ATOM   3049  O   TRP   206     106.226  86.202  61.822  1.00  0.00           O  
ATOM   3050  N   GLU   207     107.914  85.115  62.728  1.00  0.00           N  
ATOM   3051  H   GLU   207     108.291  84.609  63.530  1.00  0.00           H  
ATOM   3052  CA  GLU   207     108.936  85.319  61.716  1.00  0.00           C  
ATOM   3053  HA  GLU   207     108.841  86.277  61.206  1.00  0.00           H  
ATOM   3054  CB  GLU   207     110.313  85.365  62.416  1.00  0.00           C  
ATOM   3055  HB2 GLU   207     110.389  84.504  63.081  1.00  0.00           H  
ATOM   3056  HB3 GLU   207     111.088  85.251  61.657  1.00  0.00           H  
ATOM   3057  CG  GLU   207     110.609  86.617  63.218  1.00  0.00           C  
ATOM   3058  HG2 GLU   207     110.646  87.458  62.526  1.00  0.00           H  
ATOM   3059  HG3 GLU   207     109.767  86.793  63.888  1.00  0.00           H  
ATOM   3060  CD  GLU   207     111.899  86.640  64.061  1.00  0.00           C  
ATOM   3061  OE1 GLU   207     111.759  87.037  65.272  1.00  0.00           O  
ATOM   3062  OE2 GLU   207     112.936  86.209  63.505  1.00  0.00           O  
ATOM   3063  C   GLU   207     108.769  84.313  60.602  1.00  0.00           C  
ATOM   3064  O   GLU   207     109.376  83.267  60.429  1.00  0.00           O  
ATOM   3065  N   VAL   208     107.692  84.562  59.780  1.00  0.00           N  
ATOM   3066  H   VAL   208     107.157  85.419  59.913  1.00  0.00           H  
ATOM   3067  CA  VAL   208     107.090  83.738  58.604  1.00  0.00           C  
ATOM   3068  HA  VAL   208     107.921  83.156  58.207  1.00  0.00           H  
ATOM   3069  CB  VAL   208     105.939  82.704  59.133  1.00  0.00           C  
ATOM   3070  HB  VAL   208     105.821  82.052  58.268  1.00  0.00           H  
ATOM   3071  CG1 VAL   208     106.303  81.787  60.301  1.00  0.00           C  
ATOM   3072 HG11 VAL   208     105.449  81.156  60.549  1.00  0.00           H  
ATOM   3073 HG12 VAL   208     107.149  81.159  60.020  1.00  0.00           H  
ATOM   3074 HG13 VAL   208     106.571  82.391  61.168  1.00  0.00           H  
ATOM   3075  CG2 VAL   208     104.595  83.452  59.496  1.00  0.00           C  
ATOM   3076 HG21 VAL   208     103.858  82.728  59.843  1.00  0.00           H  
ATOM   3077 HG22 VAL   208     104.786  84.182  60.282  1.00  0.00           H  
ATOM   3078 HG23 VAL   208     104.213  83.964  58.612  1.00  0.00           H  
ATOM   3079  C   VAL   208     106.627  84.545  57.449  1.00  0.00           C  
ATOM   3080  O   VAL   208     106.239  85.694  57.652  1.00  0.00           O  
ATOM   3081  N   SER   209     106.515  83.895  56.300  1.00  0.00           N  
ATOM   3082  H   SER   209     106.970  82.991  56.167  1.00  0.00           H  
ATOM   3083  CA  SER   209     105.780  84.309  55.096  1.00  0.00           C  
ATOM   3084  HA  SER   209     106.063  85.336  54.865  1.00  0.00           H  
ATOM   3085  CB  SER   209     106.124  83.289  54.005  1.00  0.00           C  
ATOM   3086  HB2 SER   209     107.201  83.267  53.834  1.00  0.00           H  
ATOM   3087  HB3 SER   209     105.831  82.288  54.318  1.00  0.00           H  
ATOM   3088  OG  SER   209     105.446  83.652  52.820  1.00  0.00           O  
ATOM   3089  HG  SER   209     105.779  83.110  52.075  1.00  0.00           H  
ATOM   3090  C   SER   209     104.244  84.266  55.270  1.00  0.00           C  
ATOM   3091  O   SER   209     103.691  83.364  55.833  1.00  0.00           O  
ATOM   3092  N   THR   210     103.472  85.264  54.726  1.00  0.00           N  
ATOM   3093  H   THR   210     103.862  86.125  54.342  1.00  0.00           H  
ATOM   3094  CA  THR   210     102.007  85.195  54.642  1.00  0.00           C  
ATOM   3095  HA  THR   210     101.682  85.113  55.679  1.00  0.00           H  
ATOM   3096  CB  THR   210     101.340  86.481  54.039  1.00  0.00           C  
ATOM   3097  HB  THR   210     100.277  86.255  53.963  1.00  0.00           H  
ATOM   3098  CG2 THR   210     101.554  87.651  54.944  1.00  0.00           C  
ATOM   3099 HG21 THR   210     101.084  88.535  54.512  1.00  0.00           H  
ATOM   3100 HG22 THR   210     101.109  87.444  55.919  1.00  0.00           H  
ATOM   3101 HG23 THR   210     102.622  87.829  55.063  1.00  0.00           H  
ATOM   3102  OG1 THR   210     101.787  86.808  52.682  1.00  0.00           O  
ATOM   3103  HG1 THR   210     101.330  87.617  52.373  1.00  0.00           H  
ATOM   3104  C   THR   210     101.529  83.961  53.853  1.00  0.00           C  
ATOM   3105  O   THR   210     100.425  83.555  54.116  1.00  0.00           O  
ATOM   3106  N   GLU   211     102.281  83.459  52.840  1.00  0.00           N  
ATOM   3107  H   GLU   211     103.065  83.976  52.443  1.00  0.00           H  
ATOM   3108  CA  GLU   211     102.085  82.154  52.194  1.00  0.00           C  
ATOM   3109  HA  GLU   211     101.043  82.074  51.887  1.00  0.00           H  
ATOM   3110  CB  GLU   211     103.031  82.086  50.971  1.00  0.00           C  
ATOM   3111  HB2 GLU   211     103.078  83.073  50.512  1.00  0.00           H  
ATOM   3112  HB3 GLU   211     104.035  81.849  51.321  1.00  0.00           H  
ATOM   3113  CG  GLU   211     102.637  81.073  49.905  1.00  0.00           C  
ATOM   3114  HG2 GLU   211     103.474  80.994  49.211  1.00  0.00           H  
ATOM   3115  HG3 GLU   211     102.541  80.106  50.401  1.00  0.00           H  
ATOM   3116  CD  GLU   211     101.408  81.271  49.088  1.00  0.00           C  
ATOM   3117  OE1 GLU   211     100.606  80.314  48.863  1.00  0.00           O  
ATOM   3118  OE2 GLU   211     100.988  82.453  48.930  1.00  0.00           O  
ATOM   3119  C   GLU   211     102.317  80.962  53.140  1.00  0.00           C  
ATOM   3120  O   GLU   211     101.739  79.896  52.965  1.00  0.00           O  
ATOM   3121  N   GLU   212     103.221  81.116  54.163  1.00  0.00           N  
ATOM   3122  H   GLU   212     103.820  81.937  54.247  1.00  0.00           H  
ATOM   3123  CA  GLU   212     103.438  80.101  55.273  1.00  0.00           C  
ATOM   3124  HA  GLU   212     103.341  79.105  54.840  1.00  0.00           H  
ATOM   3125  CB  GLU   212     104.892  80.083  55.870  1.00  0.00           C  
ATOM   3126  HB2 GLU   212     105.589  79.812  55.077  1.00  0.00           H  
ATOM   3127  HB3 GLU   212     105.149  81.092  56.190  1.00  0.00           H  
ATOM   3128  CG  GLU   212     105.094  79.144  57.028  1.00  0.00           C  
ATOM   3129  HG2 GLU   212     106.125  79.233  57.369  1.00  0.00           H  
ATOM   3130  HG3 GLU   212     104.456  79.468  57.851  1.00  0.00           H  
ATOM   3131  CD  GLU   212     104.800  77.646  56.739  1.00  0.00           C  
ATOM   3132  OE1 GLU   212     104.755  77.295  55.530  1.00  0.00           O  
ATOM   3133  OE2 GLU   212     104.623  76.844  57.713  1.00  0.00           O  
ATOM   3134  C   GLU   212     102.333  80.314  56.363  1.00  0.00           C  
ATOM   3135  O   GLU   212     101.717  79.366  56.763  1.00  0.00           O  
ATOM   3136  N   ALA   213     101.938  81.528  56.777  1.00  0.00           N  
ATOM   3137  H   ALA   213     102.452  82.379  56.549  1.00  0.00           H  
ATOM   3138  CA  ALA   213     100.765  81.773  57.577  1.00  0.00           C  
ATOM   3139  HA  ALA   213     100.926  81.246  58.517  1.00  0.00           H  
ATOM   3140  CB  ALA   213     100.607  83.294  57.787  1.00  0.00           C  
ATOM   3141  HB1 ALA   213      99.722  83.488  58.392  1.00  0.00           H  
ATOM   3142  HB2 ALA   213     101.489  83.684  58.298  1.00  0.00           H  
ATOM   3143  HB3 ALA   213     100.501  83.787  56.820  1.00  0.00           H  
ATOM   3144  C   ALA   213      99.433  81.196  56.979  1.00  0.00           C  
ATOM   3145  O   ALA   213      98.478  80.937  57.702  1.00  0.00           O  
ATOM   3146  N   PHE   214      99.348  81.040  55.683  1.00  0.00           N  
ATOM   3147  H   PHE   214     100.101  81.287  55.043  1.00  0.00           H  
ATOM   3148  CA  PHE   214      98.173  80.501  55.016  1.00  0.00           C  
ATOM   3149  HA  PHE   214      97.318  81.058  55.401  1.00  0.00           H  
ATOM   3150  CB  PHE   214      98.363  80.575  53.430  1.00  0.00           C  
ATOM   3151  HB2 PHE   214      98.598  81.598  53.136  1.00  0.00           H  
ATOM   3152  HB3 PHE   214      99.212  79.957  53.134  1.00  0.00           H  
ATOM   3153  CG  PHE   214      97.111  80.108  52.703  1.00  0.00           C  
ATOM   3154  CD1 PHE   214      96.893  78.846  52.109  1.00  0.00           C  
ATOM   3155  HD1 PHE   214      97.644  78.075  52.203  1.00  0.00           H  
ATOM   3156  CE1 PHE   214      95.709  78.578  51.398  1.00  0.00           C  
ATOM   3157  HE1 PHE   214      95.553  77.585  51.001  1.00  0.00           H  
ATOM   3158  CZ  PHE   214      94.733  79.546  51.186  1.00  0.00           C  
ATOM   3159  HZ  PHE   214      93.821  79.327  50.649  1.00  0.00           H  
ATOM   3160  CE2 PHE   214      94.996  80.828  51.708  1.00  0.00           C  
ATOM   3161  HE2 PHE   214      94.271  81.616  51.570  1.00  0.00           H  
ATOM   3162  CD2 PHE   214      96.140  81.089  52.382  1.00  0.00           C  
ATOM   3163  HD2 PHE   214      96.326  82.107  52.694  1.00  0.00           H  
ATOM   3164  C   PHE   214      98.099  78.937  55.235  1.00  0.00           C  
ATOM   3165  O   PHE   214      97.019  78.359  55.413  1.00  0.00           O  
ATOM   3166  N   ASP   215      99.259  78.286  55.296  1.00  0.00           N  
ATOM   3167  H   ASP   215     100.152  78.753  55.138  1.00  0.00           H  
ATOM   3168  CA  ASP   215      99.414  76.853  55.592  1.00  0.00           C  
ATOM   3169  HA  ASP   215      98.726  76.218  55.034  1.00  0.00           H  
ATOM   3170  CB  ASP   215     100.937  76.449  55.177  1.00  0.00           C  
ATOM   3171  HB2 ASP   215     101.302  77.127  54.405  1.00  0.00           H  
ATOM   3172  HB3 ASP   215     101.597  76.563  56.037  1.00  0.00           H  
ATOM   3173  CG  ASP   215     100.989  74.986  54.661  1.00  0.00           C  
ATOM   3174  OD1 ASP   215      99.953  74.291  54.700  1.00  0.00           O  
ATOM   3175  OD2 ASP   215     102.067  74.512  54.228  1.00  0.00           O  
ATOM   3176  C   ASP   215      99.119  76.641  57.103  1.00  0.00           C  
ATOM   3177  O   ASP   215      98.409  75.732  57.455  1.00  0.00           O  
ATOM   3178  N   ARG   216      99.663  77.495  57.967  1.00  0.00           N  
ATOM   3179  H   ARG   216     100.260  78.255  57.642  1.00  0.00           H  
ATOM   3180  CA  ARG   216      99.524  77.513  59.427  1.00  0.00           C  
ATOM   3181  HA  ARG   216      99.963  76.603  59.838  1.00  0.00           H  
ATOM   3182  CB  ARG   216     100.266  78.734  60.013  1.00  0.00           C  
ATOM   3183  HB2 ARG   216      99.849  79.650  59.593  1.00  0.00           H  
ATOM   3184  HB3 ARG   216     100.107  78.776  61.090  1.00  0.00           H  
ATOM   3185  CG  ARG   216     101.808  78.670  59.710  1.00  0.00           C  
ATOM   3186  HG2 ARG   216     101.996  78.328  58.692  1.00  0.00           H  
ATOM   3187  HG3 ARG   216     102.270  79.653  59.806  1.00  0.00           H  
ATOM   3188  CD  ARG   216     102.374  77.696  60.731  1.00  0.00           C  
ATOM   3189  HD2 ARG   216     102.260  78.095  61.739  1.00  0.00           H  
ATOM   3190  HD3 ARG   216     101.828  76.753  60.696  1.00  0.00           H  
ATOM   3191  NE  ARG   216     103.807  77.470  60.429  1.00  0.00           N  
ATOM   3192  HE  ARG   216     103.961  77.192  59.460  1.00  0.00           H  
ATOM   3193  CZ  ARG   216     104.869  77.540  61.081  1.00  0.00           C  
ATOM   3194  NH1 ARG   216     104.825  77.817  62.341  1.00  0.00           N  
ATOM   3195 HH11 ARG   216     103.928  77.978  62.797  1.00  0.00           H  
ATOM   3196 HH12 ARG   216     105.689  77.874  62.879  1.00  0.00           H  
ATOM   3197  NH2 ARG   216     106.043  77.457  60.503  1.00  0.00           N  
ATOM   3198 HH21 ARG   216     106.106  77.334  59.493  1.00  0.00           H  
ATOM   3199 HH22 ARG   216     106.893  77.518  61.064  1.00  0.00           H  
ATOM   3200  C   ARG   216      97.991  77.576  59.820  1.00  0.00           C  
ATOM   3201  O   ARG   216      97.489  76.795  60.687  1.00  0.00           O  
ATOM   3202  N   ILE   217      97.282  78.476  59.194  1.00  0.00           N  
ATOM   3203  H   ILE   217      97.629  79.143  58.505  1.00  0.00           H  
ATOM   3204  CA  ILE   217      95.799  78.547  59.519  1.00  0.00           C  
ATOM   3205  HA  ILE   217      95.627  78.224  60.547  1.00  0.00           H  
ATOM   3206  CB  ILE   217      95.354  80.014  59.417  1.00  0.00           C  
ATOM   3207  HB  ILE   217      95.485  80.243  58.358  1.00  0.00           H  
ATOM   3208  CG2 ILE   217      93.861  80.221  59.844  1.00  0.00           C  
ATOM   3209 HG21 ILE   217      93.598  81.274  59.752  1.00  0.00           H  
ATOM   3210 HG22 ILE   217      93.213  79.627  59.199  1.00  0.00           H  
ATOM   3211 HG23 ILE   217      93.731  79.902  60.879  1.00  0.00           H  
ATOM   3212  CG1 ILE   217      96.230  81.017  60.268  1.00  0.00           C  
ATOM   3213 HG12 ILE   217      97.276  80.851  60.008  1.00  0.00           H  
ATOM   3214 HG13 ILE   217      95.980  82.031  59.954  1.00  0.00           H  
ATOM   3215  CD1 ILE   217      96.110  80.955  61.786  1.00  0.00           C  
ATOM   3216 HD11 ILE   217      96.768  81.699  62.235  1.00  0.00           H  
ATOM   3217 HD12 ILE   217      95.080  81.158  62.078  1.00  0.00           H  
ATOM   3218 HD13 ILE   217      96.396  79.962  62.134  1.00  0.00           H  
ATOM   3219  C   ILE   217      94.945  77.531  58.738  1.00  0.00           C  
ATOM   3220  O   ILE   217      94.068  76.942  59.323  1.00  0.00           O  
ATOM   3221  N   THR   218      95.224  77.184  57.449  1.00  0.00           N  
ATOM   3222  H   THR   218      95.952  77.620  56.883  1.00  0.00           H  
ATOM   3223  CA  THR   218      94.463  76.109  56.759  1.00  0.00           C  
ATOM   3224  HA  THR   218      93.427  76.417  56.899  1.00  0.00           H  
ATOM   3225  CB  THR   218      94.819  75.995  55.255  1.00  0.00           C  
ATOM   3226  HB  THR   218      94.370  75.044  54.970  1.00  0.00           H  
ATOM   3227  CG2 THR   218      94.245  77.202  54.449  1.00  0.00           C  
ATOM   3228 HG21 THR   218      94.508  77.097  53.397  1.00  0.00           H  
ATOM   3229 HG22 THR   218      93.159  77.225  54.551  1.00  0.00           H  
ATOM   3230 HG23 THR   218      94.665  78.132  54.836  1.00  0.00           H  
ATOM   3231  OG1 THR   218      96.244  75.937  54.945  1.00  0.00           O  
ATOM   3232  HG1 THR   218      96.595  76.847  54.855  1.00  0.00           H  
ATOM   3233  C   THR   218      94.692  74.691  57.360  1.00  0.00           C  
ATOM   3234  O   THR   218      93.707  74.043  57.683  1.00  0.00           O  
ATOM   3235  N   ALA   219      95.962  74.352  57.820  1.00  0.00           N  
ATOM   3236  H   ALA   219      96.817  74.831  57.537  1.00  0.00           H  
ATOM   3237  CA  ALA   219      96.174  73.237  58.784  1.00  0.00           C  
ATOM   3238  HA  ALA   219      95.923  72.293  58.301  1.00  0.00           H  
ATOM   3239  CB  ALA   219      97.623  73.282  59.201  1.00  0.00           C  
ATOM   3240  HB1 ALA   219      97.821  72.477  59.910  1.00  0.00           H  
ATOM   3241  HB2 ALA   219      98.259  73.156  58.324  1.00  0.00           H  
ATOM   3242  HB3 ALA   219      97.837  74.241  59.672  1.00  0.00           H  
ATOM   3243  C   ALA   219      95.268  73.333  60.004  1.00  0.00           C  
ATOM   3244  O   ALA   219      94.986  72.281  60.514  1.00  0.00           O  
ATOM   3245  N   ARG   220      94.769  74.496  60.570  1.00  0.00           N  
ATOM   3246  H   ARG   220      94.979  75.437  60.237  1.00  0.00           H  
ATOM   3247  CA  ARG   220      93.855  74.437  61.750  1.00  0.00           C  
ATOM   3248  HA  ARG   220      94.319  73.630  62.315  1.00  0.00           H  
ATOM   3249  CB  ARG   220      93.744  75.858  62.440  1.00  0.00           C  
ATOM   3250  HB2 ARG   220      93.655  76.622  61.668  1.00  0.00           H  
ATOM   3251  HB3 ARG   220      92.830  75.896  63.032  1.00  0.00           H  
ATOM   3252  CG  ARG   220      94.957  76.201  63.358  1.00  0.00           C  
ATOM   3253  HG2 ARG   220      95.252  75.323  63.932  1.00  0.00           H  
ATOM   3254  HG3 ARG   220      95.816  76.489  62.751  1.00  0.00           H  
ATOM   3255  CD  ARG   220      94.569  77.362  64.320  1.00  0.00           C  
ATOM   3256  HD2 ARG   220      94.058  78.134  63.745  1.00  0.00           H  
ATOM   3257  HD3 ARG   220      93.855  76.985  65.052  1.00  0.00           H  
ATOM   3258  NE  ARG   220      95.730  77.996  65.056  1.00  0.00           N  
ATOM   3259  HE  ARG   220      96.630  77.527  64.971  1.00  0.00           H  
ATOM   3260  CZ  ARG   220      95.706  79.143  65.833  1.00  0.00           C  
ATOM   3261  NH1 ARG   220      96.799  79.684  66.164  1.00  0.00           N  
ATOM   3262 HH11 ARG   220      97.682  79.276  65.860  1.00  0.00           H  
ATOM   3263 HH12 ARG   220      96.797  80.528  66.736  1.00  0.00           H  
ATOM   3264  NH2 ARG   220      94.581  79.739  66.144  1.00  0.00           N  
ATOM   3265 HH21 ARG   220      93.694  79.359  65.811  1.00  0.00           H  
ATOM   3266 HH22 ARG   220      94.593  80.582  66.718  1.00  0.00           H  
ATOM   3267  C   ARG   220      92.401  74.139  61.506  1.00  0.00           C  
ATOM   3268  O   ARG   220      91.765  73.620  62.353  1.00  0.00           O  
ATOM   3269  N   VAL   221      91.963  74.126  60.244  1.00  0.00           N  
ATOM   3270  H   VAL   221      92.549  74.249  59.419  1.00  0.00           H  
ATOM   3271  CA  VAL   221      90.509  73.920  59.972  1.00  0.00           C  
ATOM   3272  HA  VAL   221      89.910  74.012  60.878  1.00  0.00           H  
ATOM   3273  CB  VAL   221      89.993  75.011  59.024  1.00  0.00           C  
ATOM   3274  HB  VAL   221      89.776  75.780  59.765  1.00  0.00           H  
ATOM   3275  CG1 VAL   221      90.995  75.606  58.026  1.00  0.00           C  
ATOM   3276 HG11 VAL   221      90.497  76.363  57.419  1.00  0.00           H  
ATOM   3277 HG12 VAL   221      91.821  76.062  58.571  1.00  0.00           H  
ATOM   3278 HG13 VAL   221      91.378  74.816  57.380  1.00  0.00           H  
ATOM   3279  CG2 VAL   221      88.667  74.645  58.227  1.00  0.00           C  
ATOM   3280 HG21 VAL   221      88.386  75.480  57.585  1.00  0.00           H  
ATOM   3281 HG22 VAL   221      88.842  73.760  57.615  1.00  0.00           H  
ATOM   3282 HG23 VAL   221      87.862  74.445  58.934  1.00  0.00           H  
ATOM   3283  C   VAL   221      90.339  72.536  59.446  1.00  0.00           C  
ATOM   3284  O   VAL   221      91.055  72.187  58.482  1.00  0.00           O  
ATOM   3285  N   PRO   222      89.395  71.751  60.004  1.00  0.00           N  
ATOM   3286  CD  PRO   222      88.511  71.976  61.166  1.00  0.00           C  
ATOM   3287  HD2 PRO   222      87.688  72.634  60.885  1.00  0.00           H  
ATOM   3288  HD3 PRO   222      89.062  72.477  61.962  1.00  0.00           H  
ATOM   3289  CG  PRO   222      87.966  70.640  61.666  1.00  0.00           C  
ATOM   3290  HG2 PRO   222      86.929  70.713  61.993  1.00  0.00           H  
ATOM   3291  HG3 PRO   222      88.539  70.250  62.507  1.00  0.00           H  
ATOM   3292  CB  PRO   222      88.120  69.773  60.404  1.00  0.00           C  
ATOM   3293  HB2 PRO   222      87.212  69.793  59.801  1.00  0.00           H  
ATOM   3294  HB3 PRO   222      88.307  68.732  60.663  1.00  0.00           H  
ATOM   3295  CA  PRO   222      89.268  70.354  59.661  1.00  0.00           C  
ATOM   3296  HA  PRO   222      90.154  69.809  59.988  1.00  0.00           H  
ATOM   3297  C   PRO   222      89.280  70.103  58.130  1.00  0.00           C  
ATOM   3298  O   PRO   222      89.945  69.133  57.731  1.00  0.00           O  
ATOM   3299  N   ILE   223      88.540  70.823  57.257  1.00  0.00           N  
ATOM   3300  H   ILE   223      87.979  71.626  57.541  1.00  0.00           H  
ATOM   3301  CA  ILE   223      88.457  70.544  55.844  1.00  0.00           C  
ATOM   3302  HA  ILE   223      88.484  69.455  55.821  1.00  0.00           H  
ATOM   3303  CB  ILE   223      87.153  71.070  55.208  1.00  0.00           C  
ATOM   3304  HB  ILE   223      87.239  70.818  54.152  1.00  0.00           H  
ATOM   3305  CG2 ILE   223      85.901  70.351  55.782  1.00  0.00           C  
ATOM   3306 HG21 ILE   223      85.005  70.750  55.308  1.00  0.00           H  
ATOM   3307 HG22 ILE   223      85.973  69.282  55.583  1.00  0.00           H  
ATOM   3308 HG23 ILE   223      85.848  70.516  56.857  1.00  0.00           H  
ATOM   3309  CG1 ILE   223      86.994  72.596  55.234  1.00  0.00           C  
ATOM   3310 HG12 ILE   223      86.799  72.905  56.261  1.00  0.00           H  
ATOM   3311 HG13 ILE   223      87.942  73.047  54.939  1.00  0.00           H  
ATOM   3312  CD1 ILE   223      85.881  73.168  54.335  1.00  0.00           C  
ATOM   3313 HD11 ILE   223      85.858  74.253  54.431  1.00  0.00           H  
ATOM   3314 HD12 ILE   223      86.079  72.899  53.297  1.00  0.00           H  
ATOM   3315 HD13 ILE   223      84.919  72.754  54.640  1.00  0.00           H  
ATOM   3316  C   ILE   223      89.686  71.082  54.963  1.00  0.00           C  
ATOM   3317  O   ILE   223      89.699  71.134  53.706  1.00  0.00           O  
ATOM   3318  N   GLY   224      90.783  71.526  55.657  1.00  0.00           N  
ATOM   3319  H   GLY   224      90.737  71.650  56.669  1.00  0.00           H  
ATOM   3320  CA  GLY   224      92.162  71.892  55.123  1.00  0.00           C  
ATOM   3321  HA2 GLY   224      92.801  72.178  55.958  1.00  0.00           H  
ATOM   3322  HA3 GLY   224      92.610  71.009  54.668  1.00  0.00           H  
ATOM   3323  C   GLY   224      92.148  73.035  54.090  1.00  0.00           C  
ATOM   3324  O   GLY   224      93.142  73.264  53.385  1.00  0.00           O  
ATOM   3325  N   ARG   225      91.022  73.781  54.049  1.00  0.00           N  
ATOM   3326  H   ARG   225      90.179  73.533  54.567  1.00  0.00           H  
ATOM   3327  CA  ARG   225      90.879  75.012  53.268  1.00  0.00           C  
ATOM   3328  HA  ARG   225      91.839  75.528  53.287  1.00  0.00           H  
ATOM   3329  CB  ARG   225      90.443  74.563  51.821  1.00  0.00           C  
ATOM   3330  HB2 ARG   225      90.597  75.377  51.112  1.00  0.00           H  
ATOM   3331  HB3 ARG   225      91.058  73.729  51.485  1.00  0.00           H  
ATOM   3332  CG  ARG   225      88.928  74.145  51.844  1.00  0.00           C  
ATOM   3333  HG2 ARG   225      88.837  73.102  52.152  1.00  0.00           H  
ATOM   3334  HG3 ARG   225      88.391  74.743  52.582  1.00  0.00           H  
ATOM   3335  CD  ARG   225      88.300  74.333  50.477  1.00  0.00           C  
ATOM   3336  HD2 ARG   225      88.210  75.395  50.244  1.00  0.00           H  
ATOM   3337  HD3 ARG   225      88.930  73.889  49.706  1.00  0.00           H  
ATOM   3338  NE  ARG   225      86.968  73.693  50.485  1.00  0.00           N  
ATOM   3339  HE  ARG   225      86.942  72.678  50.390  1.00  0.00           H  
ATOM   3340  CZ  ARG   225      85.828  74.303  50.602  1.00  0.00           C  
ATOM   3341  NH1 ARG   225      85.666  75.517  50.786  1.00  0.00           N  
ATOM   3342 HH11 ARG   225      86.474  76.133  50.859  1.00  0.00           H  
ATOM   3343 HH12 ARG   225      84.723  75.898  50.863  1.00  0.00           H  
ATOM   3344  NH2 ARG   225      84.714  73.642  50.606  1.00  0.00           N  
ATOM   3345 HH21 ARG   225      84.724  72.626  50.518  1.00  0.00           H  
ATOM   3346 HH22 ARG   225      83.828  74.136  50.699  1.00  0.00           H  
ATOM   3347  C   ARG   225      89.979  76.058  53.817  1.00  0.00           C  
ATOM   3348  O   ARG   225      89.215  75.715  54.734  1.00  0.00           O  
ATOM   3349  N   TYR   226      89.994  77.273  53.301  1.00  0.00           N  
ATOM   3350  H   TYR   226      90.680  77.575  52.609  1.00  0.00           H  
ATOM   3351  CA  TYR   226      89.043  78.302  53.659  1.00  0.00           C  
ATOM   3352  HA  TYR   226      88.851  78.217  54.728  1.00  0.00           H  
ATOM   3353  CB  TYR   226      89.595  79.759  53.499  1.00  0.00           C  
ATOM   3354  HB2 TYR   226      89.914  79.887  52.465  1.00  0.00           H  
ATOM   3355  HB3 TYR   226      88.772  80.452  53.667  1.00  0.00           H  
ATOM   3356  CG  TYR   226      90.736  80.173  54.390  1.00  0.00           C  
ATOM   3357  CD1 TYR   226      90.471  80.511  55.716  1.00  0.00           C  
ATOM   3358  HD1 TYR   226      89.451  80.578  56.064  1.00  0.00           H  
ATOM   3359  CE1 TYR   226      91.541  80.768  56.605  1.00  0.00           C  
ATOM   3360  HE1 TYR   226      91.334  80.933  57.652  1.00  0.00           H  
ATOM   3361  CZ  TYR   226      92.875  80.814  56.144  1.00  0.00           C  
ATOM   3362  OH  TYR   226      93.889  81.201  56.909  1.00  0.00           O  
ATOM   3363  HH  TYR   226      94.722  81.156  56.394  1.00  0.00           H  
ATOM   3364  CE2 TYR   226      93.108  80.453  54.737  1.00  0.00           C  
ATOM   3365  HE2 TYR   226      94.119  80.478  54.360  1.00  0.00           H  
ATOM   3366  CD2 TYR   226      92.071  80.076  53.857  1.00  0.00           C  
ATOM   3367  HD2 TYR   226      92.265  79.737  52.849  1.00  0.00           H  
ATOM   3368  C   TYR   226      87.715  78.067  52.905  1.00  0.00           C  
ATOM   3369  O   TYR   226      87.661  77.552  51.737  1.00  0.00           O  
ATOM   3370  N   VAL   227      86.603  78.553  53.549  1.00  0.00           N  
ATOM   3371  H   VAL   227      86.690  78.988  54.469  1.00  0.00           H  
ATOM   3372  CA  VAL   227      85.229  78.549  53.104  1.00  0.00           C  
ATOM   3373  HA  VAL   227      84.977  77.639  52.560  1.00  0.00           H  
ATOM   3374  CB  VAL   227      84.262  78.501  54.340  1.00  0.00           C  
ATOM   3375  HB  VAL   227      84.415  79.445  54.863  1.00  0.00           H  
ATOM   3376  CG1 VAL   227      82.777  78.370  54.036  1.00  0.00           C  
ATOM   3377 HG11 VAL   227      82.215  78.348  54.969  1.00  0.00           H  
ATOM   3378 HG12 VAL   227      82.452  79.221  53.437  1.00  0.00           H  
ATOM   3379 HG13 VAL   227      82.599  77.448  53.483  1.00  0.00           H  
ATOM   3380  CG2 VAL   227      84.591  77.198  55.087  1.00  0.00           C  
ATOM   3381 HG21 VAL   227      83.947  77.107  55.962  1.00  0.00           H  
ATOM   3382 HG22 VAL   227      84.426  76.348  54.425  1.00  0.00           H  
ATOM   3383 HG23 VAL   227      85.633  77.214  55.405  1.00  0.00           H  
ATOM   3384  C   VAL   227      85.006  79.646  52.052  1.00  0.00           C  
ATOM   3385  O   VAL   227      85.651  80.730  52.053  1.00  0.00           O  
ATOM   3386  N   GLN   228      84.224  79.369  51.014  1.00  0.00           N  
ATOM   3387  H   GLN   228      83.917  78.417  50.814  1.00  0.00           H  
ATOM   3388  CA  GLN   228      83.715  80.320  50.057  1.00  0.00           C  
ATOM   3389  HA  GLN   228      84.536  80.986  49.790  1.00  0.00           H  
ATOM   3390  CB  GLN   228      83.289  79.666  48.734  1.00  0.00           C  
ATOM   3391  HB2 GLN   228      82.648  78.812  48.955  1.00  0.00           H  
ATOM   3392  HB3 GLN   228      82.689  80.378  48.168  1.00  0.00           H  
ATOM   3393  CG  GLN   228      84.474  79.187  47.841  1.00  0.00           C  
ATOM   3394  HG2 GLN   228      84.896  80.057  47.338  1.00  0.00           H  
ATOM   3395  HG3 GLN   228      85.252  78.786  48.491  1.00  0.00           H  
ATOM   3396  CD  GLN   228      84.147  78.139  46.787  1.00  0.00           C  
ATOM   3397  OE1 GLN   228      83.544  77.115  47.112  1.00  0.00           O  
ATOM   3398  NE2 GLN   228      84.436  78.377  45.528  1.00  0.00           N  
ATOM   3399 HE21 GLN   228      84.936  79.228  45.270  1.00  0.00           H  
ATOM   3400 HE22 GLN   228      84.161  77.710  44.806  1.00  0.00           H  
ATOM   3401  C   GLN   228      82.640  81.162  50.666  1.00  0.00           C  
ATOM   3402  O   GLN   228      81.742  80.619  51.295  1.00  0.00           O  
ATOM   3403  N   PRO   229      82.467  82.457  50.372  1.00  0.00           N  
ATOM   3404  CD  PRO   229      83.265  83.195  49.340  1.00  0.00           C  
ATOM   3405  HD2 PRO   229      83.412  82.608  48.434  1.00  0.00           H  
ATOM   3406  HD3 PRO   229      84.254  83.473  49.704  1.00  0.00           H  
ATOM   3407  CG  PRO   229      82.384  84.398  49.106  1.00  0.00           C  
ATOM   3408  HG2 PRO   229      81.739  84.227  48.244  1.00  0.00           H  
ATOM   3409  HG3 PRO   229      82.996  85.271  48.877  1.00  0.00           H  
ATOM   3410  CB  PRO   229      81.498  84.678  50.405  1.00  0.00           C  
ATOM   3411  HB2 PRO   229      80.596  85.256  50.209  1.00  0.00           H  
ATOM   3412  HB3 PRO   229      82.036  85.187  51.206  1.00  0.00           H  
ATOM   3413  CA  PRO   229      81.237  83.187  50.680  1.00  0.00           C  
ATOM   3414  HA  PRO   229      80.980  83.110  51.736  1.00  0.00           H  
ATOM   3415  C   PRO   229      79.969  82.549  50.070  1.00  0.00           C  
ATOM   3416  O   PRO   229      78.920  82.518  50.690  1.00  0.00           O  
ATOM   3417  N   SER   230      80.111  81.926  48.900  1.00  0.00           N  
ATOM   3418  H   SER   230      81.008  81.915  48.416  1.00  0.00           H  
ATOM   3419  CA  SER   230      79.118  81.222  48.173  1.00  0.00           C  
ATOM   3420  HA  SER   230      78.346  81.986  48.070  1.00  0.00           H  
ATOM   3421  CB  SER   230      79.533  80.738  46.782  1.00  0.00           C  
ATOM   3422  HB2 SER   230      80.313  79.981  46.866  1.00  0.00           H  
ATOM   3423  HB3 SER   230      78.686  80.271  46.279  1.00  0.00           H  
ATOM   3424  OG  SER   230      79.993  81.817  46.038  1.00  0.00           O  
ATOM   3425  HG  SER   230      79.230  82.312  45.674  1.00  0.00           H  
ATOM   3426  C   SER   230      78.614  80.007  48.897  1.00  0.00           C  
ATOM   3427  O   SER   230      77.448  79.582  48.669  1.00  0.00           O  
ATOM   3428  N   GLU   231      79.454  79.378  49.765  1.00  0.00           N  
ATOM   3429  H   GLU   231      80.411  79.659  49.983  1.00  0.00           H  
ATOM   3430  CA  GLU   231      78.929  78.142  50.485  1.00  0.00           C  
ATOM   3431  HA  GLU   231      78.310  77.564  49.798  1.00  0.00           H  
ATOM   3432  CB  GLU   231      80.092  77.228  50.957  1.00  0.00           C  
ATOM   3433  HB2 GLU   231      80.776  77.796  51.589  1.00  0.00           H  
ATOM   3434  HB3 GLU   231      79.699  76.415  51.567  1.00  0.00           H  
ATOM   3435  CG  GLU   231      80.881  76.630  49.707  1.00  0.00           C  
ATOM   3436  HG2 GLU   231      80.292  75.819  49.280  1.00  0.00           H  
ATOM   3437  HG3 GLU   231      80.960  77.404  48.944  1.00  0.00           H  
ATOM   3438  CD  GLU   231      82.288  76.102  50.011  1.00  0.00           C  
ATOM   3439  OE1 GLU   231      82.685  75.070  49.384  1.00  0.00           O  
ATOM   3440  OE2 GLU   231      83.103  76.732  50.713  1.00  0.00           O  
ATOM   3441  C   GLU   231      78.115  78.602  51.692  1.00  0.00           C  
ATOM   3442  O   GLU   231      77.213  77.931  52.126  1.00  0.00           O  
ATOM   3443  N   VAL   232      78.469  79.758  52.264  1.00  0.00           N  
ATOM   3444  H   VAL   232      79.353  80.223  52.058  1.00  0.00           H  
ATOM   3445  CA  VAL   232      77.647  80.493  53.243  1.00  0.00           C  
ATOM   3446  HA  VAL   232      77.364  79.705  53.940  1.00  0.00           H  
ATOM   3447  CB  VAL   232      78.421  81.572  53.963  1.00  0.00           C  
ATOM   3448  HB  VAL   232      78.666  82.408  53.308  1.00  0.00           H  
ATOM   3449  CG1 VAL   232      77.516  82.139  55.107  1.00  0.00           C  
ATOM   3450 HG11 VAL   232      78.054  82.920  55.643  1.00  0.00           H  
ATOM   3451 HG12 VAL   232      76.605  82.554  54.676  1.00  0.00           H  
ATOM   3452 HG13 VAL   232      77.258  81.336  55.798  1.00  0.00           H  
ATOM   3453  CG2 VAL   232      79.787  81.020  54.429  1.00  0.00           C  
ATOM   3454 HG21 VAL   232      80.339  81.804  54.947  1.00  0.00           H  
ATOM   3455 HG22 VAL   232      79.630  80.180  55.105  1.00  0.00           H  
ATOM   3456 HG23 VAL   232      80.359  80.686  53.563  1.00  0.00           H  
ATOM   3457  C   VAL   232      76.318  81.098  52.704  1.00  0.00           C  
ATOM   3458  O   VAL   232      75.207  80.888  53.225  1.00  0.00           O  
ATOM   3459  N   ALA   233      76.415  81.627  51.465  1.00  0.00           N  
ATOM   3460  H   ALA   233      77.297  81.689  50.956  1.00  0.00           H  
ATOM   3461  CA  ALA   233      75.281  82.165  50.724  1.00  0.00           C  
ATOM   3462  HA  ALA   233      74.721  82.745  51.458  1.00  0.00           H  
ATOM   3463  CB  ALA   233      75.796  83.047  49.529  1.00  0.00           C  
ATOM   3464  HB1 ALA   233      74.944  83.447  48.979  1.00  0.00           H  
ATOM   3465  HB2 ALA   233      76.395  83.870  49.917  1.00  0.00           H  
ATOM   3466  HB3 ALA   233      76.405  82.437  48.863  1.00  0.00           H  
ATOM   3467  C   ALA   233      74.298  81.111  50.161  1.00  0.00           C  
ATOM   3468  O   ALA   233      73.158  81.452  49.869  1.00  0.00           O  
ATOM   3469  N   GLU   234      74.707  79.822  50.001  1.00  0.00           N  
ATOM   3470  H   GLU   234      75.687  79.537  49.997  1.00  0.00           H  
ATOM   3471  CA  GLU   234      73.777  78.736  49.822  1.00  0.00           C  
ATOM   3472  HA  GLU   234      73.080  79.049  49.045  1.00  0.00           H  
ATOM   3473  CB  GLU   234      74.491  77.467  49.319  1.00  0.00           C  
ATOM   3474  HB2 GLU   234      75.111  77.720  48.458  1.00  0.00           H  
ATOM   3475  HB3 GLU   234      75.162  77.099  50.097  1.00  0.00           H  
ATOM   3476  CG  GLU   234      73.504  76.345  48.925  1.00  0.00           C  
ATOM   3477  HG2 GLU   234      73.974  75.388  49.152  1.00  0.00           H  
ATOM   3478  HG3 GLU   234      72.626  76.428  49.566  1.00  0.00           H  
ATOM   3479  CD  GLU   234      73.043  76.306  47.524  1.00  0.00           C  
ATOM   3480  OE1 GLU   234      71.828  76.058  47.380  1.00  0.00           O  
ATOM   3481  OE2 GLU   234      73.805  76.469  46.567  1.00  0.00           O  
ATOM   3482  C   GLU   234      72.914  78.471  51.053  1.00  0.00           C  
ATOM   3483  O   GLU   234      71.714  78.372  50.941  1.00  0.00           O  
ATOM   3484  N   MET   235      73.490  78.502  52.270  1.00  0.00           N  
ATOM   3485  H   MET   235      74.451  78.785  52.464  1.00  0.00           H  
ATOM   3486  CA  MET   235      72.691  78.099  53.443  1.00  0.00           C  
ATOM   3487  HA  MET   235      72.179  77.172  53.185  1.00  0.00           H  
ATOM   3488  CB  MET   235      73.605  77.864  54.696  1.00  0.00           C  
ATOM   3489  HB2 MET   235      74.410  77.179  54.428  1.00  0.00           H  
ATOM   3490  HB3 MET   235      74.071  78.807  54.982  1.00  0.00           H  
ATOM   3491  CG  MET   235      72.840  77.294  55.905  1.00  0.00           C  
ATOM   3492  HG2 MET   235      72.036  77.983  56.163  1.00  0.00           H  
ATOM   3493  HG3 MET   235      72.373  76.356  55.607  1.00  0.00           H  
ATOM   3494  SD  MET   235      73.816  77.002  57.351  1.00  0.00           S  
ATOM   3495  CE  MET   235      74.815  75.479  57.138  1.00  0.00           C  
ATOM   3496  HE1 MET   235      75.413  75.306  58.033  1.00  0.00           H  
ATOM   3497  HE2 MET   235      74.153  74.628  56.975  1.00  0.00           H  
ATOM   3498  HE3 MET   235      75.474  75.593  56.277  1.00  0.00           H  
ATOM   3499  C   MET   235      71.662  79.210  53.800  1.00  0.00           C  
ATOM   3500  O   MET   235      70.583  78.871  54.292  1.00  0.00           O  
ATOM   3501  N   VAL   236      71.948  80.491  53.608  1.00  0.00           N  
ATOM   3502  H   VAL   236      72.884  80.796  53.339  1.00  0.00           H  
ATOM   3503  CA  VAL   236      71.033  81.592  53.742  1.00  0.00           C  
ATOM   3504  HA  VAL   236      70.501  81.477  54.687  1.00  0.00           H  
ATOM   3505  CB  VAL   236      71.822  82.934  53.804  1.00  0.00           C  
ATOM   3506  HB  VAL   236      72.244  83.041  52.804  1.00  0.00           H  
ATOM   3507  CG1 VAL   236      71.023  84.211  54.005  1.00  0.00           C  
ATOM   3508 HG11 VAL   236      71.701  85.064  54.027  1.00  0.00           H  
ATOM   3509 HG12 VAL   236      70.314  84.331  53.185  1.00  0.00           H  
ATOM   3510 HG13 VAL   236      70.478  84.155  54.948  1.00  0.00           H  
ATOM   3511  CG2 VAL   236      72.871  82.832  54.908  1.00  0.00           C  
ATOM   3512 HG21 VAL   236      73.432  83.765  54.963  1.00  0.00           H  
ATOM   3513 HG22 VAL   236      72.377  82.647  55.863  1.00  0.00           H  
ATOM   3514 HG23 VAL   236      73.552  82.010  54.687  1.00  0.00           H  
ATOM   3515  C   VAL   236      69.929  81.583  52.698  1.00  0.00           C  
ATOM   3516  O   VAL   236      68.784  81.874  53.042  1.00  0.00           O  
ATOM   3517  N   ALA   237      70.256  81.167  51.503  1.00  0.00           N  
ATOM   3518  H   ALA   237      71.234  81.012  51.260  1.00  0.00           H  
ATOM   3519  CA  ALA   237      69.369  80.861  50.364  1.00  0.00           C  
ATOM   3520  HA  ALA   237      68.746  81.754  50.305  1.00  0.00           H  
ATOM   3521  CB  ALA   237      70.115  80.676  49.021  1.00  0.00           C  
ATOM   3522  HB1 ALA   237      69.394  80.454  48.233  1.00  0.00           H  
ATOM   3523  HB2 ALA   237      70.653  81.590  48.774  1.00  0.00           H  
ATOM   3524  HB3 ALA   237      70.822  79.850  49.109  1.00  0.00           H  
ATOM   3525  C   ALA   237      68.506  79.695  50.576  1.00  0.00           C  
ATOM   3526  O   ALA   237      67.272  79.725  50.256  1.00  0.00           O  
ATOM   3527  N   TYR   238      68.977  78.656  51.296  1.00  0.00           N  
ATOM   3528  H   TYR   238      69.950  78.595  51.595  1.00  0.00           H  
ATOM   3529  CA  TYR   238      68.172  77.504  51.732  1.00  0.00           C  
ATOM   3530  HA  TYR   238      67.509  77.243  50.907  1.00  0.00           H  
ATOM   3531  CB  TYR   238      69.059  76.324  51.997  1.00  0.00           C  
ATOM   3532  HB2 TYR   238      69.283  75.861  51.036  1.00  0.00           H  
ATOM   3533  HB3 TYR   238      69.999  76.706  52.394  1.00  0.00           H  
ATOM   3534  CG  TYR   238      68.594  75.263  52.902  1.00  0.00           C  
ATOM   3535  CD1 TYR   238      67.665  74.338  52.441  1.00  0.00           C  
ATOM   3536  HD1 TYR   238      67.449  74.255  51.386  1.00  0.00           H  
ATOM   3537  CE1 TYR   238      67.021  73.525  53.357  1.00  0.00           C  
ATOM   3538  HE1 TYR   238      66.346  72.770  52.982  1.00  0.00           H  
ATOM   3539  CZ  TYR   238      67.193  73.623  54.725  1.00  0.00           C  
ATOM   3540  OH  TYR   238      66.565  72.820  55.616  1.00  0.00           O  
ATOM   3541  HH  TYR   238      66.946  72.961  56.508  1.00  0.00           H  
ATOM   3542  CE2 TYR   238      68.215  74.467  55.202  1.00  0.00           C  
ATOM   3543  HE2 TYR   238      68.469  74.485  56.251  1.00  0.00           H  
ATOM   3544  CD2 TYR   238      68.919  75.313  54.257  1.00  0.00           C  
ATOM   3545  HD2 TYR   238      69.695  75.980  54.602  1.00  0.00           H  
ATOM   3546  C   TYR   238      67.201  77.811  52.861  1.00  0.00           C  
ATOM   3547  O   TYR   238      66.030  77.339  52.789  1.00  0.00           O  
ATOM   3548  N   LEU   239      67.634  78.566  53.863  1.00  0.00           N  
ATOM   3549  H   LEU   239      68.593  78.898  53.972  1.00  0.00           H  
ATOM   3550  CA  LEU   239      66.678  78.994  54.953  1.00  0.00           C  
ATOM   3551  HA  LEU   239      66.121  78.112  55.267  1.00  0.00           H  
ATOM   3552  CB  LEU   239      67.533  79.583  56.107  1.00  0.00           C  
ATOM   3553  HB2 LEU   239      68.244  80.281  55.665  1.00  0.00           H  
ATOM   3554  HB3 LEU   239      66.869  80.165  56.744  1.00  0.00           H  
ATOM   3555  CG  LEU   239      68.333  78.624  57.020  1.00  0.00           C  
ATOM   3556  HG  LEU   239      68.969  77.948  56.450  1.00  0.00           H  
ATOM   3557  CD1 LEU   239      69.310  79.327  57.946  1.00  0.00           C  
ATOM   3558 HD11 LEU   239      69.832  78.588  58.555  1.00  0.00           H  
ATOM   3559 HD12 LEU   239      70.035  79.886  57.354  1.00  0.00           H  
ATOM   3560 HD13 LEU   239      68.767  80.014  58.596  1.00  0.00           H  
ATOM   3561  CD2 LEU   239      67.227  77.949  57.810  1.00  0.00           C  
ATOM   3562 HD21 LEU   239      67.663  77.233  58.507  1.00  0.00           H  
ATOM   3563 HD22 LEU   239      66.666  78.700  58.366  1.00  0.00           H  
ATOM   3564 HD23 LEU   239      66.557  77.428  57.127  1.00  0.00           H  
ATOM   3565  C   LEU   239      65.592  79.936  54.537  1.00  0.00           C  
ATOM   3566  O   LEU   239      64.515  79.840  55.089  1.00  0.00           O  
ATOM   3567  N   ILE   240      65.743  80.899  53.534  1.00  0.00           N  
ATOM   3568  H   ILE   240      66.643  81.045  53.076  1.00  0.00           H  
ATOM   3569  CA  ILE   240      64.752  81.766  53.028  1.00  0.00           C  
ATOM   3570  HA  ILE   240      64.080  82.015  53.849  1.00  0.00           H  
ATOM   3571  CB  ILE   240      65.258  83.130  52.588  1.00  0.00           C  
ATOM   3572  HB  ILE   240      64.341  83.689  52.402  1.00  0.00           H  
ATOM   3573  CG2 ILE   240      66.044  83.924  53.626  1.00  0.00           C  
ATOM   3574 HG21 ILE   240      66.352  84.877  53.198  1.00  0.00           H  
ATOM   3575 HG22 ILE   240      65.416  84.103  54.499  1.00  0.00           H  
ATOM   3576 HG23 ILE   240      66.926  83.357  53.925  1.00  0.00           H  
ATOM   3577  CG1 ILE   240      66.147  83.005  51.315  1.00  0.00           C  
ATOM   3578 HG12 ILE   240      66.988  83.695  51.381  1.00  0.00           H  
ATOM   3579 HG13 ILE   240      66.565  82.000  51.252  1.00  0.00           H  
ATOM   3580  CD1 ILE   240      65.318  83.307  50.045  1.00  0.00           C  
ATOM   3581 HD11 ILE   240      65.954  83.215  49.165  1.00  0.00           H  
ATOM   3582 HD12 ILE   240      64.494  82.600  49.972  1.00  0.00           H  
ATOM   3583 HD13 ILE   240      64.923  84.322  50.102  1.00  0.00           H  
ATOM   3584  C   ILE   240      63.996  81.048  51.949  1.00  0.00           C  
ATOM   3585  O   ILE   240      62.931  81.549  51.586  1.00  0.00           O  
ATOM   3586  N   GLY   241      64.323  79.777  51.608  1.00  0.00           N  
ATOM   3587  H   GLY   241      65.059  79.251  52.079  1.00  0.00           H  
ATOM   3588  CA  GLY   241      63.670  79.034  50.551  1.00  0.00           C  
ATOM   3589  HA2 GLY   241      63.334  79.743  49.793  1.00  0.00           H  
ATOM   3590  HA3 GLY   241      64.410  78.389  50.079  1.00  0.00           H  
ATOM   3591  C   GLY   241      62.472  78.169  50.964  1.00  0.00           C  
ATOM   3592  O   GLY   241      62.051  78.243  52.100  1.00  0.00           O  
ATOM   3593  N   PRO   242      61.928  77.337  50.060  1.00  0.00           N  
ATOM   3594  CD  PRO   242      62.377  77.101  48.662  1.00  0.00           C  
ATOM   3595  HD2 PRO   242      63.456  76.958  48.605  1.00  0.00           H  
ATOM   3596  HD3 PRO   242      62.132  77.941  48.013  1.00  0.00           H  
ATOM   3597  CG  PRO   242      61.609  75.821  48.252  1.00  0.00           C  
ATOM   3598  HG2 PRO   242      62.181  74.920  48.474  1.00  0.00           H  
ATOM   3599  HG3 PRO   242      61.395  75.805  47.183  1.00  0.00           H  
ATOM   3600  CB  PRO   242      60.339  75.897  49.077  1.00  0.00           C  
ATOM   3601  HB2 PRO   242      59.867  74.919  49.169  1.00  0.00           H  
ATOM   3602  HB3 PRO   242      59.607  76.561  48.618  1.00  0.00           H  
ATOM   3603  CA  PRO   242      60.786  76.418  50.426  1.00  0.00           C  
ATOM   3604  HA  PRO   242      59.986  76.913  50.976  1.00  0.00           H  
ATOM   3605  C   PRO   242      61.238  75.319  51.343  1.00  0.00           C  
ATOM   3606  O   PRO   242      62.388  74.861  51.147  1.00  0.00           O  
ATOM   3607  N   GLY   243      60.400  74.820  52.224  1.00  0.00           N  
ATOM   3608  H   GLY   243      59.533  75.287  52.491  1.00  0.00           H  
ATOM   3609  CA  GLY   243      60.605  73.581  52.903  1.00  0.00           C  
ATOM   3610  HA2 GLY   243      59.643  73.123  53.138  1.00  0.00           H  
ATOM   3611  HA3 GLY   243      61.139  72.887  52.255  1.00  0.00           H  
ATOM   3612  C   GLY   243      61.381  73.804  54.154  1.00  0.00           C  
ATOM   3613  O   GLY   243      61.618  72.859  54.942  1.00  0.00           O  
ATOM   3614  N   ALA   244      61.972  74.979  54.447  1.00  0.00           N  
ATOM   3615  H   ALA   244      61.994  75.754  53.784  1.00  0.00           H  
ATOM   3616  CA  ALA   244      62.651  75.304  55.730  1.00  0.00           C  
ATOM   3617  HA  ALA   244      62.870  74.343  56.198  1.00  0.00           H  
ATOM   3618  CB  ALA   244      64.009  76.095  55.439  1.00  0.00           C  
ATOM   3619  HB1 ALA   244      64.504  76.330  56.383  1.00  0.00           H  
ATOM   3620  HB2 ALA   244      64.668  75.476  54.829  1.00  0.00           H  
ATOM   3621  HB3 ALA   244      63.785  77.019  54.907  1.00  0.00           H  
ATOM   3622  C   ALA   244      61.796  76.009  56.774  1.00  0.00           C  
ATOM   3623  O   ALA   244      62.174  76.413  57.850  1.00  0.00           O  
ATOM   3624  N   ALA   245      60.499  75.882  56.549  1.00  0.00           N  
ATOM   3625  H   ALA   245      60.122  75.706  55.617  1.00  0.00           H  
ATOM   3626  CA  ALA   245      59.435  75.977  57.598  1.00  0.00           C  
ATOM   3627  HA  ALA   245      59.422  76.985  58.014  1.00  0.00           H  
ATOM   3628  CB  ALA   245      58.034  75.682  56.857  1.00  0.00           C  
ATOM   3629  HB1 ALA   245      57.221  75.740  57.581  1.00  0.00           H  
ATOM   3630  HB2 ALA   245      57.874  76.421  56.073  1.00  0.00           H  
ATOM   3631  HB3 ALA   245      58.059  74.686  56.416  1.00  0.00           H  
ATOM   3632  C   ALA   245      59.695  75.229  58.931  1.00  0.00           C  
ATOM   3633  O   ALA   245      59.514  75.660  60.074  1.00  0.00           O  
ATOM   3634  N   ALA   246      60.155  74.017  58.710  1.00  0.00           N  
ATOM   3635  H   ALA   246      60.221  73.604  57.779  1.00  0.00           H  
ATOM   3636  CA  ALA   246      60.625  73.128  59.793  1.00  0.00           C  
ATOM   3637  HA  ALA   246      59.892  73.089  60.598  1.00  0.00           H  
ATOM   3638  CB  ALA   246      60.909  71.871  58.971  1.00  0.00           C  
ATOM   3639  HB1 ALA   246      61.276  71.082  59.627  1.00  0.00           H  
ATOM   3640  HB2 ALA   246      59.992  71.539  58.484  1.00  0.00           H  
ATOM   3641  HB3 ALA   246      61.662  72.092  58.214  1.00  0.00           H  
ATOM   3642  C   ALA   246      61.876  73.527  60.610  1.00  0.00           C  
ATOM   3643  O   ALA   246      62.271  72.870  61.611  1.00  0.00           O  
ATOM   3644  N   VAL   247      62.535  74.636  60.204  1.00  0.00           N  
ATOM   3645  H   VAL   247      62.160  75.202  59.442  1.00  0.00           H  
ATOM   3646  CA  VAL   247      63.821  75.223  60.721  1.00  0.00           C  
ATOM   3647  HA  VAL   247      64.228  74.592  61.512  1.00  0.00           H  
ATOM   3648  CB  VAL   247      64.880  75.262  59.652  1.00  0.00           C  
ATOM   3649  HB  VAL   247      64.490  75.966  58.917  1.00  0.00           H  
ATOM   3650  CG1 VAL   247      66.272  75.703  60.302  1.00  0.00           C  
ATOM   3651 HG11 VAL   247      67.041  75.732  59.530  1.00  0.00           H  
ATOM   3652 HG12 VAL   247      66.169  76.692  60.749  1.00  0.00           H  
ATOM   3653 HG13 VAL   247      66.558  74.985  61.072  1.00  0.00           H  
ATOM   3654  CG2 VAL   247      65.144  73.931  58.916  1.00  0.00           C  
ATOM   3655 HG21 VAL   247      65.924  74.078  58.169  1.00  0.00           H  
ATOM   3656 HG22 VAL   247      65.466  73.177  59.634  1.00  0.00           H  
ATOM   3657 HG23 VAL   247      64.229  73.599  58.426  1.00  0.00           H  
ATOM   3658  C   VAL   247      63.511  76.635  61.303  1.00  0.00           C  
ATOM   3659  O   VAL   247      63.329  77.658  60.607  1.00  0.00           O  
ATOM   3660  N   THR   248      63.617  76.820  62.575  1.00  0.00           N  
ATOM   3661  H   THR   248      63.793  76.029  63.195  1.00  0.00           H  
ATOM   3662  CA  THR   248      63.520  78.077  63.342  1.00  0.00           C  
ATOM   3663  HA  THR   248      64.106  78.836  62.823  1.00  0.00           H  
ATOM   3664  CB  THR   248      62.020  78.508  63.393  1.00  0.00           C  
ATOM   3665  HB  THR   248      61.605  78.417  62.390  1.00  0.00           H  
ATOM   3666  CG2 THR   248      61.082  77.613  64.184  1.00  0.00           C  
ATOM   3667 HG21 THR   248      60.071  78.019  64.142  1.00  0.00           H  
ATOM   3668 HG22 THR   248      61.088  76.611  63.756  1.00  0.00           H  
ATOM   3669 HG23 THR   248      61.412  77.566  65.222  1.00  0.00           H  
ATOM   3670  OG1 THR   248      62.021  79.876  63.892  1.00  0.00           O  
ATOM   3671  HG1 THR   248      61.098  80.178  64.021  1.00  0.00           H  
ATOM   3672  C   THR   248      64.171  78.022  64.734  1.00  0.00           C  
ATOM   3673  O   THR   248      64.267  76.897  65.302  1.00  0.00           O  
ATOM   3674  N   ALA   249      64.675  79.137  65.226  1.00  0.00           N  
ATOM   3675  H   ALA   249      64.645  80.033  64.739  1.00  0.00           H  
ATOM   3676  CA  ALA   249      65.340  79.189  66.549  1.00  0.00           C  
ATOM   3677  HA  ALA   249      65.604  80.232  66.723  1.00  0.00           H  
ATOM   3678  CB  ALA   249      64.375  78.700  67.615  1.00  0.00           C  
ATOM   3679  HB1 ALA   249      64.860  78.736  68.591  1.00  0.00           H  
ATOM   3680  HB2 ALA   249      63.491  79.339  67.626  1.00  0.00           H  
ATOM   3681  HB3 ALA   249      64.079  77.674  67.396  1.00  0.00           H  
ATOM   3682  C   ALA   249      66.727  78.407  66.629  1.00  0.00           C  
ATOM   3683  O   ALA   249      67.288  78.082  67.680  1.00  0.00           O  
ATOM   3684  N   GLN   250      67.354  78.204  65.425  1.00  0.00           N  
ATOM   3685  H   GLN   250      66.962  78.571  64.557  1.00  0.00           H  
ATOM   3686  CA  GLN   250      68.633  77.460  65.185  1.00  0.00           C  
ATOM   3687  HA  GLN   250      68.900  77.117  66.184  1.00  0.00           H  
ATOM   3688  CB  GLN   250      68.403  76.305  64.181  1.00  0.00           C  
ATOM   3689  HB2 GLN   250      68.263  76.718  63.182  1.00  0.00           H  
ATOM   3690  HB3 GLN   250      69.293  75.678  64.145  1.00  0.00           H  
ATOM   3691  CG  GLN   250      67.154  75.416  64.557  1.00  0.00           C  
ATOM   3692  HG2 GLN   250      66.251  76.008  64.413  1.00  0.00           H  
ATOM   3693  HG3 GLN   250      67.102  74.580  63.858  1.00  0.00           H  
ATOM   3694  CD  GLN   250      67.147  74.859  65.977  1.00  0.00           C  
ATOM   3695  OE1 GLN   250      68.204  74.459  66.436  1.00  0.00           O  
ATOM   3696  NE2 GLN   250      66.050  74.872  66.702  1.00  0.00           N  
ATOM   3697 HE21 GLN   250      65.176  75.211  66.299  1.00  0.00           H  
ATOM   3698 HE22 GLN   250      66.073  74.542  67.666  1.00  0.00           H  
ATOM   3699  C   GLN   250      69.844  78.279  64.688  1.00  0.00           C  
ATOM   3700  O   GLN   250      69.703  79.283  64.017  1.00  0.00           O  
ATOM   3701  N   ALA   251      71.014  77.855  65.107  1.00  0.00           N  
ATOM   3702  H   ALA   251      71.124  77.016  65.675  1.00  0.00           H  
ATOM   3703  CA  ALA   251      72.269  78.515  64.818  1.00  0.00           C  
ATOM   3704  HA  ALA   251      72.149  79.354  64.131  1.00  0.00           H  
ATOM   3705  CB  ALA   251      72.873  79.085  66.146  1.00  0.00           C  
ATOM   3706  HB1 ALA   251      73.818  79.584  65.932  1.00  0.00           H  
ATOM   3707  HB2 ALA   251      72.177  79.801  66.585  1.00  0.00           H  
ATOM   3708  HB3 ALA   251      73.044  78.268  66.848  1.00  0.00           H  
ATOM   3709  C   ALA   251      73.188  77.441  64.193  1.00  0.00           C  
ATOM   3710  O   ALA   251      73.697  76.551  64.873  1.00  0.00           O  
ATOM   3711  N   LEU   252      73.428  77.552  62.896  1.00  0.00           N  
ATOM   3712  H   LEU   252      73.174  78.394  62.378  1.00  0.00           H  
ATOM   3713  CA  LEU   252      74.042  76.577  62.064  1.00  0.00           C  
ATOM   3714  HA  LEU   252      73.959  75.630  62.596  1.00  0.00           H  
ATOM   3715  CB  LEU   252      73.326  76.526  60.725  1.00  0.00           C  
ATOM   3716  HB2 LEU   252      73.190  77.549  60.375  1.00  0.00           H  
ATOM   3717  HB3 LEU   252      73.981  76.029  60.010  1.00  0.00           H  
ATOM   3718  CG  LEU   252      71.925  75.805  60.686  1.00  0.00           C  
ATOM   3719  HG  LEU   252      72.032  74.889  61.266  1.00  0.00           H  
ATOM   3720  CD1 LEU   252      70.817  76.714  61.218  1.00  0.00           C  
ATOM   3721 HD11 LEU   252      69.864  76.186  61.177  1.00  0.00           H  
ATOM   3722 HD12 LEU   252      71.036  76.989  62.249  1.00  0.00           H  
ATOM   3723 HD13 LEU   252      70.760  77.614  60.606  1.00  0.00           H  
ATOM   3724  CD2 LEU   252      71.502  75.593  59.201  1.00  0.00           C  
ATOM   3725 HD21 LEU   252      70.533  75.095  59.167  1.00  0.00           H  
ATOM   3726 HD22 LEU   252      71.430  76.560  58.702  1.00  0.00           H  
ATOM   3727 HD23 LEU   252      72.246  74.978  58.695  1.00  0.00           H  
ATOM   3728  C   LEU   252      75.528  76.811  61.825  1.00  0.00           C  
ATOM   3729  O   LEU   252      76.061  77.948  61.708  1.00  0.00           O  
ATOM   3730  N   ASN   253      76.366  75.753  61.817  1.00  0.00           N  
ATOM   3731  H   ASN   253      76.064  74.798  62.006  1.00  0.00           H  
ATOM   3732  CA  ASN   253      77.855  75.881  61.524  1.00  0.00           C  
ATOM   3733  HA  ASN   253      78.129  76.889  61.831  1.00  0.00           H  
ATOM   3734  CB  ASN   253      78.638  74.755  62.342  1.00  0.00           C  
ATOM   3735  HB2 ASN   253      78.285  73.768  62.044  1.00  0.00           H  
ATOM   3736  HB3 ASN   253      79.701  74.799  62.106  1.00  0.00           H  
ATOM   3737  CG  ASN   253      78.437  74.944  63.798  1.00  0.00           C  
ATOM   3738  OD1 ASN   253      78.125  76.034  64.307  1.00  0.00           O  
ATOM   3739  ND2 ASN   253      78.568  73.910  64.599  1.00  0.00           N  
ATOM   3740 HD21 ASN   253      78.414  74.018  65.601  1.00  0.00           H  
ATOM   3741 HD22 ASN   253      78.822  72.998  64.218  1.00  0.00           H  
ATOM   3742  C   ASN   253      78.253  75.775  60.012  1.00  0.00           C  
ATOM   3743  O   ASN   253      77.795  74.854  59.334  1.00  0.00           O  
ATOM   3744  N   VAL   254      79.122  76.668  59.489  1.00  0.00           N  
ATOM   3745  H   VAL   254      79.356  77.551  59.944  1.00  0.00           H  
ATOM   3746  CA  VAL   254      79.822  76.458  58.208  1.00  0.00           C  
ATOM   3747  HA  VAL   254      79.668  75.453  57.813  1.00  0.00           H  
ATOM   3748  CB  VAL   254      79.253  77.268  57.037  1.00  0.00           C  
ATOM   3749  HB  VAL   254      80.043  77.770  56.478  1.00  0.00           H  
ATOM   3750  CG1 VAL   254      78.468  76.221  56.172  1.00  0.00           C  
ATOM   3751 HG11 VAL   254      78.027  76.719  55.309  1.00  0.00           H  
ATOM   3752 HG12 VAL   254      79.152  75.443  55.832  1.00  0.00           H  
ATOM   3753 HG13 VAL   254      77.679  75.771  56.774  1.00  0.00           H  
ATOM   3754  CG2 VAL   254      78.319  78.353  57.516  1.00  0.00           C  
ATOM   3755 HG21 VAL   254      77.934  78.907  56.659  1.00  0.00           H  
ATOM   3756 HG22 VAL   254      77.488  77.905  58.061  1.00  0.00           H  
ATOM   3757 HG23 VAL   254      78.859  79.034  58.175  1.00  0.00           H  
ATOM   3758  C   VAL   254      81.336  76.667  58.538  1.00  0.00           C  
ATOM   3759  O   VAL   254      82.114  77.100  57.682  1.00  0.00           O  
ATOM   3760  N   CYS   255      81.842  76.377  59.720  1.00  0.00           N  
ATOM   3761  H   CYS   255      81.324  75.904  60.460  1.00  0.00           H  
ATOM   3762  CA  CYS   255      83.218  76.719  60.067  1.00  0.00           C  
ATOM   3763  HA  CYS   255      83.465  77.676  59.607  1.00  0.00           H  
ATOM   3764  CB  CYS   255      83.347  76.901  61.603  1.00  0.00           C  
ATOM   3765  HB2 CYS   255      84.392  77.067  61.868  1.00  0.00           H  
ATOM   3766  HB3 CYS   255      82.795  77.786  61.917  1.00  0.00           H  
ATOM   3767  SG  CYS   255      82.712  75.431  62.489  1.00  0.00           S  
ATOM   3768  HG  CYS   255      82.834  75.610  63.770  1.00  0.00           H  
ATOM   3769  C   CYS   255      84.219  75.752  59.487  1.00  0.00           C  
ATOM   3770  O   CYS   255      85.392  75.854  59.853  1.00  0.00           O  
ATOM   3771  N   GLY   256      83.891  74.866  58.576  1.00  0.00           N  
ATOM   3772  H   GLY   256      82.949  74.805  58.193  1.00  0.00           H  
ATOM   3773  CA  GLY   256      84.812  73.857  57.991  1.00  0.00           C  
ATOM   3774  HA2 GLY   256      84.460  73.563  57.002  1.00  0.00           H  
ATOM   3775  HA3 GLY   256      85.805  74.289  57.862  1.00  0.00           H  
ATOM   3776  C   GLY   256      84.888  72.635  58.903  1.00  0.00           C  
ATOM   3777  O   GLY   256      85.932  71.997  59.044  1.00  0.00           O  
ATOM   3778  N   GLY   257      83.734  72.328  59.534  1.00  0.00           N  
ATOM   3779  H   GLY   257      82.864  72.849  59.426  1.00  0.00           H  
ATOM   3780  CA  GLY   257      83.650  71.168  60.459  1.00  0.00           C  
ATOM   3781  HA2 GLY   257      82.629  70.787  60.443  1.00  0.00           H  
ATOM   3782  HA3 GLY   257      84.293  70.374  60.075  1.00  0.00           H  
ATOM   3783  C   GLY   257      84.039  71.444  61.910  1.00  0.00           C  
ATOM   3784  O   GLY   257      83.811  70.521  62.688  1.00  0.00           O  
ATOM   3785  N   LEU   258      84.815  72.505  62.259  1.00  0.00           N  
ATOM   3786  H   LEU   258      85.096  73.210  61.578  1.00  0.00           H  
ATOM   3787  CA  LEU   258      85.350  72.790  63.617  1.00  0.00           C  
ATOM   3788  HA  LEU   258      85.981  71.929  63.842  1.00  0.00           H  
ATOM   3789  CB  LEU   258      86.100  74.150  63.540  1.00  0.00           C  
ATOM   3790  HB2 LEU   258      86.839  74.099  62.742  1.00  0.00           H  
ATOM   3791  HB3 LEU   258      85.389  74.930  63.267  1.00  0.00           H  
ATOM   3792  CG  LEU   258      86.807  74.558  64.848  1.00  0.00           C  
ATOM   3793  HG  LEU   258      85.999  74.498  65.577  1.00  0.00           H  
ATOM   3794  CD1 LEU   258      88.040  73.679  65.145  1.00  0.00           C  
ATOM   3795 HD11 LEU   258      88.505  74.005  66.076  1.00  0.00           H  
ATOM   3796 HD12 LEU   258      87.730  72.638  65.240  1.00  0.00           H  
ATOM   3797 HD13 LEU   258      88.757  73.771  64.329  1.00  0.00           H  
ATOM   3798  CD2 LEU   258      87.490  75.930  64.768  1.00  0.00           C  
ATOM   3799 HD21 LEU   258      87.967  76.155  65.722  1.00  0.00           H  
ATOM   3800 HD22 LEU   258      88.243  75.917  63.979  1.00  0.00           H  
ATOM   3801 HD23 LEU   258      86.745  76.695  64.546  1.00  0.00           H  
ATOM   3802  C   LEU   258      84.393  72.778  64.835  1.00  0.00           C  
ATOM   3803  O   LEU   258      84.712  72.413  65.935  1.00  0.00           O  
ATOM   3804  N   GLY   259      83.126  73.044  64.564  1.00  0.00           N  
ATOM   3805  H   GLY   259      82.818  73.283  63.621  1.00  0.00           H  
ATOM   3806  CA  GLY   259      81.998  73.036  65.548  1.00  0.00           C  
ATOM   3807  HA2 GLY   259      82.266  73.655  66.404  1.00  0.00           H  
ATOM   3808  HA3 GLY   259      81.120  73.490  65.088  1.00  0.00           H  
ATOM   3809  C   GLY   259      81.627  71.602  66.050  1.00  0.00           C  
ATOM   3810  O   GLY   259      81.386  70.682  65.305  1.00  0.00           O  
ATOM   3811  N   ASN   260      81.630  71.434  67.377  1.00  0.00           N  
ATOM   3812  H   ASN   260      82.007  72.137  68.014  1.00  0.00           H  
ATOM   3813  CA  ASN   260      81.101  70.231  68.086  1.00  0.00           C  
ATOM   3814  HA  ASN   260      81.132  69.477  67.301  1.00  0.00           H  
ATOM   3815  CB  ASN   260      81.942  69.687  69.249  1.00  0.00           C  
ATOM   3816  HB2 ASN   260      81.677  70.242  70.150  1.00  0.00           H  
ATOM   3817  HB3 ASN   260      81.658  68.648  69.419  1.00  0.00           H  
ATOM   3818  CG  ASN   260      83.370  69.742  69.095  1.00  0.00           C  
ATOM   3819  OD1 ASN   260      83.893  69.448  68.025  1.00  0.00           O  
ATOM   3820  ND2 ASN   260      84.149  70.072  70.143  1.00  0.00           N  
ATOM   3821 HD21 ASN   260      85.164  70.077  70.042  1.00  0.00           H  
ATOM   3822 HD22 ASN   260      83.724  70.317  71.037  1.00  0.00           H  
ATOM   3823  C   ASN   260      79.633  70.466  68.629  1.00  0.00           C  
ATOM   3824  O   ASN   260      79.062  69.434  69.198  1.00  0.00           O  
ATOM   3825  N   TYR   261      79.008  71.689  68.456  1.00  0.00           N  
ATOM   3826  H   TYR   261      79.526  72.523  68.175  1.00  0.00           H  
ATOM   3827  CA  TYR   261      77.609  71.949  68.639  1.00  0.00           C  
ATOM   3828  HA  TYR   261      77.043  71.084  68.292  1.00  0.00           H  
ATOM   3829  CB  TYR   261      77.284  72.089  70.114  1.00  0.00           C  
ATOM   3830  HB2 TYR   261      76.244  71.813  70.287  1.00  0.00           H  
ATOM   3831  HB3 TYR   261      77.898  71.398  70.691  1.00  0.00           H  
ATOM   3832  CG  TYR   261      77.513  73.462  70.586  1.00  0.00           C  
ATOM   3833  CD1 TYR   261      78.846  73.804  70.863  1.00  0.00           C  
ATOM   3834  HD1 TYR   261      79.662  73.213  70.474  1.00  0.00           H  
ATOM   3835  CE1 TYR   261      79.090  74.928  71.652  1.00  0.00           C  
ATOM   3836  HE1 TYR   261      80.107  75.181  71.911  1.00  0.00           H  
ATOM   3837  CZ  TYR   261      78.075  75.711  72.100  1.00  0.00           C  
ATOM   3838  OH  TYR   261      78.214  76.762  72.861  1.00  0.00           O  
ATOM   3839  HH  TYR   261      79.052  77.218  72.638  1.00  0.00           H  
ATOM   3840  CE2 TYR   261      76.691  75.377  71.834  1.00  0.00           C  
ATOM   3841  HE2 TYR   261      75.896  76.020  72.179  1.00  0.00           H  
ATOM   3842  CD2 TYR   261      76.402  74.219  71.127  1.00  0.00           C  
ATOM   3843  HD2 TYR   261      75.382  73.893  70.985  1.00  0.00           H  
ATOM   3844  C   TYR   261      77.102  73.072  67.753  1.00  0.00           C  
ATOM   3845  O   TYR   261      75.905  73.252  67.645  1.00  0.00           O  
ATOM   3846  OXT TYR   261      77.922  73.841  67.221  1.00  0.00           O  
TER    3847      TYR   261 
ATOM   3847  N   MET   262      88.441  81.327 112.521  1.00  0.00           N  
ATOM   3848  H1  MET   262      88.333  80.801 113.412  1.00  0.00           H  
ATOM   3849  H2  MET   262      87.585  81.892 112.347  1.00  0.00           H  
ATOM   3850  H3  MET   262      88.580  80.658 111.738  1.00  0.00           H  
ATOM   3851  CA  MET   262      89.610  82.223 112.617  1.00  0.00           C  
ATOM   3852  HA  MET   262      89.426  82.975 113.384  1.00  0.00           H  
ATOM   3853  CB  MET   262      90.899  81.384 113.081  1.00  0.00           C  
ATOM   3854  HB2 MET   262      90.710  80.918 114.048  1.00  0.00           H  
ATOM   3855  HB3 MET   262      91.092  80.580 112.370  1.00  0.00           H  
ATOM   3856  CG  MET   262      92.100  82.285 113.173  1.00  0.00           C  
ATOM   3857  HG2 MET   262      92.236  82.742 112.193  1.00  0.00           H  
ATOM   3858  HG3 MET   262      91.848  83.087 113.866  1.00  0.00           H  
ATOM   3859  SD  MET   262      93.697  81.630 113.679  1.00  0.00           S  
ATOM   3860  CE  MET   262      93.158  80.780 115.216  1.00  0.00           C  
ATOM   3861  HE1 MET   262      94.016  80.302 115.690  1.00  0.00           H  
ATOM   3862  HE2 MET   262      92.725  81.508 115.904  1.00  0.00           H  
ATOM   3863  HE3 MET   262      92.411  80.023 114.973  1.00  0.00           H  
ATOM   3864  C   MET   262      89.820  83.023 111.338  1.00  0.00           C  
ATOM   3865  O   MET   262      90.093  82.416 110.269  1.00  0.00           O  
ATOM   3866  N   ALA   263      89.857  84.361 111.456  1.00  0.00           N  
ATOM   3867  H   ALA   263      89.847  84.844 112.353  1.00  0.00           H  
ATOM   3868  CA  ALA   263      89.920  85.275 110.284  1.00  0.00           C  
ATOM   3869  HA  ALA   263      89.809  84.775 109.321  1.00  0.00           H  
ATOM   3870  CB  ALA   263      88.731  86.258 110.353  1.00  0.00           C  
ATOM   3871  HB1 ALA   263      88.766  86.933 109.498  1.00  0.00           H  
ATOM   3872  HB2 ALA   263      87.795  85.699 110.336  1.00  0.00           H  
ATOM   3873  HB3 ALA   263      88.791  86.837 111.275  1.00  0.00           H  
ATOM   3874  C   ALA   263      91.309  85.910 110.298  1.00  0.00           C  
ATOM   3875  O   ALA   263      91.430  87.113 110.503  1.00  0.00           O  
ATOM   3876  N   THR   264      92.280  85.069 109.969  1.00  0.00           N  
ATOM   3877  H   THR   264      92.100  84.081 109.798  1.00  0.00           H  
ATOM   3878  CA  THR   264      93.756  85.429 109.803  1.00  0.00           C  
ATOM   3879  HA  THR   264      94.104  85.790 110.771  1.00  0.00           H  
ATOM   3880  CB  THR   264      94.595  84.203 109.357  1.00  0.00           C  
ATOM   3881  HB  THR   264      95.580  84.657 109.249  1.00  0.00           H  
ATOM   3882  CG2 THR   264      94.695  83.056 110.329  1.00  0.00           C  
ATOM   3883 HG21 THR   264      95.307  82.265 109.897  1.00  0.00           H  
ATOM   3884 HG22 THR   264      95.151  83.403 111.255  1.00  0.00           H  
ATOM   3885 HG23 THR   264      93.698  82.669 110.540  1.00  0.00           H  
ATOM   3886  OG1 THR   264      94.091  83.619 108.156  1.00  0.00           O  
ATOM   3887  HG1 THR   264      94.829  83.480 107.527  1.00  0.00           H  
ATOM   3888  C   THR   264      93.911  86.461 108.747  1.00  0.00           C  
ATOM   3889  O   THR   264      93.131  86.546 107.748  1.00  0.00           O  
ATOM   3890  N   GLN   265      94.910  87.348 108.954  1.00  0.00           N  
ATOM   3891  H   GLN   265      95.449  87.350 109.820  1.00  0.00           H  
ATOM   3892  CA  GLN   265      95.344  88.365 108.048  1.00  0.00           C  
ATOM   3893  HA  GLN   265      94.426  88.899 107.806  1.00  0.00           H  
ATOM   3894  CB  GLN   265      96.365  89.288 108.687  1.00  0.00           C  
ATOM   3895  HB2 GLN   265      97.228  88.699 108.995  1.00  0.00           H  
ATOM   3896  HB3 GLN   265      96.714  89.998 107.937  1.00  0.00           H  
ATOM   3897  CG  GLN   265      95.832  90.089 109.932  1.00  0.00           C  
ATOM   3898  HG2 GLN   265      94.854  90.512 109.700  1.00  0.00           H  
ATOM   3899  HG3 GLN   265      95.693  89.407 110.770  1.00  0.00           H  
ATOM   3900  CD  GLN   265      96.780  91.204 110.336  1.00  0.00           C  
ATOM   3901  OE1 GLN   265      97.680  91.555 109.675  1.00  0.00           O  
ATOM   3902  NE2 GLN   265      96.652  91.719 111.571  1.00  0.00           N  
ATOM   3903 HE21 GLN   265      95.877  91.430 112.166  1.00  0.00           H  
ATOM   3904 HE22 GLN   265      97.330  92.399 111.913  1.00  0.00           H  
ATOM   3905  C   GLN   265      95.948  87.840 106.729  1.00  0.00           C  
ATOM   3906  O   GLN   265      95.921  88.566 105.726  1.00  0.00           O  
ATOM   3907  N   ASP   266      96.478  86.615 106.670  1.00  0.00           N  
ATOM   3908  H   ASP   266      96.647  86.061 107.509  1.00  0.00           H  
ATOM   3909  CA  ASP   266      96.873  85.920 105.456  1.00  0.00           C  
ATOM   3910  HA  ASP   266      97.241  86.717 104.808  1.00  0.00           H  
ATOM   3911  CB  ASP   266      97.995  84.925 105.724  1.00  0.00           C  
ATOM   3912  HB2 ASP   266      98.320  84.520 104.765  1.00  0.00           H  
ATOM   3913  HB3 ASP   266      98.840  85.476 106.140  1.00  0.00           H  
ATOM   3914  CG  ASP   266      97.703  83.784 106.627  1.00  0.00           C  
ATOM   3915  OD1 ASP   266      98.629  83.080 107.107  1.00  0.00           O  
ATOM   3916  OD2 ASP   266      96.542  83.606 107.036  1.00  0.00           O  
ATOM   3917  C   ASP   266      95.737  85.277 104.646  1.00  0.00           C  
ATOM   3918  O   ASP   266      96.030  84.969 103.494  1.00  0.00           O  
ATOM   3919  N   SER   267      94.488  85.180 105.150  1.00  0.00           N  
ATOM   3920  H   SER   267      94.226  85.681 105.998  1.00  0.00           H  
ATOM   3921  CA  SER   267      93.361  84.400 104.614  1.00  0.00           C  
ATOM   3922  HA  SER   267      93.732  83.377 104.559  1.00  0.00           H  
ATOM   3923  CB  SER   267      92.140  84.490 105.488  1.00  0.00           C  
ATOM   3924  HB2 SER   267      91.340  83.896 105.044  1.00  0.00           H  
ATOM   3925  HB3 SER   267      92.364  84.048 106.458  1.00  0.00           H  
ATOM   3926  OG  SER   267      91.690  85.782 105.676  1.00  0.00           O  
ATOM   3927  HG  SER   267      92.245  86.226 106.351  1.00  0.00           H  
ATOM   3928  C   SER   267      92.927  84.911 103.281  1.00  0.00           C  
ATOM   3929  O   SER   267      93.477  85.882 102.753  1.00  0.00           O  
ATOM   3930  N   GLU   268      92.090  84.164 102.569  1.00  0.00           N  
ATOM   3931  H   GLU   268      91.674  83.309 102.936  1.00  0.00           H  
ATOM   3932  CA  GLU   268      91.648  84.483 101.123  1.00  0.00           C  
ATOM   3933  HA  GLU   268      92.574  84.814 100.653  1.00  0.00           H  
ATOM   3934  CB  GLU   268      91.106  83.281 100.326  1.00  0.00           C  
ATOM   3935  HB2 GLU   268      90.116  83.021 100.700  1.00  0.00           H  
ATOM   3936  HB3 GLU   268      90.987  83.569  99.281  1.00  0.00           H  
ATOM   3937  CG  GLU   268      92.028  82.022 100.405  1.00  0.00           C  
ATOM   3938  HG2 GLU   268      91.749  81.470 101.303  1.00  0.00           H  
ATOM   3939  HG3 GLU   268      91.786  81.387  99.552  1.00  0.00           H  
ATOM   3940  CD  GLU   268      93.598  82.200 100.431  1.00  0.00           C  
ATOM   3941  OE1 GLU   268      94.143  82.932  99.551  1.00  0.00           O  
ATOM   3942  OE2 GLU   268      94.278  81.673 101.354  1.00  0.00           O  
ATOM   3943  C   GLU   268      90.564  85.588 101.080  1.00  0.00           C  
ATOM   3944  O   GLU   268      89.788  85.766 102.004  1.00  0.00           O  
ATOM   3945  N   VAL   269      90.495  86.379 100.022  1.00  0.00           N  
ATOM   3946  H   VAL   269      91.046  86.197  99.182  1.00  0.00           H  
ATOM   3947  CA  VAL   269      89.668  87.571  99.890  1.00  0.00           C  
ATOM   3948  HA  VAL   269      89.006  87.567 100.756  1.00  0.00           H  
ATOM   3949  CB  VAL   269      90.557  88.867  99.917  1.00  0.00           C  
ATOM   3950  HB  VAL   269      91.207  88.765  99.048  1.00  0.00           H  
ATOM   3951  CG1 VAL   269      89.793  90.232  99.682  1.00  0.00           C  
ATOM   3952 HG11 VAL   269      90.504  91.059  99.722  1.00  0.00           H  
ATOM   3953 HG12 VAL   269      89.311  90.216  98.704  1.00  0.00           H  
ATOM   3954 HG13 VAL   269      89.038  90.365 100.457  1.00  0.00           H  
ATOM   3955  CG2 VAL   269      91.393  88.928 101.192  1.00  0.00           C  
ATOM   3956 HG21 VAL   269      91.999  89.834 101.187  1.00  0.00           H  
ATOM   3957 HG22 VAL   269      90.734  88.939 102.060  1.00  0.00           H  
ATOM   3958 HG23 VAL   269      92.045  88.056 101.242  1.00  0.00           H  
ATOM   3959  C   VAL   269      88.750  87.569  98.703  1.00  0.00           C  
ATOM   3960  O   VAL   269      89.177  87.315  97.580  1.00  0.00           O  
ATOM   3961  N   ALA   270      87.542  88.140  98.909  1.00  0.00           N  
ATOM   3962  H   ALA   270      87.329  88.735  99.710  1.00  0.00           H  
ATOM   3963  CA  ALA   270      86.439  87.958  98.006  1.00  0.00           C  
ATOM   3964  HA  ALA   270      86.793  87.711  97.006  1.00  0.00           H  
ATOM   3965  CB  ALA   270      85.622  86.919  98.669  1.00  0.00           C  
ATOM   3966  HB1 ALA   270      84.745  86.700  98.059  1.00  0.00           H  
ATOM   3967  HB2 ALA   270      86.215  86.011  98.789  1.00  0.00           H  
ATOM   3968  HB3 ALA   270      85.303  87.275  99.648  1.00  0.00           H  
ATOM   3969  C   ALA   270      85.549  89.246  97.875  1.00  0.00           C  
ATOM   3970  O   ALA   270      85.476  90.044  98.811  1.00  0.00           O  
ATOM   3971  N   LEU   271      84.916  89.389  96.731  1.00  0.00           N  
ATOM   3972  H   LEU   271      84.938  88.643  96.037  1.00  0.00           H  
ATOM   3973  CA  LEU   271      84.134  90.518  96.259  1.00  0.00           C  
ATOM   3974  HA  LEU   271      83.807  91.101  97.121  1.00  0.00           H  
ATOM   3975  CB  LEU   271      85.013  91.448  95.338  1.00  0.00           C  
ATOM   3976  HB2 LEU   271      85.909  91.755  95.880  1.00  0.00           H  
ATOM   3977  HB3 LEU   271      85.345  90.887  94.464  1.00  0.00           H  
ATOM   3978  CG  LEU   271      84.228  92.713  94.875  1.00  0.00           C  
ATOM   3979  HG  LEU   271      83.288  92.425  94.406  1.00  0.00           H  
ATOM   3980  CD1 LEU   271      83.985  93.607  96.097  1.00  0.00           C  
ATOM   3981 HD11 LEU   271      83.436  94.499  95.793  1.00  0.00           H  
ATOM   3982 HD12 LEU   271      83.403  93.060  96.839  1.00  0.00           H  
ATOM   3983 HD13 LEU   271      84.941  93.901  96.529  1.00  0.00           H  
ATOM   3984  CD2 LEU   271      85.136  93.515  93.889  1.00  0.00           C  
ATOM   3985 HD21 LEU   271      84.608  94.407  93.550  1.00  0.00           H  
ATOM   3986 HD22 LEU   271      86.055  93.809  94.397  1.00  0.00           H  
ATOM   3987 HD23 LEU   271      85.381  92.890  93.029  1.00  0.00           H  
ATOM   3988  C   LEU   271      82.850  90.019  95.492  1.00  0.00           C  
ATOM   3989  O   LEU   271      82.830  89.105  94.652  1.00  0.00           O  
ATOM   3990  N   VAL   272      81.704  90.596  95.868  1.00  0.00           N  
ATOM   3991  H   VAL   272      81.687  91.425  96.462  1.00  0.00           H  
ATOM   3992  CA  VAL   272      80.351  90.141  95.493  1.00  0.00           C  
ATOM   3993  HA  VAL   272      80.439  89.507  94.609  1.00  0.00           H  
ATOM   3994  CB  VAL   272      79.667  89.191  96.560  1.00  0.00           C  
ATOM   3995  HB  VAL   272      79.474  89.885  97.378  1.00  0.00           H  
ATOM   3996  CG1 VAL   272      78.314  88.513  96.149  1.00  0.00           C  
ATOM   3997 HG11 VAL   272      77.954  87.890  96.968  1.00  0.00           H  
ATOM   3998 HG12 VAL   272      77.574  89.282  95.926  1.00  0.00           H  
ATOM   3999 HG13 VAL   272      78.471  87.894  95.265  1.00  0.00           H  
ATOM   4000  CG2 VAL   272      80.599  87.998  96.918  1.00  0.00           C  
ATOM   4001 HG21 VAL   272      80.110  87.360  97.653  1.00  0.00           H  
ATOM   4002 HG22 VAL   272      80.812  87.420  96.018  1.00  0.00           H  
ATOM   4003 HG23 VAL   272      81.534  88.377  97.333  1.00  0.00           H  
ATOM   4004  C   VAL   272      79.474  91.404  95.153  1.00  0.00           C  
ATOM   4005  O   VAL   272      79.300  92.303  95.947  1.00  0.00           O  
ATOM   4006  N   THR   273      78.862  91.521  93.955  1.00  0.00           N  
ATOM   4007  H   THR   273      79.118  90.856  93.227  1.00  0.00           H  
ATOM   4008  CA  THR   273      77.837  92.447  93.408  1.00  0.00           C  
ATOM   4009  HA  THR   273      78.085  93.325  94.006  1.00  0.00           H  
ATOM   4010  CB  THR   273      77.978  92.669  91.909  1.00  0.00           C  
ATOM   4011  HB  THR   273      77.355  93.510  91.601  1.00  0.00           H  
ATOM   4012  CG2 THR   273      79.463  93.003  91.540  1.00  0.00           C  
ATOM   4013 HG21 THR   273      79.545  93.160  90.464  1.00  0.00           H  
ATOM   4014 HG22 THR   273      79.773  93.909  92.062  1.00  0.00           H  
ATOM   4015 HG23 THR   273      80.107  92.177  91.836  1.00  0.00           H  
ATOM   4016  OG1 THR   273      77.580  91.512  91.259  1.00  0.00           O  
ATOM   4017  HG1 THR   273      77.662  91.636  90.290  1.00  0.00           H  
ATOM   4018  C   THR   273      76.381  92.178  93.660  1.00  0.00           C  
ATOM   4019  O   THR   273      75.970  91.035  93.942  1.00  0.00           O  
ATOM   4020  N   GLY   274      75.517  93.196  93.707  1.00  0.00           N  
ATOM   4021  H   GLY   274      75.782  94.134  93.410  1.00  0.00           H  
ATOM   4022  CA  GLY   274      74.084  93.128  94.180  1.00  0.00           C  
ATOM   4023  HA2 GLY   274      73.758  94.144  94.398  1.00  0.00           H  
ATOM   4024  HA3 GLY   274      73.476  92.768  93.350  1.00  0.00           H  
ATOM   4025  C   GLY   274      73.758  92.260  95.408  1.00  0.00           C  
ATOM   4026  O   GLY   274      72.867  91.395  95.273  1.00  0.00           O  
ATOM   4027  N   ALA   275      74.513  92.416  96.481  1.00  0.00           N  
ATOM   4028  H   ALA   275      75.193  93.168  96.591  1.00  0.00           H  
ATOM   4029  CA  ALA   275      74.435  91.519  97.607  1.00  0.00           C  
ATOM   4030  HA  ALA   275      74.256  90.505  97.254  1.00  0.00           H  
ATOM   4031  CB  ALA   275      75.784  91.672  98.339  1.00  0.00           C  
ATOM   4032  HB1 ALA   275      75.800  91.018  99.212  1.00  0.00           H  
ATOM   4033  HB2 ALA   275      76.597  91.398  97.667  1.00  0.00           H  
ATOM   4034  HB3 ALA   275      75.910  92.706  98.659  1.00  0.00           H  
ATOM   4035  C   ALA   275      73.273  91.767  98.530  1.00  0.00           C  
ATOM   4036  O   ALA   275      73.161  91.094  99.557  1.00  0.00           O  
ATOM   4037  N   THR   276      72.312  92.656  98.192  1.00  0.00           N  
ATOM   4038  H   THR   276      72.330  93.224  97.345  1.00  0.00           H  
ATOM   4039  CA  THR   276      71.116  92.880  99.063  1.00  0.00           C  
ATOM   4040  HA  THR   276      71.360  92.504 100.058  1.00  0.00           H  
ATOM   4041  CB  THR   276      70.822  94.396  99.136  1.00  0.00           C  
ATOM   4042  HB  THR   276      69.814  94.461  99.546  1.00  0.00           H  
ATOM   4043  CG2 THR   276      71.929  95.094  99.989  1.00  0.00           C  
ATOM   4044 HG21 THR   276      71.726  96.164 100.044  1.00  0.00           H  
ATOM   4045 HG22 THR   276      71.932  94.674 100.995  1.00  0.00           H  
ATOM   4046 HG23 THR   276      72.901  94.932  99.527  1.00  0.00           H  
ATOM   4047  OG1 THR   276      70.868  95.057  97.912  1.00  0.00           O  
ATOM   4048  HG1 THR   276      70.199  94.673  97.307  1.00  0.00           H  
ATOM   4049  C   THR   276      69.872  92.062  98.653  1.00  0.00           C  
ATOM   4050  O   THR   276      68.827  91.998  99.333  1.00  0.00           O  
ATOM   4051  N   SER   277      69.914  91.211  97.610  1.00  0.00           N  
ATOM   4052  H   SER   277      70.600  91.341  96.866  1.00  0.00           H  
ATOM   4053  CA  SER   277      69.047  90.009  97.343  1.00  0.00           C  
ATOM   4054  HA  SER   277      68.294  89.999  98.130  1.00  0.00           H  
ATOM   4055  CB  SER   277      68.504  90.191  95.987  1.00  0.00           C  
ATOM   4056  HB2 SER   277      68.228  91.237  95.841  1.00  0.00           H  
ATOM   4057  HB3 SER   277      69.273  89.959  95.250  1.00  0.00           H  
ATOM   4058  OG  SER   277      67.389  89.379  95.772  1.00  0.00           O  
ATOM   4059  HG  SER   277      66.878  89.721  95.009  1.00  0.00           H  
ATOM   4060  C   SER   277      69.636  88.621  97.536  1.00  0.00           C  
ATOM   4061  O   SER   277      70.834  88.446  97.776  1.00  0.00           O  
ATOM   4062  N   GLY   278      68.734  87.601  97.705  1.00  0.00           N  
ATOM   4063  H   GLY   278      67.800  87.603  97.295  1.00  0.00           H  
ATOM   4064  CA  GLY   278      69.038  86.385  98.513  1.00  0.00           C  
ATOM   4065  HA2 GLY   278      69.534  86.696  99.432  1.00  0.00           H  
ATOM   4066  HA3 GLY   278      68.096  85.917  98.801  1.00  0.00           H  
ATOM   4067  C   GLY   278      69.908  85.336  97.825  1.00  0.00           C  
ATOM   4068  O   GLY   278      70.443  84.585  98.614  1.00  0.00           O  
ATOM   4069  N   ILE   279      70.009  85.264  96.482  1.00  0.00           N  
ATOM   4070  H   ILE   279      69.361  85.666  95.804  1.00  0.00           H  
ATOM   4071  CA  ILE   279      71.184  84.521  95.930  1.00  0.00           C  
ATOM   4072  HA  ILE   279      71.140  83.561  96.443  1.00  0.00           H  
ATOM   4073  CB  ILE   279      71.100  84.220  94.404  1.00  0.00           C  
ATOM   4074  HB  ILE   279      70.869  85.174  93.930  1.00  0.00           H  
ATOM   4075  CG2 ILE   279      72.394  83.688  93.797  1.00  0.00           C  
ATOM   4076 HG21 ILE   279      72.247  83.504  92.733  1.00  0.00           H  
ATOM   4077 HG22 ILE   279      73.188  84.421  93.933  1.00  0.00           H  
ATOM   4078 HG23 ILE   279      72.672  82.757  94.291  1.00  0.00           H  
ATOM   4079  CG1 ILE   279      70.039  83.150  94.166  1.00  0.00           C  
ATOM   4080 HG12 ILE   279      70.501  82.191  93.933  1.00  0.00           H  
ATOM   4081 HG13 ILE   279      69.431  83.003  95.058  1.00  0.00           H  
ATOM   4082  CD1 ILE   279      69.168  83.643  92.981  1.00  0.00           C  
ATOM   4083 HD11 ILE   279      68.390  82.909  92.771  1.00  0.00           H  
ATOM   4084 HD12 ILE   279      68.705  84.597  93.241  1.00  0.00           H  
ATOM   4085 HD13 ILE   279      69.793  83.773  92.097  1.00  0.00           H  
ATOM   4086  C   ILE   279      72.560  85.209  96.271  1.00  0.00           C  
ATOM   4087  O   ILE   279      73.375  84.593  96.933  1.00  0.00           O  
ATOM   4088  N   GLY   280      72.838  86.450  96.021  1.00  0.00           N  
ATOM   4089  H   GLY   280      72.190  87.091  95.563  1.00  0.00           H  
ATOM   4090  CA  GLY   280      74.122  87.055  96.377  1.00  0.00           C  
ATOM   4091  HA2 GLY   280      74.918  86.573  95.808  1.00  0.00           H  
ATOM   4092  HA3 GLY   280      74.118  88.107  96.088  1.00  0.00           H  
ATOM   4093  C   GLY   280      74.424  86.943  97.857  1.00  0.00           C  
ATOM   4094  O   GLY   280      75.570  86.562  98.200  1.00  0.00           O  
ATOM   4095  N   LEU   281      73.428  87.114  98.736  1.00  0.00           N  
ATOM   4096  H   LEU   281      72.474  87.329  98.445  1.00  0.00           H  
ATOM   4097  CA  LEU   281      73.571  87.017 100.207  1.00  0.00           C  
ATOM   4098  HA  LEU   281      74.375  87.693 100.495  1.00  0.00           H  
ATOM   4099  CB  LEU   281      72.294  87.412 100.888  1.00  0.00           C  
ATOM   4100  HB2 LEU   281      72.070  88.443 100.613  1.00  0.00           H  
ATOM   4101  HB3 LEU   281      71.491  86.794 100.483  1.00  0.00           H  
ATOM   4102  CG  LEU   281      72.249  87.310 102.381  1.00  0.00           C  
ATOM   4103  HG  LEU   281      72.379  86.284 102.723  1.00  0.00           H  
ATOM   4104  CD1 LEU   281      73.363  88.223 102.955  1.00  0.00           C  
ATOM   4105 HD11 LEU   281      73.353  88.168 104.044  1.00  0.00           H  
ATOM   4106 HD12 LEU   281      74.332  87.889 102.584  1.00  0.00           H  
ATOM   4107 HD13 LEU   281      73.188  89.252 102.642  1.00  0.00           H  
ATOM   4108  CD2 LEU   281      70.844  87.919 102.830  1.00  0.00           C  
ATOM   4109 HD21 LEU   281      70.757  87.871 103.915  1.00  0.00           H  
ATOM   4110 HD22 LEU   281      70.777  88.958 102.506  1.00  0.00           H  
ATOM   4111 HD23 LEU   281      70.037  87.344 102.375  1.00  0.00           H  
ATOM   4112  C   LEU   281      73.938  85.544 100.655  1.00  0.00           C  
ATOM   4113  O   LEU   281      74.796  85.416 101.535  1.00  0.00           O  
ATOM   4114  N   GLU   282      73.215  84.561 100.127  1.00  0.00           N  
ATOM   4115  H   GLU   282      72.448  84.720  99.473  1.00  0.00           H  
ATOM   4116  CA  GLU   282      73.443  83.173 100.429  1.00  0.00           C  
ATOM   4117  HA  GLU   282      73.239  83.032 101.490  1.00  0.00           H  
ATOM   4118  CB  GLU   282      72.430  82.199  99.720  1.00  0.00           C  
ATOM   4119  HB2 GLU   282      71.410  82.438 100.019  1.00  0.00           H  
ATOM   4120  HB3 GLU   282      72.483  82.326  98.639  1.00  0.00           H  
ATOM   4121  CG  GLU   282      72.755  80.766 100.091  1.00  0.00           C  
ATOM   4122  HG2 GLU   282      72.247  80.093  99.399  1.00  0.00           H  
ATOM   4123  HG3 GLU   282      73.825  80.598  99.972  1.00  0.00           H  
ATOM   4124  CD  GLU   282      72.337  80.410 101.560  1.00  0.00           C  
ATOM   4125  OE1 GLU   282      71.697  81.244 102.235  1.00  0.00           O  
ATOM   4126  OE2 GLU   282      72.519  79.267 102.015  1.00  0.00           O  
ATOM   4127  C   GLU   282      74.908  82.807 100.186  1.00  0.00           C  
ATOM   4128  O   GLU   282      75.500  82.064 100.917  1.00  0.00           O  
ATOM   4129  N   ILE   283      75.470  83.209  99.036  1.00  0.00           N  
ATOM   4130  H   ILE   283      74.974  83.740  98.318  1.00  0.00           H  
ATOM   4131  CA  ILE   283      76.825  82.923  98.720  1.00  0.00           C  
ATOM   4132  HA  ILE   283      77.059  81.873  98.898  1.00  0.00           H  
ATOM   4133  CB  ILE   283      77.022  83.289  97.198  1.00  0.00           C  
ATOM   4134  HB  ILE   283      76.615  84.290  97.061  1.00  0.00           H  
ATOM   4135  CG2 ILE   283      78.499  83.468  96.713  1.00  0.00           C  
ATOM   4136 HG21 ILE   283      78.505  83.717  95.652  1.00  0.00           H  
ATOM   4137 HG22 ILE   283      78.972  84.271  97.278  1.00  0.00           H  
ATOM   4138 HG23 ILE   283      79.048  82.540  96.871  1.00  0.00           H  
ATOM   4139  CG1 ILE   283      76.256  82.245  96.352  1.00  0.00           C  
ATOM   4140 HG12 ILE   283      76.842  81.332  96.257  1.00  0.00           H  
ATOM   4141 HG13 ILE   283      75.321  81.973  96.843  1.00  0.00           H  
ATOM   4142  CD1 ILE   283      75.966  82.860  94.926  1.00  0.00           C  
ATOM   4143 HD11 ILE   283      75.425  82.134  94.319  1.00  0.00           H  
ATOM   4144 HD12 ILE   283      75.364  83.763  95.034  1.00  0.00           H  
ATOM   4145 HD13 ILE   283      76.909  83.110  94.440  1.00  0.00           H  
ATOM   4146  C   ILE   283      77.788  83.781  99.627  1.00  0.00           C  
ATOM   4147  O   ILE   283      78.826  83.236  99.938  1.00  0.00           O  
ATOM   4148  N   ALA   284      77.446  84.984 100.034  1.00  0.00           N  
ATOM   4149  H   ALA   284      76.591  85.447  99.728  1.00  0.00           H  
ATOM   4150  CA  ALA   284      78.250  85.794 100.967  1.00  0.00           C  
ATOM   4151  HA  ALA   284      79.291  85.806 100.644  1.00  0.00           H  
ATOM   4152  CB  ALA   284      77.720  87.240 100.958  1.00  0.00           C  
ATOM   4153  HB1 ALA   284      78.308  87.848 101.646  1.00  0.00           H  
ATOM   4154  HB2 ALA   284      77.799  87.650  99.950  1.00  0.00           H  
ATOM   4155  HB3 ALA   284      76.675  87.247 101.270  1.00  0.00           H  
ATOM   4156  C   ALA   284      78.246  85.186 102.363  1.00  0.00           C  
ATOM   4157  O   ALA   284      79.293  85.336 103.016  1.00  0.00           O  
ATOM   4158  N   ARG   285      77.182  84.520 102.857  1.00  0.00           N  
ATOM   4159  H   ARG   285      76.251  84.586 102.445  1.00  0.00           H  
ATOM   4160  CA  ARG   285      77.241  83.597 104.077  1.00  0.00           C  
ATOM   4161  HA  ARG   285      77.749  84.217 104.816  1.00  0.00           H  
ATOM   4162  CB  ARG   285      75.899  83.222 104.730  1.00  0.00           C  
ATOM   4163  HB2 ARG   285      75.333  82.615 104.024  1.00  0.00           H  
ATOM   4164  HB3 ARG   285      76.103  82.595 105.598  1.00  0.00           H  
ATOM   4165  CG  ARG   285      75.015  84.395 105.176  1.00  0.00           C  
ATOM   4166  HG2 ARG   285      75.589  85.013 105.865  1.00  0.00           H  
ATOM   4167  HG3 ARG   285      74.797  85.009 104.303  1.00  0.00           H  
ATOM   4168  CD  ARG   285      73.641  84.013 105.874  1.00  0.00           C  
ATOM   4169  HD2 ARG   285      73.836  83.338 106.707  1.00  0.00           H  
ATOM   4170  HD3 ARG   285      73.189  84.913 106.294  1.00  0.00           H  
ATOM   4171  NE  ARG   285      72.707  83.391 104.964  1.00  0.00           N  
ATOM   4172  HE  ARG   285      72.990  82.533 104.493  1.00  0.00           H  
ATOM   4173  CZ  ARG   285      71.538  83.864 104.720  1.00  0.00           C  
ATOM   4174  NH1 ARG   285      70.858  84.708 105.525  1.00  0.00           N  
ATOM   4175 HH11 ARG   285      71.269  85.017 106.406  1.00  0.00           H  
ATOM   4176 HH12 ARG   285      69.931  85.036 105.253  1.00  0.00           H  
ATOM   4177  NH2 ARG   285      70.962  83.582 103.602  1.00  0.00           N  
ATOM   4178 HH21 ARG   285      71.434  82.987 102.921  1.00  0.00           H  
ATOM   4179 HH22 ARG   285      70.034  83.952 103.400  1.00  0.00           H  
ATOM   4180  C   ARG   285      78.040  82.331 103.789  1.00  0.00           C  
ATOM   4181  O   ARG   285      78.963  81.939 104.561  1.00  0.00           O  
ATOM   4182  N   ARG   286      77.868  81.674 102.635  1.00  0.00           N  
ATOM   4183  H   ARG   286      77.242  81.988 101.895  1.00  0.00           H  
ATOM   4184  CA  ARG   286      78.574  80.428 102.328  1.00  0.00           C  
ATOM   4185  HA  ARG   286      78.456  79.764 103.184  1.00  0.00           H  
ATOM   4186  CB  ARG   286      77.919  79.695 101.160  1.00  0.00           C  
ATOM   4187  HB2 ARG   286      76.890  79.440 101.417  1.00  0.00           H  
ATOM   4188  HB3 ARG   286      77.878  80.350 100.291  1.00  0.00           H  
ATOM   4189  CG  ARG   286      78.730  78.360 100.793  1.00  0.00           C  
ATOM   4190  HG2 ARG   286      78.376  77.968  99.839  1.00  0.00           H  
ATOM   4191  HG3 ARG   286      79.787  78.597 100.667  1.00  0.00           H  
ATOM   4192  CD  ARG   286      78.568  77.292 101.879  1.00  0.00           C  
ATOM   4193  HD2 ARG   286      78.923  77.671 102.838  1.00  0.00           H  
ATOM   4194  HD3 ARG   286      77.514  77.039 102.006  1.00  0.00           H  
ATOM   4195  NE  ARG   286      79.329  76.112 101.489  1.00  0.00           N  
ATOM   4196  HE  ARG   286      80.337  76.188 101.625  1.00  0.00           H  
ATOM   4197  CZ  ARG   286      78.922  74.969 100.990  1.00  0.00           C  
ATOM   4198  NH1 ARG   286      77.708  74.770 100.608  1.00  0.00           N  
ATOM   4199 HH11 ARG   286      77.019  75.518 100.689  1.00  0.00           H  
ATOM   4200 HH12 ARG   286      77.436  73.863 100.226  1.00  0.00           H  
ATOM   4201  NH2 ARG   286      79.781  73.994 100.771  1.00  0.00           N  
ATOM   4202 HH21 ARG   286      80.768  74.127 100.990  1.00  0.00           H  
ATOM   4203 HH22 ARG   286      79.458  73.109 100.383  1.00  0.00           H  
ATOM   4204  C   ARG   286      80.125  80.581 102.253  1.00  0.00           C  
ATOM   4205  O   ARG   286      80.864  79.765 102.721  1.00  0.00           O  
ATOM   4206  N   LEU   287      80.604  81.701 101.666  1.00  0.00           N  
ATOM   4207  H   LEU   287      80.023  82.434 101.258  1.00  0.00           H  
ATOM   4208  CA  LEU   287      82.021  81.932 101.579  1.00  0.00           C  
ATOM   4209  HA  LEU   287      82.399  81.006 101.142  1.00  0.00           H  
ATOM   4210  CB  LEU   287      82.389  83.142 100.658  1.00  0.00           C  
ATOM   4211  HB2 LEU   287      81.823  84.009 100.994  1.00  0.00           H  
ATOM   4212  HB3 LEU   287      83.444  83.372 100.804  1.00  0.00           H  
ATOM   4213  CG  LEU   287      82.146  82.966  99.182  1.00  0.00           C  
ATOM   4214  HG  LEU   287      81.083  82.723  99.164  1.00  0.00           H  
ATOM   4215  CD1 LEU   287      82.477  84.257  98.406  1.00  0.00           C  
ATOM   4216 HD11 LEU   287      82.293  84.101  97.343  1.00  0.00           H  
ATOM   4217 HD12 LEU   287      81.849  85.071  98.768  1.00  0.00           H  
ATOM   4218 HD13 LEU   287      83.526  84.514  98.558  1.00  0.00           H  
ATOM   4219  CD2 LEU   287      82.804  81.826  98.493  1.00  0.00           C  
ATOM   4220 HD21 LEU   287      82.534  81.833  97.438  1.00  0.00           H  
ATOM   4221 HD22 LEU   287      83.886  81.916  98.592  1.00  0.00           H  
ATOM   4222 HD23 LEU   287      82.477  80.890  98.946  1.00  0.00           H  
ATOM   4223  C   LEU   287      82.687  82.146 102.918  1.00  0.00           C  
ATOM   4224  O   LEU   287      83.932  81.923 103.041  1.00  0.00           O  
ATOM   4225  N   GLY   288      82.016  82.558 103.984  1.00  0.00           N  
ATOM   4226  H   GLY   288      81.033  82.827 103.927  1.00  0.00           H  
ATOM   4227  CA  GLY   288      82.549  82.687 105.333  1.00  0.00           C  
ATOM   4228  HA2 GLY   288      83.502  83.214 105.291  1.00  0.00           H  
ATOM   4229  HA3 GLY   288      81.871  83.302 105.926  1.00  0.00           H  
ATOM   4230  C   GLY   288      82.757  81.309 106.055  1.00  0.00           C  
ATOM   4231  O   GLY   288      83.812  81.188 106.667  1.00  0.00           O  
ATOM   4232  N   LYS   289      81.898  80.305 105.753  1.00  0.00           N  
ATOM   4233  H   LYS   289      81.033  80.438 105.229  1.00  0.00           H  
ATOM   4234  CA  LYS   289      82.147  78.899 106.168  1.00  0.00           C  
ATOM   4235  HA  LYS   289      82.381  78.969 107.230  1.00  0.00           H  
ATOM   4236  CB  LYS   289      80.893  77.990 105.930  1.00  0.00           C  
ATOM   4237  HB2 LYS   289      80.626  78.018 104.874  1.00  0.00           H  
ATOM   4238  HB3 LYS   289      81.148  76.957 106.168  1.00  0.00           H  
ATOM   4239  CG  LYS   289      79.658  78.428 106.788  1.00  0.00           C  
ATOM   4240  HG2 LYS   289      79.957  78.476 107.835  1.00  0.00           H  
ATOM   4241  HG3 LYS   289      79.367  79.436 106.493  1.00  0.00           H  
ATOM   4242  CD  LYS   289      78.459  77.520 106.666  1.00  0.00           C  
ATOM   4243  HD2 LYS   289      77.564  78.025 107.029  1.00  0.00           H  
ATOM   4244  HD3 LYS   289      78.280  77.267 105.620  1.00  0.00           H  
ATOM   4245  CE  LYS   289      78.724  76.226 107.497  1.00  0.00           C  
ATOM   4246  HE2 LYS   289      79.582  75.694 107.087  1.00  0.00           H  
ATOM   4247  HE3 LYS   289      78.974  76.492 108.523  1.00  0.00           H  
ATOM   4248  NZ  LYS   289      77.511  75.325 107.484  1.00  0.00           N  
ATOM   4249  HZ1 LYS   289      77.709  74.470 108.043  1.00  0.00           H  
ATOM   4250  HZ2 LYS   289      76.700  75.828 107.896  1.00  0.00           H  
ATOM   4251  HZ3 LYS   289      77.290  75.056 106.504  1.00  0.00           H  
ATOM   4252  C   LYS   289      83.316  78.253 105.451  1.00  0.00           C  
ATOM   4253  O   LYS   289      84.180  77.640 106.070  1.00  0.00           O  
ATOM   4254  N   GLU   290      83.461  78.480 104.128  1.00  0.00           N  
ATOM   4255  H   GLU   290      82.690  78.871 103.586  1.00  0.00           H  
ATOM   4256  CA  GLU   290      84.656  78.234 103.267  1.00  0.00           C  
ATOM   4257  HA  GLU   290      84.901  77.188 103.453  1.00  0.00           H  
ATOM   4258  CB  GLU   290      84.405  78.254 101.731  1.00  0.00           C  
ATOM   4259  HB2 GLU   290      84.182  79.286 101.466  1.00  0.00           H  
ATOM   4260  HB3 GLU   290      85.353  78.000 101.259  1.00  0.00           H  
ATOM   4261  CG  GLU   290      83.369  77.417 101.075  1.00  0.00           C  
ATOM   4262  HG2 GLU   290      82.398  77.832 101.340  1.00  0.00           H  
ATOM   4263  HG3 GLU   290      83.485  77.538  99.998  1.00  0.00           H  
ATOM   4264  CD  GLU   290      83.322  75.919 101.366  1.00  0.00           C  
ATOM   4265  OE1 GLU   290      84.423  75.333 101.593  1.00  0.00           O  
ATOM   4266  OE2 GLU   290      82.239  75.331 101.443  1.00  0.00           O  
ATOM   4267  C   GLU   290      85.883  79.074 103.701  1.00  0.00           C  
ATOM   4268  O   GLU   290      86.990  78.684 103.360  1.00  0.00           O  
ATOM   4269  N   GLY   291      85.784  80.063 104.577  1.00  0.00           N  
ATOM   4270  H   GLY   291      84.869  80.429 104.835  1.00  0.00           H  
ATOM   4271  CA  GLY   291      86.836  80.763 105.285  1.00  0.00           C  
ATOM   4272  HA2 GLY   291      86.525  80.840 106.326  1.00  0.00           H  
ATOM   4273  HA3 GLY   291      87.718  80.121 105.263  1.00  0.00           H  
ATOM   4274  C   GLY   291      87.288  82.152 104.850  1.00  0.00           C  
ATOM   4275  O   GLY   291      88.248  82.654 105.392  1.00  0.00           O  
ATOM   4276  N   LEU   292      86.601  82.731 103.849  1.00  0.00           N  
ATOM   4277  H   LEU   292      85.681  82.418 103.541  1.00  0.00           H  
ATOM   4278  CA  LEU   292      87.131  83.891 103.092  1.00  0.00           C  
ATOM   4279  HA  LEU   292      88.215  83.796 103.033  1.00  0.00           H  
ATOM   4280  CB  LEU   292      86.680  83.939 101.596  1.00  0.00           C  
ATOM   4281  HB2 LEU   292      85.596  84.046 101.562  1.00  0.00           H  
ATOM   4282  HB3 LEU   292      87.104  84.831 101.134  1.00  0.00           H  
ATOM   4283  CG  LEU   292      87.088  82.688 100.741  1.00  0.00           C  
ATOM   4284  HG  LEU   292      88.047  82.319 101.106  1.00  0.00           H  
ATOM   4285  CD1 LEU   292      86.078  81.564 100.873  1.00  0.00           C  
ATOM   4286 HD11 LEU   292      86.395  80.716 100.265  1.00  0.00           H  
ATOM   4287 HD12 LEU   292      86.008  81.258 101.917  1.00  0.00           H  
ATOM   4288 HD13 LEU   292      85.102  81.910 100.532  1.00  0.00           H  
ATOM   4289  CD2 LEU   292      87.191  83.105  99.289  1.00  0.00           C  
ATOM   4290 HD21 LEU   292      87.473  82.245  98.683  1.00  0.00           H  
ATOM   4291 HD22 LEU   292      86.227  83.486  98.952  1.00  0.00           H  
ATOM   4292 HD23 LEU   292      87.945  83.885  99.186  1.00  0.00           H  
ATOM   4293  C   LEU   292      86.751  85.147 103.840  1.00  0.00           C  
ATOM   4294  O   LEU   292      85.914  85.175 104.731  1.00  0.00           O  
ATOM   4295  N   ARG   293      87.249  86.329 103.492  1.00  0.00           N  
ATOM   4296  H   ARG   293      88.020  86.344 102.826  1.00  0.00           H  
ATOM   4297  CA  ARG   293      86.926  87.691 103.867  1.00  0.00           C  
ATOM   4298  HA  ARG   293      86.264  87.682 104.731  1.00  0.00           H  
ATOM   4299  CB  ARG   293      88.249  88.477 104.236  1.00  0.00           C  
ATOM   4300  HB2 ARG   293      88.950  88.438 103.400  1.00  0.00           H  
ATOM   4301  HB3 ARG   293      88.021  89.528 104.412  1.00  0.00           H  
ATOM   4302  CG  ARG   293      88.881  87.877 105.461  1.00  0.00           C  
ATOM   4303  HG2 ARG   293      88.122  87.765 106.235  1.00  0.00           H  
ATOM   4304  HG3 ARG   293      89.245  86.878 105.224  1.00  0.00           H  
ATOM   4305  CD  ARG   293      90.029  88.709 106.007  1.00  0.00           C  
ATOM   4306  HD2 ARG   293      89.794  89.773 105.973  1.00  0.00           H  
ATOM   4307  HD3 ARG   293      90.234  88.460 107.048  1.00  0.00           H  
ATOM   4308  NE  ARG   293      91.207  88.383 105.128  1.00  0.00           N  
ATOM   4309  HE  ARG   293      91.146  87.502 104.618  1.00  0.00           H  
ATOM   4310  CZ  ARG   293      92.334  89.101 104.922  1.00  0.00           C  
ATOM   4311  NH1 ARG   293      92.614  90.169 105.617  1.00  0.00           N  
ATOM   4312 HH11 ARG   293      91.972  90.488 106.344  1.00  0.00           H  
ATOM   4313 HH12 ARG   293      93.474  90.684 105.433  1.00  0.00           H  
ATOM   4314  NH2 ARG   293      93.267  88.599 104.183  1.00  0.00           N  
ATOM   4315 HH21 ARG   293      93.146  87.675 103.766  1.00  0.00           H  
ATOM   4316 HH22 ARG   293      94.124  89.124 104.015  1.00  0.00           H  
ATOM   4317  C   ARG   293      86.259  88.363 102.724  1.00  0.00           C  
ATOM   4318  O   ARG   293      86.773  88.297 101.597  1.00  0.00           O  
ATOM   4319  N   VAL   294      85.067  88.868 102.958  1.00  0.00           N  
ATOM   4320  H   VAL   294      84.732  89.144 103.881  1.00  0.00           H  
ATOM   4321  CA  VAL   294      84.142  89.070 101.905  1.00  0.00           C  
ATOM   4322  HA  VAL   294      84.580  88.869 100.928  1.00  0.00           H  
ATOM   4323  CB  VAL   294      82.990  88.069 101.983  1.00  0.00           C  
ATOM   4324  HB  VAL   294      82.296  88.446 102.734  1.00  0.00           H  
ATOM   4325  CG1 VAL   294      82.282  87.997 100.652  1.00  0.00           C  
ATOM   4326 HG11 VAL   294      81.463  87.281 100.714  1.00  0.00           H  
ATOM   4327 HG12 VAL   294      81.888  88.980 100.397  1.00  0.00           H  
ATOM   4328 HG13 VAL   294      82.986  87.678  99.882  1.00  0.00           H  
ATOM   4329  CG2 VAL   294      83.399  86.643 102.530  1.00  0.00           C  
ATOM   4330 HG21 VAL   294      82.522  85.996 102.552  1.00  0.00           H  
ATOM   4331 HG22 VAL   294      84.157  86.207 101.878  1.00  0.00           H  
ATOM   4332 HG23 VAL   294      83.801  86.742 103.539  1.00  0.00           H  
ATOM   4333  C   VAL   294      83.734  90.563 101.927  1.00  0.00           C  
ATOM   4334  O   VAL   294      82.944  90.935 102.775  1.00  0.00           O  
ATOM   4335  N   PHE   295      84.153  91.328 100.863  1.00  0.00           N  
ATOM   4336  H   PHE   295      84.855  91.024 100.189  1.00  0.00           H  
ATOM   4337  CA  PHE   295      83.620  92.647 100.609  1.00  0.00           C  
ATOM   4338  HA  PHE   295      83.350  93.116 101.553  1.00  0.00           H  
ATOM   4339  CB  PHE   295      84.686  93.528  99.997  1.00  0.00           C  
ATOM   4340  HB2 PHE   295      85.634  93.328 100.497  1.00  0.00           H  
ATOM   4341  HB3 PHE   295      84.812  93.250  98.951  1.00  0.00           H  
ATOM   4342  CG  PHE   295      84.402  94.999 100.073  1.00  0.00           C  
ATOM   4343  CD1 PHE   295      83.462  95.554  99.202  1.00  0.00           C  
ATOM   4344  HD1 PHE   295      83.014  94.975  98.408  1.00  0.00           H  
ATOM   4345  CE1 PHE   295      83.119  96.930  99.412  1.00  0.00           C  
ATOM   4346  HE1 PHE   295      82.288  97.362  98.875  1.00  0.00           H  
ATOM   4347  CZ  PHE   295      83.850  97.719 100.306  1.00  0.00           C  
ATOM   4348  HZ  PHE   295      83.723  98.792 100.320  1.00  0.00           H  
ATOM   4349  CE2 PHE   295      84.747  97.099 101.183  1.00  0.00           C  
ATOM   4350  HE2 PHE   295      85.205  97.675 101.973  1.00  0.00           H  
ATOM   4351  CD2 PHE   295      85.054  95.769 101.052  1.00  0.00           C  
ATOM   4352  HD2 PHE   295      85.792  95.316 101.698  1.00  0.00           H  
ATOM   4353  C   PHE   295      82.312  92.596  99.846  1.00  0.00           C  
ATOM   4354  O   PHE   295      82.376  91.887  98.842  1.00  0.00           O  
ATOM   4355  N   VAL   296      81.193  93.221 100.252  1.00  0.00           N  
ATOM   4356  H   VAL   296      81.168  93.794 101.095  1.00  0.00           H  
ATOM   4357  CA  VAL   296      79.884  93.165  99.557  1.00  0.00           C  
ATOM   4358  HA  VAL   296      80.008  92.487  98.712  1.00  0.00           H  
ATOM   4359  CB  VAL   296      78.811  92.634 100.468  1.00  0.00           C  
ATOM   4360  HB  VAL   296      77.893  92.929  99.961  1.00  0.00           H  
ATOM   4361  CG1 VAL   296      79.010  91.073 100.678  1.00  0.00           C  
ATOM   4362 HG11 VAL   296      78.231  90.693 101.338  1.00  0.00           H  
ATOM   4363 HG12 VAL   296      78.948  90.567  99.714  1.00  0.00           H  
ATOM   4364 HG13 VAL   296      79.985  90.887 101.123  1.00  0.00           H  
ATOM   4365  CG2 VAL   296      78.798  93.197 101.913  1.00  0.00           C  
ATOM   4366 HG21 VAL   296      77.983  92.741 102.473  1.00  0.00           H  
ATOM   4367 HG22 VAL   296      79.745  92.968 102.400  1.00  0.00           H  
ATOM   4368 HG23 VAL   296      78.657  94.277 101.881  1.00  0.00           H  
ATOM   4369  C   VAL   296      79.466  94.530  99.017  1.00  0.00           C  
ATOM   4370  O   VAL   296      79.985  95.576  99.432  1.00  0.00           O  
ATOM   4371  N   CYS   297      78.675  94.563  97.931  1.00  0.00           N  
ATOM   4372  H   CYS   297      78.296  93.739  97.463  1.00  0.00           H  
ATOM   4373  CA  CYS   297      78.316  95.797  97.355  1.00  0.00           C  
ATOM   4374  HA  CYS   297      78.138  96.519  98.152  1.00  0.00           H  
ATOM   4375  CB  CYS   297      79.501  96.246  96.403  1.00  0.00           C  
ATOM   4376  HB2 CYS   297      79.358  97.287  96.113  1.00  0.00           H  
ATOM   4377  HB3 CYS   297      80.443  96.193  96.950  1.00  0.00           H  
ATOM   4378  SG  CYS   297      79.610  95.244  94.950  1.00  0.00           S  
ATOM   4379  HG  CYS   297      79.598  93.988  95.287  1.00  0.00           H  
ATOM   4380  C   CYS   297      77.051  95.692  96.541  1.00  0.00           C  
ATOM   4381  O   CYS   297      76.589  94.643  96.068  1.00  0.00           O  
ATOM   4382  N   ALA   298      76.395  96.851  96.492  1.00  0.00           N  
ATOM   4383  H   ALA   298      76.814  97.733  96.791  1.00  0.00           H  
ATOM   4384  CA  ALA   298      74.990  97.001  96.004  1.00  0.00           C  
ATOM   4385  HA  ALA   298      75.009  96.448  95.065  1.00  0.00           H  
ATOM   4386  CB  ALA   298      73.996  96.429  97.038  1.00  0.00           C  
ATOM   4387  HB1 ALA   298      72.978  96.546  96.668  1.00  0.00           H  
ATOM   4388  HB2 ALA   298      74.206  95.372  97.198  1.00  0.00           H  
ATOM   4389  HB3 ALA   298      74.103  96.967  97.981  1.00  0.00           H  
ATOM   4390  C   ALA   298      74.507  98.429  95.647  1.00  0.00           C  
ATOM   4391  O   ALA   298      75.303  99.325  95.800  1.00  0.00           O  
ATOM   4392  N   ARG   299      73.283  98.604  95.233  1.00  0.00           N  
ATOM   4393  H   ARG   299      72.593  97.853  95.200  1.00  0.00           H  
ATOM   4394  CA  ARG   299      72.742  99.960  94.747  1.00  0.00           C  
ATOM   4395  HA  ARG   299      73.633 100.569  94.586  1.00  0.00           H  
ATOM   4396  CB  ARG   299      71.974  99.821  93.400  1.00  0.00           C  
ATOM   4397  HB2 ARG   299      71.799 100.821  93.006  1.00  0.00           H  
ATOM   4398  HB3 ARG   299      72.625  99.308  92.691  1.00  0.00           H  
ATOM   4399  CG  ARG   299      70.609  99.068  93.435  1.00  0.00           C  
ATOM   4400  HG2 ARG   299      70.681  98.202  94.092  1.00  0.00           H  
ATOM   4401  HG3 ARG   299      69.839  99.717  93.849  1.00  0.00           H  
ATOM   4402  CD  ARG   299      70.217  98.628  92.052  1.00  0.00           C  
ATOM   4403  HD2 ARG   299      69.955  99.486  91.432  1.00  0.00           H  
ATOM   4404  HD3 ARG   299      71.045  98.119  91.558  1.00  0.00           H  
ATOM   4405  NE  ARG   299      69.062  97.721  92.204  1.00  0.00           N  
ATOM   4406  HE  ARG   299      69.034  97.208  93.084  1.00  0.00           H  
ATOM   4407  CZ  ARG   299      68.079  97.475  91.398  1.00  0.00           C  
ATOM   4408  NH1 ARG   299      68.082  98.020  90.209  1.00  0.00           N  
ATOM   4409 HH11 ARG   299      68.850  98.629  89.930  1.00  0.00           H  
ATOM   4410 HH12 ARG   299      67.316  97.836  89.562  1.00  0.00           H  
ATOM   4411  NH2 ARG   299      67.224  96.509  91.749  1.00  0.00           N  
ATOM   4412 HH21 ARG   299      67.362  96.001  92.624  1.00  0.00           H  
ATOM   4413 HH22 ARG   299      66.436  96.281  91.145  1.00  0.00           H  
ATOM   4414  C   ARG   299      71.938 100.705  95.746  1.00  0.00           C  
ATOM   4415  O   ARG   299      71.496 101.833  95.495  1.00  0.00           O  
ATOM   4416  N   GLY   300      71.781 100.135  96.943  1.00  0.00           N  
ATOM   4417  H   GLY   300      72.060  99.175  97.144  1.00  0.00           H  
ATOM   4418  CA  GLY   300      71.169 100.854  98.135  1.00  0.00           C  
ATOM   4419  HA2 GLY   300      71.032 101.907  97.883  1.00  0.00           H  
ATOM   4420  HA3 GLY   300      70.178 100.443  98.328  1.00  0.00           H  
ATOM   4421  C   GLY   300      72.018 100.751  99.422  1.00  0.00           C  
ATOM   4422  O   GLY   300      72.404  99.580  99.779  1.00  0.00           O  
ATOM   4423  N   GLU   301      72.391 101.845 100.018  1.00  0.00           N  
ATOM   4424  H   GLU   301      71.971 102.745  99.786  1.00  0.00           H  
ATOM   4425  CA  GLU   301      73.452 101.968 101.098  1.00  0.00           C  
ATOM   4426  HA  GLU   301      74.304 101.349 100.816  1.00  0.00           H  
ATOM   4427  CB  GLU   301      73.850 103.443 101.177  1.00  0.00           C  
ATOM   4428  HB2 GLU   301      73.870 103.847 100.165  1.00  0.00           H  
ATOM   4429  HB3 GLU   301      73.072 103.979 101.720  1.00  0.00           H  
ATOM   4430  CG  GLU   301      75.234 103.749 101.860  1.00  0.00           C  
ATOM   4431  HG2 GLU   301      75.978 103.057 101.466  1.00  0.00           H  
ATOM   4432  HG3 GLU   301      75.549 104.753 101.573  1.00  0.00           H  
ATOM   4433  CD  GLU   301      75.240 103.657 103.354  1.00  0.00           C  
ATOM   4434  OE1 GLU   301      76.166 103.081 103.915  1.00  0.00           O  
ATOM   4435  OE2 GLU   301      74.237 104.189 103.977  1.00  0.00           O  
ATOM   4436  C   GLU   301      73.044 101.356 102.528  1.00  0.00           C  
ATOM   4437  O   GLU   301      73.727 100.610 103.187  1.00  0.00           O  
ATOM   4438  N   GLU   302      71.789 101.650 102.879  1.00  0.00           N  
ATOM   4439  H   GLU   302      71.190 102.302 102.372  1.00  0.00           H  
ATOM   4440  CA  GLU   302      71.167 101.041 104.048  1.00  0.00           C  
ATOM   4441  HA  GLU   302      71.927 101.023 104.830  1.00  0.00           H  
ATOM   4442  CB  GLU   302      69.965 101.912 104.470  1.00  0.00           C  
ATOM   4443  HB2 GLU   302      70.317 102.940 104.536  1.00  0.00           H  
ATOM   4444  HB3 GLU   302      69.237 101.876 103.659  1.00  0.00           H  
ATOM   4445  CG  GLU   302      69.196 101.595 105.799  1.00  0.00           C  
ATOM   4446  HG2 GLU   302      68.385 102.313 105.925  1.00  0.00           H  
ATOM   4447  HG3 GLU   302      68.739 100.607 105.725  1.00  0.00           H  
ATOM   4448  CD  GLU   302      70.080 101.638 106.999  1.00  0.00           C  
ATOM   4449  OE1 GLU   302      71.264 102.005 106.876  1.00  0.00           O  
ATOM   4450  OE2 GLU   302      69.492 101.382 108.065  1.00  0.00           O  
ATOM   4451  C   GLU   302      70.813  99.564 103.934  1.00  0.00           C  
ATOM   4452  O   GLU   302      70.953  98.830 104.877  1.00  0.00           O  
ATOM   4453  N   GLY   303      70.370  99.104 102.697  1.00  0.00           N  
ATOM   4454  H   GLY   303      70.191  99.717 101.902  1.00  0.00           H  
ATOM   4455  CA  GLY   303      70.121  97.691 102.423  1.00  0.00           C  
ATOM   4456  HA2 GLY   303      69.389  97.291 103.124  1.00  0.00           H  
ATOM   4457  HA3 GLY   303      69.708  97.565 101.423  1.00  0.00           H  
ATOM   4458  C   GLY   303      71.440  96.947 102.551  1.00  0.00           C  
ATOM   4459  O   GLY   303      71.441  95.951 103.246  1.00  0.00           O  
ATOM   4460  N   LEU   304      72.533  97.574 102.253  1.00  0.00           N  
ATOM   4461  H   LEU   304      72.536  98.493 101.809  1.00  0.00           H  
ATOM   4462  CA  LEU   304      73.888  97.053 102.515  1.00  0.00           C  
ATOM   4463  HA  LEU   304      74.045  96.005 102.259  1.00  0.00           H  
ATOM   4464  CB  LEU   304      74.844  97.926 101.560  1.00  0.00           C  
ATOM   4465  HB2 LEU   304      74.399  97.966 100.565  1.00  0.00           H  
ATOM   4466  HB3 LEU   304      74.874  98.947 101.938  1.00  0.00           H  
ATOM   4467  CG  LEU   304      76.280  97.410 101.432  1.00  0.00           C  
ATOM   4468  HG  LEU   304      76.621  97.113 102.424  1.00  0.00           H  
ATOM   4469  CD1 LEU   304      76.368  96.186 100.482  1.00  0.00           C  
ATOM   4470 HD11 LEU   304      77.402  95.849 100.417  1.00  0.00           H  
ATOM   4471 HD12 LEU   304      75.746  95.379 100.870  1.00  0.00           H  
ATOM   4472 HD13 LEU   304      76.015  96.469  99.491  1.00  0.00           H  
ATOM   4473  CD2 LEU   304      77.129  98.501 100.843  1.00  0.00           C  
ATOM   4474 HD21 LEU   304      78.156  98.149 100.744  1.00  0.00           H  
ATOM   4475 HD22 LEU   304      76.742  98.771  99.860  1.00  0.00           H  
ATOM   4476 HD23 LEU   304      77.104  99.373 101.495  1.00  0.00           H  
ATOM   4477  C   LEU   304      74.198  96.987 104.054  1.00  0.00           C  
ATOM   4478  O   LEU   304      74.642  95.938 104.496  1.00  0.00           O  
ATOM   4479  N   ARG   305      73.849  98.030 104.793  1.00  0.00           N  
ATOM   4480  H   ARG   305      73.393  98.864 104.423  1.00  0.00           H  
ATOM   4481  CA  ARG   305      74.102  98.065 106.253  1.00  0.00           C  
ATOM   4482  HA  ARG   305      75.140  97.785 106.433  1.00  0.00           H  
ATOM   4483  CB  ARG   305      73.970  99.515 106.843  1.00  0.00           C  
ATOM   4484  HB2 ARG   305      74.586 100.195 106.252  1.00  0.00           H  
ATOM   4485  HB3 ARG   305      72.938  99.848 106.738  1.00  0.00           H  
ATOM   4486  CG  ARG   305      74.369  99.625 108.273  1.00  0.00           C  
ATOM   4487  HG2 ARG   305      73.844  98.889 108.883  1.00  0.00           H  
ATOM   4488  HG3 ARG   305      75.436  99.440 108.397  1.00  0.00           H  
ATOM   4489  CD  ARG   305      74.006 101.051 108.697  1.00  0.00           C  
ATOM   4490  HD2 ARG   305      73.038 101.312 108.269  1.00  0.00           H  
ATOM   4491  HD3 ARG   305      73.894 101.081 109.781  1.00  0.00           H  
ATOM   4492  NE  ARG   305      74.997 102.057 108.290  1.00  0.00           N  
ATOM   4493  HE  ARG   305      75.757 102.258 108.940  1.00  0.00           H  
ATOM   4494  CZ  ARG   305      74.980 102.733 107.128  1.00  0.00           C  
ATOM   4495  NH1 ARG   305      73.930 102.667 106.329  1.00  0.00           N  
ATOM   4496 HH11 ARG   305      73.124 102.101 106.591  1.00  0.00           H  
ATOM   4497 HH12 ARG   305      73.925 103.185 105.449  1.00  0.00           H  
ATOM   4498  NH2 ARG   305      75.932 103.523 106.684  1.00  0.00           N  
ATOM   4499 HH21 ARG   305      76.777 103.664 107.238  1.00  0.00           H  
ATOM   4500 HH22 ARG   305      75.826 103.994 105.785  1.00  0.00           H  
ATOM   4501  C   ARG   305      73.218  97.015 106.974  1.00  0.00           C  
ATOM   4502  O   ARG   305      73.744  96.189 107.752  1.00  0.00           O  
ATOM   4503  N   THR   306      71.986  96.887 106.564  1.00  0.00           N  
ATOM   4504  H   THR   306      71.628  97.407 105.763  1.00  0.00           H  
ATOM   4505  CA  THR   306      70.971  96.009 107.168  1.00  0.00           C  
ATOM   4506  HA  THR   306      70.942  96.106 108.253  1.00  0.00           H  
ATOM   4507  CB  THR   306      69.668  96.450 106.597  1.00  0.00           C  
ATOM   4508  HB  THR   306      69.695  96.193 105.537  1.00  0.00           H  
ATOM   4509  CG2 THR   306      68.469  95.770 107.246  1.00  0.00           C  
ATOM   4510 HG21 THR   306      67.550  96.135 106.786  1.00  0.00           H  
ATOM   4511 HG22 THR   306      68.543  94.692 107.107  1.00  0.00           H  
ATOM   4512 HG23 THR   306      68.456  95.999 108.312  1.00  0.00           H  
ATOM   4513  OG1 THR   306      69.504  97.862 106.838  1.00  0.00           O  
ATOM   4514  HG1 THR   306      69.655  98.356 106.005  1.00  0.00           H  
ATOM   4515  C   THR   306      71.281  94.575 107.009  1.00  0.00           C  
ATOM   4516  O   THR   306      71.159  93.797 107.854  1.00  0.00           O  
ATOM   4517  N   THR   307      71.925  94.240 105.810  1.00  0.00           N  
ATOM   4518  H   THR   307      72.119  94.942 105.096  1.00  0.00           H  
ATOM   4519  CA  THR   307      72.379  92.943 105.424  1.00  0.00           C  
ATOM   4520  HA  THR   307      71.607  92.234 105.721  1.00  0.00           H  
ATOM   4521  CB  THR   307      72.530  92.743 103.925  1.00  0.00           C  
ATOM   4522  HB  THR   307      73.356  93.385 103.619  1.00  0.00           H  
ATOM   4523  CG2 THR   307      72.885  91.302 103.504  1.00  0.00           C  
ATOM   4524 HG21 THR   307      72.971  91.251 102.418  1.00  0.00           H  
ATOM   4525 HG22 THR   307      73.832  91.014 103.958  1.00  0.00           H  
ATOM   4526 HG23 THR   307      72.101  90.622 103.837  1.00  0.00           H  
ATOM   4527  OG1 THR   307      71.313  93.072 103.303  1.00  0.00           O  
ATOM   4528  HG1 THR   307      71.252  94.045 103.198  1.00  0.00           H  
ATOM   4529  C   THR   307      73.732  92.649 106.159  1.00  0.00           C  
ATOM   4530  O   THR   307      73.851  91.539 106.629  1.00  0.00           O  
ATOM   4531  N   LEU   308      74.641  93.609 106.274  1.00  0.00           N  
ATOM   4532  H   LEU   308      74.500  94.554 105.917  1.00  0.00           H  
ATOM   4533  CA  LEU   308      75.911  93.422 106.907  1.00  0.00           C  
ATOM   4534  HA  LEU   308      76.514  92.663 106.410  1.00  0.00           H  
ATOM   4535  CB  LEU   308      76.654  94.775 106.870  1.00  0.00           C  
ATOM   4536  HB2 LEU   308      75.917  95.569 106.761  1.00  0.00           H  
ATOM   4537  HB3 LEU   308      77.142  94.925 107.834  1.00  0.00           H  
ATOM   4538  CG  LEU   308      77.730  94.942 105.743  1.00  0.00           C  
ATOM   4539  HG  LEU   308      77.253  94.540 104.849  1.00  0.00           H  
ATOM   4540  CD1 LEU   308      78.067  96.390 105.475  1.00  0.00           C  
ATOM   4541 HD11 LEU   308      78.816  96.450 104.686  1.00  0.00           H  
ATOM   4542 HD12 LEU   308      77.168  96.921 105.162  1.00  0.00           H  
ATOM   4543 HD13 LEU   308      78.460  96.847 106.384  1.00  0.00           H  
ATOM   4544  CD2 LEU   308      78.981  94.115 105.953  1.00  0.00           C  
ATOM   4545 HD21 LEU   308      79.673  94.287 105.128  1.00  0.00           H  
ATOM   4546 HD22 LEU   308      79.454  94.401 106.891  1.00  0.00           H  
ATOM   4547 HD23 LEU   308      78.716  93.058 105.988  1.00  0.00           H  
ATOM   4548  C   LEU   308      75.641  93.007 108.339  1.00  0.00           C  
ATOM   4549  O   LEU   308      76.471  92.270 108.865  1.00  0.00           O  
ATOM   4550  N   LYS   309      74.515  93.474 109.001  1.00  0.00           N  
ATOM   4551  H   LYS   309      73.855  94.158 108.635  1.00  0.00           H  
ATOM   4552  CA  LYS   309      74.219  92.954 110.358  1.00  0.00           C  
ATOM   4553  HA  LYS   309      75.199  92.986 110.834  1.00  0.00           H  
ATOM   4554  CB  LYS   309      73.176  93.819 111.081  1.00  0.00           C  
ATOM   4555  HB2 LYS   309      72.223  93.734 110.560  1.00  0.00           H  
ATOM   4556  HB3 LYS   309      73.025  93.426 112.086  1.00  0.00           H  
ATOM   4557  CG  LYS   309      73.563  95.316 111.181  1.00  0.00           C  
ATOM   4558  HG2 LYS   309      74.490  95.428 111.742  1.00  0.00           H  
ATOM   4559  HG3 LYS   309      73.743  95.725 110.186  1.00  0.00           H  
ATOM   4560  CD  LYS   309      72.432  96.082 111.869  1.00  0.00           C  
ATOM   4561  HD2 LYS   309      71.541  96.068 111.241  1.00  0.00           H  
ATOM   4562  HD3 LYS   309      72.170  95.589 112.805  1.00  0.00           H  
ATOM   4563  CE  LYS   309      72.845  97.518 112.143  1.00  0.00           C  
ATOM   4564  HE2 LYS   309      73.758  97.556 112.736  1.00  0.00           H  
ATOM   4565  HE3 LYS   309      73.046  98.052 111.214  1.00  0.00           H  
ATOM   4566  NZ  LYS   309      71.673  98.151 112.897  1.00  0.00           N  
ATOM   4567  HZ1 LYS   309      71.895  99.143 113.115  1.00  0.00           H  
ATOM   4568  HZ2 LYS   309      70.818  98.112 112.307  1.00  0.00           H  
ATOM   4569  HZ3 LYS   309      71.508  97.631 113.782  1.00  0.00           H  
ATOM   4570  C   LYS   309      73.699  91.488 110.435  1.00  0.00           C  
ATOM   4571  O   LYS   309      73.981  90.825 111.394  1.00  0.00           O  
ATOM   4572  N   GLU   310      72.922  91.094 109.459  1.00  0.00           N  
ATOM   4573  H   GLU   310      72.487  91.712 108.774  1.00  0.00           H  
ATOM   4574  CA  GLU   310      72.619  89.658 109.293  1.00  0.00           C  
ATOM   4575  HA  GLU   310      72.186  89.214 110.190  1.00  0.00           H  
ATOM   4576  CB  GLU   310      71.551  89.499 108.196  1.00  0.00           C  
ATOM   4577  HB2 GLU   310      70.575  89.728 108.624  1.00  0.00           H  
ATOM   4578  HB3 GLU   310      71.739  90.239 107.418  1.00  0.00           H  
ATOM   4579  CG  GLU   310      71.487  88.067 107.528  1.00  0.00           C  
ATOM   4580  HG2 GLU   310      70.857  88.118 106.641  1.00  0.00           H  
ATOM   4581  HG3 GLU   310      72.487  87.789 107.193  1.00  0.00           H  
ATOM   4582  CD  GLU   310      70.943  86.954 108.471  1.00  0.00           C  
ATOM   4583  OE1 GLU   310      71.126  85.796 108.004  1.00  0.00           O  
ATOM   4584  OE2 GLU   310      70.539  87.219 109.625  1.00  0.00           O  
ATOM   4585  C   GLU   310      73.972  88.873 109.045  1.00  0.00           C  
ATOM   4586  O   GLU   310      74.069  87.802 109.655  1.00  0.00           O  
ATOM   4587  N   LEU   311      74.853  89.294 108.147  1.00  0.00           N  
ATOM   4588  H   LEU   311      74.751  90.153 107.606  1.00  0.00           H  
ATOM   4589  CA  LEU   311      76.086  88.527 107.854  1.00  0.00           C  
ATOM   4590  HA  LEU   311      75.900  87.511 107.508  1.00  0.00           H  
ATOM   4591  CB  LEU   311      76.784  89.304 106.746  1.00  0.00           C  
ATOM   4592  HB2 LEU   311      76.625  90.369 106.914  1.00  0.00           H  
ATOM   4593  HB3 LEU   311      77.857  89.127 106.822  1.00  0.00           H  
ATOM   4594  CG  LEU   311      76.331  88.962 105.317  1.00  0.00           C  
ATOM   4595  HG  LEU   311      75.261  88.814 105.460  1.00  0.00           H  
ATOM   4596  CD1 LEU   311      76.565  90.111 104.197  1.00  0.00           C  
ATOM   4597 HD11 LEU   311      76.206  89.755 103.231  1.00  0.00           H  
ATOM   4598 HD12 LEU   311      76.017  91.009 104.479  1.00  0.00           H  
ATOM   4599 HD13 LEU   311      77.628  90.339 104.127  1.00  0.00           H  
ATOM   4600  CD2 LEU   311      77.062  87.710 104.757  1.00  0.00           C  
ATOM   4601 HD21 LEU   311      76.710  87.505 103.745  1.00  0.00           H  
ATOM   4602 HD22 LEU   311      78.136  87.894 104.737  1.00  0.00           H  
ATOM   4603 HD23 LEU   311      76.853  86.850 105.395  1.00  0.00           H  
ATOM   4604  C   LEU   311      76.910  88.311 109.133  1.00  0.00           C  
ATOM   4605  O   LEU   311      77.441  87.198 109.339  1.00  0.00           O  
ATOM   4606  N   ARG   312      77.056  89.417 109.898  1.00  0.00           N  
ATOM   4607  H   ARG   312      76.589  90.305 109.715  1.00  0.00           H  
ATOM   4608  CA  ARG   312      77.910  89.420 111.064  1.00  0.00           C  
ATOM   4609  HA  ARG   312      78.829  88.980 110.676  1.00  0.00           H  
ATOM   4610  CB  ARG   312      78.298  90.845 111.639  1.00  0.00           C  
ATOM   4611  HB2 ARG   312      77.400  91.454 111.746  1.00  0.00           H  
ATOM   4612  HB3 ARG   312      78.728  90.733 112.635  1.00  0.00           H  
ATOM   4613  CG  ARG   312      79.305  91.561 110.716  1.00  0.00           C  
ATOM   4614  HG2 ARG   312      80.259  91.040 110.768  1.00  0.00           H  
ATOM   4615  HG3 ARG   312      78.953  91.484 109.688  1.00  0.00           H  
ATOM   4616  CD  ARG   312      79.534  93.043 111.050  1.00  0.00           C  
ATOM   4617  HD2 ARG   312      78.588  93.586 111.043  1.00  0.00           H  
ATOM   4618  HD3 ARG   312      79.954  93.148 112.050  1.00  0.00           H  
ATOM   4619  NE  ARG   312      80.469  93.609 110.027  1.00  0.00           N  
ATOM   4620  HE  ARG   312      81.092  92.989 109.510  1.00  0.00           H  
ATOM   4621  CZ  ARG   312      80.489  94.888 109.795  1.00  0.00           C  
ATOM   4622  NH1 ARG   312      79.694  95.873 110.162  1.00  0.00           N  
ATOM   4623 HH11 ARG   312      78.878  95.680 110.744  1.00  0.00           H  
ATOM   4624 HH12 ARG   312      79.895  96.827 109.864  1.00  0.00           H  
ATOM   4625  NH2 ARG   312      81.521  95.305 109.161  1.00  0.00           N  
ATOM   4626 HH21 ARG   312      82.246  94.646 108.880  1.00  0.00           H  
ATOM   4627 HH22 ARG   312      81.617  96.296 108.939  1.00  0.00           H  
ATOM   4628  C   ARG   312      77.351  88.580 112.190  1.00  0.00           C  
ATOM   4629  O   ARG   312      78.053  87.876 112.869  1.00  0.00           O  
ATOM   4630  N   GLU   313      76.050  88.481 112.416  1.00  0.00           N  
ATOM   4631  H   GLU   313      75.432  89.174 111.996  1.00  0.00           H  
ATOM   4632  CA  GLU   313      75.260  87.539 113.185  1.00  0.00           C  
ATOM   4633  HA  GLU   313      75.686  87.570 114.189  1.00  0.00           H  
ATOM   4634  CB  GLU   313      73.764  87.987 113.281  1.00  0.00           C  
ATOM   4635  HB2 GLU   313      73.713  88.963 113.763  1.00  0.00           H  
ATOM   4636  HB3 GLU   313      73.359  88.107 112.276  1.00  0.00           H  
ATOM   4637  CG  GLU   313      72.886  86.989 114.065  1.00  0.00           C  
ATOM   4638  HG2 GLU   313      71.866  87.040 113.688  1.00  0.00           H  
ATOM   4639  HG3 GLU   313      73.245  85.977 113.876  1.00  0.00           H  
ATOM   4640  CD  GLU   313      72.875  87.231 115.512  1.00  0.00           C  
ATOM   4641  OE1 GLU   313      72.021  86.622 116.174  1.00  0.00           O  
ATOM   4642  OE2 GLU   313      73.711  87.946 116.076  1.00  0.00           O  
ATOM   4643  C   GLU   313      75.422  86.021 112.770  1.00  0.00           C  
ATOM   4644  O   GLU   313      75.579  85.214 113.756  1.00  0.00           O  
ATOM   4645  N   ALA   314      75.507  85.651 111.514  1.00  0.00           N  
ATOM   4646  H   ALA   314      75.166  86.255 110.765  1.00  0.00           H  
ATOM   4647  CA  ALA   314      76.061  84.409 110.995  1.00  0.00           C  
ATOM   4648  HA  ALA   314      75.709  83.656 111.700  1.00  0.00           H  
ATOM   4649  CB  ALA   314      75.565  84.291 109.550  1.00  0.00           C  
ATOM   4650  HB1 ALA   314      75.951  83.373 109.108  1.00  0.00           H  
ATOM   4651  HB2 ALA   314      74.475  84.268 109.539  1.00  0.00           H  
ATOM   4652  HB3 ALA   314      75.916  85.145 108.973  1.00  0.00           H  
ATOM   4653  C   ALA   314      77.619  84.128 111.039  1.00  0.00           C  
ATOM   4654  O   ALA   314      78.134  83.037 110.841  1.00  0.00           O  
ATOM   4655  N   GLY   315      78.415  85.138 111.427  1.00  0.00           N  
ATOM   4656  H   GLY   315      78.061  86.085 111.566  1.00  0.00           H  
ATOM   4657  CA  GLY   315      79.793  85.025 111.686  1.00  0.00           C  
ATOM   4658  HA2 GLY   315      80.005  85.515 112.635  1.00  0.00           H  
ATOM   4659  HA3 GLY   315      80.032  83.969 111.809  1.00  0.00           H  
ATOM   4660  C   GLY   315      80.784  85.643 110.562  1.00  0.00           C  
ATOM   4661  O   GLY   315      81.958  85.725 110.861  1.00  0.00           O  
ATOM   4662  N   VAL   316      80.318  86.055 109.403  1.00  0.00           N  
ATOM   4663  H   VAL   316      79.324  86.186 109.220  1.00  0.00           H  
ATOM   4664  CA  VAL   316      81.161  86.368 108.257  1.00  0.00           C  
ATOM   4665  HA  VAL   316      81.807  85.520 108.030  1.00  0.00           H  
ATOM   4666  CB  VAL   316      80.294  86.602 107.001  1.00  0.00           C  
ATOM   4667  HB  VAL   316      79.660  87.459 107.226  1.00  0.00           H  
ATOM   4668  CG1 VAL   316      81.153  86.847 105.705  1.00  0.00           C  
ATOM   4669 HG11 VAL   316      80.492  87.005 104.853  1.00  0.00           H  
ATOM   4670 HG12 VAL   316      81.781  87.727 105.846  1.00  0.00           H  
ATOM   4671 HG13 VAL   316      81.785  85.978 105.517  1.00  0.00           H  
ATOM   4672  CG2 VAL   316      79.543  85.280 106.670  1.00  0.00           C  
ATOM   4673 HG21 VAL   316      78.925  85.423 105.785  1.00  0.00           H  
ATOM   4674 HG22 VAL   316      80.269  84.488 106.481  1.00  0.00           H  
ATOM   4675 HG23 VAL   316      78.912  84.999 107.513  1.00  0.00           H  
ATOM   4676  C   VAL   316      82.054  87.510 108.580  1.00  0.00           C  
ATOM   4677  O   VAL   316      81.570  88.492 109.094  1.00  0.00           O  
ATOM   4678  N   GLU   317      83.365  87.517 108.209  1.00  0.00           N  
ATOM   4679  H   GLU   317      83.848  86.668 107.908  1.00  0.00           H  
ATOM   4680  CA  GLU   317      84.201  88.656 108.195  1.00  0.00           C  
ATOM   4681  HA  GLU   317      83.938  89.315 109.022  1.00  0.00           H  
ATOM   4682  CB  GLU   317      85.653  88.168 108.345  1.00  0.00           C  
ATOM   4683  HB2 GLU   317      85.791  87.740 109.337  1.00  0.00           H  
ATOM   4684  HB3 GLU   317      85.844  87.372 107.625  1.00  0.00           H  
ATOM   4685  CG  GLU   317      86.603  89.233 108.146  1.00  0.00           C  
ATOM   4686  HG2 GLU   317      87.592  88.856 108.407  1.00  0.00           H  
ATOM   4687  HG3 GLU   317      86.623  89.471 107.082  1.00  0.00           H  
ATOM   4688  CD  GLU   317      86.378  90.508 108.902  1.00  0.00           C  
ATOM   4689  OE1 GLU   317      86.555  90.526 110.112  1.00  0.00           O  
ATOM   4690  OE2 GLU   317      86.020  91.571 108.249  1.00  0.00           O  
ATOM   4691  C   GLU   317      84.007  89.524 106.907  1.00  0.00           C  
ATOM   4692  O   GLU   317      84.256  89.041 105.805  1.00  0.00           O  
ATOM   4693  N   ALA   318      83.292  90.649 107.070  1.00  0.00           N  
ATOM   4694  H   ALA   318      83.030  91.019 107.984  1.00  0.00           H  
ATOM   4695  CA  ALA   318      82.818  91.456 105.954  1.00  0.00           C  
ATOM   4696  HA  ALA   318      83.562  91.331 105.166  1.00  0.00           H  
ATOM   4697  CB  ALA   318      81.333  90.955 105.560  1.00  0.00           C  
ATOM   4698  HB1 ALA   318      80.958  91.547 104.725  1.00  0.00           H  
ATOM   4699  HB2 ALA   318      81.367  89.905 105.274  1.00  0.00           H  
ATOM   4700  HB3 ALA   318      80.670  91.078 106.417  1.00  0.00           H  
ATOM   4701  C   ALA   318      82.686  92.963 106.258  1.00  0.00           C  
ATOM   4702  O   ALA   318      82.449  93.334 107.408  1.00  0.00           O  
ATOM   4703  N   ASP   319      82.681  93.835 105.183  1.00  0.00           N  
ATOM   4704  H   ASP   319      82.865  93.514 104.232  1.00  0.00           H  
ATOM   4705  CA  ASP   319      82.425  95.280 105.243  1.00  0.00           C  
ATOM   4706  HA  ASP   319      81.675  95.610 105.961  1.00  0.00           H  
ATOM   4707  CB  ASP   319      83.728  95.930 105.657  1.00  0.00           C  
ATOM   4708  HB2 ASP   319      84.196  95.303 106.416  1.00  0.00           H  
ATOM   4709  HB3 ASP   319      84.395  95.938 104.795  1.00  0.00           H  
ATOM   4710  CG  ASP   319      83.637  97.317 106.191  1.00  0.00           C  
ATOM   4711  OD1 ASP   319      82.683  98.103 105.927  1.00  0.00           O  
ATOM   4712  OD2 ASP   319      84.622  97.769 106.807  1.00  0.00           O  
ATOM   4713  C   ASP   319      81.943  95.644 103.859  1.00  0.00           C  
ATOM   4714  O   ASP   319      82.077  94.780 102.976  1.00  0.00           O  
ATOM   4715  N   GLY   320      81.337  96.812 103.547  1.00  0.00           N  
ATOM   4716  H   GLY   320      81.058  97.516 104.229  1.00  0.00           H  
ATOM   4717  CA  GLY   320      81.031  97.149 102.162  1.00  0.00           C  
ATOM   4718  HA2 GLY   320      81.722  96.597 101.524  1.00  0.00           H  
ATOM   4719  HA3 GLY   320      80.030  96.780 101.941  1.00  0.00           H  
ATOM   4720  C   GLY   320      81.091  98.679 101.735  1.00  0.00           C  
ATOM   4721  O   GLY   320      81.378  99.627 102.535  1.00  0.00           O  
ATOM   4722  N   ARG   321      80.693  98.905 100.447  1.00  0.00           N  
ATOM   4723  H   ARG   321      80.400  98.142  99.837  1.00  0.00           H  
ATOM   4724  CA  ARG   321      80.628 100.210  99.775  1.00  0.00           C  
ATOM   4725  HA  ARG   321      80.455 101.032 100.469  1.00  0.00           H  
ATOM   4726  CB  ARG   321      81.948 100.577  99.130  1.00  0.00           C  
ATOM   4727  HB2 ARG   321      82.751 100.423  99.850  1.00  0.00           H  
ATOM   4728  HB3 ARG   321      82.137  99.902  98.296  1.00  0.00           H  
ATOM   4729  CG  ARG   321      81.999 102.098  98.599  1.00  0.00           C  
ATOM   4730  HG2 ARG   321      81.286 102.180  97.777  1.00  0.00           H  
ATOM   4731  HG3 ARG   321      81.632 102.736  99.403  1.00  0.00           H  
ATOM   4732  CD  ARG   321      83.286 102.676  98.128  1.00  0.00           C  
ATOM   4733  HD2 ARG   321      83.925 102.933  98.972  1.00  0.00           H  
ATOM   4734  HD3 ARG   321      83.833 101.955  97.521  1.00  0.00           H  
ATOM   4735  NE  ARG   321      82.955 103.848  97.361  1.00  0.00           N  
ATOM   4736  HE  ARG   321      82.183 103.722  96.704  1.00  0.00           H  
ATOM   4737  CZ  ARG   321      83.489 105.071  97.364  1.00  0.00           C  
ATOM   4738  NH1 ARG   321      84.458 105.482  98.150  1.00  0.00           N  
ATOM   4739 HH11 ARG   321      84.867 104.843  98.831  1.00  0.00           H  
ATOM   4740 HH12 ARG   321      84.802 106.440  98.078  1.00  0.00           H  
ATOM   4741  NH2 ARG   321      82.942 106.047  96.700  1.00  0.00           N  
ATOM   4742 HH21 ARG   321      82.088 105.885  96.166  1.00  0.00           H  
ATOM   4743 HH22 ARG   321      83.366 106.975  96.716  1.00  0.00           H  
ATOM   4744  C   ARG   321      79.434 100.094  98.773  1.00  0.00           C  
ATOM   4745  O   ARG   321      79.124  98.979  98.450  1.00  0.00           O  
ATOM   4746  N   THR   322      78.731 101.155  98.312  1.00  0.00           N  
ATOM   4747  H   THR   322      78.870 102.092  98.692  1.00  0.00           H  
ATOM   4748  CA  THR   322      77.752 101.131  97.292  1.00  0.00           C  
ATOM   4749  HA  THR   322      77.002 100.368  97.505  1.00  0.00           H  
ATOM   4750  CB  THR   322      76.917 102.423  97.232  1.00  0.00           C  
ATOM   4751  HB  THR   322      76.343 102.535  96.314  1.00  0.00           H  
ATOM   4752  CG2 THR   322      75.870 102.373  98.352  1.00  0.00           C  
ATOM   4753 HG21 THR   322      75.266 103.280  98.327  1.00  0.00           H  
ATOM   4754 HG22 THR   322      75.226 101.504  98.209  1.00  0.00           H  
ATOM   4755 HG23 THR   322      76.372 102.297  99.317  1.00  0.00           H  
ATOM   4756  OG1 THR   322      77.798 103.508  97.255  1.00  0.00           O  
ATOM   4757  HG1 THR   322      77.288 104.345  97.216  1.00  0.00           H  
ATOM   4758  C   THR   322      78.455 100.769  95.986  1.00  0.00           C  
ATOM   4759  O   THR   322      79.594 101.183  95.780  1.00  0.00           O  
ATOM   4760  N   CYS   323      77.742 100.053  95.102  1.00  0.00           N  
ATOM   4761  H   CYS   323      76.874  99.569  95.333  1.00  0.00           H  
ATOM   4762  CA  CYS   323      78.156  99.907  93.731  1.00  0.00           C  
ATOM   4763  HA  CYS   323      78.680 100.818  93.441  1.00  0.00           H  
ATOM   4764  CB  CYS   323      79.134  98.812  93.544  1.00  0.00           C  
ATOM   4765  HB2 CYS   323      79.933  98.883  94.284  1.00  0.00           H  
ATOM   4766  HB3 CYS   323      78.655  97.844  93.684  1.00  0.00           H  
ATOM   4767  SG  CYS   323      79.815  98.953  91.850  1.00  0.00           S  
ATOM   4768  HG  CYS   323      80.751  99.855  91.832  1.00  0.00           H  
ATOM   4769  C   CYS   323      76.942  99.757  92.829  1.00  0.00           C  
ATOM   4770  O   CYS   323      76.286  98.723  92.850  1.00  0.00           O  
ATOM   4771  N   ASP   324      76.686 100.680  91.827  1.00  0.00           N  
ATOM   4772  H   ASP   324      77.057 101.630  91.830  1.00  0.00           H  
ATOM   4773  CA  ASP   324      75.856 100.375  90.663  1.00  0.00           C  
ATOM   4774  HA  ASP   324      75.081  99.645  90.896  1.00  0.00           H  
ATOM   4775  CB  ASP   324      75.196 101.686  90.229  1.00  0.00           C  
ATOM   4776  HB2 ASP   324      74.675 102.117  91.082  1.00  0.00           H  
ATOM   4777  HB3 ASP   324      75.975 102.394  89.940  1.00  0.00           H  
ATOM   4778  CG  ASP   324      74.203 101.539  89.061  1.00  0.00           C  
ATOM   4779  OD1 ASP   324      74.211 100.483  88.374  1.00  0.00           O  
ATOM   4780  OD2 ASP   324      73.387 102.412  88.838  1.00  0.00           O  
ATOM   4781  C   ASP   324      76.722  99.736  89.539  1.00  0.00           C  
ATOM   4782  O   ASP   324      77.693 100.386  89.133  1.00  0.00           O  
ATOM   4783  N   VAL   325      76.459  98.490  89.109  1.00  0.00           N  
ATOM   4784  H   VAL   325      75.720  97.893  89.481  1.00  0.00           H  
ATOM   4785  CA  VAL   325      77.261  97.890  88.025  1.00  0.00           C  
ATOM   4786  HA  VAL   325      78.271  97.869  88.436  1.00  0.00           H  
ATOM   4787  CB  VAL   325      76.836  96.418  87.672  1.00  0.00           C  
ATOM   4788  HB  VAL   325      77.389  96.074  86.798  1.00  0.00           H  
ATOM   4789  CG1 VAL   325      77.102  95.630  89.030  1.00  0.00           C  
ATOM   4790 HG11 VAL   325      76.838  94.580  88.899  1.00  0.00           H  
ATOM   4791 HG12 VAL   325      78.157  95.708  89.296  1.00  0.00           H  
ATOM   4792 HG13 VAL   325      76.495  96.061  89.826  1.00  0.00           H  
ATOM   4793  CG2 VAL   325      75.401  96.244  87.296  1.00  0.00           C  
ATOM   4794 HG21 VAL   325      75.209  95.195  87.070  1.00  0.00           H  
ATOM   4795 HG22 VAL   325      74.767  96.560  88.124  1.00  0.00           H  
ATOM   4796 HG23 VAL   325      75.179  96.849  86.418  1.00  0.00           H  
ATOM   4797  C   VAL   325      77.276  98.725  86.744  1.00  0.00           C  
ATOM   4798  O   VAL   325      77.941  98.253  85.812  1.00  0.00           O  
ATOM   4799  N   ARG   326      76.516  99.770  86.623  1.00  0.00           N  
ATOM   4800  H   ARG   326      76.010 100.187  87.405  1.00  0.00           H  
ATOM   4801  CA  ARG   326      76.306 100.457  85.354  1.00  0.00           C  
ATOM   4802  HA  ARG   326      76.541  99.723  84.584  1.00  0.00           H  
ATOM   4803  CB  ARG   326      74.805 100.868  85.135  1.00  0.00           C  
ATOM   4804  HB2 ARG   326      74.479 101.541  85.928  1.00  0.00           H  
ATOM   4805  HB3 ARG   326      74.694 101.405  84.194  1.00  0.00           H  
ATOM   4806  CG  ARG   326      73.937  99.584  85.127  1.00  0.00           C  
ATOM   4807  HG2 ARG   326      74.215  98.944  84.289  1.00  0.00           H  
ATOM   4808  HG3 ARG   326      74.102  99.009  86.037  1.00  0.00           H  
ATOM   4809  CD  ARG   326      72.488  99.986  85.019  1.00  0.00           C  
ATOM   4810  HD2 ARG   326      72.338 100.639  84.159  1.00  0.00           H  
ATOM   4811  HD3 ARG   326      71.862  99.107  84.866  1.00  0.00           H  
ATOM   4812  NE  ARG   326      72.096 100.699  86.301  1.00  0.00           N  
ATOM   4813  HE  ARG   326      72.699 100.606  87.119  1.00  0.00           H  
ATOM   4814  CZ  ARG   326      71.027 101.420  86.393  1.00  0.00           C  
ATOM   4815  NH1 ARG   326      70.111 101.514  85.433  1.00  0.00           N  
ATOM   4816 HH11 ARG   326      70.232 100.997  84.560  1.00  0.00           H  
ATOM   4817 HH12 ARG   326      69.288 102.100  85.569  1.00  0.00           H  
ATOM   4818  NH2 ARG   326      70.815 102.016  87.541  1.00  0.00           N  
ATOM   4819 HH21 ARG   326      71.479 101.900  88.307  1.00  0.00           H  
ATOM   4820 HH22 ARG   326      69.986 102.597  87.670  1.00  0.00           H  
ATOM   4821  C   ARG   326      77.283 101.611  85.108  1.00  0.00           C  
ATOM   4822  O   ARG   326      77.191 102.325  84.159  1.00  0.00           O  
ATOM   4823  N   SER   327      78.160 101.770  86.075  1.00  0.00           N  
ATOM   4824  H   SER   327      78.311 101.077  86.807  1.00  0.00           H  
ATOM   4825  CA  SER   327      79.036 102.991  86.206  1.00  0.00           C  
ATOM   4826  HA  SER   327      79.080 103.375  85.187  1.00  0.00           H  
ATOM   4827  CB  SER   327      78.418 104.058  87.123  1.00  0.00           C  
ATOM   4828  HB2 SER   327      77.360 104.182  86.891  1.00  0.00           H  
ATOM   4829  HB3 SER   327      78.481 103.738  88.164  1.00  0.00           H  
ATOM   4830  OG  SER   327      79.090 105.266  86.954  1.00  0.00           O  
ATOM   4831  HG  SER   327      78.694 105.945  87.540  1.00  0.00           H  
ATOM   4832  C   SER   327      80.487 102.725  86.599  1.00  0.00           C  
ATOM   4833  O   SER   327      80.735 102.441  87.777  1.00  0.00           O  
ATOM   4834  N   VAL   328      81.447 102.935  85.625  1.00  0.00           N  
ATOM   4835  H   VAL   328      81.241 103.328  84.706  1.00  0.00           H  
ATOM   4836  CA  VAL   328      82.866 102.605  85.832  1.00  0.00           C  
ATOM   4837  HA  VAL   328      82.915 101.556  86.125  1.00  0.00           H  
ATOM   4838  CB  VAL   328      83.654 102.732  84.523  1.00  0.00           C  
ATOM   4839  HB  VAL   328      83.447 103.757  84.217  1.00  0.00           H  
ATOM   4840  CG1 VAL   328      85.195 102.546  84.763  1.00  0.00           C  
ATOM   4841 HG11 VAL   328      85.725 102.642  83.816  1.00  0.00           H  
ATOM   4842 HG12 VAL   328      85.549 103.308  85.457  1.00  0.00           H  
ATOM   4843 HG13 VAL   328      85.380 101.557  85.184  1.00  0.00           H  
ATOM   4844  CG2 VAL   328      83.170 101.959  83.333  1.00  0.00           C  
ATOM   4845 HG21 VAL   328      83.826 102.149  82.483  1.00  0.00           H  
ATOM   4846 HG22 VAL   328      83.176 100.894  83.564  1.00  0.00           H  
ATOM   4847 HG23 VAL   328      82.155 102.272  83.085  1.00  0.00           H  
ATOM   4848  C   VAL   328      83.515 103.345  87.042  1.00  0.00           C  
ATOM   4849  O   VAL   328      84.194 102.670  87.798  1.00  0.00           O  
ATOM   4850  N   PRO   329      83.264 104.693  87.279  1.00  0.00           N  
ATOM   4851  CD  PRO   329      82.716 105.676  86.418  1.00  0.00           C  
ATOM   4852  HD2 PRO   329      81.632 105.739  86.519  1.00  0.00           H  
ATOM   4853  HD3 PRO   329      82.927 105.457  85.372  1.00  0.00           H  
ATOM   4854  CG  PRO   329      83.394 106.960  86.868  1.00  0.00           C  
ATOM   4855  HG2 PRO   329      82.845 107.849  86.558  1.00  0.00           H  
ATOM   4856  HG3 PRO   329      84.405 107.055  86.471  1.00  0.00           H  
ATOM   4857  CB  PRO   329      83.377 106.760  88.403  1.00  0.00           C  
ATOM   4858  HB2 PRO   329      82.399 106.983  88.830  1.00  0.00           H  
ATOM   4859  HB3 PRO   329      84.099 107.408  88.902  1.00  0.00           H  
ATOM   4860  CA  PRO   329      83.729 105.329  88.550  1.00  0.00           C  
ATOM   4861  HA  PRO   329      84.796 105.153  88.678  1.00  0.00           H  
ATOM   4862  C   PRO   329      83.132 104.727  89.846  1.00  0.00           C  
ATOM   4863  O   PRO   329      83.753 104.650  90.934  1.00  0.00           O  
ATOM   4864  N   GLU   330      81.933 104.183  89.825  1.00  0.00           N  
ATOM   4865  H   GLU   330      81.303 104.276  89.029  1.00  0.00           H  
ATOM   4866  CA  GLU   330      81.359 103.381  90.931  1.00  0.00           C  
ATOM   4867  HA  GLU   330      81.507 103.943  91.853  1.00  0.00           H  
ATOM   4868  CB  GLU   330      79.741 103.188  90.770  1.00  0.00           C  
ATOM   4869  HB2 GLU   330      79.528 102.497  89.956  1.00  0.00           H  
ATOM   4870  HB3 GLU   330      79.326 102.748  91.677  1.00  0.00           H  
ATOM   4871  CG  GLU   330      79.075 104.553  90.493  1.00  0.00           C  
ATOM   4872  HG2 GLU   330      79.470 104.951  89.558  1.00  0.00           H  
ATOM   4873  HG3 GLU   330      78.007 104.397  90.348  1.00  0.00           H  
ATOM   4874  CD  GLU   330      79.275 105.595  91.592  1.00  0.00           C  
ATOM   4875  OE1 GLU   330      79.089 105.363  92.780  1.00  0.00           O  
ATOM   4876  OE2 GLU   330      79.497 106.781  91.229  1.00  0.00           O  
ATOM   4877  C   GLU   330      82.099 102.047  91.108  1.00  0.00           C  
ATOM   4878  O   GLU   330      82.156 101.491  92.192  1.00  0.00           O  
ATOM   4879  N   ILE   331      82.642 101.481  90.045  1.00  0.00           N  
ATOM   4880  H   ILE   331      82.582 101.908  89.122  1.00  0.00           H  
ATOM   4881  CA  ILE   331      83.387 100.197  90.022  1.00  0.00           C  
ATOM   4882  HA  ILE   331      82.942  99.554  90.779  1.00  0.00           H  
ATOM   4883  CB  ILE   331      83.263  99.558  88.653  1.00  0.00           C  
ATOM   4884  HB  ILE   331      83.552 100.305  87.914  1.00  0.00           H  
ATOM   4885  CG2 ILE   331      84.209  98.288  88.558  1.00  0.00           C  
ATOM   4886 HG21 ILE   331      84.113  97.834  87.572  1.00  0.00           H  
ATOM   4887 HG22 ILE   331      85.244  98.593  88.719  1.00  0.00           H  
ATOM   4888 HG23 ILE   331      83.922  97.562  89.320  1.00  0.00           H  
ATOM   4889  CG1 ILE   331      81.841  99.115  88.380  1.00  0.00           C  
ATOM   4890 HG12 ILE   331      81.602  98.348  89.116  1.00  0.00           H  
ATOM   4891 HG13 ILE   331      81.197  99.970  88.589  1.00  0.00           H  
ATOM   4892  CD1 ILE   331      81.419  98.571  87.026  1.00  0.00           C  
ATOM   4893 HD11 ILE   331      80.359  98.315  87.051  1.00  0.00           H  
ATOM   4894 HD12 ILE   331      81.592  99.326  86.259  1.00  0.00           H  
ATOM   4895 HD13 ILE   331      82.001  97.679  86.795  1.00  0.00           H  
ATOM   4896  C   ILE   331      84.868 100.363  90.390  1.00  0.00           C  
ATOM   4897  O   ILE   331      85.380  99.533  91.163  1.00  0.00           O  
ATOM   4898  N   GLU   332      85.499 101.520  89.978  1.00  0.00           N  
ATOM   4899  H   GLU   332      84.989 102.218  89.437  1.00  0.00           H  
ATOM   4900  CA  GLU   332      86.863 101.938  90.201  1.00  0.00           C  
ATOM   4901  HA  GLU   332      87.523 101.185  89.772  1.00  0.00           H  
ATOM   4902  CB  GLU   332      87.128 103.253  89.477  1.00  0.00           C  
ATOM   4903  HB2 GLU   332      86.592 103.277  88.527  1.00  0.00           H  
ATOM   4904  HB3 GLU   332      86.764 104.092  90.069  1.00  0.00           H  
ATOM   4905  CG  GLU   332      88.583 103.374  89.249  1.00  0.00           C  
ATOM   4906  HG2 GLU   332      89.104 103.544  90.192  1.00  0.00           H  
ATOM   4907  HG3 GLU   332      88.982 102.451  88.828  1.00  0.00           H  
ATOM   4908  CD  GLU   332      88.809 104.547  88.290  1.00  0.00           C  
ATOM   4909  OE1 GLU   332      88.805 105.660  88.887  1.00  0.00           O  
ATOM   4910  OE2 GLU   332      89.129 104.527  87.082  1.00  0.00           O  
ATOM   4911  C   GLU   332      87.264 101.974  91.757  1.00  0.00           C  
ATOM   4912  O   GLU   332      88.102 101.148  92.208  1.00  0.00           O  
ATOM   4913  N   ALA   333      86.583 102.858  92.546  1.00  0.00           N  
ATOM   4914  H   ALA   333      85.907 103.505  92.139  1.00  0.00           H  
ATOM   4915  CA  ALA   333      86.680 103.025  93.975  1.00  0.00           C  
ATOM   4916  HA  ALA   333      87.692 103.025  94.380  1.00  0.00           H  
ATOM   4917  CB  ALA   333      86.069 104.370  94.203  1.00  0.00           C  
ATOM   4918  HB1 ALA   333      86.091 104.604  95.268  1.00  0.00           H  
ATOM   4919  HB2 ALA   333      86.635 105.124  93.656  1.00  0.00           H  
ATOM   4920  HB3 ALA   333      85.037 104.365  93.854  1.00  0.00           H  
ATOM   4921  C   ALA   333      86.135 101.862  94.719  1.00  0.00           C  
ATOM   4922  O   ALA   333      86.427 101.632  95.854  1.00  0.00           O  
ATOM   4923  N   LEU   334      85.303 101.034  94.107  1.00  0.00           N  
ATOM   4924  H   LEU   334      84.899 101.208  93.187  1.00  0.00           H  
ATOM   4925  CA  LEU   334      84.888  99.762  94.725  1.00  0.00           C  
ATOM   4926  HA  LEU   334      84.548 100.035  95.725  1.00  0.00           H  
ATOM   4927  CB  LEU   334      83.684  99.067  94.057  1.00  0.00           C  
ATOM   4928  HB2 LEU   334      82.809  99.711  94.146  1.00  0.00           H  
ATOM   4929  HB3 LEU   334      83.887  98.952  92.992  1.00  0.00           H  
ATOM   4930  CG  LEU   334      83.342  97.633  94.681  1.00  0.00           C  
ATOM   4931  HG  LEU   334      84.213  96.999  94.840  1.00  0.00           H  
ATOM   4932  CD1 LEU   334      82.665  97.885  96.074  1.00  0.00           C  
ATOM   4933 HD11 LEU   334      82.414  96.930  96.537  1.00  0.00           H  
ATOM   4934 HD12 LEU   334      83.353  98.431  96.719  1.00  0.00           H  
ATOM   4935 HD13 LEU   334      81.755  98.470  95.937  1.00  0.00           H  
ATOM   4936  CD2 LEU   334      82.413  96.945  93.695  1.00  0.00           C  
ATOM   4937 HD21 LEU   334      82.147  95.958  94.073  1.00  0.00           H
[truncated: 21,477,628 more chars]
