# Supplementary material for: Path to Actinorhodin: Regio- and Stereoselective Ketone Reduction by a Type II Polyketide Ketoreductase Revealed in Atomistic Detail
Source: JACS Au. 2022 Apr 7;2(4):972–84. doi: 10.1021/jacsau.2c00086 (PMC9088766; doi:10.1021/jacsau.2c00086)
Supplement: Supplementary file 2 — au2c00086_si_002.zip [file au2c00086_si_002.zip › SI_files/Series_IA_starting_structures/M13-M16.pdb]

CRYST1  151.507  151.762  151.766  90.00  90.00  90.00 P 1           1
ATOM      1  N   MET     1      35.275  86.775  74.696  1.00  0.00           N  
ATOM      2  H1  MET     1      34.391  86.347  74.354  1.00  0.00           H  
ATOM      3  H2  MET     1      35.727  87.302  73.923  1.00  0.00           H  
ATOM      4  H3  MET     1      35.916  86.025  75.026  1.00  0.00           H  
ATOM      5  CA  MET     1      34.978  87.692  75.811  1.00  0.00           C  
ATOM      6  HA  MET     1      34.372  88.521  75.443  1.00  0.00           H  
ATOM      7  CB  MET     1      34.107  86.930  76.925  1.00  0.00           C  
ATOM      8  HB2 MET     1      33.177  86.570  76.485  1.00  0.00           H  
ATOM      9  HB3 MET     1      34.648  86.057  77.286  1.00  0.00           H  
ATOM     10  CG  MET     1      33.804  87.855  78.072  1.00  0.00           C  
ATOM     11  HG2 MET     1      34.760  88.205  78.464  1.00  0.00           H  
ATOM     12  HG3 MET     1      33.293  88.724  77.659  1.00  0.00           H  
ATOM     13  SD  MET     1      32.832  87.285  79.474  1.00  0.00           S  
ATOM     14  CE  MET     1      31.402  86.600  78.542  1.00  0.00           C  
ATOM     15  HE1 MET     1      30.675  86.191  79.242  1.00  0.00           H  
ATOM     16  HE2 MET     1      30.937  87.392  77.955  1.00  0.00           H  
ATOM     17  HE3 MET     1      31.747  85.811  77.874  1.00  0.00           H  
ATOM     18  C   MET     1      36.238  88.351  76.357  1.00  0.00           C  
ATOM     19  O   MET     1      37.127  87.635  76.890  1.00  0.00           O  
ATOM     20  N   ALA     2      36.263  89.694  76.381  1.00  0.00           N  
ATOM     21  H   ALA     2      35.458  90.273  76.142  1.00  0.00           H  
ATOM     22  CA  ALA     2      37.472  90.475  76.760  1.00  0.00           C  
ATOM     23  HA  ALA     2      38.369  89.871  76.897  1.00  0.00           H  
ATOM     24  CB  ALA     2      37.822  91.441  75.605  1.00  0.00           C  
ATOM     25  HB1 ALA     2      38.708  92.019  75.870  1.00  0.00           H  
ATOM     26  HB2 ALA     2      38.021  90.869  74.700  1.00  0.00           H  
ATOM     27  HB3 ALA     2      36.986  92.117  75.431  1.00  0.00           H  
ATOM     28  C   ALA     2      37.167  91.130  78.103  1.00  0.00           C  
ATOM     29  O   ALA     2      37.072  92.349  78.184  1.00  0.00           O  
ATOM     30  N   THR     3      37.137  90.273  79.116  1.00  0.00           N  
ATOM     31  H   THR     3      37.240  89.269  78.974  1.00  0.00           H  
ATOM     32  CA  THR     3      36.953  90.637  80.590  1.00  0.00           C  
ATOM     33  HA  THR     3      35.974  91.107  80.680  1.00  0.00           H  
ATOM     34  CB  THR     3      37.028  89.381  81.498  1.00  0.00           C  
ATOM     35  HB  THR     3      36.926  89.836  82.483  1.00  0.00           H  
ATOM     36  CG2 THR     3      35.942  88.351  81.327  1.00  0.00           C  
ATOM     37 HG21 THR     3      36.112  87.526  82.019  1.00  0.00           H  
ATOM     38 HG22 THR     3      34.973  88.804  81.534  1.00  0.00           H  
ATOM     39 HG23 THR     3      35.956  87.973  80.305  1.00  0.00           H  
ATOM     40  OG1 THR     3      38.246  88.662  81.316  1.00  0.00           O  
ATOM     41  HG1 THR     3      38.652  88.479  82.189  1.00  0.00           H  
ATOM     42  C   THR     3      38.040  91.548  81.027  1.00  0.00           C  
ATOM     43  O   THR     3      39.210  91.512  80.535  1.00  0.00           O  
ATOM     44  N   GLN     4      37.678  92.468  81.949  1.00  0.00           N  
ATOM     45  H   GLN     4      36.707  92.573  82.244  1.00  0.00           H  
ATOM     46  CA  GLN     4      38.546  93.387  82.618  1.00  0.00           C  
ATOM     47  HA  GLN     4      39.074  93.877  81.800  1.00  0.00           H  
ATOM     48  CB  GLN     4      37.770  94.391  83.450  1.00  0.00           C  
ATOM     49  HB2 GLN     4      37.187  93.851  84.197  1.00  0.00           H  
ATOM     50  HB3 GLN     4      38.478  95.019  83.991  1.00  0.00           H  
ATOM     51  CG  GLN     4      36.803  95.313  82.621  1.00  0.00           C  
ATOM     52  HG2 GLN     4      37.325  95.692  81.742  1.00  0.00           H  
ATOM     53  HG3 GLN     4      35.958  94.726  82.262  1.00  0.00           H  
ATOM     54  CD  GLN     4      36.290  96.482  83.447  1.00  0.00           C  
ATOM     55  OE1 GLN     4      36.731  96.773  84.494  1.00  0.00           O  
ATOM     56  NE2 GLN     4      35.196  97.127  83.009  1.00  0.00           N  
ATOM     57 HE21 GLN     4      34.794  96.891  82.101  1.00  0.00           H  
ATOM     58 HE22 GLN     4      34.767  97.853  83.583  1.00  0.00           H  
ATOM     59  C   GLN     4      39.597  92.730  83.538  1.00  0.00           C  
ATOM     60  O   GLN     4      40.646  93.341  83.782  1.00  0.00           O  
ATOM     61  N   ASP     5      39.382  91.514  84.046  1.00  0.00           N  
ATOM     62  H   ASP     5      38.472  91.057  83.983  1.00  0.00           H  
ATOM     63  CA  ASP     5      40.367  90.697  84.736  1.00  0.00           C  
ATOM     64  HA  ASP     5      40.979  91.424  85.271  1.00  0.00           H  
ATOM     65  CB  ASP     5      39.709  89.755  85.737  1.00  0.00           C  
ATOM     66  HB2 ASP     5      40.500  89.251  86.294  1.00  0.00           H  
ATOM     67  HB3 ASP     5      39.151  90.359  86.451  1.00  0.00           H  
ATOM     68  CG  ASP     5      38.793  88.715  85.204  1.00  0.00           C  
ATOM     69  OD1 ASP     5      38.013  88.082  85.964  1.00  0.00           O  
ATOM     70  OD2 ASP     5      38.683  88.565  83.975  1.00  0.00           O  
ATOM     71  C   ASP     5      41.369  89.950  83.841  1.00  0.00           C  
ATOM     72  O   ASP     5      42.365  89.522  84.420  1.00  0.00           O  
ATOM     73  N   SER     6      41.200  89.890  82.503  1.00  0.00           N  
ATOM     74  H   SER     6      40.509  90.476  82.036  1.00  0.00           H  
ATOM     75  CA  SER     6      41.919  89.038  81.544  1.00  0.00           C  
ATOM     76  HA  SER     6      41.763  88.020  81.903  1.00  0.00           H  
ATOM     77  CB  SER     6      41.408  89.203  80.138  1.00  0.00           C  
ATOM     78  HB2 SER     6      41.976  88.552  79.475  1.00  0.00           H  
ATOM     79  HB3 SER     6      40.370  88.874  80.097  1.00  0.00           H  
ATOM     80  OG  SER     6      41.488  90.501  79.673  1.00  0.00           O  
ATOM     81  HG  SER     6      40.618  90.941  79.776  1.00  0.00           H  
ATOM     82  C   SER     6      43.368  89.393  81.478  1.00  0.00           C  
ATOM     83  O   SER     6      43.838  90.307  82.160  1.00  0.00           O  
ATOM     84  N   GLU     7      44.186  88.559  80.846  1.00  0.00           N  
ATOM     85  H   GLU     7      43.849  87.743  80.336  1.00  0.00           H  
ATOM     86  CA  GLU     7      45.722  88.710  80.798  1.00  0.00           C  
ATOM     87  HA  GLU     7      45.969  89.001  81.818  1.00  0.00           H  
ATOM     88  CB  GLU     7      46.497  87.417  80.467  1.00  0.00           C  
ATOM     89  HB2 GLU     7      46.368  87.186  79.409  1.00  0.00           H  
ATOM     90  HB3 GLU     7      47.561  87.589  80.628  1.00  0.00           H  
ATOM     91  CG  GLU     7      46.041  86.190  81.319  1.00  0.00           C  
ATOM     92  HG2 GLU     7      45.192  85.737  80.809  1.00  0.00           H  
ATOM     93  HG3 GLU     7      46.852  85.462  81.299  1.00  0.00           H  
ATOM     94  CD  GLU     7      45.630  86.395  82.829  1.00  0.00           C  
ATOM     95  OE1 GLU     7      46.413  87.036  83.595  1.00  0.00           O  
ATOM     96  OE2 GLU     7      44.509  85.985  83.239  1.00  0.00           O  
ATOM     97  C   GLU     7      46.169  89.787  79.778  1.00  0.00           C  
ATOM     98  O   GLU     7      45.504  90.052  78.791  1.00  0.00           O  
ATOM     99  N   VAL     8      47.288  90.455  79.997  1.00  0.00           N  
ATOM    100  H   VAL     8      47.930  90.191  80.745  1.00  0.00           H  
ATOM    101  CA  VAL     8      47.762  91.614  79.249  1.00  0.00           C  
ATOM    102  HA  VAL     8      47.102  91.694  78.384  1.00  0.00           H  
ATOM    103  CB  VAL     8      47.647  92.918  80.117  1.00  0.00           C  
ATOM    104  HB  VAL     8      48.300  92.730  80.969  1.00  0.00           H  
ATOM    105  CG1 VAL     8      48.222  94.237  79.459  1.00  0.00           C  
ATOM    106 HG11 VAL     8      48.088  95.073  80.146  1.00  0.00           H  
ATOM    107 HG12 VAL     8      49.284  94.105  79.249  1.00  0.00           H  
ATOM    108 HG13 VAL     8      47.690  94.442  78.530  1.00  0.00           H  
ATOM    109  CG2 VAL     8      46.212  93.131  80.594  1.00  0.00           C  
ATOM    110 HG21 VAL     8      46.160  94.040  81.193  1.00  0.00           H  
ATOM    111 HG22 VAL     8      45.552  93.226  79.733  1.00  0.00           H  
ATOM    112 HG23 VAL     8      45.900  92.280  81.199  1.00  0.00           H  
ATOM    113  C   VAL     8      49.139  91.465  78.671  1.00  0.00           C  
ATOM    114  O   VAL     8      50.077  91.096  79.372  1.00  0.00           O  
ATOM    115  N   ALA     9      49.318  92.036  77.458  1.00  0.00           N  
ATOM    116  H   ALA     9      48.671  92.712  77.053  1.00  0.00           H  
ATOM    117  CA  ALA     9      50.450  91.738  76.625  1.00  0.00           C  
ATOM    118  HA  ALA     9      51.291  91.389  77.224  1.00  0.00           H  
ATOM    119  CB  ALA     9      49.912  90.766  75.650  1.00  0.00           C  
ATOM    120  HB1 ALA     9      50.702  90.468  74.959  1.00  0.00           H  
ATOM    121  HB2 ALA     9      49.543  89.887  76.179  1.00  0.00           H  
ATOM    122  HB3 ALA     9      49.096  91.223  75.093  1.00  0.00           H  
ATOM    123  C   ALA     9      50.948  92.991  75.818  1.00  0.00           C  
ATOM    124  O   ALA     9      50.159  93.885  75.515  1.00  0.00           O  
ATOM    125  N   LEU    10      52.226  92.997  75.507  1.00  0.00           N  
ATOM    126  H   LEU    10      52.806  92.179  75.699  1.00  0.00           H  
ATOM    127  CA  LEU    10      53.008  94.054  74.889  1.00  0.00           C  
ATOM    128  HA  LEU    10      52.331  94.723  74.358  1.00  0.00           H  
ATOM    129  CB  LEU    10      53.765  94.893  75.989  1.00  0.00           C  
ATOM    130  HB2 LEU    10      53.046  95.269  76.717  1.00  0.00           H  
ATOM    131  HB3 LEU    10      54.456  94.243  76.529  1.00  0.00           H  
ATOM    132  CG  LEU    10      54.552  96.086  75.369  1.00  0.00           C  
ATOM    133  HG  LEU    10      55.215  95.732  74.580  1.00  0.00           H  
ATOM    134  CD1 LEU    10      53.542  97.107  74.827  1.00  0.00           C  
ATOM    135 HD11 LEU    10      54.076  97.950  74.389  1.00  0.00           H  
ATOM    136 HD12 LEU    10      52.921  96.634  74.066  1.00  0.00           H  
ATOM    137 HD13 LEU    10      52.910  97.460  75.642  1.00  0.00           H  
ATOM    138  CD2 LEU    10      55.351  96.790  76.514  1.00  0.00           C  
ATOM    139 HD21 LEU    10      55.911  97.630  76.103  1.00  0.00           H  
ATOM    140 HD22 LEU    10      54.657  97.151  77.272  1.00  0.00           H  
ATOM    141 HD23 LEU    10      56.044  96.079  76.965  1.00  0.00           H  
ATOM    142  C   LEU    10      54.022  93.454  73.841  1.00  0.00           C  
ATOM    143  O   LEU    10      54.732  92.454  74.030  1.00  0.00           O  
ATOM    144  N   VAL    11      54.023  94.051  72.647  1.00  0.00           N  
ATOM    145  H   VAL    11      53.548  94.940  72.486  1.00  0.00           H  
ATOM    146  CA  VAL    11      54.685  93.535  71.430  1.00  0.00           C  
ATOM    147  HA  VAL    11      55.440  92.811  71.734  1.00  0.00           H  
ATOM    148  CB  VAL    11      53.733  92.699  70.480  1.00  0.00           C  
ATOM    149  HB  VAL    11      53.075  93.475  70.090  1.00  0.00           H  
ATOM    150  CG1 VAL    11      54.405  91.958  69.271  1.00  0.00           C  
ATOM    151 HG11 VAL    11      53.644  91.424  68.703  1.00  0.00           H  
ATOM    152 HG12 VAL    11      54.896  92.686  68.625  1.00  0.00           H  
ATOM    153 HG13 VAL    11      55.144  91.248  69.644  1.00  0.00           H  
ATOM    154  CG2 VAL    11      53.017  91.567  71.271  1.00  0.00           C  
ATOM    155 HG21 VAL    11      52.369  91.006  70.598  1.00  0.00           H  
ATOM    156 HG22 VAL    11      53.761  90.896  71.701  1.00  0.00           H  
ATOM    157 HG23 VAL    11      52.419  92.003  72.070  1.00  0.00           H  
ATOM    158  C   VAL    11      55.377  94.741  70.690  1.00  0.00           C  
ATOM    159  O   VAL    11      54.760  95.719  70.326  1.00  0.00           O  
ATOM    160  N   THR    12      56.699  94.717  70.411  1.00  0.00           N  
ATOM    161  H   THR    12      57.257  93.980  70.840  1.00  0.00           H  
ATOM    162  CA  THR    12      57.592  95.559  69.576  1.00  0.00           C  
ATOM    163  HA  THR    12      57.050  96.500  69.671  1.00  0.00           H  
ATOM    164  CB  THR    12      59.017  95.618  70.105  1.00  0.00           C  
ATOM    165  HB  THR    12      59.566  96.411  69.597  1.00  0.00           H  
ATOM    166  CG2 THR    12      59.023  95.935  71.640  1.00  0.00           C  
ATOM    167 HG21 THR    12      60.051  95.973  72.000  1.00  0.00           H  
ATOM    168 HG22 THR    12      58.540  96.896  71.816  1.00  0.00           H  
ATOM    169 HG23 THR    12      58.480  95.154  72.174  1.00  0.00           H  
ATOM    170  OG1 THR    12      59.617  94.390  69.874  1.00  0.00           O  
ATOM    171  HG1 THR    12      60.537  94.409  70.207  1.00  0.00           H  
ATOM    172  C   THR    12      57.697  95.296  68.101  1.00  0.00           C  
ATOM    173  O   THR    12      57.408  94.186  67.617  1.00  0.00           O  
ATOM    174  N   GLY    13      57.990  96.298  67.269  1.00  0.00           N  
ATOM    175  H   GLY    13      58.309  97.204  67.614  1.00  0.00           H  
ATOM    176  CA  GLY    13      57.901  96.261  65.761  1.00  0.00           C  
ATOM    177  HA2 GLY    13      57.889  97.290  65.402  1.00  0.00           H  
ATOM    178  HA3 GLY    13      58.816  95.803  65.386  1.00  0.00           H  
ATOM    179  C   GLY    13      56.712  95.528  65.116  1.00  0.00           C  
ATOM    180  O   GLY    13      56.978  94.639  64.279  1.00  0.00           O  
ATOM    181  N   ALA    14      55.503  95.814  65.568  1.00  0.00           N  
ATOM    182  H   ALA    14      55.304  96.585  66.206  1.00  0.00           H  
ATOM    183  CA  ALA    14      54.345  95.045  65.188  1.00  0.00           C  
ATOM    184  HA  ALA    14      54.619  93.995  65.093  1.00  0.00           H  
ATOM    185  CB  ALA    14      53.308  95.297  66.302  1.00  0.00           C  
ATOM    186  HB1 ALA    14      52.395  94.742  66.083  1.00  0.00           H  
ATOM    187  HB2 ALA    14      53.713  94.964  67.258  1.00  0.00           H  
ATOM    188  HB3 ALA    14      53.081  96.362  66.354  1.00  0.00           H  
ATOM    189  C   ALA    14      53.788  95.374  63.828  1.00  0.00           C  
ATOM    190  O   ALA    14      52.758  94.815  63.444  1.00  0.00           O  
ATOM    191  N   THR    15      54.460  96.205  63.001  1.00  0.00           N  
ATOM    192  H   THR    15      55.331  96.677  63.247  1.00  0.00           H  
ATOM    193  CA  THR    15      53.960  96.504  61.622  1.00  0.00           C  
ATOM    194  HA  THR    15      52.902  96.245  61.594  1.00  0.00           H  
ATOM    195  CB  THR    15      54.135  98.014  61.339  1.00  0.00           C  
ATOM    196  HB  THR    15      54.011  98.108  60.260  1.00  0.00           H  
ATOM    197  CG2 THR    15      53.104  98.819  62.196  1.00  0.00           C  
ATOM    198 HG21 THR    15      53.221  99.884  62.000  1.00  0.00           H  
ATOM    199 HG22 THR    15      52.092  98.511  61.929  1.00  0.00           H  
ATOM    200 HG23 THR    15      53.277  98.622  63.252  1.00  0.00           H  
ATOM    201  OG1 THR    15      55.370  98.537  61.711  1.00  0.00           O  
ATOM    202  HG1 THR    15      56.066  98.185  61.119  1.00  0.00           H  
ATOM    203  C   THR    15      54.587  95.626  60.516  1.00  0.00           C  
ATOM    204  O   THR    15      54.199  95.621  59.331  1.00  0.00           O  
ATOM    205  N   SER    16      55.484  94.668  60.817  1.00  0.00           N  
ATOM    206  H   SER    16      56.033  94.726  61.675  1.00  0.00           H  
ATOM    207  CA  SER    16      55.832  93.430  60.035  1.00  0.00           C  
ATOM    208  HA  SER    16      55.272  93.494  59.102  1.00  0.00           H  
ATOM    209  CB  SER    16      57.294  93.453  59.865  1.00  0.00           C  
ATOM    210  HB2 SER    16      57.621  94.470  59.651  1.00  0.00           H  
ATOM    211  HB3 SER    16      57.775  93.152  60.796  1.00  0.00           H  
ATOM    212  OG  SER    16      57.701  92.604  58.833  1.00  0.00           O  
ATOM    213  HG  SER    16      58.591  92.247  59.034  1.00  0.00           H  
ATOM    214  C   SER    16      55.341  92.081  60.534  1.00  0.00           C  
ATOM    215  O   SER    16      54.781  91.952  61.625  1.00  0.00           O  
ATOM    216  N   GLY    17      55.301  91.071  59.605  1.00  0.00           N  
ATOM    217  H   GLY    17      55.938  91.012  58.810  1.00  0.00           H  
ATOM    218  CA  GLY    17      54.314  89.956  59.672  1.00  0.00           C  
ATOM    219  HA2 GLY    17      53.337  90.375  59.919  1.00  0.00           H  
ATOM    220  HA3 GLY    17      54.229  89.509  58.683  1.00  0.00           H  
ATOM    221  C   GLY    17      54.632  88.851  60.677  1.00  0.00           C  
ATOM    222  O   GLY    17      53.653  88.200  60.978  1.00  0.00           O  
ATOM    223  N   ILE    18      55.887  88.633  61.122  1.00  0.00           N  
ATOM    224  H   ILE    18      56.750  88.950  60.678  1.00  0.00           H  
ATOM    225  CA  ILE    18      56.029  87.854  62.392  1.00  0.00           C  
ATOM    226  HA  ILE    18      55.443  86.954  62.205  1.00  0.00           H  
ATOM    227  CB  ILE    18      57.480  87.385  62.703  1.00  0.00           C  
ATOM    228  HB  ILE    18      58.101  88.278  62.614  1.00  0.00           H  
ATOM    229  CG2 ILE    18      57.668  86.811  64.104  1.00  0.00           C  
ATOM    230 HG21 ILE    18      58.707  86.508  64.237  1.00  0.00           H  
ATOM    231 HG22 ILE    18      57.412  87.568  64.844  1.00  0.00           H  
ATOM    232 HG23 ILE    18      57.019  85.945  64.231  1.00  0.00           H  
ATOM    233  CG1 ILE    18      57.869  86.280  61.726  1.00  0.00           C  
ATOM    234 HG12 ILE    18      57.866  85.308  62.221  1.00  0.00           H  
ATOM    235 HG13 ILE    18      57.154  86.221  60.904  1.00  0.00           H  
ATOM    236  CD1 ILE    18      59.286  86.626  61.199  1.00  0.00           C  
ATOM    237 HD11 ILE    18      59.608  85.861  60.493  1.00  0.00           H  
ATOM    238 HD12 ILE    18      59.261  87.594  60.699  1.00  0.00           H  
ATOM    239 HD13 ILE    18      59.984  86.667  62.036  1.00  0.00           H  
ATOM    240  C   ILE    18      55.419  88.596  63.641  1.00  0.00           C  
ATOM    241  O   ILE    18      54.505  88.071  64.248  1.00  0.00           O  
ATOM    242  N   GLY    19      55.723  89.808  63.991  1.00  0.00           N  
ATOM    243  H   GLY    19      56.402  90.383  63.493  1.00  0.00           H  
ATOM    244  CA  GLY    19      55.115  90.469  65.147  1.00  0.00           C  
ATOM    245  HA2 GLY    19      55.399  89.938  66.055  1.00  0.00           H  
ATOM    246  HA3 GLY    19      55.509  91.482  65.231  1.00  0.00           H  
ATOM    247  C   GLY    19      53.604  90.524  65.051  1.00  0.00           C  
ATOM    248  O   GLY    19      52.936  90.199  66.064  1.00  0.00           O  
ATOM    249  N   LEU    20      53.039  90.774  63.862  1.00  0.00           N  
ATOM    250  H   LEU    20      53.590  90.940  63.020  1.00  0.00           H  
ATOM    251  CA  LEU    20      51.580  90.842  63.617  1.00  0.00           C  
ATOM    252  HA  LEU    20      51.170  91.558  64.329  1.00  0.00           H  
ATOM    253  CB  LEU    20      51.303  91.290  62.212  1.00  0.00           C  
ATOM    254  HB2 LEU    20      51.738  92.280  62.082  1.00  0.00           H  
ATOM    255  HB3 LEU    20      51.831  90.619  61.535  1.00  0.00           H  
ATOM    256  CG  LEU    20      49.870  91.352  61.779  1.00  0.00           C  
ATOM    257  HG  LEU    20      49.395  90.372  61.802  1.00  0.00           H  
ATOM    258  CD1 LEU    20      49.131  92.337  62.717  1.00  0.00           C  
ATOM    259 HD11 LEU    20      48.083  92.403  62.424  1.00  0.00           H  
ATOM    260 HD12 LEU    20      49.197  91.981  63.746  1.00  0.00           H  
ATOM    261 HD13 LEU    20      49.590  93.323  62.645  1.00  0.00           H  
ATOM    262  CD2 LEU    20      49.872  91.982  60.314  1.00  0.00           C  
ATOM    263 HD21 LEU    20      48.848  92.052  59.946  1.00  0.00           H  
ATOM    264 HD22 LEU    20      50.313  92.978  60.347  1.00  0.00           H  
ATOM    265 HD23 LEU    20      50.455  91.349  59.646  1.00  0.00           H  
ATOM    266  C   LEU    20      50.892  89.433  63.836  1.00  0.00           C  
ATOM    267  O   LEU    20      49.811  89.416  64.433  1.00  0.00           O  
ATOM    268  N   GLU    21      51.478  88.387  63.261  1.00  0.00           N  
ATOM    269  H   GLU    21      52.322  88.460  62.694  1.00  0.00           H  
ATOM    270  CA  GLU    21      50.978  87.043  63.385  1.00  0.00           C  
ATOM    271  HA  GLU    21      49.997  87.018  62.910  1.00  0.00           H  
ATOM    272  CB  GLU    21      51.814  85.981  62.579  1.00  0.00           C  
ATOM    273  HB2 GLU    21      51.818  86.237  61.518  1.00  0.00           H  
ATOM    274  HB3 GLU    21      52.850  85.990  62.914  1.00  0.00           H  
ATOM    275  CG  GLU    21      51.216  84.604  62.776  1.00  0.00           C  
ATOM    276  HG2 GLU    21      51.937  83.851  62.457  1.00  0.00           H  
ATOM    277  HG3 GLU    21      51.034  84.441  63.838  1.00  0.00           H  
ATOM    278  CD  GLU    21      49.875  84.404  61.986  1.00  0.00           C  
ATOM    279  OE1 GLU    21      49.486  85.298  61.202  1.00  0.00           O  
ATOM    280  OE2 GLU    21      49.266  83.323  62.027  1.00  0.00           O  
ATOM    281  C   GLU    21      50.789  86.678  64.857  1.00  0.00           C  
ATOM    282  O   GLU    21      49.852  86.027  65.229  1.00  0.00           O  
ATOM    283  N   ILE    22      51.791  86.959  65.704  1.00  0.00           N  
ATOM    284  H   ILE    22      52.667  87.399  65.420  1.00  0.00           H  
ATOM    285  CA  ILE    22      51.711  86.662  67.091  1.00  0.00           C  
ATOM    286  HA  ILE    22      51.363  85.642  67.256  1.00  0.00           H  
ATOM    287  CB  ILE    22      53.159  86.860  67.681  1.00  0.00           C  
ATOM    288  HB  ILE    22      53.504  87.835  67.335  1.00  0.00           H  
ATOM    289  CG2 ILE    22      53.260  87.009  69.236  1.00  0.00           C  
ATOM    290 HG21 ILE    22      54.305  87.140  69.522  1.00  0.00           H  
ATOM    291 HG22 ILE    22      52.685  87.877  69.558  1.00  0.00           H  
ATOM    292 HG23 ILE    22      52.864  86.114  69.714  1.00  0.00           H  
ATOM    293  CG1 ILE    22      54.055  85.718  67.149  1.00  0.00           C  
ATOM    294 HG12 ILE    22      53.894  84.810  67.729  1.00  0.00           H  
ATOM    295 HG13 ILE    22      53.797  85.488  66.115  1.00  0.00           H  
ATOM    296  CD1 ILE    22      55.567  86.168  67.248  1.00  0.00           C  
ATOM    297 HD11 ILE    22      56.209  85.371  66.875  1.00  0.00           H  
ATOM    298 HD12 ILE    22      55.719  87.068  66.649  1.00  0.00           H  
ATOM    299 HD13 ILE    22      55.816  86.378  68.288  1.00  0.00           H  
ATOM    300  C   ILE    22      50.685  87.629  67.796  1.00  0.00           C  
ATOM    301  O   ILE    22      50.056  87.138  68.711  1.00  0.00           O  
ATOM    302  N   ALA    23      50.514  88.862  67.377  1.00  0.00           N  
ATOM    303  H   ALA    23      51.080  89.276  66.635  1.00  0.00           H  
ATOM    304  CA  ALA    23      49.500  89.784  67.921  1.00  0.00           C  
ATOM    305  HA  ALA    23      49.542  89.776  69.010  1.00  0.00           H  
ATOM    306  CB  ALA    23      49.806  91.211  67.430  1.00  0.00           C  
ATOM    307  HB1 ALA    23      49.061  91.901  67.827  1.00  0.00           H  
ATOM    308  HB2 ALA    23      50.796  91.511  67.773  1.00  0.00           H  
ATOM    309  HB3 ALA    23      49.777  91.235  66.340  1.00  0.00           H  
ATOM    310  C   ALA    23      48.094  89.332  67.545  1.00  0.00           C  
ATOM    311  O   ALA    23      47.213  89.570  68.388  1.00  0.00           O  
ATOM    312  N   ARG    24      47.825  88.708  66.381  1.00  0.00           N  
ATOM    313  H   ARG    24      48.469  88.712  65.591  1.00  0.00           H  
ATOM    314  CA  ARG    24      46.536  87.925  66.109  1.00  0.00           C  
ATOM    315  HA  ARG    24      45.763  88.630  66.417  1.00  0.00           H  
ATOM    316  CB  ARG    24      46.219  87.604  64.638  1.00  0.00           C  
ATOM    317  HB2 ARG    24      46.976  86.913  64.266  1.00  0.00           H  
ATOM    318  HB3 ARG    24      45.264  87.080  64.601  1.00  0.00           H  
ATOM    319  CG  ARG    24      46.148  88.802  63.684  1.00  0.00           C  
ATOM    320  HG2 ARG    24      45.406  89.502  64.068  1.00  0.00           H  
ATOM    321  HG3 ARG    24      47.110  89.315  63.708  1.00  0.00           H  
ATOM    322  CD  ARG    24      45.794  88.481  62.170  1.00  0.00           C  
ATOM    323  HD2 ARG    24      44.870  87.904  62.132  1.00  0.00           H  
ATOM    324  HD3 ARG    24      45.610  89.414  61.639  1.00  0.00           H  
ATOM    325  NE  ARG    24      46.841  87.747  61.497  1.00  0.00           N  
ATOM    326  HE  ARG    24      47.124  86.845  61.882  1.00  0.00           H  
ATOM    327  CZ  ARG    24      47.431  88.170  60.439  1.00  0.00           C  
ATOM    328  NH1 ARG    24      46.928  89.087  59.583  1.00  0.00           N  
ATOM    329 HH11 ARG    24      46.011  89.497  59.757  1.00  0.00           H  
ATOM    330 HH12 ARG    24      47.467  89.368  58.763  1.00  0.00           H  
ATOM    331  NH2 ARG    24      48.622  87.759  60.170  1.00  0.00           N  
ATOM    332 HH21 ARG    24      49.088  87.102  60.795  1.00  0.00           H  
ATOM    333 HH22 ARG    24      49.099  88.091  59.331  1.00  0.00           H  
ATOM    334  C   ARG    24      46.468  86.648  66.938  1.00  0.00           C  
ATOM    335  O   ARG    24      45.441  86.358  67.623  1.00  0.00           O  
ATOM    336  N   ARG    25      47.545  85.865  67.064  1.00  0.00           N  
ATOM    337  H   ARG    25      48.452  86.088  66.653  1.00  0.00           H  
ATOM    338  CA  ARG    25      47.519  84.606  67.808  1.00  0.00           C  
ATOM    339  HA  ARG    25      46.654  84.038  67.462  1.00  0.00           H  
ATOM    340  CB  ARG    25      48.728  83.737  67.470  1.00  0.00           C  
ATOM    341  HB2 ARG    25      48.721  83.496  66.407  1.00  0.00           H  
ATOM    342  HB3 ARG    25      49.645  84.293  67.665  1.00  0.00           H  
ATOM    343  CG  ARG    25      48.724  82.383  68.330  1.00  0.00           C  
ATOM    344  HG2 ARG    25      49.687  81.884  68.232  1.00  0.00           H  
ATOM    345  HG3 ARG    25      48.594  82.622  69.386  1.00  0.00           H  
ATOM    346  CD  ARG    25      47.607  81.440  67.877  1.00  0.00           C  
ATOM    347  HD2 ARG    25      46.636  81.928  67.975  1.00  0.00           H  
ATOM    348  HD3 ARG    25      47.730  81.186  66.825  1.00  0.00           H  
ATOM    349  NE  ARG    25      47.654  80.236  68.698  1.00  0.00           N  
ATOM    350  HE  ARG    25      47.269  80.340  69.635  1.00  0.00           H  
ATOM    351  CZ  ARG    25      48.111  79.039  68.420  1.00  0.00           C  
ATOM    352  NH1 ARG    25      48.770  78.780  67.344  1.00  0.00           N  
ATOM    353 HH11 ARG    25      48.953  79.522  66.667  1.00  0.00           H  
ATOM    354 HH12 ARG    25      49.108  77.834  67.168  1.00  0.00           H  
ATOM    355  NH2 ARG    25      47.991  78.058  69.293  1.00  0.00           N  
ATOM    356 HH21 ARG    25      47.539  78.228  70.191  1.00  0.00           H  
ATOM    357 HH22 ARG    25      48.349  77.130  69.070  1.00  0.00           H  
ATOM    358  C   ARG    25      47.205  84.773  69.327  1.00  0.00           C  
ATOM    359  O   ARG    25      46.475  84.026  69.907  1.00  0.00           O  
ATOM    360  N   LEU    26      47.767  85.829  69.957  1.00  0.00           N  
ATOM    361  H   LEU    26      48.389  86.503  69.512  1.00  0.00           H  
ATOM    362  CA  LEU    26      47.507  86.072  71.351  1.00  0.00           C  
ATOM    363  HA  LEU    26      47.726  85.112  71.819  1.00  0.00           H  
ATOM    364  CB  LEU    26      48.429  87.179  71.961  1.00  0.00           C  
ATOM    365  HB2 LEU    26      48.350  88.071  71.339  1.00  0.00           H  
ATOM    366  HB3 LEU    26      48.041  87.442  72.946  1.00  0.00           H  
ATOM    367  CG  LEU    26      49.889  86.838  72.109  1.00  0.00           C  
ATOM    368  HG  LEU    26      50.156  86.579  71.084  1.00  0.00           H  
ATOM    369  CD1 LEU    26      50.689  88.042  72.648  1.00  0.00           C  
ATOM    370 HD11 LEU    26      51.739  87.767  72.745  1.00  0.00           H  
ATOM    371 HD12 LEU    26      50.596  88.879  71.957  1.00  0.00           H  
ATOM    372 HD13 LEU    26      50.299  88.330  73.624  1.00  0.00           H  
ATOM    373  CD2 LEU    26      50.252  85.640  72.909  1.00  0.00           C  
ATOM    374 HD21 LEU    26      51.336  85.528  72.922  1.00  0.00           H  
ATOM    375 HD22 LEU    26      49.887  85.760  73.929  1.00  0.00           H  
ATOM    376 HD23 LEU    26      49.800  84.755  72.463  1.00  0.00           H  
ATOM    377  C   LEU    26      46.073  86.442  71.648  1.00  0.00           C  
ATOM    378  O   LEU    26      45.608  86.255  72.816  1.00  0.00           O  
ATOM    379  N   GLY    27      45.271  86.958  70.730  1.00  0.00           N  
ATOM    380  H   GLY    27      45.610  87.203  69.800  1.00  0.00           H  
ATOM    381  CA  GLY    27      43.853  87.243  70.895  1.00  0.00           C  
ATOM    382  HA2 GLY    27      43.704  87.777  71.833  1.00  0.00           H  
ATOM    383  HA3 GLY    27      43.527  87.908  70.094  1.00  0.00           H  
ATOM    384  C   GLY    27      42.954  85.956  70.889  1.00  0.00           C  
ATOM    385  O   GLY    27      42.078  85.920  71.747  1.00  0.00           O  
ATOM    386  N   LYS    28      43.357  84.911  70.125  1.00  0.00           N  
ATOM    387  H   LYS    28      44.099  84.973  69.429  1.00  0.00           H  
ATOM    388  CA  LYS    28      42.739  83.563  70.240  1.00  0.00           C  
ATOM    389  HA  LYS    28      41.666  83.754  70.189  1.00  0.00           H  
ATOM    390  CB  LYS    28      43.193  82.615  69.079  1.00  0.00           C  
ATOM    391  HB2 LYS    28      44.279  82.522  69.095  1.00  0.00           H  
ATOM    392  HB3 LYS    28      42.785  81.619  69.248  1.00  0.00           H  
ATOM    393  CG  LYS    28      42.739  83.124  67.669  1.00  0.00           C  
ATOM    394  HG2 LYS    28      41.661  83.292  67.686  1.00  0.00           H  
ATOM    395  HG3 LYS    28      43.208  84.089  67.477  1.00  0.00           H  
ATOM    396  CD  LYS    28      43.067  82.189  66.531  1.00  0.00           C  
ATOM    397  HD2 LYS    28      43.007  82.716  65.578  1.00  0.00           H  
ATOM    398  HD3 LYS    28      44.089  81.821  66.626  1.00  0.00           H  
ATOM    399  CE  LYS    28      42.059  80.998  66.553  1.00  0.00           C  
ATOM    400  HE2 LYS    28      42.172  80.438  67.482  1.00  0.00           H  
ATOM    401  HE3 LYS    28      41.037  81.379  66.533  1.00  0.00           H  
ATOM    402  NZ  LYS    28      42.287  80.083  65.373  1.00  0.00           N  
ATOM    403  HZ1 LYS    28      41.606  79.297  65.407  1.00  0.00           H  
ATOM    404  HZ2 LYS    28      42.157  80.617  64.490  1.00  0.00           H  
ATOM    405  HZ3 LYS    28      43.255  79.704  65.410  1.00  0.00           H  
ATOM    406  C   LYS    28      43.051  82.861  71.546  1.00  0.00           C  
ATOM    407  O   LYS    28      42.166  82.334  72.211  1.00  0.00           O  
ATOM    408  N   GLU    29      44.308  82.945  72.032  1.00  0.00           N  
ATOM    409  H   GLU    29      45.071  83.262  71.434  1.00  0.00           H  
ATOM    410  CA  GLU    29      44.798  82.624  73.406  1.00  0.00           C  
ATOM    411  HA  GLU    29      44.440  81.610  73.580  1.00  0.00           H  
ATOM    412  CB  GLU    29      46.338  82.471  73.564  1.00  0.00           C  
ATOM    413  HB2 GLU    29      46.764  83.464  73.433  1.00  0.00           H  
ATOM    414  HB3 GLU    29      46.516  82.182  74.599  1.00  0.00           H  
ATOM    415  CG  GLU    29      47.143  81.550  72.723  1.00  0.00           C  
ATOM    416  HG2 GLU    29      47.187  81.977  71.721  1.00  0.00           H  
ATOM    417  HG3 GLU    29      48.160  81.553  73.116  1.00  0.00           H  
ATOM    418  CD  GLU    29      46.711  80.094  72.583  1.00  0.00           C  
ATOM    419  OE1 GLU    29      46.143  79.554  73.579  1.00  0.00           O  
ATOM    420  OE2 GLU    29      46.856  79.501  71.508  1.00  0.00           O  
ATOM    421  C   GLU    29      44.154  83.525  74.490  1.00  0.00           C  
ATOM    422  O   GLU    29      44.150  83.119  75.643  1.00  0.00           O  
ATOM    423  N   GLY    30      43.447  84.603  74.181  1.00  0.00           N  
ATOM    424  H   GLY    30      43.479  84.980  73.233  1.00  0.00           H  
ATOM    425  CA  GLY    30      42.572  85.394  75.021  1.00  0.00           C  
ATOM    426  HA2 GLY    30      41.664  85.582  74.449  1.00  0.00           H  
ATOM    427  HA3 GLY    30      42.292  84.767  75.868  1.00  0.00           H  
ATOM    428  C   GLY    30      43.024  86.734  75.589  1.00  0.00           C  
ATOM    429  O   GLY    30      42.311  87.307  76.382  1.00  0.00           O  
ATOM    430  N   LEU    31      44.229  87.188  75.194  1.00  0.00           N  
ATOM    431  H   LEU    31      44.729  86.828  74.380  1.00  0.00           H  
ATOM    432  CA  LEU    31      44.944  88.267  75.917  1.00  0.00           C  
ATOM    433  HA  LEU    31      44.710  88.182  76.978  1.00  0.00           H  
ATOM    434  CB  LEU    31      46.499  88.142  75.872  1.00  0.00           C  
ATOM    435  HB2 LEU    31      46.827  88.227  74.836  1.00  0.00           H  
ATOM    436  HB3 LEU    31      46.932  88.985  76.412  1.00  0.00           H  
ATOM    437  CG  LEU    31      47.078  86.812  76.471  1.00  0.00           C  
ATOM    438  HG  LEU    31      46.439  86.500  77.297  1.00  0.00           H  
ATOM    439  CD1 LEU    31      47.089  85.693  75.447  1.00  0.00           C  
ATOM    440 HD11 LEU    31      47.497  84.790  75.900  1.00  0.00           H  
ATOM    441 HD12 LEU    31      46.072  85.501  75.107  1.00  0.00           H  
ATOM    442 HD13 LEU    31      47.708  85.983  74.597  1.00  0.00           H  
ATOM    443  CD2 LEU    31      48.490  87.068  76.953  1.00  0.00           C  
ATOM    444 HD21 LEU    31      48.904  86.150  77.371  1.00  0.00           H  
ATOM    445 HD22 LEU    31      49.107  87.395  76.114  1.00  0.00           H  
ATOM    446 HD23 LEU    31      48.478  87.844  77.718  1.00  0.00           H  
ATOM    447  C   LEU    31      44.463  89.590  75.373  1.00  0.00           C  
ATOM    448  O   LEU    31      43.829  89.703  74.332  1.00  0.00           O  
ATOM    449  N   ARG    32      44.798  90.735  75.960  1.00  0.00           N  
ATOM    450  H   ARG    32      45.238  90.689  76.878  1.00  0.00           H  
ATOM    451  CA  ARG    32      44.673  92.126  75.570  1.00  0.00           C  
ATOM    452  HA  ARG    32      44.015  92.202  74.704  1.00  0.00           H  
ATOM    453  CB  ARG    32      44.061  92.967  76.761  1.00  0.00           C  
ATOM    454  HB2 ARG    32      44.677  92.849  77.653  1.00  0.00           H  
ATOM    455  HB3 ARG    32      44.068  94.027  76.508  1.00  0.00           H  
ATOM    456  CG  ARG    32      42.655  92.517  77.044  1.00  0.00           C  
ATOM    457  HG2 ARG    32      42.096  92.478  76.108  1.00  0.00           H  
ATOM    458  HG3 ARG    32      42.678  91.503  77.444  1.00  0.00           H  
ATOM    459  CD  ARG    32      41.924  93.420  78.022  1.00  0.00           C  
ATOM    460  HD2 ARG    32      42.134  94.470  77.818  1.00  0.00           H  
ATOM    461  HD3 ARG    32      40.844  93.289  77.946  1.00  0.00           H  
ATOM    462  NE  ARG    32      42.427  93.018  79.383  1.00  0.00           N  
ATOM    463  HE  ARG    32      42.837  92.086  79.445  1.00  0.00           H  
ATOM    464  CZ  ARG    32      42.408  93.727  80.535  1.00  0.00           C  
ATOM    465  NH1 ARG    32      41.787  94.869  80.638  1.00  0.00           N  
ATOM    466 HH11 ARG    32      41.294  95.256  79.834  1.00  0.00           H  
ATOM    467 HH12 ARG    32      41.795  95.375  81.524  1.00  0.00           H  
ATOM    468  NH2 ARG    32      42.821  93.162  81.621  1.00  0.00           N  
ATOM    469 HH21 ARG    32      43.154  92.197  81.600  1.00  0.00           H  
ATOM    470 HH22 ARG    32      42.815  93.679  82.499  1.00  0.00           H  
ATOM    471  C   ARG    32      46.016  92.656  75.230  1.00  0.00           C  
ATOM    472  O   ARG    32      46.956  92.476  76.018  1.00  0.00           O  
ATOM    473  N   VAL    33      46.157  93.166  74.026  1.00  0.00           N  
ATOM    474  H   VAL    33      45.389  93.535  73.465  1.00  0.00           H  
ATOM    475  CA  VAL    33      47.429  93.237  73.409  1.00  0.00           C  
ATOM    476  HA  VAL    33      48.229  92.936  74.084  1.00  0.00           H  
ATOM    477  CB  VAL    33      47.544  92.232  72.263  1.00  0.00           C  
ATOM    478  HB  VAL    33      47.048  92.676  71.401  1.00  0.00           H  
ATOM    479  CG1 VAL    33      48.996  92.003  71.926  1.00  0.00           C  
ATOM    480 HG11 VAL    33      49.071  91.287  71.108  1.00  0.00           H  
ATOM    481 HG12 VAL    33      49.452  92.947  71.625  1.00  0.00           H  
ATOM    482 HG13 VAL    33      49.517  91.612  72.801  1.00  0.00           H  
ATOM    483  CG2 VAL    33      46.756  90.880  72.497  1.00  0.00           C  
ATOM    484 HG21 VAL    33      46.892  90.225  71.637  1.00  0.00           H  
ATOM    485 HG22 VAL    33      47.137  90.387  73.393  1.00  0.00           H  
ATOM    486 HG23 VAL    33      45.696  91.095  72.626  1.00  0.00           H  
ATOM    487  C   VAL    33      47.678  94.716  73.030  1.00  0.00           C  
ATOM    488  O   VAL    33      47.111  95.165  72.052  1.00  0.00           O  
ATOM    489  N   PHE    34      48.676  95.366  73.722  1.00  0.00           N  
ATOM    490  H   PHE    34      49.105  95.001  74.571  1.00  0.00           H  
ATOM    491  CA  PHE    34      49.203  96.639  73.290  1.00  0.00           C  
ATOM    492  HA  PHE    34      48.418  97.205  72.788  1.00  0.00           H  
ATOM    493  CB  PHE    34      49.610  97.465  74.489  1.00  0.00           C  
ATOM    494  HB2 PHE    34      48.863  97.336  75.273  1.00  0.00           H  
ATOM    495  HB3 PHE    34      50.551  97.077  74.878  1.00  0.00           H  
ATOM    496  CG  PHE    34      49.771  98.932  74.216  1.00  0.00           C  
ATOM    497  CD1 PHE    34      50.913  99.374  73.542  1.00  0.00           C  
ATOM    498  HD1 PHE    34      51.727  98.704  73.308  1.00  0.00           H  
ATOM    499  CE1 PHE    34      50.952 100.757  73.175  1.00  0.00           C  
ATOM    500  HE1 PHE    34      51.731 101.116  72.518  1.00  0.00           H  
ATOM    501  CZ  PHE    34      49.992 101.651  73.659  1.00  0.00           C  
ATOM    502  HZ  PHE    34      50.130 102.717  73.547  1.00  0.00           H  
ATOM    503  CE2 PHE    34      48.849 101.145  74.288  1.00  0.00           C  
ATOM    504  HE2 PHE    34      48.034 101.813  74.532  1.00  0.00           H  
ATOM    505  CD2 PHE    34      48.747  99.815  74.601  1.00  0.00           C  
ATOM    506  HD2 PHE    34      47.886  99.447  75.139  1.00  0.00           H  
ATOM    507  C   PHE    34      50.269  96.486  72.225  1.00  0.00           C  
ATOM    508  O   PHE    34      51.138  95.671  72.539  1.00  0.00           O  
ATOM    509  N   VAL    35      50.238  97.134  71.047  1.00  0.00           N  
ATOM    510  H   VAL    35      49.499  97.796  70.811  1.00  0.00           H  
ATOM    511  CA  VAL    35      51.239  96.981  69.963  1.00  0.00           C  
ATOM    512  HA  VAL    35      51.943  96.216  70.292  1.00  0.00           H  
ATOM    513  CB  VAL    35      50.585  96.535  68.683  1.00  0.00           C  
ATOM    514  HB  VAL    35      51.340  96.760  67.930  1.00  0.00           H  
ATOM    515  CG1 VAL    35      50.161  95.011  68.801  1.00  0.00           C  
ATOM    516 HG11 VAL    35      49.688  94.691  67.873  1.00  0.00           H  
ATOM    517 HG12 VAL    35      51.046  94.401  68.986  1.00  0.00           H  
ATOM    518 HG13 VAL    35      49.460  94.890  69.626  1.00  0.00           H  
ATOM    519  CG2 VAL    35      49.265  97.253  68.303  1.00  0.00           C  
ATOM    520 HG21 VAL    35      48.888  96.848  67.364  1.00  0.00           H  
ATOM    521 HG22 VAL    35      48.526  97.094  69.089  1.00  0.00           H  
ATOM    522 HG23 VAL    35      49.450  98.320  68.190  1.00  0.00           H  
ATOM    523  C   VAL    35      52.015  98.271  69.719  1.00  0.00           C  
ATOM    524  O   VAL    35      51.598  99.365  70.125  1.00  0.00           O  
ATOM    525  N   CYS    36      53.267  98.173  69.238  1.00  0.00           N  
ATOM    526  H   CYS    36      53.724  97.297  68.981  1.00  0.00           H  
ATOM    527  CA  CYS    36      54.049  99.330  69.057  1.00  0.00           C  
ATOM    528  HA  CYS    36      53.411 100.133  68.687  1.00  0.00           H  
ATOM    529  CB  CYS    36      54.704  99.689  70.456  1.00  0.00           C  
ATOM    530  HB2 CYS    36      55.133 100.690  70.407  1.00  0.00           H  
ATOM    531  HB3 CYS    36      53.929  99.712  71.222  1.00  0.00           H  
ATOM    532  SG  CYS    36      55.958  98.536  70.925  1.00  0.00           S  
ATOM    533  HG  CYS    36      55.507  97.325  70.788  1.00  0.00           H  
ATOM    534  C   CYS    36      55.148  99.116  68.045  1.00  0.00           C  
ATOM    535  O   CYS    36      55.605  98.014  67.710  1.00  0.00           O  
ATOM    536  N   ALA    37      55.491 100.254  67.442  1.00  0.00           N  
ATOM    537  H   ALA    37      55.193 101.169  67.779  1.00  0.00           H  
ATOM    538  CA  ALA    37      56.342 100.325  66.213  1.00  0.00           C  
ATOM    539  HA  ALA    37      57.177  99.673  66.469  1.00  0.00           H  
ATOM    540  CB  ALA    37      55.545  99.855  64.977  1.00  0.00           C  
ATOM    541  HB1 ALA    37      56.178  99.913  64.091  1.00  0.00           H  
ATOM    542  HB2 ALA    37      55.221  98.825  65.124  1.00  0.00           H  
ATOM    543  HB3 ALA    37      54.672 100.495  64.842  1.00  0.00           H  
ATOM    544  C   ALA    37      56.967 101.698  65.859  1.00  0.00           C  
ATOM    545  O   ALA    37      56.712 102.619  66.600  1.00  0.00           O  
ATOM    546  N   ARG    38      57.702 101.806  64.786  1.00  0.00           N  
ATOM    547  H   ARG    38      57.830 101.046  64.119  1.00  0.00           H  
ATOM    548  CA  ARG    38      58.457 103.093  64.410  1.00  0.00           C  
ATOM    549  HA  ARG    38      58.446 103.694  65.319  1.00  0.00           H  
ATOM    550  CB  ARG    38      59.934 102.794  64.016  1.00  0.00           C  
ATOM    551  HB2 ARG    38      60.467 103.743  63.960  1.00  0.00           H  
ATOM    552  HB3 ARG    38      60.388 102.218  64.822  1.00  0.00           H  
ATOM    553  CG  ARG    38      60.173 102.028  62.680  1.00  0.00           C  
ATOM    554  HG2 ARG    38      59.428 101.239  62.567  1.00  0.00           H  
ATOM    555  HG3 ARG    38      60.047 102.706  61.837  1.00  0.00           H  
ATOM    556  CD  ARG    38      61.554 101.433  62.654  1.00  0.00           C  
ATOM    557  HD2 ARG    38      62.310 102.214  62.574  1.00  0.00           H  
ATOM    558  HD3 ARG    38      61.757 100.887  63.576  1.00  0.00           H  
ATOM    559  NE  ARG    38      61.609 100.530  61.489  1.00  0.00           N  
ATOM    560  HE  ARG    38      60.715 100.115  61.225  1.00  0.00           H  
ATOM    561  CZ  ARG    38      62.610 100.181  60.745  1.00  0.00           C  
ATOM    562  NH1 ARG    38      63.809 100.592  61.064  1.00  0.00           N  
ATOM    563 HH11 ARG    38      63.944 101.179  61.888  1.00  0.00           H  
ATOM    564 HH12 ARG    38      64.608 100.327  60.490  1.00  0.00           H  
ATOM    565  NH2 ARG    38      62.387  99.246  59.815  1.00  0.00           N  
ATOM    566 HH21 ARG    38      61.458  98.839  59.714  1.00  0.00           H  
ATOM    567 HH22 ARG    38      63.146  98.941  59.208  1.00  0.00           H  
ATOM    568  C   ARG    38      57.790 103.931  63.384  1.00  0.00           C  
ATOM    569  O   ARG    38      58.270 105.016  63.036  1.00  0.00           O  
ATOM    570  N   GLY    39      56.620 103.492  62.911  1.00  0.00           N  
ATOM    571  H   GLY    39      56.249 102.565  63.116  1.00  0.00           H  
ATOM    572  CA  GLY    39      55.715 104.329  62.021  1.00  0.00           C  
ATOM    573  HA2 GLY    39      56.107 105.345  61.969  1.00  0.00           H  
ATOM    574  HA3 GLY    39      55.740 103.925  61.009  1.00  0.00           H  
ATOM    575  C   GLY    39      54.248 104.380  62.505  1.00  0.00           C  
ATOM    576  O   GLY    39      53.677 103.262  62.769  1.00  0.00           O  
ATOM    577  N   GLU    40      53.700 105.538  62.725  1.00  0.00           N  
ATOM    578  H   GLU    40      54.130 106.401  62.393  1.00  0.00           H  
ATOM    579  CA  GLU    40      52.401 105.796  63.470  1.00  0.00           C  
ATOM    580  HA  GLU    40      52.381 105.165  64.357  1.00  0.00           H  
ATOM    581  CB  GLU    40      52.384 107.277  63.853  1.00  0.00           C  
ATOM    582  HB2 GLU    40      53.395 107.568  64.140  1.00  0.00           H  
ATOM    583  HB3 GLU    40      52.124 107.858  62.969  1.00  0.00           H  
ATOM    584  CG  GLU    40      51.404 107.679  65.016  1.00  0.00           C  
ATOM    585  HG2 GLU    40      51.513 106.960  65.828  1.00  0.00           H  
ATOM    586  HG3 GLU    40      51.708 108.650  65.408  1.00  0.00           H  
ATOM    587  CD  GLU    40      49.958 107.750  64.632  1.00  0.00           C  
ATOM    588  OE1 GLU    40      49.117 107.254  65.372  1.00  0.00           O  
ATOM    589  OE2 GLU    40      49.679 108.332  63.509  1.00  0.00           O  
ATOM    590  C   GLU    40      51.068 105.338  62.696  1.00  0.00           C  
ATOM    591  O   GLU    40      50.177 104.679  63.174  1.00  0.00           O  
ATOM    592  N   GLU    41      51.090 105.650  61.395  1.00  0.00           N  
ATOM    593  H   GLU    41      51.803 106.232  60.959  1.00  0.00           H  
ATOM    594  CA  GLU    41      50.063 105.161  60.484  1.00  0.00           C  
ATOM    595  HA  GLU    41      49.113 105.241  61.012  1.00  0.00           H  
ATOM    596  CB  GLU    41      50.067 106.055  59.225  1.00  0.00           C  
ATOM    597  HB2 GLU    41      50.022 107.091  59.563  1.00  0.00           H  
ATOM    598  HB3 GLU    41      51.031 105.922  58.735  1.00  0.00           H  
ATOM    599  CG  GLU    41      48.957 105.874  58.132  1.00  0.00           C  
ATOM    600  HG2 GLU    41      49.127 106.587  57.326  1.00  0.00           H  
ATOM    601  HG3 GLU    41      49.039 104.877  57.698  1.00  0.00           H  
ATOM    602  CD  GLU    41      47.581 106.062  58.675  1.00  0.00           C  
ATOM    603  OE1 GLU    41      47.431 106.432  59.856  1.00  0.00           O  
ATOM    604  OE2 GLU    41      46.683 105.916  57.828  1.00  0.00           O  
ATOM    605  C   GLU    41      50.102 103.677  60.153  1.00  0.00           C  
ATOM    606  O   GLU    41      49.080 103.054  60.033  1.00  0.00           O  
ATOM    607  N   GLY    42      51.353 103.078  60.041  1.00  0.00           N  
ATOM    608  H   GLY    42      52.229 103.596  60.083  1.00  0.00           H  
ATOM    609  CA  GLY    42      51.525 101.638  59.852  1.00  0.00           C  
ATOM    610  HA2 GLY    42      51.000 101.306  58.957  1.00  0.00           H  
ATOM    611  HA3 GLY    42      52.578 101.396  59.711  1.00  0.00           H  
ATOM    612  C   GLY    42      50.977 100.934  61.083  1.00  0.00           C  
ATOM    613  O   GLY    42      50.202 100.021  60.889  1.00  0.00           O  
ATOM    614  N   LEU    43      51.048 101.543  62.224  1.00  0.00           N  
ATOM    615  H   LEU    43      51.576 102.405  62.355  1.00  0.00           H  
ATOM    616  CA  LEU    43      50.388 101.074  63.458  1.00  0.00           C  
ATOM    617  HA  LEU    43      50.478 100.006  63.660  1.00  0.00           H  
ATOM    618  CB  LEU    43      51.152 101.852  64.641  1.00  0.00           C  
ATOM    619  HB2 LEU    43      52.226 101.777  64.469  1.00  0.00           H  
ATOM    620  HB3 LEU    43      50.894 102.909  64.586  1.00  0.00           H  
ATOM    621  CG  LEU    43      50.845 101.348  66.054  1.00  0.00           C  
ATOM    622  HG  LEU    43      49.772 101.167  66.121  1.00  0.00           H  
ATOM    623  CD1 LEU    43      51.598 100.029  66.368  1.00  0.00           C  
ATOM    624 HD11 LEU    43      51.354  99.703  67.380  1.00  0.00           H  
ATOM    625 HD12 LEU    43      51.297  99.260  65.657  1.00  0.00           H  
ATOM    626 HD13 LEU    43      52.672 100.196  66.290  1.00  0.00           H  
ATOM    627  CD2 LEU    43      51.309 102.380  67.039  1.00  0.00           C  
ATOM    628 HD21 LEU    43      51.098 102.036  68.053  1.00  0.00           H  
ATOM    629 HD22 LEU    43      52.382 102.536  66.925  1.00  0.00           H  
ATOM    630 HD23 LEU    43      50.785 103.319  66.858  1.00  0.00           H  
ATOM    631  C   LEU    43      48.824 101.182  63.355  1.00  0.00           C  
ATOM    632  O   LEU    43      48.170 100.195  63.655  1.00  0.00           O  
ATOM    633  N   ARG    44      48.320 102.295  62.840  1.00  0.00           N  
ATOM    634  H   ARG    44      48.886 103.076  62.507  1.00  0.00           H  
ATOM    635  CA  ARG    44      46.859 102.494  62.705  1.00  0.00           C  
ATOM    636  HA  ARG    44      46.386 102.252  63.657  1.00  0.00           H  
ATOM    637  CB  ARG    44      46.486 103.997  62.444  1.00  0.00           C  
ATOM    638  HB2 ARG    44      46.968 104.617  63.200  1.00  0.00           H  
ATOM    639  HB3 ARG    44      46.891 104.300  61.479  1.00  0.00           H  
ATOM    640  CG  ARG    44      45.021 104.269  62.459  1.00  0.00           C  
ATOM    641  HG2 ARG    44      44.491 103.597  61.785  1.00  0.00           H  
ATOM    642  HG3 ARG    44      44.605 104.116  63.454  1.00  0.00           H  
ATOM    643  CD  ARG    44      44.866 105.727  62.016  1.00  0.00           C  
ATOM    644  HD2 ARG    44      45.558 105.925  61.197  1.00  0.00           H  
ATOM    645  HD3 ARG    44      43.859 105.874  61.626  1.00  0.00           H  
ATOM    646  NE  ARG    44      45.110 106.698  63.092  1.00  0.00           N  
ATOM    647  HE  ARG    44      44.312 106.979  63.659  1.00  0.00           H  
ATOM    648  CZ  ARG    44      46.304 107.243  63.388  1.00  0.00           C  
ATOM    649  NH1 ARG    44      47.335 107.075  62.580  1.00  0.00           N  
ATOM    650 HH11 ARG    44      47.231 106.527  61.725  1.00  0.00           H  
ATOM    651 HH12 ARG    44      48.237 107.490  62.811  1.00  0.00           H  
ATOM    652  NH2 ARG    44      46.570 107.993  64.433  1.00  0.00           N  
ATOM    653 HH21 ARG    44      45.835 108.206  65.108  1.00  0.00           H  
ATOM    654 HH22 ARG    44      47.511 108.362  64.570  1.00  0.00           H  
ATOM    655  C   ARG    44      46.279 101.516  61.649  1.00  0.00           C  
ATOM    656  O   ARG    44      45.306 100.789  61.944  1.00  0.00           O  
ATOM    657  N   THR    45      46.980 101.323  60.565  1.00  0.00           N  
ATOM    658  H   THR    45      47.898 101.747  60.434  1.00  0.00           H  
ATOM    659  CA  THR    45      46.568 100.501  59.417  1.00  0.00           C  
ATOM    660  HA  THR    45      45.544 100.715  59.108  1.00  0.00           H  
ATOM    661  CB  THR    45      47.504 100.856  58.313  1.00  0.00           C  
ATOM    662  HB  THR    45      48.483 100.484  58.612  1.00  0.00           H  
ATOM    663  CG2 THR    45      47.116 100.233  56.978  1.00  0.00           C  
ATOM    664 HG21 THR    45      47.838 100.530  56.216  1.00  0.00           H  
ATOM    665 HG22 THR    45      47.112  99.147  57.069  1.00  0.00           H  
ATOM    666 HG23 THR    45      46.123 100.578  56.690  1.00  0.00           H  
ATOM    667  OG1 THR    45      47.468 102.282  58.109  1.00  0.00           O  
ATOM    668  HG1 THR    45      48.155 102.709  58.663  1.00  0.00           H  
ATOM    669  C   THR    45      46.481  99.063  59.738  1.00  0.00           C  
ATOM    670  O   THR    45      45.617  98.381  59.389  1.00  0.00           O  
ATOM    671  N   THR    46      47.427  98.608  60.667  1.00  0.00           N  
ATOM    672  H   THR    46      48.137  99.231  61.050  1.00  0.00           H  
ATOM    673  CA  THR    46      47.536  97.285  61.188  1.00  0.00           C  
ATOM    674  HA  THR    46      47.374  96.599  60.356  1.00  0.00           H  
ATOM    675  CB  THR    46      48.914  96.924  61.720  1.00  0.00           C  
ATOM    676  HB  THR    46      49.063  97.541  62.608  1.00  0.00           H  
ATOM    677  CG2 THR    46      49.068  95.452  62.154  1.00  0.00           C  
ATOM    678 HG21 THR    46      50.081  95.283  62.519  1.00  0.00           H  
ATOM    679 HG22 THR    46      48.355  95.231  62.948  1.00  0.00           H  
ATOM    680 HG23 THR    46      48.876  94.800  61.302  1.00  0.00           H  
ATOM    681  OG1 THR    46      49.862  97.164  60.713  1.00  0.00           O  
ATOM    682  HG1 THR    46      50.062  98.123  60.674  1.00  0.00           H  
ATOM    683  C   THR    46      46.447  97.096  62.300  1.00  0.00           C  
ATOM    684  O   THR    46      45.845  96.044  62.278  1.00  0.00           O  
ATOM    685  N   LEU    47      46.206  98.075  63.161  1.00  0.00           N  
ATOM    686  H   LEU    47      46.690  98.973  63.130  1.00  0.00           H  
ATOM    687  CA  LEU    47      45.250  97.980  64.219  1.00  0.00           C  
ATOM    688  HA  LEU    47      45.487  97.179  64.922  1.00  0.00           H  
ATOM    689  CB  LEU    47      45.240  99.331  64.965  1.00  0.00           C  
ATOM    690  HB2 LEU    47      45.625 100.097  64.292  1.00  0.00           H  
ATOM    691  HB3 LEU    47      44.205  99.592  65.186  1.00  0.00           H  
ATOM    692  CG  LEU    47      46.060  99.391  66.299  1.00  0.00           C  
ATOM    693  HG  LEU    47      46.997  98.886  66.068  1.00  0.00           H  
ATOM    694  CD1 LEU    47      46.389 100.806  66.713  1.00  0.00           C  
ATOM    695 HD11 LEU    47      46.957 100.791  67.644  1.00  0.00           H  
ATOM    696 HD12 LEU    47      46.981 101.285  65.934  1.00  0.00           H  
ATOM    697 HD13 LEU    47      45.465 101.365  66.862  1.00  0.00           H  
ATOM    698  CD2 LEU    47      45.443  98.612  67.441  1.00  0.00           C  
ATOM    699 HD21 LEU    47      46.072  98.705  68.326  1.00  0.00           H  
ATOM    700 HD22 LEU    47      44.450  99.007  67.657  1.00  0.00           H  
ATOM    701 HD23 LEU    47      45.362  97.561  67.162  1.00  0.00           H  
ATOM    702  C   LEU    47      43.898  97.720  63.580  1.00  0.00           C  
ATOM    703  O   LEU    47      43.097  97.058  64.236  1.00  0.00           O  
ATOM    704  N   LYS    48      43.609  98.237  62.328  1.00  0.00           N  
ATOM    705  H   LYS    48      44.209  98.868  61.794  1.00  0.00           H  
ATOM    706  CA  LYS    48      42.326  97.865  61.682  1.00  0.00           C  
ATOM    707  HA  LYS    48      41.618  97.966  62.504  1.00  0.00           H  
ATOM    708  CB  LYS    48      41.999  98.790  60.498  1.00  0.00           C  
ATOM    709  HB2 LYS    48      42.738  98.633  59.713  1.00  0.00           H  
ATOM    710  HB3 LYS    48      41.031  98.506  60.085  1.00  0.00           H  
ATOM    711  CG  LYS    48      41.968 100.293  60.867  1.00  0.00           C  
ATOM    712  HG2 LYS    48      41.199 100.480  61.616  1.00  0.00           H  
ATOM    713  HG3 LYS    48      42.919 100.593  61.304  1.00  0.00           H  
ATOM    714  CD  LYS    48      41.686 101.112  59.606  1.00  0.00           C  
ATOM    715  HD2 LYS    48      42.518 101.014  58.909  1.00  0.00           H  
ATOM    716  HD3 LYS    48      40.802 100.720  59.103  1.00  0.00           H  
ATOM    717  CE  LYS    48      41.474 102.577  59.952  1.00  0.00           C  
ATOM    718  HE2 LYS    48      40.671 102.694  60.680  1.00  0.00           H  
ATOM    719  HE3 LYS    48      42.372 103.007  60.395  1.00  0.00           H  
ATOM    720  NZ  LYS    48      41.124 103.270  58.634  1.00  0.00           N  
ATOM    721  HZ1 LYS    48      40.966 104.283  58.807  1.00  0.00           H  
ATOM    722  HZ2 LYS    48      41.908 103.151  57.960  1.00  0.00           H  
ATOM    723  HZ3 LYS    48      40.261 102.847  58.238  1.00  0.00           H  
ATOM    724  C   LYS    48      42.227  96.410  61.140  1.00  0.00           C  
ATOM    725  O   LYS    48      41.162  95.860  61.154  1.00  0.00           O  
ATOM    726  N   GLU    49      43.321  95.898  60.638  1.00  0.00           N  
ATOM    727  H   GLU    49      44.160  96.429  60.405  1.00  0.00           H  
ATOM    728  CA  GLU    49      43.400  94.448  60.370  1.00  0.00           C  
ATOM    729  HA  GLU    49      42.604  94.099  59.714  1.00  0.00           H  
ATOM    730  CB  GLU    49      44.714  94.153  59.623  1.00  0.00           C  
ATOM    731  HB2 GLU    49      44.583  94.412  58.573  1.00  0.00           H  
ATOM    732  HB3 GLU    49      45.494  94.806  60.018  1.00  0.00           H  
ATOM    733  CG  GLU    49      45.213  92.655  59.716  1.00  0.00           C  
ATOM    734  HG2 GLU    49      46.234  92.598  59.339  1.00  0.00           H  
ATOM    735  HG3 GLU    49      45.244  92.357  60.763  1.00  0.00           H  
ATOM    736  CD  GLU    49      44.328  91.644  58.929  1.00  0.00           C  
ATOM    737  OE1 GLU    49      44.602  90.446  59.212  1.00  0.00           O  
ATOM    738  OE2 GLU    49      43.355  92.027  58.244  1.00  0.00           O  
ATOM    739  C   GLU    49      43.200  93.663  61.731  1.00  0.00           C  
ATOM    740  O   GLU    49      42.474  92.666  61.652  1.00  0.00           O  
ATOM    741  N   LEU    50      43.879  93.996  62.821  1.00  0.00           N  
ATOM    742  H   LEU    50      44.520  94.788  62.875  1.00  0.00           H  
ATOM    743  CA  LEU    50      43.756  93.221  64.077  1.00  0.00           C  
ATOM    744  HA  LEU    50      44.025  92.169  63.973  1.00  0.00           H  
ATOM    745  CB  LEU    50      44.723  93.883  65.051  1.00  0.00           C  
ATOM    746  HB2 LEU    50      44.719  94.958  64.866  1.00  0.00           H  
ATOM    747  HB3 LEU    50      44.353  93.733  66.065  1.00  0.00           H  
ATOM    748  CG  LEU    50      46.175  93.379  64.980  1.00  0.00           C  
ATOM    749  HG  LEU    50      46.300  93.230  63.908  1.00  0.00           H  
ATOM    750  CD1 LEU    50      47.314  94.402  65.510  1.00  0.00           C  
ATOM    751 HD11 LEU    50      48.295  93.936  65.410  1.00  0.00           H  
ATOM    752 HD12 LEU    50      47.285  95.317  64.919  1.00  0.00           H  
ATOM    753 HD13 LEU    50      47.130  94.640  66.558  1.00  0.00           H  
ATOM    754  CD2 LEU    50      46.384  92.085  65.815  1.00  0.00           C  
ATOM    755 HD21 LEU    50      47.422  91.764  65.735  1.00  0.00           H  
ATOM    756 HD22 LEU    50      46.144  92.284  66.859  1.00  0.00           H  
ATOM    757 HD23 LEU    50      45.732  91.298  65.436  1.00  0.00           H  
ATOM    758  C   LEU    50      42.292  93.160  64.537  1.00  0.00           C  
ATOM    759  O   LEU    50      41.833  92.084  64.981  1.00  0.00           O  
ATOM    760  N   ARG    51      41.642  94.345  64.494  1.00  0.00           N  
ATOM    761  H   ARG    51      42.037  95.200  64.103  1.00  0.00           H  
ATOM    762  CA  ARG    51      40.302  94.489  65.015  1.00  0.00           C  
ATOM    763  HA  ARG    51      40.386  94.026  65.998  1.00  0.00           H  
ATOM    764  CB  ARG    51      39.805  95.975  65.259  1.00  0.00           C  
ATOM    765  HB2 ARG    51      40.002  96.578  64.373  1.00  0.00           H  
ATOM    766  HB3 ARG    51      38.725  95.979  65.414  1.00  0.00           H  
ATOM    767  CG  ARG    51      40.508  96.602  66.480  1.00  0.00           C  
ATOM    768  HG2 ARG    51      40.153  96.105  67.383  1.00  0.00           H  
ATOM    769  HG3 ARG    51      41.577  96.406  66.407  1.00  0.00           H  
ATOM    770  CD  ARG    51      40.291  98.114  66.635  1.00  0.00           C  
ATOM    771  HD2 ARG    51      40.603  98.638  65.732  1.00  0.00           H  
ATOM    772  HD3 ARG    51      39.234  98.334  66.782  1.00  0.00           H  
ATOM    773  NE  ARG    51      41.092  98.580  67.811  1.00  0.00           N  
ATOM    774  HE  ARG    51      41.357  97.917  68.539  1.00  0.00           H  
ATOM    775  CZ  ARG    51      41.450  99.825  67.908  1.00  0.00           C  
ATOM    776  NH1 ARG    51      41.412 100.832  67.058  1.00  0.00           N  
ATOM    777 HH11 ARG    51      41.045 100.692  66.117  1.00  0.00           H  
ATOM    778 HH12 ARG    51      41.752 101.751  67.343  1.00  0.00           H  
ATOM    779  NH2 ARG    51      41.836 100.187  69.075  1.00  0.00           N  
ATOM    780 HH21 ARG    51      41.846  99.512  69.841  1.00  0.00           H  
ATOM    781 HH22 ARG    51      42.136 101.148  69.238  1.00  0.00           H  
ATOM    782  C   ARG    51      39.274  93.770  64.171  1.00  0.00           C  
ATOM    783  O   ARG    51      38.362  93.156  64.664  1.00  0.00           O  
ATOM    784  N   GLU    52      39.382  93.676  62.855  1.00  0.00           N  
ATOM    785  H   GLU    52      40.022  94.311  62.375  1.00  0.00           H  
ATOM    786  CA  GLU    52      38.749  92.810  61.881  1.00  0.00           C  
ATOM    787  HA  GLU    52      37.679  92.957  62.031  1.00  0.00           H  
ATOM    788  CB  GLU    52      39.094  93.243  60.417  1.00  0.00           C  
ATOM    789  HB2 GLU    52      38.752  94.265  60.255  1.00  0.00           H  
ATOM    790  HB3 GLU    52      40.177  93.244  60.290  1.00  0.00           H  
ATOM    791  CG  GLU    52      38.460  92.323  59.354  1.00  0.00           C  
ATOM    792  HG2 GLU    52      39.094  92.316  58.466  1.00  0.00           H  
ATOM    793  HG3 GLU    52      38.436  91.303  59.734  1.00  0.00           H  
ATOM    794  CD  GLU    52      37.102  92.722  58.968  1.00  0.00           C  
ATOM    795  OE1 GLU    52      36.622  92.177  57.963  1.00  0.00           O  
ATOM    796  OE2 GLU    52      36.421  93.508  59.638  1.00  0.00           O  
ATOM    797  C   GLU    52      38.937  91.260  62.124  1.00  0.00           C  
ATOM    798  O   GLU    52      37.862  90.568  62.009  1.00  0.00           O  
ATOM    799  N   ALA    53      40.079  90.756  62.528  1.00  0.00           N  
ATOM    800  H   ALA    53      40.953  91.267  62.401  1.00  0.00           H  
ATOM    801  CA  ALA    53      40.297  89.473  63.181  1.00  0.00           C  
ATOM    802  HA  ALA    53      39.629  88.797  62.647  1.00  0.00           H  
ATOM    803  CB  ALA    53      41.800  89.188  63.077  1.00  0.00           C  
ATOM    804  HB1 ALA    53      42.022  88.233  63.553  1.00  0.00           H  
ATOM    805  HB2 ALA    53      42.090  89.147  62.027  1.00  0.00           H  
ATOM    806  HB3 ALA    53      42.357  89.982  63.575  1.00  0.00           H  
ATOM    807  C   ALA    53      39.818  89.223  64.671  1.00  0.00           C  
ATOM    808  O   ALA    53      39.753  88.125  65.204  1.00  0.00           O  
ATOM    809  N   GLY    54      39.350  90.283  65.351  1.00  0.00           N  
ATOM    810  H   GLY    54      39.413  91.234  64.988  1.00  0.00           H  
ATOM    811  CA  GLY    54      38.732  90.220  66.613  1.00  0.00           C  
ATOM    812  HA2 GLY    54      37.819  90.814  66.578  1.00  0.00           H  
ATOM    813  HA3 GLY    54      38.435  89.187  66.799  1.00  0.00           H  
ATOM    814  C   GLY    54      39.619  90.726  67.871  1.00  0.00           C  
ATOM    815  O   GLY    54      39.036  90.859  68.928  1.00  0.00           O  
ATOM    816  N   VAL    55      40.898  91.001  67.727  1.00  0.00           N  
ATOM    817  H   VAL    55      41.346  91.094  66.816  1.00  0.00           H  
ATOM    818  CA  VAL    55      41.812  91.200  68.843  1.00  0.00           C  
ATOM    819  HA  VAL    55      41.770  90.344  69.515  1.00  0.00           H  
ATOM    820  CB  VAL    55      43.269  91.280  68.335  1.00  0.00           C  
ATOM    821  HB  VAL    55      43.312  92.147  67.676  1.00  0.00           H  
ATOM    822  CG1 VAL    55      44.315  91.396  69.506  1.00  0.00           C  
ATOM    823 HG11 VAL    55      45.322  91.449  69.090  1.00  0.00           H  
ATOM    824 HG12 VAL    55      44.115  92.297  70.086  1.00  0.00           H  
ATOM    825 HG13 VAL    55      44.236  90.522  70.153  1.00  0.00           H  
ATOM    826  CG2 VAL    55      43.637  89.919  67.679  1.00  0.00           C  
ATOM    827 HG21 VAL    55      44.664  89.957  67.314  1.00  0.00           H  
ATOM    828 HG22 VAL    55      43.542  89.123  68.418  1.00  0.00           H  
ATOM    829 HG23 VAL    55      42.962  89.722  66.846  1.00  0.00           H  
ATOM    830  C   VAL    55      41.397  92.385  69.636  1.00  0.00           C  
ATOM    831  O   VAL    55      41.138  93.409  69.049  1.00  0.00           O  
ATOM    832  N   GLU    56      41.411  92.371  70.999  1.00  0.00           N  
ATOM    833  H   GLU    56      41.480  91.504  71.532  1.00  0.00           H  
ATOM    834  CA  GLU    56      41.335  93.515  71.825  1.00  0.00           C  
ATOM    835  HA  GLU    56      40.683  94.256  71.362  1.00  0.00           H  
ATOM    836  CB  GLU    56      40.760  93.070  73.182  1.00  0.00           C  
ATOM    837  HB2 GLU    56      39.724  92.755  73.053  1.00  0.00           H  
ATOM    838  HB3 GLU    56      41.313  92.203  73.544  1.00  0.00           H  
ATOM    839  CG  GLU    56      40.821  94.121  74.166  1.00  0.00           C  
ATOM    840  HG2 GLU    56      40.271  93.791  75.046  1.00  0.00           H  
ATOM    841  HG3 GLU    56      41.862  94.242  74.466  1.00  0.00           H  
ATOM    842  CD  GLU    56      40.295  95.468  73.768  1.00  0.00           C  
ATOM    843  OE1 GLU    56      39.088  95.621  73.624  1.00  0.00           O  
ATOM    844  OE2 GLU    56      41.129  96.446  73.606  1.00  0.00           O  
ATOM    845  C   GLU    56      42.716  94.233  71.984  1.00  0.00           C  
ATOM    846  O   GLU    56      43.654  93.638  72.505  1.00  0.00           O  
ATOM    847  N   ALA    57      42.869  95.359  71.267  1.00  0.00           N  
ATOM    848  H   ALA    57      42.100  95.823  70.783  1.00  0.00           H  
ATOM    849  CA  ALA    57      44.152  96.030  71.110  1.00  0.00           C  
ATOM    850  HA  ALA    57      44.700  95.831  72.032  1.00  0.00           H  
ATOM    851  CB  ALA    57      44.860  95.466  69.772  1.00  0.00           C  
ATOM    852  HB1 ALA    57      45.825  95.957  69.637  1.00  0.00           H  
ATOM    853  HB2 ALA    57      45.010  94.390  69.865  1.00  0.00           H  
ATOM    854  HB3 ALA    57      44.224  95.671  68.911  1.00  0.00           H  
ATOM    855  C   ALA    57      44.060  97.559  70.924  1.00  0.00           C  
ATOM    856  O   ALA    57      43.059  98.050  70.402  1.00  0.00           O  
ATOM    857  N   ASP    58      45.190  98.308  71.209  1.00  0.00           N  
ATOM    858  H   ASP    58      46.019  97.888  71.629  1.00  0.00           H  
ATOM    859  CA  ASP    58      45.356  99.747  70.967  1.00  0.00           C  
ATOM    860  HA  ASP    58      44.899 100.141  70.060  1.00  0.00           H  
ATOM    861  CB  ASP    58      44.692 100.458  72.124  1.00  0.00           C  
ATOM    862  HB2 ASP    58      43.774  99.926  72.372  1.00  0.00           H  
ATOM    863  HB3 ASP    58      45.348 100.383  72.993  1.00  0.00           H  
ATOM    864  CG  ASP    58      44.356 101.894  71.916  1.00  0.00           C  
ATOM    865  OD1 ASP    58      44.945 102.632  71.075  1.00  0.00           O  
ATOM    866  OD2 ASP    58      43.559 102.427  72.712  1.00  0.00           O  
ATOM    867  C   ASP    58      46.851  99.948  70.865  1.00  0.00           C  
ATOM    868  O   ASP    58      47.568  98.995  71.213  1.00  0.00           O  
ATOM    869  N   GLY    59      47.435 101.064  70.377  1.00  0.00           N  
ATOM    870  H   GLY    59      46.930 101.835  69.941  1.00  0.00           H  
ATOM    871  CA  GLY    59      48.880 101.244  70.447  1.00  0.00           C  
ATOM    872  HA2 GLY    59      49.252 100.636  71.272  1.00  0.00           H  
ATOM    873  HA3 GLY    59      49.311 100.837  69.532  1.00  0.00           H  
ATOM    874  C   GLY    59      49.444 102.720  70.636  1.00  0.00           C  
ATOM    875  O   GLY    59      48.705 103.753  70.716  1.00  0.00           O  
ATOM    876  N   ARG    60      50.806 102.796  70.591  1.00  0.00           N  
ATOM    877  H   ARG    60      51.383 101.966  70.456  1.00  0.00           H  
ATOM    878  CA  ARG    60      51.612 104.018  70.719  1.00  0.00           C  
ATOM    879  HA  ARG    60      51.082 104.909  70.382  1.00  0.00           H  
ATOM    880  CB  ARG    60      51.928 104.332  72.166  1.00  0.00           C  
ATOM    881  HB2 ARG    60      51.011 104.272  72.752  1.00  0.00           H  
ATOM    882  HB3 ARG    60      52.605 103.573  72.555  1.00  0.00           H  
ATOM    883  CG  ARG    60      52.592 105.787  72.374  1.00  0.00           C  
ATOM    884  HG2 ARG    60      53.574 105.766  71.902  1.00  0.00           H  
ATOM    885  HG3 ARG    60      51.987 106.503  71.818  1.00  0.00           H  
ATOM    886  CD  ARG    60      52.773 106.329  73.746  1.00  0.00           C  
ATOM    887  HD2 ARG    60      51.825 106.689  74.148  1.00  0.00           H  
ATOM    888  HD3 ARG    60      53.134 105.557  74.423  1.00  0.00           H  
ATOM    889  NE  ARG    60      53.724 107.405  73.641  1.00  0.00           N  
ATOM    890  HE  ARG    60      54.539 107.196  73.066  1.00  0.00           H  
ATOM    891  CZ  ARG    60      53.716 108.629  74.172  1.00  0.00           C  
ATOM    892  NH1 ARG    60      52.755 109.139  74.910  1.00  0.00           N  
ATOM    893 HH11 ARG    60      51.924 108.586  75.118  1.00  0.00           H  
ATOM    894 HH12 ARG    60      52.840 110.089  75.274  1.00  0.00           H  
ATOM    895  NH2 ARG    60      54.602 109.517  73.830  1.00  0.00           N  
ATOM    896 HH21 ARG    60      55.321 109.284  73.145  1.00  0.00           H  
ATOM    897 HH22 ARG    60      54.579 110.449  74.249  1.00  0.00           H  
ATOM    898  C   ARG    60      52.872 103.773  69.826  1.00  0.00           C  
ATOM    899  O   ARG    60      53.139 102.624  69.595  1.00  0.00           O  
ATOM    900  N   THR    61      53.612 104.768  69.280  1.00  0.00           N  
ATOM    901  H   THR    61      53.314 105.742  69.326  1.00  0.00           H  
ATOM    902  CA  THR    61      54.842 104.614  68.601  1.00  0.00           C  
ATOM    903  HA  THR    61      54.750 103.869  67.811  1.00  0.00           H  
ATOM    904  CB  THR    61      55.260 105.879  67.827  1.00  0.00           C  
ATOM    905  HB  THR    61      56.303 105.881  67.513  1.00  0.00           H  
ATOM    906  CG2 THR    61      54.452 105.934  66.523  1.00  0.00           C  
ATOM    907 HG21 THR    61      54.733 106.824  65.961  1.00  0.00           H  
ATOM    908 HG22 THR    61      54.661 105.047  65.928  1.00  0.00           H  
ATOM    909 HG23 THR    61      53.389 105.973  66.756  1.00  0.00           H  
ATOM    910  OG1 THR    61      55.129 106.974  68.687  1.00  0.00           O  
ATOM    911  HG1 THR    61      55.390 107.793  68.216  1.00  0.00           H  
ATOM    912  C   THR    61      55.873 104.124  69.614  1.00  0.00           C  
ATOM    913  O   THR    61      55.822 104.529  70.773  1.00  0.00           O  
ATOM    914  N   CYS    62      56.827 103.304  69.145  1.00  0.00           N  
ATOM    915  H   CYS    62      56.780 102.835  68.241  1.00  0.00           H  
ATOM    916  CA  CYS    62      58.021 103.014  69.899  1.00  0.00           C  
ATOM    917  HA  CYS    62      58.263 103.896  70.493  1.00  0.00           H  
ATOM    918  CB  CYS    62      57.823 101.922  70.878  1.00  0.00           C  
ATOM    919  HB2 CYS    62      56.914 102.086  71.456  1.00  0.00           H  
ATOM    920  HB3 CYS    62      57.706 100.966  70.366  1.00  0.00           H  
ATOM    921  SG  CYS    62      59.288 101.887  71.978  1.00  0.00           S  
ATOM    922  HG  CYS    62      59.162 102.797  72.898  1.00  0.00           H  
ATOM    923  C   CYS    62      59.184 102.746  68.959  1.00  0.00           C  
ATOM    924  O   CYS    62      59.221 101.710  68.307  1.00  0.00           O  
ATOM    925  N   ASP    63      60.314 103.550  68.986  1.00  0.00           N  
ATOM    926  H   ASP    63      60.318 104.501  69.356  1.00  0.00           H  
ATOM    927  CA  ASP    63      61.613 103.107  68.483  1.00  0.00           C  
ATOM    928  HA  ASP    63      61.509 102.396  67.664  1.00  0.00           H  
ATOM    929  CB  ASP    63      62.344 104.352  67.977  1.00  0.00           C  
ATOM    930  HB2 ASP    63      61.709 104.865  67.256  1.00  0.00           H  
ATOM    931  HB3 ASP    63      62.496 105.034  68.813  1.00  0.00           H  
ATOM    932  CG  ASP    63      63.707 104.062  67.320  1.00  0.00           C  
ATOM    933  OD1 ASP    63      64.247 102.936  67.492  1.00  0.00           O  
ATOM    934  OD2 ASP    63      64.228 104.891  66.600  1.00  0.00           O  
ATOM    935  C   ASP    63      62.395 102.361  69.603  1.00  0.00           C  
ATOM    936  O   ASP    63      62.603 102.979  70.655  1.00  0.00           O  
ATOM    937  N   VAL    64      62.739 101.072  69.444  1.00  0.00           N  
ATOM    938  H   VAL    64      62.508 100.508  68.627  1.00  0.00           H  
ATOM    939  CA  VAL    64      63.504 100.369  70.492  1.00  0.00           C  
ATOM    940  HA  VAL    64      62.846 100.409  71.360  1.00  0.00           H  
ATOM    941  CB  VAL    64      63.791  98.861  70.154  1.00  0.00           C  
ATOM    942  HB  VAL    64      64.448  98.432  70.911  1.00  0.00           H  
ATOM    943  CG1 VAL    64      62.332  98.231  70.048  1.00  0.00           C  
ATOM    944 HG11 VAL    64      62.411  97.169  69.813  1.00  0.00           H  
ATOM    945 HG12 VAL    64      61.813  98.355  70.999  1.00  0.00           H  
ATOM    946 HG13 VAL    64      61.774  98.736  69.261  1.00  0.00           H  
ATOM    947  CG2 VAL    64      64.506  98.624  68.864  1.00  0.00           C  
ATOM    948 HG21 VAL    64      64.656  97.555  68.723  1.00  0.00           H  
ATOM    949 HG22 VAL    64      63.910  99.019  68.040  1.00  0.00           H  
ATOM    950 HG23 VAL    64      65.473  99.127  68.886  1.00  0.00           H  
ATOM    951  C   VAL    64      64.821 101.059  70.852  1.00  0.00           C  
ATOM    952  O   VAL    64      65.490 100.499  71.730  1.00  0.00           O  
ATOM    953  N   ARG    65      65.250 102.072  70.163  1.00  0.00           N  
ATOM    954  H   ARG    65      64.678 102.565  69.477  1.00  0.00           H  
ATOM    955  CA  ARG    65      66.597 102.612  70.300  1.00  0.00           C  
ATOM    956  HA  ARG    65      67.195 101.802  70.716  1.00  0.00           H  
ATOM    957  CB  ARG    65      67.243 102.972  68.913  1.00  0.00           C  
ATOM    958  HB2 ARG    65      66.642 103.724  68.400  1.00  0.00           H  
ATOM    959  HB3 ARG    65      68.235 103.401  69.057  1.00  0.00           H  
ATOM    960  CG  ARG    65      67.335 101.682  68.059  1.00  0.00           C  
ATOM    961  HG2 ARG    65      67.995 100.958  68.537  1.00  0.00           H  
ATOM    962  HG3 ARG    65      66.354 101.213  67.975  1.00  0.00           H  
ATOM    963  CD  ARG    65      67.859 102.045  66.694  1.00  0.00           C  
ATOM    964  HD2 ARG    65      68.795 102.599  66.782  1.00  0.00           H  
ATOM    965  HD3 ARG    65      68.072 101.147  66.116  1.00  0.00           H  
ATOM    966  NE  ARG    65      66.809 102.889  65.992  1.00  0.00           N  
ATOM    967  HE  ARG    65      65.858 102.896  66.359  1.00  0.00           H  
ATOM    968  CZ  ARG    65      67.079 103.600  64.945  1.00  0.00           C  
ATOM    969  NH1 ARG    65      68.249 103.573  64.312  1.00  0.00           N  
ATOM    970 HH11 ARG    65      68.997 102.966  64.648  1.00  0.00           H  
ATOM    971 HH12 ARG    65      68.397 104.159  63.490  1.00  0.00           H  
ATOM    972  NH2 ARG    65      66.097 104.316  64.449  1.00  0.00           N  
ATOM    973 HH21 ARG    65      65.177 104.293  64.890  1.00  0.00           H  
ATOM    974 HH22 ARG    65      66.254 104.893  63.624  1.00  0.00           H  
ATOM    975  C   ARG    65      66.706 103.747  71.322  1.00  0.00           C  
ATOM    976  O   ARG    65      67.720 104.351  71.488  1.00  0.00           O  
ATOM    977  N   SER    66      65.569 104.025  71.919  1.00  0.00           N  
ATOM    978  H   SER    66      64.750 103.419  71.867  1.00  0.00           H  
ATOM    979  CA  SER    66      65.349 105.268  72.747  1.00  0.00           C  
ATOM    980  HA  SER    66      66.357 105.539  73.059  1.00  0.00           H  
ATOM    981  CB  SER    66      64.747 106.418  71.926  1.00  0.00           C  
ATOM    982  HB2 SER    66      65.259 106.500  70.966  1.00  0.00           H  
ATOM    983  HB3 SER    66      63.698 106.215  71.711  1.00  0.00           H  
ATOM    984  OG  SER    66      64.868 107.610  72.635  1.00  0.00           O  
ATOM    985  HG  SER    66      65.157 108.324  72.029  1.00  0.00           H  
ATOM    986  C   SER    66      64.566 105.070  74.043  1.00  0.00           C  
ATOM    987  O   SER    66      63.341 104.920  73.972  1.00  0.00           O  
ATOM    988  N   VAL    67      65.275 105.186  75.225  1.00  0.00           N  
ATOM    989  H   VAL    67      66.252 105.473  75.271  1.00  0.00           H  
ATOM    990  CA  VAL    67      64.671 104.902  76.537  1.00  0.00           C  
ATOM    991  HA  VAL    67      64.261 103.893  76.494  1.00  0.00           H  
ATOM    992  CB  VAL    67      65.736 104.898  77.640  1.00  0.00           C  
ATOM    993  HB  VAL    67      66.195 105.881  77.534  1.00  0.00           H  
ATOM    994  CG1 VAL    67      65.083 104.763  79.062  1.00  0.00           C  
ATOM    995 HG11 VAL    67      65.864 104.764  79.823  1.00  0.00           H  
ATOM    996 HG12 VAL    67      64.409 105.602  79.234  1.00  0.00           H  
ATOM    997 HG13 VAL    67      64.523 103.830  79.119  1.00  0.00           H  
ATOM    998  CG2 VAL    67      66.918 103.992  77.472  1.00  0.00           C  
ATOM    999 HG21 VAL    67      67.583 104.100  78.330  1.00  0.00           H  
ATOM   1000 HG22 VAL    67      66.578 102.960  77.404  1.00  0.00           H  
ATOM   1001 HG23 VAL    67      67.454 104.259  76.562  1.00  0.00           H  
ATOM   1002  C   VAL    67      63.422 105.781  76.859  1.00  0.00           C  
ATOM   1003  O   VAL    67      62.447 105.203  77.310  1.00  0.00           O  
ATOM   1004  N   PRO    68      63.409 107.144  76.573  1.00  0.00           N  
ATOM   1005  CD  PRO    68      64.485 108.018  76.281  1.00  0.00           C  
ATOM   1006  HD2 PRO    68      64.678 108.073  75.210  1.00  0.00           H  
ATOM   1007  HD3 PRO    68      65.410 107.688  76.755  1.00  0.00           H  
ATOM   1008  CG  PRO    68      64.019 109.353  76.835  1.00  0.00           C  
ATOM   1009  HG2 PRO    68      64.555 110.194  76.397  1.00  0.00           H  
ATOM   1010  HG3 PRO    68      64.146 109.421  77.915  1.00  0.00           H  
ATOM   1011  CB  PRO    68      62.528 109.323  76.418  1.00  0.00           C  
ATOM   1012  HB2 PRO    68      62.397 109.574  75.366  1.00  0.00           H  
ATOM   1013  HB3 PRO    68      61.933 110.032  76.993  1.00  0.00           H  
ATOM   1014  CA  PRO    68      62.139 107.922  76.700  1.00  0.00           C  
ATOM   1015  HA  PRO    68      61.720 107.780  77.695  1.00  0.00           H  
ATOM   1016  C   PRO    68      60.983 107.457  75.778  1.00  0.00           C  
ATOM   1017  O   PRO    68      59.771 107.510  76.094  1.00  0.00           O  
ATOM   1018  N   GLU    69      61.256 106.895  74.620  1.00  0.00           N  
ATOM   1019  H   GLU    69      62.193 106.892  74.220  1.00  0.00           H  
ATOM   1020  CA  GLU    69      60.257 106.210  73.765  1.00  0.00           C  
ATOM   1021  HA  GLU    69      59.395 106.872  73.677  1.00  0.00           H  
ATOM   1022  CB  GLU    69      60.809 105.975  72.244  1.00  0.00           C  
ATOM   1023  HB2 GLU    69      61.571 105.196  72.240  1.00  0.00           H  
ATOM   1024  HB3 GLU    69      59.998 105.631  71.602  1.00  0.00           H  
ATOM   1025  CG  GLU    69      61.398 107.291  71.692  1.00  0.00           C  
ATOM   1026  HG2 GLU    69      62.237 107.590  72.322  1.00  0.00           H  
ATOM   1027  HG3 GLU    69      61.799 107.105  70.696  1.00  0.00           H  
ATOM   1028  CD  GLU    69      60.407 108.450  71.613  1.00  0.00           C  
ATOM   1029  OE1 GLU    69      59.291 108.347  71.120  1.00  0.00           O  
ATOM   1030  OE2 GLU    69      60.829 109.593  71.937  1.00  0.00           O  
ATOM   1031  C   GLU    69      59.746 104.916  74.418  1.00  0.00           C  
ATOM   1032  O   GLU    69      58.631 104.483  74.184  1.00  0.00           O  
ATOM   1033  N   ILE    70      60.563 104.244  75.211  1.00  0.00           N  
ATOM   1034  H   ILE    70      61.511 104.569  75.399  1.00  0.00           H  
ATOM   1035  CA  ILE    70      60.251 102.979  75.918  1.00  0.00           C  
ATOM   1036  HA  ILE    70      59.568 102.414  75.283  1.00  0.00           H  
ATOM   1037  CB  ILE    70      61.526 102.191  76.146  1.00  0.00           C  
ATOM   1038  HB  ILE    70      62.242 102.856  76.628  1.00  0.00           H  
ATOM   1039  CG2 ILE    70      61.230 100.934  77.068  1.00  0.00           C  
ATOM   1040 HG21 ILE    70      62.152 100.373  77.226  1.00  0.00           H  
ATOM   1041 HG22 ILE    70      60.842 101.270  78.030  1.00  0.00           H  
ATOM   1042 HG23 ILE    70      60.494 100.292  76.584  1.00  0.00           H  
ATOM   1043  CG1 ILE    70      62.108 101.698  74.838  1.00  0.00           C  
ATOM   1044 HG12 ILE    70      61.380 101.013  74.406  1.00  0.00           H  
ATOM   1045 HG13 ILE    70      62.168 102.562  74.175  1.00  0.00           H  
ATOM   1046  CD1 ILE    70      63.457 101.002  74.775  1.00  0.00           C  
ATOM   1047 HD11 ILE    70      63.680 100.734  73.742  1.00  0.00           H  
ATOM   1048 HD12 ILE    70      64.230 101.671  75.152  1.00  0.00           H  
ATOM   1049 HD13 ILE    70      63.429 100.099  75.386  1.00  0.00           H  
ATOM   1050  C   ILE    70      59.531 103.206  77.255  1.00  0.00           C  
ATOM   1051  O   ILE    70      58.564 102.476  77.537  1.00  0.00           O  
ATOM   1052  N   GLU    71      59.888 104.321  77.986  1.00  0.00           N  
ATOM   1053  H   GLU    71      60.614 104.948  77.642  1.00  0.00           H  
ATOM   1054  CA  GLU    71      59.367 104.784  79.252  1.00  0.00           C  
ATOM   1055  HA  GLU    71      59.525 103.999  79.992  1.00  0.00           H  
ATOM   1056  CB  GLU    71      60.138 106.015  79.713  1.00  0.00           C  
ATOM   1057  HB2 GLU    71      61.189 105.928  79.442  1.00  0.00           H  
ATOM   1058  HB3 GLU    71      59.754 106.908  79.219  1.00  0.00           H  
ATOM   1059  CG  GLU    71      59.990 106.131  81.179  1.00  0.00           C  
ATOM   1060  HG2 GLU    71      58.970 106.411  81.440  1.00  0.00           H  
ATOM   1061  HG3 GLU    71      60.193 105.175  81.662  1.00  0.00           H  
ATOM   1062  CD  GLU    71      60.981 107.198  81.663  1.00  0.00           C  
ATOM   1063  OE1 GLU    71      60.531 108.368  81.518  1.00  0.00           O  
ATOM   1064  OE2 GLU    71      62.055 107.050  82.285  1.00  0.00           O  
ATOM   1065  C   GLU    71      57.774 104.997  79.235  1.00  0.00           C  
ATOM   1066  O   GLU    71      57.033 104.237  79.915  1.00  0.00           O  
ATOM   1067  N   ALA    72      57.291 105.950  78.383  1.00  0.00           N  
ATOM   1068  H   ALA    72      57.928 106.538  77.845  1.00  0.00           H  
ATOM   1069  CA  ALA    72      55.912 106.275  78.107  1.00  0.00           C  
ATOM   1070  HA  ALA    72      55.262 106.335  78.979  1.00  0.00           H  
ATOM   1071  CB  ALA    72      56.002 107.627  77.476  1.00  0.00           C  
ATOM   1072  HB1 ALA    72      54.999 107.977  77.223  1.00  0.00           H  
ATOM   1073  HB2 ALA    72      56.463 108.325  78.175  1.00  0.00           H  
ATOM   1074  HB3 ALA    72      56.605 107.567  76.571  1.00  0.00           H  
ATOM   1075  C   ALA    72      55.213 105.192  77.371  1.00  0.00           C  
ATOM   1076  O   ALA    72      54.022 105.093  77.356  1.00  0.00           O  
ATOM   1077  N   LEU    73      55.925 104.289  76.718  1.00  0.00           N  
ATOM   1078  H   LEU    73      56.933 104.355  76.569  1.00  0.00           H  
ATOM   1079  CA  LEU    73      55.300 103.086  76.139  1.00  0.00           C  
ATOM   1080  HA  LEU    73      54.459 103.461  75.556  1.00  0.00           H  
ATOM   1081  CB  LEU    73      56.178 102.302  75.141  1.00  0.00           C  
ATOM   1082  HB2 LEU    73      56.391 102.938  74.281  1.00  0.00           H  
ATOM   1083  HB3 LEU    73      57.133 102.073  75.613  1.00  0.00           H  
ATOM   1084  CG  LEU    73      55.510 100.940  74.629  1.00  0.00           C  
ATOM   1085  HG  LEU    73      55.061 100.340  75.421  1.00  0.00           H  
ATOM   1086  CD1 LEU    73      54.376 101.334  73.616  1.00  0.00           C  
ATOM   1087 HD11 LEU    73      53.894 100.432  73.242  1.00  0.00           H  
ATOM   1088 HD12 LEU    73      53.638 101.958  74.121  1.00  0.00           H  
ATOM   1089 HD13 LEU    73      54.809 101.886  72.783  1.00  0.00           H  
ATOM   1090  CD2 LEU    73      56.622 100.132  73.981  1.00  0.00           C  
ATOM   1091 HD21 LEU    73      56.219  99.189  73.612  1.00  0.00           H  
ATOM   1092 HD22 LEU    73      57.043 100.697  73.149  1.00  0.00           H  
ATOM   1093 HD23 LEU    73      57.403  99.932  74.715  1.00  0.00           H  
ATOM   1094  C   LEU    73      54.823 102.160  77.239  1.00  0.00           C  
ATOM   1095  O   LEU    73      53.715 101.561  77.188  1.00  0.00           O  
ATOM   1096  N   VAL    74      55.628 102.031  78.290  1.00  0.00           N  
ATOM   1097  H   VAL    74      56.498 102.551  78.399  1.00  0.00           H  
ATOM   1098  CA  VAL    74      55.329 101.109  79.408  1.00  0.00           C  
ATOM   1099  HA  VAL    74      54.972 100.155  79.020  1.00  0.00           H  
ATOM   1100  CB  VAL    74      56.642 100.843  80.243  1.00  0.00           C  
ATOM   1101  HB  VAL    74      57.146 101.792  80.422  1.00  0.00           H  
ATOM   1102  CG1 VAL    74      56.426 100.193  81.643  1.00  0.00           C  
ATOM   1103 HG11 VAL    74      57.391 100.054  82.132  1.00  0.00           H  
ATOM   1104 HG12 VAL    74      55.801 100.844  82.254  1.00  0.00           H  
ATOM   1105 HG13 VAL    74      55.937  99.227  81.525  1.00  0.00           H  
ATOM   1106  CG2 VAL    74      57.382  99.752  79.380  1.00  0.00           C  
ATOM   1107 HG21 VAL    74      58.321  99.481  79.864  1.00  0.00           H  
ATOM   1108 HG22 VAL    74      56.751  98.867  79.293  1.00  0.00           H  
ATOM   1109 HG23 VAL    74      57.587 100.151  78.387  1.00  0.00           H  
ATOM   1110  C   VAL    74      54.245 101.715  80.279  1.00  0.00           C  
ATOM   1111  O   VAL    74      53.327 100.968  80.602  1.00  0.00           O  
ATOM   1112  N   ALA    75      54.278 103.013  80.533  1.00  0.00           N  
ATOM   1113  H   ALA    75      55.059 103.596  80.236  1.00  0.00           H  
ATOM   1114  CA  ALA    75      53.244 103.786  81.246  1.00  0.00           C  
ATOM   1115  HA  ALA    75      52.960 103.350  82.204  1.00  0.00           H  
ATOM   1116  CB  ALA    75      53.863 105.123  81.439  1.00  0.00           C  
ATOM   1117  HB1 ALA    75      53.166 105.775  81.965  1.00  0.00           H  
ATOM   1118  HB2 ALA    75      54.777 105.020  82.024  1.00  0.00           H  
ATOM   1119  HB3 ALA    75      54.102 105.557  80.467  1.00  0.00           H  
ATOM   1120  C   ALA    75      51.918 103.808  80.473  1.00  0.00           C  
ATOM   1121  O   ALA    75      50.888 103.913  81.148  1.00  0.00           O  
ATOM   1122  N   ALA    76      51.947 103.746  79.124  1.00  0.00           N  
ATOM   1123  H   ALA    76      52.802 103.658  78.576  1.00  0.00           H  
ATOM   1124  CA  ALA    76      50.720 103.800  78.328  1.00  0.00           C  
ATOM   1125  HA  ALA    76      50.145 104.627  78.744  1.00  0.00           H  
ATOM   1126  CB  ALA    76      50.943 104.117  76.835  1.00  0.00           C  
ATOM   1127  HB1 ALA    76      49.983 104.139  76.320  1.00  0.00           H  
ATOM   1128  HB2 ALA    76      51.427 105.090  76.739  1.00  0.00           H  
ATOM   1129  HB3 ALA    76      51.576 103.350  76.391  1.00  0.00           H  
ATOM   1130  C   ALA    76      49.930 102.444  78.447  1.00  0.00           C  
ATOM   1131  O   ALA    76      48.775 102.365  78.832  1.00  0.00           O  
ATOM   1132  N   VAL    77      50.599 101.272  78.203  1.00  0.00           N  
ATOM   1133  H   VAL    77      51.577 101.253  77.918  1.00  0.00           H  
ATOM   1134  CA  VAL    77      49.999  99.900  78.319  1.00  0.00           C  
ATOM   1135  HA  VAL    77      49.159  99.933  77.626  1.00  0.00           H  
ATOM   1136  CB  VAL    77      50.792  98.702  77.722  1.00  0.00           C  
ATOM   1137  HB  VAL    77      50.927  98.902  76.659  1.00  0.00           H  
ATOM   1138  CG1 VAL    77      52.124  98.545  78.567  1.00  0.00           C  
ATOM   1139 HG11 VAL    77      52.708  97.712  78.174  1.00  0.00           H  
ATOM   1140 HG12 VAL    77      52.710  99.461  78.496  1.00  0.00           H  
ATOM   1141 HG13 VAL    77      51.873  98.354  79.610  1.00  0.00           H  
ATOM   1142  CG2 VAL    77      50.051  97.319  77.958  1.00  0.00           C  
ATOM   1143 HG21 VAL    77      50.641  96.511  77.525  1.00  0.00           H  
ATOM   1144 HG22 VAL    77      49.933  97.147  79.028  1.00  0.00           H  
ATOM   1145 HG23 VAL    77      49.069  97.346  77.485  1.00  0.00           H  
ATOM   1146  C   VAL    77      49.468  99.647  79.730  1.00  0.00           C  
ATOM   1147  O   VAL    77      48.357  99.102  79.925  1.00  0.00           O  
ATOM   1148  N   VAL    78      50.143 100.127  80.834  1.00  0.00           N  
ATOM   1149  H   VAL    78      51.011 100.662  80.803  1.00  0.00           H  
ATOM   1150  CA  VAL    78      49.600  99.869  82.195  1.00  0.00           C  
ATOM   1151  HA  VAL    78      49.393  98.799  82.158  1.00  0.00           H  
ATOM   1152  CB  VAL    78      50.545  99.982  83.373  1.00  0.00           C  
ATOM   1153  HB  VAL    78      49.923  99.879  84.262  1.00  0.00           H  
ATOM   1154  CG1 VAL    78      51.607  98.900  83.301  1.00  0.00           C  
ATOM   1155 HG11 VAL    78      52.281  98.993  84.154  1.00  0.00           H  
ATOM   1156 HG12 VAL    78      51.131  97.920  83.320  1.00  0.00           H  
ATOM   1157 HG13 VAL    78      52.176  99.009  82.378  1.00  0.00           H  
ATOM   1158  CG2 VAL    78      51.290 101.369  83.435  1.00  0.00           C  
ATOM   1159 HG21 VAL    78      51.952 101.388  84.301  1.00  0.00           H  
ATOM   1160 HG22 VAL    78      51.877 101.508  82.528  1.00  0.00           H  
ATOM   1161 HG23 VAL    78      50.558 102.171  83.521  1.00  0.00           H  
ATOM   1162  C   VAL    78      48.314 100.658  82.445  1.00  0.00           C  
ATOM   1163  O   VAL    78      47.414 100.126  83.064  1.00  0.00           O  
ATOM   1164  N   GLU    79      48.225 101.889  81.976  1.00  0.00           N  
ATOM   1165  H   GLU    79      49.012 102.336  81.506  1.00  0.00           H  
ATOM   1166  CA  GLU    79      47.083 102.751  82.044  1.00  0.00           C  
ATOM   1167  HA  GLU    79      46.776 102.849  83.085  1.00  0.00           H  
ATOM   1168  CB  GLU    79      47.406 104.217  81.682  1.00  0.00           C  
ATOM   1169  HB2 GLU    79      48.423 104.451  82.002  1.00  0.00           H  
ATOM   1170  HB3 GLU    79      47.381 104.334  80.598  1.00  0.00           H  
ATOM   1171  CG  GLU    79      46.426 105.219  82.325  1.00  0.00           C  
ATOM   1172  HG2 GLU    79      46.423 106.140  81.741  1.00  0.00           H  
ATOM   1173  HG3 GLU    79      45.418 104.809  82.279  1.00  0.00           H  
ATOM   1174  CD  GLU    79      46.754 105.545  83.743  1.00  0.00           C  
ATOM   1175  OE1 GLU    79      47.327 104.746  84.514  1.00  0.00           O  
ATOM   1176  OE2 GLU    79      46.541 106.693  84.154  1.00  0.00           O  
ATOM   1177  C   GLU    79      45.840 102.098  81.342  1.00  0.00           C  
ATOM   1178  O   GLU    79      44.727 102.124  81.884  1.00  0.00           O  
ATOM   1179  N   ARG    80      46.201 101.533  80.119  1.00  0.00           N  
ATOM   1180  H   ARG    80      47.165 101.369  79.828  1.00  0.00           H  
ATOM   1181  CA  ARG    80      45.181 101.123  79.133  1.00  0.00           C  
ATOM   1182  HA  ARG    80      44.337 101.812  79.147  1.00  0.00           H  
ATOM   1183  CB  ARG    80      45.764 101.196  77.711  1.00  0.00           C  
ATOM   1184  HB2 ARG    80      46.008 102.231  77.471  1.00  0.00           H  
ATOM   1185  HB3 ARG    80      46.694 100.630  77.671  1.00  0.00           H  
ATOM   1186  CG  ARG    80      44.804 100.657  76.686  1.00  0.00           C  
ATOM   1187  HG2 ARG    80      45.318 100.507  75.737  1.00  0.00           H  
ATOM   1188  HG3 ARG    80      44.426  99.685  77.003  1.00  0.00           H  
ATOM   1189  CD  ARG    80      43.642 101.631  76.501  1.00  0.00           C  
ATOM   1190  HD2 ARG    80      43.001 101.613  77.381  1.00  0.00           H  
ATOM   1191  HD3 ARG    80      44.026 102.647  76.407  1.00  0.00           H  
ATOM   1192  NE  ARG    80      42.879 101.295  75.340  1.00  0.00           N  
ATOM   1193  HE  ARG    80      43.177 101.741  74.473  1.00  0.00           H  
ATOM   1194  CZ  ARG    80      41.849 100.491  75.235  1.00  0.00           C  
ATOM   1195  NH1 ARG    80      41.355  99.815  76.227  1.00  0.00           N  
ATOM   1196 HH11 ARG    80      41.771  99.893  77.154  1.00  0.00           H  
ATOM   1197 HH12 ARG    80      40.551  99.206  76.078  1.00  0.00           H  
ATOM   1198  NH2 ARG    80      41.316 100.462  74.064  1.00  0.00           N  
ATOM   1199 HH21 ARG    80      41.701 101.036  73.314  1.00  0.00           H  
ATOM   1200 HH22 ARG    80      40.508  99.864  73.887  1.00  0.00           H  
ATOM   1201  C   ARG    80      44.611  99.726  79.513  1.00  0.00           C  
ATOM   1202  O   ARG    80      43.446  99.474  79.305  1.00  0.00           O  
ATOM   1203  N   TYR    81      45.428  98.832  80.088  1.00  0.00           N  
ATOM   1204  H   TYR    81      46.392  99.005  80.372  1.00  0.00           H  
ATOM   1205  CA  TYR    81      44.913  97.461  80.347  1.00  0.00           C  
ATOM   1206  HA  TYR    81      43.837  97.638  80.356  1.00  0.00           H  
ATOM   1207  CB  TYR    81      45.374  96.523  79.271  1.00  0.00           C  
ATOM   1208  HB2 TYR    81      46.464  96.554  79.250  1.00  0.00           H  
ATOM   1209  HB3 TYR    81      45.090  95.513  79.568  1.00  0.00           H  
ATOM   1210  CG  TYR    81      44.892  96.738  77.889  1.00  0.00           C  
ATOM   1211  CD1 TYR    81      43.535  96.758  77.586  1.00  0.00           C  
ATOM   1212  HD1 TYR    81      42.814  96.691  78.388  1.00  0.00           H  
ATOM   1213  CE1 TYR    81      43.092  96.863  76.285  1.00  0.00           C  
ATOM   1214  HE1 TYR    81      42.047  96.721  76.051  1.00  0.00           H  
ATOM   1215  CZ  TYR    81      44.027  97.162  75.251  1.00  0.00           C  
ATOM   1216  OH  TYR    81      43.595  97.405  74.005  1.00  0.00           O  
ATOM   1217  HH  TYR    81      42.806  96.855  73.819  1.00  0.00           H  
ATOM   1218  CE2 TYR    81      45.392  97.228  75.549  1.00  0.00           C  
ATOM   1219  HE2 TYR    81      46.105  97.459  74.772  1.00  0.00           H  
ATOM   1220  CD2 TYR    81      45.845  96.986  76.905  1.00  0.00           C  
ATOM   1221  HD2 TYR    81      46.898  96.997  77.147  1.00  0.00           H  
ATOM   1222  C   TYR    81      45.180  96.811  81.674  1.00  0.00           C  
ATOM   1223  O   TYR    81      44.566  95.859  82.149  1.00  0.00           O  
ATOM   1224  N   GLY    82      46.110  97.408  82.425  1.00  0.00           N  
ATOM   1225  H   GLY    82      46.530  98.285  82.116  1.00  0.00           H  
ATOM   1226  CA  GLY    82      46.679  96.982  83.732  1.00  0.00           C  
ATOM   1227  HA2 GLY    82      46.780  97.844  84.392  1.00  0.00           H  
ATOM   1228  HA3 GLY    82      45.999  96.285  84.222  1.00  0.00           H  
ATOM   1229  C   GLY    82      48.068  96.308  83.528  1.00  0.00           C  
ATOM   1230  O   GLY    82      48.692  96.340  82.435  1.00  0.00           O  
ATOM   1231  N   PRO    83      48.584  95.612  84.591  1.00  0.00           N  
ATOM   1232  CD  PRO    83      48.008  95.583  85.863  1.00  0.00           C  
ATOM   1233  HD2 PRO    83      46.998  95.176  85.843  1.00  0.00           H  
ATOM   1234  HD3 PRO    83      47.942  96.580  86.302  1.00  0.00           H  
ATOM   1235  CG  PRO    83      48.999  94.656  86.660  1.00  0.00           C  
ATOM   1236  HG2 PRO    83      48.660  93.620  86.649  1.00  0.00           H  
ATOM   1237  HG3 PRO    83      49.066  94.959  87.705  1.00  0.00           H  
ATOM   1238  CB  PRO    83      50.329  94.794  85.972  1.00  0.00           C  
ATOM   1239  HB2 PRO    83      50.921  93.883  86.053  1.00  0.00           H  
ATOM   1240  HB3 PRO    83      50.922  95.601  86.404  1.00  0.00           H  
ATOM   1241  CA  PRO    83      49.954  95.084  84.559  1.00  0.00           C  
ATOM   1242  HA  PRO    83      50.591  95.847  84.115  1.00  0.00           H  
ATOM   1243  C   PRO    83      50.241  93.927  83.603  1.00  0.00           C  
ATOM   1244  O   PRO    83      49.523  92.916  83.710  1.00  0.00           O  
ATOM   1245  N   VAL    84      51.357  93.967  82.834  1.00  0.00           N  
ATOM   1246  H   VAL    84      52.150  94.584  83.007  1.00  0.00           H  
ATOM   1247  CA  VAL    84      51.507  93.087  81.652  1.00  0.00           C  
ATOM   1248  HA  VAL    84      50.482  92.937  81.315  1.00  0.00           H  
ATOM   1249  CB  VAL    84      52.290  93.732  80.508  1.00  0.00           C  
ATOM   1250  HB  VAL    84      51.721  93.204  79.743  1.00  0.00           H  
ATOM   1251  CG1 VAL    84      52.181  95.225  80.367  1.00  0.00           C  
ATOM   1252 HG11 VAL    84      52.783  95.554  79.520  1.00  0.00           H  
ATOM   1253 HG12 VAL    84      51.140  95.499  80.201  1.00  0.00           H  
ATOM   1254 HG13 VAL    84      52.542  95.703  81.278  1.00  0.00           H  
ATOM   1255  CG2 VAL    84      53.748  93.403  80.292  1.00  0.00           C  
ATOM   1256 HG21 VAL    84      54.123  93.960  79.434  1.00  0.00           H  
ATOM   1257 HG22 VAL    84      54.318  93.675  81.181  1.00  0.00           H  
ATOM   1258 HG23 VAL    84      53.856  92.334  80.106  1.00  0.00           H  
ATOM   1259  C   VAL    84      52.097  91.696  81.977  1.00  0.00           C  
ATOM   1260  O   VAL    84      53.131  91.550  82.613  1.00  0.00           O  
ATOM   1261  N   ASP    85      51.316  90.622  81.724  1.00  0.00           N  
ATOM   1262  H   ASP    85      50.380  90.712  81.328  1.00  0.00           H  
ATOM   1263  CA  ASP    85      51.692  89.240  81.974  1.00  0.00           C  
ATOM   1264  HA  ASP    85      52.171  89.168  82.950  1.00  0.00           H  
ATOM   1265  CB  ASP    85      50.417  88.416  81.935  1.00  0.00           C  
ATOM   1266  HB2 ASP    85      49.983  88.504  80.940  1.00  0.00           H  
ATOM   1267  HB3 ASP    85      50.682  87.369  82.077  1.00  0.00           H  
ATOM   1268  CG  ASP    85      49.363  88.775  82.942  1.00  0.00           C  
ATOM   1269  OD1 ASP    85      49.372  88.180  84.051  1.00  0.00           O  
ATOM   1270  OD2 ASP    85      48.434  89.560  82.648  1.00  0.00           O  
ATOM   1271  C   ASP    85      52.740  88.715  81.024  1.00  0.00           C  
ATOM   1272  O   ASP    85      53.492  87.851  81.451  1.00  0.00           O  
ATOM   1273  N   VAL    86      52.771  89.284  79.795  1.00  0.00           N  
ATOM   1274  H   VAL    86      52.192  90.099  79.597  1.00  0.00           H  
ATOM   1275  CA  VAL    86      53.567  88.892  78.587  1.00  0.00           C  
ATOM   1276  HA  VAL    86      54.405  88.297  78.948  1.00  0.00           H  
ATOM   1277  CB  VAL    86      52.716  88.021  77.596  1.00  0.00           C  
ATOM   1278  HB  VAL    86      51.883  88.635  77.257  1.00  0.00           H  
ATOM   1279  CG1 VAL    86      53.542  87.628  76.334  1.00  0.00           C  
ATOM   1280 HG11 VAL    86      52.925  87.025  75.668  1.00  0.00           H  
ATOM   1281 HG12 VAL    86      53.863  88.531  75.813  1.00  0.00           H  
ATOM   1282 HG13 VAL    86      54.418  87.054  76.636  1.00  0.00           H  
ATOM   1283  CG2 VAL    86      52.090  86.791  78.291  1.00  0.00           C  
ATOM   1284 HG21 VAL    86      51.510  86.219  77.566  1.00  0.00           H  
ATOM   1285 HG22 VAL    86      52.881  86.163  78.701  1.00  0.00           H  
ATOM   1286 HG23 VAL    86      51.436  87.122  79.097  1.00  0.00           H  
ATOM   1287  C   VAL    86      54.133  90.136  77.835  1.00  0.00           C  
ATOM   1288  O   VAL    86      53.399  91.063  77.565  1.00  0.00           O  
ATOM   1289  N   LEU    87      55.412  89.974  77.459  1.00  0.00           N  
ATOM   1290  H   LEU    87      55.964  89.193  77.812  1.00  0.00           H  
ATOM   1291  CA  LEU    87      56.200  90.825  76.541  1.00  0.00           C  
ATOM   1292  HA  LEU    87      55.567  91.586  76.084  1.00  0.00           H  
ATOM   1293  CB  LEU    87      57.253  91.732  77.236  1.00  0.00           C  
ATOM   1294  HB2 LEU    87      56.726  92.599  77.631  1.00  0.00           H  
ATOM   1295  HB3 LEU    87      57.646  91.180  78.090  1.00  0.00           H  
ATOM   1296  CG  LEU    87      58.446  92.247  76.440  1.00  0.00           C  
ATOM   1297  HG  LEU    87      58.820  91.345  75.955  1.00  0.00           H  
ATOM   1298  CD1 LEU    87      58.058  93.316  75.362  1.00  0.00           C  
ATOM   1299 HD11 LEU    87      58.954  93.640  74.831  1.00  0.00           H  
ATOM   1300 HD12 LEU    87      57.354  92.880  74.652  1.00  0.00           H  
ATOM   1301 HD13 LEU    87      57.595  94.174  75.851  1.00  0.00           H  
ATOM   1302  CD2 LEU    87      59.537  92.854  77.296  1.00  0.00           C  
ATOM   1303 HD21 LEU    87      60.351  93.200  76.658  1.00  0.00           H  
ATOM   1304 HD22 LEU    87      59.132  93.699  77.855  1.00  0.00           H  
ATOM   1305 HD23 LEU    87      59.913  92.105  77.992  1.00  0.00           H  
ATOM   1306  C   LEU    87      56.752  89.881  75.454  1.00  0.00           C  
ATOM   1307  O   LEU    87      57.503  88.919  75.788  1.00  0.00           O  
ATOM   1308  N   VAL    88      56.492  90.180  74.190  1.00  0.00           N  
ATOM   1309  H   VAL    88      55.768  90.809  73.844  1.00  0.00           H  
ATOM   1310  CA  VAL    88      57.372  89.509  73.169  1.00  0.00           C  
ATOM   1311  HA  VAL    88      58.055  88.779  73.603  1.00  0.00           H  
ATOM   1312  CB  VAL    88      56.468  88.770  72.197  1.00  0.00           C  
ATOM   1313  HB  VAL    88      55.774  89.567  71.924  1.00  0.00           H  
ATOM   1314  CG1 VAL    88      57.113  88.299  70.918  1.00  0.00           C  
ATOM   1315 HG11 VAL    88      56.372  87.787  70.304  1.00  0.00           H  
ATOM   1316 HG12 VAL    88      57.507  89.156  70.372  1.00  0.00           H  
ATOM   1317 HG13 VAL    88      57.927  87.614  71.152  1.00  0.00           H  
ATOM   1318  CG2 VAL    88      55.654  87.593  72.832  1.00  0.00           C  
ATOM   1319 HG21 VAL    88      55.037  87.123  72.067  1.00  0.00           H  
ATOM   1320 HG22 VAL    88      56.344  86.856  73.245  1.00  0.00           H  
ATOM   1321 HG23 VAL    88      55.016  87.979  73.627  1.00  0.00           H  
ATOM   1322  C   VAL    88      58.258  90.647  72.471  1.00  0.00           C  
ATOM   1323  O   VAL    88      57.719  91.605  71.897  1.00  0.00           O  
ATOM   1324  N   ASN    89      59.611  90.530  72.519  1.00  0.00           N  
ATOM   1325  H   ASN    89      60.044  89.772  73.047  1.00  0.00           H  
ATOM   1326  CA  ASN    89      60.587  91.347  71.912  1.00  0.00           C  
ATOM   1327  HA  ASN    89      60.265  92.387  71.839  1.00  0.00           H  
ATOM   1328  CB  ASN    89      61.866  91.262  72.779  1.00  0.00           C  
ATOM   1329  HB2 ASN    89      62.161  90.219  72.890  1.00  0.00           H  
ATOM   1330  HB3 ASN    89      62.683  91.773  72.271  1.00  0.00           H  
ATOM   1331  CG  ASN    89      61.664  91.869  74.133  1.00  0.00           C  
ATOM   1332  OD1 ASN    89      61.407  93.041  74.227  1.00  0.00           O  
ATOM   1333  ND2 ASN    89      61.785  91.136  75.203  1.00  0.00           N  
ATOM   1334 HD21 ASN    89      61.662  91.554  76.125  1.00  0.00           H  
ATOM   1335 HD22 ASN    89      62.003  90.142  75.118  1.00  0.00           H  
ATOM   1336  C   ASN    89      60.845  90.817  70.505  1.00  0.00           C  
ATOM   1337  O   ASN    89      61.710  90.076  70.218  1.00  0.00           O  
ATOM   1338  N   ASN    90      59.986  91.145  69.539  1.00  0.00           N  
ATOM   1339  H   ASN    90      59.158  91.706  69.744  1.00  0.00           H  
ATOM   1340  CA  ASN    90      60.059  90.791  68.110  1.00  0.00           C  
ATOM   1341  HA  ASN    90      60.478  89.795  67.963  1.00  0.00           H  
ATOM   1342  CB  ASN    90      58.609  90.834  67.595  1.00  0.00           C  
ATOM   1343  HB2 ASN    90      58.086  89.933  67.916  1.00  0.00           H  
ATOM   1344  HB3 ASN    90      58.092  91.681  68.048  1.00  0.00           H  
ATOM   1345  CG  ASN    90      58.523  90.949  66.066  1.00  0.00           C  
ATOM   1346  OD1 ASN    90      58.827  90.051  65.258  1.00  0.00           O  
ATOM   1347  ND2 ASN    90      58.125  92.099  65.570  1.00  0.00           N  
ATOM   1348 HD21 ASN    90      58.076  92.229  64.560  1.00  0.00           H  
ATOM   1349 HD22 ASN    90      57.866  92.862  66.196  1.00  0.00           H  
ATOM   1350  C   ASN    90      61.046  91.715  67.312  1.00  0.00           C  
ATOM   1351  O   ASN    90      61.676  91.154  66.414  1.00  0.00           O  
ATOM   1352  N   ALA    91      61.110  93.002  67.572  1.00  0.00           N  
ATOM   1353  H   ALA    91      60.670  93.421  68.391  1.00  0.00           H  
ATOM   1354  CA  ALA    91      61.837  94.008  66.701  1.00  0.00           C  
ATOM   1355  HA  ALA    91      61.409  94.017  65.698  1.00  0.00           H  
ATOM   1356  CB  ALA    91      61.638  95.433  67.292  1.00  0.00           C  
ATOM   1357  HB1 ALA    91      62.158  96.161  66.669  1.00  0.00           H  
ATOM   1358  HB2 ALA    91      60.575  95.671  67.317  1.00  0.00           H  
ATOM   1359  HB3 ALA    91      62.041  95.466  68.305  1.00  0.00           H  
ATOM   1360  C   ALA    91      63.241  93.626  66.498  1.00  0.00           C  
ATOM   1361  O   ALA    91      63.906  93.239  67.428  1.00  0.00           O  
ATOM   1362  N   GLY    92      63.733  93.813  65.269  1.00  0.00           N  
ATOM   1363  H   GLY    92      63.160  94.115  64.482  1.00  0.00           H  
ATOM   1364  CA  GLY    92      65.124  93.605  64.924  1.00  0.00           C  
ATOM   1365  HA2 GLY    92      65.761  94.089  65.664  1.00  0.00           H  
ATOM   1366  HA3 GLY    92      65.355  92.540  64.952  1.00  0.00           H  
ATOM   1367  C   GLY    92      65.416  94.133  63.608  1.00  0.00           C  
ATOM   1368  O   GLY    92      64.411  94.597  62.944  1.00  0.00           O  
ATOM   1369  N   ARG    93      66.641  94.011  63.133  1.00  0.00           N  
ATOM   1370  H   ARG    93      67.363  93.552  63.688  1.00  0.00           H  
ATOM   1371  CA  ARG    93      67.177  94.464  61.836  1.00  0.00           C  
ATOM   1372  HA  ARG    93      66.449  94.156  61.085  1.00  0.00           H  
ATOM   1373  CB  ARG    93      67.390  95.945  61.954  1.00  0.00           C  
ATOM   1374  HB2 ARG    93      66.519  96.382  62.443  1.00  0.00           H  
ATOM   1375  HB3 ARG    93      68.244  96.119  62.610  1.00  0.00           H  
ATOM   1376  CG  ARG    93      67.628  96.683  60.656  1.00  0.00           C  
ATOM   1377  HG2 ARG    93      68.573  96.337  60.234  1.00  0.00           H  
ATOM   1378  HG3 ARG    93      66.845  96.401  59.954  1.00  0.00           H  
ATOM   1379  CD  ARG    93      67.670  98.174  60.737  1.00  0.00           C  
ATOM   1380  HD2 ARG    93      67.506  98.585  59.741  1.00  0.00           H  
ATOM   1381  HD3 ARG    93      66.844  98.513  61.362  1.00  0.00           H  
ATOM   1382  NE  ARG    93      68.922  98.725  61.274  1.00  0.00           N  
ATOM   1383  HE  ARG    93      68.892  99.056  62.237  1.00  0.00           H  
ATOM   1384  CZ  ARG    93      70.071  98.840  60.661  1.00  0.00           C  
ATOM   1385  NH1 ARG    93      70.435  98.236  59.513  1.00  0.00           N  
ATOM   1386 HH11 ARG    93      69.783  97.616  59.034  1.00  0.00           H  
ATOM   1387 HH12 ARG    93      71.363  98.400  59.123  1.00  0.00           H  
ATOM   1388  NH2 ARG    93      70.956  99.684  61.119  1.00  0.00           N  
ATOM   1389 HH21 ARG    93      70.747 100.244  61.945  1.00  0.00           H  
ATOM   1390 HH22 ARG    93      71.857  99.783  60.649  1.00  0.00           H  
ATOM   1391  C   ARG    93      68.481  93.855  61.396  1.00  0.00           C  
ATOM   1392  O   ARG    93      69.427  93.841  62.179  1.00  0.00           O  
ATOM   1393  N   PRO    94      68.729  93.567  60.071  1.00  0.00           N  
ATOM   1394  CD  PRO    94      67.764  93.602  59.002  1.00  0.00           C  
ATOM   1395  HD2 PRO    94      67.780  94.555  58.474  1.00  0.00           H  
ATOM   1396  HD3 PRO    94      66.748  93.460  59.371  1.00  0.00           H  
ATOM   1397  CG  PRO    94      68.196  92.481  58.132  1.00  0.00           C  
ATOM   1398  HG2 PRO    94      67.884  92.644  57.101  1.00  0.00           H  
ATOM   1399  HG3 PRO    94      67.750  91.540  58.455  1.00  0.00           H  
ATOM   1400  CB  PRO    94      69.694  92.433  58.239  1.00  0.00           C  
ATOM   1401  HB2 PRO    94      70.161  93.016  57.447  1.00  0.00           H  
ATOM   1402  HB3 PRO    94      70.061  91.410  58.142  1.00  0.00           H  
ATOM   1403  CA  PRO    94      70.042  93.025  59.657  1.00  0.00           C  
ATOM   1404  HA  PRO    94      70.453  92.326  60.386  1.00  0.00           H  
ATOM   1405  C   PRO    94      71.138  94.135  59.490  1.00  0.00           C  
ATOM   1406  O   PRO    94      70.835  95.304  59.322  1.00  0.00           O  
ATOM   1407  N   GLY    95      72.409  93.732  59.419  1.00  0.00           N  
ATOM   1408  H   GLY    95      72.690  92.786  59.678  1.00  0.00           H  
ATOM   1409  CA  GLY    95      73.501  94.524  58.994  1.00  0.00           C  
ATOM   1410  HA2 GLY    95      73.258  95.011  58.050  1.00  0.00           H  
ATOM   1411  HA3 GLY    95      73.689  95.313  59.721  1.00  0.00           H  
ATOM   1412  C   GLY    95      74.751  93.667  58.827  1.00  0.00           C  
ATOM   1413  O   GLY    95      74.923  92.848  59.709  1.00  0.00           O  
ATOM   1414  N   GLY    96      75.549  93.905  57.821  1.00  0.00           N  
ATOM   1415  H   GLY    96      75.407  94.673  57.165  1.00  0.00           H  
ATOM   1416  CA  GLY    96      76.738  93.091  57.522  1.00  0.00           C  
ATOM   1417  HA2 GLY    96      77.345  93.006  58.424  1.00  0.00           H  
ATOM   1418  HA3 GLY    96      76.421  92.083  57.254  1.00  0.00           H  
ATOM   1419  C   GLY    96      77.628  93.671  56.360  1.00  0.00           C  
ATOM   1420  O   GLY    96      77.474  94.796  55.874  1.00  0.00           O  
ATOM   1421  N   GLY    97      78.512  92.837  55.834  1.00  0.00           N  
ATOM   1422  H   GLY    97      78.555  91.865  56.139  1.00  0.00           H  
ATOM   1423  CA  GLY    97      79.508  93.115  54.807  1.00  0.00           C  
ATOM   1424  HA2 GLY    97      79.085  92.909  53.824  1.00  0.00           H  
ATOM   1425  HA3 GLY    97      79.767  94.174  54.827  1.00  0.00           H  
ATOM   1426  C   GLY    97      80.743  92.291  55.006  1.00  0.00           C  
ATOM   1427  O   GLY    97      80.844  91.574  55.985  1.00  0.00           O  
ATOM   1428  N   ALA    98      81.876  92.621  54.308  1.00  0.00           N  
ATOM   1429  H   ALA    98      81.828  93.152  53.439  1.00  0.00           H  
ATOM   1430  CA  ALA    98      83.291  92.277  54.683  1.00  0.00           C  
ATOM   1431  HA  ALA    98      83.422  91.199  54.772  1.00  0.00           H  
ATOM   1432  CB  ALA    98      84.225  92.765  53.580  1.00  0.00           C  
ATOM   1433  HB1 ALA    98      85.255  92.520  53.841  1.00  0.00           H  
ATOM   1434  HB2 ALA    98      83.965  92.278  52.640  1.00  0.00           H  
ATOM   1435  HB3 ALA    98      84.125  93.845  53.469  1.00  0.00           H  
ATOM   1436  C   ALA    98      83.618  92.876  56.051  1.00  0.00           C  
ATOM   1437  O   ALA    98      83.693  94.086  56.176  1.00  0.00           O  
ATOM   1438  N   THR    99      83.856  92.064  57.086  1.00  0.00           N  
ATOM   1439  H   THR    99      83.923  91.047  57.016  1.00  0.00           H  
ATOM   1440  CA  THR    99      84.044  92.600  58.437  1.00  0.00           C  
ATOM   1441  HA  THR    99      83.164  93.181  58.706  1.00  0.00           H  
ATOM   1442  CB  THR    99      84.168  91.418  59.423  1.00  0.00           C  
ATOM   1443  HB  THR    99      85.093  90.909  59.152  1.00  0.00           H  
ATOM   1444  CG2 THR    99      84.201  91.809  60.903  1.00  0.00           C  
ATOM   1445 HG21 THR    99      84.289  90.911  61.515  1.00  0.00           H  
ATOM   1446 HG22 THR    99      85.056  92.460  61.088  1.00  0.00           H  
ATOM   1447 HG23 THR    99      83.282  92.335  61.161  1.00  0.00           H  
ATOM   1448  OG1 THR    99      82.945  90.670  59.335  1.00  0.00           O  
ATOM   1449  HG1 THR    99      82.984  89.906  59.947  1.00  0.00           H  
ATOM   1450  C   THR    99      85.143  93.633  58.551  1.00  0.00           C  
ATOM   1451  O   THR    99      84.970  94.629  59.254  1.00  0.00           O  
ATOM   1452  N   ALA   100      86.288  93.440  57.837  1.00  0.00           N  
ATOM   1453  H   ALA   100      86.376  92.689  57.153  1.00  0.00           H  
ATOM   1454  CA  ALA   100      87.514  94.256  57.945  1.00  0.00           C  
ATOM   1455  HA  ALA   100      87.899  94.367  58.958  1.00  0.00           H  
ATOM   1456  CB  ALA   100      88.533  93.526  57.146  1.00  0.00           C  
ATOM   1457  HB1 ALA   100      89.477  94.069  57.176  1.00  0.00           H  
ATOM   1458  HB2 ALA   100      88.675  92.528  57.563  1.00  0.00           H  
ATOM   1459  HB3 ALA   100      88.195  93.442  56.113  1.00  0.00           H  
ATOM   1460  C   ALA   100      87.224  95.735  57.539  1.00  0.00           C  
ATOM   1461  O   ALA   100      87.826  96.684  58.072  1.00  0.00           O  
ATOM   1462  N   GLU   101      86.184  95.930  56.720  1.00  0.00           N  
ATOM   1463  H   GLU   101      85.613  95.141  56.419  1.00  0.00           H  
ATOM   1464  CA  GLU   101      85.692  97.184  56.138  1.00  0.00           C  
ATOM   1465  HA  GLU   101      86.458  97.957  56.130  1.00  0.00           H  
ATOM   1466  CB  GLU   101      85.277  96.810  54.637  1.00  0.00           C  
ATOM   1467  HB2 GLU   101      84.379  96.193  54.659  1.00  0.00           H  
ATOM   1468  HB3 GLU   101      85.020  97.725  54.101  1.00  0.00           H  
ATOM   1469  CG  GLU   101      86.370  96.074  53.870  1.00  0.00           C  
ATOM   1470  HG2 GLU   101      86.489  95.085  54.312  1.00  0.00           H  
ATOM   1471  HG3 GLU   101      86.028  95.927  52.845  1.00  0.00           H  
ATOM   1472  CD  GLU   101      87.761  96.755  53.825  1.00  0.00           C  
ATOM   1473  OE1 GLU   101      87.944  97.963  53.937  1.00  0.00           O  
ATOM   1474  OE2 GLU   101      88.696  96.020  53.562  1.00  0.00           O  
ATOM   1475  C   GLU   101      84.599  97.895  56.992  1.00  0.00           C  
ATOM   1476  O   GLU   101      84.152  98.957  56.593  1.00  0.00           O  
ATOM   1477  N   LEU   102      84.118  97.328  58.130  1.00  0.00           N  
ATOM   1478  H   LEU   102      84.650  96.691  58.723  1.00  0.00           H  
ATOM   1479  CA  LEU   102      82.773  97.600  58.592  1.00  0.00           C  
ATOM   1480  HA  LEU   102      82.069  97.972  57.847  1.00  0.00           H  
ATOM   1481  CB  LEU   102      82.281  96.163  59.131  1.00  0.00           C  
ATOM   1482  HB2 LEU   102      82.430  95.430  58.339  1.00  0.00           H  
ATOM   1483  HB3 LEU   102      82.921  95.870  59.963  1.00  0.00           H  
ATOM   1484  CG  LEU   102      80.836  96.087  59.589  1.00  0.00           C  
ATOM   1485  HG  LEU   102      80.350  96.948  59.129  1.00  0.00           H  
ATOM   1486  CD1 LEU   102      80.228  94.841  59.123  1.00  0.00           C  
ATOM   1487 HD11 LEU   102      79.191  94.795  59.457  1.00  0.00           H  
ATOM   1488 HD12 LEU   102      80.262  94.805  58.034  1.00  0.00           H  
ATOM   1489 HD13 LEU   102      80.779  93.993  59.532  1.00  0.00           H  
ATOM   1490  CD2 LEU   102      80.598  96.282  61.066  1.00  0.00           C  
ATOM   1491 HD21 LEU   102      79.530  96.207  61.275  1.00  0.00           H  
ATOM   1492 HD22 LEU   102      81.132  95.515  61.626  1.00  0.00           H  
ATOM   1493 HD23 LEU   102      80.957  97.266  61.365  1.00  0.00           H  
ATOM   1494  C   LEU   102      82.829  98.717  59.629  1.00  0.00           C  
ATOM   1495  O   LEU   102      83.428  98.622  60.714  1.00  0.00           O  
ATOM   1496  N   ALA   103      82.056  99.816  59.388  1.00  0.00           N  
ATOM   1497  H   ALA   103      81.502  99.900  58.535  1.00  0.00           H  
ATOM   1498  CA  ALA   103      81.902 101.006  60.276  1.00  0.00           C  
ATOM   1499  HA  ALA   103      82.903 101.413  60.422  1.00  0.00           H  
ATOM   1500  CB  ALA   103      80.973 101.987  59.596  1.00  0.00           C  
ATOM   1501  HB1 ALA   103      80.845 102.866  60.229  1.00  0.00           H  
ATOM   1502  HB2 ALA   103      81.399 102.287  58.639  1.00  0.00           H  
ATOM   1503  HB3 ALA   103      80.005 101.515  59.430  1.00  0.00           H  
ATOM   1504  C   ALA   103      81.381 100.699  61.725  1.00  0.00           C  
ATOM   1505  O   ALA   103      80.405  99.990  61.899  1.00  0.00           O  
ATOM   1506  N   ASP   104      81.889 101.473  62.713  1.00  0.00           N  
ATOM   1507  H   ASP   104      82.712 102.066  62.603  1.00  0.00           H  
ATOM   1508  CA  ASP   104      81.278 101.523  64.065  1.00  0.00           C  
ATOM   1509  HA  ASP   104      81.383 100.539  64.522  1.00  0.00           H  
ATOM   1510  CB  ASP   104      81.967 102.598  64.838  1.00  0.00           C  
ATOM   1511  HB2 ASP   104      81.822 103.542  64.313  1.00  0.00           H  
ATOM   1512  HB3 ASP   104      81.475 102.692  65.806  1.00  0.00           H  
ATOM   1513  CG  ASP   104      83.518 102.398  65.085  1.00  0.00           C  
ATOM   1514  OD1 ASP   104      84.180 101.611  64.365  1.00  0.00           O  
ATOM   1515  OD2 ASP   104      83.967 103.109  66.004  1.00  0.00           O  
ATOM   1516  C   ASP   104      79.804 101.873  64.015  1.00  0.00           C  
ATOM   1517  O   ASP   104      79.051 101.157  64.661  1.00  0.00           O  
ATOM   1518  N   GLU   105      79.347 102.844  63.226  1.00  0.00           N  
ATOM   1519  H   GLU   105      79.961 103.436  62.668  1.00  0.00           H  
ATOM   1520  CA  GLU   105      77.964 103.161  63.073  1.00  0.00           C  
ATOM   1521  HA  GLU   105      77.632 103.343  64.096  1.00  0.00           H  
ATOM   1522  CB  GLU   105      77.811 104.365  62.126  1.00  0.00           C  
ATOM   1523  HB2 GLU   105      78.365 104.165  61.209  1.00  0.00           H  
ATOM   1524  HB3 GLU   105      76.760 104.463  61.849  1.00  0.00           H  
ATOM   1525  CG  GLU   105      78.308 105.733  62.734  1.00  0.00           C  
ATOM   1526  HG2 GLU   105      78.089 106.526  62.020  1.00  0.00           H  
ATOM   1527  HG3 GLU   105      77.724 105.942  63.632  1.00  0.00           H  
ATOM   1528  CD  GLU   105      79.787 105.806  63.096  1.00  0.00           C  
ATOM   1529  OE1 GLU   105      80.577 105.145  62.347  1.00  0.00           O  
ATOM   1530  OE2 GLU   105      80.173 106.329  64.182  1.00  0.00           O  
ATOM   1531  C   GLU   105      77.062 102.041  62.472  1.00  0.00           C  
ATOM   1532  O   GLU   105      75.890 101.926  62.958  1.00  0.00           O  
ATOM   1533  N   LEU   106      77.595 101.168  61.618  1.00  0.00           N  
ATOM   1534  H   LEU   106      78.517 101.251  61.189  1.00  0.00           H  
ATOM   1535  CA  LEU   106      76.838 100.002  61.249  1.00  0.00           C  
ATOM   1536  HA  LEU   106      75.794 100.229  61.032  1.00  0.00           H  
ATOM   1537  CB  LEU   106      77.500  99.450  59.965  1.00  0.00           C  
ATOM   1538  HB2 LEU   106      77.443 100.210  59.186  1.00  0.00           H  
ATOM   1539  HB3 LEU   106      78.557  99.275  60.162  1.00  0.00           H  
ATOM   1540  CG  LEU   106      76.871  98.145  59.434  1.00  0.00           C  
ATOM   1541  HG  LEU   106      77.002  97.393  60.210  1.00  0.00           H  
ATOM   1542  CD1 LEU   106      75.377  98.083  59.248  1.00  0.00           C  
ATOM   1543 HD11 LEU   106      75.097  97.100  58.868  1.00  0.00           H  
ATOM   1544 HD12 LEU   106      74.884  98.256  60.205  1.00  0.00           H  
ATOM   1545 HD13 LEU   106      75.066  98.848  58.536  1.00  0.00           H  
ATOM   1546  CD2 LEU   106      77.629  97.847  58.068  1.00  0.00           C  
ATOM   1547 HD21 LEU   106      77.236  96.930  57.627  1.00  0.00           H  
ATOM   1548 HD22 LEU   106      77.474  98.677  57.378  1.00  0.00           H  
ATOM   1549 HD23 LEU   106      78.694  97.728  58.261  1.00  0.00           H  
ATOM   1550  C   LEU   106      76.741  98.988  62.432  1.00  0.00           C  
ATOM   1551  O   LEU   106      75.657  98.447  62.694  1.00  0.00           O  
ATOM   1552  N   TRP   107      77.806  98.730  63.140  1.00  0.00           N  
ATOM   1553  H   TRP   107      78.712  99.156  62.948  1.00  0.00           H  
ATOM   1554  CA  TRP   107      77.830  97.821  64.267  1.00  0.00           C  
ATOM   1555  HA  TRP   107      77.438  96.840  64.000  1.00  0.00           H  
ATOM   1556  CB  TRP   107      79.275  97.663  64.717  1.00  0.00           C  
ATOM   1557  HB2 TRP   107      79.886  97.416  63.849  1.00  0.00           H  
ATOM   1558  HB3 TRP   107      79.630  98.622  65.094  1.00  0.00           H  
ATOM   1559  CG  TRP   107      79.493  96.628  65.765  1.00  0.00           C  
ATOM   1560  CD1 TRP   107      79.306  96.859  67.117  1.00  0.00           C  
ATOM   1561  HD1 TRP   107      79.000  97.785  67.579  1.00  0.00           H  
ATOM   1562  NE1 TRP   107      79.577  95.726  67.725  1.00  0.00           N  
ATOM   1563  HE1 TRP   107      79.521  95.634  68.739  1.00  0.00           H  
ATOM   1564  CE2 TRP   107      79.931  94.690  66.935  1.00  0.00           C  
ATOM   1565  CZ2 TRP   107      80.294  93.345  67.047  1.00  0.00           C  
ATOM   1566  HZ2 TRP   107      80.250  92.873  68.017  1.00  0.00           H  
ATOM   1567  CH2 TRP   107      80.700  92.611  65.980  1.00  0.00           C  
ATOM   1568  HH2 TRP   107      81.093  91.621  66.155  1.00  0.00           H  
ATOM   1569  CZ3 TRP   107      80.634  93.077  64.666  1.00  0.00           C  
ATOM   1570  HZ3 TRP   107      80.839  92.449  63.812  1.00  0.00           H  
ATOM   1571  CE3 TRP   107      80.269  94.460  64.543  1.00  0.00           C  
ATOM   1572  HE3 TRP   107      80.262  94.902  63.559  1.00  0.00           H  
ATOM   1573  CD2 TRP   107      79.919  95.269  65.641  1.00  0.00           C  
ATOM   1574  C   TRP   107      76.973  98.384  65.358  1.00  0.00           C  
ATOM   1575  O   TRP   107      76.004  97.659  65.735  1.00  0.00           O  
ATOM   1576  N   LEU   108      77.254  99.595  65.863  1.00  0.00           N  
ATOM   1577  H   LEU   108      77.982 100.214  65.506  1.00  0.00           H  
ATOM   1578  CA  LEU   108      76.478 100.137  67.042  1.00  0.00           C  
ATOM   1579  HA  LEU   108      76.645  99.479  67.894  1.00  0.00           H  
ATOM   1580  CB  LEU   108      76.981 101.491  67.407  1.00  0.00           C  
ATOM   1581  HB2 LEU   108      76.993 102.100  66.502  1.00  0.00           H  
ATOM   1582  HB3 LEU   108      76.259 101.945  68.087  1.00  0.00           H  
ATOM   1583  CG  LEU   108      78.427 101.591  68.087  1.00  0.00           C  
ATOM   1584  HG  LEU   108      79.021 100.761  67.706  1.00  0.00           H  
ATOM   1585  CD1 LEU   108      79.021 102.961  67.717  1.00  0.00           C  
ATOM   1586 HD11 LEU   108      80.010 103.061  68.166  1.00  0.00           H  
ATOM   1587 HD12 LEU   108      79.105 103.040  66.633  1.00  0.00           H  
ATOM   1588 HD13 LEU   108      78.371 103.752  68.091  1.00  0.00           H  
ATOM   1589  CD2 LEU   108      78.433 101.418  69.578  1.00  0.00           C  
ATOM   1590 HD21 LEU   108      79.455 101.501  69.949  1.00  0.00           H  
ATOM   1591 HD22 LEU   108      77.818 102.191  70.036  1.00  0.00           H  
ATOM   1592 HD23 LEU   108      78.034 100.438  69.833  1.00  0.00           H  
ATOM   1593  C   LEU   108      74.971 100.117  66.794  1.00  0.00           C  
ATOM   1594  O   LEU   108      74.286  99.688  67.701  1.00  0.00           O  
ATOM   1595  N   ASP   109      74.380 100.611  65.732  1.00  0.00           N  
ATOM   1596  H   ASP   109      74.867 100.948  64.902  1.00  0.00           H  
ATOM   1597  CA  ASP   109      72.920 100.710  65.679  1.00  0.00           C  
ATOM   1598  HA  ASP   109      72.481 101.165  66.567  1.00  0.00           H  
ATOM   1599  CB  ASP   109      72.650 101.532  64.436  1.00  0.00           C  
ATOM   1600  HB2 ASP   109      73.119 102.512  64.515  1.00  0.00           H  
ATOM   1601  HB3 ASP   109      73.073 101.046  63.557  1.00  0.00           H  
ATOM   1602  CG  ASP   109      71.169 101.667  64.298  1.00  0.00           C  
ATOM   1603  OD1 ASP   109      70.630 102.550  65.037  1.00  0.00           O  
ATOM   1604  OD2 ASP   109      70.488 101.069  63.421  1.00  0.00           O  
ATOM   1605  C   ASP   109      72.327  99.329  65.567  1.00  0.00           C  
ATOM   1606  O   ASP   109      71.261  99.182  66.168  1.00  0.00           O  
ATOM   1607  N   VAL   110      72.827  98.421  64.777  1.00  0.00           N  
ATOM   1608  H   VAL   110      73.552  98.657  64.100  1.00  0.00           H  
ATOM   1609  CA  VAL   110      72.467  96.982  64.715  1.00  0.00           C  
ATOM   1610  HA  VAL   110      71.468  96.936  64.281  1.00  0.00           H  
ATOM   1611  CB  VAL   110      73.368  96.221  63.823  1.00  0.00           C  
ATOM   1612  HB  VAL   110      74.344  96.409  64.270  1.00  0.00           H  
ATOM   1613  CG1 VAL   110      73.221  94.712  63.803  1.00  0.00           C  
ATOM   1614 HG11 VAL   110      73.944  94.285  63.108  1.00  0.00           H  
ATOM   1615 HG12 VAL   110      73.402  94.316  64.802  1.00  0.00           H  
ATOM   1616 HG13 VAL   110      72.211  94.449  63.486  1.00  0.00           H  
ATOM   1617  CG2 VAL   110      73.274  96.721  62.399  1.00  0.00           C  
ATOM   1618 HG21 VAL   110      73.947  96.144  61.765  1.00  0.00           H  
ATOM   1619 HG22 VAL   110      72.251  96.609  62.040  1.00  0.00           H  
ATOM   1620 HG23 VAL   110      73.557  97.774  62.365  1.00  0.00           H  
ATOM   1621  C   VAL   110      72.388  96.347  66.099  1.00  0.00           C  
ATOM   1622  O   VAL   110      71.393  95.651  66.463  1.00  0.00           O  
ATOM   1623  N   VAL   111      73.366  96.661  66.936  1.00  0.00           N  
ATOM   1624  H   VAL   111      74.171  97.221  66.657  1.00  0.00           H  
ATOM   1625  CA  VAL   111      73.408  96.238  68.374  1.00  0.00           C  
ATOM   1626  HA  VAL   111      73.142  95.181  68.368  1.00  0.00           H  
ATOM   1627  CB  VAL   111      74.808  96.488  68.955  1.00  0.00           C  
ATOM   1628  HB  VAL   111      75.042  97.543  68.812  1.00  0.00           H  
ATOM   1629  CG1 VAL   111      74.978  96.348  70.459  1.00  0.00           C  
ATOM   1630 HG11 VAL   111      76.015  96.551  70.728  1.00  0.00           H  
ATOM   1631 HG12 VAL   111      74.325  97.057  70.967  1.00  0.00           H  
ATOM   1632 HG13 VAL   111      74.718  95.333  70.762  1.00  0.00           H  
ATOM   1633  CG2 VAL   111      75.729  95.520  68.208  1.00  0.00           C  
ATOM   1634 HG21 VAL   111      76.752  95.639  68.570  1.00  0.00           H  
ATOM   1635 HG22 VAL   111      75.400  94.496  68.383  1.00  0.00           H  
ATOM   1636 HG23 VAL   111      75.696  95.736  67.141  1.00  0.00           H  
ATOM   1637  C   VAL   111      72.409  96.995  69.278  1.00  0.00           C  
ATOM   1638  O   VAL   111      71.840  96.414  70.154  1.00  0.00           O  
ATOM   1639  N   GLU   112      72.233  98.283  69.025  1.00  0.00           N  
ATOM   1640  H   GLU   112      72.814  98.778  68.349  1.00  0.00           H  
ATOM   1641  CA  GLU   112      71.226  99.163  69.642  1.00  0.00           C  
ATOM   1642  HA  GLU   112      71.433  99.153  70.713  1.00  0.00           H  
ATOM   1643  CB  GLU   112      71.334 100.576  69.112  1.00  0.00           C  
ATOM   1644  HB2 GLU   112      72.385 100.859  69.053  1.00  0.00           H  
ATOM   1645  HB3 GLU   112      70.936 100.612  68.098  1.00  0.00           H  
ATOM   1646  CG  GLU   112      70.581 101.588  69.991  1.00  0.00           C  
ATOM   1647  HG2 GLU   112      70.180 102.368  69.343  1.00  0.00           H  
ATOM   1648  HG3 GLU   112      69.728 101.080  70.442  1.00  0.00           H  
ATOM   1649  CD  GLU   112      71.393 102.273  71.127  1.00  0.00           C  
ATOM   1650  OE1 GLU   112      72.388 101.697  71.600  1.00  0.00           O  
ATOM   1651  OE2 GLU   112      70.950 103.340  71.585  1.00  0.00           O  
ATOM   1652  C   GLU   112      69.790  98.658  69.410  1.00  0.00           C  
ATOM   1653  O   GLU   112      68.956  98.692  70.310  1.00  0.00           O  
ATOM   1654  N   THR   113      69.535  98.017  68.286  1.00  0.00           N  
ATOM   1655  H   THR   113      70.293  97.861  67.621  1.00  0.00           H  
ATOM   1656  CA  THR   113      68.286  97.446  67.765  1.00  0.00           C  
ATOM   1657  HA  THR   113      67.539  98.081  68.243  1.00  0.00           H  
ATOM   1658  CB  THR   113      68.163  97.509  66.239  1.00  0.00           C  
ATOM   1659  HB  THR   113      68.863  96.715  65.978  1.00  0.00           H  
ATOM   1660  CG2 THR   113      66.694  97.317  65.755  1.00  0.00           C  
ATOM   1661 HG21 THR   113      66.661  97.371  64.667  1.00  0.00           H  
ATOM   1662 HG22 THR   113      66.328  96.344  66.082  1.00  0.00           H  
ATOM   1663 HG23 THR   113      66.068  98.102  66.176  1.00  0.00           H  
ATOM   1664  OG1 THR   113      68.536  98.730  65.576  1.00  0.00           O  
ATOM   1665  HG1 THR   113      69.480  98.926  65.759  1.00  0.00           H  
ATOM   1666  C   THR   113      68.058  95.988  68.136  1.00  0.00           C  
ATOM   1667  O   THR   113      67.138  95.750  68.911  1.00  0.00           O  
ATOM   1668  N   ASN   114      68.878  95.044  67.636  1.00  0.00           N  
ATOM   1669  H   ASN   114      69.652  95.224  66.995  1.00  0.00           H  
ATOM   1670  CA  ASN   114      68.694  93.664  68.002  1.00  0.00           C  
ATOM   1671  HA  ASN   114      67.629  93.468  67.875  1.00  0.00           H  
ATOM   1672  CB  ASN   114      69.577  92.801  67.099  1.00  0.00           C  
ATOM   1673  HB2 ASN   114      70.612  93.121  67.219  1.00  0.00           H  
ATOM   1674  HB3 ASN   114      69.521  91.768  67.444  1.00  0.00           H  
ATOM   1675  CG  ASN   114      69.225  92.838  65.617  1.00  0.00           C  
ATOM   1676  OD1 ASN   114      68.204  92.302  65.173  1.00  0.00           O  
ATOM   1677  ND2 ASN   114      70.019  93.540  64.874  1.00  0.00           N  
ATOM   1678 HD21 ASN   114      69.812  93.667  63.884  1.00  0.00           H  
ATOM   1679 HD22 ASN   114      70.852  93.967  65.280  1.00  0.00           H  
ATOM   1680  C   ASN   114      69.009  93.318  69.454  1.00  0.00           C  
ATOM   1681  O   ASN   114      68.331  92.403  69.911  1.00  0.00           O  
ATOM   1682  N   LEU   115      69.965  93.927  70.112  1.00  0.00           N  
ATOM   1683  H   LEU   115      70.494  94.713  69.738  1.00  0.00           H  
ATOM   1684  CA  LEU   115      70.367  93.520  71.478  1.00  0.00           C  
ATOM   1685  HA  LEU   115      69.824  92.598  71.679  1.00  0.00           H  
ATOM   1686  CB  LEU   115      71.923  93.260  71.559  1.00  0.00           C  
ATOM   1687  HB2 LEU   115      72.146  92.330  71.037  1.00  0.00           H  
ATOM   1688  HB3 LEU   115      72.437  94.058  71.024  1.00  0.00           H  
ATOM   1689  CG  LEU   115      72.496  93.175  72.972  1.00  0.00           C  
ATOM   1690  HG  LEU   115      72.112  93.963  73.619  1.00  0.00           H  
ATOM   1691  CD1 LEU   115      72.144  91.817  73.524  1.00  0.00           C  
ATOM   1692 HD11 LEU   115      72.539  91.721  74.535  1.00  0.00           H  
ATOM   1693 HD12 LEU   115      71.059  91.704  73.547  1.00  0.00           H  
ATOM   1694 HD13 LEU   115      72.575  91.043  72.891  1.00  0.00           H  
ATOM   1695  CD2 LEU   115      74.063  93.264  72.835  1.00  0.00           C  
ATOM   1696 HD21 LEU   115      74.519  93.206  73.823  1.00  0.00           H  
ATOM   1697 HD22 LEU   115      74.422  92.439  72.221  1.00  0.00           H  
ATOM   1698 HD23 LEU   115      74.333  94.210  72.364  1.00  0.00           H  
ATOM   1699  C   LEU   115      69.977  94.535  72.547  1.00  0.00           C  
ATOM   1700  O   LEU   115      69.244  94.208  73.459  1.00  0.00           O  
ATOM   1701  N   THR   116      70.527  95.798  72.581  1.00  0.00           N  
ATOM   1702  H   THR   116      71.111  96.188  71.840  1.00  0.00           H  
ATOM   1703  CA  THR   116      70.304  96.702  73.725  1.00  0.00           C  
ATOM   1704  HA  THR   116      70.537  96.153  74.638  1.00  0.00           H  
ATOM   1705  CB  THR   116      71.224  97.938  73.503  1.00  0.00           C  
ATOM   1706  HB  THR   116      70.979  98.322  72.512  1.00  0.00           H  
ATOM   1707  CG2 THR   116      70.989  99.004  74.556  1.00  0.00           C  
ATOM   1708 HG21 THR   116      71.649  99.852  74.369  1.00  0.00           H  
ATOM   1709 HG22 THR   116      69.951  99.336  74.514  1.00  0.00           H  
ATOM   1710 HG23 THR   116      71.199  98.593  75.544  1.00  0.00           H  
ATOM   1711  OG1 THR   116      72.602  97.576  73.580  1.00  0.00           O  
ATOM   1712  HG1 THR   116      73.159  98.371  73.434  1.00  0.00           H  
ATOM   1713  C   THR   116      68.846  97.163  73.909  1.00  0.00           C  
ATOM   1714  O   THR   116      68.457  97.408  75.042  1.00  0.00           O  
ATOM   1715  N   GLY   117      68.037  97.200  72.838  1.00  0.00           N  
ATOM   1716  H   GLY   117      68.433  97.117  71.902  1.00  0.00           H  
ATOM   1717  CA  GLY   117      66.588  97.349  72.775  1.00  0.00           C  
ATOM   1718  HA2 GLY   117      66.328  98.287  73.264  1.00  0.00           H  
ATOM   1719  HA3 GLY   117      66.309  97.449  71.726  1.00  0.00           H  
ATOM   1720  C   GLY   117      65.727  96.254  73.382  1.00  0.00           C  
ATOM   1721  O   GLY   117      64.814  96.585  74.038  1.00  0.00           O  
ATOM   1722  N   VAL   118      66.062  94.975  73.245  1.00  0.00           N  
ATOM   1723  H   VAL   118      66.745  94.664  72.555  1.00  0.00           H  
ATOM   1724  CA  VAL   118      65.513  93.863  74.044  1.00  0.00           C  
ATOM   1725  HA  VAL   118      64.450  93.818  73.810  1.00  0.00           H  
ATOM   1726  CB  VAL   118      65.998  92.437  73.669  1.00  0.00           C  
ATOM   1727  HB  VAL   118      67.060  92.397  73.914  1.00  0.00           H  
ATOM   1728  CG1 VAL   118      65.295  91.284  74.480  1.00  0.00           C  
ATOM   1729 HG11 VAL   118      65.689  90.320  74.158  1.00  0.00           H  
ATOM   1730 HG12 VAL   118      65.488  91.418  75.544  1.00  0.00           H  
ATOM   1731 HG13 VAL   118      64.220  91.314  74.299  1.00  0.00           H  
ATOM   1732  CG2 VAL   118      65.722  92.208  72.183  1.00  0.00           C  
ATOM   1733 HG21 VAL   118      66.058  91.210  71.901  1.00  0.00           H  
ATOM   1734 HG22 VAL   118      64.654  92.300  71.993  1.00  0.00           H  
ATOM   1735 HG23 VAL   118      66.261  92.952  71.595  1.00  0.00           H  
ATOM   1736  C   VAL   118      65.745  94.168  75.510  1.00  0.00           C  
ATOM   1737  O   VAL   118      64.755  94.207  76.275  1.00  0.00           O  
ATOM   1738  N   PHE   119      66.994  94.367  75.969  1.00  0.00           N  
ATOM   1739  H   PHE   119      67.804  94.313  75.351  1.00  0.00           H  
ATOM   1740  CA  PHE   119      67.371  94.676  77.341  1.00  0.00           C  
ATOM   1741  HA  PHE   119      67.021  93.841  77.948  1.00  0.00           H  
ATOM   1742  CB  PHE   119      68.940  94.748  77.493  1.00  0.00           C  
ATOM   1743  HB2 PHE   119      69.329  93.739  77.635  1.00  0.00           H  
ATOM   1744  HB3 PHE   119      69.370  95.127  76.567  1.00  0.00           H  
ATOM   1745  CG  PHE   119      69.417  95.647  78.679  1.00  0.00           C  
ATOM   1746  CD1 PHE   119      69.287  95.185  79.977  1.00  0.00           C  
ATOM   1747  HD1 PHE   119      68.983  94.162  80.150  1.00  0.00           H  
ATOM   1748  CE1 PHE   119      69.552  96.051  81.109  1.00  0.00           C  
ATOM   1749  HE1 PHE   119      69.437  95.680  82.118  1.00  0.00           H  
ATOM   1750  CZ  PHE   119      69.951  97.347  80.892  1.00  0.00           C  
ATOM   1751  HZ  PHE   119      70.059  98.035  81.717  1.00  0.00           H  
ATOM   1752  CE2 PHE   119      70.217  97.767  79.568  1.00  0.00           C  
ATOM   1753  HE2 PHE   119      70.633  98.748  79.393  1.00  0.00           H  
ATOM   1754  CD2 PHE   119      69.952  96.931  78.488  1.00  0.00           C  
ATOM   1755  HD2 PHE   119      70.160  97.275  77.486  1.00  0.00           H  
ATOM   1756  C   PHE   119      66.634  95.888  77.953  1.00  0.00           C  
ATOM   1757  O   PHE   119      66.073  95.665  78.966  1.00  0.00           O  
ATOM   1758  N   ARG   120      66.615  97.094  77.314  1.00  0.00           N  
ATOM   1759  H   ARG   120      67.110  97.254  76.437  1.00  0.00           H  
ATOM   1760  CA  ARG   120      65.889  98.302  77.801  1.00  0.00           C  
ATOM   1761  HA  ARG   120      66.219  98.570  78.805  1.00  0.00           H  
ATOM   1762  CB  ARG   120      66.223  99.435  76.829  1.00  0.00           C  
ATOM   1763  HB2 ARG   120      66.034  99.073  75.819  1.00  0.00           H  
ATOM   1764  HB3 ARG   120      65.521 100.250  77.013  1.00  0.00           H  
ATOM   1765  CG  ARG   120      67.635 100.019  76.861  1.00  0.00           C  
ATOM   1766  HG2 ARG   120      67.819 100.448  77.845  1.00  0.00           H  
ATOM   1767  HG3 ARG   120      68.355  99.212  76.725  1.00  0.00           H  
ATOM   1768  CD  ARG   120      67.875 101.076  75.811  1.00  0.00           C  
ATOM   1769  HD2 ARG   120      67.935 100.604  74.829  1.00  0.00           H  
ATOM   1770  HD3 ARG   120      67.027 101.760  75.785  1.00  0.00           H  
ATOM   1771  NE  ARG   120      69.113 101.835  76.067  1.00  0.00           N  
ATOM   1772  HE  ARG   120      69.390 101.958  77.041  1.00  0.00           H  
ATOM   1773  CZ  ARG   120      69.909 102.382  75.125  1.00  0.00           C  
ATOM   1774  NH1 ARG   120      69.687 102.202  73.804  1.00  0.00           N  
ATOM   1775 HH11 ARG   120      68.897 101.638  73.492  1.00  0.00           H  
ATOM   1776 HH12 ARG   120      70.310 102.630  73.119  1.00  0.00           H  
ATOM   1777  NH2 ARG   120      70.897 103.191  75.481  1.00  0.00           N  
ATOM   1778 HH21 ARG   120      71.054 103.400  76.468  1.00  0.00           H  
ATOM   1779 HH22 ARG   120      71.499 103.604  74.769  1.00  0.00           H  
ATOM   1780  C   ARG   120      64.424  98.072  77.990  1.00  0.00           C  
ATOM   1781  O   ARG   120      63.803  98.424  78.960  1.00  0.00           O  
ATOM   1782  N   VAL   121      63.710  97.425  77.021  1.00  0.00           N  
ATOM   1783  H   VAL   121      64.137  97.083  76.160  1.00  0.00           H  
ATOM   1784  CA  VAL   121      62.229  97.139  77.100  1.00  0.00           C  
ATOM   1785  HA  VAL   121      61.687  98.017  77.456  1.00  0.00           H  
ATOM   1786  CB  VAL   121      61.713  96.837  75.664  1.00  0.00           C  
ATOM   1787  HB  VAL   121      62.276  95.958  75.353  1.00  0.00           H  
ATOM   1788  CG1 VAL   121      60.244  96.550  75.646  1.00  0.00           C  
ATOM   1789 HG11 VAL   121      59.927  96.344  74.623  1.00  0.00           H  
ATOM   1790 HG12 VAL   121      60.036  95.683  76.271  1.00  0.00           H  
ATOM   1791 HG13 VAL   121      59.700  97.413  76.028  1.00  0.00           H  
ATOM   1792  CG2 VAL   121      61.979  97.975  74.671  1.00  0.00           C  
ATOM   1793 HG21 VAL   121      61.592  97.698  73.689  1.00  0.00           H  
ATOM   1794 HG22 VAL   121      61.479  98.882  75.014  1.00  0.00           H  
ATOM   1795 HG23 VAL   121      63.052  98.155  74.602  1.00  0.00           H  
ATOM   1796  C   VAL   121      61.877  96.069  78.195  1.00  0.00           C  
ATOM   1797  O   VAL   121      61.052  96.339  79.063  1.00  0.00           O  
ATOM   1798  N   THR   122      62.449  94.866  78.172  1.00  0.00           N  
ATOM   1799  H   THR   122      63.029  94.537  77.399  1.00  0.00           H  
ATOM   1800  CA  THR   122      62.300  93.870  79.276  1.00  0.00           C  
ATOM   1801  HA  THR   122      61.231  93.684  79.379  1.00  0.00           H  
ATOM   1802  CB  THR   122      63.127  92.591  78.909  1.00  0.00           C  
ATOM   1803  HB  THR   122      64.181  92.869  78.965  1.00  0.00           H  
ATOM   1804  CG2 THR   122      62.937  91.447  79.924  1.00  0.00           C  
ATOM   1805 HG21 THR   122      63.533  90.588  79.618  1.00  0.00           H  
ATOM   1806 HG22 THR   122      63.256  91.778  80.911  1.00  0.00           H  
ATOM   1807 HG23 THR   122      61.885  91.163  79.959  1.00  0.00           H  
ATOM   1808  OG1 THR   122      62.864  92.184  77.612  1.00  0.00           O  
ATOM   1809  HG1 THR   122      63.447  92.671  76.992  1.00  0.00           H  
ATOM   1810  C   THR   122      62.846  94.364  80.632  1.00  0.00           C  
ATOM   1811  O   THR   122      62.232  93.987  81.626  1.00  0.00           O  
ATOM   1812  N   LYS   123      63.868  95.222  80.681  1.00  0.00           N  
ATOM   1813  H   LYS   123      64.477  95.405  79.884  1.00  0.00           H  
ATOM   1814  CA  LYS   123      64.234  96.013  81.913  1.00  0.00           C  
ATOM   1815  HA  LYS   123      64.493  95.335  82.727  1.00  0.00           H  
ATOM   1816  CB  LYS   123      65.423  96.898  81.551  1.00  0.00           C  
ATOM   1817  HB2 LYS   123      66.256  96.283  81.214  1.00  0.00           H  
ATOM   1818  HB3 LYS   123      65.159  97.560  80.725  1.00  0.00           H  
ATOM   1819  CG  LYS   123      65.858  97.762  82.829  1.00  0.00           C  
ATOM   1820  HG2 LYS   123      64.990  98.316  83.186  1.00  0.00           H  
ATOM   1821  HG3 LYS   123      66.151  97.079  83.627  1.00  0.00           H  
ATOM   1822  CD  LYS   123      66.993  98.742  82.592  1.00  0.00           C  
ATOM   1823  HD2 LYS   123      67.942  98.211  82.665  1.00  0.00           H  
ATOM   1824  HD3 LYS   123      66.922  99.129  81.575  1.00  0.00           H  
ATOM   1825  CE  LYS   123      67.004  99.893  83.549  1.00  0.00           C  
ATOM   1826  HE2 LYS   123      66.126 100.521  83.399  1.00  0.00           H  
ATOM   1827  HE3 LYS   123      66.966  99.532  84.577  1.00  0.00           H  
ATOM   1828  NZ  LYS   123      68.211 100.651  83.326  1.00  0.00           N  
ATOM   1829  HZ1 LYS   123      68.241 101.457  83.981  1.00  0.00           H  
ATOM   1830  HZ2 LYS   123      69.038 100.042  83.488  1.00  0.00           H  
ATOM   1831  HZ3 LYS   123      68.225 101.000  82.346  1.00  0.00           H  
ATOM   1832  C   LYS   123      63.041  96.869  82.422  1.00  0.00           C  
ATOM   1833  O   LYS   123      62.711  96.671  83.594  1.00  0.00           O  
ATOM   1834  N   GLN   124      62.496  97.711  81.578  1.00  0.00           N  
ATOM   1835  H   GLN   124      62.766  97.736  80.594  1.00  0.00           H  
ATOM   1836  CA  GLN   124      61.445  98.717  81.905  1.00  0.00           C  
ATOM   1837  HA  GLN   124      61.683  99.220  82.843  1.00  0.00           H  
ATOM   1838  CB  GLN   124      61.446  99.862  80.879  1.00  0.00           C  
ATOM   1839  HB2 GLN   124      62.471 100.194  80.714  1.00  0.00           H  
ATOM   1840  HB3 GLN   124      61.073  99.489  79.926  1.00  0.00           H  
ATOM   1841  CG  GLN   124      60.584 101.072  81.326  1.00  0.00           C  
ATOM   1842  HG2 GLN   124      60.272 101.598  80.425  1.00  0.00           H  
ATOM   1843  HG3 GLN   124      59.683 100.674  81.793  1.00  0.00           H  
ATOM   1844  CD  GLN   124      61.149 102.078  82.248  1.00  0.00           C  
ATOM   1845  OE1 GLN   124      62.319 102.278  82.404  1.00  0.00           O  
ATOM   1846  NE2 GLN   124      60.372 102.727  83.026  1.00  0.00           N  
ATOM   1847 HE21 GLN   124      59.362 102.608  82.953  1.00  0.00           H  
ATOM   1848 HE22 GLN   124      60.762 103.364  83.720  1.00  0.00           H  
ATOM   1849  C   GLN   124      60.102  98.056  82.234  1.00  0.00           C  
ATOM   1850  O   GLN   124      59.429  98.464  83.166  1.00  0.00           O  
ATOM   1851  N   VAL   125      59.749  96.984  81.507  1.00  0.00           N  
ATOM   1852  H   VAL   125      60.195  96.782  80.611  1.00  0.00           H  
ATOM   1853  CA  VAL   125      58.750  95.999  81.841  1.00  0.00           C  
ATOM   1854  HA  VAL   125      57.806  96.546  81.817  1.00  0.00           H  
ATOM   1855  CB  VAL   125      58.507  94.886  80.789  1.00  0.00           C  
ATOM   1856  HB  VAL   125      59.466  94.484  80.460  1.00  0.00           H  
ATOM   1857  CG1 VAL   125      57.707  93.634  81.297  1.00  0.00           C  
ATOM   1858 HG11 VAL   125      57.594  92.918  80.483  1.00  0.00           H  
ATOM   1859 HG12 VAL   125      58.248  93.166  82.120  1.00  0.00           H  
ATOM   1860 HG13 VAL   125      56.721  93.949  81.643  1.00  0.00           H  
ATOM   1861  CG2 VAL   125      57.647  95.597  79.722  1.00  0.00           C  
ATOM   1862 HG21 VAL   125      57.411  94.899  78.919  1.00  0.00           H  
ATOM   1863 HG22 VAL   125      56.723  95.951  80.178  1.00  0.00           H  
ATOM   1864 HG23 VAL   125      58.198  96.445  79.316  1.00  0.00           H  
ATOM   1865  C   VAL   125      58.946  95.470  83.241  1.00  0.00           C  
ATOM   1866  O   VAL   125      57.990  95.566  84.045  1.00  0.00           O  
ATOM   1867  N   LEU   126      60.064  94.859  83.554  1.00  0.00           N  
ATOM   1868  H   LEU   126      60.813  94.634  82.899  1.00  0.00           H  
ATOM   1869  CA  LEU   126      60.300  94.443  84.975  1.00  0.00           C  
ATOM   1870  HA  LEU   126      59.440  93.806  85.183  1.00  0.00           H  
ATOM   1871  CB  LEU   126      61.597  93.508  85.222  1.00  0.00           C  
ATOM   1872  HB2 LEU   126      62.483  94.084  84.952  1.00  0.00           H  
ATOM   1873  HB3 LEU   126      61.666  93.302  86.291  1.00  0.00           H  
ATOM   1874  CG  LEU   126      61.655  92.144  84.461  1.00  0.00           C  
ATOM   1875  HG  LEU   126      61.498  92.350  83.402  1.00  0.00           H  
ATOM   1876  CD1 LEU   126      63.007  91.457  84.552  1.00  0.00           C  
ATOM   1877 HD11 LEU   126      62.976  90.516  84.002  1.00  0.00           H  
ATOM   1878 HD12 LEU   126      63.772  92.104  84.122  1.00  0.00           H  
ATOM   1879 HD13 LEU   126      63.245  91.260  85.597  1.00  0.00           H  
ATOM   1880  CD2 LEU   126      60.562  91.238  84.993  1.00  0.00           C  
ATOM   1881 HD21 LEU   126      60.593  90.283  84.470  1.00  0.00           H  
ATOM   1882 HD22 LEU   126      60.716  91.070  86.060  1.00  0.00           H  
ATOM   1883 HD23 LEU   126      59.590  91.707  84.836  1.00  0.00           H  
ATOM   1884  C   LEU   126      60.275  95.638  85.976  1.00  0.00           C  
ATOM   1885  O   LEU   126      59.845  95.501  87.107  1.00  0.00           O  
ATOM   1886  N   LYS   127      60.877  96.762  85.658  1.00  0.00           N  
ATOM   1887  H   LYS   127      61.275  96.959  84.740  1.00  0.00           H  
ATOM   1888  CA  LYS   127      61.020  97.853  86.642  1.00  0.00           C  
ATOM   1889  HA  LYS   127      61.275  97.525  87.650  1.00  0.00           H  
ATOM   1890  CB  LYS   127      62.180  98.727  86.029  1.00  0.00           C  
ATOM   1891  HB2 LYS   127      63.100  98.144  86.040  1.00  0.00           H  
ATOM   1892  HB3 LYS   127      61.945  98.935  84.985  1.00  0.00           H  
ATOM   1893  CG  LYS   127      62.438 100.071  86.757  1.00  0.00           C  
ATOM   1894  HG2 LYS   127      62.941 100.761  86.081  1.00  0.00           H  
ATOM   1895  HG3 LYS   127      61.487 100.528  87.031  1.00  0.00           H  
ATOM   1896  CD  LYS   127      63.269  99.869  87.980  1.00  0.00           C  
ATOM   1897  HD2 LYS   127      62.972  98.967  88.515  1.00  0.00           H  
ATOM   1898  HD3 LYS   127      64.324  99.758  87.728  1.00  0.00           H  
ATOM   1899  CE  LYS   127      63.027 101.141  88.844  1.00  0.00           C  
ATOM   1900  HE2 LYS   127      63.729 101.921  88.548  1.00  0.00           H  
ATOM   1901  HE3 LYS   127      62.025 101.526  88.654  1.00  0.00           H  
ATOM   1902  NZ  LYS   127      63.187 100.850  90.322  1.00  0.00           N  
ATOM   1903  HZ1 LYS   127      63.019 101.719  90.868  1.00  0.00           H  
ATOM   1904  HZ2 LYS   127      62.500 100.123  90.607  1.00  0.00           H  
ATOM   1905  HZ3 LYS   127      64.151 100.506  90.506  1.00  0.00           H  
ATOM   1906  C   LYS   127      59.687  98.590  86.876  1.00  0.00           C  
ATOM   1907  O   LYS   127      59.452  99.034  88.019  1.00  0.00           O  
ATOM   1908  N   ALA   128      58.798  98.802  85.875  1.00  0.00           N  
ATOM   1909  H   ALA   128      58.906  98.409  84.940  1.00  0.00           H  
ATOM   1910  CA  ALA   128      57.582  99.629  86.037  1.00  0.00           C  
ATOM   1911  HA  ALA   128      57.245  99.506  87.067  1.00  0.00           H  
ATOM   1912  CB  ALA   128      58.004 101.028  85.668  1.00  0.00           C  
ATOM   1913  HB1 ALA   128      57.154 101.702  85.764  1.00  0.00           H  
ATOM   1914  HB2 ALA   128      58.802 101.354  86.334  1.00  0.00           H  
ATOM   1915  HB3 ALA   128      58.364 101.040  84.639  1.00  0.00           H  
ATOM   1916  C   ALA   128      56.318  99.219  85.268  1.00  0.00           C  
ATOM   1917  O   ALA   128      55.256  99.817  85.348  1.00  0.00           O  
ATOM   1918  N   GLY   129      56.414  98.138  84.457  1.00  0.00           N  
ATOM   1919  H   GLY   129      57.309  97.674  84.303  1.00  0.00           H  
ATOM   1920  CA  GLY   129      55.352  97.502  83.728  1.00  0.00           C  
ATOM   1921  HA2 GLY   129      54.639  98.265  83.415  1.00  0.00           H  
ATOM   1922  HA3 GLY   129      55.765  97.062  82.821  1.00  0.00           H  
ATOM   1923  C   GLY   129      54.567  96.368  84.532  1.00  0.00           C  
ATOM   1924  O   GLY   129      53.956  95.449  83.916  1.00  0.00           O  
ATOM   1925  N   GLY   130      54.727  96.382  85.847  1.00  0.00           N  
ATOM   1926  H   GLY   130      55.454  96.941  86.290  1.00  0.00           H  
ATOM   1927  CA  GLY   130      53.924  95.633  86.825  1.00  0.00           C  
ATOM   1928  HA2 GLY   130      54.119  96.054  87.812  1.00  0.00           H  
ATOM   1929  HA3 GLY   130      52.872  95.813  86.603  1.00  0.00           H  
ATOM   1930  C   GLY   130      54.133  94.125  86.910  1.00  0.00           C  
ATOM   1931  O   GLY   130      53.584  93.618  87.833  1.00  0.00           O  
ATOM   1932  N   MET   131      54.943  93.511  86.110  1.00  0.00           N  
ATOM   1933  H   MET   131      55.526  94.040  85.461  1.00  0.00           H  
ATOM   1934  CA  MET   131      55.186  92.013  85.973  1.00  0.00           C  
ATOM   1935  HA  MET   131      54.295  91.387  85.926  1.00  0.00           H  
ATOM   1936  CB  MET   131      55.892  91.771  84.627  1.00  0.00           C  
ATOM   1937  HB2 MET   131      55.255  92.096  83.806  1.00  0.00           H  
ATOM   1938  HB3 MET   131      56.807  92.361  84.575  1.00  0.00           H  
ATOM   1939  CG  MET   131      56.225  90.257  84.476  1.00  0.00           C  
ATOM   1940  HG2 MET   131      56.694  89.917  85.400  1.00  0.00           H  
ATOM   1941  HG3 MET   131      55.287  89.711  84.376  1.00  0.00           H  
ATOM   1942  SD  MET   131      57.286  89.801  83.108  1.00  0.00           S  
ATOM   1943  CE  MET   131      56.223  90.229  81.725  1.00  0.00           C  
ATOM   1944  HE1 MET   131      56.736  90.007  80.790  1.00  0.00           H  
ATOM   1945  HE2 MET   131      55.303  89.650  81.782  1.00  0.00           H  
ATOM   1946  HE3 MET   131      55.986  91.293  81.765  1.00  0.00           H  
ATOM   1947  C   MET   131      55.938  91.612  87.226  1.00  0.00           C  
ATOM   1948  O   MET   131      55.717  90.530  87.746  1.00  0.00           O  
ATOM   1949  N   LEU   132      57.041  92.312  87.600  1.00  0.00           N  
ATOM   1950  H   LEU   132      57.381  93.124  87.086  1.00  0.00           H  
ATOM   1951  CA  LEU   132      57.832  91.991  88.741  1.00  0.00           C  
ATOM   1952  HA  LEU   132      57.824  90.901  88.772  1.00  0.00           H  
ATOM   1953  CB  LEU   132      59.322  92.515  88.562  1.00  0.00           C  
ATOM   1954  HB2 LEU   132      59.642  92.376  87.531  1.00  0.00           H  
ATOM   1955  HB3 LEU   132      59.365  93.585  88.768  1.00  0.00           H  
ATOM   1956  CG  LEU   132      60.309  91.728  89.554  1.00  0.00           C  
ATOM   1957  HG  LEU   132      59.858  91.617  90.540  1.00  0.00           H  
ATOM   1958  CD1 LEU   132      60.612  90.357  89.008  1.00  0.00           C  
ATOM   1959 HD11 LEU   132      61.283  89.834  89.689  1.00  0.00           H  
ATOM   1960 HD12 LEU   132      59.684  89.794  88.908  1.00  0.00           H  
ATOM   1961 HD13 LEU   132      61.087  90.451  88.032  1.00  0.00           H  
ATOM   1962  CD2 LEU   132      61.569  92.511  89.597  1.00  0.00           C  
ATOM   1963 HD21 LEU   132      62.281  92.018  90.260  1.00  0.00           H  
ATOM   1964 HD22 LEU   132      61.993  92.574  88.594  1.00  0.00           H  
ATOM   1965 HD23 LEU   132      61.362  93.513  89.969  1.00  0.00           H  
ATOM   1966  C   LEU   132      57.258  92.383  90.101  1.00  0.00           C  
ATOM   1967  O   LEU   132      57.375  91.729  91.134  1.00  0.00           O  
ATOM   1968  N   GLU   133      56.481  93.497  90.037  1.00  0.00           N  
ATOM   1969  H   GLU   133      56.441  94.087  89.205  1.00  0.00           H  
ATOM   1970  CA  GLU   133      55.616  93.989  91.129  1.00  0.00           C  
ATOM   1971  HA  GLU   133      56.201  94.023  92.048  1.00  0.00           H  
ATOM   1972  CB  GLU   133      55.151  95.442  90.881  1.00  0.00           C  
ATOM   1973  HB2 GLU   133      55.949  96.015  90.408  1.00  0.00           H  
ATOM   1974  HB3 GLU   133      54.302  95.453  90.197  1.00  0.00           H  
ATOM   1975  CG  GLU   133      54.764  96.081  92.208  1.00  0.00           C  
ATOM   1976  HG2 GLU   133      54.245  97.022  92.017  1.00  0.00           H  
ATOM   1977  HG3 GLU   133      54.061  95.430  92.729  1.00  0.00           H  
ATOM   1978  CD  GLU   133      55.933  96.334  93.076  1.00  0.00           C  
ATOM   1979  OE1 GLU   133      55.522  96.780  94.202  1.00  0.00           O  
ATOM   1980  OE2 GLU   133      57.101  96.330  92.635  1.00  0.00           O  
ATOM   1981  C   GLU   133      54.469  93.027  91.365  1.00  0.00           C  
ATOM   1982  O   GLU   133      54.127  92.862  92.473  1.00  0.00           O  
ATOM   1983  N   ARG   134      53.856  92.378  90.336  1.00  0.00           N  
ATOM   1984  H   ARG   134      54.050  92.597  89.358  1.00  0.00           H  
ATOM   1985  CA  ARG   134      52.872  91.316  90.495  1.00  0.00           C  
ATOM   1986  HA  ARG   134      52.106  91.531  91.240  1.00  0.00           H  
ATOM   1987  CB  ARG   134      51.960  91.155  89.291  1.00  0.00           C  
ATOM   1988  HB2 ARG   134      51.419  92.085  89.113  1.00  0.00           H  
ATOM   1989  HB3 ARG   134      52.557  90.958  88.402  1.00  0.00           H  
ATOM   1990  CG  ARG   134      51.004  90.056  89.503  1.00  0.00           C  
ATOM   1991  HG2 ARG   134      51.535  89.144  89.777  1.00  0.00           H  
ATOM   1992  HG3 ARG   134      50.333  90.295  90.328  1.00  0.00           H  
ATOM   1993  CD  ARG   134      50.185  89.827  88.195  1.00  0.00           C  
ATOM   1994  HD2 ARG   134      49.523  88.975  88.349  1.00  0.00           H  
ATOM   1995  HD3 ARG   134      49.550  90.698  88.030  1.00  0.00           H  
ATOM   1996  NE  ARG   134      50.966  89.592  86.989  1.00  0.00           N  
ATOM   1997  HE  ARG   134      51.539  88.748  86.997  1.00  0.00           H  
ATOM   1998  CZ  ARG   134      51.039  90.305  85.899  1.00  0.00           C  
ATOM   1999  NH1 ARG   134      52.060  90.185  85.175  1.00  0.00           N  
ATOM   2000 HH11 ARG   134      52.805  89.543  85.445  1.00  0.00           H  
ATOM   2001 HH12 ARG   134      52.144  90.731  84.318  1.00  0.00           H  
ATOM   2002  NH2 ARG   134      50.081  91.103  85.585  1.00  0.00           N  
ATOM   2003 HH21 ARG   134      49.261  91.179  86.189  1.00  0.00           H  
ATOM   2004 HH22 ARG   134      50.139  91.660  84.733  1.00  0.00           H  
ATOM   2005  C   ARG   134      53.680  90.091  90.994  1.00  0.00           C  
ATOM   2006  O   ARG   134      53.251  89.450  91.923  1.00  0.00           O  
ATOM   2007  N   GLY   135      54.808  89.822  90.350  1.00  0.00           N  
ATOM   2008  H   GLY   135      55.122  90.350  89.535  1.00  0.00           H  
ATOM   2009  CA  GLY   135      55.705  88.759  90.729  1.00  0.00           C  
ATOM   2010  HA2 GLY   135      56.724  89.144  90.785  1.00  0.00           H  
ATOM   2011  HA3 GLY   135      55.446  88.401  91.725  1.00  0.00           H  
ATOM   2012  C   GLY   135      55.653  87.636  89.770  1.00  0.00           C  
ATOM   2013  O   GLY   135      56.397  86.642  89.979  1.00  0.00           O  
ATOM   2014  N   THR   136      54.828  87.766  88.745  1.00  0.00           N  
ATOM   2015  H   THR   136      54.343  88.645  88.561  1.00  0.00           H  
ATOM   2016  CA  THR   136      54.495  86.746  87.774  1.00  0.00           C  
ATOM   2017  HA  THR   136      55.309  86.022  87.820  1.00  0.00           H  
ATOM   2018  CB  THR   136      53.164  86.089  88.134  1.00  0.00           C  
ATOM   2019  HB  THR   136      53.089  85.251  87.440  1.00  0.00           H  
ATOM   2020  CG2 THR   136      53.086  85.599  89.604  1.00  0.00           C  
ATOM   2021 HG21 THR   136      52.112  85.143  89.785  1.00  0.00           H  
ATOM   2022 HG22 THR   136      53.869  84.864  89.786  1.00  0.00           H  
ATOM   2023 HG23 THR   136      53.220  86.445  90.277  1.00  0.00           H  
ATOM   2024  OG1 THR   136      52.080  87.035  88.031  1.00  0.00           O  
ATOM   2025  HG1 THR   136      51.238  86.593  88.264  1.00  0.00           H  
ATOM   2026  C   THR   136      54.445  87.242  86.328  1.00  0.00           C  
ATOM   2027  O   THR   136      54.011  88.423  86.195  1.00  0.00           O  
ATOM   2028  N   GLY   137      54.834  86.355  85.333  1.00  0.00           N  
ATOM   2029  H   GLY   137      55.131  85.395  85.505  1.00  0.00           H  
ATOM   2030  CA  GLY   137      54.842  86.763  83.894  1.00  0.00           C  
ATOM   2031  HA2 GLY   137      53.816  86.871  83.543  1.00  0.00           H  
ATOM   2032  HA3 GLY   137      55.315  87.740  83.797  1.00  0.00           H  
ATOM   2033  C   GLY   137      55.582  85.747  83.006  1.00  0.00           C  
ATOM   2034  O   GLY   137      56.295  84.824  83.380  1.00  0.00           O  
ATOM   2035  N   ARG   138      55.565  85.942  81.662  1.00  0.00           N  
ATOM   2036  H   ARG   138      54.962  86.648  81.240  1.00  0.00           H  
ATOM   2037  CA  ARG   138      56.342  85.235  80.671  1.00  0.00           C  
ATOM   2038  HA  ARG   138      57.088  84.690  81.250  1.00  0.00           H  
ATOM   2039  CB  ARG   138      55.490  84.204  79.846  1.00  0.00           C  
ATOM   2040  HB2 ARG   138      54.784  84.759  79.228  1.00  0.00           H  
ATOM   2041  HB3 ARG   138      56.157  83.672  79.168  1.00  0.00           H  
ATOM   2042  CG  ARG   138      54.681  83.137  80.696  1.00  0.00           C  
ATOM   2043  HG2 ARG   138      54.222  83.577  81.579  1.00  0.00           H  
ATOM   2044  HG3 ARG   138      53.882  82.672  80.118  1.00  0.00           H  
ATOM   2045  CD  ARG   138      55.775  82.152  81.051  1.00  0.00           C  
ATOM   2046  HD2 ARG   138      56.165  81.674  80.152  1.00  0.00           H  
ATOM   2047  HD3 ARG   138      56.609  82.666  81.528  1.00  0.00           H  
ATOM   2048  NE  ARG   138      55.200  81.150  81.957  1.00  0.00           N  
ATOM   2049  HE  ARG   138      55.023  80.246  81.520  1.00  0.00           H  
ATOM   2050  CZ  ARG   138      54.871  81.203  83.241  1.00  0.00           C  
ATOM   2051  NH1 ARG   138      55.302  82.187  84.007  1.00  0.00           N  
ATOM   2052 HH11 ARG   138      55.894  82.917  83.612  1.00  0.00           H  
ATOM   2053 HH12 ARG   138      55.042  82.217  84.992  1.00  0.00           H  
ATOM   2054  NH2 ARG   138      54.075  80.289  83.660  1.00  0.00           N  
ATOM   2055 HH21 ARG   138      53.734  79.576  83.016  1.00  0.00           H  
ATOM   2056 HH22 ARG   138      53.784  80.276  84.638  1.00  0.00           H  
ATOM   2057  C   ARG   138      57.063  86.174  79.696  1.00  0.00           C  
ATOM   2058  O   ARG   138      56.347  87.047  79.210  1.00  0.00           O  
ATOM   2059  N   ILE   139      58.282  85.879  79.355  1.00  0.00           N  
ATOM   2060  H   ILE   139      58.774  85.053  79.696  1.00  0.00           H  
ATOM   2061  CA  ILE   139      59.096  86.723  78.419  1.00  0.00           C  
ATOM   2062  HA  ILE   139      58.391  87.350  77.872  1.00  0.00           H  
ATOM   2063  CB  ILE   139      60.055  87.720  79.212  1.00  0.00           C  
ATOM   2064  HB  ILE   139      60.609  86.955  79.756  1.00  0.00           H  
ATOM   2065  CG2 ILE   139      61.006  88.484  78.374  1.00  0.00           C  
ATOM   2066 HG21 ILE   139      61.610  89.130  79.009  1.00  0.00           H  
ATOM   2067 HG22 ILE   139      61.654  87.793  77.837  1.00  0.00           H  
ATOM   2068 HG23 ILE   139      60.452  89.092  77.659  1.00  0.00           H  
ATOM   2069  CG1 ILE   139      59.486  88.585  80.367  1.00  0.00           C  
ATOM   2070 HG12 ILE   139      59.130  89.530  79.960  1.00  0.00           H  
ATOM   2071 HG13 ILE   139      58.622  88.078  80.796  1.00  0.00           H  
ATOM   2072  CD1 ILE   139      60.512  88.874  81.497  1.00  0.00           C  
ATOM   2073 HD11 ILE   139      60.042  89.484  82.268  1.00  0.00           H  
ATOM   2074 HD12 ILE   139      60.849  87.934  81.932  1.00  0.00           H  
ATOM   2075 HD13 ILE   139      61.366  89.410  81.083  1.00  0.00           H  
ATOM   2076  C   ILE   139      59.785  85.935  77.321  1.00  0.00           C  
ATOM   2077  O   ILE   139      60.506  84.968  77.554  1.00  0.00           O  
ATOM   2078  N   VAL   140      59.511  86.317  76.026  1.00  0.00           N  
ATOM   2079  H   VAL   140      58.944  87.141  75.824  1.00  0.00           H  
ATOM   2080  CA  VAL   140      59.946  85.665  74.837  1.00  0.00           C  
ATOM   2081  HA  VAL   140      60.681  84.935  75.175  1.00  0.00           H  
ATOM   2082  CB  VAL   140      58.839  84.810  74.104  1.00  0.00           C  
ATOM   2083  HB  VAL   140      58.280  85.508  73.482  1.00  0.00           H  
ATOM   2084  CG1 VAL   140      59.561  83.679  73.294  1.00  0.00           C  
ATOM   2085 HG11 VAL   140      58.819  83.071  72.776  1.00  0.00           H  
ATOM   2086 HG12 VAL   140      60.236  84.128  72.565  1.00  0.00           H  
ATOM   2087 HG13 VAL   140      60.132  83.051  73.978  1.00  0.00           H  
ATOM   2088  CG2 VAL   140      57.860  84.171  74.986  1.00  0.00           C  
ATOM   2089 HG21 VAL   140      57.144  83.608  74.388  1.00  0.00           H  
ATOM   2090 HG22 VAL   140      58.374  83.494  75.670  1.00  0.00           H  
ATOM   2091 HG23 VAL   140      57.335  84.934  75.560  1.00  0.00           H  
ATOM   2092  C   VAL   140      60.626  86.635  73.882  1.00  0.00           C  
ATOM   2093  O   VAL   140      59.964  87.481  73.191  1.00  0.00           O  
ATOM   2094  N   ASN   141      61.906  86.435  73.671  1.00  0.00           N  
ATOM   2095  H   ASN   141      62.449  85.710  74.143  1.00  0.00           H  
ATOM   2096  CA  ASN   141      62.674  87.235  72.740  1.00  0.00           C  
ATOM   2097  HA  ASN   141      62.266  88.236  72.595  1.00  0.00           H  
ATOM   2098  CB  ASN   141      64.078  87.357  73.312  1.00  0.00           C  
ATOM   2099  HB2 ASN   141      64.585  86.393  73.282  1.00  0.00           H  
ATOM   2100  HB3 ASN   141      64.672  88.049  72.715  1.00  0.00           H  
ATOM   2101  CG  ASN   141      63.969  87.865  74.779  1.00  0.00           C  
ATOM   2102  OD1 ASN   141      63.304  88.868  74.972  1.00  0.00           O  
ATOM   2103  ND2 ASN   141      64.479  87.231  75.805  1.00  0.00           N  
ATOM   2104 HD21 ASN   141      64.319  87.580  76.750  1.00  0.00           H  
ATOM   2105 HD22 ASN   141      65.037  86.389  75.659  1.00  0.00           H  
ATOM   2106  C   ASN   141      62.662  86.505  71.375  1.00  0.00           C  
ATOM   2107  O   ASN   141      63.027  85.309  71.363  1.00  0.00           O  
ATOM   2108  N   ILE   142      62.436  87.157  70.238  1.00  0.00           N  
ATOM   2109  H   ILE   142      62.275  88.161  70.170  1.00  0.00           H  
ATOM   2110  CA  ILE   142      62.403  86.437  68.960  1.00  0.00           C  
ATOM   2111  HA  ILE   142      62.084  85.404  69.105  1.00  0.00           H  
ATOM   2112  CB  ILE   142      61.394  87.068  67.964  1.00  0.00           C  
ATOM   2113  HB  ILE   142      61.672  88.119  67.895  1.00  0.00           H  
ATOM   2114  CG2 ILE   142      61.534  86.370  66.564  1.00  0.00           C  
ATOM   2115 HG21 ILE   142      60.825  86.813  65.864  1.00  0.00           H  
ATOM   2116 HG22 ILE   142      62.548  86.509  66.189  1.00  0.00           H  
ATOM   2117 HG23 ILE   142      61.326  85.305  66.664  1.00  0.00           H  
ATOM   2118  CG1 ILE   142      59.937  87.147  68.427  1.00  0.00           C  
ATOM   2119 HG12 ILE   142      59.877  87.874  69.237  1.00  0.00           H  
ATOM   2120 HG13 ILE   142      59.338  87.536  67.604  1.00  0.00           H  
ATOM   2121  CD1 ILE   142      59.298  85.840  68.909  1.00  0.00           C  
ATOM   2122 HD11 ILE   142      58.267  86.029  69.209  1.00  0.00           H  
ATOM   2123 HD12 ILE   142      59.311  85.109  68.100  1.00  0.00           H  
ATOM   2124 HD13 ILE   142      59.859  85.452  69.759  1.00  0.00           H  
ATOM   2125  C   ILE   142      63.816  86.546  68.402  1.00  0.00           C  
ATOM   2126  O   ILE   142      64.341  87.573  67.916  1.00  0.00           O  
ATOM   2127  N   ALA   143      64.690  85.540  68.609  1.00  0.00           N  
ATOM   2128  H   ALA   143      64.388  84.653  69.013  1.00  0.00           H  
ATOM   2129  CA  ALA   143      66.141  85.544  68.309  1.00  0.00           C  
ATOM   2130  HA  ALA   143      66.488  86.554  68.526  1.00  0.00           H  
ATOM   2131  CB  ALA   143      66.907  84.540  69.223  1.00  0.00           C  
ATOM   2132  HB1 ALA   143      67.969  84.565  68.980  1.00  0.00           H  
ATOM   2133  HB2 ALA   143      66.766  84.820  70.267  1.00  0.00           H  
ATOM   2134  HB3 ALA   143      66.521  83.534  69.062  1.00  0.00           H  
ATOM   2135  C   ALA   143      66.473  85.277  66.782  1.00  0.00           C  
ATOM   2136  O   ALA   143      65.972  85.944  65.889  1.00  0.00           O  
ATOM   2137  N   SER   144      67.549  84.515  66.410  1.00  0.00           N  
ATOM   2138  H   SER   144      68.175  84.085  67.092  1.00  0.00           H  
ATOM   2139  CA  SER   144      67.932  84.224  65.015  1.00  0.00           C  
ATOM   2140  HA  SER   144      67.030  84.196  64.404  1.00  0.00           H  
ATOM   2141  CB  SER   144      68.913  85.312  64.466  1.00  0.00           C  
ATOM   2142  HB2 SER   144      68.461  86.295  64.596  1.00  0.00           H  
ATOM   2143  HB3 SER   144      69.826  85.301  65.062  1.00  0.00           H  
ATOM   2144  OG  SER   144      69.251  85.137  63.100  1.00  0.00           O  
ATOM   2145  HG  SER   144      69.218  86.003  62.641  1.00  0.00           H  
ATOM   2146  C   SER   144      68.729  82.849  65.005  1.00  0.00           C  
ATOM   2147  O   SER   144      69.150  82.407  66.115  1.00  0.00           O  
ATOM   2148  N   THR   145      69.007  82.284  63.810  1.00  0.00           N  
ATOM   2149  H   THR   145      68.487  82.509  62.962  1.00  0.00           H  
ATOM   2150  CA  THR   145      70.047  81.323  63.594  1.00  0.00           C  
ATOM   2151  HA  THR   145      69.824  80.454  64.213  1.00  0.00           H  
ATOM   2152  CB  THR   145      70.122  80.905  62.070  1.00  0.00           C  
ATOM   2153  HB  THR   145      71.081  80.406  61.934  1.00  0.00           H  
ATOM   2154  CG2 THR   145      69.097  79.880  61.673  1.00  0.00           C  
ATOM   2155 HG21 THR   145      69.210  79.643  60.614  1.00  0.00           H  
ATOM   2156 HG22 THR   145      69.239  78.975  62.264  1.00  0.00           H  
ATOM   2157 HG23 THR   145      68.098  80.276  61.852  1.00  0.00           H  
ATOM   2158  OG1 THR   145      70.110  81.969  61.280  1.00  0.00           O  
ATOM   2159  HG1 THR   145      70.159  81.683  60.344  1.00  0.00           H  
ATOM   2160  C   THR   145      71.424  81.938  63.969  1.00  0.00           C  
ATOM   2161  O   THR   145      72.241  81.309  64.640  1.00  0.00           O  
ATOM   2162  N   GLY   146      71.588  83.179  63.679  1.00  0.00           N  
ATOM   2163  H   GLY   146      70.950  83.631  63.024  1.00  0.00           H  
ATOM   2164  CA  GLY   146      72.630  84.169  64.166  1.00  0.00           C  
ATOM   2165  HA2 GLY   146      73.606  83.847  63.805  1.00  0.00           H  
ATOM   2166  HA3 GLY   146      72.424  85.138  63.713  1.00  0.00           H  
ATOM   2167  C   GLY   146      72.713  84.355  65.705  1.00  0.00           C  
ATOM   2168  O   GLY   146      73.599  85.073  66.218  1.00  0.00           O  
ATOM   2169  N   GLY   147      71.904  83.582  66.482  1.00  0.00           N  
ATOM   2170  H   GLY   147      71.119  83.029  66.135  1.00  0.00           H  
ATOM   2171  CA  GLY   147      72.132  83.502  67.929  1.00  0.00           C  
ATOM   2172  HA2 GLY   147      72.589  84.427  68.279  1.00  0.00           H  
ATOM   2173  HA3 GLY   147      71.177  83.404  68.446  1.00  0.00           H  
ATOM   2174  C   GLY   147      73.029  82.323  68.285  1.00  0.00           C  
ATOM   2175  O   GLY   147      73.445  82.274  69.452  1.00  0.00           O  
ATOM   2176  N   LYS   148      73.305  81.361  67.340  1.00  0.00           N  
ATOM   2177  H   LYS   148      73.032  81.450  66.361  1.00  0.00           H  
ATOM   2178  CA  LYS   148      74.022  80.105  67.642  1.00  0.00           C  
ATOM   2179  HA  LYS   148      74.622  80.205  68.546  1.00  0.00           H  
ATOM   2180  CB  LYS   148      72.957  78.983  67.876  1.00  0.00           C  
ATOM   2181  HB2 LYS   148      72.087  79.173  67.249  1.00  0.00           H  
ATOM   2182  HB3 LYS   148      73.369  78.022  67.567  1.00  0.00           H  
ATOM   2183  CG  LYS   148      72.518  78.903  69.356  1.00  0.00           C  
ATOM   2184  HG2 LYS   148      73.421  78.851  69.965  1.00  0.00           H  
ATOM   2185  HG3 LYS   148      72.020  79.840  69.603  1.00  0.00           H  
ATOM   2186  CD  LYS   148      71.586  77.743  69.797  1.00  0.00           C  
ATOM   2187  HD2 LYS   148      71.998  76.794  69.452  1.00  0.00           H  
ATOM   2188  HD3 LYS   148      71.553  77.699  70.886  1.00  0.00           H  
ATOM   2189  CE  LYS   148      70.147  77.913  69.242  1.00  0.00           C  
ATOM   2190  HE2 LYS   148      69.682  78.803  69.667  1.00  0.00           H  
ATOM   2191  HE3 LYS   148      70.173  78.052  68.162  1.00  0.00           H  
ATOM   2192  NZ  LYS   148      69.347  76.695  69.590  1.00  0.00           N  
ATOM   2193  HZ1 LYS   148      68.589  76.565  68.889  1.00  0.00           H  
ATOM   2194  HZ2 LYS   148      69.967  75.859  69.587  1.00  0.00           H  
ATOM   2195  HZ3 LYS   148      68.929  76.812  70.535  1.00  0.00           H  
ATOM   2196  C   LYS   148      75.017  79.764  66.496  1.00  0.00           C  
ATOM   2197  O   LYS   148      76.163  79.454  66.735  1.00  0.00           O  
ATOM   2198  N   GLN   149      74.494  79.825  65.294  1.00  0.00           N  
ATOM   2199  H   GLN   149      73.497  79.727  65.105  1.00  0.00           H  
ATOM   2200  CA  GLN   149      75.297  80.043  64.117  1.00  0.00           C  
ATOM   2201  HA  GLN   149      76.125  79.338  64.196  1.00  0.00           H  
ATOM   2202  CB  GLN   149      74.590  79.683  62.785  1.00  0.00           C  
ATOM   2203  HB2 GLN   149      73.713  80.324  62.684  1.00  0.00           H  
ATOM   2204  HB3 GLN   149      75.265  79.935  61.967  1.00  0.00           H  
ATOM   2205  CG  GLN   149      74.115  78.153  62.586  1.00  0.00           C  
ATOM   2206  HG2 GLN   149      74.963  77.556  62.249  1.00  0.00           H  
ATOM   2207  HG3 GLN   149      73.801  77.748  63.547  1.00  0.00           H  
ATOM   2208  CD  GLN   149      72.967  78.014  61.580  1.00  0.00           C  
ATOM   2209  OE1 GLN   149      71.851  77.603  61.905  1.00  0.00           O  
ATOM   2210  NE2 GLN   149      73.127  78.670  60.430  1.00  0.00           N  
ATOM   2211 HE21 GLN   149      74.050  79.010  60.161  1.00  0.00           H  
ATOM   2212 HE22 GLN   149      72.325  78.831  59.819  1.00  0.00           H  
ATOM   2213  C   GLN   149      75.886  81.495  64.090  1.00  0.00           C  
ATOM   2214  O   GLN   149      75.310  82.401  64.590  1.00  0.00           O  
ATOM   2215  N   GLY   150      77.071  81.672  63.487  1.00  0.00           N  
ATOM   2216  H   GLY   150      77.797  80.959  63.429  1.00  0.00           H  
ATOM   2217  CA  GLY   150      77.413  82.949  62.848  1.00  0.00           C  
ATOM   2218  HA2 GLY   150      76.986  83.775  63.419  1.00  0.00           H  
ATOM   2219  HA3 GLY   150      78.494  83.086  62.848  1.00  0.00           H  
ATOM   2220  C   GLY   150      76.876  82.980  61.395  1.00  0.00           C  
ATOM   2221  O   GLY   150      77.246  82.181  60.552  1.00  0.00           O  
ATOM   2222  N   VAL   151      76.044  83.943  61.057  1.00  0.00           N  
ATOM   2223  H   VAL   151      75.609  84.582  61.722  1.00  0.00           H  
ATOM   2224  CA  VAL   151      75.667  84.178  59.620  1.00  0.00           C  
ATOM   2225  HA  VAL   151      75.419  83.267  59.075  1.00  0.00           H  
ATOM   2226  CB  VAL   151      74.424  85.125  59.627  1.00  0.00           C  
ATOM   2227  HB  VAL   151      74.685  86.051  60.141  1.00  0.00           H  
ATOM   2228  CG1 VAL   151      73.996  85.504  58.229  1.00  0.00           C  
ATOM   2229 HG11 VAL   151      73.129  86.163  58.279  1.00  0.00           H  
ATOM   2230 HG12 VAL   151      74.814  86.018  57.723  1.00  0.00           H  
ATOM   2231 HG13 VAL   151      73.735  84.603  57.672  1.00  0.00           H  
ATOM   2232  CG2 VAL   151      73.259  84.385  60.357  1.00  0.00           C  
ATOM   2233 HG21 VAL   151      72.377  85.024  60.375  1.00  0.00           H  
ATOM   2234 HG22 VAL   151      73.026  83.461  59.826  1.00  0.00           H  
ATOM   2235 HG23 VAL   151      73.560  84.151  61.378  1.00  0.00           H  
ATOM   2236  C   VAL   151      76.887  84.874  58.968  1.00  0.00           C  
ATOM   2237  O   VAL   151      77.193  85.949  59.525  1.00  0.00           O  
ATOM   2238  N   VAL   152      77.529  84.267  57.961  1.00  0.00           N  
ATOM   2239  H   VAL   152      77.189  83.408  57.526  1.00  0.00           H  
ATOM   2240  CA  VAL   152      78.812  84.778  57.361  1.00  0.00           C  
ATOM   2241  HA  VAL   152      79.469  85.107  58.167  1.00  0.00           H  
ATOM   2242  CB  VAL   152      79.577  83.607  56.558  1.00  0.00           C  
ATOM   2243  HB  VAL   152      79.656  82.742  57.219  1.00  0.00           H  
ATOM   2244  CG1 VAL   152      78.782  83.249  55.355  1.00  0.00           C  
ATOM   2245 HG11 VAL   152      79.290  82.456  54.804  1.00  0.00           H  
ATOM   2246 HG12 VAL   152      77.794  82.903  55.660  1.00  0.00           H  
ATOM   2247 HG13 VAL   152      78.676  84.126  54.715  1.00  0.00           H  
ATOM   2248  CG2 VAL   152      81.045  83.965  56.191  1.00  0.00           C  
ATOM   2249 HG21 VAL   152      81.499  83.132  55.654  1.00  0.00           H  
ATOM   2250 HG22 VAL   152      81.056  84.852  55.560  1.00  0.00           H  
ATOM   2251 HG23 VAL   152      81.610  84.159  57.103  1.00  0.00           H  
ATOM   2252  C   VAL   152      78.524  86.014  56.434  1.00  0.00           C  
ATOM   2253  O   VAL   152      77.450  86.203  55.939  1.00  0.00           O  
ATOM   2254  N   HIE   153      79.339  86.983  56.627  1.00  0.00           N  
ATOM   2255  H   HIE   153      80.073  86.782  57.290  1.00  0.00           H  
ATOM   2256  CA  HIE   153      79.199  88.373  56.135  1.00  0.00           C  
ATOM   2257  HA  HIE   153      80.007  88.969  56.558  1.00  0.00           H  
ATOM   2258  CB  HIE   153      79.257  88.488  54.575  1.00  0.00           C  
ATOM   2259  HB2 HIE   153      78.497  87.733  54.374  1.00  0.00           H  
ATOM   2260  HB3 HIE   153      78.960  89.431  54.117  1.00  0.00           H  
ATOM   2261  CG  HIE   153      80.499  88.044  53.872  1.00  0.00           C  
ATOM   2262  ND1 HIE   153      80.657  87.842  52.523  1.00  0.00           N  
ATOM   2263  CE1 HIE   153      81.992  87.753  52.300  1.00  0.00           C  
ATOM   2264  HE1 HIE   153      82.348  87.650  51.275  1.00  0.00           H  
ATOM   2265  NE2 HIE   153      82.659  87.811  53.460  1.00  0.00           N  
ATOM   2266  HE2 HIE   153      83.653  87.701  53.596  1.00  0.00           H  
ATOM   2267  CD2 HIE   153      81.746  88.053  54.460  1.00  0.00           C  
ATOM   2268  HD2 HIE   153      82.086  88.204  55.485  1.00  0.00           H  
ATOM   2269  C   HIE   153      77.986  89.109  56.727  1.00  0.00           C  
ATOM   2270  O   HIE   153      77.450  90.081  56.216  1.00  0.00           O  
ATOM   2271  N   ALA   154      77.559  88.691  57.933  1.00  0.00           N  
ATOM   2272  H   ALA   154      77.859  87.807  58.345  1.00  0.00           H  
ATOM   2273  CA  ALA   154      76.638  89.425  58.777  1.00  0.00           C  
ATOM   2274  HA  ALA   154      76.633  90.482  58.516  1.00  0.00           H  
ATOM   2275  CB  ALA   154      75.248  88.905  58.558  1.00  0.00           C  
ATOM   2276  HB1 ALA   154      74.551  89.455  59.192  1.00  0.00           H  
ATOM   2277  HB2 ALA   154      74.970  89.039  57.512  1.00  0.00           H  
ATOM   2278  HB3 ALA   154      75.210  87.846  58.811  1.00  0.00           H  
ATOM   2279  C   ALA   154      77.095  89.333  60.249  1.00  0.00           C  
ATOM   2280  O   ALA   154      76.461  88.837  61.172  1.00  0.00           O  
ATOM   2281  N   ALA   155      78.281  89.832  60.492  1.00  0.00           N  
ATOM   2282  H   ALA   155      78.832  90.293  59.769  1.00  0.00           H  
ATOM   2283  CA  ALA   155      78.955  89.804  61.766  1.00  0.00           C  
ATOM   2284  HA  ALA   155      78.818  88.759  62.043  1.00  0.00           H  
ATOM   2285  CB  ALA   155      80.450  90.166  61.639  1.00  0.00           C  
ATOM   2286  HB1 ALA   155      80.916  90.131  62.625  1.00  0.00           H  
ATOM   2287  HB2 ALA   155      80.942  89.451  60.980  1.00  0.00           H  
ATOM   2288  HB3 ALA   155      80.547  91.168  61.226  1.00  0.00           H  
ATOM   2289  C   ALA   155      78.328  90.591  62.960  1.00  0.00           C  
ATOM   2290  O   ALA   155      78.249  89.940  64.001  1.00  0.00           O  
ATOM   2291  N   PRO   156      77.793  91.796  62.739  1.00  0.00           N  
ATOM   2292  CD  PRO   156      77.772  92.696  61.578  1.00  0.00           C  
ATOM   2293  HD2 PRO   156      77.242  92.229  60.747  1.00  0.00           H  
ATOM   2294  HD3 PRO   156      78.788  92.895  61.237  1.00  0.00           H  
ATOM   2295  CG  PRO   156      77.083  94.000  61.980  1.00  0.00           C  
ATOM   2296  HG2 PRO   156      76.074  94.066  61.572  1.00  0.00           H  
ATOM   2297  HG3 PRO   156      77.629  94.873  61.621  1.00  0.00           H  
ATOM   2298  CB  PRO   156      77.075  93.922  63.526  1.00  0.00           C  
ATOM   2299  HB2 PRO   156      76.153  94.343  63.929  1.00  0.00           H  
ATOM   2300  HB3 PRO   156      77.898  94.499  63.945  1.00  0.00           H  
ATOM   2301  CA  PRO   156      77.201  92.467  63.896  1.00  0.00           C  
ATOM   2302  HA  PRO   156      77.840  92.322  64.768  1.00  0.00           H  
ATOM   2303  C   PRO   156      75.819  91.883  64.297  1.00  0.00           C  
ATOM   2304  O   PRO   156      75.504  91.967  65.412  1.00  0.00           O  
ATOM   2305  N   TYR   157      75.047  91.530  63.281  1.00  0.00           N  
ATOM   2306  H   TYR   157      75.310  91.691  62.308  1.00  0.00           H  
ATOM   2307  CA  TYR   157      73.759  90.882  63.427  1.00  0.00           C  
ATOM   2308  HA  TYR   157      73.064  91.515  63.978  1.00  0.00           H  
ATOM   2309  CB  TYR   157      73.183  90.611  62.006  1.00  0.00           C  
ATOM   2310  HB2 TYR   157      73.040  91.549  61.470  1.00  0.00           H  
ATOM   2311  HB3 TYR   157      73.880  90.013  61.422  1.00  0.00           H  
ATOM   2312  CG  TYR   157      71.867  89.886  62.154  1.00  0.00           C  
ATOM   2313  CD1 TYR   157      70.728  90.544  62.660  1.00  0.00           C  
ATOM   2314  HD1 TYR   157      70.794  91.587  62.935  1.00  0.00           H  
ATOM   2315  CE1 TYR   157      69.476  89.842  62.816  1.00  0.00           C  
ATOM   2316  HE1 TYR   157      68.603  90.339  63.212  1.00  0.00           H  
ATOM   2317  CZ  TYR   157      69.431  88.514  62.439  1.00  0.00           C  
ATOM   2318  OH  TYR   157      68.268  87.827  62.697  1.00  0.00           O  
ATOM   2319  HH  TYR   157      67.975  87.363  61.885  1.00  0.00           H  
ATOM   2320  CE2 TYR   157      70.472  87.867  61.853  1.00  0.00           C  
ATOM   2321  HE2 TYR   157      70.337  86.893  61.406  1.00  0.00           H  
ATOM   2322  CD2 TYR   157      71.760  88.513  61.843  1.00  0.00           C  
ATOM   2323  HD2 TYR   157      72.645  87.945  61.596  1.00  0.00           H  
ATOM   2324  C   TYR   157      73.946  89.559  64.215  1.00  0.00           C  
ATOM   2325  O   TYR   157      73.222  89.343  65.172  1.00  0.00           O  
ATOM   2326  N   SER   158      74.956  88.747  63.878  1.00  0.00           N  
ATOM   2327  H   SER   158      75.580  88.925  63.089  1.00  0.00           H  
ATOM   2328  CA  SER   158      75.271  87.498  64.622  1.00  0.00           C  
ATOM   2329  HA  SER   158      74.366  86.904  64.744  1.00  0.00           H  
ATOM   2330  CB  SER   158      76.246  86.592  63.827  1.00  0.00           C  
ATOM   2331  HB2 SER   158      77.236  87.050  63.821  1.00  0.00           H  
ATOM   2332  HB3 SER   158      76.343  85.635  64.340  1.00  0.00           H  
ATOM   2333  OG  SER   158      75.814  86.352  62.423  1.00  0.00           O  
ATOM   2334  HG  SER   158      75.973  87.158  61.888  1.00  0.00           H  
ATOM   2335  C   SER   158      75.784  87.865  66.014  1.00  0.00           C  
ATOM   2336  O   SER   158      75.339  87.253  66.934  1.00  0.00           O  
ATOM   2337  N   ALA   159      76.612  88.896  66.209  1.00  0.00           N  
ATOM   2338  H   ALA   159      76.954  89.526  65.483  1.00  0.00           H  
ATOM   2339  CA  ALA   159      77.085  89.167  67.563  1.00  0.00           C  
ATOM   2340  HA  ALA   159      77.347  88.220  68.033  1.00  0.00           H  
ATOM   2341  CB  ALA   159      78.300  90.103  67.399  1.00  0.00           C  
ATOM   2342  HB1 ALA   159      78.705  90.348  68.380  1.00  0.00           H  
ATOM   2343  HB2 ALA   159      79.065  89.605  66.804  1.00  0.00           H  
ATOM   2344  HB3 ALA   159      77.988  91.019  66.895  1.00  0.00           H  
ATOM   2345  C   ALA   159      76.052  89.687  68.569  1.00  0.00           C  
ATOM   2346  O   ALA   159      76.019  89.357  69.757  1.00  0.00           O  
ATOM   2347  N   SER   160      75.120  90.485  68.067  1.00  0.00           N  
ATOM   2348  H   SER   160      75.110  90.759  67.084  1.00  0.00           H  
ATOM   2349  CA  SER   160      74.012  91.063  68.826  1.00  0.00           C  
ATOM   2350  HA  SER   160      74.436  91.313  69.798  1.00  0.00           H  
ATOM   2351  CB  SER   160      73.485  92.325  68.155  1.00  0.00           C  
ATOM   2352  HB2 SER   160      72.650  92.710  68.740  1.00  0.00           H  
ATOM   2353  HB3 SER   160      74.266  93.084  68.175  1.00  0.00           H  
ATOM   2354  OG  SER   160      73.055  92.147  66.805  1.00  0.00           O  
ATOM   2355  HG  SER   160      73.837  92.073  66.219  1.00  0.00           H  
ATOM   2356  C   SER   160      72.846  90.087  69.091  1.00  0.00           C  
ATOM   2357  O   SER   160      72.518  90.021  70.260  1.00  0.00           O  
ATOM   2358  N   LYS   161      72.286  89.420  68.086  1.00  0.00           N  
ATOM   2359  H   LYS   161      72.405  89.619  67.093  1.00  0.00           H  
ATOM   2360  CA  LYS   161      71.406  88.282  68.424  1.00  0.00           C  
ATOM   2361  HA  LYS   161      70.579  88.770  68.941  1.00  0.00           H  
ATOM   2362  CB  LYS   161      70.840  87.553  67.224  1.00  0.00           C  
ATOM   2363  HB2 LYS   161      71.659  87.140  66.636  1.00  0.00           H  
ATOM   2364  HB3 LYS   161      70.238  86.711  67.567  1.00  0.00           H  
ATOM   2365  CG  LYS   161      70.002  88.435  66.353  1.00  0.00           C  
ATOM   2366  HG2 LYS   161      70.335  89.470  66.413  1.00  0.00           H  
ATOM   2367  HG3 LYS   161      70.081  88.135  65.308  1.00  0.00           H  
ATOM   2368  CD  LYS   161      68.597  88.296  66.842  1.00  0.00           C  
ATOM   2369  HD2 LYS   161      68.309  87.245  66.821  1.00  0.00           H  
ATOM   2370  HD3 LYS   161      68.544  88.621  67.881  1.00  0.00           H  
ATOM   2371  CE  LYS   161      67.595  89.125  65.988  1.00  0.00           C  
ATOM   2372  HE2 LYS   161      67.768  90.181  66.193  1.00  0.00           H  
ATOM   2373  HE3 LYS   161      67.830  88.961  64.936  1.00  0.00           H  
ATOM   2374  NZ  LYS   161      66.162  88.850  66.183  1.00  0.00           N  
ATOM   2375  HZ1 LYS   161      65.600  89.542  65.649  1.00  0.00           H  
ATOM   2376  HZ2 LYS   161      65.942  87.891  65.845  1.00  0.00           H  
ATOM   2377  HZ3 LYS   161      65.929  88.920  67.195  1.00  0.00           H  
ATOM   2378  C   LYS   161      72.040  87.267  69.383  1.00  0.00           C  
ATOM   2379  O   LYS   161      71.372  86.663  70.200  1.00  0.00           O  
ATOM   2380  N   HID   162      73.361  87.054  69.329  1.00  0.00           N  
ATOM   2381  H   HID   162      73.830  87.422  68.513  1.00  0.00           H  
ATOM   2382  CA  HID   162      74.149  86.184  70.276  1.00  0.00           C  
ATOM   2383  HA  HID   162      73.659  85.211  70.298  1.00  0.00           H  
ATOM   2384  CB  HID   162      75.578  85.987  69.939  1.00  0.00           C  
ATOM   2385  HB2 HID   162      75.771  86.749  69.184  1.00  0.00           H  
ATOM   2386  HB3 HID   162      76.289  86.100  70.756  1.00  0.00           H  
ATOM   2387  CG  HID   162      75.876  84.625  69.278  1.00  0.00           C  
ATOM   2388  ND1 HID   162      75.647  84.345  67.974  1.00  0.00           N  
ATOM   2389  HD1 HID   162      75.220  84.977  67.314  1.00  0.00           H  
ATOM   2390  CE1 HID   162      76.070  83.124  67.717  1.00  0.00           C  
ATOM   2391  HE1 HID   162      75.910  82.699  66.726  1.00  0.00           H  
ATOM   2392  NE2 HID   162      76.661  82.607  68.821  1.00  0.00           N  
ATOM   2393  CD2 HID   162      76.533  83.586  69.835  1.00  0.00           C  
ATOM   2394  HD2 HID   162      76.937  83.397  70.830  1.00  0.00           H  
ATOM   2395  C   HID   162      73.979  86.656  71.696  1.00  0.00           C  
ATOM   2396  O   HID   162      73.673  85.901  72.603  1.00  0.00           O  
ATOM   2397  N   GLY   163      74.144  87.961  71.872  1.00  0.00           N  
ATOM   2398  H   GLY   163      74.447  88.565  71.108  1.00  0.00           H  
ATOM   2399  CA  GLY   163      73.936  88.700  73.097  1.00  0.00           C  
ATOM   2400  HA2 GLY   163      74.605  88.327  73.872  1.00  0.00           H  
ATOM   2401  HA3 GLY   163      74.184  89.751  72.940  1.00  0.00           H  
ATOM   2402  C   GLY   163      72.427  88.569  73.579  1.00  0.00           C  
ATOM   2403  O   GLY   163      72.202  88.458  74.806  1.00  0.00           O  
ATOM   2404  N   VAL   164      71.386  88.445  72.792  1.00  0.00           N  
ATOM   2405  H   VAL   164      71.464  88.574  71.783  1.00  0.00           H  
ATOM   2406  CA  VAL   164      69.975  88.112  73.209  1.00  0.00           C  
ATOM   2407  HA  VAL   164      69.686  88.757  74.039  1.00  0.00           H  
ATOM   2408  CB  VAL   164      69.008  88.385  72.067  1.00  0.00           C  
ATOM   2409  HB  VAL   164      69.166  87.687  71.244  1.00  0.00           H  
ATOM   2410  CG1 VAL   164      67.577  88.221  72.550  1.00  0.00           C  
ATOM   2411 HG11 VAL   164      66.891  88.418  71.726  1.00  0.00           H  
ATOM   2412 HG12 VAL   164      67.427  87.204  72.910  1.00  0.00           H  
ATOM   2413 HG13 VAL   164      67.383  88.925  73.360  1.00  0.00           H  
ATOM   2414  CG2 VAL   164      69.251  89.830  71.613  1.00  0.00           C  
ATOM   2415 HG21 VAL   164      68.575  90.071  70.791  1.00  0.00           H  
ATOM   2416 HG22 VAL   164      69.066  90.508  72.445  1.00  0.00           H  
ATOM   2417 HG23 VAL   164      70.283  89.938  71.278  1.00  0.00           H  
ATOM   2418  C   VAL   164      69.887  86.638  73.727  1.00  0.00           C  
ATOM   2419  O   VAL   164      69.087  86.411  74.680  1.00  0.00           O  
ATOM   2420  N   VAL   165      70.672  85.706  73.229  1.00  0.00           N  
ATOM   2421  H   VAL   165      71.256  85.835  72.402  1.00  0.00           H  
ATOM   2422  CA  VAL   165      70.770  84.364  73.843  1.00  0.00           C  
ATOM   2423  HA  VAL   165      69.764  83.963  73.972  1.00  0.00           H  
ATOM   2424  CB  VAL   165      71.502  83.386  72.946  1.00  0.00           C  
ATOM   2425  HB  VAL   165      72.501  83.814  72.857  1.00  0.00           H  
ATOM   2426  CG1 VAL   165      71.619  81.958  73.553  1.00  0.00           C  
ATOM   2427 HG11 VAL   165      72.155  81.311  72.859  1.00  0.00           H  
ATOM   2428 HG12 VAL   165      72.164  82.007  74.495  1.00  0.00           H  
ATOM   2429 HG13 VAL   165      70.623  81.556  73.730  1.00  0.00           H  
ATOM   2430  CG2 VAL   165      70.860  83.266  71.514  1.00  0.00           C  
ATOM   2431 HG21 VAL   165      71.428  82.551  70.919  1.00  0.00           H  
ATOM   2432 HG22 VAL   165      69.830  82.924  71.604  1.00  0.00           H  
ATOM   2433 HG23 VAL   165      70.877  84.239  71.025  1.00  0.00           H  
ATOM   2434  C   VAL   165      71.409  84.476  75.165  1.00  0.00           C  
ATOM   2435  O   VAL   165      70.953  83.833  76.077  1.00  0.00           O  
ATOM   2436  N   GLY   166      72.433  85.360  75.384  1.00  0.00           N  
ATOM   2437  H   GLY   166      72.857  85.911  74.636  1.00  0.00           H  
ATOM   2438  CA  GLY   166      73.018  85.610  76.673  1.00  0.00           C  
ATOM   2439  HA2 GLY   166      73.459  84.684  77.043  1.00  0.00           H  
ATOM   2440  HA3 GLY   166      73.832  86.325  76.557  1.00  0.00           H  
ATOM   2441  C   GLY   166      72.043  86.141  77.722  1.00  0.00           C  
ATOM   2442  O   GLY   166      71.786  85.509  78.772  1.00  0.00           O  
ATOM   2443  N   PHE   167      71.240  87.145  77.398  1.00  0.00           N  
ATOM   2444  H   PHE   167      71.228  87.551  76.463  1.00  0.00           H  
ATOM   2445  CA  PHE   167      70.289  87.788  78.313  1.00  0.00           C  
ATOM   2446  HA  PHE   167      70.748  88.032  79.271  1.00  0.00           H  
ATOM   2447  CB  PHE   167      69.815  89.096  77.702  1.00  0.00           C  
ATOM   2448  HB2 PHE   167      70.670  89.767  77.632  1.00  0.00           H  
ATOM   2449  HB3 PHE   167      69.483  88.893  76.684  1.00  0.00           H  
ATOM   2450  CG  PHE   167      68.732  89.806  78.402  1.00  0.00           C  
ATOM   2451  CD1 PHE   167      68.965  90.503  79.596  1.00  0.00           C  
ATOM   2452  HD1 PHE   167      69.910  90.399  80.108  1.00  0.00           H  
ATOM   2453  CE1 PHE   167      67.927  91.370  80.144  1.00  0.00           C  
ATOM   2454  HE1 PHE   167      68.122  91.935  81.045  1.00  0.00           H  
ATOM   2455  CZ  PHE   167      66.700  91.477  79.524  1.00  0.00           C  
ATOM   2456  HZ  PHE   167      65.948  92.154  79.903  1.00  0.00           H  
ATOM   2457  CE2 PHE   167      66.441  90.670  78.363  1.00  0.00           C  
ATOM   2458  HE2 PHE   167      65.443  90.620  77.951  1.00  0.00           H  
ATOM   2459  CD2 PHE   167      67.483  89.949  77.765  1.00  0.00           C  
ATOM   2460  HD2 PHE   167      67.326  89.494  76.799  1.00  0.00           H  
ATOM   2461  C   PHE   167      69.124  86.791  78.559  1.00  0.00           C  
ATOM   2462  O   PHE   167      68.713  86.688  79.690  1.00  0.00           O  
ATOM   2463  N   THR   168      68.694  85.978  77.553  1.00  0.00           N  
ATOM   2464  H   THR   168      69.059  85.994  76.600  1.00  0.00           H  
ATOM   2465  CA  THR   168      67.646  84.999  77.793  1.00  0.00           C  
ATOM   2466  HA  THR   168      66.791  85.488  78.261  1.00  0.00           H  
ATOM   2467  CB  THR   168      67.323  84.401  76.429  1.00  0.00           C  
ATOM   2468  HB  THR   168      68.271  84.056  76.015  1.00  0.00           H  
ATOM   2469  CG2 THR   168      66.393  83.174  76.494  1.00  0.00           C  
ATOM   2470 HG21 THR   168      66.208  82.803  75.486  1.00  0.00           H  
ATOM   2471 HG22 THR   168      66.865  82.391  77.087  1.00  0.00           H  
ATOM   2472 HG23 THR   168      65.448  83.459  76.954  1.00  0.00           H  
ATOM   2473  OG1 THR   168      66.759  85.354  75.626  1.00  0.00           O  
ATOM   2474  HG1 THR   168      67.461  85.926  75.253  1.00  0.00           H  
ATOM   2475  C   THR   168      68.060  83.878  78.772  1.00  0.00           C  
ATOM   2476  O   THR   168      67.223  83.435  79.620  1.00  0.00           O  
ATOM   2477  N   LYS   169      69.322  83.480  78.795  1.00  0.00           N  
ATOM   2478  H   LYS   169      70.004  83.734  78.081  1.00  0.00           H  
ATOM   2479  CA  LYS   169      69.852  82.645  79.834  1.00  0.00           C  
ATOM   2480  HA  LYS   169      69.104  81.870  80.007  1.00  0.00           H  
ATOM   2481  CB  LYS   169      71.104  81.878  79.417  1.00  0.00           C  
ATOM   2482  HB2 LYS   169      71.845  82.583  79.041  1.00  0.00           H  
ATOM   2483  HB3 LYS   169      71.537  81.399  80.296  1.00  0.00           H  
ATOM   2484  CG  LYS   169      70.822  80.780  78.312  1.00  0.00           C  
ATOM   2485  HG2 LYS   169      70.018  80.128  78.654  1.00  0.00           H  
ATOM   2486  HG3 LYS   169      70.472  81.270  77.403  1.00  0.00           H  
ATOM   2487  CD  LYS   169      72.053  79.922  77.977  1.00  0.00           C  
ATOM   2488  HD2 LYS   169      72.921  80.560  77.809  1.00  0.00           H  
ATOM   2489  HD3 LYS   169      72.296  79.268  78.815  1.00  0.00           H  
ATOM   2490  CE  LYS   169      71.760  79.099  76.739  1.00  0.00           C  
ATOM   2491  HE2 LYS   169      70.788  78.617  76.848  1.00  0.00           H  
ATOM   2492  HE3 LYS   169      71.694  79.759  75.874  1.00  0.00           H  
ATOM   2493  NZ  LYS   169      72.774  78.087  76.496  1.00  0.00           N  
ATOM   2494  HZ1 LYS   169      72.530  77.550  75.639  1.00  0.00           H  
ATOM   2495  HZ2 LYS   169      73.699  78.545  76.365  1.00  0.00           H  
ATOM   2496  HZ3 LYS   169      72.821  77.440  77.309  1.00  0.00           H  
ATOM   2497  C   LYS   169      69.986  83.382  81.174  1.00  0.00           C  
ATOM   2498  O   LYS   169      69.598  82.852  82.233  1.00  0.00           O  
ATOM   2499  N   ALA   170      70.630  84.523  81.233  1.00  0.00           N  
ATOM   2500  H   ALA   170      70.855  85.061  80.395  1.00  0.00           H  
ATOM   2501  CA  ALA   170      71.099  85.164  82.453  1.00  0.00           C  
ATOM   2502  HA  ALA   170      71.572  84.414  83.086  1.00  0.00           H  
ATOM   2503  CB  ALA   170      72.093  86.251  82.101  1.00  0.00           C  
ATOM   2504  HB1 ALA   170      72.444  86.732  83.015  1.00  0.00           H  
ATOM   2505  HB2 ALA   170      72.939  85.813  81.572  1.00  0.00           H  
ATOM   2506  HB3 ALA   170      71.611  86.992  81.463  1.00  0.00           H  
ATOM   2507  C   ALA   170      69.888  85.816  83.222  1.00  0.00           C  
ATOM   2508  O   ALA   170      69.765  85.737  84.421  1.00  0.00           O  
ATOM   2509  N   LEU   171      68.904  86.372  82.479  1.00  0.00           N  
ATOM   2510  H   LEU   171      68.941  86.454  81.463  1.00  0.00           H  
ATOM   2511  CA  LEU   171      67.675  86.918  83.086  1.00  0.00           C  
ATOM   2512  HA  LEU   171      67.875  87.403  84.041  1.00  0.00           H  
ATOM   2513  CB  LEU   171      67.144  88.025  82.222  1.00  0.00           C  
ATOM   2514  HB2 LEU   171      67.913  88.787  82.090  1.00  0.00           H  
ATOM   2515  HB3 LEU   171      66.910  87.635  81.231  1.00  0.00           H  
ATOM   2516  CG  LEU   171      65.843  88.686  82.854  1.00  0.00           C  
ATOM   2517  HG  LEU   171      65.368  87.929  83.477  1.00  0.00           H  
ATOM   2518  CD1 LEU   171      66.219  89.924  83.601  1.00  0.00           C  
ATOM   2519 HD11 LEU   171      65.325  90.375  84.033  1.00  0.00           H  
ATOM   2520 HD12 LEU   171      66.920  89.670  84.396  1.00  0.00           H  
ATOM   2521 HD13 LEU   171      66.688  90.633  82.918  1.00  0.00           H  
ATOM   2522  CD2 LEU   171      64.929  89.218  81.735  1.00  0.00           C  
ATOM   2523 HD21 LEU   171      64.040  89.669  82.176  1.00  0.00           H  
ATOM   2524 HD22 LEU   171      65.466  89.968  81.153  1.00  0.00           H  
ATOM   2525 HD23 LEU   171      64.635  88.395  81.084  1.00  0.00           H  
ATOM   2526  C   LEU   171      66.709  85.798  83.519  1.00  0.00           C  
ATOM   2527  O   LEU   171      66.067  85.837  84.573  1.00  0.00           O  
ATOM   2528  N   GLY   172      66.709  84.683  82.800  1.00  0.00           N  
ATOM   2529  H   GLY   172      67.192  84.609  81.905  1.00  0.00           H  
ATOM   2530  CA  GLY   172      66.020  83.421  83.197  1.00  0.00           C  
ATOM   2531  HA2 GLY   172      64.960  83.629  83.341  1.00  0.00           H  
ATOM   2532  HA3 GLY   172      66.096  82.705  82.380  1.00  0.00           H  
ATOM   2533  C   GLY   172      66.571  82.789  84.455  1.00  0.00           C  
ATOM   2534  O   GLY   172      65.717  82.475  85.268  1.00  0.00           O  
ATOM   2535  N   LEU   173      67.860  82.681  84.701  1.00  0.00           N  
ATOM   2536  H   LEU   173      68.573  82.984  84.037  1.00  0.00           H  
ATOM   2537  CA  LEU   173      68.414  82.131  85.917  1.00  0.00           C  
ATOM   2538  HA  LEU   173      67.746  81.309  86.169  1.00  0.00           H  
ATOM   2539  CB  LEU   173      69.783  81.484  85.715  1.00  0.00           C  
ATOM   2540  HB2 LEU   173      70.475  82.271  85.411  1.00  0.00           H  
ATOM   2541  HB3 LEU   173      70.121  81.121  86.686  1.00  0.00           H  
ATOM   2542  CG  LEU   173      69.935  80.315  84.704  1.00  0.00           C  
ATOM   2543  HG  LEU   173      69.864  80.786  83.724  1.00  0.00           H  
ATOM   2544  CD1 LEU   173      71.304  79.608  84.947  1.00  0.00           C  
ATOM   2545 HD11 LEU   173      71.418  78.786  84.241  1.00  0.00           H  
ATOM   2546 HD12 LEU   173      72.115  80.324  84.804  1.00  0.00           H  
ATOM   2547 HD13 LEU   173      71.339  79.220  85.965  1.00  0.00           H  
ATOM   2548  CD2 LEU   173      68.875  79.292  84.728  1.00  0.00           C  
ATOM   2549 HD21 LEU   173      69.089  78.529  83.980  1.00  0.00           H  
ATOM   2550 HD22 LEU   173      68.834  78.831  85.715  1.00  0.00           H  
ATOM   2551 HD23 LEU   173      67.915  79.759  84.505  1.00  0.00           H  
ATOM   2552  C   LEU   173      68.303  83.006  87.129  1.00  0.00           C  
ATOM   2553  O   LEU   173      68.152  82.506  88.240  1.00  0.00           O  
ATOM   2554  N   GLU   174      68.161  84.285  86.883  1.00  0.00           N  
ATOM   2555  H   GLU   174      68.163  84.662  85.935  1.00  0.00           H  
ATOM   2556  CA  GLU   174      67.981  85.350  87.933  1.00  0.00           C  
ATOM   2557  HA  GLU   174      68.507  85.068  88.845  1.00  0.00           H  
ATOM   2558  CB  GLU   174      68.630  86.670  87.421  1.00  0.00           C  
ATOM   2559  HB2 GLU   174      69.685  86.497  87.208  1.00  0.00           H  
ATOM   2560  HB3 GLU   174      68.161  86.966  86.483  1.00  0.00           H  
ATOM   2561  CG  GLU   174      68.491  87.844  88.477  1.00  0.00           C  
ATOM   2562  HG2 GLU   174      67.453  87.939  88.799  1.00  0.00           H  
ATOM   2563  HG3 GLU   174      69.082  87.625  89.366  1.00  0.00           H  
ATOM   2564  CD  GLU   174      68.967  89.150  87.832  1.00  0.00           C  
ATOM   2565  OE1 GLU   174      70.096  89.119  87.255  1.00  0.00           O  
ATOM   2566  OE2 GLU   174      68.315  90.256  87.953  1.00  0.00           O  
ATOM   2567  C   GLU   174      66.518  85.470  88.427  1.00  0.00           C  
ATOM   2568  O   GLU   174      66.257  85.971  89.517  1.00  0.00           O  
ATOM   2569  N   LEU   175      65.621  84.927  87.652  1.00  0.00           N  
ATOM   2570  H   LEU   175      65.868  84.435  86.794  1.00  0.00           H  
ATOM   2571  CA  LEU   175      64.187  84.950  87.897  1.00  0.00           C  
ATOM   2572  HA  LEU   175      64.033  85.444  88.857  1.00  0.00           H  
ATOM   2573  CB  LEU   175      63.519  85.732  86.789  1.00  0.00           C  
ATOM   2574  HB2 LEU   175      63.710  85.212  85.849  1.00  0.00           H  
ATOM   2575  HB3 LEU   175      62.442  85.701  86.956  1.00  0.00           H  
ATOM   2576  CG  LEU   175      63.929  87.196  86.614  1.00  0.00           C  
ATOM   2577  HG  LEU   175      65.015  87.267  86.586  1.00  0.00           H  
ATOM   2578  CD1 LEU   175      63.183  87.665  85.318  1.00  0.00           C  
ATOM   2579 HD11 LEU   175      63.422  88.709  85.118  1.00  0.00           H  
ATOM   2580 HD12 LEU   175      63.501  87.052  84.473  1.00  0.00           H  
ATOM   2581 HD13 LEU   175      62.108  87.559  85.458  1.00  0.00           H  
ATOM   2582  CD2 LEU   175      63.424  88.108  87.765  1.00  0.00           C  
ATOM   2583 HD21 LEU   175      63.746  89.133  87.584  1.00  0.00           H  
ATOM   2584 HD22 LEU   175      62.336  88.072  87.807  1.00  0.00           H  
ATOM   2585 HD23 LEU   175      63.835  87.760  88.713  1.00  0.00           H  
ATOM   2586  C   LEU   175      63.552  83.595  88.097  1.00  0.00           C  
ATOM   2587  O   LEU   175      62.323  83.539  88.272  1.00  0.00           O  
ATOM   2588  N   ALA   176      64.255  82.491  88.157  1.00  0.00           N  
ATOM   2589  H   ALA   176      65.275  82.512  88.124  1.00  0.00           H  
ATOM   2590  CA  ALA   176      63.750  81.151  88.271  1.00  0.00           C  
ATOM   2591  HA  ALA   176      62.932  81.026  87.563  1.00  0.00           H  
ATOM   2592  CB  ALA   176      64.881  80.141  87.843  1.00  0.00           C  
ATOM   2593  HB1 ALA   176      64.507  79.122  87.927  1.00  0.00           H  
ATOM   2594  HB2 ALA   176      65.172  80.338  86.812  1.00  0.00           H  
ATOM   2595  HB3 ALA   176      65.745  80.265  88.496  1.00  0.00           H  
ATOM   2596  C   ALA   176      62.973  80.837  89.545  1.00  0.00           C  
ATOM   2597  O   ALA   176      61.867  80.388  89.461  1.00  0.00           O  
ATOM   2598  N   ARG   177      63.443  81.268  90.744  1.00  0.00           N  
ATOM   2599  H   ARG   177      64.369  81.688  90.822  1.00  0.00           H  
ATOM   2600  CA  ARG   177      62.760  81.217  92.051  1.00  0.00           C  
ATOM   2601  HA  ARG   177      62.365  80.211  92.195  1.00  0.00           H  
ATOM   2602  CB  ARG   177      63.698  81.297  93.307  1.00  0.00           C  
ATOM   2603  HB2 ARG   177      64.649  80.823  93.065  1.00  0.00           H  
ATOM   2604  HB3 ARG   177      63.908  82.346  93.520  1.00  0.00           H  
ATOM   2605  CG  ARG   177      63.125  80.639  94.575  1.00  0.00           C  
ATOM   2606  HG2 ARG   177      63.936  80.464  95.282  1.00  0.00           H  
ATOM   2607  HG3 ARG   177      62.428  81.328  95.051  1.00  0.00           H  
ATOM   2608  CD  ARG   177      62.415  79.325  94.298  1.00  0.00           C  
ATOM   2609  HD2 ARG   177      61.505  79.515  93.729  1.00  0.00           H  
ATOM   2610  HD3 ARG   177      63.050  78.689  93.681  1.00  0.00           H  
ATOM   2611  NE  ARG   177      62.082  78.632  95.527  1.00  0.00           N  
ATOM   2612  HE  ARG   177      61.313  79.038  96.060  1.00  0.00           H  
ATOM   2613  CZ  ARG   177      62.620  77.564  96.052  1.00  0.00           C  
ATOM   2614  NH1 ARG   177      63.717  77.099  95.604  1.00  0.00           N  
ATOM   2615 HH11 ARG   177      64.186  77.561  94.825  1.00  0.00           H  
ATOM   2616 HH12 ARG   177      64.126  76.264  96.025  1.00  0.00           H  
ATOM   2617  NH2 ARG   177      62.113  76.916  97.060  1.00  0.00           N  
ATOM   2618 HH21 ARG   177      61.243  77.236  97.486  1.00  0.00           H  
ATOM   2619 HH22 ARG   177      62.584  76.087  97.424  1.00  0.00           H  
ATOM   2620  C   ARG   177      61.564  82.174  92.029  1.00  0.00           C  
ATOM   2621  O   ARG   177      60.626  81.828  92.670  1.00  0.00           O  
ATOM   2622  N   THR   178      61.604  83.269  91.249  1.00  0.00           N  
ATOM   2623  H   THR   178      62.406  83.517  90.669  1.00  0.00           H  
ATOM   2624  CA  THR   178      60.459  84.244  91.157  1.00  0.00           C  
ATOM   2625  HA  THR   178      59.951  84.388  92.110  1.00  0.00           H  
ATOM   2626  CB  THR   178      61.076  85.602  90.704  1.00  0.00           C  
ATOM   2627  HB  THR   178      61.513  85.366  89.735  1.00  0.00           H  
ATOM   2628  CG2 THR   178      60.106  86.782  90.495  1.00  0.00           C  
ATOM   2629 HG21 THR   178      60.667  87.662  90.183  1.00  0.00           H  
ATOM   2630 HG22 THR   178      59.378  86.522  89.725  1.00  0.00           H  
ATOM   2631 HG23 THR   178      59.585  86.995  91.429  1.00  0.00           H  
ATOM   2632  OG1 THR   178      61.962  86.039  91.682  1.00  0.00           O  
ATOM   2633  HG1 THR   178      62.358  86.892  91.408  1.00  0.00           H  
ATOM   2634  C   THR   178      59.385  83.713  90.240  1.00  0.00           C  
ATOM   2635  O   THR   178      58.199  84.089  90.296  1.00  0.00           O  
ATOM   2636  N   GLY   179      59.659  82.722  89.412  1.00  0.00           N  
ATOM   2637  H   GLY   179      60.592  82.317  89.338  1.00  0.00           H  
ATOM   2638  CA  GLY   179      58.680  82.077  88.504  1.00  0.00           C  
ATOM   2639  HA2 GLY   179      59.032  81.065  88.307  1.00  0.00           H  
ATOM   2640  HA3 GLY   179      57.739  81.988  89.047  1.00  0.00           H  
ATOM   2641  C   GLY   179      58.378  82.711  87.185  1.00  0.00           C  
ATOM   2642  O   GLY   179      57.770  82.085  86.338  1.00  0.00           O  
ATOM   2643  N   ILE   180      58.931  83.939  86.929  1.00  0.00           N  
ATOM   2644  H   ILE   180      59.361  84.542  87.631  1.00  0.00           H  
ATOM   2645  CA  ILE   180      58.929  84.497  85.507  1.00  0.00           C  
ATOM   2646  HA  ILE   180      57.981  84.320  84.999  1.00  0.00           H  
ATOM   2647  CB  ILE   180      59.216  86.024  85.663  1.00  0.00           C  
ATOM   2648  HB  ILE   180      60.182  86.056  86.167  1.00  0.00           H  
ATOM   2649  CG2 ILE   180      59.158  86.665  84.267  1.00  0.00           C  
ATOM   2650 HG21 ILE   180      59.355  87.735  84.349  1.00  0.00           H  
ATOM   2651 HG22 ILE   180      59.909  86.206  83.624  1.00  0.00           H  
ATOM   2652 HG23 ILE   180      58.167  86.511  83.836  1.00  0.00           H  
ATOM   2653  CG1 ILE   180      58.232  86.855  86.541  1.00  0.00           C  
ATOM   2654 HG12 ILE   180      57.475  87.309  85.902  1.00  0.00           H  
ATOM   2655 HG13 ILE   180      57.710  86.188  87.227  1.00  0.00           H  
ATOM   2656  CD1 ILE   180      58.920  87.920  87.321  1.00  0.00           C  
ATOM   2657 HD11 ILE   180      58.186  88.467  87.914  1.00  0.00           H  
ATOM   2658 HD12 ILE   180      59.657  87.467  87.983  1.00  0.00           H  
ATOM   2659 HD13 ILE   180      59.419  88.606  86.637  1.00  0.00           H  
ATOM   2660  C   ILE   180      59.997  83.817  84.654  1.00  0.00           C  
ATOM   2661  O   ILE   180      61.196  83.712  85.006  1.00  0.00           O  
ATOM   2662  N   THR   181      59.545  83.306  83.443  1.00  0.00           N  
ATOM   2663  H   THR   181      58.596  83.468  83.103  1.00  0.00           H  
ATOM   2664  CA  THR   181      60.349  82.488  82.520  1.00  0.00           C  
ATOM   2665  HA  THR   181      61.237  82.170  83.065  1.00  0.00           H  
ATOM   2666  CB  THR   181      59.642  81.126  82.116  1.00  0.00           C  
ATOM   2667  HB  THR   181      60.499  80.527  81.807  1.00  0.00           H  
ATOM   2668  CG2 THR   181      58.868  80.380  83.211  1.00  0.00           C  
ATOM   2669 HG21 THR   181      58.436  79.469  82.796  1.00  0.00           H  
ATOM   2670 HG22 THR   181      59.547  80.123  84.025  1.00  0.00           H  
ATOM   2671 HG23 THR   181      58.071  81.018  83.592  1.00  0.00           H  
ATOM   2672  OG1 THR   181      58.615  81.356  81.099  1.00  0.00           O  
ATOM   2673  HG1 THR   181      58.192  80.504  80.862  1.00  0.00           H  
ATOM   2674  C   THR   181      60.872  83.313  81.334  1.00  0.00           C  
ATOM   2675  O   THR   181      60.090  84.166  80.734  1.00  0.00           O  
ATOM   2676  N   VAL   182      62.154  83.148  81.025  1.00  0.00           N  
ATOM   2677  H   VAL   182      62.795  82.508  81.494  1.00  0.00           H  
ATOM   2678  CA  VAL   182      62.749  83.957  79.889  1.00  0.00           C  
ATOM   2679  HA  VAL   182      62.013  84.581  79.384  1.00  0.00           H  
ATOM   2680  CB  VAL   182      63.787  84.933  80.461  1.00  0.00           C  
ATOM   2681  HB  VAL   182      64.662  84.354  80.758  1.00  0.00           H  
ATOM   2682  CG1 VAL   182      64.124  85.971  79.423  1.00  0.00           C  
ATOM   2683 HG11 VAL   182      64.861  86.664  79.828  1.00  0.00           H  
ATOM   2684 HG12 VAL   182      64.532  85.482  78.539  1.00  0.00           H  
ATOM   2685 HG13 VAL   182      63.222  86.519  79.151  1.00  0.00           H  
ATOM   2686  CG2 VAL   182      63.188  85.714  81.689  1.00  0.00           C  
ATOM   2687 HG21 VAL   182      63.937  86.402  82.083  1.00  0.00           H  
ATOM   2688 HG22 VAL   182      62.312  86.277  81.369  1.00  0.00           H  
ATOM   2689 HG23 VAL   182      62.901  85.007  82.465  1.00  0.00           H  
ATOM   2690  C   VAL   182      63.270  82.998  78.846  1.00  0.00           C  
ATOM   2691  O   VAL   182      64.185  82.224  79.150  1.00  0.00           O  
ATOM   2692  N   ASN   183      62.665  82.938  77.670  1.00  0.00           N  
ATOM   2693  H   ASN   183      61.916  83.587  77.428  1.00  0.00           H  
ATOM   2694  CA  ASN   183      62.930  82.038  76.634  1.00  0.00           C  
ATOM   2695  HA  ASN   183      63.855  81.488  76.799  1.00  0.00           H  
ATOM   2696  CB  ASN   183      61.799  80.919  76.593  1.00  0.00           C  
ATOM   2697  HB2 ASN   183      60.815  81.386  76.536  1.00  0.00           H  
ATOM   2698  HB3 ASN   183      61.912  80.305  75.701  1.00  0.00           H  
ATOM   2699  CG  ASN   183      61.896  80.046  77.851  1.00  0.00           C  
ATOM   2700  OD1 ASN   183      62.964  79.525  78.144  1.00  0.00           O  
ATOM   2701  ND2 ASN   183      60.796  79.949  78.559  1.00  0.00           N  
ATOM   2702 HD21 ASN   183      60.791  79.407  79.423  1.00  0.00           H  
ATOM   2703 HD22 ASN   183      59.945  80.414  78.244  1.00  0.00           H  
ATOM   2704  C   ASN   183      63.171  82.841  75.282  1.00  0.00           C  
ATOM   2705  O   ASN   183      62.827  84.014  75.138  1.00  0.00           O  
ATOM   2706  N   ALA   184      63.696  82.135  74.272  1.00  0.00           N  
ATOM   2707  H   ALA   184      64.042  81.181  74.362  1.00  0.00           H  
ATOM   2708  CA  ALA   184      63.817  82.714  72.895  1.00  0.00           C  
ATOM   2709  HA  ALA   184      63.130  83.546  72.744  1.00  0.00           H  
ATOM   2710  CB  ALA   184      65.215  83.306  72.701  1.00  0.00           C  
ATOM   2711  HB1 ALA   184      65.297  83.726  71.698  1.00  0.00           H  
ATOM   2712  HB2 ALA   184      65.382  84.093  73.438  1.00  0.00           H  
ATOM   2713  HB3 ALA   184      65.963  82.525  72.829  1.00  0.00           H  
ATOM   2714  C   ALA   184      63.437  81.666  71.901  1.00  0.00           C  
ATOM   2715  O   ALA   184      63.562  80.453  72.144  1.00  0.00           O  
ATOM   2716  N   VAL   185      63.088  82.134  70.712  1.00  0.00           N  
ATOM   2717  H   VAL   185      63.053  83.134  70.513  1.00  0.00           H  
ATOM   2718  CA  VAL   185      62.708  81.308  69.538  1.00  0.00           C  
ATOM   2719  HA  VAL   185      62.955  80.252  69.658  1.00  0.00           H  
ATOM   2720  CB  VAL   185      61.206  81.331  69.353  1.00  0.00           C  
ATOM   2721  HB  VAL   185      60.971  82.384  69.186  1.00  0.00           H  
ATOM   2722  CG1 VAL   185      60.749  80.487  68.119  1.00  0.00           C  
ATOM   2723 HG11 VAL   185      59.665  80.534  68.028  1.00  0.00           H  
ATOM   2724 HG12 VAL   185      61.208  80.887  67.215  1.00  0.00           H  
ATOM   2725 HG13 VAL   185      61.057  79.450  68.254  1.00  0.00           H  
ATOM   2726  CG2 VAL   185      60.423  80.855  70.597  1.00  0.00           C  
ATOM   2727 HG21 VAL   185      59.353  80.899  70.392  1.00  0.00           H  
ATOM   2728 HG22 VAL   185      60.705  79.829  70.833  1.00  0.00           H  
ATOM   2729 HG23 VAL   185      60.658  81.500  71.443  1.00  0.00           H  
ATOM   2730  C   VAL   185      63.504  81.866  68.347  1.00  0.00           C  
ATOM   2731  O   VAL   185      63.466  83.081  68.081  1.00  0.00           O  
ATOM   2732  N   CYS   186      64.167  80.981  67.626  1.00  0.00           N  
ATOM   2733  H   CYS   186      63.878  80.003  67.640  1.00  0.00           H  
ATOM   2734  CA  CYS   186      65.310  81.156  66.760  1.00  0.00           C  
ATOM   2735  HA  CYS   186      65.510  82.223  66.667  1.00  0.00           H  
ATOM   2736  CB  CYS   186      66.497  80.528  67.320  1.00  0.00           C  
ATOM   2737  HB2 CYS   186      66.431  79.451  67.166  1.00  0.00           H  
ATOM   2738  HB3 CYS   186      67.372  80.876  66.772  1.00  0.00           H  
ATOM   2739  SG  CYS   186      66.743  80.862  69.112  1.00  0.00           S  
ATOM   2740  HG  CYS   186      67.821  80.262  69.522  1.00  0.00           H  
ATOM   2741  C   CYS   186      65.008  80.580  65.397  1.00  0.00           C  
ATOM   2742  O   CYS   186      65.296  79.371  65.113  1.00  0.00           O  
ATOM   2743  N   PRO   187      64.224  81.345  64.596  1.00  0.00           N  
ATOM   2744  CD  PRO   187      63.760  82.686  64.932  1.00  0.00           C  
ATOM   2745  HD2 PRO   187      64.604  83.314  65.219  1.00  0.00           H  
ATOM   2746  HD3 PRO   187      63.086  82.646  65.788  1.00  0.00           H  
ATOM   2747  CG  PRO   187      63.062  83.273  63.760  1.00  0.00           C  
ATOM   2748  HG2 PRO   187      63.666  84.040  63.275  1.00  0.00           H  
ATOM   2749  HG3 PRO   187      62.120  83.742  64.045  1.00  0.00           H  
ATOM   2750  CB  PRO   187      62.830  82.013  62.805  1.00  0.00           C  
ATOM   2751  HB2 PRO   187      62.901  82.288  61.753  1.00  0.00           H  
ATOM   2752  HB3 PRO   187      61.844  81.573  62.953  1.00  0.00           H  
ATOM   2753  CA  PRO   187      63.918  81.076  63.205  1.00  0.00           C  
ATOM   2754  HA  PRO   187      63.589  80.049  63.050  1.00  0.00           H  
ATOM   2755  C   PRO   187      65.210  81.297  62.347  1.00  0.00           C  
ATOM   2756  O   PRO   187      66.158  82.010  62.711  1.00  0.00           O  
ATOM   2757  N   GLY   188      65.162  80.812  61.104  1.00  0.00           N  
ATOM   2758  H   GLY   188      64.444  80.164  60.781  1.00  0.00           H  
ATOM   2759  CA  GLY   188      66.180  81.181  60.047  1.00  0.00           C  
ATOM   2760  HA2 GLY   188      66.695  82.084  60.374  1.00  0.00           H  
ATOM   2761  HA3 GLY   188      66.926  80.386  60.003  1.00  0.00           H  
ATOM   2762  C   GLY   188      65.656  81.420  58.631  1.00  0.00           C  
ATOM   2763  O   GLY   188      66.418  81.963  57.813  1.00  0.00           O  
ATOM   2764  N   PHE   189      64.435  80.995  58.313  1.00  0.00           N  
ATOM   2765  H   PHE   189      63.729  80.769  59.013  1.00  0.00           H  
ATOM   2766  CA  PHE   189      63.972  80.809  56.938  1.00  0.00           C  
ATOM   2767  HA  PHE   189      64.390  81.524  56.230  1.00  0.00           H  
ATOM   2768  CB  PHE   189      64.422  79.340  56.497  1.00  0.00           C  
ATOM   2769  HB2 PHE   189      64.250  78.674  57.343  1.00  0.00           H  
ATOM   2770  HB3 PHE   189      63.756  79.016  55.696  1.00  0.00           H  
ATOM   2771  CG  PHE   189      65.857  79.124  56.021  1.00  0.00           C  
ATOM   2772  CD1 PHE   189      66.010  78.743  54.670  1.00  0.00           C  
ATOM   2773  HD1 PHE   189      65.141  78.696  54.031  1.00  0.00           H  
ATOM   2774  CE1 PHE   189      67.261  78.426  54.147  1.00  0.00           C  
ATOM   2775  HE1 PHE   189      67.387  78.175  53.105  1.00  0.00           H  
ATOM   2776  CZ  PHE   189      68.344  78.445  55.023  1.00  0.00           C  
ATOM   2777  HZ  PHE   189      69.351  78.364  54.640  1.00  0.00           H  
ATOM   2778  CE2 PHE   189      68.123  78.570  56.416  1.00  0.00           C  
ATOM   2779  HE2 PHE   189      68.938  78.368  57.094  1.00  0.00           H  
ATOM   2780  CD2 PHE   189      66.902  78.943  56.934  1.00  0.00           C  
ATOM   2781  HD2 PHE   189      66.759  79.089  57.995  1.00  0.00           H  
ATOM   2782  C   PHE   189      62.475  80.983  56.945  1.00  0.00           C  
ATOM   2783  O   PHE   189      61.722  80.273  56.255  1.00  0.00           O  
ATOM   2784  N   VAL   190      61.877  81.903  57.688  1.00  0.00           N  
ATOM   2785  H   VAL   190      62.350  82.424  58.425  1.00  0.00           H  
ATOM   2786  CA  VAL   190      60.441  82.271  57.515  1.00  0.00           C  
ATOM   2787  HA  VAL   190      59.921  81.312  57.503  1.00  0.00           H  
ATOM   2788  CB  VAL   190      59.848  83.102  58.657  1.00  0.00           C  
ATOM   2789  HB  VAL   190      60.344  84.072  58.648  1.00  0.00           H  
ATOM   2790  CG1 VAL   190      58.392  83.305  58.469  1.00  0.00           C  
ATOM   2791 HG11 VAL   190      57.997  83.897  59.294  1.00  0.00           H  
ATOM   2792 HG12 VAL   190      58.216  83.829  57.528  1.00  0.00           H  
ATOM   2793 HG13 VAL   190      57.890  82.339  58.443  1.00  0.00           H  
ATOM   2794  CG2 VAL   190      60.093  82.427  59.997  1.00  0.00           C  
ATOM   2795 HG21 VAL   190      59.664  83.033  60.794  1.00  0.00           H  
ATOM   2796 HG22 VAL   190      59.624  81.442  59.999  1.00  0.00           H  
ATOM   2797 HG23 VAL   190      61.165  82.319  60.160  1.00  0.00           H  
ATOM   2798  C   VAL   190      60.221  83.068  56.176  1.00  0.00           C  
ATOM   2799  O   VAL   190      60.994  83.965  55.862  1.00  0.00           O  
ATOM   2800  N   GLU   191      59.269  82.747  55.352  1.00  0.00           N  
ATOM   2801  H   GLU   191      58.728  81.893  55.486  1.00  0.00           H  
ATOM   2802  CA  GLU   191      58.834  83.472  54.190  1.00  0.00           C  
ATOM   2803  HA  GLU   191      59.687  83.705  53.554  1.00  0.00           H  
ATOM   2804  CB  GLU   191      57.838  82.540  53.485  1.00  0.00           C  
ATOM   2805  HB2 GLU   191      58.287  81.550  53.402  1.00  0.00           H  
ATOM   2806  HB3 GLU   191      56.955  82.438  54.113  1.00  0.00           H  
ATOM   2807  CG  GLU   191      57.393  82.997  52.079  1.00  0.00           C  
ATOM   2808  HG2 GLU   191      56.472  82.478  51.813  1.00  0.00           H  
ATOM   2809  HG3 GLU   191      57.163  84.062  52.107  1.00  0.00           H  
ATOM   2810  CD  GLU   191      58.444  82.742  50.987  1.00  0.00           C  
ATOM   2811  OE1 GLU   191      58.108  82.066  49.984  1.00  0.00           O  
ATOM   2812  OE2 GLU   191      59.437  83.496  50.933  1.00  0.00           O  
ATOM   2813  C   GLU   191      58.292  84.891  54.458  1.00  0.00           C  
ATOM   2814  O   GLU   191      57.129  85.074  54.801  1.00  0.00           O  
ATOM   2815  N   THR   192      59.194  85.844  54.458  1.00  0.00           N  
ATOM   2816  H   THR   192      60.182  85.631  54.315  1.00  0.00           H  
ATOM   2817  CA  THR   192      58.965  87.330  54.653  1.00  0.00           C  
ATOM   2818  HA  THR   192      57.885  87.457  54.579  1.00  0.00           H  
ATOM   2819  CB  THR   192      59.545  87.753  56.090  1.00  0.00           C  
ATOM   2820  HB  THR   192      59.197  88.763  56.307  1.00  0.00           H  
ATOM   2821  CG2 THR   192      59.023  86.859  57.175  1.00  0.00           C  
ATOM   2822 HG21 THR   192      59.435  87.173  58.135  1.00  0.00           H  
ATOM   2823 HG22 THR   192      57.935  86.924  57.209  1.00  0.00           H  
ATOM   2824 HG23 THR   192      59.319  85.829  56.972  1.00  0.00           H  
ATOM   2825  OG1 THR   192      60.938  87.776  56.077  1.00  0.00           O  
ATOM   2826  HG1 THR   192      61.264  88.267  56.860  1.00  0.00           H  
ATOM   2827  C   THR   192      59.497  88.256  53.587  1.00  0.00           C  
ATOM   2828  O   THR   192      60.030  87.773  52.608  1.00  0.00           O  
ATOM   2829  N   PRO   193      59.279  89.570  53.644  1.00  0.00           N  
ATOM   2830  CD  PRO   193      58.043  90.231  54.246  1.00  0.00           C  
ATOM   2831  HD2 PRO   193      58.129  90.283  55.330  1.00  0.00           H  
ATOM   2832  HD3 PRO   193      57.152  89.644  54.025  1.00  0.00           H  
ATOM   2833  CG  PRO   193      57.915  91.610  53.667  1.00  0.00           C  
ATOM   2834  HG2 PRO   193      57.583  92.343  54.402  1.00  0.00           H  
ATOM   2835  HG3 PRO   193      57.213  91.651  52.835  1.00  0.00           H  
ATOM   2836  CB  PRO   193      59.373  91.834  53.225  1.00  0.00           C  
ATOM   2837  HB2 PRO   193      59.975  92.192  54.060  1.00  0.00           H  
ATOM   2838  HB3 PRO   193      59.423  92.596  52.446  1.00  0.00           H  
ATOM   2839  CA  PRO   193      59.922  90.499  52.702  1.00  0.00           C  
ATOM   2840  HA  PRO   193      59.713  90.312  51.648  1.00  0.00           H  
ATOM   2841  C   PRO   193      61.462  90.410  52.759  1.00  0.00           C  
ATOM   2842  O   PRO   193      62.161  90.606  51.781  1.00  0.00           O  
ATOM   2843  N   MET   194      62.098  90.132  53.898  1.00  0.00           N  
ATOM   2844  H   MET   194      61.620  90.065  54.796  1.00  0.00           H  
ATOM   2845  CA  MET   194      63.580  89.885  53.991  1.00  0.00           C  
ATOM   2846  HA  MET   194      64.162  90.673  53.515  1.00  0.00           H  
ATOM   2847  CB  MET   194      63.985  89.879  55.457  1.00  0.00           C  
ATOM   2848  HB2 MET   194      63.702  90.814  55.940  1.00  0.00           H  
ATOM   2849  HB3 MET   194      63.479  89.076  55.994  1.00  0.00           H  
ATOM   2850  CG  MET   194      65.538  89.681  55.497  1.00  0.00           C  
ATOM   2851  HG2 MET   194      65.814  89.128  54.600  1.00  0.00           H  
ATOM   2852  HG3 MET   194      65.989  90.670  55.414  1.00  0.00           H  
ATOM   2853  SD  MET   194      66.328  88.857  56.889  1.00  0.00           S  
ATOM   2854  CE  MET   194      65.960  87.187  56.599  1.00  0.00           C  
ATOM   2855  HE1 MET   194      66.394  86.576  57.390  1.00  0.00           H  
ATOM   2856  HE2 MET   194      64.879  87.048  56.585  1.00  0.00           H  
ATOM   2857  HE3 MET   194      66.377  86.884  55.637  1.00  0.00           H  
ATOM   2858  C   MET   194      63.904  88.558  53.233  1.00  0.00           C  
ATOM   2859  O   MET   194      64.859  88.505  52.531  1.00  0.00           O  
ATOM   2860  N   ALA   195      63.002  87.570  53.244  1.00  0.00           N  
ATOM   2861  H   ALA   195      62.134  87.585  53.781  1.00  0.00           H  
ATOM   2862  CA  ALA   195      63.215  86.370  52.460  1.00  0.00           C  
ATOM   2863  HA  ALA   195      64.152  85.935  52.808  1.00  0.00           H  
ATOM   2864  CB  ALA   195      62.131  85.316  52.680  1.00  0.00           C  
ATOM   2865  HB1 ALA   195      62.343  84.441  52.067  1.00  0.00           H  
ATOM   2866  HB2 ALA   195      62.111  85.028  53.730  1.00  0.00           H  
ATOM   2867  HB3 ALA   195      61.160  85.729  52.400  1.00  0.00           H  
ATOM   2868  C   ALA   195      63.345  86.708  50.955  1.00  0.00           C  
ATOM   2869  O   ALA   195      64.168  86.212  50.191  1.00  0.00           O  
ATOM   2870  N   ALA   196      62.413  87.499  50.536  1.00  0.00           N  
ATOM   2871  H   ALA   196      61.692  87.867  51.156  1.00  0.00           H  
ATOM   2872  CA  ALA   196      62.262  87.970  49.131  1.00  0.00           C  
ATOM   2873  HA  ALA   196      62.294  87.095  48.482  1.00  0.00           H  
ATOM   2874  CB  ALA   196      60.909  88.640  48.888  1.00  0.00           C  
ATOM   2875  HB1 ALA   196      60.846  88.966  47.850  1.00  0.00           H  
ATOM   2876  HB2 ALA   196      60.108  87.928  49.094  1.00  0.00           H  
ATOM   2877  HB3 ALA   196      60.806  89.502  49.546  1.00  0.00           H  
ATOM   2878  C   ALA   196      63.426  88.901  48.758  1.00  0.00           C  
ATOM   2879  O   ALA   196      63.972  88.769  47.685  1.00  0.00           O  
ATOM   2880  N   SER   197      63.970  89.694  49.727  1.00  0.00           N  
ATOM   2881  H   SER   197      63.493  89.812  50.620  1.00  0.00           H  
ATOM   2882  CA  SER   197      65.217  90.461  49.696  1.00  0.00           C  
ATOM   2883  HA  SER   197      65.330  90.926  48.717  1.00  0.00           H  
ATOM   2884  CB  SER   197      65.096  91.574  50.809  1.00  0.00           C  
ATOM   2885  HB2 SER   197      65.081  91.118  51.798  1.00  0.00           H  
ATOM   2886  HB3 SER   197      65.960  92.236  50.776  1.00  0.00           H  
ATOM   2887  OG  SER   197      63.898  92.317  50.591  1.00  0.00           O  
ATOM   2888  HG  SER   197      63.137  91.829  50.970  1.00  0.00           H  
ATOM   2889  C   SER   197      66.515  89.628  49.744  1.00  0.00           C  
ATOM   2890  O   SER   197      67.516  90.100  49.185  1.00  0.00           O  
ATOM   2891  N   VAL   198      66.619  88.452  50.313  1.00  0.00           N  
ATOM   2892  H   VAL   198      65.870  88.063  50.887  1.00  0.00           H  
ATOM   2893  CA  VAL   198      67.797  87.539  50.211  1.00  0.00           C  
ATOM   2894  HA  VAL   198      68.762  88.035  50.325  1.00  0.00           H  
ATOM   2895  CB  VAL   198      67.797  86.583  51.366  1.00  0.00           C  
ATOM   2896  HB  VAL   198      66.773  86.211  51.413  1.00  0.00           H  
ATOM   2897  CG1 VAL   198      68.747  85.363  51.160  1.00  0.00           C  
ATOM   2898 HG11 VAL   198      68.698  84.711  52.032  1.00  0.00           H  
ATOM   2899 HG12 VAL   198      68.440  84.807  50.274  1.00  0.00           H  
ATOM   2900 HG13 VAL   198      69.770  85.718  51.029  1.00  0.00           H  
ATOM   2901  CG2 VAL   198      68.149  87.276  52.704  1.00  0.00           C  
ATOM   2902 HG21 VAL   198      68.136  86.542  53.509  1.00  0.00           H  
ATOM   2903 HG22 VAL   198      69.144  87.718  52.634  1.00  0.00           H  
ATOM   2904 HG23 VAL   198      67.419  88.057  52.913  1.00  0.00           H  
ATOM   2905  C   VAL   198      67.833  86.961  48.760  1.00  0.00           C  
ATOM   2906  O   VAL   198      68.889  87.045  48.149  1.00  0.00           O  
ATOM   2907  N   ARG   199      66.709  86.491  48.250  1.00  0.00           N  
ATOM   2908  H   ARG   199      65.838  86.408  48.774  1.00  0.00           H  
ATOM   2909  CA  ARG   199      66.620  86.023  46.802  1.00  0.00           C  
ATOM   2910  HA  ARG   199      67.353  85.234  46.635  1.00  0.00           H  
ATOM   2911  CB  ARG   199      65.188  85.468  46.546  1.00  0.00           C  
ATOM   2912  HB2 ARG   199      64.452  86.217  46.838  1.00  0.00           H  
ATOM   2913  HB3 ARG   199      65.056  85.290  45.478  1.00  0.00           H  
ATOM   2914  CG  ARG   199      64.924  84.166  47.315  1.00  0.00           C  
ATOM   2915  HG2 ARG   199      65.747  83.477  47.125  1.00  0.00           H  
ATOM   2916  HG3 ARG   199      64.934  84.386  48.383  1.00  0.00           H  
ATOM   2917  CD  ARG   199      63.612  83.462  46.974  1.00  0.00           C  
ATOM   2918  HD2 ARG   199      63.652  83.166  45.926  1.00  0.00           H  
ATOM   2919  HD3 ARG   199      63.559  82.546  47.563  1.00  0.00           H  
ATOM   2920  NE  ARG   199      62.356  84.213  47.186  1.00  0.00           N  
ATOM   2921  HE  ARG   199      62.107  84.911  46.486  1.00  0.00           H  
ATOM   2922  CZ  ARG   199      61.512  84.053  48.223  1.00  0.00           C  
ATOM   2923  NH1 ARG   199      61.790  83.482  49.328  1.00  0.00           N  
ATOM   2924 HH11 ARG   199      62.722  83.099  49.485  1.00  0.00           H  
ATOM   2925 HH12 ARG   199      61.080  83.410  50.057  1.00  0.00           H  
ATOM   2926  NH2 ARG   199      60.232  84.283  48.126  1.00  0.00           N  
ATOM   2927 HH21 ARG   199      59.836  84.596  47.241  1.00  0.00           H  
ATOM   2928 HH22 ARG   199      59.628  84.148  48.936  1.00  0.00           H  
ATOM   2929  C   ARG   199      66.949  87.102  45.865  1.00  0.00           C  
ATOM   2930  O   ARG   199      67.608  86.926  44.833  1.00  0.00           O  
ATOM   2931  N   GLU   200      66.452  88.277  46.101  1.00  0.00           N  
ATOM   2932  H   GLU   200      65.904  88.491  46.933  1.00  0.00           H  
ATOM   2933  CA  GLU   200      66.625  89.433  45.193  1.00  0.00           C  
ATOM   2934  HA  GLU   200      66.310  89.247  44.167  1.00  0.00           H  
ATOM   2935  CB  GLU   200      65.787  90.541  45.847  1.00  0.00           C  
ATOM   2936  HB2 GLU   200      64.754  90.410  45.524  1.00  0.00           H  
ATOM   2937  HB3 GLU   200      65.807  90.378  46.925  1.00  0.00           H  
ATOM   2938  CG  GLU   200      66.174  92.006  45.590  1.00  0.00           C  
ATOM   2939  HG2 GLU   200      66.702  92.415  46.451  1.00  0.00           H  
ATOM   2940  HG3 GLU   200      66.852  92.074  44.738  1.00  0.00           H  
ATOM   2941  CD  GLU   200      64.909  92.807  45.319  1.00  0.00           C  
ATOM   2942  OE1 GLU   200      64.531  93.660  46.133  1.00  0.00           O  
ATOM   2943  OE2 GLU   200      64.309  92.532  44.217  1.00  0.00           O  
ATOM   2944  C   GLU   200      68.145  89.810  45.141  1.00  0.00           C  
ATOM   2945  O   GLU   200      68.771  89.808  44.061  1.00  0.00           O  
ATOM   2946  N   HIE   201      68.846  90.050  46.303  1.00  0.00           N  
ATOM   2947  H   HIE   201      68.287  90.130  47.139  1.00  0.00           H  
ATOM   2948  CA  HIE   201      70.278  90.219  46.418  1.00  0.00           C  
ATOM   2949  HA  HIE   201      70.575  91.157  45.948  1.00  0.00           H  
ATOM   2950  CB  HIE   201      70.695  90.252  47.852  1.00  0.00           C  
ATOM   2951  HB2 HIE   201      70.273  91.114  48.369  1.00  0.00           H  
ATOM   2952  HB3 HIE   201      70.318  89.335  48.306  1.00  0.00           H  
ATOM   2953  CG  HIE   201      72.237  90.281  48.116  1.00  0.00           C  
ATOM   2954  ND1 HIE   201      73.102  89.158  48.286  1.00  0.00           N  
ATOM   2955  CE1 HIE   201      74.302  89.723  48.557  1.00  0.00           C  
ATOM   2956  HE1 HIE   201      75.139  89.052  48.753  1.00  0.00           H  
ATOM   2957  NE2 HIE   201      74.235  91.057  48.533  1.00  0.00           N  
ATOM   2958  HE2 HIE   201      75.007  91.693  48.679  1.00  0.00           H  
ATOM   2959  CD2 HIE   201      72.926  91.443  48.274  1.00  0.00           C  
ATOM   2960  HD2 HIE   201      72.665  92.501  48.239  1.00  0.00           H  
ATOM   2961  C   HIE   201      71.031  89.036  45.672  1.00  0.00           C  
ATOM   2962  O   HIE   201      71.866  89.215  44.753  1.00  0.00           O  
ATOM   2963  N   TYR   202      70.720  87.790  46.034  1.00  0.00           N  
ATOM   2964  H   TYR   202      70.036  87.555  46.753  1.00  0.00           H  
ATOM   2965  CA  TYR   202      71.379  86.612  45.388  1.00  0.00           C  
ATOM   2966  HA  TYR   202      72.449  86.671  45.585  1.00  0.00           H  
ATOM   2967  CB  TYR   202      70.675  85.349  45.966  1.00  0.00           C  
ATOM   2968  HB2 TYR   202      70.743  85.379  47.053  1.00  0.00           H  
ATOM   2969  HB3 TYR   202      69.616  85.396  45.711  1.00  0.00           H  
ATOM   2970  CG  TYR   202      71.226  84.023  45.487  1.00  0.00           C  
ATOM   2971  CD1 TYR   202      70.925  83.406  44.239  1.00  0.00           C  
ATOM   2972  HD1 TYR   202      70.292  83.944  43.548  1.00  0.00           H  
ATOM   2973  CE1 TYR   202      71.402  82.143  43.850  1.00  0.00           C  
ATOM   2974  HE1 TYR   202      71.084  81.691  42.922  1.00  0.00           H  
ATOM   2975  CZ  TYR   202      72.330  81.469  44.727  1.00  0.00           C  
ATOM   2976  OH  TYR   202      72.758  80.203  44.364  1.00  0.00           O  
ATOM   2977  HH  TYR   202      73.381  79.863  45.041  1.00  0.00           H  
ATOM   2978  CE2 TYR   202      72.467  81.971  45.951  1.00  0.00           C  
ATOM   2979  HE2 TYR   202      72.934  81.349  46.700  1.00  0.00           H  
ATOM   2980  CD2 TYR   202      72.031  83.301  46.351  1.00  0.00           C  
ATOM   2981  HD2 TYR   202      72.329  83.716  47.302  1.00  0.00           H  
ATOM   2982  C   TYR   202      71.162  86.560  43.801  1.00  0.00           C  
ATOM   2983  O   TYR   202      72.085  86.195  43.087  1.00  0.00           O  
ATOM   2984  N   SER   203      69.982  86.992  43.214  1.00  0.00           N  
ATOM   2985  H   SER   203      69.151  87.204  43.764  1.00  0.00           H  
ATOM   2986  CA  SER   203      69.779  87.193  41.795  1.00  0.00           C  
ATOM   2987  HA  SER   203      70.221  86.281  41.394  1.00  0.00           H  
ATOM   2988  CB  SER   203      68.317  87.339  41.391  1.00  0.00           C  
ATOM   2989  HB2 SER   203      67.945  88.330  41.651  1.00  0.00           H  
ATOM   2990  HB3 SER   203      68.203  87.228  40.313  1.00  0.00           H  
ATOM   2991  OG  SER   203      67.561  86.309  42.094  1.00  0.00           O  
ATOM   2992  HG  SER   203      67.468  86.557  43.038  1.00  0.00           H  
ATOM   2993  C   SER   203      70.470  88.453  41.210  1.00  0.00           C  
ATOM   2994  O   SER   203      70.532  88.597  39.969  1.00  0.00           O  
ATOM   2995  N   ASP   204      71.022  89.318  42.041  1.00  0.00           N  
ATOM   2996  H   ASP   204      70.833  89.297  43.044  1.00  0.00           H  
ATOM   2997  CA  ASP   204      71.911  90.352  41.682  1.00  0.00           C  
ATOM   2998  HA  ASP   204      71.560  90.747  40.728  1.00  0.00           H  
ATOM   2999  CB  ASP   204      71.888  91.544  42.605  1.00  0.00           C  
ATOM   3000  HB2 ASP   204      71.913  91.176  43.631  1.00  0.00           H  
ATOM   3001  HB3 ASP   204      72.806  92.111  42.448  1.00  0.00           H  
ATOM   3002  CG  ASP   204      70.668  92.542  42.472  1.00  0.00           C  
ATOM   3003  OD1 ASP   204      70.596  93.518  43.305  1.00  0.00           O  
ATOM   3004  OD2 ASP   204      69.900  92.312  41.498  1.00  0.00           O  
ATOM   3005  C   ASP   204      73.345  89.779  41.504  1.00  0.00           C  
ATOM   3006  O   ASP   204      73.987  89.974  40.441  1.00  0.00           O  
ATOM   3007  N   ILE   205      73.860  89.080  42.521  1.00  0.00           N  
ATOM   3008  H   ILE   205      73.316  88.939  43.370  1.00  0.00           H  
ATOM   3009  CA  ILE   205      75.151  88.446  42.629  1.00  0.00           C  
ATOM   3010  HA  ILE   205      75.899  89.224  42.479  1.00  0.00           H  
ATOM   3011  CB  ILE   205      75.546  87.948  44.028  1.00  0.00           C  
ATOM   3012  HB  ILE   205      74.766  87.282  44.398  1.00  0.00           H  
ATOM   3013  CG2 ILE   205      76.874  87.088  43.960  1.00  0.00           C  
ATOM   3014 HG21 ILE   205      77.137  86.744  44.960  1.00  0.00           H  
ATOM   3015 HG22 ILE   205      76.716  86.226  43.310  1.00  0.00           H  
ATOM   3016 HG23 ILE   205      77.683  87.700  43.563  1.00  0.00           H  
ATOM   3017  CG1 ILE   205      75.611  89.114  45.051  1.00  0.00           C  
ATOM   3018 HG12 ILE   205      74.616  89.545  45.158  1.00  0.00           H  
ATOM   3019 HG13 ILE   205      75.891  88.714  46.025  1.00  0.00           H  
ATOM   3020  CD1 ILE   205      76.624  90.263  44.660  1.00  0.00           C  
ATOM   3021 HD11 ILE   205      76.608  91.038  45.427  1.00  0.00           H  
ATOM   3022 HD12 ILE   205      77.630  89.850  44.583  1.00  0.00           H  
ATOM   3023 HD13 ILE   205      76.334  90.695  43.703  1.00  0.00           H  
ATOM   3024  C   ILE   205      75.300  87.386  41.499  1.00  0.00           C  
ATOM   3025  O   ILE   205      76.101  87.496  40.616  1.00  0.00           O  
ATOM   3026  N   TRP   206      74.320  86.477  41.378  1.00  0.00           N  
ATOM   3027  H   TRP   206      73.518  86.472  42.006  1.00  0.00           H  
ATOM   3028  CA  TRP   206      74.249  85.415  40.389  1.00  0.00           C  
ATOM   3029  HA  TRP   206      75.226  85.403  39.906  1.00  0.00           H  
ATOM   3030  CB  TRP   206      74.008  84.071  41.085  1.00  0.00           C  
ATOM   3031  HB2 TRP   206      73.052  84.141  41.603  1.00  0.00           H  
ATOM   3032  HB3 TRP   206      73.893  83.318  40.306  1.00  0.00           H  
ATOM   3033  CG  TRP   206      75.019  83.539  42.079  1.00  0.00           C  
ATOM   3034  CD1 TRP   206      74.970  83.736  43.367  1.00  0.00           C  
ATOM   3035  HD1 TRP   206      74.311  84.421  43.880  1.00  0.00           H  
ATOM   3036  NE1 TRP   206      75.896  82.926  43.948  1.00  0.00           N  
ATOM   3037  HE1 TRP   206      75.918  82.770  44.955  1.00  0.00           H  
ATOM   3038  CE2 TRP   206      76.793  82.336  43.111  1.00  0.00           C  
ATOM   3039  CZ2 TRP   206      77.968  81.562  43.317  1.00  0.00           C  
ATOM   3040  HZ2 TRP   206      78.288  81.312  44.319  1.00  0.00           H  
ATOM   3041  CH2 TRP   206      78.695  81.132  42.231  1.00  0.00           C  
ATOM   3042  HH2 TRP   206      79.634  80.613  42.349  1.00  0.00           H  
ATOM   3043  CZ3 TRP   206      78.148  81.408  40.928  1.00  0.00           C  
ATOM   3044  HZ3 TRP   206      78.710  81.106  40.057  1.00  0.00           H  
ATOM   3045  CE3 TRP   206      76.905  82.057  40.742  1.00  0.00           C  
ATOM   3046  HE3 TRP   206      76.472  82.112  39.754  1.00  0.00           H  
ATOM   3047  CD2 TRP   206      76.213  82.645  41.861  1.00  0.00           C  
ATOM   3048  C   TRP   206      73.312  85.656  39.166  1.00  0.00           C  
ATOM   3049  O   TRP   206      72.307  86.324  39.327  1.00  0.00           O  
ATOM   3050  N   GLU   207      73.678  85.268  37.961  1.00  0.00           N  
ATOM   3051  H   GLU   207      74.573  84.799  37.821  1.00  0.00           H  
ATOM   3052  CA  GLU   207      72.962  85.409  36.707  1.00  0.00           C  
ATOM   3053  HA  GLU   207      72.401  86.341  36.641  1.00  0.00           H  
ATOM   3054  CB  GLU   207      73.997  85.478  35.561  1.00  0.00           C  
ATOM   3055  HB2 GLU   207      74.698  84.652  35.682  1.00  0.00           H  
ATOM   3056  HB3 GLU   207      73.476  85.317  34.617  1.00  0.00           H  
ATOM   3057  CG  GLU   207      74.790  86.766  35.456  1.00  0.00           C  
ATOM   3058  HG2 GLU   207      74.093  87.570  35.219  1.00  0.00           H  
ATOM   3059  HG3 GLU   207      75.205  86.984  36.441  1.00  0.00           H  
ATOM   3060  CD  GLU   207      75.941  86.819  34.435  1.00  0.00           C  
ATOM   3061  OE1 GLU   207      77.053  87.279  34.878  1.00  0.00           O  
ATOM   3062  OE2 GLU   207      75.698  86.348  33.297  1.00  0.00           O  
ATOM   3063  C   GLU   207      71.893  84.349  36.600  1.00  0.00           C  
ATOM   3064  O   GLU   207      71.935  83.289  35.992  1.00  0.00           O  
ATOM   3065  N   VAL   208      70.804  84.566  37.415  1.00  0.00           N  
ATOM   3066  H   VAL   208      70.750  85.434  37.947  1.00  0.00           H  
ATOM   3067  CA  VAL   208      69.551  83.688  37.706  1.00  0.00           C  
ATOM   3068  HA  VAL   208      69.417  83.078  36.812  1.00  0.00           H  
ATOM   3069  CB  VAL   208      69.806  82.696  38.980  1.00  0.00           C  
ATOM   3070  HB  VAL   208      68.972  82.000  38.882  1.00  0.00           H  
ATOM   3071  CG1 VAL   208      71.071  81.836  38.958  1.00  0.00           C  
ATOM   3072 HG11 VAL   208      71.114  81.227  39.861  1.00  0.00           H  
ATOM   3073 HG12 VAL   208      71.054  81.186  38.083  1.00  0.00           H  
ATOM   3074 HG13 VAL   208      71.949  82.481  38.914  1.00  0.00           H  
ATOM   3075  CG2 VAL   208      69.766  83.476  40.354  1.00  0.00           C  
ATOM   3076 HG21 VAL   208      69.939  82.779  41.173  1.00  0.00           H  
ATOM   3077 HG22 VAL   208      70.540  84.243  40.360  1.00  0.00           H  
ATOM   3078 HG23 VAL   208      68.789  83.945  40.477  1.00  0.00           H  
ATOM   3079  C   VAL   208      68.278  84.440  37.831  1.00  0.00           C  
ATOM   3080  O   VAL   208      68.318  85.602  38.229  1.00  0.00           O  
ATOM   3081  N   SER   209      67.174  83.732  37.651  1.00  0.00           N  
ATOM   3082  H   SER   209      67.208  82.818  37.199  1.00  0.00           H  
ATOM   3083  CA  SER   209      65.800  84.092  38.033  1.00  0.00           C  
ATOM   3084  HA  SER   209      65.605  85.102  37.676  1.00  0.00           H  
ATOM   3085  CB  SER   209      64.888  83.012  37.438  1.00  0.00           C  
ATOM   3086  HB2 SER   209      65.007  82.970  36.356  1.00  0.00           H  
ATOM   3087  HB3 SER   209      65.159  82.030  37.827  1.00  0.00           H  
ATOM   3088  OG  SER   209      63.550  83.320  37.773  1.00  0.00           O  
ATOM   3089  HG  SER   209      62.944  82.735  37.270  1.00  0.00           H  
ATOM   3090  C   SER   209      65.563  84.073  39.563  1.00  0.00           C  
ATOM   3091  O   SER   209      66.004  83.207  40.266  1.00  0.00           O  
ATOM   3092  N   THR   210      64.788  85.051  40.140  1.00  0.00           N  
ATOM   3093  H   THR   210      64.481  85.886  39.642  1.00  0.00           H  
ATOM   3094  CA  THR   210      64.325  84.990  41.532  1.00  0.00           C  
ATOM   3095  HA  THR   210      65.244  84.965  42.119  1.00  0.00           H  
ATOM   3096  CB  THR   210      63.508  86.251  41.987  1.00  0.00           C  
ATOM   3097  HB  THR   210      63.164  86.032  42.999  1.00  0.00           H  
ATOM   3098  CG2 THR   210      64.381  87.465  41.993  1.00  0.00           C  
ATOM   3099 HG21 THR   210      63.799  88.329  42.310  1.00  0.00           H  
ATOM   3100 HG22 THR   210      65.212  87.313  42.681  1.00  0.00           H  
ATOM   3101 HG23 THR   210      64.769  87.637  40.989  1.00  0.00           H  
ATOM   3102  OG1 THR   210      62.302  86.502  41.191  1.00  0.00           O  
ATOM   3103  HG1 THR   210      61.844  87.299  41.532  1.00  0.00           H  
ATOM   3104  C   THR   210      63.498  83.724  41.816  1.00  0.00           C  
ATOM   3105  O   THR   210      63.478  83.342  42.961  1.00  0.00           O  
ATOM   3106  N   GLU   211      62.744  83.161  40.835  1.00  0.00           N  
ATOM   3107  H   GLU   211      62.544  83.649  39.962  1.00  0.00           H  
ATOM   3108  CA  GLU   211      62.131  81.827  40.886  1.00  0.00           C  
ATOM   3109  HA  GLU   211      61.563  81.740  41.813  1.00  0.00           H  
ATOM   3110  CB  GLU   211      61.204  81.686  39.653  1.00  0.00           C  
ATOM   3111  HB2 GLU   211      60.728  82.647  39.465  1.00  0.00           H  
ATOM   3112  HB3 GLU   211      61.818  81.459  38.782  1.00  0.00           H  
ATOM   3113  CG  GLU   211      60.123  80.622  39.777  1.00  0.00           C  
ATOM   3114  HG2 GLU   211      59.680  80.498  38.789  1.00  0.00           H  
ATOM   3115  HG3 GLU   211      60.621  79.685  40.024  1.00  0.00           H  
ATOM   3116  CD  GLU   211      59.001  80.792  40.744  1.00  0.00           C  
ATOM   3117  OE1 GLU   211      58.619  79.831  41.481  1.00  0.00           O  
ATOM   3118  OE2 GLU   211      58.682  81.968  41.080  1.00  0.00           O  
ATOM   3119  C   GLU   211      63.159  80.683  40.940  1.00  0.00           C  
ATOM   3120  O   GLU   211      62.889  79.616  41.476  1.00  0.00           O  
ATOM   3121  N   GLU   212      64.377  80.880  40.333  1.00  0.00           N  
ATOM   3122  H   GLU   212      64.576  81.698  39.758  1.00  0.00           H  
ATOM   3123  CA  GLU   212      65.550  79.922  40.439  1.00  0.00           C  
ATOM   3124  HA  GLU   212      65.154  78.906  40.443  1.00  0.00           H  
ATOM   3125  CB  GLU   212      66.509  79.919  39.195  1.00  0.00           C  
ATOM   3126  HB2 GLU   212      65.942  79.601  38.320  1.00  0.00           H  
ATOM   3127  HB3 GLU   212      66.838  80.941  39.007  1.00  0.00           H  
ATOM   3128  CG  GLU   212      67.723  79.039  39.327  1.00  0.00           C  
ATOM   3129  HG2 GLU   212      68.319  79.136  38.419  1.00  0.00           H  
ATOM   3130  HG3 GLU   212      68.333  79.412  40.149  1.00  0.00           H  
ATOM   3131  CD  GLU   212      67.439  77.533  39.570  1.00  0.00           C  
ATOM   3132  OE1 GLU   212      66.278  77.119  39.304  1.00  0.00           O  
ATOM   3133  OE2 GLU   212      68.368  76.784  40.016  1.00  0.00           O  
ATOM   3134  C   GLU   212      66.299  80.203  41.786  1.00  0.00           C  
ATOM   3135  O   GLU   212      66.566  79.283  42.508  1.00  0.00           O  
ATOM   3136  N   ALA   213      66.535  81.441  42.248  1.00  0.00           N  
ATOM   3137  H   ALA   213      66.411  82.275  41.673  1.00  0.00           H  
ATOM   3138  CA  ALA   213      66.986  81.739  43.584  1.00  0.00           C  
ATOM   3139  HA  ALA   213      67.960  81.259  43.690  1.00  0.00           H  
ATOM   3140  CB  ALA   213      67.075  83.272  43.755  1.00  0.00           C  
ATOM   3141  HB1 ALA   213      67.416  83.507  44.763  1.00  0.00           H  
ATOM   3142  HB2 ALA   213      67.780  83.679  43.030  1.00  0.00           H  
ATOM   3143  HB3 ALA   213      66.093  83.714  43.592  1.00  0.00           H  
ATOM   3144  C   ALA   213      66.086  81.146  44.724  1.00  0.00           C  
ATOM   3145  O   ALA   213      66.543  80.935  45.843  1.00  0.00           O  
ATOM   3146  N   PHE   214      64.822  80.924  44.470  1.00  0.00           N  
ATOM   3147  H   PHE   214      64.392  81.129  43.568  1.00  0.00           H  
ATOM   3148  CA  PHE   214      63.897  80.364  45.440  1.00  0.00           C  
ATOM   3149  HA  PHE   214      64.016  80.949  46.352  1.00  0.00           H  
ATOM   3150  CB  PHE   214      62.415  80.353  44.839  1.00  0.00           C  
ATOM   3151  HB2 PHE   214      62.146  81.358  44.511  1.00  0.00           H  
ATOM   3152  HB3 PHE   214      62.381  79.712  43.958  1.00  0.00           H  
ATOM   3153  CG  PHE   214      61.405  79.861  45.867  1.00  0.00           C  
ATOM   3154  CD1 PHE   214      60.836  78.573  45.951  1.00  0.00           C  
ATOM   3155  HD1 PHE   214      61.160  77.801  45.269  1.00  0.00           H  
ATOM   3156  CE1 PHE   214      59.851  78.281  46.912  1.00  0.00           C  
ATOM   3157  HE1 PHE   214      59.475  77.272  46.982  1.00  0.00           H  
ATOM   3158  CZ  PHE   214      59.344  79.248  47.775  1.00  0.00           C  
ATOM   3159  HZ  PHE   214      58.598  79.011  48.518  1.00  0.00           H  
ATOM   3160  CE2 PHE   214      59.856  80.552  47.628  1.00  0.00           C  
ATOM   3161  HE2 PHE   214      59.493  81.339  48.273  1.00  0.00           H  
ATOM   3162  CD2 PHE   214      60.794  80.836  46.695  1.00  0.00           C  
ATOM   3163  HD2 PHE   214      61.095  81.866  46.575  1.00  0.00           H  
ATOM   3164  C   PHE   214      64.161  78.813  45.608  1.00  0.00           C  
ATOM   3165  O   PHE   214      64.075  78.257  46.708  1.00  0.00           O  
ATOM   3166  N   ASP   215      64.558  78.153  44.520  1.00  0.00           N  
ATOM   3167  H   ASP   215      64.619  78.604  43.607  1.00  0.00           H  
ATOM   3168  CA  ASP   215      64.950  76.738  44.481  1.00  0.00           C  
ATOM   3169  HA  ASP   215      64.261  76.082  45.013  1.00  0.00           H  
ATOM   3170  CB  ASP   215      64.971  76.297  42.913  1.00  0.00           C  
ATOM   3171  HB2 ASP   215      64.291  76.929  42.341  1.00  0.00           H  
ATOM   3172  HB3 ASP   215      65.970  76.448  42.500  1.00  0.00           H  
ATOM   3173  CG  ASP   215      64.558  74.808  42.763  1.00  0.00           C  
ATOM   3174  OD1 ASP   215      64.355  74.127  43.787  1.00  0.00           O  
ATOM   3175  OD2 ASP   215      64.447  74.302  41.620  1.00  0.00           O  
ATOM   3176  C   ASP   215      66.338  76.609  45.170  1.00  0.00           C  
ATOM   3177  O   ASP   215      66.534  75.726  45.967  1.00  0.00           O  
ATOM   3178  N   ARG   216      67.274  77.498  44.852  1.00  0.00           N  
ATOM   3179  H   ARG   216      67.082  78.233  44.172  1.00  0.00           H  
ATOM   3180  CA  ARG   216      68.643  77.595  45.368  1.00  0.00           C  
ATOM   3181  HA  ARG   216      69.198  76.703  45.075  1.00  0.00           H  
ATOM   3182  CB  ARG   216      69.346  78.836  44.778  1.00  0.00           C  
ATOM   3183  HB2 ARG   216      68.789  79.733  45.047  1.00  0.00           H  
ATOM   3184  HB3 ARG   216      70.340  78.935  45.214  1.00  0.00           H  
ATOM   3185  CG  ARG   216      69.464  78.740  43.212  1.00  0.00           C  
ATOM   3186  HG2 ARG   216      68.549  78.343  42.772  1.00  0.00           H  
ATOM   3187  HG3 ARG   216      69.632  79.722  42.770  1.00  0.00           H  
ATOM   3188  CD  ARG   216      70.643  77.814  42.958  1.00  0.00           C  
ATOM   3189  HD2 ARG   216      71.564  78.266  43.324  1.00  0.00           H  
ATOM   3190  HD3 ARG   216      70.510  76.877  43.500  1.00  0.00           H  
ATOM   3191  NE  ARG   216      70.739  77.558  41.502  1.00  0.00           N  
ATOM   3192  HE  ARG   216      69.860  77.228  41.104  1.00  0.00           H  
ATOM   3193  CZ  ARG   216      71.645  77.650  40.647  1.00  0.00           C  
ATOM   3194  NH1 ARG   216      72.833  77.992  41.014  1.00  0.00           N  
ATOM   3195 HH11 ARG   216      73.029  78.186  41.996  1.00  0.00           H  
ATOM   3196 HH12 ARG   216      73.579  78.070  40.322  1.00  0.00           H  
ATOM   3197  NH2 ARG   216      71.402  77.526  39.365  1.00  0.00           N  
ATOM   3198 HH21 ARG   216      70.451  77.350  39.040  1.00  0.00           H  
ATOM   3199 HH22 ARG   216      72.165  77.607  38.691  1.00  0.00           H  
ATOM   3200  C   ARG   216      68.614  77.693  46.949  1.00  0.00           C  
ATOM   3201  O   ARG   216      69.355  76.965  47.679  1.00  0.00           O  
ATOM   3202  N   ILE   217      67.783  78.568  47.447  1.00  0.00           N  
ATOM   3203  H   ILE   217      67.177  79.194  46.916  1.00  0.00           H  
ATOM   3204  CA  ILE   217      67.700  78.670  48.961  1.00  0.00           C  
ATOM   3205  HA  ILE   217      68.659  78.402  49.405  1.00  0.00           H  
ATOM   3206  CB  ILE   217      67.414  80.136  49.328  1.00  0.00           C  
ATOM   3207  HB  ILE   217      66.419  80.308  48.917  1.00  0.00           H  
ATOM   3208  CG2 ILE   217      67.424  80.379  50.876  1.00  0.00           C  
ATOM   3209 HG21 ILE   217      67.216  81.429  51.081  1.00  0.00           H  
ATOM   3210 HG22 ILE   217      66.660  79.760  51.346  1.00  0.00           H  
ATOM   3211 HG23 ILE   217      68.401  80.117  51.280  1.00  0.00           H  
ATOM   3212  CG1 ILE   217      68.419  81.171  48.684  1.00  0.00           C  
ATOM   3213 HG12 ILE   217      68.453  80.982  47.611  1.00  0.00           H  
ATOM   3214 HG13 ILE   217      68.002  82.169  48.817  1.00  0.00           H  
ATOM   3215  CD1 ILE   217      69.854  81.190  49.200  1.00  0.00           C  
ATOM   3216 HD11 ILE   217      70.423  81.949  48.665  1.00  0.00           H  
ATOM   3217 HD12 ILE   217      69.853  81.419  50.266  1.00  0.00           H  
ATOM   3218 HD13 ILE   217      70.311  80.213  49.039  1.00  0.00           H  
ATOM   3219  C   ILE   217      66.770  77.624  49.603  1.00  0.00           C  
ATOM   3220  O   ILE   217      67.131  77.077  50.617  1.00  0.00           O  
ATOM   3221  N   THR   218      65.619  77.208  49.004  1.00  0.00           N  
ATOM   3222  H   THR   218      65.245  77.607  48.143  1.00  0.00           H  
ATOM   3223  CA  THR   218      64.803  76.107  49.581  1.00  0.00           C  
ATOM   3224  HA  THR   218      64.649  76.432  50.611  1.00  0.00           H  
ATOM   3225  CB  THR   218      63.454  75.911  48.846  1.00  0.00           C  
ATOM   3226  HB  THR   218      63.106  74.951  49.225  1.00  0.00           H  
ATOM   3227  CG2 THR   218      62.468  77.082  49.159  1.00  0.00           C  
ATOM   3228 HG21 THR   218      61.530  76.917  48.630  1.00  0.00           H  
ATOM   3229 HG22 THR   218      62.279  77.119  50.232  1.00  0.00           H  
ATOM   3230 HG23 THR   218      62.909  78.024  48.834  1.00  0.00           H  
ATOM   3231  OG1 THR   218      63.533  75.822  47.391  1.00  0.00           O  
ATOM   3232  HG1 THR   218      63.980  76.620  47.039  1.00  0.00           H  
ATOM   3233  C   THR   218      65.511  74.721  49.553  1.00  0.00           C  
ATOM   3234  O   THR   218      65.592  74.098  50.603  1.00  0.00           O  
ATOM   3235  N   ALA   219      66.305  74.392  48.458  1.00  0.00           N  
ATOM   3236  H   ALA   219      66.235  74.846  47.547  1.00  0.00           H  
ATOM   3237  CA  ALA   219      67.342  73.326  48.533  1.00  0.00           C  
ATOM   3238  HA  ALA   219      66.855  72.359  48.670  1.00  0.00           H  
ATOM   3239  CB  ALA   219      68.124  73.377  47.244  1.00  0.00           C  
ATOM   3240  HB1 ALA   219      68.897  72.609  47.256  1.00  0.00           H  
ATOM   3241  HB2 ALA   219      67.452  73.201  46.404  1.00  0.00           H  
ATOM   3242  HB3 ALA   219      68.587  74.357  47.138  1.00  0.00           H  
ATOM   3243  C   ALA   219      68.274  73.496  49.726  1.00  0.00           C  
ATOM   3244  O   ALA   219      68.741  72.473  50.155  1.00  0.00           O  
ATOM   3245  N   ARG   220      68.633  74.690  50.327  1.00  0.00           N  
ATOM   3246  H   ARG   220      68.324  75.610  50.014  1.00  0.00           H  
ATOM   3247  CA  ARG   220      69.530  74.703  51.521  1.00  0.00           C  
ATOM   3248  HA  ARG   220      70.236  73.920  51.241  1.00  0.00           H  
ATOM   3249  CB  ARG   220      70.100  76.159  51.775  1.00  0.00           C  
ATOM   3250  HB2 ARG   220      69.297  76.883  51.640  1.00  0.00           H  
ATOM   3251  HB3 ARG   220      70.427  76.236  52.812  1.00  0.00           H  
ATOM   3252  CG  ARG   220      71.289  76.536  50.839  1.00  0.00           C  
ATOM   3253  HG2 ARG   220      71.961  75.686  50.726  1.00  0.00           H  
ATOM   3254  HG3 ARG   220      70.917  76.782  49.844  1.00  0.00           H  
ATOM   3255  CD  ARG   220      72.056  77.750  51.438  1.00  0.00           C  
ATOM   3256  HD2 ARG   220      71.331  78.496  51.760  1.00  0.00           H  
ATOM   3257  HD3 ARG   220      72.591  77.419  52.328  1.00  0.00           H  
ATOM   3258  NE  ARG   220      73.043  78.408  50.496  1.00  0.00           N  
ATOM   3259  HE  ARG   220      73.222  77.925  49.616  1.00  0.00           H  
ATOM   3260  CZ  ARG   220      73.730  79.594  50.698  1.00  0.00           C  
ATOM   3261  NH1 ARG   220      74.312  80.140  49.717  1.00  0.00           N  
ATOM   3262 HH11 ARG   220      74.271  79.707  48.794  1.00  0.00           H  
ATOM   3263 HH12 ARG   220      74.823  81.012  49.848  1.00  0.00           H  
ATOM   3264  NH2 ARG   220      73.706  80.217  51.849  1.00  0.00           N  
ATOM   3265 HH21 ARG   220      73.169  79.831  52.626  1.00  0.00           H  
ATOM   3266 HH22 ARG   220      74.221  81.089  51.968  1.00  0.00           H  
ATOM   3267  C   ARG   220      68.926  74.407  52.866  1.00  0.00           C  
ATOM   3268  O   ARG   220      69.600  73.940  53.714  1.00  0.00           O  
ATOM   3269  N   VAL   221      67.594  74.335  52.956  1.00  0.00           N  
ATOM   3270  H   VAL   221      66.948  74.409  52.171  1.00  0.00           H  
ATOM   3271  CA  VAL   221      66.960  74.128  54.293  1.00  0.00           C  
ATOM   3272  HA  VAL   221      67.671  74.273  55.106  1.00  0.00           H  
ATOM   3273  CB  VAL   221      65.858  75.175  54.515  1.00  0.00           C  
ATOM   3274  HB  VAL   221      66.479  75.982  54.901  1.00  0.00           H  
ATOM   3275  CG1 VAL   221      65.133  75.707  53.272  1.00  0.00           C  
ATOM   3276 HG11 VAL   221      64.382  76.438  53.573  1.00  0.00           H  
ATOM   3277 HG12 VAL   221      65.855  76.182  52.607  1.00  0.00           H  
ATOM   3278 HG13 VAL   221      64.649  74.882  52.752  1.00  0.00           H  
ATOM   3279  CG2 VAL   221      64.758  74.783  55.592  1.00  0.00           C  
ATOM   3280 HG21 VAL   221      64.026  75.586  55.675  1.00  0.00           H  
ATOM   3281 HG22 VAL   221      64.257  73.866  55.282  1.00  0.00           H  
ATOM   3282 HG23 VAL   221      65.235  74.625  56.560  1.00  0.00           H  
ATOM   3283  C   VAL   221      66.474  72.722  54.352  1.00  0.00           C  
ATOM   3284  O   VAL   221      65.750  72.315  53.416  1.00  0.00           O  
ATOM   3285  N   PRO   222      66.799  71.978  55.427  1.00  0.00           N  
ATOM   3286  CD  PRO   222      67.675  72.271  56.579  1.00  0.00           C  
ATOM   3287  HD2 PRO   222      67.157  72.921  57.284  1.00  0.00           H  
ATOM   3288  HD3 PRO   222      68.563  72.806  56.246  1.00  0.00           H  
ATOM   3289  CG  PRO   222      68.075  70.968  57.267  1.00  0.00           C  
ATOM   3290  HG2 PRO   222      68.113  71.070  58.352  1.00  0.00           H  
ATOM   3291  HG3 PRO   222      69.056  70.616  56.946  1.00  0.00           H  
ATOM   3292  CB  PRO   222      66.942  70.036  56.808  1.00  0.00           C  
ATOM   3293  HB2 PRO   222      66.120  70.034  57.525  1.00  0.00           H  
ATOM   3294  HB3 PRO   222      67.291  69.006  56.721  1.00  0.00           H  
ATOM   3295  CA  PRO   222      66.502  70.565  55.492  1.00  0.00           C  
ATOM   3296  HA  PRO   222      67.075  70.029  54.735  1.00  0.00           H  
ATOM   3297  C   PRO   222      65.043  70.234  55.084  1.00  0.00           C  
ATOM   3298  O   PRO   222      64.878  69.239  54.361  1.00  0.00           O  
ATOM   3299  N   ILE   223      63.970  70.915  55.552  1.00  0.00           N  
ATOM   3300  H   ILE   223      64.059  71.737  56.149  1.00  0.00           H  
ATOM   3301  CA  ILE   223      62.601  70.566  55.267  1.00  0.00           C  
ATOM   3302  HA  ILE   223      62.637  69.477  55.259  1.00  0.00           H  
ATOM   3303  CB  ILE   223      61.620  71.072  56.344  1.00  0.00           C  
ATOM   3304  HB  ILE   223      60.636  70.763  55.990  1.00  0.00           H  
ATOM   3305  CG2 ILE   223      61.876  70.396  57.720  1.00  0.00           C  
ATOM   3306 HG21 ILE   223      61.166  70.779  58.451  1.00  0.00           H  
ATOM   3307 HG22 ILE   223      61.753  69.317  57.624  1.00  0.00           H  
ATOM   3308 HG23 ILE   223      62.892  70.616  58.050  1.00  0.00           H  
ATOM   3309  CG1 ILE   223      61.532  72.598  56.469  1.00  0.00           C  
ATOM   3310 HG12 ILE   223      62.455  72.961  56.919  1.00  0.00           H  
ATOM   3311 HG13 ILE   223      61.477  73.023  55.467  1.00  0.00           H  
ATOM   3312  CD1 ILE   223      60.343  73.133  57.292  1.00  0.00           C  
ATOM   3313 HD11 ILE   223      60.378  74.222  57.315  1.00  0.00           H  
ATOM   3314 HD12 ILE   223      59.408  72.809  56.834  1.00  0.00           H  
ATOM   3315 HD13 ILE   223      60.403  72.746  58.309  1.00  0.00           H  
ATOM   3316  C   ILE   223      62.051  71.045  53.837  1.00  0.00           C  
ATOM   3317  O   ILE   223      60.840  71.031  53.491  1.00  0.00           O  
ATOM   3318  N   GLY   224      62.988  71.512  52.950  1.00  0.00           N  
ATOM   3319  H   GLY   224      63.945  71.689  53.257  1.00  0.00           H  
ATOM   3320  CA  GLY   224      62.819  71.835  51.473  1.00  0.00           C  
ATOM   3321  HA2 GLY   224      63.779  72.157  51.069  1.00  0.00           H  
ATOM   3322  HA3 GLY   224      62.541  70.925  50.942  1.00  0.00           H  
ATOM   3323  C   GLY   224      61.767  72.923  51.186  1.00  0.00           C  
ATOM   3324  O   GLY   224      61.339  73.105  50.036  1.00  0.00           O  
ATOM   3325  N   ARG   225      61.395  73.677  52.244  1.00  0.00           N  
ATOM   3326  H   ARG   225      61.685  73.466  53.198  1.00  0.00           H  
ATOM   3327  CA  ARG   225      60.547  74.868  52.148  1.00  0.00           C  
ATOM   3328  HA  ARG   225      60.794  75.374  51.214  1.00  0.00           H  
ATOM   3329  CB  ARG   225      59.059  74.350  52.198  1.00  0.00           C  
ATOM   3330  HB2 ARG   225      58.378  75.124  51.844  1.00  0.00           H  
ATOM   3331  HB3 ARG   225      58.937  73.492  51.537  1.00  0.00           H  
ATOM   3332  CG  ARG   225      58.701  73.949  53.675  1.00  0.00           C  
ATOM   3333  HG2 ARG   225      59.024  72.926  53.868  1.00  0.00           H  
ATOM   3334  HG3 ARG   225      59.243  74.590  54.371  1.00  0.00           H  
ATOM   3335  CD  ARG   225      57.211  74.072  53.917  1.00  0.00           C  
ATOM   3336  HD2 ARG   225      56.912  75.121  53.917  1.00  0.00           H  
ATOM   3337  HD3 ARG   225      56.655  73.583  53.117  1.00  0.00           H  
ATOM   3338  NE  ARG   225      56.896  73.448  55.220  1.00  0.00           N  
ATOM   3339  HE  ARG   225      56.843  72.429  55.243  1.00  0.00           H  
ATOM   3340  CZ  ARG   225      56.680  74.074  56.335  1.00  0.00           C  
ATOM   3341  NH1 ARG   225      56.756  75.297  56.511  1.00  0.00           N  
ATOM   3342 HH11 ARG   225      57.008  75.909  55.734  1.00  0.00           H  
ATOM   3343 HH12 ARG   225      56.566  75.693  57.432  1.00  0.00           H  
ATOM   3344  NH2 ARG   225      56.421  73.426  57.424  1.00  0.00           N  
ATOM   3345 HH21 ARG   225      56.384  72.407  57.415  1.00  0.00           H  
ATOM   3346 HH22 ARG   225      56.255  73.934  58.294  1.00  0.00           H  
ATOM   3347  C   ARG   225      60.789  75.951  53.135  1.00  0.00           C  
ATOM   3348  O   ARG   225      61.487  75.663  54.121  1.00  0.00           O  
ATOM   3349  N   TYR   226      60.238  77.138  52.955  1.00  0.00           N  
ATOM   3350  H   TYR   226      59.739  77.396  52.105  1.00  0.00           H  
ATOM   3351  CA  TYR   226      60.284  78.193  53.943  1.00  0.00           C  
ATOM   3352  HA  TYR   226      61.267  78.165  54.413  1.00  0.00           H  
ATOM   3353  CB  TYR   226      60.208  79.633  53.333  1.00  0.00           C  
ATOM   3354  HB2 TYR   226      59.288  79.704  52.751  1.00  0.00           H  
ATOM   3355  HB3 TYR   226      60.118  80.342  54.157  1.00  0.00           H  
ATOM   3356  CG  TYR   226      61.348  80.081  52.457  1.00  0.00           C  
ATOM   3357  CD1 TYR   226      62.539  80.490  53.054  1.00  0.00           C  
ATOM   3358  HD1 TYR   226      62.603  80.584  54.128  1.00  0.00           H  
ATOM   3359  CE1 TYR   226      63.664  80.784  52.249  1.00  0.00           C  
ATOM   3360  HE1 TYR   226      64.610  81.007  52.720  1.00  0.00           H  
ATOM   3361  CZ  TYR   226      63.571  80.790  50.840  1.00  0.00           C  
ATOM   3362  OH  TYR   226      64.555  81.205  50.053  1.00  0.00           O  
ATOM   3363  HH  TYR   226      64.281  81.124  49.115  1.00  0.00           H  
ATOM   3364  CE2 TYR   226      62.294  80.355  50.254  1.00  0.00           C  
ATOM   3365  HE2 TYR   226      62.196  80.350  49.179  1.00  0.00           H  
ATOM   3366  CD2 TYR   226      61.189  79.943  51.032  1.00  0.00           C  
ATOM   3367  HD2 TYR   226      60.286  79.551  50.588  1.00  0.00           H  
ATOM   3368  C   TYR   226      59.218  77.934  55.030  1.00  0.00           C  
ATOM   3369  O   TYR   226      58.105  77.359  54.788  1.00  0.00           O  
ATOM   3370  N   VAL   227      59.523  78.463  56.261  1.00  0.00           N  
ATOM   3371  H   VAL   227      60.411  78.942  56.409  1.00  0.00           H  
ATOM   3372  CA  VAL   227      58.733  78.450  57.470  1.00  0.00           C  
ATOM   3373  HA  VAL   227      58.185  77.516  57.592  1.00  0.00           H  
ATOM   3374  CB  VAL   227      59.670  78.477  58.729  1.00  0.00           C  
ATOM   3375  HB  VAL   227      60.170  79.444  58.698  1.00  0.00           H  
ATOM   3376  CG1 VAL   227      58.991  78.347  60.083  1.00  0.00           C  
ATOM   3377 HG11 VAL   227      59.743  78.380  60.871  1.00  0.00           H  
ATOM   3378 HG12 VAL   227      58.289  79.169  60.218  1.00  0.00           H  
ATOM   3379 HG13 VAL   227      58.454  77.399  60.132  1.00  0.00           H  
ATOM   3380  CG2 VAL   227      60.538  77.211  58.639  1.00  0.00           C  
ATOM   3381 HG21 VAL   227      61.215  77.173  59.493  1.00  0.00           H  
ATOM   3382 HG22 VAL   227      59.897  76.329  58.644  1.00  0.00           H  
ATOM   3383 HG23 VAL   227      61.118  77.233  57.716  1.00  0.00           H  
ATOM   3384  C   VAL   227      57.607  79.495  57.381  1.00  0.00           C  
ATOM   3385  O   VAL   227      57.726  80.569  56.734  1.00  0.00           O  
ATOM   3386  N   GLN   228      56.415  79.172  57.870  1.00  0.00           N  
ATOM   3387  H   GLN   228      56.188  78.214  58.138  1.00  0.00           H  
ATOM   3388  CA  GLN   228      55.313  80.076  58.086  1.00  0.00           C  
ATOM   3389  HA  GLN   228      55.239  80.718  57.207  1.00  0.00           H  
ATOM   3390  CB  GLN   228      53.957  79.360  58.165  1.00  0.00           C  
ATOM   3391  HB2 GLN   228      54.041  78.526  58.862  1.00  0.00           H  
ATOM   3392  HB3 GLN   228      53.220  80.049  58.578  1.00  0.00           H  
ATOM   3393  CG  GLN   228      53.432  78.823  56.798  1.00  0.00           C  
ATOM   3394  HG2 GLN   228      53.018  79.661  56.238  1.00  0.00           H  
ATOM   3395  HG3 GLN   228      54.283  78.447  56.228  1.00  0.00           H  
ATOM   3396  CD  GLN   228      52.380  77.724  56.862  1.00  0.00           C  
ATOM   3397  OE1 GLN   228      52.582  76.726  57.554  1.00  0.00           O  
ATOM   3398  NE2 GLN   228      51.231  77.893  56.247  1.00  0.00           N  
ATOM   3399 HE21 GLN   228      51.075  78.726  55.677  1.00  0.00           H  
ATOM   3400 HE22 GLN   228      50.496  77.193  56.340  1.00  0.00           H  
ATOM   3401  C   GLN   228      55.576  80.961  59.263  1.00  0.00           C  
ATOM   3402  O   GLN   228      55.971  80.461  60.307  1.00  0.00           O  
ATOM   3403  N   PRO   229      55.186  82.240  59.322  1.00  0.00           N  
ATOM   3404  CD  PRO   229      54.368  82.915  58.263  1.00  0.00           C  
ATOM   3405  HD2 PRO   229      53.562  82.281  57.897  1.00  0.00           H  
ATOM   3406  HD3 PRO   229      54.968  83.200  57.398  1.00  0.00           H  
ATOM   3407  CG  PRO   229      53.852  84.116  59.024  1.00  0.00           C  
ATOM   3408  HG2 PRO   229      52.861  83.906  59.424  1.00  0.00           H  
ATOM   3409  HG3 PRO   229      53.752  84.969  58.352  1.00  0.00           H  
ATOM   3410  CB  PRO   229      54.858  84.470  60.213  1.00  0.00           C  
ATOM   3411  HB2 PRO   229      54.404  85.047  61.019  1.00  0.00           H  
ATOM   3412  HB3 PRO   229      55.747  85.015  59.893  1.00  0.00           H  
ATOM   3413  CA  PRO   229      55.124  82.997  60.573  1.00  0.00           C  
ATOM   3414  HA  PRO   229      56.078  82.976  61.099  1.00  0.00           H  
ATOM   3415  C   PRO   229      54.233  82.343  61.651  1.00  0.00           C  
ATOM   3416  O   PRO   229      54.555  82.356  62.826  1.00  0.00           O  
ATOM   3417  N   SER   230      53.172  81.659  61.221  1.00  0.00           N  
ATOM   3418  H   SER   230      52.943  81.614  60.228  1.00  0.00           H  
ATOM   3419  CA  SER   230      52.243  80.929  62.004  1.00  0.00           C  
ATOM   3420  HA  SER   230      51.904  81.693  62.703  1.00  0.00           H  
ATOM   3421  CB  SER   230      51.034  80.368  61.249  1.00  0.00           C  
ATOM   3422  HB2 SER   230      51.357  79.609  60.537  1.00  0.00           H  
ATOM   3423  HB3 SER   230      50.349  79.884  61.944  1.00  0.00           H  
ATOM   3424  OG  SER   230      50.388  81.403  60.584  1.00  0.00           O  
ATOM   3425  HG  SER   230      49.928  81.973  61.236  1.00  0.00           H  
ATOM   3426  C   SER   230      52.864  79.758  62.709  1.00  0.00           C  
ATOM   3427  O   SER   230      52.357  79.334  63.784  1.00  0.00           O  
ATOM   3428  N   GLU   231      53.954  79.167  62.142  1.00  0.00           N  
ATOM   3429  H   GLU   231      54.404  79.446  61.270  1.00  0.00           H  
ATOM   3430  CA  GLU   231      54.566  77.976  62.868  1.00  0.00           C  
ATOM   3431  HA  GLU   231      53.768  77.371  63.298  1.00  0.00           H  
ATOM   3432  CB  GLU   231      55.371  77.074  61.891  1.00  0.00           C  
ATOM   3433  HB2 GLU   231      56.132  77.668  61.384  1.00  0.00           H  
ATOM   3434  HB3 GLU   231      55.892  76.298  62.451  1.00  0.00           H  
ATOM   3435  CG  GLU   231      54.403  76.405  60.815  1.00  0.00           C  
ATOM   3436  HG2 GLU   231      53.873  75.581  61.290  1.00  0.00           H  
ATOM   3437  HG3 GLU   231      53.653  77.139  60.520  1.00  0.00           H  
ATOM   3438  CD  GLU   231      55.092  75.877  59.551  1.00  0.00           C  
ATOM   3439  OE1 GLU   231      54.642  74.810  59.027  1.00  0.00           O  
ATOM   3440  OE2 GLU   231      55.952  76.535  58.934  1.00  0.00           O  
ATOM   3441  C   GLU   231      55.492  78.505  63.958  1.00  0.00           C  
ATOM   3442  O   GLU   231      55.703  77.868  64.958  1.00  0.00           O  
ATOM   3443  N   VAL   232      56.082  79.686  63.740  1.00  0.00           N  
ATOM   3444  H   VAL   232      56.095  80.131  62.822  1.00  0.00           H  
ATOM   3445  CA  VAL   232      56.774  80.479  64.773  1.00  0.00           C  
ATOM   3446  HA  VAL   232      57.408  79.731  65.248  1.00  0.00           H  
ATOM   3447  CB  VAL   232      57.621  81.586  64.190  1.00  0.00           C  
ATOM   3448  HB  VAL   232      57.014  82.384  63.763  1.00  0.00           H  
ATOM   3449  CG1 VAL   232      58.456  82.219  65.350  1.00  0.00           C  
ATOM   3450 HG11 VAL   232      59.077  83.023  64.954  1.00  0.00           H  
ATOM   3451 HG12 VAL   232      57.783  82.622  66.106  1.00  0.00           H  
ATOM   3452 HG13 VAL   232      59.093  81.457  65.799  1.00  0.00           H  
ATOM   3453  CG2 VAL   232      58.456  81.044  63.006  1.00  0.00           C  
ATOM   3454 HG21 VAL   232      59.064  81.849  62.592  1.00  0.00           H  
ATOM   3455 HG22 VAL   232      59.107  80.242  63.358  1.00  0.00           H  
ATOM   3456 HG23 VAL   232      57.789  80.660  62.236  1.00  0.00           H  
ATOM   3457  C   VAL   232      55.876  81.068  65.899  1.00  0.00           C  
ATOM   3458  O   VAL   232      56.094  80.897  67.112  1.00  0.00           O  
ATOM   3459  N   ALA   233      54.682  81.532  65.466  1.00  0.00           N  
ATOM   3460  H   ALA   233      54.422  81.557  64.480  1.00  0.00           H  
ATOM   3461  CA  ALA   233      53.644  82.042  66.353  1.00  0.00           C  
ATOM   3462  HA  ALA   233      54.175  82.667  67.072  1.00  0.00           H  
ATOM   3463  CB  ALA   233      52.588  82.857  65.521  1.00  0.00           C  
ATOM   3464  HB1 ALA   233      51.815  83.237  66.188  1.00  0.00           H  
ATOM   3465  HB2 ALA   233      53.082  83.692  65.024  1.00  0.00           H  
ATOM   3466  HB3 ALA   233      52.135  82.206  64.773  1.00  0.00           H  
ATOM   3467  C   ALA   233      52.892  80.971  67.179  1.00  0.00           C  
ATOM   3468  O   ALA   233      52.294  81.308  68.193  1.00  0.00           O  
ATOM   3469  N   GLU   234      52.906  79.671  66.772  1.00  0.00           N  
ATOM   3470  H   GLU   234      53.174  79.376  65.834  1.00  0.00           H  
ATOM   3471  CA  GLU   234      52.540  78.587  67.647  1.00  0.00           C  
ATOM   3472  HA  GLU   234      51.593  78.867  68.110  1.00  0.00           H  
ATOM   3473  CB  GLU   234      52.304  77.287  66.857  1.00  0.00           C  
ATOM   3474  HB2 GLU   234      51.626  77.487  66.027  1.00  0.00           H  
ATOM   3475  HB3 GLU   234      53.246  76.952  66.422  1.00  0.00           H  
ATOM   3476  CG  GLU   234      51.716  76.157  67.732  1.00  0.00           C  
ATOM   3477  HG2 GLU   234      52.105  75.207  67.362  1.00  0.00           H  
ATOM   3478  HG3 GLU   234      52.097  76.283  68.745  1.00  0.00           H  
ATOM   3479  CD  GLU   234      50.247  76.049  67.809  1.00  0.00           C  
ATOM   3480  OE1 GLU   234      49.800  75.807  68.949  1.00  0.00           O  
ATOM   3481  OE2 GLU   234      49.518  76.155  66.818  1.00  0.00           O  
ATOM   3482  C   GLU   234      53.511  78.396  68.810  1.00  0.00           C  
ATOM   3483  O   GLU   234      53.091  78.305  69.940  1.00  0.00           O  
ATOM   3484  N   MET   235      54.835  78.485  68.574  1.00  0.00           N  
ATOM   3485  H   MET   235      55.259  78.769  67.692  1.00  0.00           H  
ATOM   3486  CA  MET   235      55.773  78.151  69.661  1.00  0.00           C  
ATOM   3487  HA  MET   235      55.434  77.216  70.110  1.00  0.00           H  
ATOM   3488  CB  MET   235      57.231  77.970  69.116  1.00  0.00           C  
ATOM   3489  HB2 MET   235      57.218  77.265  68.285  1.00  0.00           H  
ATOM   3490  HB3 MET   235      57.585  78.922  68.719  1.00  0.00           H  
ATOM   3491  CG  MET   235      58.221  77.472  70.185  1.00  0.00           C  
ATOM   3492  HG2 MET   235      58.225  78.181  71.012  1.00  0.00           H  
ATOM   3493  HG3 MET   235      57.856  76.523  70.579  1.00  0.00           H  
ATOM   3494  SD  MET   235      59.886  77.246  69.631  1.00  0.00           S  
ATOM   3495  CE  MET   235      60.017  75.703  68.647  1.00  0.00           C  
ATOM   3496  HE1 MET   235      61.045  75.572  68.310  1.00  0.00           H  
ATOM   3497  HE2 MET   235      59.726  74.852  69.263  1.00  0.00           H  
ATOM   3498  HE3 MET   235      59.357  75.766  67.782  1.00  0.00           H  
ATOM   3499  C   MET   235      55.792  79.288  70.723  1.00  0.00           C  
ATOM   3500  O   MET   235      55.999  78.988  71.900  1.00  0.00           O  
ATOM   3501  N   VAL   236      55.623  80.557  70.366  1.00  0.00           N  
ATOM   3502  H   VAL   236      55.595  80.837  69.385  1.00  0.00           H  
ATOM   3503  CA  VAL   236      55.458  81.672  71.257  1.00  0.00           C  
ATOM   3504  HA  VAL   236      56.233  81.612  72.021  1.00  0.00           H  
ATOM   3505  CB  VAL   236      55.662  83.006  70.481  1.00  0.00           C  
ATOM   3506  HB  VAL   236      54.805  83.058  69.809  1.00  0.00           H  
ATOM   3507  CG1 VAL   236      55.585  84.300  71.274  1.00  0.00           C  
ATOM   3508 HG11 VAL   236      55.745  85.146  70.606  1.00  0.00           H  
ATOM   3509 HG12 VAL   236      54.602  84.385  71.738  1.00  0.00           H  
ATOM   3510 HG13 VAL   236      56.351  84.299  72.050  1.00  0.00           H  
ATOM   3511  CG2 VAL   236      57.007  82.951  69.762  1.00  0.00           C  
ATOM   3512 HG21 VAL   236      57.164  83.880  69.214  1.00  0.00           H  
ATOM   3513 HG22 VAL   236      57.806  82.821  70.493  1.00  0.00           H  
ATOM   3514 HG23 VAL   236      57.014  82.113  69.066  1.00  0.00           H  
ATOM   3515  C   VAL   236      54.162  81.619  72.047  1.00  0.00           C  
ATOM   3516  O   VAL   236      54.176  81.940  73.236  1.00  0.00           O  
ATOM   3517  N   ALA   237      53.116  81.139  71.429  1.00  0.00           N  
ATOM   3518  H   ALA   237      53.147  80.962  70.424  1.00  0.00           H  
ATOM   3519  CA  ALA   237      51.799  80.785  71.992  1.00  0.00           C  
ATOM   3520  HA  ALA   237      51.535  81.680  72.556  1.00  0.00           H  
ATOM   3521  CB  ALA   237      50.712  80.521  70.923  1.00  0.00           C  
ATOM   3522  HB1 ALA   237      49.773  80.266  71.415  1.00  0.00           H  
ATOM   3523  HB2 ALA   237      50.572  81.415  70.315  1.00  0.00           H  
ATOM   3524  HB3 ALA   237      51.023  79.693  70.284  1.00  0.00           H  
ATOM   3525  C   ALA   237      51.831  79.640  72.907  1.00  0.00           C  
ATOM   3526  O   ALA   237      51.196  79.666  74.013  1.00  0.00           O  
ATOM   3527  N   TYR   238      52.697  78.633  72.668  1.00  0.00           N  
ATOM   3528  H   TYR   238      53.245  78.578  71.808  1.00  0.00           H  
ATOM   3529  CA  TYR   238      52.959  77.515  73.586  1.00  0.00           C  
ATOM   3530  HA  TYR   238      52.002  77.218  74.015  1.00  0.00           H  
ATOM   3531  CB  TYR   238      53.505  76.342  72.828  1.00  0.00           C  
ATOM   3532  HB2 TYR   238      52.660  75.828  72.370  1.00  0.00           H  
ATOM   3533  HB3 TYR   238      54.118  76.733  72.016  1.00  0.00           H  
ATOM   3534  CG  TYR   238      54.304  75.333  73.540  1.00  0.00           C  
ATOM   3535  CD1 TYR   238      53.659  74.395  74.336  1.00  0.00           C  
ATOM   3536  HD1 TYR   238      52.589  74.260  74.268  1.00  0.00           H  
ATOM   3537  CE1 TYR   238      54.410  73.638  75.218  1.00  0.00           C  
ATOM   3538  HE1 TYR   238      53.906  72.872  75.789  1.00  0.00           H  
ATOM   3539  CZ  TYR   238      55.768  73.805  75.409  1.00  0.00           C  
ATOM   3540  OH  TYR   238      56.499  73.056  76.268  1.00  0.00           O  
ATOM   3541  HH  TYR   238      57.452  73.240  76.130  1.00  0.00           H  
ATOM   3542  CE2 TYR   238      56.457  74.662  74.528  1.00  0.00           C  
ATOM   3543  HE2 TYR   238      57.535  74.731  74.558  1.00  0.00           H  
ATOM   3544  CD2 TYR   238      55.693  75.449  73.580  1.00  0.00           C  
ATOM   3545  HD2 TYR   238      56.199  76.126  72.907  1.00  0.00           H  
ATOM   3546  C   TYR   238      53.777  77.891  74.810  1.00  0.00           C  
ATOM   3547  O   TYR   238      53.421  77.427  75.934  1.00  0.00           O  
ATOM   3548  N   LEU   239      54.822  78.691  74.641  1.00  0.00           N  
ATOM   3549  H   LEU   239      55.162  79.020  73.736  1.00  0.00           H  
ATOM   3550  CA  LEU   239      55.599  79.186  75.838  1.00  0.00           C  
ATOM   3551  HA  LEU   239      55.795  78.327  76.479  1.00  0.00           H  
ATOM   3552  CB  LEU   239      56.908  79.825  75.302  1.00  0.00           C  
ATOM   3553  HB2 LEU   239      56.636  80.493  74.484  1.00  0.00           H  
ATOM   3554  HB3 LEU   239      57.319  80.447  76.097  1.00  0.00           H  
ATOM   3555  CG  LEU   239      58.045  78.905  74.794  1.00  0.00           C  
ATOM   3556  HG  LEU   239      57.697  78.194  74.046  1.00  0.00           H  
ATOM   3557  CD1 LEU   239      59.161  79.645  74.078  1.00  0.00           C  
ATOM   3558 HD11 LEU   239      59.919  78.934  73.752  1.00  0.00           H  
ATOM   3559 HD12 LEU   239      58.753  80.165  73.211  1.00  0.00           H  
ATOM   3560 HD13 LEU   239      59.610  80.371  74.756  1.00  0.00           H  
ATOM   3561  CD2 LEU   239      58.546  78.283  76.084  1.00  0.00           C  
ATOM   3562 HD21 LEU   239      59.366  77.600  75.865  1.00  0.00           H  
ATOM   3563 HD22 LEU   239      58.897  79.068  76.754  1.00  0.00           H  
ATOM   3564 HD23 LEU   239      57.734  77.735  76.562  1.00  0.00           H  
ATOM   3565  C   LEU   239      54.867  80.116  76.752  1.00  0.00           C  
ATOM   3566  O   LEU   239      55.120  80.061  77.940  1.00  0.00           O  
ATOM   3567  N   ILE   240      53.896  81.024  76.321  1.00  0.00           N  
ATOM   3568  H   ILE   240      53.684  81.135  75.330  1.00  0.00           H  
ATOM   3569  CA  ILE   240      53.104  81.875  77.124  1.00  0.00           C  
ATOM   3570  HA  ILE   240      53.706  82.174  77.983  1.00  0.00           H  
ATOM   3571  CB  ILE   240      52.750  83.208  76.486  1.00  0.00           C  
ATOM   3572  HB  ILE   240      52.302  83.766  77.309  1.00  0.00           H  
ATOM   3573  CG2 ILE   240      53.920  84.046  75.984  1.00  0.00           C  
ATOM   3574 HG21 ILE   240      53.545  84.973  75.551  1.00  0.00           H  
ATOM   3575 HG22 ILE   240      54.586  84.279  76.815  1.00  0.00           H  
ATOM   3576 HG23 ILE   240      54.469  83.488  75.227  1.00  0.00           H  
ATOM   3577  CG1 ILE   240      51.763  83.007  75.298  1.00  0.00           C  
ATOM   3578 HG12 ILE   240      52.016  83.691  74.487  1.00  0.00           H  
ATOM   3579 HG13 ILE   240      51.862  81.996  74.903  1.00  0.00           H  
ATOM   3580  CD1 ILE   240      50.309  83.252  75.756  1.00  0.00           C  
ATOM   3581 HD11 ILE   240      49.633  83.108  74.913  1.00  0.00           H  
ATOM   3582 HD12 ILE   240      50.054  82.552  76.549  1.00  0.00           H  
ATOM   3583 HD13 ILE   240      50.211  84.273  76.129  1.00  0.00           H  
ATOM   3584  C   ILE   240      51.902  81.109  77.586  1.00  0.00           C  
ATOM   3585  O   ILE   240      51.246  81.603  78.505  1.00  0.00           O  
ATOM   3586  N   GLY   241      51.719  79.819  77.213  1.00  0.00           N  
ATOM   3587  H   GLY   241      52.391  79.310  76.638  1.00  0.00           H  
ATOM   3588  CA  GLY   241      50.563  79.029  77.582  1.00  0.00           C  
ATOM   3589  HA2 GLY   241      49.711  79.701  77.689  1.00  0.00           H  
ATOM   3590  HA3 GLY   241      50.335  78.353  76.759  1.00  0.00           H  
ATOM   3591  C   GLY   241      50.686  78.199  78.866  1.00  0.00           C  
ATOM   3592  O   GLY   241      51.666  78.337  79.568  1.00  0.00           O  
ATOM   3593  N   PRO   242      49.711  77.327  79.173  1.00  0.00           N  
ATOM   3594  CD  PRO   242      48.492  77.014  78.376  1.00  0.00           C  
ATOM   3595  HD2 PRO   242      48.729  76.857  77.325  1.00  0.00           H  
ATOM   3596  HD3 PRO   242      47.763  77.823  78.422  1.00  0.00           H  
ATOM   3597  CG  PRO   242      47.956  75.723  79.040  1.00  0.00           C  
ATOM   3598  HG2 PRO   242      48.365  74.829  78.570  1.00  0.00           H  
ATOM   3599  HG3 PRO   242      46.871  75.654  78.967  1.00  0.00           H  
ATOM   3600  CB  PRO   242      48.412  75.855  80.481  1.00  0.00           C  
ATOM   3601  HB2 PRO   242      48.422  74.887  80.983  1.00  0.00           H  
ATOM   3602  HB3 PRO   242      47.746  76.504  81.051  1.00  0.00           H  
ATOM   3603  CA  PRO   242      49.805  76.442  80.391  1.00  0.00           C  
ATOM   3604  HA  PRO   242      50.100  76.972  81.295  1.00  0.00           H  
ATOM   3605  C   PRO   242      50.860  75.384  80.224  1.00  0.00           C  
ATOM   3606  O   PRO   242      50.994  74.906  79.074  1.00  0.00           O  
ATOM   3607  N   GLY   243      51.511  74.941  81.275  1.00  0.00           N  
ATOM   3608  H   GLY   243      51.515  75.431  82.169  1.00  0.00           H  
ATOM   3609  CA  GLY   243      52.278  73.738  81.285  1.00  0.00           C  
ATOM   3610  HA2 GLY   243      52.274  73.304  82.285  1.00  0.00           H  
ATOM   3611  HA3 GLY   243      51.827  73.004  80.618  1.00  0.00           H  
ATOM   3612  C   GLY   243      53.677  74.017  80.861  1.00  0.00           C  
ATOM   3613  O   GLY   243      54.543  73.112  80.862  1.00  0.00           O  
ATOM   3614  N   ALA   244      54.059  75.200  80.340  1.00  0.00           N  
ATOM   3615  H   ALA   244      53.390  75.939  80.125  1.00  0.00           H  
ATOM   3616  CA  ALA   244      55.460  75.584  80.014  1.00  0.00           C  
ATOM   3617  HA  ALA   244      56.015  74.647  79.949  1.00  0.00           H  
ATOM   3618  CB  ALA   244      55.499  76.344  78.609  1.00  0.00           C  
ATOM   3619  HB1 ALA   244      56.528  76.624  78.375  1.00  0.00           H  
ATOM   3620  HB2 ALA   244      55.116  75.687  77.829  1.00  0.00           H  
ATOM   3621  HB3 ALA   244      54.883  77.241  78.663  1.00  0.00           H  
ATOM   3622  C   ALA   244      56.206  76.350  81.096  1.00  0.00           C  
ATOM   3623  O   ALA   244      57.324  76.807  81.005  1.00  0.00           O  
ATOM   3624  N   ALA   245      55.653  76.226  82.291  1.00  0.00           N  
ATOM   3625  H   ALA   245      54.667  76.006  82.414  1.00  0.00           H  
ATOM   3626  CA  ALA   245      56.379  76.386  83.592  1.00  0.00           C  
ATOM   3627  HA  ALA   245      56.729  77.413  83.690  1.00  0.00           H  
ATOM   3628  CB  ALA   245      55.310  76.068  84.755  1.00  0.00           C  
ATOM   3629  HB1 ALA   245      55.791  76.170  85.729  1.00  0.00           H  
ATOM   3630  HB2 ALA   245      54.478  76.768  84.685  1.00  0.00           H  
ATOM   3631  HB3 ALA   245      54.939  75.050  84.639  1.00  0.00           H  
ATOM   3632  C   ALA   245      57.767  75.705  83.709  1.00  0.00           C  
ATOM   3633  O   ALA   245      58.801  76.198  84.173  1.00  0.00           O  
ATOM   3634  N   ALA   246      57.733  74.479  83.235  1.00  0.00           N  
ATOM   3635  H   ALA   246      56.873  74.017  82.937  1.00  0.00           H  
ATOM   3636  CA  ALA   246      58.942  73.643  83.087  1.00  0.00           C  
ATOM   3637  HA  ALA   246      59.526  73.651  84.007  1.00  0.00           H  
ATOM   3638  CB  ALA   246      58.284  72.341  82.627  1.00  0.00           C  
ATOM   3639  HB1 ALA   246      59.051  71.584  82.463  1.00  0.00           H  
ATOM   3640  HB2 ALA   246      57.590  71.995  83.393  1.00  0.00           H  
ATOM   3641  HB3 ALA   246      57.743  72.516  81.698  1.00  0.00           H  
ATOM   3642  C   ALA   246      60.039  74.070  82.087  1.00  0.00           C  
ATOM   3643  O   ALA   246      61.140  73.462  81.983  1.00  0.00           O  
ATOM   3644  N   VAL   247      59.770  75.150  81.318  1.00  0.00           N  
ATOM   3645  H   VAL   247      58.911  75.680  81.466  1.00  0.00           H  
ATOM   3646  CA  VAL   247      60.581  75.748  80.199  1.00  0.00           C  
ATOM   3647  HA  VAL   247      61.479  75.155  80.029  1.00  0.00           H  
ATOM   3648  CB  VAL   247      59.828  75.721  78.896  1.00  0.00           C  
ATOM   3649  HB  VAL   247      58.983  76.390  79.061  1.00  0.00           H  
ATOM   3650  CG1 VAL   247      60.801  76.180  77.714  1.00  0.00           C  
ATOM   3651 HG11 VAL   247      60.259  76.162  76.769  1.00  0.00           H  
ATOM   3652 HG12 VAL   247      61.157  77.193  77.909  1.00  0.00           H  
ATOM   3653 HG13 VAL   247      61.652  75.501  77.658  1.00  0.00           H  
ATOM   3654  CG2 VAL   247      59.252  74.352  78.481  1.00  0.00           C  
ATOM   3655 HG21 VAL   247      58.731  74.451  77.528  1.00  0.00           H  
ATOM   3656 HG22 VAL   247      60.064  73.632  78.377  1.00  0.00           H  
ATOM   3657 HG23 VAL   247      58.554  74.004  79.243  1.00  0.00           H  
ATOM   3658  C   VAL   247      60.992  77.192  80.618  1.00  0.00           C  
ATOM   3659  O   VAL   247      60.227  78.180  80.587  1.00  0.00           O  
ATOM   3660  N   THR   248      62.238  77.441  80.845  1.00  0.00           N  
ATOM   3661  H   THR   248      62.919  76.682  80.857  1.00  0.00           H  
ATOM   3662  CA  THR   248      62.892  78.738  81.111  1.00  0.00           C  
ATOM   3663  HA  THR   248      62.510  79.462  80.393  1.00  0.00           H  
ATOM   3664  CB  THR   248      62.524  79.187  82.561  1.00  0.00           C  
ATOM   3665  HB  THR   248      61.452  79.049  82.698  1.00  0.00           H  
ATOM   3666  CG2 THR   248      63.081  78.344  83.696  1.00  0.00           C  
ATOM   3667 HG21 THR   248      62.756  78.759  84.649  1.00  0.00           H  
ATOM   3668 HG22 THR   248      62.718  77.321  83.600  1.00  0.00           H  
ATOM   3669 HG23 THR   248      64.171  78.349  83.651  1.00  0.00           H  
ATOM   3670  OG1 THR   248      62.940  80.578  82.659  1.00  0.00           O  
ATOM   3671  HG1 THR   248      62.882  80.872  83.591  1.00  0.00           H  
ATOM   3672  C   THR   248      64.407  78.748  80.850  1.00  0.00           C  
ATOM   3673  O   THR   248      65.032  77.653  80.934  1.00  0.00           O  
ATOM   3674  N   ALA   249      64.961  79.882  80.467  1.00  0.00           N  
ATOM   3675  H   ALA   249      64.442  80.752  80.348  1.00  0.00           H  
ATOM   3676  CA  ALA   249      66.409  79.995  80.172  1.00  0.00           C  
ATOM   3677  HA  ALA   249      66.597  81.041  79.936  1.00  0.00           H  
ATOM   3678  CB  ALA   249      67.205  79.572  81.396  1.00  0.00           C  
ATOM   3679  HB1 ALA   249      68.270  79.653  81.182  1.00  0.00           H  
ATOM   3680  HB2 ALA   249      66.952  80.221  82.236  1.00  0.00           H  
ATOM   3681  HB3 ALA   249      66.963  78.540  81.649  1.00  0.00           H  
ATOM   3682  C   ALA   249      66.888  79.204  78.874  1.00  0.00           C  
ATOM   3683  O   ALA   249      68.065  78.928  78.616  1.00  0.00           O  
ATOM   3684  N   GLN   250      65.903  78.933  77.958  1.00  0.00           N  
ATOM   3685  H   GLN   250      64.947  79.259  78.100  1.00  0.00           H  
ATOM   3686  CA  GLN   250      66.044  78.164  76.679  1.00  0.00           C  
ATOM   3687  HA  GLN   250      67.094  77.870  76.692  1.00  0.00           H  
ATOM   3688  CB  GLN   250      65.073  76.961  76.664  1.00  0.00           C  
ATOM   3689  HB2 GLN   250      64.054  77.323  76.527  1.00  0.00           H  
ATOM   3690  HB3 GLN   250      65.302  76.324  75.811  1.00  0.00           H  
ATOM   3691  CG  GLN   250      65.145  76.104  77.988  1.00  0.00           C  
ATOM   3692  HG2 GLN   250      64.740  76.697  78.808  1.00  0.00           H  
ATOM   3693  HG3 GLN   250      64.500  75.234  77.874  1.00  0.00           H  
ATOM   3694  CD  GLN   250      66.539  75.624  78.383  1.00  0.00           C  
ATOM   3695  OE1 GLN   250      67.278  75.235  77.493  1.00  0.00           O  
ATOM   3696  NE2 GLN   250      66.946  75.684  79.630  1.00  0.00           N  
ATOM   3697 HE21 GLN   250      66.312  76.012  80.359  1.00  0.00           H  
ATOM   3698 HE22 GLN   250      67.897  75.403  79.870  1.00  0.00           H  
ATOM   3699  C   GLN   250      65.848  78.943  75.360  1.00  0.00           C  
ATOM   3700  O   GLN   250      65.117  79.912  75.297  1.00  0.00           O  
ATOM   3701  N   ALA   251      66.578  78.528  74.352  1.00  0.00           N  
ATOM   3702  H   ALA   251      67.193  77.717  74.415  1.00  0.00           H  
ATOM   3703  CA  ALA   251      66.599  79.160  73.050  1.00  0.00           C  
ATOM   3704  HA  ALA   251      65.868  79.963  72.967  1.00  0.00           H  
ATOM   3705  CB  ALA   251      68.013  79.793  72.804  1.00  0.00           C  
ATOM   3706  HB1 ALA   251      68.032  80.270  71.824  1.00  0.00           H  
ATOM   3707  HB2 ALA   251      68.218  80.537  73.573  1.00  0.00           H  
ATOM   3708  HB3 ALA   251      68.773  79.011  72.842  1.00  0.00           H  
ATOM   3709  C   ALA   251      66.292  78.045  72.026  1.00  0.00           C  
ATOM   3710  O   ALA   251      67.123  77.185  71.735  1.00  0.00           O  
ATOM   3711  N   LEU   252      65.100  78.088  71.450  1.00  0.00           N  
ATOM   3712  H   LEU   252      64.495  78.903  71.540  1.00  0.00           H  
ATOM   3713  CA  LEU   252      64.507  77.065  70.661  1.00  0.00           C  
ATOM   3714  HA  LEU   252      65.042  76.148  70.904  1.00  0.00           H  
ATOM   3715  CB  LEU   252      63.029  76.950  71.002  1.00  0.00           C  
ATOM   3716  HB2 LEU   252      62.608  77.954  71.017  1.00  0.00           H  
ATOM   3717  HB3 LEU   252      62.537  76.410  70.193  1.00  0.00           H  
ATOM   3718  CG  LEU   252      62.657  76.243  72.360  1.00  0.00           C  
ATOM   3719  HG  LEU   252      63.287  75.358  72.430  1.00  0.00           H  
ATOM   3720  CD1 LEU   252      62.834  77.190  73.548  1.00  0.00           C  
ATOM   3721 HD11 LEU   252      62.569  76.670  74.469  1.00  0.00           H  
ATOM   3722 HD12 LEU   252      63.873  77.515  73.601  1.00  0.00           H  
ATOM   3723 HD13 LEU   252      62.187  78.058  73.421  1.00  0.00           H  
ATOM   3724  CD2 LEU   252      61.124  75.959  72.384  1.00  0.00           C  
ATOM   3725 HD21 LEU   252      60.859  75.471  73.320  1.00  0.00           H  
ATOM   3726 HD22 LEU   252      60.578  76.899  72.297  1.00  0.00           H  
ATOM   3727 HD23 LEU   252      60.861  75.310  71.548  1.00  0.00           H  
ATOM   3728  C   LEU   252      64.657  77.269  69.161  1.00  0.00           C  
ATOM   3729  O   LEU   252      64.631  78.393  68.589  1.00  0.00           O  
ATOM   3730  N   ASN   253      64.921  76.205  68.374  1.00  0.00           N  
ATOM   3731  H   ASN   253      65.069  75.263  68.739  1.00  0.00           H  
ATOM   3732  CA  ASN   253      65.025  76.300  66.859  1.00  0.00           C  
ATOM   3733  HA  ASN   253      65.345  77.320  66.652  1.00  0.00           H  
ATOM   3734  CB  ASN   253      66.072  75.210  66.345  1.00  0.00           C  
ATOM   3735  HB2 ASN   253      65.739  74.211  66.629  1.00  0.00           H  
ATOM   3736  HB3 ASN   253      66.124  75.230  65.256  1.00  0.00           H  
ATOM   3737  CG  ASN   253      67.412  75.476  66.918  1.00  0.00           C  
ATOM   3738  OD1 ASN   253      67.771  76.595  67.326  1.00  0.00           O  
ATOM   3739  ND2 ASN   253      68.268  74.484  67.027  1.00  0.00           N  
ATOM   3740 HD21 ASN   253      69.189  74.647  67.435  1.00  0.00           H  
ATOM   3741 HD22 ASN   253      68.012  73.551  66.703  1.00  0.00           H  
ATOM   3742  C   ASN   253      63.678  76.112  66.080  1.00  0.00           C  
ATOM   3743  O   ASN   253      62.947  75.163  66.366  1.00  0.00           O  
ATOM   3744  N   VAL   254      63.362  76.967  65.083  1.00  0.00           N  
ATOM   3745  H   VAL   254      63.821  77.870  64.955  1.00  0.00           H  
ATOM   3746  CA  VAL   254      62.321  76.684  64.077  1.00  0.00           C  
ATOM   3747  HA  VAL   254      61.948  75.663  64.146  1.00  0.00           H  
ATOM   3748  CB  VAL   254      61.004  77.437  64.298  1.00  0.00           C  
ATOM   3749  HB  VAL   254      60.649  77.900  63.377  1.00  0.00           H  
ATOM   3750  CG1 VAL   254      60.014  76.356  64.853  1.00  0.00           C  
ATOM   3751 HG11 VAL   254      59.042  76.814  65.039  1.00  0.00           H  
ATOM   3752 HG12 VAL   254      59.903  75.554  64.124  1.00  0.00           H  
ATOM   3753 HG13 VAL   254      60.406  75.947  65.785  1.00  0.00           H  
ATOM   3754  CG2 VAL   254      61.169  78.557  65.298  1.00  0.00           C  
ATOM   3755 HG21 VAL   254      60.216  79.070  65.430  1.00  0.00           H  
ATOM   3756 HG22 VAL   254      61.495  78.146  66.253  1.00  0.00           H  
ATOM   3757 HG23 VAL   254      61.914  79.264  64.933  1.00  0.00           H  
ATOM   3758  C   VAL   254      63.029  76.894  62.698  1.00  0.00           C  
ATOM   3759  O   VAL   254      62.391  77.276  61.713  1.00  0.00           O  
ATOM   3760  N   CYS   255      64.314  76.662  62.527  1.00  0.00           N  
ATOM   3761  H   CYS   255      64.914  76.233  63.232  1.00  0.00           H  
ATOM   3762  CA  CYS   255      64.997  77.005  61.284  1.00  0.00           C  
ATOM   3763  HA  CYS   255      64.573  77.934  60.903  1.00  0.00           H  
ATOM   3764  CB  CYS   255      66.502  77.264  61.558  1.00  0.00           C  
ATOM   3765  HB2 CYS   255      67.024  77.431  60.616  1.00  0.00           H  
ATOM   3766  HB3 CYS   255      66.616  78.172  62.151  1.00  0.00           H  
ATOM   3767  SG  CYS   255      67.256  75.851  62.439  1.00  0.00           S  
ATOM   3768  HG  CYS   255      68.514  76.094  62.654  1.00  0.00           H  
ATOM   3769  C   CYS   255      64.747  75.998  60.188  1.00  0.00           C  
ATOM   3770  O   CYS   255      65.403  76.107  59.151  1.00  0.00           O  
ATOM   3771  N   GLY   256      63.825  75.071  60.285  1.00  0.00           N  
ATOM   3772  H   GLY   256      63.208  75.002  61.095  1.00  0.00           H  
ATOM   3773  CA  GLY   256      63.552  74.024  59.268  1.00  0.00           C  
ATOM   3774  HA2 GLY   256      62.521  73.684  59.354  1.00  0.00           H  
ATOM   3775  HA3 GLY   256      63.670  74.438  58.267  1.00  0.00           H  
ATOM   3776  C   GLY   256      64.507  72.850  59.463  1.00  0.00           C  
ATOM   3777  O   GLY   256      64.950  72.209  58.510  1.00  0.00           O  
ATOM   3778  N   GLY   257      64.825  72.586  60.750  1.00  0.00           N  
ATOM   3779  H   GLY   257      64.467  73.111  61.547  1.00  0.00           H  
ATOM   3780  CA  GLY   257      65.750  71.478  61.101  1.00  0.00           C  
ATOM   3781  HA2 GLY   257      65.482  71.108  62.092  1.00  0.00           H  
ATOM   3782  HA3 GLY   257      65.587  70.660  60.400  1.00  0.00           H  
ATOM   3783  C   GLY   257      67.239  71.824  61.102  1.00  0.00           C  
ATOM   3784  O   GLY   257      67.971  70.945  61.548  1.00  0.00           O  
ATOM   3785  N   LEU   258      67.729  72.895  60.419  1.00  0.00           N  
ATOM   3786  H   LEU   258      67.112  73.560  59.952  1.00  0.00           H  
ATOM   3787  CA  LEU   258      69.164  73.244  60.253  1.00  0.00           C  
ATOM   3788  HA  LEU   258      69.588  72.389  59.724  1.00  0.00           H  
ATOM   3789  CB  LEU   258      69.224  74.591  59.478  1.00  0.00           C  
ATOM   3790  HB2 LEU   258      68.651  74.492  58.556  1.00  0.00           H  
ATOM   3791  HB3 LEU   258      68.736  75.361  60.074  1.00  0.00           H  
ATOM   3792  CG  LEU   258      70.651  75.059  59.130  1.00  0.00           C  
ATOM   3793  HG  LEU   258      71.143  75.043  60.102  1.00  0.00           H  
ATOM   3794  CD1 LEU   258      71.304  74.181  58.040  1.00  0.00           C  
ATOM   3795 HD11 LEU   258      72.308  74.551  57.829  1.00  0.00           H  
ATOM   3796 HD12 LEU   258      71.362  73.150  58.389  1.00  0.00           H  
ATOM   3797 HD13 LEU   258      70.704  74.225  57.131  1.00  0.00           H  
ATOM   3798  CD2 LEU   258      70.689  76.416  58.419  1.00  0.00           C  
ATOM   3799 HD21 LEU   258      71.724  76.685  58.203  1.00  0.00           H  
ATOM   3800 HD22 LEU   258      70.129  76.354  57.486  1.00  0.00           H  
ATOM   3801 HD23 LEU   258      70.243  77.176  59.059  1.00  0.00           H  
ATOM   3802  C   LEU   258      70.085  73.305  61.497  1.00  0.00           C  
ATOM   3803  O   LEU   258      71.246  72.995  61.486  1.00  0.00           O  
ATOM   3804  N   GLY   259      69.477  73.569  62.642  1.00  0.00           N  
ATOM   3805  H   GLY   259      68.477  73.763  62.686  1.00  0.00           H  
ATOM   3806  CA  GLY   259      70.128  73.623  63.989  1.00  0.00           C  
ATOM   3807  HA2 GLY   259      70.994  74.284  63.940  1.00  0.00           H  
ATOM   3808  HA3 GLY   259      69.433  74.063  64.703  1.00  0.00           H  
ATOM   3809  C   GLY   259      70.582  72.222  64.512  1.00  0.00           C  
ATOM   3810  O   GLY   259      69.844  71.267  64.571  1.00  0.00           O  
ATOM   3811  N   ASN   260      71.870  72.123  64.862  1.00  0.00           N  
ATOM   3812  H   ASN   260      72.549  72.854  64.649  1.00  0.00           H  
ATOM   3813  CA  ASN   260      72.471  70.965  65.588  1.00  0.00           C  
ATOM   3814  HA  ASN   260      71.755  70.171  65.370  1.00  0.00           H  
ATOM   3815  CB  ASN   260      73.839  70.472  65.094  1.00  0.00           C  
ATOM   3816  HB2 ASN   260      74.611  71.074  65.574  1.00  0.00           H  
ATOM   3817  HB3 ASN   260      73.975  69.447  65.437  1.00  0.00           H  
ATOM   3818  CG  ASN   260      74.063  70.504  63.676  1.00  0.00           C  
ATOM   3819  OD1 ASN   260      73.184  70.150  62.898  1.00  0.00           O  
ATOM   3820  ND2 ASN   260      75.262  70.880  63.192  1.00  0.00           N  
ATOM   3821 HD21 ASN   260      75.433  70.869  62.187  1.00  0.00           H  
ATOM   3822 HD22 ASN   260      76.000  71.176  63.832  1.00  0.00           H  
ATOM   3823  C   ASN   260      72.594  71.242  67.141  1.00  0.00           C  
ATOM   3824  O   ASN   260      73.041  70.247  67.866  1.00  0.00           O  
ATOM   3825  N   TYR   261      72.205  72.462  67.668  1.00  0.00           N  
ATOM   3826  H   TYR   261      72.032  73.274  67.076  1.00  0.00           H  
ATOM   3827  CA  TYR   261      72.000  72.745  69.061  1.00  0.00           C  
ATOM   3828  HA  TYR   261      71.559  71.869  69.535  1.00  0.00           H  
ATOM   3829  CB  TYR   261      73.328  72.965  69.758  1.00  0.00           C  
ATOM   3830  HB2 TYR   261      73.232  72.708  70.813  1.00  0.00           H  
ATOM   3831  HB3 TYR   261      74.078  72.298  69.335  1.00  0.00           H  
ATOM   3832  CG  TYR   261      73.780  74.358  69.629  1.00  0.00           C  
ATOM   3833  CD1 TYR   261      74.381  74.700  68.407  1.00  0.00           C  
ATOM   3834  HD1 TYR   261      74.249  74.082  67.532  1.00  0.00           H  
ATOM   3835  CE1 TYR   261      75.153  75.861  68.353  1.00  0.00           C  
ATOM   3836  HE1 TYR   261      75.660  76.116  67.434  1.00  0.00           H  
ATOM   3837  CZ  TYR   261      75.280  76.677  69.433  1.00  0.00           C  
ATOM   3838  OH  TYR   261      76.001  77.763  69.473  1.00  0.00           O  
ATOM   3839  HH  TYR   261      75.972  78.208  68.600  1.00  0.00           H  
ATOM   3840  CE2 TYR   261      74.674  76.344  70.704  1.00  0.00           C  
ATOM   3841  HE2 TYR   261      74.767  77.013  71.547  1.00  0.00           H  
ATOM   3842  CD2 TYR   261      73.972  75.155  70.825  1.00  0.00           C  
ATOM   3843  HD2 TYR   261      73.581  74.833  71.779  1.00  0.00           H  
ATOM   3844  C   TYR   261      70.960  73.828  69.290  1.00  0.00           C  
ATOM   3845  O   TYR   261      70.531  74.014  70.411  1.00  0.00           O  
ATOM   3846  OXT TYR   261      70.628  74.558  68.342  1.00  0.00           O  
TER    3847      TYR   261 
ATOM   3847  N   MET   262     116.692  84.272  69.926  1.00  0.00           N  
ATOM   3848  H1  MET   262     117.546  83.793  70.277  1.00  0.00           H  
ATOM   3849  H2  MET   262     116.272  84.836  70.693  1.00  0.00           H  
ATOM   3850  H3  MET   262     116.005  83.561  69.603  1.00  0.00           H  
ATOM   3851  CA  MET   262     117.050  85.158  68.803  1.00  0.00           C  
ATOM   3852  HA  MET   262     117.705  85.951  69.164  1.00  0.00           H  
ATOM   3853  CB  MET   262     117.877  84.331  67.702  1.00  0.00           C  
ATOM   3854  HB2 MET   262     118.780  83.918  68.149  1.00  0.00           H  
ATOM   3855  HB3 MET   262     117.281  83.489  67.347  1.00  0.00           H  
ATOM   3856  CG  MET   262     118.240  85.223  66.546  1.00  0.00           C  
ATOM   3857  HG2 MET   262     117.310  85.627  66.146  1.00  0.00           H  
ATOM   3858  HG3 MET   262     118.803  86.063  66.952  1.00  0.00           H  
ATOM   3859  SD  MET   262     119.179  84.578  65.154  1.00  0.00           S  
ATOM   3860  CE  MET   262     120.558  83.815  66.099  1.00  0.00           C  
ATOM   3861  HE1 MET   262     121.263  83.353  65.407  1.00  0.00           H  
ATOM   3862  HE2 MET   262     121.072  84.582  66.679  1.00  0.00           H  
ATOM   3863  HE3 MET   262     120.162  83.055  66.773  1.00  0.00           H  
ATOM   3864  C   MET   262     115.835  85.889  68.245  1.00  0.00           C  
ATOM   3865  O   MET   262     114.906  85.225  67.715  1.00  0.00           O  
ATOM   3866  N   ALA   263     115.895  87.231  68.209  1.00  0.00           N  
ATOM   3867  H   ALA   263     116.735  87.759  68.443  1.00  0.00           H  
ATOM   3868  CA  ALA   263     114.740  88.082  67.818  1.00  0.00           C  
ATOM   3869  HA  ALA   263     113.807  87.534  67.684  1.00  0.00           H  
ATOM   3870  CB  ALA   263     114.447  89.080  68.959  1.00  0.00           C  
ATOM   3871  HB1 ALA   263     113.600  89.709  68.684  1.00  0.00           H  
ATOM   3872  HB2 ALA   263     114.209  88.531  69.871  1.00  0.00           H  
ATOM   3873  HB3 ALA   263     115.323  89.705  69.131  1.00  0.00           H  
ATOM   3874  C   ALA   263     115.090  88.702  66.467  1.00  0.00           C  
ATOM   3875  O   ALA   263     115.263  89.913  66.375  1.00  0.00           O  
ATOM   3876  N   THR   264     115.069  87.836  65.464  1.00  0.00           N  
ATOM   3877  H   THR   264     114.903  86.842  65.616  1.00  0.00           H  
ATOM   3878  CA  THR   264     115.281  88.171  63.988  1.00  0.00           C  
ATOM   3879  HA  THR   264     116.289  88.578  63.898  1.00  0.00           H  
ATOM   3880  CB  THR   264     115.131  86.914  63.091  1.00  0.00           C  
ATOM   3881  HB  THR   264     115.265  87.352  62.101  1.00  0.00           H  
ATOM   3882  CG2 THR   264     116.148  85.818  63.277  1.00  0.00           C  
ATOM   3883 HG21 THR   264     115.930  84.999  62.591  1.00  0.00           H  
ATOM   3884 HG22 THR   264     117.144  86.208  63.072  1.00  0.00           H  
ATOM   3885 HG23 THR   264     116.107  85.453  64.303  1.00  0.00           H  
ATOM   3886  OG1 THR   264     113.869  86.275  63.275  1.00  0.00           O  
ATOM   3887  HG1 THR   264     113.463  86.095  62.401  1.00  0.00           H  
ATOM   3888  C   THR   264     114.256  89.145  63.536  1.00  0.00           C  
ATOM   3889  O   THR   264     113.084  89.186  64.024  1.00  0.00           O  
ATOM   3890  N   GLN   265     114.677  90.031  62.606  1.00  0.00           N  
ATOM   3891  H   GLN   265     115.654  90.072  62.314  1.00  0.00           H  
ATOM   3892  CA  GLN   265     113.871  90.995  61.925  1.00  0.00           C  
ATOM   3893  HA  GLN   265     113.370  91.526  62.734  1.00  0.00           H  
ATOM   3894  CB  GLN   265     114.712  91.939  61.086  1.00  0.00           C  
ATOM   3895  HB2 GLN   265     115.264  91.358  60.349  1.00  0.00           H  
ATOM   3896  HB3 GLN   265     114.048  92.605  60.536  1.00  0.00           H  
ATOM   3897  CG  GLN   265     115.733  92.809  61.909  1.00  0.00           C  
ATOM   3898  HG2 GLN   265     115.231  93.230  62.781  1.00  0.00           H  
ATOM   3899  HG3 GLN   265     116.536  92.173  62.279  1.00  0.00           H  
ATOM   3900  CD  GLN   265     116.319  93.933  61.074  1.00  0.00           C  
ATOM   3901  OE1 GLN   265     115.903  94.240  60.023  1.00  0.00           O  
ATOM   3902  NE2 GLN   265     117.451  94.513  61.510  1.00  0.00           N  
ATOM   3903 HE21 GLN   265     117.834  94.263  62.421  1.00  0.00           H  
ATOM   3904 HE22 GLN   265     117.928  95.203  60.929  1.00  0.00           H  
ATOM   3905  C   GLN   265     112.784  90.396  61.008  1.00  0.00           C  
ATOM   3906  O   GLN   265     111.776  91.069  60.753  1.00  0.00           O  
ATOM   3907  N   ASP   266     112.925  89.164  60.511  1.00  0.00           N  
ATOM   3908  H   ASP   266     113.804  88.652  60.582  1.00  0.00           H  
ATOM   3909  CA  ASP   266     111.892  88.404  59.827  1.00  0.00           C  
ATOM   3910  HA  ASP   266     111.328  89.162  59.283  1.00  0.00           H  
ATOM   3911  CB  ASP   266     112.493  87.412  58.838  1.00  0.00           C  
ATOM   3912  HB2 ASP   266     111.675  86.954  58.282  1.00  0.00           H  
ATOM   3913  HB3 ASP   266     113.091  87.974  58.120  1.00  0.00           H  
ATOM   3914  CG  ASP   266     113.341  86.322  59.385  1.00  0.00           C  
ATOM   3915  OD1 ASP   266     114.080  85.634  58.635  1.00  0.00           O  
ATOM   3916  OD2 ASP   266     113.437  86.178  60.617  1.00  0.00           O  
ATOM   3917  C   ASP   266     110.843  87.730  60.725  1.00  0.00           C  
ATOM   3918  O   ASP   266     109.825  87.360  60.147  1.00  0.00           O  
ATOM   3919  N   SER   267     111.003  87.673  62.064  1.00  0.00           N  
ATOM   3920  H   SER   267     111.728  88.220  62.528  1.00  0.00           H  
ATOM   3921  CA  SER   267     110.227  86.879  63.029  1.00  0.00           C  
ATOM   3922  HA  SER   267     110.320  85.850  62.681  1.00  0.00           H  
ATOM   3923  CB  SER   267     110.742  87.026  64.435  1.00  0.00           C  
ATOM   3924  HB2 SER   267     110.132  86.418  65.103  1.00  0.00           H  
ATOM   3925  HB3 SER   267     111.757  86.633  64.484  1.00  0.00           H  
ATOM   3926  OG  SER   267     110.744  88.331  64.887  1.00  0.00           O  
ATOM   3927  HG  SER   267     111.519  88.804  64.518  1.00  0.00           H  
ATOM   3928  C   SER   267     108.804  87.325  63.085  1.00  0.00           C  
ATOM   3929  O   SER   267     108.394  88.260  62.392  1.00  0.00           O  
ATOM   3930  N   GLU   268     107.933  86.550  63.723  1.00  0.00           N  
ATOM   3931  H   GLU   268     108.216  85.720  64.241  1.00  0.00           H  
ATOM   3932  CA  GLU   268     106.408  86.799  63.761  1.00  0.00           C  
ATOM   3933  HA  GLU   268     106.183  87.095  62.737  1.00  0.00           H  
ATOM   3934  CB  GLU   268     105.553  85.562  64.104  1.00  0.00           C  
ATOM   3935  HB2 GLU   268     105.664  85.332  65.163  1.00  0.00           H  
ATOM   3936  HB3 GLU   268     104.501  85.797  63.937  1.00  0.00           H  
ATOM   3937  CG  GLU   268     105.932  84.299  63.265  1.00  0.00           C  
ATOM   3938  HG2 GLU   268     106.750  83.798  63.783  1.00  0.00           H  
ATOM   3939  HG3 GLU   268     105.076  83.623  63.289  1.00  0.00           H  
ATOM   3940  CD  GLU   268     106.362  84.462  61.753  1.00  0.00           C  
ATOM   3941  OE1 GLU   268     105.624  85.141  60.979  1.00  0.00           O  
ATOM   3942  OE2 GLU   268     107.456  83.977  61.353  1.00  0.00           O  
ATOM   3943  C   GLU   268     106.028  87.911  64.770  1.00  0.00           C  
ATOM   3944  O   GLU   268     106.705  88.145  65.756  1.00  0.00           O  
ATOM   3945  N   VAL   269     104.953  88.646  64.539  1.00  0.00           N  
ATOM   3946  H   VAL   269     104.298  88.416  63.791  1.00  0.00           H  
ATOM   3947  CA  VAL   269     104.551  89.839  65.274  1.00  0.00           C  
ATOM   3948  HA  VAL   269     105.211  89.887  66.140  1.00  0.00           H  
ATOM   3949  CB  VAL   269     104.751  91.125  64.392  1.00  0.00           C  
ATOM   3950  HB  VAL   269     104.090  90.971  63.539  1.00  0.00           H  
ATOM   3951  CG1 VAL   269     104.258  92.484  65.035  1.00  0.00           C  
ATOM   3952 HG11 VAL   269     104.445  93.304  64.341  1.00  0.00           H  
ATOM   3953 HG12 VAL   269     103.190  92.422  65.243  1.00  0.00           H  
ATOM   3954 HG13 VAL   269     104.799  92.665  65.964  1.00  0.00           H  
ATOM   3955  CG2 VAL   269     106.197  91.243  63.920  1.00  0.00           C  
ATOM   3956 HG21 VAL   269     106.309  92.142  63.312  1.00  0.00           H  
ATOM   3957 HG22 VAL   269     106.858  91.306  64.784  1.00  0.00           H  
ATOM   3958 HG23 VAL   269     106.458  90.368  63.325  1.00  0.00           H  
ATOM   3959  C   VAL   269     103.165  89.784  65.847  1.00  0.00           C  
ATOM   3960  O   VAL   269     102.209  89.469  65.146  1.00  0.00           O  
ATOM   3961  N   ALA   270     103.018  90.378  67.053  1.00  0.00           N  
ATOM   3962  H   ALA   270     103.706  91.017  67.455  1.00  0.00           H  
ATOM   3963  CA  ALA   270     101.866  90.162  67.884  1.00  0.00           C  
ATOM   3964  HA  ALA   270     101.007  89.860  67.285  1.00  0.00           H  
ATOM   3965  CB  ALA   270     102.338  89.166  68.871  1.00  0.00           C  
ATOM   3966  HB1 ALA   270     101.530  88.926  69.561  1.00  0.00           H  
ATOM   3967  HB2 ALA   270     102.654  88.260  68.352  1.00  0.00           H  
ATOM   3968  HB3 ALA   270     103.181  89.577  69.428  1.00  0.00           H  
ATOM   3969  C   ALA   270     101.445  91.450  68.677  1.00  0.00           C  
ATOM   3970  O   ALA   270     102.289  92.296  68.974  1.00  0.00           O  
ATOM   3971  N   LEU   271     100.169  91.541  68.984  1.00  0.00           N  
ATOM   3972  H   LEU   271      99.541  90.759  68.797  1.00  0.00           H  
ATOM   3973  CA  LEU   271      99.454  92.651  69.587  1.00  0.00           C  
ATOM   3974  HA  LEU   271     100.170  93.281  70.115  1.00  0.00           H  
ATOM   3975  CB  LEU   271      98.755  93.523  68.475  1.00  0.00           C  
ATOM   3976  HB2 LEU   271      99.499  93.848  67.746  1.00  0.00           H  
ATOM   3977  HB3 LEU   271      98.027  92.915  67.938  1.00  0.00           H  
ATOM   3978  CG  LEU   271      98.042  94.771  69.080  1.00  0.00           C  
ATOM   3979  HG  LEU   271      97.356  94.468  69.870  1.00  0.00           H  
ATOM   3980  CD1 LEU   271      99.112  95.730  69.615  1.00  0.00           C  
ATOM   3981 HD11 LEU   271      98.633  96.610  70.042  1.00  0.00           H  
ATOM   3982 HD12 LEU   271      99.700  95.227  70.384  1.00  0.00           H  
ATOM   3983 HD13 LEU   271      99.767  96.035  68.798  1.00  0.00           H  
ATOM   3984  CD2 LEU   271      97.293  95.511  67.926  1.00  0.00           C  
ATOM   3985 HD21 LEU   271      96.785  96.389  68.325  1.00  0.00           H  
ATOM   3986 HD22 LEU   271      98.011  95.821  67.166  1.00  0.00           H  
ATOM   3987 HD23 LEU   271      96.560  94.840  67.478  1.00  0.00           H  
ATOM   3988  C   LEU   271      98.400  92.127  70.636  1.00  0.00           C  
ATOM   3989  O   LEU   271      97.628  91.171  70.455  1.00  0.00           O  
ATOM   3990  N   VAL   272      98.433  92.734  71.826  1.00  0.00           N  
ATOM   3991  H   VAL   272      98.962  93.593  71.979  1.00  0.00           H  
ATOM   3992  CA  VAL   272      97.736  92.275  73.043  1.00  0.00           C  
ATOM   3993  HA  VAL   272      96.938  91.595  72.741  1.00  0.00           H  
ATOM   3994  CB  VAL   272      98.629  91.388  74.006  1.00  0.00           C  
ATOM   3995  HB  VAL   272      99.332  92.126  74.391  1.00  0.00           H  
ATOM   3996  CG1 VAL   272      97.907  90.705  75.219  1.00  0.00           C  
ATOM   3997 HG11 VAL   272      98.631  90.129  75.796  1.00  0.00           H  
ATOM   3998 HG12 VAL   272      97.461  91.469  75.855  1.00  0.00           H  
ATOM   3999 HG13 VAL   272      97.127  90.039  74.850  1.00  0.00           H  
ATOM   4000  CG2 VAL   272      99.275  90.206  73.229  1.00  0.00           C  
ATOM   4001 HG21 VAL   272      99.885  89.613  73.909  1.00  0.00           H  
ATOM   4002 HG22 VAL   272      98.492  89.580  72.801  1.00  0.00           H  
ATOM   4003 HG23 VAL   272      99.904  90.597  72.428  1.00  0.00           H  
ATOM   4004  C   VAL   272      97.117  93.528  73.769  1.00  0.00           C  
ATOM   4005  O   VAL   272      97.794  94.469  74.124  1.00  0.00           O  
ATOM   4006  N   THR   273      95.796  93.589  74.043  1.00  0.00           N  
ATOM   4007  H   THR   273      95.194  92.884  73.620  1.00  0.00           H  
ATOM   4008  CA  THR   273      94.955  94.496  74.865  1.00  0.00           C  
ATOM   4009  HA  THR   273      95.555  95.401  74.762  1.00  0.00           H  
ATOM   4010  CB  THR   273      93.538  94.639  74.330  1.00  0.00           C  
ATOM   4011  HB  THR   273      93.037  95.469  74.829  1.00  0.00           H  
ATOM   4012  CG2 THR   273      93.558  94.938  72.792  1.00  0.00           C  
ATOM   4013 HG21 THR   273      92.536  95.037  72.426  1.00  0.00           H  
ATOM   4014 HG22 THR   273      94.101  95.866  72.609  1.00  0.00           H  
ATOM   4015 HG23 THR   273      94.053  94.121  72.269  1.00  0.00           H  
ATOM   4016  OG1 THR   273      92.861  93.454  74.571  1.00  0.00           O  
ATOM   4017  HG1 THR   273      91.944  93.526  74.234  1.00  0.00           H  
ATOM   4018  C   THR   273      94.827  94.256  76.343  1.00  0.00           C  
ATOM   4019  O   THR   273      95.044  93.133  76.839  1.00  0.00           O  
ATOM   4020  N   GLY   274      94.596  95.283  77.163  1.00  0.00           N  
ATOM   4021  H   GLY   274      94.336  96.203  76.808  1.00  0.00           H  
ATOM   4022  CA  GLY   274      94.677  95.255  78.672  1.00  0.00           C  
ATOM   4023  HA2 GLY   274      94.753  96.285  79.019  1.00  0.00           H  
ATOM   4024  HA3 GLY   274      93.734  94.860  79.048  1.00  0.00           H  
ATOM   4025  C   GLY   274      95.815  94.455  79.329  1.00  0.00           C  
ATOM   4026  O   GLY   274      95.491  93.594  80.174  1.00  0.00           O  
ATOM   4027  N   ALA   275      97.041  94.659  78.879  1.00  0.00           N  
ATOM   4028  H   ALA   275      97.290  95.409  78.235  1.00  0.00           H  
ATOM   4029  CA  ALA   275      98.147  93.823  79.272  1.00  0.00           C  
ATOM   4030  HA  ALA   275      97.807  92.793  79.376  1.00  0.00           H  
ATOM   4031  CB  ALA   275      99.201  93.999  78.160  1.00  0.00           C  
ATOM   4032  HB1 ALA   275     100.077  93.391  78.389  1.00  0.00           H  
ATOM   4033  HB2 ALA   275      98.781  93.683  77.205  1.00  0.00           H  
ATOM   4034  HB3 ALA   275      99.494  95.047  78.098  1.00  0.00           H  
ATOM   4035  C   ALA   275      98.718  94.130  80.630  1.00  0.00           C  
ATOM   4036  O   ALA   275      99.710  93.513  81.024  1.00  0.00           O  
ATOM   4037  N   THR   276      98.098  95.011  81.447  1.00  0.00           N  
ATOM   4038  H   THR   276      97.259  95.534  81.193  1.00  0.00           H  
ATOM   4039  CA  THR   276      98.610  95.292  82.824  1.00  0.00           C  
ATOM   4040  HA  THR   276      99.651  94.966  82.859  1.00  0.00           H  
ATOM   4041  CB  THR   276      98.531  96.813  83.091  1.00  0.00           C  
ATOM   4042  HB  THR   276      98.658  96.910  84.169  1.00  0.00           H  
ATOM   4043  CG2 THR   276      99.612  97.543  82.231  1.00  0.00           C  
ATOM   4044 HG21 THR   276      99.562  98.616  82.415  1.00  0.00           H  
ATOM   4045 HG22 THR   276     100.602  97.175  82.503  1.00  0.00           H  
ATOM   4046 HG23 THR   276      99.431  97.346  81.175  1.00  0.00           H  
ATOM   4047  OG1 THR   276      97.333  97.409  82.708  1.00  0.00           O  
ATOM   4048  HG1 THR   276      97.519  98.261  82.262  1.00  0.00           H  
ATOM   4049  C   THR   276      97.925  94.467  83.936  1.00  0.00           C  
ATOM   4050  O   THR   276      98.308  94.449  85.124  1.00  0.00           O  
ATOM   4051  N   SER   277      96.972  93.563  83.641  1.00  0.00           N  
ATOM   4052  H   SER   277      96.430  93.647  82.781  1.00  0.00           H  
ATOM   4053  CA  SER   277      96.543  92.358  84.435  1.00  0.00           C  
ATOM   4054  HA  SER   277      97.103  92.396  85.369  1.00  0.00           H  
ATOM   4055  CB  SER   277      95.084  92.475  84.599  1.00  0.00           C  
ATOM   4056  HB2 SER   277      94.822  93.514  84.802  1.00  0.00           H  
ATOM   4057  HB3 SER   277      94.589  92.197  83.668  1.00  0.00           H  
ATOM   4058  OG  SER   277      94.622  91.664  85.636  1.00  0.00           O  
ATOM   4059  HG  SER   277      93.736  91.972  85.921  1.00  0.00           H  
ATOM   4060  C   SER   277      96.950  90.976  83.951  1.00  0.00           C  
ATOM   4061  O   SER   277      97.505  90.800  82.863  1.00  0.00           O  
ATOM   4062  N   GLY   278      96.923  89.975  84.890  1.00  0.00           N  
ATOM   4063  H   GLY   278      96.282  89.966  85.683  1.00  0.00           H  
ATOM   4064  CA  GLY   278      97.839  88.800  84.838  1.00  0.00           C  
ATOM   4065  HA2 GLY   278      98.841  89.153  84.594  1.00  0.00           H  
ATOM   4066  HA3 GLY   278      97.890  88.357  85.833  1.00  0.00           H  
ATOM   4067  C   GLY   278      97.455  87.707  83.843  1.00  0.00           C  
ATOM   4068  O   GLY   278      98.392  86.993  83.552  1.00  0.00           O  
ATOM   4069  N   ILE   279      96.191  87.564  83.394  1.00  0.00           N  
ATOM   4070  H   ILE   279      95.348  87.938  83.831  1.00  0.00           H  
ATOM   4071  CA  ILE   279      96.004  86.782  82.134  1.00  0.00           C  
ATOM   4072  HA  ILE   279      96.532  85.850  82.334  1.00  0.00           H  
ATOM   4073  CB  ILE   279      94.526  86.403  81.821  1.00  0.00           C  
ATOM   4074  HB  ILE   279      93.964  87.334  81.896  1.00  0.00           H  
ATOM   4075  CG2 ILE   279      94.308  85.826  80.426  1.00  0.00           C  
ATOM   4076 HG21 ILE   279      93.253  85.589  80.292  1.00  0.00           H  
ATOM   4077 HG22 ILE   279      94.614  86.557  79.678  1.00  0.00           H  
ATOM   4078 HG23 ILE   279      94.901  84.920  80.309  1.00  0.00           H  
ATOM   4079  CG1 ILE   279      94.067  85.334  82.807  1.00  0.00           C  
ATOM   4080 HG12 ILE   279      94.010  84.359  82.322  1.00  0.00           H  
ATOM   4081 HG13 ILE   279      94.773  85.239  83.631  1.00  0.00           H  
ATOM   4082  CD1 ILE   279      92.673  85.774  83.324  1.00  0.00           C  
ATOM   4083 HD11 ILE   279      92.301  85.038  84.036  1.00  0.00           H  
ATOM   4084 HD12 ILE   279      92.757  86.744  83.815  1.00  0.00           H  
ATOM   4085 HD13 ILE   279      91.980  85.850  82.486  1.00  0.00           H  
ATOM   4086  C   ILE   279      96.664  87.472  80.879  1.00  0.00           C  
ATOM   4087  O   ILE   279      97.545  86.883  80.282  1.00  0.00           O  
ATOM   4088  N   GLY   280      96.438  88.695  80.516  1.00  0.00           N  
ATOM   4089  H   GLY   280      95.795  89.319  81.006  1.00  0.00           H  
ATOM   4090  CA  GLY   280      97.091  89.305  79.357  1.00  0.00           C  
ATOM   4091  HA2 GLY   280      96.775  88.785  78.451  1.00  0.00           H  
ATOM   4092  HA3 GLY   280      96.761  90.340  79.260  1.00  0.00           H  
ATOM   4093  C   GLY   280      98.602  89.266  79.457  1.00  0.00           C  
ATOM   4094  O   GLY   280      99.252  88.891  78.451  1.00  0.00           O  
ATOM   4095  N   LEU   281      99.177  89.493  80.646  1.00  0.00           N  
ATOM   4096  H   LEU   281      98.635  89.703  81.484  1.00  0.00           H  
ATOM   4097  CA  LEU   281     100.637  89.471  80.897  1.00  0.00           C  
ATOM   4098  HA  LEU   281     101.095  90.153  80.180  1.00  0.00           H  
ATOM   4099  CB  LEU   281     100.937  89.914  82.298  1.00  0.00           C  
ATOM   4100  HB2 LEU   281     100.565  90.931  82.417  1.00  0.00           H  
ATOM   4101  HB3 LEU   281     100.365  89.284  82.980  1.00  0.00           H  
ATOM   4102  CG  LEU   281     102.369  89.890  82.736  1.00  0.00           C  
ATOM   4103  HG  LEU   281     102.781  88.882  82.725  1.00  0.00           H  
ATOM   4104  CD1 LEU   281     103.172  90.820  81.791  1.00  0.00           C  
ATOM   4105 HD11 LEU   281     104.221  90.821  82.088  1.00  0.00           H  
ATOM   4106 HD12 LEU   281     103.086  90.457  80.766  1.00  0.00           H  
ATOM   4107 HD13 LEU   281     102.776  91.833  81.853  1.00  0.00           H  
ATOM   4108  CD2 LEU   281     102.402  90.536  84.194  1.00  0.00           C  
ATOM   4109 HD21 LEU   281     103.427  90.545  84.565  1.00  0.00           H  
ATOM   4110 HD22 LEU   281     102.023  91.557  84.149  1.00  0.00           H  
ATOM   4111 HD23 LEU   281     101.778  89.947  84.867  1.00  0.00           H  
ATOM   4112  C   LEU   281     101.235  88.019  80.695  1.00  0.00           C  
ATOM   4113  O   LEU   281     102.316  87.929  80.102  1.00  0.00           O  
ATOM   4114  N   GLU   282     100.582  87.018  81.277  1.00  0.00           N  
ATOM   4115  H   GLU   282      99.742  87.151  81.841  1.00  0.00           H  
ATOM   4116  CA  GLU   282     100.998  85.645  81.170  1.00  0.00           C  
ATOM   4117  HA  GLU   282     101.974  85.562  81.648  1.00  0.00           H  
ATOM   4118  CB  GLU   282     100.095  84.646  81.983  1.00  0.00           C  
ATOM   4119  HB2 GLU   282     100.102  84.911  83.040  1.00  0.00           H  
ATOM   4120  HB3 GLU   282      99.061  84.716  81.645  1.00  0.00           H  
ATOM   4121  CG  GLU   282     100.605  83.231  81.801  1.00  0.00           C  
ATOM   4122  HG2 GLU   282      99.837  82.528  82.125  1.00  0.00           H  
ATOM   4123  HG3 GLU   282     100.781  83.046  80.742  1.00  0.00           H  
ATOM   4124  CD  GLU   282     101.927  82.957  82.600  1.00  0.00           C  
ATOM   4125  OE1 GLU   282     102.369  83.831  83.374  1.00  0.00           O  
ATOM   4126  OE2 GLU   282     102.468  81.837  82.571  1.00  0.00           O  
ATOM   4127  C   GLU   282     101.168  85.252  79.701  1.00  0.00           C  
ATOM   4128  O   GLU   282     102.064  84.541  79.340  1.00  0.00           O  
ATOM   4129  N   ILE   283     100.189  85.588  78.848  1.00  0.00           N  
ATOM   4130  H   ILE   283      99.342  86.085  79.124  1.00  0.00           H  
ATOM   4131  CA  ILE   283     100.256  85.271  77.464  1.00  0.00           C  
ATOM   4132  HA  ILE   283     100.539  84.230  77.310  1.00  0.00           H  
ATOM   4133  CB  ILE   283      98.824  85.555  76.865  1.00  0.00           C  
ATOM   4134  HB  ILE   283      98.538  86.553  77.198  1.00  0.00           H  
ATOM   4135  CG2 ILE   283      98.738  85.694  75.309  1.00  0.00           C  
ATOM   4136 HG21 ILE   283      97.706  85.888  75.018  1.00  0.00           H  
ATOM   4137 HG22 ILE   283      99.369  86.520  74.982  1.00  0.00           H  
ATOM   4138 HG23 ILE   283      99.079  84.770  74.843  1.00  0.00           H  
ATOM   4139  CG1 ILE   283      97.856  84.477  77.407  1.00  0.00           C  
ATOM   4140 HG12 ILE   283      97.963  83.554  76.837  1.00  0.00           H  
ATOM   4141 HG13 ILE   283      98.095  84.241  78.444  1.00  0.00           H  
ATOM   4142  CD1 ILE   283      96.377  85.021  77.296  1.00  0.00           C  
ATOM   4143 HD11 ILE   283      95.684  84.270  77.676  1.00  0.00           H  
ATOM   4144 HD12 ILE   283      96.280  85.934  77.884  1.00  0.00           H  
ATOM   4145 HD13 ILE   283      96.146  85.235  76.253  1.00  0.00           H  
ATOM   4146  C   ILE   283     101.343  86.165  76.753  1.00  0.00           C  
ATOM   4147  O   ILE   283     101.942  85.627  75.847  1.00  0.00           O  
ATOM   4148  N   ALA   284     101.588  87.391  77.161  1.00  0.00           N  
ATOM   4149  H   ALA   284     101.046  87.847  77.895  1.00  0.00           H  
ATOM   4150  CA  ALA   284     102.661  88.240  76.612  1.00  0.00           C  
ATOM   4151  HA  ALA   284     102.623  88.224  75.523  1.00  0.00           H  
ATOM   4152  CB  ALA   284     102.444  89.689  77.087  1.00  0.00           C  
ATOM   4153  HB1 ALA   284     103.234  90.326  76.686  1.00  0.00           H  
ATOM   4154  HB2 ALA   284     101.475  90.045  76.735  1.00  0.00           H  
ATOM   4155  HB3 ALA   284     102.469  89.723  78.176  1.00  0.00           H  
ATOM   4156  C   ALA   284     104.034  87.705  76.997  1.00  0.00           C  
ATOM   4157  O   ALA   284     104.932  87.878  76.156  1.00  0.00           O  
ATOM   4158  N   ARG   285     104.260  87.077  78.169  1.00  0.00           N  
ATOM   4159  H   ARG   285     103.615  87.131  78.958  1.00  0.00           H  
ATOM   4160  CA  ARG   285     105.495  86.218  78.455  1.00  0.00           C  
ATOM   4161  HA  ARG   285     106.312  86.870  78.145  1.00  0.00           H  
ATOM   4162  CB  ARG   285     105.788  85.891  79.930  1.00  0.00           C  
ATOM   4163  HB2 ARG   285     104.987  85.254  80.305  1.00  0.00           H  
ATOM   4164  HB3 ARG   285     106.708  85.308  79.977  1.00  0.00           H  
ATOM   4165  CG  ARG   285     105.929  87.094  80.872  1.00  0.00           C  
ATOM   4166  HG2 ARG   285     106.715  87.742  80.485  1.00  0.00           H  
ATOM   4167  HG3 ARG   285     105.002  87.665  80.838  1.00  0.00           H  
ATOM   4168  CD  ARG   285     106.257  86.764  82.390  1.00  0.00           C  
ATOM   4169  HD2 ARG   285     107.143  86.131  82.437  1.00  0.00           H  
ATOM   4170  HD3 ARG   285     106.499  87.690  82.915  1.00  0.00           H  
ATOM   4171  NE  ARG   285     105.164  86.105  83.066  1.00  0.00           N  
ATOM   4172  HE  ARG   285     104.825  85.221  82.690  1.00  0.00           H  
ATOM   4173  CZ  ARG   285     104.597  86.577  84.118  1.00  0.00           C  
ATOM   4174  NH1 ARG   285     105.154  87.469  84.966  1.00  0.00           N  
ATOM   4175 HH11 ARG   285     106.096  87.819  84.794  1.00  0.00           H  
ATOM   4176 HH12 ARG   285     104.632  87.792  85.781  1.00  0.00           H  
ATOM   4177  NH2 ARG   285     103.382  86.244  84.387  1.00  0.00           N  
ATOM   4178 HH21 ARG   285     102.878  85.610  83.767  1.00  0.00           H  
ATOM   4179 HH22 ARG   285     102.925  86.613  85.220  1.00  0.00           H  
ATOM   4180  C   ARG   285     105.488  84.930  77.638  1.00  0.00           C  
ATOM   4181  O   ARG   285     106.494  84.569  76.961  1.00  0.00           O  
ATOM   4182  N   ARG   286     104.362  84.216  77.517  1.00  0.00           N  
ATOM   4183  H   ARG   286     103.468  84.498  77.919  1.00  0.00           H  
ATOM   4184  CA  ARG   286     104.311  82.948  76.785  1.00  0.00           C  
ATOM   4185  HA  ARG   286     105.136  82.331  77.140  1.00  0.00           H  
ATOM   4186  CB  ARG   286     103.048  82.162  77.127  1.00  0.00           C  
ATOM   4187  HB2 ARG   286     103.036  81.932  78.193  1.00  0.00           H  
ATOM   4188  HB3 ARG   286     102.169  82.772  76.922  1.00  0.00           H  
ATOM   4189  CG  ARG   286     102.971  80.802  76.280  1.00  0.00           C  
ATOM   4190  HG2 ARG   286     101.978  80.365  76.380  1.00  0.00           H  
ATOM   4191  HG3 ARG   286     103.118  81.021  75.222  1.00  0.00           H  
ATOM   4192  CD  ARG   286     104.025  79.794  76.747  1.00  0.00           C  
ATOM   4193  HD2 ARG   286     105.025  80.218  76.648  1.00  0.00           H  
ATOM   4194  HD3 ARG   286     103.881  79.559  77.803  1.00  0.00           H  
ATOM   4195  NE  ARG   286     103.905  78.587  75.939  1.00  0.00           N  
ATOM   4196  HE  ARG   286     104.299  78.659  75.000  1.00  0.00           H  
ATOM   4197  CZ  ARG   286     103.372  77.424  76.227  1.00  0.00           C  
ATOM   4198  NH1 ARG   286     102.693  77.218  77.302  1.00  0.00           N  
ATOM   4199 HH11 ARG   286     102.554  77.976  77.970  1.00  0.00           H  
ATOM   4200 HH12 ARG   286     102.296  76.296  77.487  1.00  0.00           H  
ATOM   4201  NH2 ARG   286     103.433  76.431  75.364  1.00  0.00           N  
ATOM   4202 HH21 ARG   286     103.899  76.564  74.466  1.00  0.00           H  
ATOM   4203 HH22 ARG   286     103.016  75.530  75.595  1.00  0.00           H  
ATOM   4204  C   ARG   286     104.641  83.081  75.266  1.00  0.00           C  
ATOM   4205  O   ARG   286     105.325  82.283  74.695  1.00  0.00           O  
ATOM   4206  N   LEU   287     104.148  84.164  74.623  1.00  0.00           N  
ATOM   4207  H   LEU   287     103.568  84.881  75.058  1.00  0.00           H  
ATOM   4208  CA  LEU   287     104.428  84.375  73.228  1.00  0.00           C  
ATOM   4209  HA  LEU   287     104.150  83.425  72.770  1.00  0.00           H  
ATOM   4210  CB  LEU   287     103.580  85.532  72.602  1.00  0.00           C  
ATOM   4211  HB2 LEU   287     103.714  86.422  73.215  1.00  0.00           H  
ATOM   4212  HB3 LEU   287     103.988  85.758  71.617  1.00  0.00           H  
ATOM   4213  CG  LEU   287     102.102  85.282  72.452  1.00  0.00           C  
ATOM   4214  HG  LEU   287     101.816  85.050  73.478  1.00  0.00           H  
ATOM   4215  CD1 LEU   287     101.381  86.528  71.898  1.00  0.00           C  
ATOM   4216 HD11 LEU   287     100.316  86.319  71.800  1.00  0.00           H  
ATOM   4217 HD12 LEU   287     101.526  87.366  72.580  1.00  0.00           H  
ATOM   4218 HD13 LEU   287     101.792  86.781  70.921  1.00  0.00           H  
ATOM   4219  CD2 LEU   287     101.666  84.101  71.663  1.00  0.00           C  
ATOM   4220 HD21 LEU   287     100.578  84.056  71.647  1.00  0.00           H  
ATOM   4221 HD22 LEU   287     102.042  84.185  70.644  1.00  0.00           H  
ATOM   4222 HD23 LEU   287     102.061  83.193  72.120  1.00  0.00           H  
ATOM   4223  C   LEU   287     105.883  84.652  72.932  1.00  0.00           C  
ATOM   4224  O   LEU   287     106.341  84.422  71.769  1.00  0.00           O  
ATOM   4225  N   GLY   288     106.714  85.125  73.850  1.00  0.00           N  
ATOM   4226  H   GLY   288     106.387  85.401  74.776  1.00  0.00           H  
ATOM   4227  CA  GLY   288     108.149  85.319  73.687  1.00  0.00           C  
ATOM   4228  HA2 GLY   288     108.334  85.833  72.745  1.00  0.00           H  
ATOM   4229  HA3 GLY   288     108.512  85.970  74.483  1.00  0.00           H  
ATOM   4230  C   GLY   288     108.964  83.977  73.709  1.00  0.00           C  
ATOM   4231  O   GLY   288     109.838  83.877  72.856  1.00  0.00           O  
ATOM   4232  N   LYS   289     108.494  82.968  74.482  1.00  0.00           N  
ATOM   4233  H   LYS   289     107.754  83.084  75.175  1.00  0.00           H  
ATOM   4234  CA  LYS   289     109.025  81.583  74.384  1.00  0.00           C  
ATOM   4235  HA  LYS   289     110.107  81.706  74.436  1.00  0.00           H  
ATOM   4236  CB  LYS   289     108.509  80.677  75.553  1.00  0.00           C  
ATOM   4237  HB2 LYS   289     107.420  80.652  75.533  1.00  0.00           H  
ATOM   4238  HB3 LYS   289     108.854  79.655  75.394  1.00  0.00           H  
ATOM   4239  CG  LYS   289     108.989  81.171  76.959  1.00  0.00           C  
ATOM   4240  HG2 LYS   289     110.074  81.271  76.945  1.00  0.00           H  
ATOM   4241  HG3 LYS   289     108.580  82.166  77.139  1.00  0.00           H  
ATOM   4242  CD  LYS   289     108.597  80.270  78.106  1.00  0.00           C  
ATOM   4243  HD2 LYS   289     108.688  80.804  79.052  1.00  0.00           H  
ATOM   4244  HD3 LYS   289     107.555  79.966  78.009  1.00  0.00           H  
ATOM   4245  CE  LYS   289     109.530  79.019  78.099  1.00  0.00           C  
ATOM   4246  HE2 LYS   289     109.386  78.457  77.177  1.00  0.00           H  
ATOM   4247  HE3 LYS   289     110.571  79.335  78.121  1.00  0.00           H  
ATOM   4248  NZ  LYS   289     109.240  78.131  79.287  1.00  0.00           N  
ATOM   4249  HZ1 LYS   289     109.870  77.304  79.264  1.00  0.00           H  
ATOM   4250  HZ2 LYS   289     109.399  78.663  80.166  1.00  0.00           H  
ATOM   4251  HZ3 LYS   289     108.250  77.813  79.250  1.00  0.00           H  
ATOM   4252  C   LYS   289     108.674  80.888  73.084  1.00  0.00           C  
ATOM   4253  O   LYS   289     109.526  80.300  72.428  1.00  0.00           O  
ATOM   4254  N   GLU   290     107.426  81.045  72.591  1.00  0.00           N  
ATOM   4255  H   GLU   290     106.683  81.416  73.183  1.00  0.00           H  
ATOM   4256  CA  GLU   290     106.923  80.743  71.218  1.00  0.00           C  
ATOM   4257  HA  GLU   290     107.217  79.706  71.055  1.00  0.00           H  
ATOM   4258  CB  GLU   290     105.376  80.685  71.056  1.00  0.00           C  
ATOM   4259  HB2 GLU   290     105.014  81.705  71.176  1.00  0.00           H  
ATOM   4260  HB3 GLU   290     105.184  80.397  70.023  1.00  0.00           H  
ATOM   4261  CG  GLU   290     104.511  79.826  71.902  1.00  0.00           C  
ATOM   4262  HG2 GLU   290     104.491  80.265  72.899  1.00  0.00           H  
ATOM   4263  HG3 GLU   290     103.498  79.890  71.504  1.00  0.00           H  
ATOM   4264  CD  GLU   290     104.850  78.346  72.060  1.00  0.00           C  
ATOM   4265  OE1 GLU   290     105.386  77.761  71.071  1.00  0.00           O  
ATOM   4266  OE2 GLU   290     104.666  77.774  73.139  1.00  0.00           O  
ATOM   4267  C   GLU   290     107.625  81.590  70.129  1.00  0.00           C  
ATOM   4268  O   GLU   290     107.608  81.173  68.980  1.00  0.00           O  
ATOM   4269  N   GLY   291     108.397  82.625  70.431  1.00  0.00           N  
ATOM   4270  H   GLY   291     108.387  83.013  71.373  1.00  0.00           H  
ATOM   4271  CA  GLY   291     109.323  83.350  69.585  1.00  0.00           C  
ATOM   4272  HA2 GLY   291     110.240  83.484  70.157  1.00  0.00           H  
ATOM   4273  HA3 GLY   291     109.565  82.698  68.744  1.00  0.00           H  
ATOM   4274  C   GLY   291     108.958  84.710  69.003  1.00  0.00           C  
ATOM   4275  O   GLY   291     109.710  85.229  68.207  1.00  0.00           O  
ATOM   4276  N   LEU   292     107.785  85.243  69.387  1.00  0.00           N  
ATOM   4277  H   LEU   292     107.260  84.924  70.202  1.00  0.00           H  
ATOM   4278  CA  LEU   292     107.141  86.357  68.650  1.00  0.00           C  
ATOM   4279  HA  LEU   292     107.375  86.247  67.591  1.00  0.00           H  
ATOM   4280  CB  LEU   292     105.579  86.332  68.690  1.00  0.00           C  
ATOM   4281  HB2 LEU   292     105.255  86.448  69.724  1.00  0.00           H  
ATOM   4282  HB3 LEU   292     105.203  87.194  68.139  1.00  0.00           H  
ATOM   4283  CG  LEU   292     104.921  85.034  68.102  1.00  0.00           C  
ATOM   4284  HG  LEU   292     105.543  84.674  67.282  1.00  0.00           H  
ATOM   4285  CD1 LEU   292     104.835  83.929  69.138  1.00  0.00           C  
ATOM   4286 HD11 LEU   292     104.373  83.047  68.692  1.00  0.00           H  
ATOM   4287 HD12 LEU   292     105.837  83.678  69.486  1.00  0.00           H  
ATOM   4288 HD13 LEU   292     104.233  84.267  69.981  1.00  0.00           H  
ATOM   4289  CD2 LEU   292     103.530  85.374  67.612  1.00  0.00           C  
ATOM   4290 HD21 LEU   292     103.061  84.481  67.200  1.00  0.00           H  
ATOM   4291 HD22 LEU   292     102.932  85.747  68.443  1.00  0.00           H  
ATOM   4292 HD23 LEU   292     103.593  86.140  66.839  1.00  0.00           H  
ATOM   4293  C   LEU   292     107.702  87.653  69.183  1.00  0.00           C  
ATOM   4294  O   LEU   292     108.338  87.736  70.224  1.00  0.00           O  
ATOM   4295  N   ARG   293     107.442  88.811  68.584  1.00  0.00           N  
ATOM   4296  H   ARG   293     107.003  88.783  67.664  1.00  0.00           H  
ATOM   4297  CA  ARG   293     107.654  90.194  68.961  1.00  0.00           C  
ATOM   4298  HA  ARG   293     108.312  90.236  69.827  1.00  0.00           H  
ATOM   4299  CB  ARG   293     108.321  90.983  67.763  1.00  0.00           C  
ATOM   4300  HB2 ARG   293     107.703  90.894  66.869  1.00  0.00           H  
ATOM   4301  HB3 ARG   293     108.381  92.045  68.005  1.00  0.00           H  
ATOM   4302  CG  ARG   293     109.696  90.442  67.490  1.00  0.00           C  
ATOM   4303  HG2 ARG   293     110.248  90.378  68.428  1.00  0.00           H  
ATOM   4304  HG3 ARG   293     109.611  89.428  67.100  1.00  0.00           H  
ATOM   4305  CD  ARG   293     110.486  91.289  66.507  1.00  0.00           C  
ATOM   4306  HD2 ARG   293     110.341  92.352  66.699  1.00  0.00           H  
ATOM   4307  HD3 ARG   293     111.555  91.092  66.588  1.00  0.00           H  
ATOM   4308  NE  ARG   293     109.965  90.905  65.147  1.00  0.00           N  
ATOM   4309  HE  ARG   293     109.499  90.000  65.093  1.00  0.00           H  
ATOM   4310  CZ  ARG   293     110.030  91.600  63.989  1.00  0.00           C  
ATOM   4311  NH1 ARG   293     110.723  92.699  63.876  1.00  0.00           N  
ATOM   4312 HH11 ARG   293     111.239  93.062  64.679  1.00  0.00           H  
ATOM   4313 HH12 ARG   293     110.749  93.195  62.986  1.00  0.00           H  
ATOM   4314  NH2 ARG   293     109.588  91.050  62.907  1.00  0.00           N  
ATOM   4315 HH21 ARG   293     109.198  90.107  62.936  1.00  0.00           H  
ATOM   4316 HH22 ARG   293     109.628  91.557  62.023  1.00  0.00           H  
ATOM   4317  C   ARG   293     106.345  90.812  69.288  1.00  0.00           C  
ATOM   4318  O   ARG   293     105.398  90.683  68.498  1.00  0.00           O  
ATOM   4319  N   VAL   294     106.232  91.341  70.487  1.00  0.00           N  
ATOM   4320  H   VAL   294     107.020  91.668  71.047  1.00  0.00           H  
ATOM   4321  CA  VAL   294     104.965  91.498  71.098  1.00  0.00           C  
ATOM   4322  HA  VAL   294     104.148  91.242  70.423  1.00  0.00           H  
ATOM   4323  CB  VAL   294     104.783  90.514  72.253  1.00  0.00           C  
ATOM   4324  HB  VAL   294     105.305  90.938  73.111  1.00  0.00           H  
ATOM   4325  CG1 VAL   294     103.317  90.381  72.588  1.00  0.00           C  
ATOM   4326 HG11 VAL   294     103.195  89.678  73.411  1.00  0.00           H  
ATOM   4327 HG12 VAL   294     102.920  91.354  72.878  1.00  0.00           H  
ATOM   4328 HG13 VAL   294     102.776  90.015  71.714  1.00  0.00           H  
ATOM   4329  CG2 VAL   294     105.485  89.115  72.037  1.00  0.00           C  
ATOM   4330 HG21 VAL   294     105.305  88.479  72.903  1.00  0.00           H  
ATOM   4331 HG22 VAL   294     105.077  88.637  71.145  1.00  0.00           H  
ATOM   4332 HG23 VAL   294     106.558  89.262  71.912  1.00  0.00           H  
ATOM   4333  C   VAL   294     104.807  92.994  71.461  1.00  0.00           C  
ATOM   4334  O   VAL   294     105.398  93.418  72.438  1.00  0.00           O  
ATOM   4335  N   PHE   295     103.856  93.699  70.759  1.00  0.00           N  
ATOM   4336  H   PHE   295     103.406  93.353  69.912  1.00  0.00           H  
ATOM   4337  CA  PHE   295     103.409  95.008  71.175  1.00  0.00           C  
ATOM   4338  HA  PHE   295     104.225  95.528  71.673  1.00  0.00           H  
ATOM   4339  CB  PHE   295     103.059  95.845  69.966  1.00  0.00           C  
ATOM   4340  HB2 PHE   295     103.800  95.662  69.187  1.00  0.00           H  
ATOM   4341  HB3 PHE   295     102.098  95.512  69.576  1.00  0.00           H  
ATOM   4342  CG  PHE   295     102.988  97.322  70.224  1.00  0.00           C  
ATOM   4343  CD1 PHE   295     101.874  97.840  70.889  1.00  0.00           C  
ATOM   4344  HD1 PHE   295     101.019  97.226  71.126  1.00  0.00           H  
ATOM   4345  CE1 PHE   295     101.922  99.229  71.242  1.00  0.00           C  
ATOM   4346  HE1 PHE   295     101.164  99.641  71.893  1.00  0.00           H  
ATOM   4347  CZ  PHE   295     102.938 100.056  70.754  1.00  0.00           C  
ATOM   4348  HZ  PHE   295     102.867 101.129  70.854  1.00  0.00           H  
ATOM   4349  CE2 PHE   295     104.049  99.472  70.133  1.00  0.00           C  
ATOM   4350  HE2 PHE   295     104.904 100.084  69.886  1.00  0.00           H  
ATOM   4351  CD2 PHE   295     104.066  98.134  69.835  1.00  0.00           C  
ATOM   4352  HD2 PHE   295     104.905  97.708  69.303  1.00  0.00           H  
ATOM   4353  C   PHE   295     102.331  94.932  72.238  1.00  0.00           C  
ATOM   4354  O   PHE   295     101.414  94.171  71.929  1.00  0.00           O  
ATOM   4355  N   VAL   296     102.397  95.588  73.409  1.00  0.00           N  
ATOM   4356  H   VAL   296     103.176  96.205  73.641  1.00  0.00           H  
ATOM   4357  CA  VAL   296     101.385  95.511  74.490  1.00  0.00           C  
ATOM   4358  HA  VAL   296     100.636  94.788  74.164  1.00  0.00           H  
ATOM   4359  CB  VAL   296     102.005  95.038  75.777  1.00  0.00           C  
ATOM   4360  HB  VAL   296     101.261  95.316  76.523  1.00  0.00           H  
ATOM   4361  CG1 VAL   296     102.333  93.489  75.678  1.00  0.00           C  
ATOM   4362 HG11 VAL   296     102.782  93.152  76.612  1.00  0.00           H  
ATOM   4363 HG12 VAL   296     101.413  92.934  75.496  1.00  0.00           H  
ATOM   4364 HG13 VAL   296     103.029  93.316  74.858  1.00  0.00           H  
ATOM   4365  CG2 VAL   296     103.367  95.676  76.156  1.00  0.00           C  
ATOM   4366 HG21 VAL   296     103.714  95.258  77.101  1.00  0.00           H  
ATOM   4367 HG22 VAL   296     104.097  95.463  75.376  1.00  0.00           H  
ATOM   4368 HG23 VAL   296     103.249  96.755  76.258  1.00  0.00           H  
ATOM   4369  C   VAL   296     100.691  96.850  74.719  1.00  0.00           C  
ATOM   4370  O   VAL   296     101.178  97.911  74.303  1.00  0.00           O  
ATOM   4371  N   CYS   297      99.434  96.835  75.195  1.00  0.00           N  
ATOM   4372  H   CYS   297      98.922  95.992  75.458  1.00  0.00           H  
ATOM   4373  CA  CYS   297      98.726  98.041  75.361  1.00  0.00           C  
ATOM   4374  HA  CYS   297      99.413  98.805  75.725  1.00  0.00           H  
ATOM   4375  CB  CYS   297      98.100  98.427  73.957  1.00  0.00           C  
ATOM   4376  HB2 CYS   297      97.734  99.454  73.994  1.00  0.00           H  
ATOM   4377  HB3 CYS   297      98.878  98.394  73.193  1.00  0.00           H  
ATOM   4378  SG  CYS   297      96.777  97.351  73.494  1.00  0.00           S  
ATOM   4379  HG  CYS   297      97.158  96.114  73.623  1.00  0.00           H  
ATOM   4380  C   CYS   297      97.613  97.907  76.370  1.00  0.00           C  
ATOM   4381  O   CYS   297      97.085  96.840  76.716  1.00  0.00           O  
ATOM   4382  N   ALA   298      97.339  99.069  76.962  1.00  0.00           N  
ATOM   4383  H   ALA   298      97.695  99.961  76.616  1.00  0.00           H  
ATOM   4384  CA  ALA   298      96.490  99.208  78.185  1.00  0.00           C  
ATOM   4385  HA  ALA   298      95.617  98.607  77.933  1.00  0.00           H  
ATOM   4386  CB  ALA   298      97.252  98.701  79.429  1.00  0.00           C  
ATOM   4387  HB1 ALA   298      96.621  98.809  80.311  1.00  0.00           H  
ATOM   4388  HB2 ALA   298      97.511  97.651  79.294  1.00  0.00           H  
ATOM   4389  HB3 ALA   298      98.162  99.286  79.562  1.00  0.00           H  
ATOM   4390  C   ALA   298      95.952 100.621  78.523  1.00  0.00           C  
ATOM   4391  O   ALA   298      96.267 101.515  77.774  1.00  0.00           O  
ATOM   4392  N   ARG   299      95.222 100.787  79.591  1.00  0.00           N  
ATOM   4393  H   ARG   299      95.044 100.042  80.266  1.00  0.00           H  
ATOM   4394  CA  ARG   299      94.547 102.121  79.952  1.00  0.00           C  
ATOM   4395  HA  ARG   299      94.598 102.712  79.037  1.00  0.00           H  
ATOM   4396  CB  ARG   299      93.053 101.920  80.342  1.00  0.00           C  
ATOM   4397  HB2 ARG   299      92.580 102.901  80.384  1.00  0.00           H  
ATOM   4398  HB3 ARG   299      92.565 101.365  79.540  1.00  0.00           H  
ATOM   4399  CG  ARG   299      92.762 101.185  81.686  1.00  0.00           C  
ATOM   4400  HG2 ARG   299      93.455 100.353  81.810  1.00  0.00           H  
ATOM   4401  HG3 ARG   299      92.927 101.863  82.522  1.00  0.00           H  
ATOM   4402  CD  ARG   299      91.347 100.678  81.711  1.00  0.00           C  
ATOM   4403  HD2 ARG   299      90.640 101.505  81.781  1.00  0.00           H  
ATOM   4404  HD3 ARG   299      91.114 100.135  80.795  1.00  0.00           H  
ATOM   4405  NE  ARG   299      91.232  99.792  82.887  1.00  0.00           N  
ATOM   4406  HE  ARG   299      92.096  99.325  83.157  1.00  0.00           H  
ATOM   4407  CZ  ARG   299      90.207  99.515  83.629  1.00  0.00           C  
ATOM   4408  NH1 ARG   299      89.037  99.998  83.301  1.00  0.00           N  
ATOM   4409 HH11 ARG   299      88.942 100.584  82.471  1.00  0.00           H  
ATOM   4410 HH12 ARG   299      88.220  99.788  83.873  1.00  0.00           H  
ATOM   4411  NH2 ARG   299      90.366  98.578  84.568  1.00  0.00           N  
ATOM   4412 HH21 ARG   299      91.269  98.114  84.677  1.00  0.00           H  
ATOM   4413 HH22 ARG   299      89.587  98.327  85.175  1.00  0.00           H  
ATOM   4414  C   ARG   299      95.261 102.926  80.973  1.00  0.00           C  
ATOM   4415  O   ARG   299      94.850 104.043  81.307  1.00  0.00           O  
ATOM   4416  N   GLY   300      96.401 102.420  81.453  1.00  0.00           N  
ATOM   4417  H   GLY   300      96.713 101.469  81.260  1.00  0.00           H  
ATOM   4418  CA  GLY   300      97.354 103.207  82.339  1.00  0.00           C  
ATOM   4419  HA2 GLY   300      97.024 104.246  82.380  1.00  0.00           H  
ATOM   4420  HA3 GLY   300      97.298 102.816  83.355  1.00  0.00           H  
ATOM   4421  C   GLY   300      98.822 103.161  81.861  1.00  0.00           C  
ATOM   4422  O   GLY   300      99.323 102.006  81.611  1.00  0.00           O  
ATOM   4423  N   GLU   301      99.443 104.280  81.632  1.00  0.00           N  
ATOM   4424  H   GLU   301      99.066 105.172  81.955  1.00  0.00           H  
ATOM   4425  CA  GLU   301     100.758 104.448  80.890  1.00  0.00           C  
ATOM   4426  HA  GLU   301     100.740 103.807  80.008  1.00  0.00           H  
ATOM   4427  CB  GLU   301     100.869 105.921  80.492  1.00  0.00           C  
ATOM   4428  HB2 GLU   301      99.880 106.272  80.197  1.00  0.00           H  
ATOM   4429  HB3 GLU   301     101.162 106.493  81.372  1.00  0.00           H  
ATOM   4430  CG  GLU   301     101.878 106.247  79.329  1.00  0.00           C  
ATOM   4431  HG2 GLU   301     101.727 105.528  78.524  1.00  0.00           H  
ATOM   4432  HG3 GLU   301     101.636 107.232  78.926  1.00  0.00           H  
ATOM   4433  CD  GLU   301     103.323 106.233  79.718  1.00  0.00           C  
ATOM   4434  OE1 GLU   301     104.134 105.677  78.986  1.00  0.00           O  
ATOM   4435  OE2 GLU   301     103.633 106.807  80.837  1.00  0.00           O  
ATOM   4436  C   GLU   301     102.057 103.915  81.674  1.00  0.00           C  
ATOM   4437  O   GLU   301     102.907 103.198  81.206  1.00  0.00           O  
ATOM   4438  N   GLU   302     102.050 104.240  82.970  1.00  0.00           N  
ATOM   4439  H   GLU   302     101.373 104.872  83.399  1.00  0.00           H  
ATOM   4440  CA  GLU   302     103.040 103.699  83.892  1.00  0.00           C  
ATOM   4441  HA  GLU   302     103.995 103.715  83.365  1.00  0.00           H  
ATOM   4442  CB  GLU   302     103.089 104.603  85.141  1.00  0.00           C  
ATOM   4443  HB2 GLU   302     103.197 105.630  84.794  1.00  0.00           H  
ATOM   4444  HB3 GLU   302     102.117 104.533  85.631  1.00  0.00           H  
ATOM   4445  CG  GLU   302     104.182 104.364  86.240  1.00  0.00           C  
ATOM   4446  HG2 GLU   302     104.055 105.096  87.038  1.00  0.00           H  
ATOM   4447  HG3 GLU   302     104.036 103.379  86.684  1.00  0.00           H  
ATOM   4448  CD  GLU   302     105.569 104.460  85.701  1.00  0.00           C  
ATOM   4449  OE1 GLU   302     105.745 104.808  84.518  1.00  0.00           O  
ATOM   4450  OE2 GLU   302     106.453 104.265  86.555  1.00  0.00           O  
ATOM   4451  C   GLU   302     102.907 102.222  84.238  1.00  0.00           C  
ATOM   4452  O   GLU   302     103.888 101.537  84.369  1.00  0.00           O  
ATOM   4453  N   GLY   303     101.621 101.703  84.351  1.00  0.00           N  
ATOM   4454  H   GLY   303     100.778 102.276  84.300  1.00  0.00           H  
ATOM   4455  CA  GLY   303     101.357 100.281  84.553  1.00  0.00           C  
ATOM   4456  HA2 GLY   303     101.859  99.925  85.453  1.00  0.00           H  
ATOM   4457  HA3 GLY   303     100.291 100.108  84.691  1.00  0.00           H  
ATOM   4458  C   GLY   303     101.864  99.531  83.331  1.00  0.00           C  
ATOM   4459  O   GLY   303     102.581  98.572  83.537  1.00  0.00           O  
ATOM   4460  N   LEU   304     101.836 100.130  82.184  1.00  0.00           N  
ATOM   4461  H   LEU   304     101.365 101.024  82.043  1.00  0.00           H  
ATOM   4462  CA  LEU   304     102.470  99.609  80.958  1.00  0.00           C  
ATOM   4463  HA  LEU   304     102.314  98.547  80.765  1.00  0.00           H  
ATOM   4464  CB  LEU   304     101.761 100.421  79.765  1.00  0.00           C  
ATOM   4465  HB2 LEU   304     100.683 100.414  79.932  1.00  0.00           H  
ATOM   4466  HB3 LEU   304     102.085 101.460  79.811  1.00  0.00           H  
ATOM   4467  CG  LEU   304     102.040  99.884  78.358  1.00  0.00           C  
ATOM   4468  HG  LEU   304     103.100  99.635  78.297  1.00  0.00           H  
ATOM   4469  CD1 LEU   304     101.206  98.612  78.053  1.00  0.00           C  
ATOM   4470 HD11 LEU   304     101.433  98.261  77.047  1.00  0.00           H  
ATOM   4471 HD12 LEU   304     101.454  97.833  78.774  1.00  0.00           H  
ATOM   4472 HD13 LEU   304     100.145  98.847  78.126  1.00  0.00           H  
ATOM   4473  CD2 LEU   304     101.645 100.934  77.359  1.00  0.00           C  
ATOM   4474 HD21 LEU   304     101.838 100.567  76.351  1.00  0.00           H  
ATOM   4475 HD22 LEU   304     100.584 101.158  77.467  1.00  0.00           H  
ATOM   4476 HD23 LEU   304     102.226 101.840  77.533  1.00  0.00           H  
ATOM   4477  C   LEU   304     104.037  99.619  81.066  1.00  0.00           C  
ATOM   4478  O   LEU   304     104.630  98.591  80.779  1.00  0.00           O  
ATOM   4479  N   ARG   305     104.608 100.703  81.572  1.00  0.00           N  
ATOM   4480  H   ARG   305     104.092 101.522  81.895  1.00  0.00           H  
ATOM   4481  CA  ARG   305     106.079 100.812  81.711  1.00  0.00           C  
ATOM   4482  HA  ARG   305     106.540 100.530  80.764  1.00  0.00           H  
ATOM   4483  CB  ARG   305     106.545 102.291  81.959  1.00  0.00           C  
ATOM   4484  HB2 ARG   305     106.106 102.933  81.193  1.00  0.00           H  
ATOM   4485  HB3 ARG   305     106.156 102.629  82.919  1.00  0.00           H  
ATOM   4486  CG  ARG   305     108.022 102.471  81.948  1.00  0.00           C  
ATOM   4487  HG2 ARG   305     108.507 101.773  82.632  1.00  0.00           H  
ATOM   4488  HG3 ARG   305     108.433 102.281  80.955  1.00  0.00           H  
ATOM   4489  CD  ARG   305     108.269 103.921  82.375  1.00  0.00           C  
ATOM   4490  HD2 ARG   305     107.588 104.169  83.190  1.00  0.00           H  
ATOM   4491  HD3 ARG   305     109.282 104.008  82.768  1.00  0.00           H  
ATOM   4492  NE  ARG   305     108.090 104.894  81.288  1.00  0.00           N  
ATOM   4493  HE  ARG   305     108.907 105.120  80.721  1.00  0.00           H  
ATOM   4494  CZ  ARG   305     106.934 105.509  80.983  1.00  0.00           C  
ATOM   4495  NH1 ARG   305     105.890 105.413  81.787  1.00  0.00           N  
ATOM   4496 HH11 ARG   305     105.957 104.869  82.647  1.00  0.00           H  
ATOM   4497 HH12 ARG   305     105.017 105.884  81.548  1.00  0.00           H  
ATOM   4498  NH2 ARG   305     106.720 106.265  79.929  1.00  0.00           N  
ATOM   4499 HH21 ARG   305     107.470 106.425  79.256  1.00  0.00           H  
ATOM   4500 HH22 ARG   305     105.804 106.690  79.784  1.00  0.00           H  
ATOM   4501  C   ARG   305     106.591  99.810  82.779  1.00  0.00           C  
ATOM   4502  O   ARG   305     107.518  99.020  82.495  1.00  0.00           O  
ATOM   4503  N   THR   306     105.877  99.673  83.861  1.00  0.00           N  
ATOM   4504  H   THR   306     104.986 100.154  83.984  1.00  0.00           H  
ATOM   4505  CA  THR   306     106.233  98.838  85.020  1.00  0.00           C  
ATOM   4506  HA  THR   306     107.266  98.991  85.332  1.00  0.00           H  
ATOM   4507  CB  THR   306     105.318  99.263  86.116  1.00  0.00           C  
ATOM   4508  HB  THR   306     104.316  98.951  85.818  1.00  0.00           H  
ATOM   4509  CG2 THR   306     105.660  98.630  87.460  1.00  0.00           C  
ATOM   4510 HG21 THR   306     104.956  98.980  88.216  1.00  0.00           H  
ATOM   4511 HG22 THR   306     105.596  97.545  87.377  1.00  0.00           H  
ATOM   4512 HG23 THR   306     106.672  98.914  87.748  1.00  0.00           H  
ATOM   4513  OG1 THR   306     105.440 100.687  86.305  1.00  0.00           O  
ATOM   4514  HG1 THR   306     104.655 101.135  85.928  1.00  0.00           H  
ATOM   4515  C   THR   306     106.229  97.395  84.713  1.00  0.00           C  
ATOM   4516  O   THR   306     107.047  96.663  85.072  1.00  0.00           O  
ATOM   4517  N   THR   307     105.260  96.991  83.786  1.00  0.00           N  
ATOM   4518  H   THR   307     104.590  97.653  83.393  1.00  0.00           H  
ATOM   4519  CA  THR   307     105.069  95.671  83.277  1.00  0.00           C  
ATOM   4520  HA  THR   307     105.185  94.987  84.116  1.00  0.00           H  
ATOM   4521  CB  THR   307     103.673  95.392  82.742  1.00  0.00           C  
ATOM   4522  HB  THR   307     103.566  96.009  81.849  1.00  0.00           H  
ATOM   4523  CG2 THR   307     103.430  93.928  82.323  1.00  0.00           C  
ATOM   4524 HG21 THR   307     102.409  93.820  81.956  1.00  0.00           H  
ATOM   4525 HG22 THR   307     104.131  93.654  81.536  1.00  0.00           H  
ATOM   4526 HG23 THR   307     103.576  93.275  83.182  1.00  0.00           H  
ATOM   4527  OG1 THR   307     102.738  95.702  83.744  1.00  0.00           O  
ATOM   4528  HG1 THR   307     102.575  96.668  83.752  1.00  0.00           H  
ATOM   4529  C   THR   307     106.147  95.402  82.171  1.00  0.00           C  
ATOM   4530  O   THR   307     106.684  94.317  82.207  1.00  0.00           O  
ATOM   4531  N   LEU   308     106.453  96.357  81.302  1.00  0.00           N  
ATOM   4532  H   LEU   308     106.027  97.283  81.322  1.00  0.00           H  
ATOM   4533  CA  LEU   308     107.407  96.190  80.249  1.00  0.00           C  
ATOM   4534  HA  LEU   308     107.123  95.399  79.554  1.00  0.00           H  
ATOM   4535  CB  LEU   308     107.503  97.531  79.490  1.00  0.00           C  
ATOM   4536  HB2 LEU   308     107.165  98.326  80.153  1.00  0.00           H  
ATOM   4537  HB3 LEU   308     108.553  97.725  79.269  1.00  0.00           H  
ATOM   4538  CG  LEU   308     106.693  97.628  78.152  1.00  0.00           C  
ATOM   4539  HG  LEU   308     105.725  97.185  78.386  1.00  0.00           H  
ATOM   4540  CD1 LEU   308     106.455  99.057  77.722  1.00  0.00           C  
ATOM   4541 HD11 LEU   308     105.890  99.068  76.790  1.00  0.00           H  
ATOM   4542 HD12 LEU   308     105.892  99.580  78.494  1.00  0.00           H  
ATOM   4543 HD13 LEU   308     107.414  99.556  77.571  1.00  0.00           H  
ATOM   4544  CD2 LEU   308     107.264  96.800  77.020  1.00  0.00           C  
ATOM   4545 HD21 LEU   308     106.644  96.922  76.131  1.00  0.00           H  
ATOM   4546 HD22 LEU   308     108.280  97.130  76.804  1.00  0.00           H  
ATOM   4547 HD23 LEU   308     107.278  95.749  77.310  1.00  0.00           H  
ATOM   4548  C   LEU   308     108.735  95.852  80.895  1.00  0.00           C  
ATOM   4549  O   LEU   308     109.496  95.135  80.250  1.00  0.00           O  
ATOM   4550  N   LYS   309     109.054  96.364  82.144  1.00  0.00           N  
ATOM   4551  H   LYS   309     108.494  97.035  82.668  1.00  0.00           H  
ATOM   4552  CA  LYS   309     110.307  95.919  82.799  1.00  0.00           C  
ATOM   4553  HA  LYS   309     111.023  95.965  81.978  1.00  0.00           H  
ATOM   4554  CB  LYS   309     110.688  96.831  83.975  1.00  0.00           C  
ATOM   4555  HB2 LYS   309     109.938  96.729  84.758  1.00  0.00           H  
ATOM   4556  HB3 LYS   309     111.635  96.492  84.394  1.00  0.00           H  
ATOM   4557  CG  LYS   309     110.815  98.327  83.592  1.00  0.00           C  
ATOM   4558  HG2 LYS   309     111.596  98.458  82.843  1.00  0.00           H  
ATOM   4559  HG3 LYS   309     109.885  98.682  83.147  1.00  0.00           H  
ATOM   4560  CD  LYS   309     111.144  99.140  84.845  1.00  0.00           C  
ATOM   4561  HD2 LYS   309     110.304  99.102  85.540  1.00  0.00           H  
ATOM   4562  HD3 LYS   309     112.000  98.698  85.356  1.00  0.00           H  
ATOM   4563  CE  LYS   309     111.448 100.583  84.485  1.00  0.00           C  
ATOM   4564  HE2 LYS   309     112.259 100.642  83.759  1.00  0.00           H  
ATOM   4565  HE3 LYS   309     110.581 101.066  84.034  1.00  0.00           H  
ATOM   4566  NZ  LYS   309     111.836 101.267  85.798  1.00  0.00           N  
ATOM   4567  HZ1 LYS   309     112.058 102.267  85.618  1.00  0.00           H  
ATOM   4568  HZ2 LYS   309     111.044 101.206  86.469  1.00  0.00           H  
ATOM   4569  HZ3 LYS   309     112.670 100.795  86.202  1.00  0.00           H  
ATOM   4570  C   LYS   309     110.313  94.465  83.355  1.00  0.00           C  
ATOM   4571  O   LYS   309     111.343  93.849  83.351  1.00  0.00           O  
ATOM   4572  N   GLU   310     109.187  94.029  83.858  1.00  0.00           N  
ATOM   4573  H   GLU   310     108.383  94.614  84.082  1.00  0.00           H  
ATOM   4574  CA  GLU   310     109.015  92.589  84.140  1.00  0.00           C  
ATOM   4575  HA  GLU   310     109.785  92.197  84.805  1.00  0.00           H  
ATOM   4576  CB  GLU   310     107.684  92.385  84.886  1.00  0.00           C  
ATOM   4577  HB2 GLU   310     107.828  92.645  85.935  1.00  0.00           H  
ATOM   4578  HB3 GLU   310     106.948  93.081  84.483  1.00  0.00           H  
ATOM   4579  CG  GLU   310     107.091  90.920  84.806  1.00  0.00           C  
ATOM   4580  HG2 GLU   310     106.067  90.932  85.180  1.00  0.00           H  
ATOM   4581  HG3 GLU   310     107.045  90.615  83.760  1.00  0.00           H  
ATOM   4582  CD  GLU   310     107.909  89.864  85.605  1.00  0.00           C  
ATOM   4583  OE1 GLU   310     107.561  88.682  85.333  1.00  0.00           O  
ATOM   4584  OE2 GLU   310     108.901  90.192  86.292  1.00  0.00           O  
ATOM   4585  C   GLU   310     109.170  91.778  82.789  1.00  0.00           C  
ATOM   4586  O   GLU   310     109.833  90.739  82.881  1.00  0.00           O  
ATOM   4587  N   LEU   311     108.517  92.143  81.693  1.00  0.00           N  
ATOM   4588  H   LEU   311     107.928  92.974  81.629  1.00  0.00           H  
ATOM   4589  CA  LEU   311     108.597  91.348  80.445  1.00  0.00           C  
ATOM   4590  HA  LEU   311     108.262  90.318  80.558  1.00  0.00           H  
ATOM   4591  CB  LEU   311     107.676  92.060  79.461  1.00  0.00           C  
ATOM   4592  HB2 LEU   311     107.746  93.134  79.634  1.00  0.00           H  
ATOM   4593  HB3 LEU   311     108.041  91.876  78.451  1.00  0.00           H  
ATOM   4594  CG  LEU   311     106.196  91.649  79.531  1.00  0.00           C  
ATOM   4595  HG  LEU   311     106.059  91.520  80.605  1.00  0.00           H  
ATOM   4596  CD1 LEU   311     105.125  92.736  78.984  1.00  0.00           C  
ATOM   4597 HD11 LEU   311     104.116  92.334  79.085  1.00  0.00           H  
ATOM   4598 HD12 LEU   311     105.209  93.653  79.565  1.00  0.00           H  
ATOM   4599 HD13 LEU   311     105.327  92.949  77.935  1.00  0.00           H  
ATOM   4600  CD2 LEU   311     105.909  90.362  78.708  1.00  0.00           C  
ATOM   4601 HD21 LEU   311     104.851  90.108  78.787  1.00  0.00           H  
ATOM   4602 HD22 LEU   311     106.164  90.533  77.663  1.00  0.00           H  
ATOM   4603 HD23 LEU   311     106.509  89.538  79.099  1.00  0.00           H  
ATOM   4604  C   LEU   311     110.056  91.191  79.992  1.00  0.00           C  
ATOM   4605  O   LEU   311     110.447  90.085  79.560  1.00  0.00           O  
ATOM   4606  N   ARG   312     110.779  92.333  80.026  1.00  0.00           N  
ATOM   4607  H   ARG   312     110.438  93.216  80.407  1.00  0.00           H  
ATOM   4608  CA  ARG   312     112.127  92.387  79.508  1.00  0.00           C  
ATOM   4609  HA  ARG   312     112.017  91.919  78.531  1.00  0.00           H  
ATOM   4610  CB  ARG   312     112.717  93.836  79.252  1.00  0.00           C  
ATOM   4611  HB2 ARG   312     112.555  94.460  80.131  1.00  0.00           H  
ATOM   4612  HB3 ARG   312     113.795  93.771  79.101  1.00  0.00           H  
ATOM   4613  CG  ARG   312     112.060  94.494  78.021  1.00  0.00           C  
ATOM   4614  HG2 ARG   312     112.386  93.965  77.126  1.00  0.00           H  
ATOM   4615  HG3 ARG   312     110.980  94.366  78.091  1.00  0.00           H  
ATOM   4616  CD  ARG   312     112.371  95.988  77.852  1.00  0.00           C  
ATOM   4617  HD2 ARG   312     112.089  96.539  78.750  1.00  0.00           H  
ATOM   4618  HD3 ARG   312     113.441  96.140  77.708  1.00  0.00           H  
ATOM   4619  NE  ARG   312     111.606  96.490  76.668  1.00  0.00           N  
ATOM   4620  HE  ARG   312     111.301  95.838  75.946  1.00  0.00           H  
ATOM   4621  CZ  ARG   312     111.328  97.755  76.557  1.00  0.00           C  
ATOM   4622  NH1 ARG   312     111.425  98.766  77.397  1.00  0.00           N  
ATOM   4623 HH11 ARG   312     111.779  98.613  78.341  1.00  0.00           H  
ATOM   4624 HH12 ARG   312     111.145  99.702  77.102  1.00  0.00           H  
ATOM   4625  NH2 ARG   312     110.969  98.128  75.385  1.00  0.00           N  
ATOM   4626 HH21 ARG   312     110.920  97.448  74.627  1.00  0.00           H  
ATOM   4627 HH22 ARG   312     110.733  99.105  75.211  1.00  0.00           H  
ATOM   4628  C   ARG   312     113.105  91.613  80.364  1.00  0.00           C  
ATOM   4629  O   ARG   312     113.978  90.938  79.881  1.00  0.00           O  
ATOM   4630  N   GLU   313     112.984  91.540  81.680  1.00  0.00           N  
ATOM   4631  H   GLU   313     112.384  92.217  82.149  1.00  0.00           H  
ATOM   4632  CA  GLU   313     113.561  90.647  82.666  1.00  0.00           C  
ATOM   4633  HA  GLU   313     114.639  90.725  82.519  1.00  0.00           H  
ATOM   4634  CB  GLU   313     113.238  91.115  84.125  1.00  0.00           C  
ATOM   4635  HB2 GLU   313     113.643  92.115  84.277  1.00  0.00           H  
ATOM   4636  HB3 GLU   313     112.157  91.187  84.248  1.00  0.00           H  
ATOM   4637  CG  GLU   313     113.809  90.168  85.200  1.00  0.00           C  
ATOM   4638  HG2 GLU   313     113.174  90.210  86.085  1.00  0.00           H  
ATOM   4639  HG3 GLU   313     113.769  89.144  84.829  1.00  0.00           H  
ATOM   4640  CD  GLU   313     115.188  90.485  85.586  1.00  0.00           C  
ATOM   4641  OE1 GLU   313     115.629  89.920  86.599  1.00  0.00           O  
ATOM   4642  OE2 GLU   313     115.918  91.219  84.911  1.00  0.00           O  
ATOM   4643  C   GLU   313     113.275  89.107  82.438  1.00  0.00           C  
ATOM   4644  O   GLU   313     114.305  88.352  82.565  1.00  0.00           O  
ATOM   4645  N   ALA   314     112.105  88.673  82.034  1.00  0.00           N  
ATOM   4646  H   ALA   314     111.265  89.240  82.152  1.00  0.00           H  
ATOM   4647  CA  ALA   314     111.811  87.400  81.393  1.00  0.00           C  
ATOM   4648  HA  ALA   314     112.432  86.688  81.936  1.00  0.00           H  
ATOM   4649  CB  ALA   314     110.293  87.212  81.494  1.00  0.00           C  
ATOM   4650  HB1 ALA   314     110.012  86.268  81.027  1.00  0.00           H  
ATOM   4651  HB2 ALA   314     109.996  87.200  82.543  1.00  0.00           H  
ATOM   4652  HB3 ALA   314     109.789  88.032  80.984  1.00  0.00           H  
ATOM   4653  C   ALA   314     112.277  87.104  79.908  1.00  0.00           C  
ATOM   4654  O   ALA   314     112.273  86.000  79.386  1.00  0.00           O  
ATOM   4655  N   GLY   315     112.813  88.125  79.219  1.00  0.00           N  
ATOM   4656  H   GLY   315     112.809  89.082  79.574  1.00  0.00           H  
ATOM   4657  CA  GLY   315     113.431  88.012  77.960  1.00  0.00           C  
ATOM   4658  HA2 GLY   315     114.378  88.548  77.994  1.00  0.00           H  
ATOM   4659  HA3 GLY   315     113.663  86.961  77.787  1.00  0.00           H  
ATOM   4660  C   GLY   315     112.581  88.560  76.694  1.00  0.00           C  
ATOM   4661  O   GLY   315     113.175  88.644  75.638  1.00  0.00           O  
ATOM   4662  N   VAL   316     111.322  88.916  76.829  1.00  0.00           N  
ATOM   4663  H   VAL   316     110.877  89.047  77.737  1.00  0.00           H  
ATOM   4664  CA  VAL   316     110.425  89.160  75.708  1.00  0.00           C  
ATOM   4665  HA  VAL   316     110.417  88.295  75.045  1.00  0.00           H  
ATOM   4666  CB  VAL   316     108.975  89.338  76.208  1.00  0.00           C  
ATOM   4667  HB  VAL   316     108.984  90.212  76.858  1.00  0.00           H  
ATOM   4668  CG1 VAL   316     107.942  89.507  75.033  1.00  0.00           C  
ATOM   4669 HG11 VAL   316     106.940  89.627  75.442  1.00  0.00           H  
ATOM   4670 HG12 VAL   316     108.201  90.386  74.443  1.00  0.00           H  
ATOM   4671 HG13 VAL   316     107.968  88.622  74.395  1.00  0.00           H  
ATOM   4672  CG2 VAL   316     108.521  88.008  76.876  1.00  0.00           C  
ATOM   4673 HG21 VAL   316     107.498  88.112  77.236  1.00  0.00           H  
ATOM   4674 HG22 VAL   316     108.568  87.200  76.146  1.00  0.00           H  
ATOM   4675 HG23 VAL   316     109.180  87.778  77.713  1.00  0.00           H  
ATOM   4676  C   VAL   316     110.918  90.308  74.904  1.00  0.00           C  
ATOM   4677  O   VAL   316     111.239  91.321  75.483  1.00  0.00           O  
ATOM   4678  N   GLU   317     110.906  90.282  73.541  1.00  0.00           N  
ATOM   4679  H   GLU   317     110.783  89.414  73.016  1.00  0.00           H  
ATOM   4680  CA  GLU   317     111.059  91.410  72.704  1.00  0.00           C  
ATOM   4681  HA  GLU   317     111.756  92.114  73.160  1.00  0.00           H  
ATOM   4682  CB  GLU   317     111.609  90.915  71.354  1.00  0.00           C  
ATOM   4683  HB2 GLU   317     112.623  90.538  71.493  1.00  0.00           H  
ATOM   4684  HB3 GLU   317     111.005  90.081  71.000  1.00  0.00           H  
ATOM   4685  CG  GLU   317     111.618  91.958  70.361  1.00  0.00           C  
ATOM   4686  HG2 GLU   317     112.149  91.585  69.485  1.00  0.00           H  
ATOM   4687  HG3 GLU   317     110.588  92.141  70.056  1.00  0.00           H  
ATOM   4688  CD  GLU   317     112.227  93.274  70.747  1.00  0.00           C  
ATOM   4689  OE1 GLU   317     113.439  93.352  70.893  1.00  0.00           O  
ATOM   4690  OE2 GLU   317     111.454  94.305  70.895  1.00  0.00           O  
ATOM   4691  C   GLU   317     109.726  92.212  72.533  1.00  0.00           C  
ATOM   4692  O   GLU   317     108.753  91.670  72.014  1.00  0.00           O  
ATOM   4693  N   ALA   318     109.641  93.352  73.238  1.00  0.00           N  
ATOM   4694  H   ALA   318     110.435  93.771  73.722  1.00  0.00           H  
ATOM   4695  CA  ALA   318     108.403  94.104  73.382  1.00  0.00           C  
ATOM   4696  HA  ALA   318     107.846  93.931  72.461  1.00  0.00           H  
ATOM   4697  CB  ALA   318     107.656  93.600  74.723  1.00  0.00           C  
ATOM   4698  HB1 ALA   318     106.724  94.152  74.851  1.00  0.00           H  
ATOM   4699  HB2 ALA   318     107.439  92.535  74.641  1.00  0.00           H  
ATOM   4700  HB3 ALA   318     108.300  93.773  75.585  1.00  0.00           H  
ATOM   4701  C   ALA   318     108.590  95.627  73.554  1.00  0.00           C  
ATOM   4702  O   ALA   318     109.618  96.059  74.076  1.00  0.00           O  
ATOM   4703  N   ASP   319     107.512  96.442  73.256  1.00  0.00           N  
ATOM   4704  H   ASP   319     106.660  96.070  72.836  1.00  0.00           H  
ATOM   4705  CA  ASP   319     107.434  97.891  73.483  1.00  0.00           C  
ATOM   4706  HA  ASP   319     107.912  98.265  74.389  1.00  0.00           H  
ATOM   4707  CB  ASP   319     108.146  98.548  72.321  1.00  0.00           C  
ATOM   4708  HB2 ASP   319     109.030  97.955  72.084  1.00  0.00           H  
ATOM   4709  HB3 ASP   319     107.491  98.504  71.451  1.00  0.00           H  
ATOM   4710  CG  ASP   319     108.570  99.961  72.515  1.00  0.00           C  
ATOM   4711  OD1 ASP   319     108.027 100.743  73.347  1.00  0.00           O  
ATOM   4712  OD2 ASP   319     109.402 100.434  71.717  1.00  0.00           O  
ATOM   4713  C   ASP   319     105.956  98.187  73.577  1.00  0.00           C  
ATOM   4714  O   ASP   319     105.181  97.278  73.235  1.00  0.00           O  
ATOM   4715  N   GLY   320     105.440  99.343  74.051  1.00  0.00           N  
ATOM   4716  H   GLY   320     105.991 100.086  74.482  1.00  0.00           H  
ATOM   4717  CA  GLY   320     104.009  99.612  73.974  1.00  0.00           C  
ATOM   4718  HA2 GLY   320     103.604  99.020  73.153  1.00  0.00           H  
ATOM   4719  HA3 GLY   320     103.550  99.242  74.890  1.00  0.00           H  
ATOM   4720  C   GLY   320     103.541 101.117  73.767  1.00  0.00           C  
ATOM   4721  O   GLY   320     104.344 102.102  73.679  1.00  0.00           O  
ATOM   4722  N   ARG   321     102.185 101.280  73.807  1.00  0.00           N  
ATOM   4723  H   ARG   321     101.557 100.489  73.947  1.00  0.00           H  
ATOM   4724  CA  ARG   321     101.459 102.549  73.662  1.00  0.00           C  
ATOM   4725  HA  ARG   321     102.043 103.408  73.992  1.00  0.00           H  
ATOM   4726  CB  ARG   321     101.169 102.868  72.211  1.00  0.00           C  
ATOM   4727  HB2 ARG   321     102.082 102.744  71.629  1.00  0.00           H  
ATOM   4728  HB3 ARG   321     100.446 102.149  71.825  1.00  0.00           H  
ATOM   4729  CG  ARG   321     100.599 104.359  71.986  1.00  0.00           C  
ATOM   4730  HG2 ARG   321      99.615 104.406  72.455  1.00  0.00           H  
ATOM   4731  HG3 ARG   321     101.246 105.042  72.536  1.00  0.00           H  
ATOM   4732  CD  ARG   321     100.457 104.898  70.607  1.00  0.00           C  
ATOM   4733  HD2 ARG   321     101.426 105.192  70.206  1.00  0.00           H  
ATOM   4734  HD3 ARG   321     100.050 104.141  69.936  1.00  0.00           H  
ATOM   4735  NE  ARG   321      99.575 106.032  70.697  1.00  0.00           N  
ATOM   4736  HE  ARG   321      98.745 105.881  71.271  1.00  0.00           H  
ATOM   4737  CZ  ARG   321      99.661 107.248  70.153  1.00  0.00           C  
ATOM   4738  NH1 ARG   321     100.654 107.689  69.416  1.00  0.00           N  
ATOM   4739 HH11 ARG   321     101.449 107.082  69.216  1.00  0.00           H  
ATOM   4740 HH12 ARG   321     100.630 108.639  69.042  1.00  0.00           H  
ATOM   4741  NH2 ARG   321      98.831 108.194  70.484  1.00  0.00           N  
ATOM   4742 HH21 ARG   321      98.099 108.014  71.170  1.00  0.00           H  
ATOM   4743 HH22 ARG   321      98.914 109.117  70.056  1.00  0.00           H  
ATOM   4744  C   ARG   321     100.184 102.394  74.553  1.00  0.00           C  
ATOM   4745  O   ARG   321      99.844 101.266  74.794  1.00  0.00           O  
ATOM   4746  N   THR   322      99.504 103.437  75.085  1.00  0.00           N  
ATOM   4747  H   THR   322      99.863 104.390  75.029  1.00  0.00           H  
ATOM   4748  CA  THR   322      98.265 103.370  75.761  1.00  0.00           C  
ATOM   4749  HA  THR   322      98.308 102.627  76.559  1.00  0.00           H  
ATOM   4750  CB  THR   322      97.926 104.666  76.521  1.00  0.00           C  
ATOM   4751  HB  THR   322      96.884 104.737  76.830  1.00  0.00           H  
ATOM   4752  CG2 THR   322      98.731 104.685  77.826  1.00  0.00           C  
ATOM   4753 HG21 THR   322      98.505 105.596  78.380  1.00  0.00           H  
ATOM   4754 HG22 THR   322      98.464 103.817  78.430  1.00  0.00           H  
ATOM   4755 HG23 THR   322      99.797 104.654  77.597  1.00  0.00           H  
ATOM   4756  OG1 THR   322      98.129 105.742  75.651  1.00  0.00           O  
ATOM   4757  HG1 THR   322      97.918 106.580  76.113  1.00  0.00           H  
ATOM   4758  C   THR   322      97.209 102.934  74.749  1.00  0.00           C  
ATOM   4759  O   THR   322      97.291 103.324  73.587  1.00  0.00           O  
ATOM   4760  N   CYS   323      96.203 102.180  75.221  1.00  0.00           N  
ATOM   4761  H   CYS   323      96.220 101.718  76.130  1.00  0.00           H  
ATOM   4762  CA  CYS   323      94.998 101.959  74.465  1.00  0.00           C  
ATOM   4763  HA  CYS   323      94.814 102.849  73.862  1.00  0.00           H  
ATOM   4764  CB  CYS   323      95.128 100.846  73.498  1.00  0.00           C  
ATOM   4765  HB2 CYS   323      96.048 100.947  72.921  1.00  0.00           H  
ATOM   4766  HB3 CYS   323      95.182  99.891  74.020  1.00  0.00           H  
ATOM   4767  SG  CYS   323      93.668 100.892  72.393  1.00  0.00           S  
ATOM   4768  HG  CYS   323      93.856 101.781  71.464  1.00  0.00           H  
ATOM   4769  C   CYS   323      93.816 101.775  75.403  1.00  0.00           C  
ATOM   4770  O   CYS   323      93.712 100.750  76.065  1.00  0.00           O  
ATOM   4771  N   ASP   324      92.739 102.648  75.364  1.00  0.00           N  
ATOM   4772  H   ASP   324      92.796 103.592  74.984  1.00  0.00           H  
ATOM   4773  CA  ASP   324      91.413 102.292  75.866  1.00  0.00           C  
ATOM   4774  HA  ASP   324      91.468 101.582  76.692  1.00  0.00           H  
ATOM   4775  CB  ASP   324      90.759 103.585  76.357  1.00  0.00           C  
ATOM   4776  HB2 ASP   324      91.424 104.065  77.074  1.00  0.00           H  
ATOM   4777  HB3 ASP   324      90.654 104.269  75.513  1.00  0.00           H  
ATOM   4778  CG  ASP   324      89.380 103.388  77.011  1.00  0.00           C  
ATOM   4779  OD1 ASP   324      88.769 102.298  76.848  1.00  0.00           O  
ATOM   4780  OD2 ASP   324      88.908 104.257  77.719  1.00  0.00           O  
ATOM   4781  C   ASP   324      90.589 101.586  74.750  1.00  0.00           C  
ATOM   4782  O   ASP   324      90.424 102.204  73.691  1.00  0.00           O  
ATOM   4783  N   VAL   325      90.165 100.322  74.920  1.00  0.00           N  
ATOM   4784  H   VAL   325      90.356  99.753  75.744  1.00  0.00           H  
ATOM   4785  CA  VAL   325      89.360  99.658  73.876  1.00  0.00           C  
ATOM   4786  HA  VAL   325      90.024  99.648  73.010  1.00  0.00           H  
ATOM   4787  CB  VAL   325      88.978  98.175  74.228  1.00  0.00           C  
ATOM   4788  HB  VAL   325      88.298  97.780  73.473  1.00  0.00           H  
ATOM   4789  CG1 VAL   325      90.393  97.455  74.347  1.00  0.00           C  
ATOM   4790 HG11 VAL   325      90.247  96.403  74.593  1.00  0.00           H  
ATOM   4791 HG12 VAL   325      90.923  97.536  73.398  1.00  0.00           H  
ATOM   4792 HG13 VAL   325      90.979  97.933  75.131  1.00  0.00           H  
ATOM   4793  CG2 VAL   325      88.245  97.996  75.517  1.00  0.00           C  
ATOM   4794 HG21 VAL   325      88.026  96.939  75.669  1.00  0.00           H  
ATOM   4795 HG22 VAL   325      88.861  98.362  76.339  1.00  0.00           H  
ATOM   4796 HG23 VAL   325      87.312  98.558  75.486  1.00  0.00           H  
ATOM   4797  C   VAL   325      88.091 100.426  73.505  1.00  0.00           C  
ATOM   4798  O   VAL   325      87.390  99.899  72.629  1.00  0.00           O  
ATOM   4799  N   ARG   326      87.724 101.471  74.181  1.00  0.00           N  
ATOM   4800  H   ARG   326      88.324 101.934  74.865  1.00  0.00           H  
ATOM   4801  CA  ARG   326      86.413 102.093  74.033  1.00  0.00           C  
ATOM   4802  HA  ARG   326      85.768 101.318  73.622  1.00  0.00           H  
ATOM   4803  CB  ARG   326      85.787 102.508  75.414  1.00  0.00           C  
ATOM   4804  HB2 ARG   326      86.433 103.225  75.921  1.00  0.00           H  
ATOM   4805  HB3 ARG   326      84.826 102.997  75.261  1.00  0.00           H  
ATOM   4806  CG  ARG   326      85.611 101.235  76.280  1.00  0.00           C  
ATOM   4807  HG2 ARG   326      84.908 100.550  75.807  1.00  0.00           H  
ATOM   4808  HG3 ARG   326      86.558 100.706  76.373  1.00  0.00           H  
ATOM   4809  CD  ARG   326      85.106 101.646  77.639  1.00  0.00           C  
ATOM   4810  HD2 ARG   326      84.207 102.255  77.542  1.00  0.00           H  
ATOM   4811  HD3 ARG   326      84.835 100.767  78.224  1.00  0.00           H  
ATOM   4812  NE  ARG   326      86.204 102.428  78.338  1.00  0.00           N  
ATOM   4813  HE  ARG   326      87.156 102.372  77.974  1.00  0.00           H  
ATOM   4814  CZ  ARG   326      85.977 103.164  79.376  1.00  0.00           C  
ATOM   4815  NH1 ARG   326      84.806 103.218  80.005  1.00  0.00           N  
ATOM   4816 HH11 ARG   326      84.021 102.656  79.671  1.00  0.00           H  
ATOM   4817 HH12 ARG   326      84.692 103.819  80.821  1.00  0.00           H  
ATOM   4818  NH2 ARG   326      86.999 103.822  79.868  1.00  0.00           N  
ATOM   4819 HH21 ARG   326      87.918 103.738  79.432  1.00  0.00           H  
ATOM   4820 HH22 ARG   326      86.877 104.417  80.687  1.00  0.00           H  
ATOM   4821  C   ARG   326      86.380 103.223  72.999  1.00  0.00           C  
ATOM   4822  O   ARG   326      85.407 103.888  72.822  1.00  0.00           O  
ATOM   4823  N   SER   327      87.535 103.422  72.404  1.00  0.00           N  
ATOM   4824  H   SER   327      88.314 102.767  72.467  1.00  0.00           H  
ATOM   4825  CA  SER   327      87.834 104.639  71.564  1.00  0.00           C  
ATOM   4826  HA  SER   327      86.846 104.970  71.245  1.00  0.00           H  
ATOM   4827  CB  SER   327      88.505 105.759  72.376  1.00  0.00           C  
ATOM   4828  HB2 SER   327      87.997 105.882  73.333  1.00  0.00           H  
ATOM   4829  HB3 SER   327      89.539 105.492  72.597  1.00  0.00           H  
ATOM   4830  OG  SER   327      88.463 106.950  71.655  1.00  0.00           O  
ATOM   4831  HG  SER   327      88.890 107.662  72.175  1.00  0.00           H  
ATOM   4832  C   SER   327      88.609 104.379  70.275  1.00  0.00           C  
ATOM   4833  O   SER   327      89.823 104.153  70.352  1.00  0.00           O  
ATOM   4834  N   VAL   328      87.913 104.528  69.087  1.00  0.00           N  
ATOM   4835  H   VAL   328      86.956 104.875  69.035  1.00  0.00           H  
ATOM   4836  CA  VAL   328      88.503 104.194  67.781  1.00  0.00           C  
ATOM   4837  HA  VAL   328      88.848 103.162  67.836  1.00  0.00           H  
ATOM   4838  CB  VAL   328      87.443 104.245  66.674  1.00  0.00           C  
ATOM   4839  HB  VAL   328      87.046 105.255  66.768  1.00  0.00           H  
ATOM   4840  CG1 VAL   328      88.090 104.055  65.255  1.00  0.00           C  
ATOM   4841 HG11 VAL   328      87.313 104.097  64.493  1.00  0.00           H  
ATOM   4842 HG12 VAL   328      88.817 104.849  65.078  1.00  0.00           H  
ATOM   4843 HG13 VAL   328      88.592 103.087  65.211  1.00  0.00           H  
ATOM   4844  CG2 VAL   328      86.206 103.417  66.846  1.00  0.00           C  
ATOM   4845 HG21 VAL   328      85.551 103.556  65.986  1.00  0.00           H  
ATOM   4846 HG22 VAL   328      86.480 102.365  66.927  1.00  0.00           H  
ATOM   4847 HG23 VAL   328      85.684 103.727  67.752  1.00  0.00           H  
ATOM   4848  C   VAL   328      89.805 104.989  67.456  1.00  0.00           C  
ATOM   4849  O   VAL   328      90.744 104.347  67.015  1.00  0.00           O  
ATOM   4850  N   PRO   329      89.903 106.350  67.728  1.00  0.00           N  
ATOM   4851  CD  PRO   329      88.883 107.294  68.007  1.00  0.00           C  
ATOM   4852  HD2 PRO   329      88.691 107.373  69.077  1.00  0.00           H  
ATOM   4853  HD3 PRO   329      87.941 107.018  67.534  1.00  0.00           H  
ATOM   4854  CG  PRO   329      89.434 108.591  67.441  1.00  0.00           C  
ATOM   4855  HG2 PRO   329      88.950 109.469  67.867  1.00  0.00           H  
ATOM   4856  HG3 PRO   329      89.315 108.655  66.359  1.00  0.00           H  
ATOM   4857  CB  PRO   329      90.918 108.472  67.865  1.00  0.00           C  
ATOM   4858  HB2 PRO   329      91.061 108.727  68.915  1.00  0.00           H  
ATOM   4859  HB3 PRO   329      91.559 109.136  67.285  1.00  0.00           H  
ATOM   4860  CA  PRO   329      91.220 107.046  67.599  1.00  0.00           C  
ATOM   4861  HA  PRO   329      91.634 106.866  66.607  1.00  0.00           H  
ATOM   4862  C   PRO   329      92.340 106.519  68.529  1.00  0.00           C  
ATOM   4863  O   PRO   329      93.556 106.492  68.219  1.00  0.00           O  
ATOM   4864  N   GLU   330      92.029 105.987  69.693  1.00  0.00           N  
ATOM   4865  H   GLU   330      91.092 106.045  70.089  1.00  0.00           H  
ATOM   4866  CA  GLU   330      92.981 105.249  70.557  1.00  0.00           C  
ATOM   4867  HA  GLU   330      93.882 105.857  70.643  1.00  0.00           H  
ATOM   4868  CB  GLU   330      92.409 105.065  72.079  1.00  0.00           C  
ATOM   4869  HB2 GLU   330      91.601 104.336  72.087  1.00  0.00           H  
ATOM   4870  HB3 GLU   330      93.194 104.678  72.728  1.00  0.00           H  
ATOM   4871  CG  GLU   330      91.901 106.421  72.616  1.00  0.00           C  
ATOM   4872  HG2 GLU   330      91.086 106.766  71.980  1.00  0.00           H  
ATOM   4873  HG3 GLU   330      91.488 106.269  73.613  1.00  0.00           H  
ATOM   4874  CD  GLU   330      92.964 107.517  72.688  1.00  0.00           C  
ATOM   4875  OE1 GLU   330      94.070 107.348  73.185  1.00  0.00           O  
ATOM   4876  OE2 GLU   330      92.617 108.679  72.350  1.00  0.00           O  
ATOM   4877  C   GLU   330      93.410 103.919  69.921  1.00  0.00           C  
ATOM   4878  O   GLU   330      94.496 103.419  70.164  1.00  0.00           O  
ATOM   4879  N   ILE   331      92.556 103.293  69.132  1.00  0.00           N  
ATOM   4880  H   ILE   331      91.631 103.672  68.936  1.00  0.00           H  
ATOM   4881  CA  ILE   331      92.791 102.002  68.437  1.00  0.00           C  
ATOM   4882  HA  ILE   331      93.434 101.403  69.081  1.00  0.00           H  
ATOM   4883  CB  ILE   331      91.469 101.293  68.212  1.00  0.00           C  
ATOM   4884  HB  ILE   331      90.798 101.999  67.722  1.00  0.00           H  
ATOM   4885  CG2 ILE   331      91.688 100.010  67.305  1.00  0.00           C  
ATOM   4886 HG21 ILE   331      90.734  99.508  67.149  1.00  0.00           H  
ATOM   4887 HG22 ILE   331      92.101 100.313  66.342  1.00  0.00           H  
ATOM   4888 HG23 ILE   331      92.381  99.329  67.800  1.00  0.00           H  
ATOM   4889  CG1 ILE   331      90.852 100.852  69.523  1.00  0.00           C  
ATOM   4890 HG12 ILE   331      91.535 100.127  69.965  1.00  0.00           H  
ATOM   4891 HG13 ILE   331      90.843 101.723  70.178  1.00  0.00           H  
ATOM   4892  CD1 ILE   331      89.462 100.243  69.586  1.00  0.00           C  
ATOM   4893 HD11 ILE   331      89.219 100.000  70.622  1.00  0.00           H  
ATOM   4894 HD12 ILE   331      88.734 100.956  69.201  1.00  0.00           H  
ATOM   4895 HD13 ILE   331      89.436  99.334  68.985  1.00  0.00           H  
ATOM   4896  C   ILE   331      93.528 102.170  67.102  1.00  0.00           C  
ATOM   4897  O   ILE   331      94.448 101.377  66.831  1.00  0.00           O  
ATOM   4898  N   GLU   332      93.243 103.298  66.357  1.00  0.00           N  
ATOM   4899  H   GLU   332      92.555 103.973  66.691  1.00  0.00           H  
ATOM   4900  CA  GLU   332      93.798 103.713  65.090  1.00  0.00           C  
ATOM   4901  HA  GLU   332      93.595 102.931  64.359  1.00  0.00           H  
ATOM   4902  CB  GLU   332      93.108 104.985  64.613  1.00  0.00           C  
ATOM   4903  HB2 GLU   332      92.051 104.966  64.879  1.00  0.00           H  
ATOM   4904  HB3 GLU   332      93.543 105.858  65.100  1.00  0.00           H  
ATOM   4905  CG  GLU   332      93.267 105.079  63.147  1.00  0.00           C  
ATOM   4906  HG2 GLU   332      94.305 105.292  62.888  1.00  0.00           H  
ATOM   4907  HG3 GLU   332      93.010 104.131  62.673  1.00  0.00           H  
ATOM   4908  CD  GLU   332      92.347 106.198  62.648  1.00  0.00           C  
ATOM   4909  OE1 GLU   332      92.869 107.341  62.783  1.00  0.00           O  
ATOM   4910  OE2 GLU   332      91.268 106.113  62.023  1.00  0.00           O  
ATOM   4911  C   GLU   332      95.401 103.825  65.111  1.00  0.00           C  
ATOM   4912  O   GLU   332      96.095 103.015  64.442  1.00  0.00           O  
ATOM   4913  N   ALA   333      95.940 104.756  65.955  1.00  0.00           N  
ATOM   4914  H   ALA   333      95.339 105.388  66.484  1.00  0.00           H  
ATOM   4915  CA  ALA   333      97.335 104.996  66.233  1.00  0.00           C  
ATOM   4916  HA  ALA   333      97.991 105.006  65.364  1.00  0.00           H  
ATOM   4917  CB  ALA   333      97.330 106.357  66.850  1.00  0.00           C  
ATOM   4918  HB1 ALA   333      98.350 106.646  67.104  1.00  0.00           H  
ATOM   4919  HB2 ALA   333      96.916 107.076  66.143  1.00  0.00           H  
ATOM   4920  HB3 ALA   333      96.721 106.345  67.754  1.00  0.00           H  
ATOM   4921  C   ALA   333      97.962 103.879  66.983  1.00  0.00           C  
ATOM   4922  O   ALA   333      99.144 103.705  67.004  1.00  0.00           O  
ATOM   4923  N   LEU   334      97.192 103.029  67.643  1.00  0.00           N  
ATOM   4924  H   LEU   334      96.191 103.159  67.787  1.00  0.00           H  
ATOM   4925  CA  LEU   334      97.739 101.795  68.237  1.00  0.00           C  
ATOM   4926  HA  LEU   334      98.599 102.124  68.821  1.00  0.00           H  
ATOM   4927  CB  LEU   334      96.810 101.079  69.238  1.00  0.00           C  
ATOM   4928  HB2 LEU   334      96.634 101.736  70.090  1.00  0.00           H  
ATOM   4929  HB3 LEU   334      95.843 100.907  68.766  1.00  0.00           H  
ATOM   4930  CG  LEU   334      97.389  99.683  69.767  1.00  0.00           C  
ATOM   4931  HG  LEU   334      97.801  99.049  68.983  1.00  0.00           H  
ATOM   4932  CD1 LEU   334      98.541 100.014  70.780  1.00  0.00           C  
ATOM   4933 HD11 LEU   334      98.965  99.087  71.166  1.00  0.00           H  
ATOM   4934 HD12 LEU   334      99.317 100.585  70.273  1.00  0.00           H  
ATOM   4935 HD13 LEU   334      98.140 100.601  71.607  1.00  0.00           H  
ATOM   4936  CD2 LEU   334      96.226  98.954  70.419  1.00  0.00           C  
ATOM   4937 HD21 LEU   334      96.567  97.991  70.799  1.00  0.00           H
[truncated: 24,749,380 more chars]
