# Supplementary material for: Path to Actinorhodin: Regio- and Stereoselective Ketone Reduction by a Type II Polyketide Ketoreductase Revealed in Atomistic Detail
Source: JACS Au. 2022 Apr 7;2(4):972–84. doi: 10.1021/jacsau.2c00086 (PMC9088766; doi:10.1021/jacsau.2c00086)
Supplement: Supplementary file 2 — au2c00086_si_002.zip [file au2c00086_si_002.zip › SI_files/Series_IA_starting_structures/M9-M12.rst]

default_name
253613
  32.7323967  86.2448018  79.7388125  31.7972534  85.8356115  79.5428753
  33.0690379  86.7573697  78.8999389  33.4021944  85.4838090  79.9703767
  32.6331734  87.1769630  80.8787319  31.9945582  88.0156642  80.6014507
  31.9284230  86.4419835  82.1215283  30.9337890  86.1011488  81.8353783
  32.5016891  85.5581353  82.4023082  31.8295936  87.3811566  83.2921182
  32.8412888  87.7119069  83.5267200  31.2777985  88.2587545  82.9550096
  31.0759333  86.8408762  84.8344227  29.5046200  86.1839555  84.1433064
  28.8862280  85.7949213  84.9518827  28.9705985  86.9832417  83.6292561
  29.7253436  85.3825919  83.4372899  33.9765956  87.8099219  81.2144829
  34.9211413  87.0773577  81.6095414  34.0326816  89.1529906  81.2215408
  33.2122824  89.7477978  81.1078942  35.3030618  89.9076750  81.3976022
  36.1958407  89.2836578  81.3981208  35.4895452  90.8588911  80.1957213
  36.4184414  91.4166521  80.3142780  35.5310595  90.2761822  79.2748859
  34.6510894  91.5539345  80.1470645  35.2254672  90.5782681  82.7677288
  35.1703069  91.7998927  82.8500502  35.3358345  89.7298658  83.7797256
  35.3931794  88.7224710  83.6329770  35.3925907  90.1059339  85.2609773
  34.4497099  90.5980471  85.4987866  35.5807326  88.8562520  86.1594804
  35.6442489  89.3173085  87.1453178  34.4600036  87.8480911  86.1700286
  34.7167177  87.0246976  86.8360902  33.5448342  88.3257524  86.5188703
  34.3067311  87.4637976  85.1610776  36.7399862  88.1071142  85.7967303
  37.2138308  87.8257215  86.6059926  36.5538111  90.9957707  85.5162784
  37.6306179  90.9282457  84.8468192  36.3588277  91.9296576  86.4738601
  35.4493773  92.0579727  86.9155378  37.3412435  92.8320035  86.9892717
  37.7474627  93.3049591  86.0953730  36.7250333  93.8587030  87.9218168
  36.2537980  93.3362928  88.7549853  37.5205562  94.4739663  88.3399882
  35.6602469  94.7987652  87.2467302  36.0461241  95.1588012  86.2932886
  34.7581100  94.2269094  87.0288042  35.3090269  95.9828875  88.1309813
  35.9124622  96.2704194  89.0922702  34.1734943  96.6494793  87.8616076
  33.6301690  96.4171795  87.0291412  33.8544817  97.3889421  88.4888107
  38.5079872  92.1575637  87.7409247  39.5953221  92.7454399  87.8124469
  38.3495254  90.9496244  88.2893784  37.4313998  90.5123619  88.3740412
  39.4117248  90.1161059  88.8232852  40.1152247  90.8323939  89.2478429
  38.8987668  89.1942734  89.9239140  39.7556126  88.6774604  90.3556762
  38.4715558  89.8155693  90.7113098  37.8875080  88.1707249  89.5511875
  37.2238030  87.5619245  90.4303796  37.5838395  88.0166411  88.3553151
  40.2453437  89.3398521  87.7913701  41.3093554  88.8926387  88.2115049
  39.8685215  89.2757797  86.4966621  39.1254609  89.8754380  86.1377806
  40.4106304  88.4009296  85.4458090  40.2897328  87.3899707  85.8335872
  39.6901604  88.5705426  84.1342697  40.1344312  87.9019366  83.3951618
  38.6517530  88.2637163  84.2565182  39.7249286  89.8628968  83.6500735
  39.1182368  90.4258795  84.1757706  41.8385207  88.7225709  85.1512684
  42.4299076  89.6315113  85.7428044  42.5298997  87.8666853  84.4070695
  42.1003547  87.0549850  83.9631159  44.0432846  87.9831577  84.1188851
  44.4534885  88.2760289  85.0854777  44.7287584  86.6715160  83.6839749
  44.4317326  86.4349483  82.6619424  45.8082466  86.8191494  83.6750622
  44.3860838  85.4601758  84.6086668  43.4577202  85.0226396  84.2410364
  45.1681249  84.7149259  84.4685838  44.2191760  85.6828817  86.1630653
  45.1256297  86.3109340  86.7892098  43.1673857  85.3005914  86.7464874
  44.3473212  89.0426430  83.0304856  43.5434548  89.3169724  82.1573349
  45.5021979  89.6869308  83.0673115  46.2460624  89.4116760  83.7069844
  45.8770670  90.8295337  82.2431169  45.0923451  90.9203608  81.4927277
  45.9263021  92.1403487  83.1051291  46.6997038  91.9436105  83.8479897
  46.4208337  93.4431934  82.3533257  46.4150742  94.2864076  83.0439490
  47.4325404  93.2861716  81.9814876  45.7556602  93.6549588  81.5167269
  44.5900270  92.3910424  83.7984496  44.6524670  93.3039009  84.3890354
  43.8056593  92.4953475  83.0485284  44.3578252  91.5510260  84.4543099
  47.1439471  90.6459378  81.4584334  48.1713114  90.2602722  82.0077108
  47.1429709  91.2057627  80.2278350  46.4550591  91.8923374  79.9223870
  48.1256229  90.8772811  79.2304345  49.0427449  90.5126239  79.6940306
  47.4216340  89.9107969  78.3621125  48.0857242  89.5915834  77.5589861
  47.1200677  89.0434436  78.9496336  46.5373363  90.3821639  77.9330068
  48.5194176  92.1133396  78.3436470  47.7100092  93.0224485  78.1594057
  49.7318261  92.0895836  77.8366792  50.3159139  91.2601496  77.9439108
  50.4294196  93.1246068  77.0950470  49.6921451  93.8055147  76.6696522
  51.3669743  93.9512554  78.0551679  50.7795209  94.3491043  78.8818164
  52.1189879  93.2898720  78.4861802  52.0725695  95.1219495  77.3084018
  52.5957439  94.7482812  76.4280458  51.0119008  96.1616491  76.9209773
  51.4881557  96.9903646  76.3973000  50.2697336  95.6986899  76.2706623
  50.5235417  96.5350585  77.8208994  53.0549071  95.8146195  78.3067616
  53.5619325  96.6392057  77.8060651  52.4972305  96.1970079  79.1608200
  53.7936631  95.0898714  78.6517148  51.2543133  92.4933227  75.9075728
  51.9637727  91.4779322  75.9932373  51.0811049  93.0827839  74.7209265
  50.6055754  93.9812675  74.6284346  51.5348768  92.5458412  73.4221942
  52.3120135  91.8052531  73.6130889  50.4279260  91.7234996  72.6414483
  49.7335293  92.5115081  72.3513346  50.8881308  90.9608396  71.3489816
  50.0362693  90.4398450  70.9103079  51.2866000  91.6750838  70.6274364
  51.6604843  90.2383015  71.6091390  49.8195590  90.6135318  73.5443874
  49.0632926  90.0635276  72.9863403  50.6079356  89.9288186  73.8590749
  49.3635495  91.0682730  74.4237024  52.1289449  93.7303538  72.5712899
  51.4842856  94.7197437  72.2986310  53.3895816  93.6740256  72.0897992
  53.9925185  92.9268986  72.4341790  54.1588152  94.4908317  71.1168663
  53.6580381  95.4447646  71.2863247  55.6510413  94.5207058  71.4176701
  56.1310849  95.2974469  70.8217065  55.9023451  94.8465987  72.9295766
  56.9747814  94.8637590  73.1258005  55.4743419  95.8199983  73.1692275
  55.4323590  94.0821037  73.5498687  56.1796970  93.2773878  71.1081471
  57.1422674  93.2762631  71.2923232  54.0277031  94.2155795  69.6474624
  53.6427914  93.1094659  69.2254782  54.2086316  95.2069341  68.7703153
  54.5979632  96.1063281  69.0525480  53.8835171  95.1607865  67.2941934
  53.8381137  96.1886133  66.9332562  54.7186365  94.6805108  66.7863668
  52.5951879  94.4515728  66.8499991  52.7065847  93.5515892  65.9899768
  51.4772238  94.7669637  67.4828173  51.3964380  95.5451623  68.1368071
  50.2575984  94.0231458  67.2951426  50.4901653  92.9665903  67.1687293
  49.4123399  94.3053817  68.5545591  48.4653392  93.7691322  68.4840387
  49.9531655  93.9677600  69.4388737  49.2202751  95.3754785  68.6321338
  49.5029165  94.3551177  66.0345654  48.4126529  93.8186448  65.8225080
  50.0541005  95.1665940  65.1045158  50.9623821  95.6191013  65.2079161
  49.3518075  95.4678753  63.8184929  48.2973711  95.2326672  63.9587109
  49.5125312  96.9719236  63.4970596  49.2235606  97.0603128  62.4502237
  48.6455610  97.8049603  64.4958476  48.7542417  98.8668650  64.2740462
  47.5984249  97.5190268  64.3948176  48.9774386  97.6114598  65.5159519
  50.8003181  97.4696207  63.6677774  51.3879932  97.0972303  62.9774294
  49.7791388  94.5697781  62.6372607  49.2110016  94.5657124  61.5262992
  50.6907311  93.5917485  62.8037983  51.3689333  93.6434475  63.5643790
  50.8864751  92.3426059  61.9888044  50.1894602  92.4130605  61.1540443
  52.3045740  92.3308075  61.5928926  52.6170474  93.3396390  61.3200935
  52.9186664  92.0256334  62.4402865  52.5268305  91.4671114  60.5184587
  53.3273425  91.7518256  60.0293346  50.4502631  91.0081567  62.5703345
  50.0659159  90.8991159  63.7386227  50.2446963  89.9930942  61.6703638
  50.7482459  89.9147696  60.7864152  49.2567464  88.9014370  61.9016835
  48.3383815  89.3418687  62.2909325  49.0099106  88.4501286  60.9405229
  49.7037868  87.7959527  62.8553189  48.7703732  87.1694862  63.3106865
  51.0078336  87.5537752  63.1013374  51.7971949  87.8465405  62.5255481
  51.3306894  86.7789884  64.3409839  50.7035633  85.8914017  64.2555159
  52.8029951  86.2790713  64.4250542  53.4214396  87.1564591  64.2339022
  53.1940988  85.7082064  65.7851502  54.2340606  85.3843534  65.7584541
  53.0723870  86.4750970  66.5500417  52.5551315  84.8572708  66.0206315
  53.0078080  85.1591864  63.4106206  53.0607634  84.1912873  63.9096326
  52.1724501  85.1127104  62.7125845  54.3326701  85.4695969  62.6670921
  54.5246534  84.6917091  61.9264074  54.2522568  86.4340857  62.1674191
  55.1545898  85.4989300  63.3839573  50.9382453  87.5418505  65.6618132
  50.1189036  87.0409353  66.4086572  51.3190479  88.7485170  65.9474955
  51.9226617  89.3068999  65.3435253  50.9125790  89.4291830  67.1781688
  51.3242588  88.8989353  68.0367432  51.3368661  90.4331984  67.1901951
  49.4078086  89.5188210  67.3189276  48.8993774  89.2168100  68.4269610
  48.6682037  89.7748940  66.2306090  49.0855821  89.9246119  65.3124234
  47.1914451  89.8731714  66.2146174  46.9113626  90.6025680  66.9740405
  46.7078324  90.3183762  64.8660814  47.1377632  91.2978431  64.6598818
  47.1098702  89.6305245  64.1213193  45.2276951  90.4100953  64.6611888
  44.7414727  89.4402864  64.7686110  44.6644917  91.4191314  65.6947748
  43.5849422  91.5059255  65.5678320  44.8840661  91.0672754  66.7022482
  45.1280547  92.3935973  65.5408998  45.0123917  91.0312991  63.2076410
  43.9457104  91.1216716  63.0042351  45.4757143  92.0177023  63.1610154
  45.4692096  90.3796580  62.4619177  46.5166069  88.4822349  66.5522670
  45.5406615  88.4936320  67.3109598  46.9837498  87.4194192  65.9029896
  47.7302966  87.4701063  65.2094417  46.4784408  86.0875636  66.1159904
  45.4351431  86.0804269  65.8013542  47.1559446  85.0026893  65.1991860
  47.0008477  85.2511863  64.1494684  48.2317592  84.9906704  65.3678027
  46.5674260  83.6404448  65.5020405  47.2131760  82.8683699  65.0816807
  46.5493912  83.4888120  66.5812325  45.1149090  83.4665675  64.9315994
  44.6282769  84.3640583  64.2116096  44.4972001  82.3976241  65.0789919
  46.5147231  85.7363836  67.6038100  45.6339637  85.1100741  68.1237727
  47.6421275  86.0009374  68.2811369  48.4721992  86.4191793  67.8600611
  47.7733251  85.7138058  69.6666926  47.4334670  84.7028910  69.8941515
  49.2994138  85.8837762  70.0226087  49.6088410  86.8472940  69.6169436
  49.6459448  86.0388370  71.5403628  50.7243666  86.1480695  71.6573915
  49.1463187  86.9211957  71.9390128  49.3097139  85.1545819  72.0831884
  50.0768600  84.7177658  69.3667899  49.9888646  83.8168782  69.9742332
  49.6549199  84.4856697  68.3895838  51.5947608  85.1338600  69.2241301
  52.1529877  84.3192706  68.7631964  51.6709636  86.0247575  68.6013527
  52.0088404  85.3451600  70.2100390  46.8912467  86.7084709  70.5136288
  46.4022597  86.2373438  71.5200715  46.6848250  87.9427311  70.1136616
  47.1357774  88.3381700  69.2879692  45.7865624  88.8913595  70.8008083
  45.9982601  88.8901897  71.8707890  46.0423493  90.3071081  70.2538065
  45.3824572  91.0152693  70.7562885  47.0802149  90.5861143  70.4352796
  45.8435438  90.3240869  69.1824587  44.3303002  88.4681643  70.6526189
  43.5961646  88.7306841  71.6201091  43.8700516  87.8421189  69.5519199
  44.3830510  87.8280167  68.6702523  42.5371067  87.0876802  69.4909176
  41.8368257  87.8116087  69.9074977  41.9866943  86.7632427  68.0908321
  42.6616705  86.0536345  67.6121908  41.0270552  86.2607294  68.2078674
  41.7947089  87.9580247  67.1480997  41.1361049  88.6765262  67.6360070
  42.7588251  88.4482881  67.0172117  41.2016611  87.6351045  65.7109477
  40.2700092  87.0799198  65.8236890  40.9561172  88.5697154  65.2052604
  42.1145089  86.8733520  64.8894667  42.4357123  85.9682771  65.2330143
  42.5413733  87.2765749  63.7488756  41.9308235  88.1989459  62.9723933
  41.0607058  88.6308898  63.2832448  42.3409691  88.4633114  62.0763121
  43.6658321  86.8367868  63.3004921  44.2096921  86.1733637  63.8516292
  44.0122068  87.1525768  62.3947773  42.5703106  85.8167192  70.3331852
  41.6592135  85.5550873  71.1728649  43.6382130  85.0114625  70.2967580
  44.4757513  85.2095961  69.7495490  43.7024033  83.7570184  71.0480254
  42.7835079  83.2061120  70.8462943  44.8244873  82.8590312  70.5343274
  44.6475606  82.6119554  69.4868431  45.7732768  83.3960101  70.5782157
  44.9256994  81.5113345  71.3982861  45.8511824  80.9887983  71.1566352
  44.9670189  81.7587107  72.4585614  43.7321746  80.5907417  71.1322378
  42.7995094  81.1009067  71.3744944  43.6860911  80.3260535  70.0762750
  43.8801984  79.3911975  71.9483895  43.6485634  79.5117977  72.9346667
  44.2629495  78.1823188  71.6143147  44.7403139  77.9023998  70.4512336
  44.8327771  78.6356616  69.7469419  45.0266357  76.9484925  70.2339535
  44.2599959  77.2114457  72.5040892  43.9589366  77.3972787  73.4612811
  44.5594234  76.2738058  72.2378947  43.6333999  83.9422086  72.5959192
  42.9861947  83.2145767  73.2908538  44.3088368  84.9889195  73.1198614
  44.8692113  85.6456108  72.5763957  44.2733919  85.2450101  74.5342599
  44.5424566  84.2822060  74.9708392  45.3041371  86.3352023  74.9836409
  45.1474579  87.2245419  74.3725896  45.0785417  86.6123402  76.0127605
  46.7612177  85.9624210  74.9050314  46.8588584  85.6896282  73.8540317
  47.6609218  87.1501479  75.3006705  48.7068011  86.8524112  75.2353230
  47.4782487  87.9855627  74.6255300  47.4339270  87.4533831  76.3228636
  47.2196419  84.7612068  75.6497285  48.2905427  84.6236709  75.4945500
  47.0217201  84.8951723  76.7127573  46.6853674  83.8834966  75.2886266
  42.9128765  85.6499079  75.0485902  42.6317146  85.4805014  76.2768265
  41.9884633  86.1784563  74.2616437  42.1839995  86.4092660  73.2871097
  40.6195403  86.4969661  74.6420359  40.6295433  87.0412207  75.5864558
  40.1880689  87.1634096  73.8953543  39.7033782  85.2282611  74.7896323
  38.9722132  85.2192071  75.7746662  39.9586679  84.1709780  73.9832542
  40.5834173  84.2116688  73.1783309  39.3390571  82.8381040  74.2052591
  38.2764886  83.0531117  74.3196002  39.5857851  81.8736387  72.9972748
  40.6589980  81.7564898  72.8451004  39.1886216  80.8877077  73.2387663
  38.9282909  82.3837350  71.6700777  37.8709967  82.5755195  71.8530763
  39.3829153  83.3362273  71.3972478  39.0545757  81.4337116  70.5027244
  38.8570194  81.9578749  69.5675724  40.0701938  81.0432719  70.4420049
  38.0376131  80.2661578  70.6938949  38.2815035  79.7090219  71.5991143
  37.0346838  80.6695442  70.8294167  38.0582542  79.3395709  69.5020645
  37.3740244  78.5687146  69.6493607  37.8023149  79.8697587  68.6448621
  39.0108468  78.9393775  69.3896085  39.8359440  82.1390448  75.4528110
  39.0543996  81.6350109  76.2523109  41.1546832  82.1960082  75.7372597
  41.8233375  82.4897776  75.0251994  41.8447531  81.8727090  77.0213330
  41.4964295  80.8676039  77.2588210  43.3880311  81.6856099  76.9381286
  43.8087088  82.6707510  76.7315005  43.7202437  81.4002072  77.9358751
  44.0329661  80.7420985  75.9898153  43.9276185  81.1614250  74.9891210
  45.0982573  80.7261608  76.2194229  43.5536039  79.2937809  75.9346233
  43.1359715  78.7739479  77.0119621  43.5142512  78.6925688  74.8557399
  41.3982778  82.7957844  78.1836021  41.5659038  82.3962761  79.3270888
  40.6750592  83.8874246  77.9765429  40.5682065  84.2590986  77.0330934
  39.9596308  84.7027649  78.9365119  38.9760105  84.9064332  78.5121401
  39.8028731  84.0877490  79.8225482  40.5240461  86.0359127  79.4128925
  39.9548588  86.6293558  80.3021850  41.6611506  86.4601885  78.8313942
  42.0201072  86.0833110  77.9540764  42.5032018  87.5262692  79.4235308
  42.4364920  87.4535084  80.5095739  44.0303047  87.3672137  79.1368321
  44.1922617  87.4367469  78.0609654  44.5600973  88.2029096  79.5937709
  44.6654177  86.0278099  79.6527547  44.1566864  85.7358658  80.5715355
  44.4933540  84.9026946  78.6489865  44.9464625  83.9919207  79.0418652
  43.4311866  84.7313813  78.4720599  44.9794151  85.1731791  77.7115363
  46.1410161  86.2553589  79.9057756  46.5953479  85.3317505  80.2656425
  46.6250300  86.5620469  78.9785291  46.2643979  87.0367464  80.6552718
  41.9702946  88.8569466  78.9490791  41.1861241  88.9783730  78.0179044
  42.4180593  89.9971879  79.4645716  42.9967757  89.9470499  80.3037704
  42.2636788  91.3878414  79.0853375  41.4798504  91.4732917  78.3331338
  41.8636625  92.2502141  80.3495072  42.6074389  92.1219609  81.1360731
  41.8551721  93.3088210  80.0891434  40.5091753  91.8345868  80.8528841
  39.8114184  91.8028849  80.0162526  40.5719347  90.8234611  81.2538943
  39.9600633  92.7602879  81.9232086  40.1584227  93.8035482  81.6790212
  38.8792071  92.6541333  82.0185136  40.6592954  92.3559055  83.1935859
  41.0521660  91.4152236  83.2006681  40.8364952  93.0718053  84.3267733
  40.2637627  94.2279049  84.5148089  39.6588218  94.6201406  83.7942121
  40.4221479  94.7392872  85.3833595  41.4016433  92.5027900  85.3416344
  41.7035713  91.5298678  85.2776673  41.5439315  93.0257619  86.2048403
  43.5484260  91.8856106  78.5362325  44.5952051  91.6897103  79.1698497
  43.5099305  92.3842201  77.3191982  42.6715286  92.7678046  76.8812710
  44.6716479  92.4222242  76.5100150  45.5615277  92.1077626  77.0550498
  44.5845429  91.4080280  75.3715174  43.9689301  91.8594364  74.5937743
  45.9619055  91.1451841  74.8132458  45.8928006  90.4211001  74.0005885
  46.3845870  92.0755884  74.4336181  46.6035213  90.7484462  75.5994145
  43.8142472  90.0765302  75.7384401  43.7998120  89.4139839  74.8728646
  44.3200709  89.5796440  76.5671159  42.7914099  90.3160573  76.0289579
  44.8906552  93.8924298  76.0827909  44.1884548  94.3492998  75.2004784
  45.9970443  94.5247285  76.6041271  46.5453372  94.1560768  77.3807042
  46.4778759  95.7840223  76.0848525  45.6362302  96.3648070  75.7052399
  47.0837821  96.6079406  77.1972622  46.4654522  96.5013439  78.0876617
  48.0647021  96.2000229  77.4396426  47.2327750  98.0685042  76.8870296
  48.2644791  98.4796531  76.0390065  49.0184155  97.7901792  75.6878402
  48.2751418  99.8616296  75.6565391  48.9493205 100.1970967  74.8826096
  47.4214605 100.7787942  76.2759028  47.5627630 101.8402857  76.1353211
  46.3797764 100.3032078  77.0812386  45.6292906 100.9898281  77.4414574
  46.3006956  98.9759482  77.4183293  45.5272685  98.6313391  78.0883541
  47.3611604  95.5985783  74.8659743  48.2497112  94.7680151  75.0487835
  47.1610907  96.2393174  73.7015326  46.4097866  96.9178359  73.5777724
  47.9770647  96.0581136  72.4777239  48.7067088  95.2794688  72.7001328
  47.1219067  95.6193107  71.3177045  47.7569429  95.8204940  70.4556120
  46.6891933  94.1057351  71.5146836  46.0704977  93.7925377  70.6737377
  47.5778478  93.4761473  71.5655008  46.1209486  94.0075087  72.4402173
  45.7739091  96.3645159  71.1417253  45.2467323  95.9626817  70.2756237
  45.1634911  96.2278089  72.0343097  45.9622256  97.4268308  70.9909941
  48.7326475  97.3291707  72.1018870  48.4078904  98.4338972  72.5582116
  49.8926154  97.1986776  71.4329094  50.2847958  96.3125369  71.1176567
  50.6591386  98.3375216  71.1213608  49.9879725  99.1518477  70.8484726
  51.5330664  98.6911904  72.3962971  51.9707770  99.6810481  72.2717095
  50.8891556  98.7362111  73.2750878  52.8200835  97.5124223  72.6751476
  52.3273635  96.3110749  72.6222554  51.5831384  98.0919985  69.9523100
  51.9588525  96.9776633  69.5589223  51.8519917  99.2173261  69.2913306
  51.6295378 100.1413276  69.6634026  52.5026071  99.2626413  67.9447917
  53.3540924  98.5932763  68.0731282  51.5128578  98.8025140  66.8533247
  52.0003343  98.8419040  65.8799393  51.1932810  97.7802336  67.0594179
  50.6436989  99.4598601  66.8494478  53.0925051 100.6182286  67.4843308
  52.9773326 101.5490838  68.2466049  53.6543468 100.7049618  66.3091796
  53.6594667  99.9372291  65.6354124  54.3690870 101.9703055  65.8061568
  54.5133474 102.5770453  66.6998759  55.7585980 101.6353740  65.1908168
  56.2977780 102.5713908  65.0442719  56.3200094 101.0550267  65.9216240
  55.7707518 100.8553354  63.8405201  55.0012124 100.0828694  63.8530251
  55.5286167 101.5322616  63.0204430  57.1171612 100.2294941  63.6058002
  57.8675873 100.9926943  63.4002594  57.4486485  99.6852737  64.4894332
  56.9689315  99.3192833  62.4547805  56.0362917  98.9235191  62.3382314
  57.8349800  98.9412496  61.5688350  59.0782049  99.3280099  61.6925182
  59.3531591  99.9180045  62.4781183  59.7728024  99.0408551  61.0028623
  57.4505960  98.0068455  60.6928567  56.5077957  97.6206420  60.7402752
  58.1006046  97.6805960  59.9769439  53.5687461 102.8162705  64.8887084
  54.0103254 103.8893792  64.4598128  52.3295908 102.4015412  64.6101698
  51.9748371 101.4838175  64.8787569  51.3141162 103.2522512  63.8620524
  51.7160533 104.2582735  63.7391844  51.1733563 102.8406480  62.8630316
  49.9427897 103.3406958  64.5686259  49.3962464 102.2375965  64.9299852
  49.4602839 104.5128169  64.8594353  49.8516371 105.3636029  64.4567109
  48.2994187 104.8053503  65.7962322  48.4052333 104.1802856  66.6831828
  48.3751971 106.2869944  66.1629052  49.4243981 106.5572870  66.2876017
  47.9936878 106.8682401  65.3234868  47.5962991 106.7196059  67.4602229
  47.8146516 106.0035444  68.2522855  47.9775152 107.6858789  67.7904903
  46.1105858 106.8205336  67.3063118  45.3846295 106.3480381  68.1725522
  45.6724185 107.4007348  66.2343127  46.8514424 104.3712798  65.2434516
  46.0331767 103.7370988  65.8616058  46.6779464 104.6746933  63.9530523
  47.3267939 105.2390989  63.4042150  45.5114307 104.2040143  63.2180390
  44.6575782 104.3072006  63.8883177  45.3371649 105.0895342  61.9653842
  45.3687073 106.1277740  62.2954267  46.2091677 104.9302229  61.3314725
  44.0666917 104.9259511  61.0611407  44.1236654 105.6291985  60.2310093
  44.0593009 103.9247772  60.6304016  42.7972182 105.1503438  61.8096318
  42.8413112 105.5299617  62.9952603  41.7752031 105.0181801  61.1137590
  45.4664465 102.7165832  62.8985595  44.4258945 102.1164705  62.9453065
  46.6716514 102.0883926  62.5990571  47.5549929 102.5868540  62.4983391
  46.7807395 100.6457760  62.4001196  46.1135542 100.3196716  61.6021988
  47.7928934 100.3770806  62.0987358  46.4174406  99.9619624  63.7079540
  45.6009671  99.0635192  63.6468319  46.6777905 100.5748892  64.8185231
  47.2382750 101.4268033  64.8578353  46.2082739 100.1289119  66.1436104
  46.3046312  99.0612938  66.3405771  47.1647565 100.8960478  67.1857921
  48.1962449 100.7935683  66.8500070  46.9244549 101.9590844  67.1613307
  47.0701470 100.4076430  68.6327502  46.0164672 100.2523727  68.8676908
  47.8348619  99.0753129  68.8404728  47.7438809  98.7621024  69.8803009
  47.4109900  98.3083367  68.1918326  48.8866763  99.2174155  68.5951334
  47.7055599 101.4369265  69.5264603  47.6472761 101.1051868  70.5623449
  48.7511931 101.5672518  69.2446369  47.1801538 102.3861999  69.4192805
  44.6500661 100.2717773  66.2855046  44.0300312  99.3018832  66.6932254
  44.0962080 101.3913200  65.8432892  44.6195546 102.1568128  65.4188201
  42.6361508 101.6230701  65.9365729  42.3112811 101.3980795  66.9525192
  42.2596477 103.1322901  65.7232347  42.8666333 103.7455412  66.3890504
  42.5159674 103.4187950  64.7034303  40.8222694 103.4390206  65.9626301
  40.1787727 102.7734821  65.3858255  40.5632731 103.3014278  67.0121667
  40.6304450 104.8970121  65.5357143  41.1889940 105.0729562  64.6165017
  39.5782510 105.0640306  65.3063179  41.0590347 105.8690561  66.5506425
  40.3636024 106.1732787  67.2322989  42.2968650 106.3880662  66.6517895
  43.1858651 106.1910567  65.6954062  42.9371249 105.6419302  64.8732600
  44.1213959 106.5878143  65.7790212  42.7385986 107.1384244  67.6351323
  42.1219962 107.3740231  68.4129116  43.6978436 107.4865122  67.6216809
  41.8787497 100.6522311  64.9947787  40.9485689  99.9491173  65.4435332
  42.3959994 100.4370843  63.8164750  43.2921325 100.8394628  63.5394209
  41.7923297  99.6179653  62.7543244  40.7389066  99.8537422  62.6055058
  42.5528731  99.9441875  61.5146313  43.5589561  99.5517103  61.6608223
  41.9485447  99.3218455  60.2603573  42.5476767  99.5971047  59.3925502
  41.9349307  98.2362714  60.3632340  40.9295041  99.6864494  60.1275521
  42.5160941 101.3692381  61.3057725  43.3693571 101.7633966  61.5841880
  41.7272116  98.1836145  63.0987320  40.8039671  97.5192668  62.8959298
  42.7955450  97.7140804  63.8720666  43.5699690  98.3227868  64.1339407
  42.9579175  96.3902008  64.3841856  42.6538471  95.7044515  63.5940824
  44.3939622  96.0032844  64.6986381  44.6931266  96.6214765  65.5448746
  44.5803394  94.5306658  65.1171650  45.6339292  94.3403271  65.3226611
  43.9941474  94.3301247  66.0135334  44.2452022  93.8781849  64.3112800
  45.1772234  96.2148699  63.5530053  45.4026415  97.1658168  63.4810562
  42.0513139  96.2337269  65.6535251  41.4303863  95.1973629  65.7347570
  41.9690224  97.2231641  66.5328590  42.4604532  98.1100935  66.4173212
  41.1878151  97.1561215  67.7279098  41.5132919  96.3561172  68.3926970
  41.3227309  98.5124075  68.4527352  41.6132138  99.2646895  67.7196093
  40.3414999  98.7990722  68.8307342  42.3417992  98.5622477  69.6413098
  43.2212969  98.0357915  69.2695859  42.7619739  99.9721826  69.9855565
  43.4692228  99.9490473  70.8152032  43.2356064 100.4322355  69.1173477
  41.8852483 100.5527343  70.2716475  41.8953669  97.8049305  70.8724954
  42.6555648  97.8887439  71.6482869  40.9576957  98.2249030  71.2373581
  41.7478670  96.7549959  70.6208564  39.7480359  96.9240967  67.3095924
  39.0444325  96.2842257  68.0881528  39.2767217  97.4398669  66.1118320
  39.7998727  98.0517620  65.4849234  37.9016363  97.0934594  65.6779803
  37.3330859  97.2158543  66.6004866  37.4128195  98.0159947  64.5503755
  38.0182964  97.8379034  63.6611909  36.3869833  97.7517066  64.2970437
  37.4716955  99.5222341  64.9052847  36.8333319  99.7313711  65.7628840
  38.4869712  99.8033301  65.1868294  37.0148018 100.3396280  63.6960269
  37.7267588 100.2197381  62.8791581  36.0546201  99.9652394  63.3394413
  36.8894218 101.8107889  64.0553227  36.2129069 101.9501200  64.8987226
  37.8548057 102.2235956  64.3485760  36.3543651 102.5039248  62.8021161
  36.2470268 103.5216894  62.9872071  37.0211846 102.3630493  62.0169366
  35.4310452 102.0982570  62.5492069  37.6874981  95.6363679  65.1726180
  36.6256864  95.1099989  65.3574226  38.6787632  95.0967546  64.5118943
  39.4819215  95.6084758  64.1455661  38.6846098  93.6437386  64.2482882
  37.7878196  93.3083321  63.7274956  39.8595770  93.3138024  63.3074715
  39.5710153  93.5681021  62.2878114  40.7042724  93.9511425  63.5676028
  40.3352780  91.8066723  63.3364068  41.2824916  91.7248582  62.8047425
  40.5229873  91.5153518  64.3703578  39.3152576  90.8108558  62.7079946
  39.6037385  89.6072577  62.9555573  38.2560973  91.2128249  62.1790691
  38.6821437  92.8719477  65.6307797  37.9311864  91.8916774  65.6757517
  39.5310890  93.1963685  66.5981539  40.1876972  93.9743016  66.5435937
  39.5877714  92.4318291  67.8659376  39.8156036  91.3737150  67.7324424
  40.7086294  93.0790921  68.6697074  40.6977875  94.1515546  68.4779037
  40.4978570  92.9426302  69.7313755  42.1206022  92.5412649  68.3784195
  42.0722155  92.3837893  67.3006815  43.3509810  93.5403932  68.7159307
  44.2936279  93.0526294  68.4684247  43.2497972  94.4536416  68.1285992
  43.3369473  93.7883631  69.7774984  42.4298241  91.2468455  69.1830866
  43.4369836  90.9029639  68.9460697  42.3600418  91.4570989  70.2512542
  41.7101006  90.4724609  68.9182836  38.2121992  92.4068749  68.5487688
  37.8055994  91.3448694  69.0694585  37.5886752  93.6072826  68.5953760
  37.9356454  94.4499850  68.1385332  36.3506974  93.7850637  69.3183843
  36.5773111  93.3251485  70.2808282  35.9287864  95.2818822  69.6226070
  35.9984940  95.8742061  68.7102392  34.8882150  95.3117704  69.9447170
  36.8263822  95.9009454  70.7130260  36.6070655  95.4165517  71.6645237
  37.8680438  95.6811249  70.4753409  36.6703666  97.4181467  70.8849832
  36.8478239  97.9288180  69.9391662  35.6543288  97.6634071  71.1932745
  37.6550547  97.8734350  71.9166508  38.0165068  97.2092032  72.6013533
  38.0496716  99.1101806  71.9452992  37.9018735 100.1131462  71.1022259
  37.3889465  99.9754578  70.2314367  38.2998638 101.0258848  71.3205215
  38.6215138  99.4696534  73.0338766  38.7360695  98.8005594  73.7954718
  38.9611778 100.4262220  73.1387616  35.1879947  93.0824131  68.6520708
  34.3507298  92.4921580  69.2866734  35.0880959  92.9787690  67.3365416
  35.6584402  93.5952632  66.7572738  34.2905510  92.1208331  66.4813176
  33.2613999  92.2931559  66.7953667  34.4130928  92.5369151  64.9763923
  34.0737129  93.5660635  64.8597133  35.4625648  92.5132457  64.6821230
  33.6017326  91.6250171  64.0339775  34.0875356  91.5994646  63.0582129
  33.6157076  90.6079026  64.4243001  32.2078136  92.0529852  63.8622211
  31.5652202  91.5111577  62.9484866  31.6586975  92.8585029  64.6223683
  34.4821200  90.5681097  66.7071394  33.3882032  89.9008806  66.7677639
  35.6624861  90.0416419  66.9327840  36.5162919  90.5325160  66.6669508
  35.9519922  88.7590077  67.5561409  35.1943112  88.0952735  67.1398595
  37.4143106  88.4387373  67.2220003  37.6879399  87.4824228  67.6669492
  37.5364050  88.3855438  66.1402077  38.0581499  89.2223846  67.6214911
  35.7063709  88.5283342  69.1052264  35.7022663  87.4347739  69.6530996
  35.3728522  89.6018918  69.8397340  35.3975831  90.5494053  69.4608813
  34.9588624  89.5626227  71.1834823  34.0653433  90.1772620  71.2847896
  34.6709414  88.5387957  71.4229749  36.0413960  90.0559272  72.2813013
  35.6329713  90.2080083  73.4156979  37.2881645  90.3002486  71.9381960
  37.5898873  90.3789516  70.9668159  38.3699434  90.4852783  72.8953874
  38.4140913  89.6337895  73.5741884  39.7297709  90.5297444  72.1668245
  39.6879739  91.3923763  71.5008026  40.9495047  90.6293164  73.1580515
  41.8790433  90.6575260  72.5887121  40.8606461  91.5364519  73.7544644
  40.9531318  89.7607613  73.8184186  39.9603836  89.1557301  71.4750387
  40.9180575  89.1672543  70.9546688  39.9662213  88.3665942  72.2268701
  39.1595845  88.9711105  70.7591691  38.1089235  91.6846737  73.7330589
  37.7817235  92.7100897  73.1826200  38.3351868  91.6783221  75.0779814
  38.4689650  90.8146535  75.6016854  38.4122551  92.8295495  75.8931096
  37.7122856  93.5823249  75.5321540  38.0456713  92.4053268  77.3278763
  36.9960476  92.1143027  77.3625035  38.6294088  91.5279677  77.6061578
  38.2843294  93.4623912  78.2795076  37.8721664  93.1509050  79.2392722
  39.3618215  93.5608739  78.4119499  37.7306700  94.8179437  77.9548009
  36.5195734  94.9965063  78.0003804  38.5504036  95.7755017  77.6571810
  39.8161923  93.5166197  75.8277174  40.8124636  92.9038387  76.2019324
  39.8796580  94.6349275  75.0841868  39.0563082  95.1139052  74.7209629
  41.1354795  95.2749841  74.7241787  41.8170244  95.0693342  75.5496160
  41.6148040  94.6871583  73.2967142  42.5570111  95.1553490  73.0082610
  41.7539898  93.6094008  73.3750726  40.8569482  94.9018982  72.5428870
  41.0511429  96.8052883  74.5393398  39.9900181  97.3149746  74.1746920
  42.2250860  97.5303085  74.6384212  43.1007495  97.0930196  74.9281241
  42.3831511  98.9640119  74.3576882  41.7983592  99.3635341  73.5295278
  41.9235763  99.6960032  75.5991546  41.0434314  99.1853197  75.9917310
  42.7054585  99.6127227  76.3544411  41.5899047 101.1380434  75.4312734
  42.0558529 101.8581206  74.5013690  40.9389860 101.6937383  76.3370598
  43.8474158  99.1299161  74.0228379  44.5887230  98.1623152  74.2636470
  44.3721792 100.2295156  73.4390209  43.8219711 101.0094250  73.0785790
  45.8147730 100.3762154  73.2804703  46.2977818  99.7655872  74.0431064
  46.0890833  99.9542928  72.3136264  46.4314413 101.8395540  73.3653845
  45.7373990 102.8901107  73.5501542  47.7717586 101.8869869  73.1067158
  48.3029500 101.0426723  72.8919497  48.6148412 103.0905400  73.0980029
  48.0579389 103.9912410  72.8387220  49.1576892 103.4046734  74.4736424
  48.3421457 103.3686502  75.1966765  49.8710891 102.6321863  74.7596376
  49.8779337 104.8459557  74.5619430  50.7731123 104.8003493  73.9414509
  49.2077197 105.5714123  74.0998425  50.2814525 105.3944351  75.8838394
  49.4159844 105.7771567  76.4249550  50.7271713 104.6171301  76.5047563
  51.2277145 106.4455871  75.6219507  51.9386758 106.2149161  74.9278441
  51.3299729 107.6739382  76.1349740  50.5060646 108.2102575  77.0074709
  49.7058471 107.6767716  77.3488061  50.6673489 109.1600640  77.3438055
  52.1707642 108.5385964  75.6506960  52.7678501 108.2852304  74.8630463
  52.2327821 109.4718426  76.0583115  49.7118022 102.8117860  72.0200132
  49.9164726 101.6553457  71.7614001  50.3800728 103.7846730  71.3571291
  50.1158797 104.7653780  71.4397644  51.4854813 103.5997293  70.4941633
  51.2549935 102.8502564  69.7356815  51.8026806 104.8493922  69.6538954
  52.7853203 104.8255316  69.1806809  50.8056295 104.9155623  68.4922808
  51.0139469 105.7952912  67.8838911  50.9008054 104.0193348  67.8782296
  49.7915577 104.9786549  68.8872210  51.8322884 105.9529458  70.5125174
  52.0342359 106.7621126  69.9987555  52.6508830 103.0923372  71.3398549
  52.7889154 103.5056039  72.4874684  53.5022890 102.2470246  70.7362744
  53.3032121 101.7742482  69.8550839  54.7928472 101.9356394  71.2975664
  55.1438810 102.8153488  71.8380641  54.7266392 100.8543579  72.3058942
  53.9235795 101.0436120  73.0167493  54.5110733  99.8987326  71.8278004
  56.3442014 100.7925110  73.1639690  56.3822507 101.7107950  74.0846952
  55.7885257 101.6363573  70.1908466  55.7026018 100.5961504  69.5505127
  56.9268308 102.4142702  70.0329760  57.0083946 103.3671487  70.3881841
  58.1215949 101.9383182  69.3378369  57.8762165 101.2233348  68.5524897
  58.7911274 103.1626502  68.7125263  58.0621236 103.6869284  68.0950905
  59.0857294 103.8480599  69.5088932  60.0275853 102.8385085  67.8531609
  60.5644130 101.7014775  67.9508213  60.4475202 103.6507624  67.0534726
  59.0525148 101.1814858  70.3288277  59.4355786 101.8012682  71.3307124
  59.3396937  99.8842158  70.1319021  58.9717852  99.3194941  69.3661713
  60.2442317  99.1710806  71.0553685  59.7300864  99.2330488  72.0145314
  60.4411697  97.6540760  70.6907995  61.1978273  97.2142152  71.3412045
  58.9715805  97.0576633  70.8189615  58.9880108  95.9924865  70.5852000
  58.6089629  97.1995223  71.8370128  58.3081824  97.5707117  70.1227171
  60.9417185  97.3934235  69.3078905  61.0445175  96.3195481  69.1545639
  60.2355716  97.7973848  68.5826197  61.9115555  97.8736103  69.1744073
  61.6154107  99.8329464  71.1978840  62.4015082  99.2630389  71.9665225
  61.9533801 100.8318057  70.4408696  61.2932116 101.3324641  69.8468605
  63.3161917 101.3421150  70.3604017  63.9538226 100.5206047  70.6882152
  63.7453026 101.6790362  68.8861026  63.0885613 102.4401676  68.4654604
  64.7567285 102.0867206  68.8711046  63.6745836 100.3824303  68.0413979
  64.3847351  99.6458408  68.4178243  62.6829698  99.9348536  68.1154729
  63.9877496 100.7254409  66.6076906  64.9364891 101.2574015  66.5418710
  64.0899901  99.8182024  66.0126618  62.8592157 101.5876721  66.0684627
  61.9767539 101.6175360  66.5792850  62.9763279 102.2845026  64.9866009
  64.0331212 102.2266036  64.1790085  64.8112986 101.6069973  64.3999086
  64.0640289 102.8040423  63.3379357  61.9456931 103.0205062  64.6431161
  61.1060739 103.0231953  65.2224953  61.9844563 103.5902196  63.7984919
  63.6069214 102.4809535  71.3428151  64.6473002 103.0630313  71.3433620
  62.5840618 102.7876858  72.1059950  61.7539633 102.2001766  72.1881747
  62.5227538 104.0408650  72.9465753  63.5731009 104.2910681  73.0955431
  61.8246253 105.1995923  72.2179954  62.1814832 105.2633542  71.1907326
  60.7497504 105.0190242  72.1719079  62.0795923 106.3933108  72.8884565
  61.6353103 107.1317527  72.4219858  61.9464238 103.8680366  74.3493198
  60.7221412 103.7464030  74.4733177  62.8330019 103.9770439  75.4064426
  63.8116093 104.2419101  75.2964134  62.4357390 103.7143991  76.8008811
  62.0035797 102.7142125  76.8298472  63.6598725 103.6933552  77.7218129
  64.1181236 104.6634350  77.5358825  63.2352554 103.5819731  79.2315785
  64.1252477 103.5695997  79.8608555  62.6139690 104.4364284  79.4981332
  62.6706916 102.6613543  79.3833737  64.7817290 102.7597155  77.3803352
  65.5750684 102.8575894  78.1214144  64.4133008 101.7343859  77.3757575
  65.1741491 103.0074155  76.3942925  61.2722482 104.6236632  77.3032078
  60.3659394 104.0712026  77.9058964  61.2440935 105.9840800  77.0090490
  62.2794212 106.8318929  76.5442848  62.3026435 106.8769334  75.4561386
  63.2589395 106.4834037  76.8711062  61.9346748 108.1805140  77.1520486
  62.4145410 109.0066269  76.6279418  62.2311623 108.2524137  78.1988230
  60.3972753 108.1809353  76.9723504  60.1082936 108.4295082  75.9512661
  59.9135511 108.9073574  77.6254192  60.0260720 106.7924225  77.3244900
  59.7623099 106.6656658  78.3753926  58.7309025 106.3474703  76.5997889
  57.5839795 106.4293921  77.1000192  58.8078378 105.7730884  75.4187574
  59.6713021 105.7451139  74.8764467  57.6726316 105.1042353  74.7369303
  56.8220630 105.7856374  74.7761893  57.9750564 104.8482290  73.1500941
  58.7099878 104.0517449  73.0361211  57.0676165 104.5192237  72.6453206
  58.4995224 106.1466020  72.5001334  59.4314760 106.4302248  72.9877753
  58.7341906 105.9444593  71.4560668  57.5329290 107.3266651  72.5653831
  56.3516220 107.2466263  72.2538619  58.0244279 108.4612133  72.8078997
  57.2423797 103.8255461  75.4730609  56.0946446 103.4173220  75.4208761
  58.1592007 103.1416809  76.1361767  59.1321256 103.4462667  76.1707403
  57.9327737 101.8875244  76.8961315  57.1479986 101.3364586  76.3795469
  59.2116522 101.0721199  76.9302953  60.0080718 101.7247878  77.2876712
  59.0367716  99.8282221  77.8985209  59.9594350  99.2482342  77.9161081
  58.8103649 100.1802168  78.9049293  58.2208867  99.2000308  77.5411463
  59.5725815 100.5584605  75.5526698  58.7702360  99.8876359  75.2461782
  59.5455724 101.4150809  74.8797790  60.8791685  99.8319469  75.2858209
  60.9319317  99.5523495  74.2339861  61.7155406 100.4857110  75.5301101
  60.9283193  98.9347190  75.9020126  57.4361510 102.1397756  78.3257096
  56.5096514 101.4322359  78.7623867  57.9271581 103.2515220  78.9816554
  58.6055663 103.8590828  78.5223101  57.6193538 103.7320134  80.3084714
  57.8720351 102.9475322  81.0214752  58.4790804 104.9491938  80.6318658
  59.4750063 104.8351884  80.2019454  58.0444535 105.8474988  80.1952040
  58.5647741 105.0783436  82.1018025  57.6028158 105.3836017  82.5152112
  58.8172116 104.1209866  82.5564889  59.6417286 106.1236624  82.4153671
  59.1999587 107.3036860  82.3302627  60.7961969 105.9564608  82.8632146
  56.0490180 103.9817896  80.5387284  55.4071838 103.2444921  81.3327374
  55.4590601 104.9405148  79.7616585  56.0165727 105.5108547  79.1260069
  54.0621949 105.2935747  79.7024014  53.5562348 105.3740636  80.6647241
  54.0795470 106.6399480  79.0517613  53.0592149 107.0108771  78.9535873
  54.6597686 107.3326671  79.6629094  54.5319426 106.5607822  78.0640989
  53.2325629 104.2234805  79.0946553  52.0531564 104.1506881  79.2674252
  53.8153138 103.3003686  78.3473644  54.7885772 103.3425005  78.0426821
  53.0817348 102.1090365  77.8849462  52.1688560 102.4994970  77.4357091
  53.7758287 101.2998212  76.7690114  53.8653305 101.9248405  75.8808345
  54.7885347 101.0524499  77.0881024  53.0080879  99.9488236  76.3815190
  52.6759442  99.3656789  77.2388502  51.7380373 100.3609799  75.5543142
  51.1840774  99.4672838  75.2689152  51.1010733 101.0053318  76.1612742
  52.0472213 100.8986580  74.6583742  53.9865686  99.1119602  75.5751933
  53.5108248  98.1762445  75.2847350  54.2852408  99.6607257  74.6820050
  54.8678533  98.8977012  76.1811588  52.7631821 101.1997493  79.0540599
  51.6470664 100.6264387  79.1831281  53.7173358 101.0598069  79.9667439
  54.6053464 101.5616510  79.9360099  53.5781109 100.1509969  81.1274138
  53.1456392  99.2032837  80.8078423  54.9993097  99.8615459  81.7508746
  55.5467068 100.7997950  81.8414995  54.9914811  99.2262760  83.1736929
  56.0172971  99.0685076  83.5070827  54.4823911  99.8955085  83.8668979
  54.4692071  98.2695583  83.1407979  55.5721888  98.7479298  80.7944145
  56.5688222  98.4597491  81.1278672  54.9162168  97.8774767  80.8142667
  55.6285532  99.1368514  79.7777277  52.6573310 100.7883993  82.1514365
  51.7852306 100.0624687  82.6214529  52.7553512 102.0855862  82.3839947
  53.4934982 102.6497088  81.9637441  51.8625501 102.8851368  83.2427776
  51.7229329 102.4611812  84.2374056  52.5331935 104.2113912  83.3223434
  51.9409901 104.8815743  83.9442443  53.5247129 104.0926099  83.7597463
  52.6269621 104.6325910  82.3221198  50.4333021 102.9344493  82.6843303
  49.5239605 103.0668752  83.5117904  50.2507419 102.8615692  81.3488093
  51.0089367 102.7507021  80.6751245  48.9159550 102.9388171  80.7541029
  48.4314376 103.7812181  81.2471834  48.9089000 103.2422759  79.2424201
  47.8806802 103.2816552  78.8844489  49.3935176 104.2019876  79.0616189
  49.4487637 102.4583544  78.7113274  48.1245917 101.6022557  81.0071638
  47.0428870 101.5525992  81.5678732  48.7226588 100.4146294  80.6737142
  49.6443205 100.3725881  80.2403262  48.1191695  99.0573978  80.8948206
  47.1805697  99.1068167  80.3401556  48.7835195  97.8371564  80.1940989
  48.7566077  98.0262166  79.1201976  50.2266798  97.6551749  80.8213022
  50.7238244  96.8056961  80.3515554  50.8138457  98.5570401  80.6518874
  50.1380420  97.4768105  81.8925793  48.0577759  96.4723298  80.5555163
  48.5552392  95.6487231  80.0434312  48.1033014  96.3115953  81.6329080
  47.0151849  96.5202973  80.2388696  47.8085101  98.8241139  82.3738687
  46.7311875  98.3062361  82.7446687  48.6585710  99.2962146  83.3544494
  49.5218816  99.8115159  83.1834948  48.3293920  99.0596447  84.7861665
  48.0963532  97.9939247  84.7910405  49.4481294  99.1595454  85.8016341
  48.9720464  99.0747968  86.7778092  50.4640550  98.0525514  85.5733683
  51.2626953  98.1346219  86.3104281  49.9748607  97.0831983  85.6763228
  50.8824699  98.1428771  84.5721075  50.2234197 100.5278880  85.7330661
  51.0117713 100.5370606  86.4854241  50.6642279 100.6473386  84.7436068
  49.5302343 101.3480477  85.9241995  47.1156065  99.8787850  85.2254601
  46.3110964  99.3713202  85.9830338  46.9794258 101.1092596  84.7638336
  47.6920171 101.5335251  84.1706064  45.8821248 101.9973503  85.0010648
  45.7452955 102.1102821  86.0765950  46.1754702 103.4532159  84.5779904
  47.2329307 103.6668720  84.7334942  45.9817643 103.5648672  83.5113428
  45.3301074 104.4800656  85.3570067  45.2550681 105.3963743  84.7707266
  44.3177991 104.0920201  85.4737522  45.8826568 104.8072269  86.7026771
  46.5497248 104.0012229  87.3842730  45.7598085 105.9631145  87.1310837
  44.5302030 101.3663017  84.5077667  43.5160758 101.4221431  85.2162614
  44.6847467 100.7879883  83.2487449  45.5868256 100.6003718  82.8110684
  43.5139445 100.3938993  82.4373275  42.6961602 101.1005103  82.5762044
  43.8685259 100.4441501  80.9419480  44.0953005 101.4721372  80.6567082
  44.7697916  99.8585954  80.7621291  42.7496558  99.9214047  80.0848734
  43.1065359  99.7520220  79.0689496  42.4062481  98.9608935  80.4659971
  41.5947550 100.9214035  80.0723531  41.0986750 100.9227681  81.0430851
  41.9800194 101.9278554  79.9091387  40.6536933 100.5944496  79.0489328
  40.8226912 101.0292641  78.1424120  39.6009537  99.8132553  79.1126187
  39.2537267  99.1543292  80.1766083  39.8110661  99.2286316  81.0272792
  38.4232771  98.5624196  80.1614303  38.8929679  99.7892423  78.0409441
  39.1680699 100.3493281  77.2348723  38.0545323  99.2094498  77.9969495
  42.9809538  99.0142766  82.9165726  41.7930924  98.7850764  82.8950202
  43.8583753  98.1038011  83.3643180  44.8590236  98.2563445  83.4916152
  43.3588809  96.7465336  83.7150048  42.3018996  96.9467792  83.8912721
  43.6282178  95.7914644  82.5889628  44.7012075  95.7979318  82.3982922
  43.3728294  94.7905213  82.9353898  42.9405747  96.0087131  81.2973793
  41.5536259  96.0589554  81.2100306  40.9646907  96.0123000  82.1147474
  40.9155315  96.1650931  79.9932285  39.8446338  96.0441103  79.9268488
  41.6837892  96.4361226  78.8222323  41.0684869  96.6802532  77.6547100
  40.0976009  96.6487233  77.7847529  43.0801381  96.4728609  78.9039209
  43.6674947  96.6825800  78.0222633  43.7342947  96.2288192  80.1740851
  44.8116184  96.2168617  80.2479192  43.8174077  96.0988818  84.9897374
  43.2647840  95.1633045  85.5653989  44.8660838  96.6802545  85.5812002
  45.2520823  97.5438585  85.2001329  45.6227438  96.2492727  86.7878320
  45.8433655  97.1130641  87.4132314  45.0124712  95.5713221  87.3851514
  46.9473938  95.5417890  86.3759396  47.3947025  95.5529637  85.1985361
  47.6091725  94.8412190  87.3520465  47.2382689  94.8333955  88.6998878
  46.2278513  94.4485274  88.8412164  47.2619226  95.8319365  89.1343131
  48.3211767  93.8896065  89.3403806  47.9619563  92.8615461  89.3925194
  48.5560135  94.1980584  90.3585153  49.5298682  93.9943466  88.4519211
  50.1079060  93.0702252  88.4487638  50.2004752  94.7896432  88.7777180
  48.9448419  94.2819290  87.1126830  49.5219915  95.0286059  86.5654491
  49.0541815  93.1133256  86.1355234  48.3408882  92.1193240  86.3615310
  50.0375585  93.1229236  85.2003371  50.8605121  93.7249268  85.2403330
  49.9828939  92.2317642  84.0174484  48.9135071  92.1025100  83.8462579
  50.5919337  92.8518169  82.7594435  49.8987435  92.3319611  82.0973798
  50.4929936  94.3470949  82.6221537  50.9619311  94.6583807  81.6892894
  49.4442146  94.6438367  82.6179266  51.0020504  94.8235851  83.4609214
  51.9911693  92.4878807  82.3224687  52.2395393  93.0305945  81.4108668
  52.6982781  92.7537698  83.1085051  52.0452286  91.4161835  82.1326224
  50.5861040  90.8308467  84.2606949  51.7028098  90.6654801  84.7291487
  49.7513677  89.7736633  84.1418059  48.7679181  89.8812842  83.8957621
  50.1337622  88.3849949  84.3447231  50.7562256  88.3086064  85.2358557
  48.8505759  87.5893440  84.5141176  48.2691011  87.6800272  83.5969543
  49.1123977  86.5361857  84.6224139  47.9738767  87.9782179  85.6685683
  48.1432909  87.3903608  86.7670271  47.0273350  88.7825582  85.5156156
  51.0085703  87.8316417  83.2490603  51.7988319  86.9523219  83.5621116
  50.8601996  88.3904826  82.0237424  50.2756692  89.2186253  81.9113015
  51.4473084  87.9734285  80.7098763  52.3200346  87.3608658  80.9426892
  50.4336911  87.1154136  79.8730301  49.5716804  87.7475276  79.6630628
  51.0450021  86.6956295  78.4998108  50.3182728  86.1032151  77.9442007
  51.2993012  87.5879826  77.9268092  51.9454493  86.1038083  78.6677289
  49.8983376  85.9031588  80.6686173  49.2018838  85.3395640  80.0485803
  50.7304549  85.2599736  80.9550882  49.3864105  86.2545573  81.5642884
  51.9170172  89.1981958  79.8685812  51.1705540  90.1411012  79.7061273
  53.1176140  89.0055504  79.2985196  53.7006293  88.2134548  79.5662838
  53.7721846  89.8332297  78.2594945  53.0923484  90.6060609  77.8997270
  54.9377550  90.7196485  78.7723153  54.4978357  91.6018899  79.2359890
  55.4476318  90.1651540  79.5604096  56.0023781  91.2038446  77.7956942
  56.2783984  90.2907469  77.2677866  55.4745333  92.2739970  76.7818566
  56.2839536  92.5747523  76.1167656  54.6604994  91.8484210  76.1948004
  55.1108404  93.1447033  77.3277220  57.2268264  91.7909107  78.4662183
  57.9389572  92.1120265  77.7072114  56.9326648  92.6471691  79.0742582
  57.6907963  91.0364131  79.1023906  54.1259851  88.8686877  77.1094280
  54.8988823  87.8934032  77.3317970  53.6784503  89.1667350  75.8989283
  52.9229463  89.8109511  75.6636661  54.3731969  88.4690850  74.7596963
  55.0992846  87.7265823  75.0870913  53.3124697  87.7461363  73.9469281
  52.6024962  88.5563144  73.7779956  53.7407878  87.2521577  72.5882609
  52.9024517  86.7531572  72.1020970  54.0628710  88.0954634  71.9790426
  54.5653992  86.5488792  72.7007966  52.5828547  86.5910253  74.7139481
  51.8429626  86.1295488  74.0598088  53.3120901  85.8407314  75.0218909
  52.0850927  86.9959749  75.5951404  55.1635171  89.5826353  73.9214192
  54.5629952  90.5483469  73.4276241  56.5056441  89.4337622  73.7592525
  56.9984798  88.6691777  74.2196322  57.3916152  90.2268334  72.9990142
  57.0861167  91.2727489  72.9678275  58.7871086  90.1187638  73.6576326
  59.0736804  89.0697652  73.7299688  59.5270372  90.6078742  73.0223959
  58.8131686  90.7377025  75.0202395  58.5980558  91.9152616  75.1422402
  59.0830711  90.0093070  76.0643744  59.1135845  90.4359907  76.9903178
  59.2654249  89.0106259  75.9566752  57.4160826  89.6829302  71.5739681
  58.2099356  88.9189797  71.1622387  56.4236135  90.0231891  70.7504087
  55.6505729  90.6043212  71.0759217  56.2647510  89.6579229  69.3323603
  56.6354894  88.6522997  69.1324382  54.7531076  89.7312500  69.0485114
  54.2689365  88.8454210  69.4559072  54.3331981  90.5927541  69.5686082
  54.4318431  89.8394530  67.5495400  54.5879207  88.9298967  66.7134340
  53.9870162  90.9943485  67.1113730  53.7831623  91.1194563  66.1199979
  53.8444934  91.7672063  67.7629098  57.1350030  90.5544102  68.3813865
  57.6047956  89.9749140  67.4007148  57.2668143  91.8412914  68.6159321
  56.9673657  92.2753806  69.4886005  57.8698736  92.8259471  67.6314411
  57.2908103  92.8379817  66.7082304  57.7960856  94.2588649  68.2325275
  58.2279657  94.9704262  67.5287731  56.7544003  94.5199740  68.4200503
  58.3529465  94.2900067  69.1684213  59.2156839  92.4113516  67.2152113
  60.0106119  92.0159711  68.0342813  59.5141359  92.5774340  65.9243251
  58.8307864  92.8882742  65.2332557  60.8296058  92.3375197  65.3679314
  61.5862453  92.8113765  65.9947348  61.0398285  91.2679681  65.3698803
  60.9246304  92.8507219  64.0163406  59.8375047  93.3318530  63.5129752
  62.0557000  92.6982679  63.3585258  62.8463619  92.2267105  63.7977460
  62.3934723  93.1303795  61.9876001  61.5527737  92.8319053  61.3607428
  62.6542311  94.6085134  62.0589650  61.8782390  95.0656564  62.6732755
  63.6022619  94.7664614  62.5725564  62.7019545  95.3311502  60.7308853
  63.5621276  94.9618273  60.1711569  61.8123052  95.0625447  60.1633634
  62.7886275  96.8209436  60.7905390  62.4800114  97.2285557  59.8280638
  62.0766118  97.1835944  61.5328348  64.1215801  97.3459304  61.1197759
  64.2489909  97.6833898  62.0740026  65.1619085  97.4320662  60.3346979
  65.3286723  96.8131740  59.1495818  64.5965627  96.2031928  58.7855662
  66.1877105  96.9526590  58.6170047  66.1258758  98.2594901  60.6414271
  66.0608203  98.8276080  61.4853345  66.9445782  98.3356878  60.0367824
  63.5989901  92.4895449  61.3575692  64.6553138  92.4590192  61.9820132
  63.6319119  92.1872386  60.0110878  62.5125065  92.2370670  59.1071405
  62.4671826  93.1852981  58.5726189  61.5636592  92.1206184  59.6297354
  62.7789305  91.1011729  58.1908790  62.3133474  91.2648213  57.2192898
  62.3697723  90.1725748  58.5894503  64.2748274  91.0206970  58.0643441
  64.6255268  91.5895504  57.2028362  64.6003543  89.9899833  57.9203630
  64.8515376  91.6136351  59.4042723  65.3549723  90.9094778  60.0672285
  65.9316488  92.6969208  59.0579691  65.6309358  93.8718281  58.9279785
  67.1667220  92.2642376  58.7934632  67.4639119  91.3136388  59.0153846
  68.1957700  93.0276406  58.1960094  67.8186184  93.5141793  57.2965776
  68.5125419  93.8181995  58.8768898  69.3857203  92.1434146  57.8435993
  69.6758432  91.3249267  58.6956523  70.0223114  92.3563481  56.7231476
  69.7954643  93.1239463  56.0921838  71.1328268  91.5138328  56.2510073
  71.8703910  91.4199007  57.0474455  70.7556641  90.5118006  56.0457833
  71.8418357  92.0668406  54.9592806  71.6383917  93.1912018  54.4912814
  72.6149111  91.2096118  54.3094474  72.6857637  90.2378978  54.6141912
  73.4432559  91.4590131  53.1367881  72.8686777  91.2558328  52.2329542
  73.7260230  92.5112921  53.1052976  74.6767789  90.6082757  53.1480508
  74.9153755  89.8949040  54.1080001  75.6942835  90.9077107  52.2801688
  75.5234826  91.4337002  51.4238762  77.1418163  90.5349233  52.4333067
  77.2627316  89.4558323  52.5104765  77.9035560  90.9934879  51.1933385
  78.9561620  90.7279339  51.2922105  77.4892313  90.5059685  50.3099032
  77.8108481  92.0742581  51.0870565  77.6909423  91.1347710  53.7276020
  77.8112950  92.3427249  53.8271951  78.0721621  90.3226584  54.7202598
  78.1078459  89.3055097  54.6507165  78.4799173  90.8628641  56.0208114
  77.6641533  91.4656611  56.4192582  78.7304559  89.6849032  56.9860733
  79.5901845  89.1553925  56.5783931  79.0019281  90.0838316  58.4391916
  79.1648177  89.1883189  59.0374240  79.8884091  90.7172762  58.4828887
  78.1460422  90.6317607  58.8327651  77.4937162  88.9641064  57.0970675
  77.6118408  88.2033194  57.7039059  79.6056845  91.8723384  55.9515359
  79.5655077  92.8754209  56.6645775  80.6198619  91.6478134  55.0688923
  80.5835683  90.8909844  54.3859585  81.8649770  92.4368389  54.9780898
  82.4037827  92.5459959  55.9180617  82.7299346  91.6783531  54.0368180
  83.6780682  92.2004381  53.9139887  82.9130758  90.6803531  54.4345205
  82.2321131  91.5973784  53.0704444  81.5477695  93.9191112  54.6070626
  82.2439951  94.8579959  55.0325347  80.3949909  94.1333028  53.9585285
  79.7665718  93.3542682  53.7585320  79.8457838  95.3941896  53.4486285
  80.6181693  96.1515211  53.3142800  79.1928410  95.0213071  52.0341341
  78.2981416  94.4230290  52.2018342  78.8746419  95.9368687  51.5358868
  80.1374956  94.2554796  51.1136343  80.3017758  93.2664607  51.5404676
  79.6367512  94.1097937  50.1562563  81.5170169  94.9039007  50.8443202
  81.7434313  96.1084046  50.9159847  82.3867764  94.1453235  50.4468856
  78.9156707  96.1346437  54.4542325  78.4345617  97.2043812  54.1199246
  78.6048023  95.5864580  55.6604494  79.2096470  94.9415889  56.1695553
  77.3564967  95.8928128  56.3230910  76.5517264  96.2752899  55.6950305
  76.9216001  94.4711189  56.9461018  76.9287391  93.7282860  56.1477395
  77.6789603  94.1676571  57.6699425  75.5657995  94.4297762  57.6244051
  75.0339104  95.2984487  57.2386746  74.8658201  93.1947241  57.2717120
  73.8944908  93.1743030  57.7637734  74.7270074  93.1511466  56.1916583
  75.4555056  92.3362696  57.5972083  75.5644724  94.6392103  59.1194581
  74.5424393  94.5886864  59.4933292  76.1639591  93.8632668  59.5954764
  75.9866786  95.6173728  59.3498082  77.5969664  97.0135787  57.3276924
  78.3544348  96.9123827  58.3075674  76.8195256  98.1270132  57.1985432
  76.1413224  98.2192059  56.4414528  76.8311456  99.3262019  58.0900797
  77.8512820  99.7102127  58.0729156  75.8283094 100.3248386  57.5530048
  75.8199128 101.2093877  58.1898371  76.1063637 100.6105697  56.5390322
  74.8348207  99.8752032  57.5446283  76.5360778  99.0426024  59.6046560
  75.5847662  98.3564369  59.9360169  77.2081884  99.8092405  60.4939380
  78.0166773 100.3823919  60.2518712  76.8155058  99.8812467  61.9246219
  76.9698531  98.8978100  62.3691520  77.6415459 100.9463579  62.5696141
  77.4366784 101.8895802  62.0650548  77.3093757 101.0582148  63.6017303
  79.2083914 100.7131182  62.5730157  79.7325182  99.9050117  61.7674501
  79.8082969 101.4175573  63.4043778  75.3618232 100.2648553  62.1012325
  74.7040912  99.5697853  62.8642399  74.8075354 101.2410770  61.3830227
  75.3391460 101.8158632  60.7308087  73.4253566 101.5877111  61.4442812
  73.2610845 101.7827964  62.5036968  73.1509876 102.7885542  60.5218272
  73.5512116 102.5712753  59.5319471  72.0724898 102.9094810  60.4110971
  73.7659105 104.1500597  61.0321905  73.4547856 104.9431341  60.3531205
  73.3351818 104.3773169  62.0077914  75.2858438 104.1919680  61.1577673
  75.9345928 103.5076074  60.3009545  75.8476416 104.7123534  62.1646915
  72.4166724 100.4861371  61.0025662  71.3335124 100.3997737  61.6663701
  72.7913405  99.5943542  60.0853165  73.6360839  99.6537543  59.5173692
  71.9596642  98.4432327  59.8489359  70.9000704  98.6926048  59.7940221
  72.4022444  97.8696933  58.4822888  72.2404289  98.6263846  57.7145115
  73.4736641  97.6718081  58.5155637  71.6699647  96.5761096  58.0683362
  71.9046844  95.8265318  58.8239326  70.1643099  96.5450159  58.1183531
  69.8082672  95.5660366  57.7973513  69.8307664  96.7352041  59.1392303
  69.7632103  97.3125391  57.4569091  72.1979847  96.2522062  56.6058617
  71.7218755  95.3422697  56.2399362  71.9568848  97.0802953  55.9401889
  73.2781323  96.1106565  56.6319161  72.0277916  97.4416861  61.0426210
  70.9866289  96.9253928  61.4750323  73.1840577  97.1622496  61.5803357
  74.0592731  97.5674024  61.2456295  73.3643653  96.2591939  62.6966894
  72.9142243  95.2855744  62.5019484  74.8587925  96.0723691  62.9181856
  75.3216725  95.8054331  61.9690780  75.2885077  97.0265520  63.2265973
  75.2152700  95.0392435  63.9291497  75.2460374  95.2828695  65.2912935
  75.0343801  96.2190457  65.7874711  75.5851293  94.1485923  65.8609899
  75.6877562  94.0650165  66.8717860  75.7898879  93.0983128  65.0343250
  76.1363360  91.7481493  65.1021341  76.2326754  91.2829296  66.0723543
  76.3546284  90.9980264  63.9906678  76.7484392  90.0003166  64.1137411
  76.0940307  91.4565083  62.6999420  76.1509919  90.8184244  61.8301067
  75.7450062  92.8454380  62.6223578  75.5943334  93.2816664  61.6457041
  75.5871600  93.6694510  63.7524114  72.6997988  96.8500634  63.9032124
  71.7875016  96.1496052  64.4350217  73.0828694  98.0570954  64.3454472
  73.7581736  98.6580211  63.8722692  72.5123749  98.6233307  65.6261028
  72.7969812  97.9672289  66.4489270  73.0956717  99.9691764  65.8955915
  72.9788835 100.5719916  64.9953164  72.4984273 100.4426682  66.6751412
  74.6314640 100.0388373  66.3402424  75.1423968  99.1942359  65.8777133
  75.1892739 101.3922759  65.8697948  76.2371546 101.4748008  66.1572904
  75.1035803 101.4646045  64.7854816  74.6226127 102.2002803  66.3323097
  74.8673949  99.8764188  67.8134484  75.9356814  99.9376298  68.0198370
  74.3471496 100.6666673  68.3547433  74.4899165  98.9057296  68.1374092
  70.9838931  98.6359010  65.6154041  70.4411355  98.2282361  66.6233528
  70.2461571  99.1362571  64.6550712  70.6041559  99.4586354  63.7559500
  68.7982258  99.2686849  64.8281926  68.5125959  99.7400709  65.7679951
  68.3548621 100.0882581  63.6356737  68.8500425 101.0585668  63.6331396
  68.6252793  99.5886356  62.7064671  66.8742282 100.2562521  63.7280821
  66.4749064 101.1553994  64.5331090  66.0508376  99.6677891  62.9737260
  68.1648943  97.9017053  64.8248521  67.2037547  97.7809839  65.5866282
  68.5154141  96.9760067  63.9752676  69.1307134  97.1922949  63.1909652
  68.1210550  95.5469536  63.9825604  67.0665136  95.5196787  63.7093854
  68.8540603  94.7578509  62.9694818  69.8929168  94.9261451  63.2574061
  68.6744006  93.2546114  62.9870981  69.2687344  92.8075272  62.1906912
  69.0014166  92.8609784  63.9497276  67.6230463  93.0121464  62.8339941
  68.5508321  95.2522987  61.5726801  69.1028105  94.6548032  60.8472975
  67.4817969  95.1618929  61.3785836  68.8490996  96.2977464  61.4847443
  68.2445365  94.9222257  65.3699167  67.3039492  94.2496857  65.8904900
  69.3478999  95.2182809  66.0407091  70.1109504  95.7579203  65.6336263
  69.6057271  94.8044094  67.4569070  69.3188161  93.7541454  67.5018796
  71.0840269  95.0249087  67.8126118  71.3145965  96.0738852  67.6230122
  71.4843639  94.8900362  69.2719314  72.5539465  95.0725209  69.3736635
  70.9348991  95.6181911  69.8693031  71.2524249  93.8849440  69.6218099
  71.8558809  94.0321836  66.9398139  72.9231652  94.1296539  67.1369151
  71.5346744  93.0177573  67.1730854  71.6591678  94.2439079  65.8887346
  68.7747267  95.5893227  68.5002744  68.3381875  95.0258612  69.4594984
  68.5889335  96.8780973  68.2647202  69.0675500  97.3555497  67.5006190
  67.7104494  97.7849675  69.0219673  68.0817420  97.7775313  70.0469237
  67.7649442  99.1914746  68.4682516  68.7992268  99.4510656  68.2436517
  67.2147632  99.2302786  67.5278883  67.1798959 100.2266115  69.4440488
  66.7003692 101.0103255  68.8585854  66.3978712  99.7399792  70.0269617
  68.1730986 100.8990787  70.4326722  69.2179975 100.3038910  70.7505949
  67.8321689 101.9799916  70.9438818  66.2451181  97.3117766  69.0213184
  65.5626718  97.3699818  70.0410174  65.8061195  96.6699443  67.9574732
  66.4478810  96.4914501  67.1849002  64.4779512  96.1237580  67.6432593
  63.8305922  96.7799862  68.2258903  64.1191084  96.1788700  66.1546910
  64.7511991  95.3662273  65.7954596  62.5902795  96.0185218  65.9083463
  62.3879813  96.0642633  64.8382275  62.2574728  95.0573299  66.2989122
  62.0544259  96.8214856  66.4136453  64.4111541  97.3880952  65.4317818
  65.3740377  97.5626608  65.4619973  64.2793784  94.6729905  68.0593213
  63.4868114  94.4596549  68.9696770  64.9912219  93.7076606  67.4472478
  65.6578341  93.8659661  66.6913884  64.8369493  92.3342051  67.8511303
  63.7615951  92.1612178  67.8947719  65.5496128  91.4460711  66.8293922
  66.5972036  91.7431190  66.7830783  65.5260565  90.4181087  67.1887355
  64.9713651  91.4817815  65.4203289  63.8813218  90.9659557  65.1455447
  65.6552732  92.1623338  64.5556109  65.2971437  92.2873569  63.6086550
  66.5494482  92.5722371  64.8218482  65.3662011  91.9903758  69.2391894
  64.7496770  91.0935773  69.8062516  66.4268215  92.5819880  69.7339957
  66.9081773  93.3555572  69.2753866  67.0288090  92.1744630  71.0253161
  66.5042515  91.2651427  71.3193008  68.5717479  91.8790767  70.8643637
  68.6907630  90.9401530  70.3229880  69.0123872  92.6623551  70.2467077
  69.3567693  91.7905828  72.1712333  69.0951126  92.5921198  72.8626399
  69.0657391  90.4447333  72.7852949  69.6120463  90.3463866  73.7232791
  67.9961252  90.3551951  72.9768834  69.3788818  89.6567677  72.0999710
  70.8845447  91.8432895  71.7897491  71.4883825  91.7830156  72.6967060
  71.1255567  91.0051907  71.1369952  71.0982617  92.7798476  71.2735455
  66.8311890  93.2052378  72.1326403  66.2427627  92.9004482  73.1483370
  67.4068432  94.4561221  72.0658079  67.8761789  94.8279398  71.2398020
  67.3846716  95.3707894  73.2238658  67.7436318  94.8223931  74.0937221
  68.2851593  96.5845924  72.8487588  67.8967041  96.9691165  71.9043575
  68.2401781  97.6625638  73.9150971  68.8796030  98.4933162  73.6195039
  67.2166241  98.0166198  74.0317741  68.5922826  97.2517459  74.8621943
  69.6512526  96.1912193  72.7119574  70.1948761  96.9723783  72.4748073
  65.9840448  95.8658291  73.6276903  65.7823081  96.1263889  74.8042106
  65.0187341  95.9143718  72.6954200  65.2593822  95.8146668  71.7095319
  63.5809233  96.0964802  72.8574773  63.4210701  97.0435795  73.3738048
  63.1436167  96.1977604  71.8636251  62.8017724  95.0247061  73.6017119
  62.0104841  95.3806106  74.3888889  63.0831339  93.7378432  73.4278481
  63.6429082  93.4063093  72.6418221  62.6429973  92.6445720  74.3123547
  61.5548319  92.6215555  74.2475359  63.0323426  91.2050436  73.8807494
  64.1183717  91.1408912  73.9575687  62.4395082  90.0727001  74.8030810
  62.7586279  89.0979000  74.4340452  62.7982954  90.2086904  75.8223392
  61.3512470  90.1261267  74.7911152  62.5243566  90.9725254  72.4573438
  62.7904834  89.9646495  72.1365236  61.4413230  91.0880837  72.4341385
  62.9818880  91.6999088  71.7849210  63.1070984  92.9521736  75.7220275
  62.2489083  93.0176610  76.6308434  64.4166609  93.1263270  75.9782045
  65.1185388  93.0489962  75.2424414  65.0095391  93.4351066  77.2714468
  64.7415504  92.6105085  77.9334362  66.5845557  93.4713156  77.1776031
  66.9689915  92.4558970  77.2686216  66.8719454  93.8347407  76.1904165
  67.2603319  94.3672240  78.2643103  67.3235610  93.9164696  79.5716173
  67.0265181  92.9026300  79.7996189  67.7803341  94.7840679  80.6415255
  67.8151679  94.4217513  81.6584577  68.1690366  96.0698926  80.3509807
  68.4195233  96.7586234  81.1427858  68.2338605  96.4739349  78.9971503
  68.6369214  97.4452317  78.7495712  67.7854065  95.6375037  77.9806219
  67.8432619  95.9714762  76.9555463  64.4034965  94.6674396  77.9793823
  64.0033870  94.4641980  79.0690846  64.3101095  95.8692430  77.3388601
  64.6639578  96.0128899  76.3935993  63.6956003  97.0966470  77.9216556
  64.1839925  97.3630438  78.8586053  63.8974390  98.2156016  76.8987999
  63.5450048  97.8521938  75.9326913  63.2507184  99.0459888  77.1811607
  65.3084589  98.7662980  76.7042101  65.6531081  99.1978321  77.6437255
  65.9818179  97.9428754  76.4639312  65.4047431  99.8120574  75.6192038
  65.2998587  99.3332183  74.6447447  64.5792715 100.5159071  75.7194894
  66.6834227 100.5440142  75.6721531  67.1133360 100.6649134  76.5892872
  67.3348594 101.0670767  74.6133099  66.9056722 100.8853679  73.3443426
  66.0637451 100.3378600  73.1638323  67.4232024 101.2960823  72.5667963
  68.3829046 101.8561682  74.8022277  68.6974644 102.0687701  75.7490458
  68.8749879 102.2507733  74.0014663  62.2724658  96.9013885  78.3378424
  61.8197553  97.2737648  79.3901000  61.4036555  96.2631229  77.4987174
  61.6845322  95.9075801  76.5853114  59.9457578  96.0120338  77.8119116
  59.4846542  96.9023108  78.2396875  59.2057306  95.7129270  76.4754073
  59.6948947  94.8188975  76.0874501  57.7473547  95.4590523  76.6897025
  57.2691417  95.2540273  75.7318747  57.6210886  94.6001633  77.3494952
  57.2876832  96.3362084  77.1438373  59.3375182  96.8377831  75.4424510
  58.7980203  96.5640805  74.5344984  58.9168864  97.7567743  75.8502637
  60.3893991  96.9947279  75.2055205  59.7479068  94.9582216  78.9578387
  59.0737809  95.2513046  79.9420244  60.2830209  93.7408649  78.8572925
  60.7284631  93.3957087  78.0073793  60.2879731  92.7554303  79.9809398
  59.2438654  92.5946150  80.2508036  61.0185928  91.4568147  79.5021073
  62.0730965  91.7096427  79.3907257  60.9643035  90.3216841  80.5458075
  61.4877131  89.4475347  80.1576910  61.4423841  90.6523995  81.4673048
  59.9249749  90.0635560  80.7470536  60.5462481  91.0477002  78.2657296
  61.0571852  91.4916535  77.5572899  61.0479480  93.2456341  81.2305591
  60.5872275  92.8889886  82.3118012  62.0818128  94.0806214  81.1106055
  62.5627264  94.2451161  80.2273187  62.6529259  94.8718428  82.2636396
  63.0204516  94.1936022  83.0330762  63.7894746  95.7260865  81.7122788
  64.5466450  95.0903412  81.2536473  63.4143803  96.3880949  80.9310003
  64.4388080  96.5882548  82.8975172  63.6488395  97.1635971  83.3812039
  64.8381618  95.9039093  83.6456066  65.5424282  97.5411181  82.4775029
  66.4792305  96.9881899  82.4080908  65.3221857  97.9217763  81.4807991
  65.7282866  98.6972268  83.4094511  64.8512689  99.3452596  83.3912738
  65.8430782  98.3445271  84.4350587  66.8998950  99.4255653  82.9938243
  67.0483917 100.2368189  83.6291615  67.7295344  98.7993388  83.0309696
  66.7676198  99.7683620  82.0209164  61.5727541  95.7569040  82.9426473
  61.4249553  95.5733196  84.1534691  60.9210577  96.6056553  82.1871435
  61.0343501  96.6188754  81.1737156  59.9558297  97.6373741  82.6645365
  60.3480008  98.1425338  83.5481685  59.8225865  98.7749807  81.6401872
  60.8160265  99.0823774  81.3133352  59.2973449  98.4043064  80.7598618
  59.0671834 100.0081243  82.2049278  58.6284682 100.5351336  81.3575158
  58.2410197  99.6335092  82.8089337  59.7896747 101.0056679  83.0173305
  60.9728982 101.1794595  82.9864007  59.1570599 101.6775278  83.8992912
  58.1453560 101.5819581  83.9857129  59.6635570 102.3103904  84.5186800
  58.6667939  97.0097065  83.2057029  58.1563505  97.4378199  84.2263965
  58.1817381  95.9398304  82.5509655  58.4782623  95.7236302  81.5999593
  57.2259149  94.9810762  83.0479951  56.3038148  95.5485128  83.1670796
  56.7991126  93.8654975  82.0564034  57.6871065  93.4397296  81.5883536
  56.0599835  92.6376218  82.6954164  55.8074346  91.9193461  81.9162937
  56.7109120  92.1624555  83.4297849  55.1478042  92.9768659  83.1863944
  55.7980258  94.5905892  81.1287698  55.4252625  93.8935157  80.3791765
  54.9624877  94.9688384  81.7204738  56.2977788  95.4233234  80.6339661
  57.6267899  94.4551197  84.4043825  56.8111888  94.5787019  85.3472008
  58.7674992  93.8230480  84.5453563  59.4012110  93.5768276  83.7848815
  59.2130666  93.4095635  85.9172882  58.3839264  92.7935500  86.2640706
  60.5135066  92.4484965  85.9676851  61.3580933  93.0011741  85.5571613
  60.7434985  92.2468139  87.0142155  60.4207969  91.0762598  85.2194242
  60.1051004  91.2796872  84.1960601  61.7568262  90.3608141  85.1051257
  61.6197934  89.4171895  84.5766878  62.4583107  90.9868540  84.5555417
  62.1501606  90.1632813  86.1029633  59.4060239  90.1995946  85.9247523
  59.3331237  89.2409899  85.4116641  59.7203673  90.0359870  86.9562128
  58.4326150  90.6901996  85.9150141  59.3705719  94.6096749  86.8983268
  59.1195121  94.4906842  88.0834804  59.9390809  95.7191332  86.4782387
  60.1942069  95.9014446  85.5070171  60.2574266  96.8136685  87.4164979
  60.6586712  96.4873195  88.3766813  61.3257359  97.6569637  86.6231340
  62.2232399  97.0515414  86.4948236  60.9370840  97.8645528  85.6270128
  61.7231851  98.9985567  87.2882154  62.1289476  99.6748465  86.5366824
  60.8369756  99.4785725  87.7033126  62.7300589  98.7856464  88.3692332
  62.5016459  97.8936555  88.9528073  63.7289929  98.6476806  87.9561310
  62.6533682 100.0690392  89.2466308  63.3178468 100.8303711  88.8373094
  61.6430617 100.4757195  89.2116892  63.0360476  99.7825243  90.6847656
  62.9740636 100.6589437  91.2415897  62.3857273  99.0743703  91.0818128
  64.0084441  99.4178055  90.7194366  58.9932203  97.5807816  87.8495532
  58.9486458  98.0366805  89.0101757  57.9643678  97.8084359  86.9972986
  57.9145497  97.4064797  86.0618744  56.8062885  98.6634254  87.3385073
  56.6319308  98.5538386  88.4084639  57.1952639 100.0493666  86.8952714
  56.3832014 100.7427515  87.1158387  58.0948510 100.3607269  87.4269705
  57.3896541 100.0465579  85.8226808  55.4298701  98.2766616  86.7794375
  54.4052340  98.8991691  87.0204711  55.3742998  97.1880840  85.9749789
  56.2241211  96.7017572  85.6879718  54.1974826  96.5724597  85.4263141
  53.4613218  97.3491896  85.2212507  54.4553029  96.1182615  84.4698321
  53.5237480  95.4614120  86.3542713  52.8050211  94.5528056  85.8494902
  53.8882889  95.4806648  87.6263878  54.6884747  96.0263470  87.9466168
  53.2309601  94.7550110  88.7271236  53.5882423  95.1770627  89.6673404
  52.1615109  94.9577737  88.6715479  53.4169114  93.2440768  88.7921781
  53.0084232  92.7553793  89.7949853  54.0811304  92.6076884  87.8818458
  54.5667357  93.1179887  87.1450974  54.2661335  91.1030392  87.7238945
  53.3647641  90.4977853  87.8219036  54.7498910  90.8364717  86.2868648
  53.9992511  91.1724872  85.5712760  55.6585190  91.4050548  86.0856057
  55.0211153  89.3156584  86.0996796  55.6214935  88.9700807  86.9415537
  54.0673576  88.7894312  86.1537541  55.8459809  88.8254838  84.5877425
  54.5899236  89.2694612  83.3826944  54.9460609  89.0288480  82.3823802
  53.6771128  88.7121369  83.5876606  54.3862187  90.3377783  83.4476858
  55.1966722  90.6919828  88.8468889  55.0371729  89.6199199  89.4060911
  56.3590261  91.3695001  89.0385886  56.6320450  92.1717010  88.4707960
  57.3119812  91.0373965  90.0439312  57.2851780  89.9484864  90.0840631
  58.7656678  91.5273328  89.6309958  58.9182375  91.3750728  88.5629179
  58.8626078  92.5970382  89.8173368  59.8786986  90.7243357  90.4632338
  59.5847911  90.6297413  91.5081488  60.0637627  89.3434261  89.8912469
  60.8208914  88.8107937  90.4651718  59.1208137  88.7995657  89.9428234
  60.3824304  89.4199608  88.8519687  61.1474068  91.4777899  90.3020747
  61.9427591  90.9738815  90.8510419  61.4087895  91.5269087  89.2452812
  61.0217474  92.4877147  90.6926137  56.9658241  91.4507754  91.4735721
  57.2283589  90.8017878  92.4821387  56.2109556  92.5824781  91.5213035
  56.0545261  93.1672872  90.6995035  55.5386701  93.1009414  92.7291549
  56.2601136  93.1272950  93.5459032  55.0721081  94.5630939  92.5420473
  55.7974239  95.1155100  91.9451492  54.1262605  94.5880772  92.0000066
  54.9096898  95.2181983  93.9074793  54.3886094  96.1696048  93.7911486
  54.2831864  94.5867829  94.5380259  56.2052355  95.4494111  94.5801292
  55.9845979  95.9117186  95.7535460  57.2912803  95.4175018  93.9634448
  54.4225692  92.1657709  93.1512186  54.2532316  92.0163752  94.2997249
  53.6412715  91.5248316  92.2352536  53.6849494  91.7339498  91.2375348
  52.6714224  90.4870307  92.5578415  52.0372582  90.7225092  93.4122013
  51.5813427  90.3397324  91.5117600  51.0379430  91.2800071  91.4102594
  52.0283232  90.1233566  90.5416791  50.6458166  89.2636930  91.8796880
  51.1936374  88.3415145  92.0763410  50.1180089  89.5225070  92.7977405
  49.6275462  89.0450994  90.7192501  48.9805477  88.2092246  90.9822027
  48.9942804  89.9289402  90.6464775  50.2060589  88.7849166  89.4069627
  50.7547572  87.9282878  89.3348566  50.1237915  89.4882854  88.3133530
  51.0163871  89.3410738  87.4393423  51.7801493  88.6830016  87.5951764
  50.9768770  89.8792637  86.5746293  49.1450437  90.3067258  88.1440919
  48.4322703  90.4055437  88.8675835  49.0820758  90.8570243  87.2881605
  53.5223850  89.2463237  92.9355509  53.2295745  88.6212392  93.9260586
  54.5298332  88.9488684  92.1262687  54.7248998  89.4643059  91.2670381
  55.4519157  87.8678871  92.3715711  56.4749378  88.2302973  92.2627659
  55.3439583  87.5216477  93.3989535  55.2261078  86.7395752  91.4428451
  55.9732180  85.7302665  91.5428076  54.2552935  86.8830988  90.5592918
  53.7665873  87.7702877  90.4430764  53.7520153  85.8635815  89.6603805
  54.5474637  85.1221267  89.5867494  52.4805070  85.2393515  90.2303039
  52.2805410  84.3986075  89.5644180  52.6212947  84.7611215  91.6996595
  51.6780763  84.3284445  92.0344889  53.4074931  84.0079316  91.7637155
  52.8775225  85.6081242  92.3350261  51.4146079  86.2091316  90.2877805
  50.6085912  85.7886552  90.6545758  53.4891353  86.3518775  88.2349925
  53.0639623  87.5416267  88.1606564  53.6982853  85.4493208  87.2020203
  53.9973337  84.4837399  87.3347784  53.4907359  85.8483082  85.7725706
  52.4245780  85.9781537  85.5858261  53.9657286  86.8133575  85.5949114
  54.0605487  84.8091857  84.7906094  54.8021505  83.8742976  85.0591816
  53.8379268  84.9979507  83.4652335  53.1910902  85.7147817  83.1355493
  54.4361846  84.2672796  82.3713722  55.2514176  83.7109169  82.8325995
  53.4440325  83.2520782  81.6989421  52.6619064  83.8178578  81.1935985
  53.9851691  82.6988706  80.9306755  52.7548984  82.2069785  82.6752078
  52.4476517  82.6628894  83.6155002  51.8649914  81.7573354  82.2339805
  53.8691232  81.2004021  82.8651998  54.1061843  80.7092257  81.9209923
  54.7785633  81.6974518  83.2020238  53.4218752  80.2166410  83.8598426
  53.1576412  79.3145182  83.4632283  53.2980827  80.2843233  85.1794886
  53.8634507  81.2643286  85.8573599  54.4025072  81.9778895  85.3674518
  53.7620759  81.3074473  86.8717420  52.5578960  79.3921374  85.7265434
  52.1035263  78.6831048  85.1502111  52.4223953  79.3907944  86.7373780
  55.0156959  85.1834520  81.2872242  54.2505326  86.0689258  80.9104296
  56.1593116  84.8581404  80.7625706  56.6811496  84.0231533  81.0319599
  56.8357993  85.6780837  79.7032527  56.0666808  86.3163859  79.2682815
  57.9287736  86.6582555  80.3274252  58.5469497  85.8865944  80.7856287
  58.7516138  87.3943101  79.3446165  59.4624091  88.0326411  79.8698493
  59.2931540  86.6844087  78.7190135  58.1066931  88.0098884  78.7179438
  57.5643827  87.5418123  81.5485708  57.1693158  88.4925325  81.1921128
  56.7667682  87.0575319  82.1118768  58.7593971  87.8170577  82.5014199
  58.4275958  88.4409325  83.3303651  59.1412446  86.8722469  82.8878667
  59.5502255  88.3300548  81.9538396  57.3283333  84.8680377  78.5180726
  58.0537881  83.8862017  78.6466585  56.8623815  85.2472869  77.2799854
  56.2873810  86.0819055  77.1618660  57.0933038  84.5784258  76.0430639
  57.8583621  83.8347673  76.2674203  55.8675007  83.7454290  75.5010011
  55.2329212  84.4531842  74.9661624  56.4304497  82.5922093  74.5985867
  55.6035304  81.9978567  74.2088055  56.9925266  83.0203356  73.7687871
  57.0879199  81.9543373  75.1911347  55.0252744  83.1338846  76.5302252
  54.2113647  82.5846505  76.0555907  55.6245686  82.4486030  77.1304465
  54.6117787  83.9120718  77.1714053  57.6372562  85.5278872  74.9843992
  56.8938883  86.3829861  74.3975134  58.8644522  85.2971869  74.5798832
  59.4578636  84.5634002  74.9682209  59.4939387  86.0746443  73.5318275
  59.0897171  87.0831117  73.4422936  60.9711734  86.1671143  73.8767450
  61.4456566  85.1904285  73.7777419  61.4798299  86.8406988  73.1872079
  61.1038266  86.6865187  75.3371314  60.4988869  87.7065269  75.6226855
  61.7528972  86.0479949  76.2774365  61.7476793  86.4054875  77.2337423
  62.2641345  85.1933274  76.0554143  59.2535778  85.3367159  72.1919703
  59.5860208  84.1314072  72.1350279  58.8658101  85.9848625  71.0994214
  58.7164972  86.9927508  71.0473066  58.6186112  85.2584057  69.8467573
  58.3038321  84.2354876  70.0504894  57.4809365  85.9050614  69.0142895
  57.7686155  86.9491582  68.8920746  57.3852032  85.1968061  67.6163952
  56.5856834  85.6508678  67.0317637  58.3312554  85.3091528  67.0858402
  57.1729948  84.1373489  67.7584657  56.1163925  86.0210855  69.6992444
  56.1986159  86.7534781  70.5020086  55.4051618  86.4187159  68.9742472
  55.5314237  84.7306538  70.2859568  54.5649733  84.9427822  70.7416467
  55.4041258  83.9948947  69.4924640  56.2104704  84.3339830  71.0418615
  59.9305613  85.3318835  69.0753334  60.3942669  86.3441945  68.5024098
  60.8031740  84.3074163  69.1536091  60.5497665  83.4298736  69.6071082
  62.1901143  84.2764425  68.6305304  62.5883171  85.2800119  68.7798352
  63.0672525  83.2615831  69.4243753  64.0792678  83.2596912  69.0184694
  63.0977270  83.5500970  70.4747980  62.6389743  82.2626099  69.3342679
  62.2729641  83.9920773  67.0736035  61.6538254  84.6653880  66.2626504
  63.2616813  83.2041953  66.5454774  63.9780047  82.7660493  67.1257453
  63.4161425  82.8960431  65.1108370  62.4291492  82.8838884  64.6481108
  64.3217898  83.9580627  64.4043448  63.9169010  84.9518079  64.5939879
  65.3158047  83.9288187  64.8510137  64.4394172  83.7667560  63.0043371
  64.3545775  84.6303639  62.5479014  64.1710768  81.5028811  64.9902764
  64.7518608  81.0582023  66.0257766  64.2477360  80.9250541  63.7719213
  63.6066574  81.1558954  63.0130112  65.2211294  79.9385130  63.4060688
  65.0771961  79.0798327  64.0604001  65.0474982  79.5101925  61.8920306
  65.9627647  78.9866423  61.6125300  63.9533783  78.5058415  61.6701665
  63.8942444  78.2591696  60.6095025  64.1665566  77.6017459  62.2403385
  63.0020063  78.9257877  61.9991504  64.9359904  80.5697971  61.1040121
  64.8318472  80.2775597  60.1738393  66.6530796  80.5253242  63.5551163
  67.5519234  79.8819151  64.0966628  66.7954449  81.7607750  63.2308009
  66.0723313  82.2217097  62.6788626  67.9208000  82.7293321  63.5410457
  68.8218810  82.3837142  63.0326263  67.6671526  83.7002700  63.1149617
  68.2485279  82.9221028  65.0447142  69.2192251  83.6243020  65.4078302
  67.5528848  82.1723222  65.9462117  66.7120750  81.6373075  65.7319869
  68.0025806  82.0973790  67.3409852  68.5285744  83.0139402  67.6065830
  67.1386583  82.0238659  68.0008292  68.9182827  80.9006476  67.5635015
  69.5106905  80.8490463  68.6524149  69.0220990  79.9277609  66.5972264
  68.6018086  80.0159729  65.6719721  69.7512860  78.6559560  66.7960348
  70.4872984  78.7463959  67.5937386  68.7127198  77.5601524  67.2043002
  67.7586532  77.7649380  66.7189749  69.0504121  76.5888458  66.8445303
  68.5087919  77.5003606  68.7343569  69.4935194  77.4325162  69.1971429
  68.0733846  78.4490745  69.0473686  67.6314807  76.3626652  69.3274329
  67.9646914  75.4036076  68.9302614  67.7677962  76.3250382  70.4082489
  66.1264126  76.5625641  69.0024337  65.7533898  77.4661375  69.4848901
  65.9865924  76.6932095  67.9291868  65.3656250  75.3656821  69.4810712
  64.4434886  75.3269909  69.0027120  65.9033197  74.5027206  69.2663438
  65.2198413  75.4357061  70.5084897  70.5479664  78.2857766  65.5120599
  71.7101303  77.9515293  65.5746925  69.8453032  78.3517129  64.4057327
  68.8277536  78.2741344  64.3758912  70.4594289  78.5436435  63.1165558
  71.2733490  77.8199002  63.0722863  69.5457059  78.1919063  61.9143973
  68.6773221  78.8514194  61.9458149  70.0897539  78.4232393  60.9986190
  69.0127288  76.6717420  61.8065129  69.7843295  76.0529880  61.3476262
  68.8448224  76.2784824  62.8103322  67.7187249  76.5526443  60.9936386
  66.6598193  76.1676417  61.4917611  67.7116805  77.1966639  59.8258051
  68.5881520  77.5147355  59.4146773  66.8288732  77.3704843  59.3449811
  71.0677624  79.9813676  62.9839282  70.5956610  80.9038279  63.5572730
  72.1484146  80.1276388  62.2014408  72.8410202  79.3974295  62.0377770
  72.4121089  81.3923497  61.5046189  72.0986856  82.2303886  62.1262986
  73.4830942  81.5050394  61.3332820  71.6569399  81.4274515  60.1529708
  71.8731985  80.6144569  59.2703451  70.8039906  82.4077102  59.9398174
  70.4911931  83.0617387  60.6573552  70.2102330  82.6417342  58.5769731
  69.8599425  81.7341779  58.0857400  69.0059891  83.6158820  58.7672112
  69.3632338  84.5377544  59.2255097  68.3724679  83.9948173  57.4491839
  67.5381314  84.6741269  57.6282934  69.1119884  84.4872799  56.8181420
  68.0080264  83.0966805  56.9495233  67.9524214  82.9074832  59.6773427
  67.0980685  83.5675258  59.8281833  67.6202381  81.9867487  59.1993559
  68.4042079  82.6735821  60.6419883  71.3295136  83.3044988  57.7368797
  71.7426382  84.3754393  58.2273831  71.7927084  82.6769450  56.6473597
  71.3721669  81.8231701  56.2779558  72.9780084  83.1554939  55.8488599
  73.7593143  83.4732854  56.5391313  73.5830255  81.9618219  54.9492521
  73.7462039  81.1014266  55.5978797  72.6003600  81.6158793  53.8866584
  72.9981038  80.8084948  53.2713316  71.6653726  81.2939636  54.3459434
  72.4166260  82.4897505  53.2629278  74.9815699  82.2839191  54.3539780
  75.3282728  81.4388841  53.7611518  74.9123033  83.1677655  53.7195848
  75.6873552  82.4726001  55.1636820  72.5754771  84.3915230  54.9673494
  71.4408504  84.6019931  54.6430015  73.4307017  85.3442758  55.0205462
  74.2556234  85.1300152  55.5623853  73.2461782  86.7337601  54.5439568
  74.1219833  87.3147004  54.8300159  73.0616987  86.8376989  52.9916124
  72.2634399  86.0985333  52.9194044  72.7180967  87.7842051  52.5765404
  74.1683040  86.3589773  52.1075014  74.1085306  86.1468663  50.7528712
  75.3916282  86.0243171  50.3260092  75.5820076  85.9065381  49.2598006
  76.2314600  86.0764983  51.3670211  77.2330666  85.9455398  51.3483638
  75.4917732  86.3434198  52.4939911  75.9921230  86.4932043  53.4511545
  72.1558080  87.4996614  55.3098087  71.5676500  88.4805951  54.8789534
  71.9125597  87.0992159  56.5711741  72.2563155  86.2120340  56.9400442
  71.1504994  87.8581466  57.5414104  71.1260567  88.9135869  57.2732047
  69.7329537  87.3709075  57.5480545  69.1555134  87.9400645  58.2776345
  69.2972677  87.5032190  56.5567380  69.7123556  86.3139665  57.8145081
  71.8304908  87.7664848  58.9249850  71.3364907  87.2899814  59.9404811
  73.0497300  88.2388456  58.9755434  73.4902379  88.6828072  58.1684642
  73.9144428  88.2056051  60.1287207  73.7996865  87.1652977  60.4339885
  75.3773786  88.5313424  59.7687581  75.9921531  88.4942291  60.6692363
  75.7458610  87.8014832  59.0476268  75.4310724  89.5299188  59.3333215
  73.4990111  89.0118805  61.3983165  73.5677829  88.3704224  62.4456670
  72.9597809  90.2283057  61.2510398  72.7788977  91.1202014  60.0996843
  72.1164508  90.6600974  59.3666377  73.7329559  91.2948851  59.6032907
  72.1888185  92.4420082  60.5905815  71.1296509  92.5289615  60.3453444
  72.6905136  93.3003481  60.1432075  72.4194502  92.3742834  62.1206209
  71.5805790  92.8183994  62.6576946  73.3104058  92.9349151  62.4010209
  72.5712560  90.9209131  62.4810675  73.3337866  90.7665977  63.2433220
  71.2567886  90.3706611  63.0983067  71.1210803  90.4675663  64.2477820
  70.3289711  90.0270635  62.2172542  70.4385991  90.1754600  61.2153554
  69.0653236  89.4104854  62.5694194  68.4774830  90.0620750  63.2149475
  68.2671614  89.1423206  61.2597465  68.0627651  90.0799943  60.7415494
  68.8530641  88.5245726  60.5791186  66.9763313  88.4496648  61.6161880
  65.9450812  89.1365073  62.2871951  66.0738840  90.1790086  62.5384260
  64.7174378  88.4625612  62.6424602  63.9274332  88.9821461  63.1656957
  64.5868933  87.1345310  62.2907347  63.4648450  86.4765726  62.7338467
  63.0382243  86.0133002  61.9819328  65.5091769  86.4612531  61.5572833
  65.2840267  85.4874615  61.1459363  66.7931441  87.0762932  61.3387248
  67.6158533  86.4870667  60.9630070  69.3435510  88.0884371  63.3321223
  68.7742365  87.8951403  64.3916950  70.2719113  87.2509599  62.8484861
  70.7682599  87.4104472  61.9716561  70.6717059  86.0006709  63.5465977
  69.7846855  85.4270017  63.8160054  71.4918097  85.0672379  62.6177604
  72.4772448  85.5034096  62.4537425  71.6463641  84.1116628  63.1187147
  70.8408090  84.8269997  61.3005631  70.9451229  85.6208296  60.7340142
  71.4039405  86.3647530  64.8382859  71.0954914  85.7675564  65.8216732
  72.2740388  87.3781973  64.8909147  72.5121488  87.9958036  64.1144233
  72.9579149  87.6464624  66.1517232  73.2694390  86.6954037  66.5854307
  74.1532309  88.5537232  65.7918530  74.7116833  88.7951485  66.6962144
  74.8052726  88.0351493  65.0896587  73.7870007  89.4726760  65.3348550
  72.1047549  88.1969685  67.3023065  72.2525101  87.8732534  68.4853221
  71.1233157  89.0120937  66.9442420  70.9675737  89.2790304  65.9729371
  70.1599037  89.6204600  67.8602582  70.7360771  89.8646618  68.7524436
  69.5623589  90.8885045  67.2684178  68.8374509  91.2947929  67.9731563
  70.3535349  91.6299731  67.1600170  68.9235730  90.7119476  66.0033118
  69.6029693  90.6315668  65.3018892  69.0308847  88.6707655  68.3129353
  68.8876394  88.6201507  69.5199697  68.3069210  88.0118907  67.4149740
  68.2744022  88.2027390  66.4134768  67.4661351  86.8963030  67.8971484
  66.7407481  87.4040665  68.5324278  66.7033574  86.1721709  66.8075000
  67.4111830  85.7383659  66.1025878  66.1453363  85.3466218  67.2484594
  65.7585723  87.0655740  66.0690921  66.1180285  88.0948406  66.0675052
  65.6667875  86.7580036  65.0284106  64.4444546  86.9628803  66.7711567
  64.1336221  85.9195362  66.8058881  64.5598477  87.2947006  67.8028610
  63.3399645  87.8086149  66.0777154  63.5655195  88.8618373  66.2439694
  63.4040739  87.6336435  65.0041629  61.9499784  87.5683435  66.4959096
  61.3164306  88.2159617  65.9849136  61.6887557  86.5852200  66.2801788
  61.8624061  87.7328294  67.5195367  68.2192215  85.8731177  68.7554279
  67.6735660  85.2896402  69.6728308  69.5105328  85.6287240  68.4980163
  69.8536042  85.9805758  67.6160847  70.4196859  84.7474674  69.3195616
  69.9176138  83.7856450  69.4269265  71.7727132  84.5171158  68.7649010
  71.8613148  85.2680654  67.9814940  72.6052025  84.6176096  69.4607318
  71.9348021  83.1438842  68.0789352  71.4990301  82.8606008  66.8299487
  70.9873961  83.4971550  66.2376224  71.8506718  81.6288600  66.5218454
  71.5293490  81.2007197  65.5716361  72.5971427  81.1059506  67.5246524
  72.6470502  82.0938810  68.5374859  73.1960677  81.9020072  69.4596482
  70.4820591  85.2323093  70.7430404  70.3055925  84.4899992  71.6945577
  70.6997675  86.5338223  70.8800841  70.8917597  87.1257855  70.0714435
  70.7020335  87.2856641  72.1127117  71.4766367  86.9029313  72.7773766
  70.9438359  88.3286621  71.9094343  69.2851178  87.1905284  72.8266278
  69.2505243  87.0925167  74.0749575  68.1301554  87.0862296  72.2130810
  68.0531360  87.2059810  71.2030431  66.7958817  86.7875422  72.8483459
  66.6546622  87.4435167  73.7068915  65.6676317  87.0743291  71.8683631
  65.6796111  86.3671737  71.0388611  64.3270810  86.9473459  72.5698645
  63.5244992  87.1547865  71.8613838  64.2144090  85.9373313  72.9605490
  64.2783747  87.6615738  73.3922872  65.8674235  88.5122613  71.3680351
  65.0779500  88.7641181  70.6589478  65.8299804  89.1994109  72.2117628
  66.8364017  88.5948741  70.8751535  66.7587478  85.3192190  73.3871159
  66.1117811  85.1165036  74.4561971  67.4347068  84.3668602  72.7812107
  67.8851410  84.4778238  71.8728952  67.5989610  83.0255968  73.3865513
  66.6183937  82.6484445  73.6762356  68.1616310  82.0270835  72.3964737
  69.1427132  82.4318530  72.1486587  68.3419958  80.6016423  72.9907907
  68.7474951  79.9370537  72.2272978  69.0277735  80.6442038  73.8378417
  67.3761846  80.2221681  73.3254847  67.3021052  81.9120670  71.0816921
  67.7564177  81.1812535  70.4128223  66.2914101  81.5935666  71.3354006
  67.2628471  82.8827695  70.5877321  68.4399349  83.1330562  74.5911389
  68.1174385  82.5056909  75.5693770  69.5043342  83.9956677  74.6396952
  69.8167293  84.5313191  73.8296014  70.2876568  84.2394547  75.8186488
  70.7610935  83.3060392  76.1238455  71.0872921  84.9358534  75.5702010
  69.5002389  84.7997109  77.0019260  69.3954601  84.1788333  78.0857952
  68.6779903  85.8172945  76.7974517  68.5271713  86.2171652  75.8722479
  67.8954512  86.4891736  77.8436067  68.5044010  86.7276568  78.7154203
  67.3584621  87.8030036  77.3018831  68.2069837  88.4543199  77.0904044
  66.8681244  87.6010011  76.3495192  66.4143576  88.5423894  78.1544084
  66.8467774  89.2408001  79.2904034  67.8579317  89.1183542  79.6496844
  65.9244589  90.1353659  79.9864692  66.2692574  90.6995582  80.8404874
  64.6190049  90.2656747  79.5636672  63.9502149  90.9620623  80.0487076
  64.1654147  89.4571530  78.4652139  63.1143812  89.4272329  78.2142807
  65.0848467  88.7090081  77.7190820  64.7685785  88.2516299  76.7929683
  66.7620324  85.5193530  78.2788029  66.5306592  85.4330142  79.4595646
  66.1626426  84.7104938  77.3581034  66.3742198  84.7122793  76.3602758
  65.1433370  83.7569858  77.7691941  64.3846493  84.2678480  78.3618067
  64.5994513  83.1577918  76.4777469  65.4631794  82.7884357  75.9248274
  63.6645629  81.9531231  76.6991720  63.3177023  81.5801342  75.7355408
  64.2068285  81.1642334  77.2195429  62.8094057  82.2628210  77.2991706
  63.9371178  84.1179512  75.7632926  64.5675047  84.5777962  75.1713011
  65.6821831  82.6320575  78.6812645  64.9786768  82.2138939  79.6538348
  66.9230926  82.2063802  78.5118525  67.4912634  82.4412441  77.6983465
  67.5904113  81.3675092  79.4645677  66.8640145  80.6113207  79.7598159
  68.7456978  80.5689808  78.8648433  69.4333732  81.2536534  78.3700453
  69.3005110  80.0865013  79.6688923  68.2719841  79.4696591  77.8273275
  67.5168761  78.8391785  78.2975277  67.7941390  79.9614643  76.9806412
  69.4173928  78.5833984  77.3129640  70.2614067  79.2006569  77.0045382
  69.7739340  77.9301266  78.1088185  68.9157324  77.7597354  76.1442185
  67.9626744  77.3013833  76.4075428  68.7295092  78.4155549  75.2935248
  69.8582451  76.7233886  75.7553274  69.4712464  76.1866305  74.9529959
  70.7598120  77.1594635  75.4780967  70.0167276  76.0801560  76.5572663
  67.9491514  82.1094145  80.7605550  67.7187520  81.5932789  81.8717481
  68.6170760  83.2358556  80.7055985  68.7207568  83.7625755  79.8384737
  69.2849535  83.8744648  81.8321898  69.8334507  83.1170030  82.3914638
  70.2345560  84.9349462  81.3183412  70.7338902  85.4143267  82.1602899
  70.9790624  84.4744189  80.6693436  69.6750472  85.6821803  80.7563954
  68.2226089  84.5578912  82.7746697  68.2880181  84.4878508  83.9772381
  67.1468630  85.1316259  82.1876796  67.0256662  85.2061534  81.1780168
  66.0399317  85.7089226  82.9746266  66.3961728  86.1962930  83.8828062
  65.4039019  86.8222122  82.1913735  66.1583339  87.5648230  81.9347345
  65.0091634  86.4298989  81.2542616  64.2316878  87.5158734  83.0141457
  63.8444573  86.7734305  83.7123557  64.7461768  88.7494127  83.6789846
  63.9407426  89.2232642  84.2425114  65.5581227  88.4859721  84.3585117
  65.1169028  89.4421676  82.9242351  63.1675085  88.0609947  82.0458796
  62.3673079  88.5351268  82.6144591  63.6230509  88.7938639  81.3793685
  62.7573485  87.2408995  81.4572340  65.1289251  84.6121282  83.5627297
  64.6615225  84.6735091  84.7042734  64.9937709  83.4940833  82.8637133
  65.3283991  83.4045233  81.9034149  64.3477598  82.2502631  83.3764852
  63.3276656  82.4825741  83.6825723  64.2805582  81.5273251  82.5635740
  65.0740972  81.6134035  84.5372922  64.3516462  81.3241909  85.4772015
  66.3840794  81.4780954  84.5814328  66.9918926  81.7615197  83.8116459
  67.1098545  80.9239724  85.7018127  66.4707369  80.1179741  86.0641901
  68.4163030  80.2442581  85.2945650  69.0678397  81.0125392  84.8786696
  68.8926815  79.8818569  86.2062393  68.3838812  79.0656702  84.2848935
  68.1717995  79.5311365  83.3225263  69.7582760  78.3293722  84.3168628
  69.7425912  77.4998283  83.6098913  70.5503789  79.0256652  84.0429739
  69.9416832  77.9470381  85.3213350  67.3177807  78.0677279  84.4833042
  67.3972350  77.2943595  83.7190016  67.4217114  77.6143050  85.4691516
  66.3447115  78.5543985  84.4071325  67.2072672  81.8084754  86.9072911
  67.2221919  81.3191527  88.0328423  67.0566694  83.0893685  86.6754996
  66.9185095  83.4586562  85.7347257  67.0652080  84.1637771  87.7291515
  67.7209762  83.8761409  88.5506120  67.6551301  85.4649317  87.1097973
  68.6602958  85.2652436  86.7366141  67.0510413  85.7654782  86.2534863
  67.7065410  86.6495894  88.1631903  66.7354278  86.7707413  88.6420214
  68.4250238  86.4230648  88.9507352  68.1049622  87.9399385  87.4380077
  69.1286200  87.8794626  86.6933786  67.5033997  89.0607711  87.6485614
  65.7002963  84.3190961  88.4429814  65.6238582  84.8331250  89.5561950
  64.6826918  83.7924227  87.8232248  64.7821240  83.2881290  86.9421459
  63.3040208  83.8495455  88.2899755  63.3148881  84.3528545  89.2569501
  62.4883063  84.6392466  87.2908384  62.5181197  84.1108459  86.3383376
  61.4502684  84.6336847  87.6255525  62.8977823  86.0924277  87.0409300
  63.9691438  86.1380475  86.8414597  61.9690036  86.5705001  85.8712262
  62.1971910  87.6068400  85.6264120  62.1377625  85.9450071  84.9943379
  60.9266166  86.4911278  86.1789196  62.5984156  87.0234068  88.2467145
  62.9111424  88.0401188  88.0074540  61.5297912  87.0126065  88.4584367
  63.1441971  86.6711377  89.1217614  62.6787013  82.5100842  88.5970275
  61.4912892  82.4840269  88.9641032  63.3590576  81.3917242  88.5590380
  64.3612500  81.3891589  88.3679834  62.8498057  80.0643734  88.7628106
  61.9272964  79.9551601  88.1917772  63.8777548  79.0267317  88.1734802
  63.5006042  78.0152527  88.3236218  64.0100772  79.2095627  87.1071745
  64.8360560  79.1351597  88.6823498  62.2748650  79.7747014  90.1448755
  61.1595861  79.3511803  90.2394271  62.9354005  80.2032776  91.2531305
  63.8718733  80.6007925  91.1817534  62.4642814  80.1757296  92.6508497
  62.0753511  79.1800055  92.8625870  63.5866598  80.2432227  93.7443012
  64.4790723  79.7479557  93.3620205  63.8495812  81.2872259  93.9127374
  63.2067515  79.6052343  95.0911380  64.1143749  79.4159678  95.6646744
  62.6090392  80.3141004  95.6651404  62.4336204  78.3064811  94.9424351
  61.4507784  78.5154666  94.5203264  62.9500172  77.6535598  94.2397666
  62.2815228  77.6279845  96.2150740  61.6134950  78.0543029  96.8576076
  62.8709540  76.5520116  96.6597831  63.8747058  76.0597085  96.0501947
  64.2265531  76.5069894  95.2039458  64.3263853  75.2187250  96.4086168
  62.5139557  75.9215118  97.7394401  61.7294653  76.2644499  98.2944799
  63.0190850  75.0847159  98.0329654  61.3000364  81.1587690  92.8068822
  60.4653926  80.8392148  93.5880050  61.2418001  82.2493398  92.0183710
  61.9472209  82.4760515  91.3186587  60.1154269  83.2479977  92.0955189
  59.7662482  83.4097775  93.1151686  60.6834118  84.5894726  91.5409801
  60.9600330  84.3377559  90.5167724  59.7184377  85.7898282  91.4735965
  60.2426972  86.6553245  91.0701387  58.8750811  85.5426798  90.8300181
  59.3555742  86.0201079  92.4753162  61.7212252  85.0123369  92.3636660
  62.0866656  85.8553407  92.0230460  58.9012132  82.7367714  91.3634760
  57.7473431  83.1392085  91.5999777  59.0213802  81.7344329  90.5129171
  59.9237462  81.3100717  90.2968841  57.9004096  81.1061972  89.7745075
  58.1980804  80.0848760  89.5349658  57.0543573  81.0405206  90.4579576
  57.4089718  81.7382161  88.5133572  56.6614212  81.1204689  87.7778618
  57.9408432  82.9523765  88.1612260  58.4882970  83.5497045  88.7815288
  57.7296957  83.5013824  86.7517143  56.7096994  83.3411448  86.4012569
  58.0697014  85.0212514  86.8453529  59.1034820  85.0337689  87.1917140
  57.8069358  85.6566335  85.4702609  58.0375060  86.7215319  85.5101444
  58.4370947  85.1761820  84.7209304  56.7583627  85.5225287  85.2007940
  57.2541862  85.8802544  87.8586716  56.4162299  86.3475425  87.3410230
  56.8308213  85.2273481  88.6231803  58.0751518  86.9338530  88.5121320
  57.4548742  87.4992597  89.2069283  58.8980351  86.4683857  89.0549895
  58.4762158  87.6048951  87.7528927  58.6366892  82.7913233  85.7493700
  59.8728100  82.6616579  85.9112631  57.9885259  82.2827867  84.6289796
  57.0024739  82.4641626  84.4403155  58.6216639  81.4422502  83.6000871
  59.5782354  81.1077432  84.0031381  57.8311657  80.0927183  83.3243531
  58.6166279  79.4742415  82.8918632  57.2231357  79.3721498  84.5340512
  56.7130006  78.4681633  84.1998723  58.0142146  79.1053914  85.2351783
  56.5075463  80.0313192  85.0280710  56.6635734  80.3406934  82.4769291
  56.1899763  79.4977037  82.3178340  58.9719419  82.2470564  82.3389994
  58.1236409  83.1125451  81.8592354  60.1862430  82.0516602  81.8356434
  60.8793826  81.4014744  82.2066850  60.6125277  82.8389166  80.6121853
  59.8191858  83.4760515  80.2227539  61.7495687  83.7944555  81.0064418
  62.6479376  83.1977134  81.1680778  61.9408518  84.8179971  79.9188719
  62.7473226  85.4971701  80.1954923  62.1949448  84.3148712  78.9853939
  61.0187165  85.3846836  79.7860945  61.3657086  84.5974833  82.3050667
  62.1813685  85.2704006  82.5711312  60.4630577  85.1776660  82.1192968
  61.1870463  83.9009490  83.1237166  60.9451853  81.8616844  79.5102533
  61.8785252  81.0699279  79.6761815  60.1621236  81.8093021  78.4448874
  59.3991271  82.4747229  78.3161533  60.2423816  80.8971898  77.3872259
  61.1706623  80.3268982  77.4119143  59.0955029  79.8031839  77.5351125
  58.1251242  80.2903919  77.6273168  59.0552522  79.1808609  76.6417945
  59.3694887  78.9358897  78.7707453  60.4585326  78.3935093  78.8977135
  58.3914840  78.8666287  79.6423276  58.5106019  78.3305058  80.5026440
  57.5113343  79.3491256  79.4600496  60.2871237  81.6849106  76.0075596
  59.9498985  82.8641993  75.9072282  60.6332360  80.9626103  74.9361178
  60.9688806  80.0002763  74.9797290  60.5490116  81.5277770  73.5505931
  59.8639813  82.3744133  73.5008479  61.9137321  82.0890572  73.1354010
  61.8469936  82.4985598  72.1277187  62.2099315  82.8753073  73.8277359
  62.6556014  81.2911380  73.1536505  59.9973547  80.4846580  72.6393750
  60.1338553  79.2696891  72.8700352  59.4754777  80.9516750  71.5121308
  59.4327024  81.9513096  71.3115316  58.9016259  80.1280396  70.4207313
  59.1419529  79.0689010  70.5102604  57.3901568  80.1838380  70.4727376
  57.1552358  81.2386986  70.3335147  56.7272852  79.3413381  69.3338767
  55.6428686  79.4128113  69.4125174  57.0465686  79.7246107  68.3642077
  57.0301889  78.2989938  69.4287071  56.7993522  79.7321433  71.8277840
  55.7122790  79.7990177  71.7908834  57.0936562  78.7020339  72.0276209
  57.1763286  80.3770426  72.6216277  59.5126556  80.6581612  69.1143999
  59.4600943  81.8749257  68.8475600  60.0365579  79.7560722  68.3083479
  59.7311433  78.7849367  68.3748216  61.0340054  79.8991863  67.2737911
  61.2415002  80.9609821  67.1384521  62.2796094  79.2474429  67.6476148
  62.1677631  78.1714772  67.5182264  63.0660725  79.5705115  66.9662731
  62.8093719  79.5873490  69.3763769  63.9251572  78.9640088  69.6180857
  60.5094091  79.3224822  65.9803128  60.7240889  78.1054904  65.6652166
  59.6267190  80.0991458  65.3026183  59.2492115  81.4525706  65.6942857
  60.1403375  82.0625348  65.8401596  58.7167209  81.4329881  66.6441254
  58.3911580  82.0481650  64.6399402  58.9292407  82.7970724  64.0580393
  57.5153207  82.5405553  65.0626064  57.9845821  80.7878596  63.7454726
  57.8968798  81.0536327  62.6920810  57.0253406  80.3708769  64.0507056
  59.1000960  79.8281049  63.9792260  58.7285611  78.8076225  63.8865583
  60.2493849  80.0147568  62.9284618  61.2574555  80.7088539  63.1333831
  59.9973838  79.5228294  61.7136648  59.2242230  78.8888952  61.5128395
  60.8451566  79.8616311  60.5072102  61.4242107  80.7555532  60.7414698
  61.5570837  79.0511443  60.3545108  60.1127081  80.1043281  59.1875934
  60.7479371  80.6239320  58.2555704  58.8481888  79.7053722  59.0658633
  58.2554302  79.4978980  59.8698692  58.1716614  79.5206593  57.7842936
  58.4884628  80.2234795  57.0133938  58.5167247  78.0390138  57.2914490
  58.4656199  77.3814914  58.1592736  57.7275861  77.7245121  56.6085141
  59.8535830  77.7887429  56.6004697  59.7849219  77.3959693  55.2460770
  58.8258610  77.3650110  54.7503173  60.9330530  77.0471303  54.5387458
  60.8890410  76.7869898  53.4912699  62.1391502  77.0468903  55.2331806
  63.0723710  76.9406706  54.6991570  62.1402816  77.1862152  56.6428952
  63.0474472  76.9695400  57.1877515  61.0251624  77.5899883  57.3414820
  61.0509092  77.7445354  58.4095837  56.6985021  79.7274377  58.0211766
  55.8311946  79.0307034  57.4651702  56.2430505  80.6670481  58.8401382
  56.8367738  81.1824860  59.4889042  54.8058322  81.0651459  58.8904358
  54.2708708  80.1201084  58.9687910  54.4171379  81.9180587  60.1022383
  54.9269527  82.8772949  60.0057987  52.9532470  82.1519515  60.1409903
  52.7049544  82.7596667  61.0109983  52.6438215  82.6736797  59.2345674
  52.4336221  81.1966816  60.2054138  54.8527531  81.2442184  61.3942402
  54.5666625  81.8661627  62.2420482  54.3679838  80.2711131  61.4779764
  55.9339137  81.1123416  61.3888238  54.3963957  81.8596558  57.5948985
  55.1302527  82.7370379  57.1541771  53.3211615  81.5552471  56.9318496
  52.7882955  80.7142111  57.1566300  52.7259930  82.2820353  55.8447216
  53.4725065  82.4921583  55.0788261  51.6126280  81.3691102  55.3121520
  52.0218991  80.3690014  55.1699778  50.8356720  81.2908453  56.0707902
  50.9625258  81.8266616  53.9883303  50.0010467  81.3274774  53.8741459
  50.7618399  82.8971350  54.0423565  51.8257696  81.5415684  52.7484424
  51.3226229  80.8680392  51.8169238  52.8125933  82.2731285  52.5337315
  52.2635235  83.7143626  56.1800876  51.1715152  83.9271813  56.6981049
  53.1738862  84.6473636  56.0296286  54.1227120  84.4115685  55.7367953
  53.0101407  86.1393768  56.2426566  51.9349662  86.2920248  56.3355185
  53.8164282  86.5582629  57.5687934  53.5277934  87.5762285  57.8254841
  53.4514606  85.6833976  58.7304381  54.0141965  85.9924963  59.6099808
  52.3836480  85.7729306  58.9323839  53.6897445  84.6452854  58.4937698
  55.1893867  86.5501052  57.3393691  55.6405243  87.0642955  58.0401039
  53.3903926  87.0462110  55.0996233  53.7512337  86.5460278  54.0540284
  53.2103067  88.3650834  55.1767055  52.0978042  89.0593721  55.9575835
  52.3554168  89.1154310  57.0156190  51.1721468  88.4899666  55.8855984
  51.9109379  90.4356810  55.3921238  51.7131363  91.1815673  56.1613925
  51.0885166  90.4865157  54.6788475  53.2880707  90.6238671  54.7251327
  54.0196719  90.9732576  55.4532584  53.2304415  91.3802331  53.9412894
  53.7192766  89.2745487  54.1361112  53.3442939  89.0854765  53.1300443
  55.2466658  89.1502382  53.9532667  55.7880201  89.3243644  52.8772102
  56.0465730  88.8646626  54.9823464  55.7123522  88.8153113  55.9449881
  57.5179084  88.5843596  54.8450467  58.0359932  89.3571560  54.2761996
  58.1479929  88.5784757  56.2298340  57.9627257  89.5224418  56.7423786
  57.7162482  87.7899325  56.8470796  59.6831190  88.3469452  56.0306795
  59.8039693  87.7826743  55.1064033  60.1367618  89.3249618  55.8696644
  60.6615637  87.5128037  57.2890403  60.2185698  85.8496735  57.0764957
  60.7577512  85.2348973  57.7964184  59.1456306  85.7360027  57.2326926
  60.4742088  85.5319981  56.0660066  57.6929244  87.2462129  54.0598289
  58.5244032  87.1665067  53.2174686  56.7823481  86.2790499  54.2199267
  56.0089524  86.3172403  54.8848926  56.8438926  85.0694857  53.4243762
  57.8145178  84.6168174  53.6278540  55.7838450  84.0417828  53.8214239
  55.8798235  83.1579200  53.1904178  55.9225352  83.7599333  54.8654463
  54.7916740  84.4740033  53.6910737  56.7451891  85.3954164  51.9139495
  57.4275691  84.8756892  51.0361185  55.7760938  86.2048287  51.6384137
  55.1697099  86.5944105  52.3606433  55.4182613  86.6696186  50.2695367
  55.3296759  85.7905529  49.6315224  54.0579686  87.3685137  50.2335475
  53.8402781  87.6894702  49.2149535  53.2841750  86.6781986  50.5692832
  54.0781893  88.2371300  50.8909027  56.5288321  87.5721674  49.7099439
  56.8978484  87.4206957  48.5664588  57.2339849  88.3587514  50.5745809
  56.9038809  88.4921930  51.5305274  58.4769676  89.0982060  50.3424838
  58.4461750  89.5543931  49.3541523  58.5539224  90.2193806  51.4505246
  58.6836457  89.7698007  52.4343797  59.4176509  90.8617070  51.2770319
  57.3534164  90.9870883  51.4144234  56.6164976  90.4584680  51.7835362
  59.7480340  88.2344357  50.1942641  60.6608215  88.6799063  49.4841318
  59.9146993  87.0602707  50.7526011  59.2578316  86.6916730  51.4397856
  61.0449155  86.1204062  50.4772247  62.0244063  86.5963765  50.4364939
  61.2021710  85.1722152  51.6266904  60.1897880  84.8248792  51.8360519
  62.0834544  83.9290622  51.2869742  62.1559145  83.2842956  52.1618705
  61.6301196  83.3758301  50.4644161  63.0813018  84.2597361  50.9958258
  61.7747562  85.8645875  52.8881851  61.8698124  85.1360644  53.6922768
  62.7555129  86.2827427  52.6589635  61.1042692  86.6649191  53.1994045
  60.8395955  85.5332425  49.0446090  61.7885810  85.5877139  48.2747575
  59.6409844  85.0863300  48.7199250  58.8599186  85.0265783  49.3737330
  59.3164546  84.6113356  47.3095599  59.9972238  83.8042667  47.0371463
  57.8503997  84.0850712  47.2845041  57.1854368  84.8530217  47.6800677
  57.5495774  83.9032544  46.2526768  57.6818907  82.7963642  48.0982061
  58.4496820  82.0869789  47.7886160  57.8613736  83.0233700  49.1491049
  56.3165057  82.1198216  47.9722743  56.1873773  81.8170351  46.9331957
  56.3371746  81.2091365  48.5702263  55.1255022  82.8989854  48.3703993
  54.7858385  83.5991325  47.7117996  54.4514640  82.7641280  49.5270842
  54.8865004  82.1956146  50.5810946  55.8238403  81.7927222  50.5942294
  54.2979613  82.1424553  51.4121396  53.1778227  83.0233177  49.6292094
  52.6563474  83.3412295  48.8128293  52.7039408  82.9081705  50.5240452
  59.5168303  85.6765440  46.3206926  60.0039028  85.4774335  45.2012546
  59.0890205  86.8633594  46.6191453  58.6829476  87.0954793  47.5257936
  59.1415179  88.0084987  45.6859920  58.6673159  87.8252937  44.7227981
  58.4403849  89.1393046  46.4517469  57.3677688  89.0304015  46.2930626
  58.6241150  88.9830320  47.5139865  58.8150683  90.5942365  46.1221992
  59.4792075  90.9959539  46.8880048  59.3535076  90.6414286  45.1761437
  57.5409452  91.4210242  46.0450726  57.3126139  92.2879902  46.8996033
  56.7700088  91.1535761  45.0531076  60.6441644  88.3496748  45.3940787
  61.0944626  88.3274370  44.2300791  61.5236441  88.5807931  46.4292119
  61.1033313  88.6791446  47.3422043  62.9599922  88.7203172  46.3175068
  63.1987892  89.6476499  45.7980040  63.5947902  88.7517257  47.6696129
  63.2766313  89.6250591  48.2378335  63.2754851  87.8471451  48.1845568
  65.1582798  88.7493458  47.6894003  66.0162159  87.6072297  47.7332039
  67.2553023  88.1461971  47.8077967  68.0974318  87.4574652  47.8770367
  67.2141822  89.4828066  47.7817145  68.0125924  90.1005508  47.7993531
  65.8875236  89.8948447  47.7272111  65.6474905  90.9581755  47.7218506
  63.5606696  87.5150606  45.4748899  64.2445038  87.6702039  44.4359696
  63.2835262  86.2791352  45.8935113  62.7137272  86.0636083  46.7111924
  63.8076925  85.0832566  45.1656424  64.8967571  85.1183073  45.1930397
  63.1760549  83.8384377  45.8565446  63.4130218  83.8749726  46.9198305
  62.0911053  83.9072895  45.7696382  63.6172577  82.4980068  45.3116940
  63.1118814  81.8802420  44.1306151  62.3901929  82.4267601  43.5423663
  63.4947761  80.6062375  43.6848237  63.0260028  80.1539400  42.8239663
  64.5332834  79.9152868  44.4128800  64.8732620  78.6386096  43.9996164
  65.5852385  78.2875834  44.5742059  64.8716015  80.4216456  45.5954576
  65.4376440  79.7952225  46.2672261  64.5306301  81.7631042  46.0455368
  64.9814419  82.1769704  46.9370279  63.3441796  85.0253473  43.6308641
  64.1372365  84.6353489  42.7857606  62.0974879  85.4801621  43.2305090
  61.3668762  85.7141231  43.9024337  61.6786088  85.6776643  41.8597486
  62.0330532  84.7531865  41.4036334  60.1755698  85.8537567  41.6867565
  59.8695372  86.8551875  41.9904889  59.8942892  85.7391635  40.6400595
  59.5174110  84.8446156  42.5099977  59.5785479  85.1011803  43.4530516
  62.2960996  86.9180153  41.1607898  62.1684661  87.0525185  39.9244919
  62.9892845  87.7760235  41.8877992  62.9587829  87.7645004  42.9072098
  63.8343432  88.7864983  41.3846715  63.3484727  89.1839211  40.4929569
  63.9808703  89.9841751  42.2881566  64.1561730  89.6215019  43.3009212
  64.8751251  90.5280142  41.9856002  62.7769507  91.0075330  42.3365911
  62.8560866  91.9908951  43.1618671  61.8628667  90.7899038  41.4968590
  65.2104749  88.1798084  40.9904499  65.6836855  88.3530217  39.8405517
  65.8647203  87.4763548  41.9206881  65.4543592  87.3526448  42.8473793
  67.1414561  86.8139721  41.8337867  67.8734525  87.5731826  41.5626530
  67.7389784  86.3148101  43.1585695  67.0117642  85.6688426  43.6498194
  69.0215769  85.4249998  42.8925835  69.4299416  85.0822925  43.8441233
  68.7476535  84.5652303  42.2835774  69.7717819  86.0168161  42.3686522
  67.9877763  87.4873043  44.1479122  67.0302205  87.9406590  44.4040632
  68.4083927  87.0864403  45.0705957  68.9519535  88.6094674  43.5923869
  69.0723432  89.3901912  44.3440295  69.9240541  88.1735205  43.3623591
  68.5250071  89.0410858  42.6862289  67.0888945  85.7425533  40.7038522
  67.7450692  85.8295721  39.7054783  66.0840643  84.8553227  40.7465617
  65.3896238  84.8712378  41.4932705  65.8353497  83.7887901  39.7910292
  66.7251086  83.7526425  39.1607822  65.6783468  82.4555127  40.5291860
  64.8150477  82.5511462  41.1890860  65.4272798  81.7013578  39.7843633
  66.8188502  81.9079749  41.3575744  66.9772926  82.1128839  42.6355393
  66.4221744  82.8152160  43.2394089  67.9646917  81.2861113  43.0723872
  68.1391206  81.1360503  44.0653455  68.7076029  80.6703071  42.1122569
  69.8826191  79.8699904  42.1409468  70.3466245  79.6184755  43.0822376
  70.4231695  79.4197027  40.9582938  71.3586786  78.8814323  40.9335412
  69.6853254  79.6979775  39.7549014  70.0981161  79.3771122  38.8092132
  68.4423098  80.3748427  39.7581774  67.8615763  80.4321234  38.8494236
  67.9463398  80.9851503  40.9653296  64.7257174  84.0424233  38.7261159
  63.7731510  84.7367043  39.0357609  64.8895871  83.6401358  37.4846697
  65.7421220  83.1506550  37.2116516  63.9903788  83.7895080  36.3528578
  63.4457022  84.7337046  36.3658648  64.8349266  83.8275460  35.0605613
  65.5286486  82.9874151  35.0787765  64.1697713  83.6733848  34.2110128
  65.6286368  85.0959877  34.8209245  64.9202234  85.9140232  34.6873449
  66.1972333  85.3121014  35.7264756  66.6068611  85.1164545  33.6321986
  67.7848102  85.5545788  33.8922850  66.1816967  84.6458190  32.5506536
  62.8946005  82.7535488  36.4249991  62.8182555  81.6883544  35.8303585
  61.9518845  82.9999681  37.3986531  62.0007600  83.8722999  37.9251875
  60.7414377  82.1530223  37.8897909  60.4552875  81.5403185  37.0359051
  61.1707435  81.1641979  39.1189348  60.3177476  80.4866169  39.1585847
  62.3987101  80.2741629  38.9071733  62.5695583  79.6715235  39.7999323
  62.2309214  79.6191307  38.0523805  63.2721014  80.8991302  38.7198860
  61.3616941  81.9525498  40.4735260  61.6468153  81.2566575  41.2624023
  62.1436575  82.7019316  40.3514684  60.4266840  82.4432397  40.7442294
  59.5198563  82.9328766  38.2035743  59.6457951  84.0968037  38.5796713
  58.3853445  82.2504036  38.2061586  58.3284818  81.3331479  37.7636186
  57.0965523  82.6434132  38.7948963  56.8688769  83.6556736  38.4625187
  56.0799613  81.5806553  38.3588199  56.0285142  81.5289723  37.2708571
  56.3876180  80.5961698  38.7111106  54.8176979  81.9215113  38.8952678
  54.1285574  81.3481139  38.4985679  57.1019393  82.6392809  40.3413622
  57.6261302  81.7687628  40.9762239  56.4464917  83.6374042  41.0240197
  56.0828708  84.4770480  40.5712955  56.2047521  83.5970224  42.4724275
  57.2026408  83.5539863  42.9095166  55.4968408  84.8793331  43.0361098
  55.3101329  84.6760085  44.0906164  56.3848720  86.0715740  42.8918142
  55.8786921  86.9529290  43.2880065  57.3097106  85.9058045  43.4444335
  56.6152653  86.2286237  41.8377728  54.1863763  85.1520516  42.4346478
  53.8050159  85.9614865  42.8353764  55.4052198  82.3521312  42.8929275
  55.5565199  81.9772677  44.0291962  54.4957464  81.7991509  42.0472491
  54.1735174  82.2869563  41.2107927  53.8703238  80.4802066  42.2058255
  53.4521546  80.4144259  43.2094272  52.7595141  80.3513143  41.1346744
  52.2782072  81.3218906  41.0130918  53.2241433  80.1054621  40.1796156
  51.6885169  79.3143368  41.4353215  51.0939643  79.1928344  40.5298297
  52.1990083  78.3667627  41.6116870  50.7352350  79.5145949  42.5626033
  50.4512221  78.5693881  43.3597066  50.4973955  80.7002963  42.9331119
  54.8706350  79.3142536  42.1104094  54.6630926  78.2563185  42.6922672
  55.9809385  79.4779777  41.3178127  56.1076524  80.2874174  40.7099773
  57.1364103  78.4950655  41.2502223  56.7250072  77.4890759  41.3258950
  57.8882763  78.4634873  39.8705664  57.1849827  78.1522996  39.0977390
  58.2065741  79.4761731  39.6233842  59.0901865  77.5574614  39.8206670
  59.5408209  77.6344334  38.8313051  59.8279215  77.9219444  40.5368515
  58.8144045  76.0596798  40.1192241  57.6171319  75.6697905  40.0423234
  59.7856253  75.2915043  40.4235177  58.0914410  78.7680765  42.4618606
  58.4498585  77.8468617  43.1416114  58.4236287  80.0027103  42.8677903
  58.2289759  80.8343524  42.3103581  59.0836541  80.2986654  44.1141626
  60.0514279  79.7976170  44.0699548  59.2310200  81.8302253  44.2540965
  59.7296153  82.0631860  45.1953967  59.8232306  82.2171105  43.4246657
  58.2446029  82.2931220  44.2423502  58.3610900  79.7336529  45.3879409
  58.9827008  79.5202444  46.4223416  57.0683539  79.5383882  45.3359799
  56.5066599  79.7482434  44.5102592  56.2936721  79.0054771  46.4426736
  56.5664432  79.5929136  47.3185494  54.7349531  79.0242526  46.0795970
  54.4392362  80.0321209  45.7884512  54.5503732  78.3771935  45.2215668
  53.8888935  78.5635542  47.2568069  53.3125539  77.2892395  47.4412300
  53.5099779  76.5057901  46.7241136  52.4833373  77.0241136  48.5481780
  52.1026770  76.0236124  48.6861062  52.1378215  78.0079622  49.4693065
  51.5097784  77.7920356  50.3212141  52.6489994  79.2983199  49.2311567
  52.4084235  80.0977059  49.9172742  53.4356811  79.5559282  48.1613605
  53.7365895  80.5778236  47.9868955  56.5467339  77.4509596  46.5817462
  56.6215513  76.9041882  47.6882313  56.7547533  76.7757271  45.4516276
  56.6829901  77.2183665  44.5361718  57.1060366  75.3514240  45.3667476
  56.4938793  74.7154834  46.0056436  56.8730033  74.9000106  43.8191371
  56.1263167  75.5443056  43.3548590  57.7973359  75.0253602  43.2553377
  56.4097778  73.4197492  43.7486089  56.3538732  72.7506375  44.7999700
  56.1100041  72.9081683  42.6423730  58.5818819  75.1933198  45.8307224
  58.8794133  74.3122952  46.5978266  59.4752801  76.0614502  45.3626142
  59.1959751  76.7969327  44.7133544  60.9102866  76.1294920  45.6588178
  61.3925301  75.2230122  45.2927717  61.5370549  77.3514007  44.9540443
  61.0481843  78.2614769  45.2984536  62.5888481  77.4307051  45.2287601
  61.4079777  77.2429093  43.3899530  60.4264908  76.8639122  43.1010124
  61.5246924  78.2175351  42.9170901  62.5123561  76.2890010  42.9638012
  63.4883130  76.7225994  43.1780550  62.4458681  75.3583585  43.5272662
  62.3764245  76.0215997  41.5134009  61.4384025  75.7084619  41.2606867
  63.1385079  76.0882533  40.5277782  64.3778313  76.4052731  40.7013318
  64.7271389  76.5999963  41.6388797  65.0069594  76.4621928  39.9000759
  62.6971623  75.9612204  39.3002320  61.7032132  75.8036297  39.1294647
  63.3457910  76.0209004  38.5158315  61.1300783  76.2384647  47.2237208
  61.9591827  75.4988579  47.8363126  60.4058223  77.1348465  47.8372401
  59.7382227  77.7698843  47.4002118  60.5629630  77.2486629  49.3442606
  61.5730446  76.9613330  49.6366229  60.3697635  78.7218188  49.7358911
  59.3264253  78.9126319  49.4833346  60.6241672  78.9750839  51.2622753
  60.4738799  80.0307189  51.4853955  59.9293089  78.3763735  51.8509770
  61.6469439  78.6931130  51.5124935  61.2837356  79.7313053  48.9334460
  61.1444368  79.5343777  47.8705248  60.9143443  80.7391444  49.1219542
  62.7805810  79.7199129  49.2204754  63.2764726  80.4632963  48.5966890
  62.9509085  79.9550402  50.2709066  63.1852056  78.7318015  48.9991276
  59.7213457  76.2279176  50.1341349  60.2245825  75.6783071  51.0836016
  58.4830794  75.8335536  49.7256946  57.9871636  76.2357704  48.9300118
  57.7440723  74.7559149  50.4332265  57.7591488  75.0881560  51.4710461
  56.2926897  74.5865729  49.9193464  55.9887334  73.6360247  50.3576131
  55.3938834  75.7807308  50.3713677  54.3799636  75.6353774  49.9957800
  55.3744608  75.8307591  51.4601950  55.7971686  76.7111951  49.9726408
  56.1420894  74.4869022  48.4700765  56.0490621  75.3851362  48.0888737
  58.4081399  73.3540613  50.3091034  58.6396889  72.7368928  51.3392898
  59.0147318  73.0005006  49.1049231  58.8132328  73.4499067  48.2124421
  60.0280099  71.9107585  49.0292494  59.5491401  70.9563510  49.2495199
  60.5997839  71.9363566  47.6328680  61.3500897  71.1513222  47.5322192
  59.8010016  71.7703371  46.9097205  61.0617440  72.9062811  47.4464690
  61.1373260  72.0664509  50.0604816  61.6444860  71.0369583  50.4211845
  61.6114815  73.2568909  50.5868191  61.2772129  74.1816411  50.3168662
  62.6846482  73.2559982  51.6250024  63.3203089  72.4555516  51.2451673
  63.3182846  74.7008787  51.7735199  62.5191757  75.4426957  51.7583002
  63.8041807  74.7758829  52.7456502  64.3532384  75.0459481  50.6594123
  64.9815298  74.1799012  50.4521498  63.8357789  75.2932746  49.7317641
  65.2307891  76.2453881  51.1191062  64.5799419  77.0103857  51.5441491
  65.8908132  75.9081890  51.9181300  66.0716841  76.8756509  50.0304528
  66.0994614  76.3838276  49.1372052  66.8078082  78.0452493  50.1104640
  67.2409849  78.5716012  49.0451618  67.0471709  78.1346741  48.1446548
  67.7849869  79.4340218  49.0871092  66.9754874  78.6761568  51.2455655
  66.5585913  78.3071873  52.0994279  67.5229097  79.5370083  51.2745576
  62.2917532  72.9834657  53.0508918  63.0788315  72.5061828  53.7880387
  60.9891102  72.9404571  53.3480711  60.2307668  73.0240678  52.6722881
  60.5667336  72.7585066  54.7687913  61.3981030  72.8916929  55.4619878
  59.5358414  73.8301392  55.1506851  60.2274751  74.6262267  55.4249723
  58.6370987  74.3715617  54.0312566  57.9583889  75.1198360  54.4397766
  59.2548698  74.8257142  53.2559254  58.0588550  73.5533458  53.6011682
  58.6091013  73.4700860  56.3900416  57.9179597  74.2905230  56.5780532
  58.0461106  72.5627085  56.1721501  59.2296227  73.3086452  57.2726689
  60.0651612  71.3633586  54.9171152  59.1966527  70.9670728  54.1089695
  60.5388968  70.6178326  55.9349328  61.5893700  70.8991819  56.9346390
  61.2013974  71.5644303  57.7064614  62.4263561  71.4115407  56.4623851
  62.0656447  69.5924632  57.5653749  62.2743661  69.6987870  58.6295011
  62.9760251  69.2152626  57.0983566  60.8533892  68.6823868  57.2969673
  60.1543043  68.7040005  58.1330739  61.1618145  67.6456304  57.1668793
  60.2243460  69.2124078  56.0603160  60.6615427  68.6590720  55.2291171
  58.7135129  68.9140173  55.8890875  58.4161771  67.9167435  55.2086572
  57.7427753  69.6221846  56.5112737  57.9409539  70.4459056  57.0790219
  56.3382812  69.3008243  56.4467007  56.3502922  68.2105083  56.4445305
  55.5478671  69.8346734  57.6577031  54.5151661  69.5466605  57.4624748
  56.0009965  69.1635245  58.9828714  55.4206505  69.5668621  59.8127384
  55.8423586  68.0871953  58.9185938  57.0598386  69.3642245  59.1493402
  55.5124402  71.3650855  57.7810101  56.5028033  71.7095502  58.0791009
  55.3122275  71.7855725  56.7951908  54.4788933  71.9320941  58.7723632
  54.5413432  73.0203427  58.7798535  53.4770819  71.6272250  58.4686927
  54.6864641  71.5503467  59.7715655  55.5823182  69.7841310  55.1151224
  54.3318128  69.7947842  54.9620706  56.3795906  70.2238358  54.0879728
  57.3761589  70.3789756  54.2397366  55.9892173  70.5409200  52.6513600
  56.8810948  70.8389750  52.0999111  55.6103878  69.6335865  52.1795814
  54.9286335  71.6517617  52.5227227  54.3296894  71.8358877  51.4512308
  54.7413261  72.4208069  53.6170752  55.1705027  72.2084356  54.5172596
  53.9143819  73.6298104  53.6427452  54.0233322  74.1253453  52.6782822
  52.4425810  73.1447180  53.9298974  51.7313991  73.9323678  53.6777722
  52.2020784  72.2857889  53.3034460  52.3102384  72.7611244  55.4489097
  52.6356004  71.7314488  55.5999285  52.9666089  73.3933887  56.0468827
  50.8786280  72.9209378  55.9192729  50.6068082  73.9755749  55.9554336
  50.1942321  72.4385559  55.2204890  50.7583435  72.3113300  57.2608193
  50.6883319  71.2944454  57.3021245  50.7324666  72.9498522  58.3893621
  50.8619092  74.1713239  58.5393500  51.0044666  74.7729594  57.7267528
  50.8265888  74.5774783  59.4738643  50.6337368  72.3138456  59.5133252
  50.5752500  71.2955465  59.5204079  50.6143938  72.8320694  60.3920168
  54.3305393  74.7129041  54.5693875  55.1678628  74.4159105  55.4374435
  53.7849407  75.9098812  54.4677858  53.1654586  76.1748936  53.7020252
  54.0059594  76.9714248  55.4255644  55.0498773  76.9245537  55.7374114
  53.8671258  78.4093446  54.8207860  52.8701230  78.4973723  54.3885933
  53.9227606  79.1259026  55.6402928  54.8644408  78.8248186  53.7738165
  56.1425026  79.2113237  54.1733372  56.3745319  79.3115892  55.2233554
  57.1352483  79.4728938  53.2009982  58.1477264  79.6761808  53.5160830
  56.8238541  79.4727063  51.8225054  57.6816522  79.8604034  50.8883387
  57.2628001  79.7804930  50.0067513  55.4611420  79.0630045  51.4478292
  55.1964918  79.0531529  50.3998610  54.4829991  78.6810860  52.3921319
  53.5130723  78.3080958  52.0988004  53.1177095  76.7418727  56.6680764
  51.9679518  76.1905992  56.6089091  53.6225205  77.2727389  57.8308167
  54.5324906  77.7350104  57.8333665  53.0298515  77.2851107  59.1473817
  52.4879614  76.3633590  59.3616478  54.1530546  77.2983088  60.2461603
  54.6638235  78.2555268  60.1280639  53.6910390  77.1918749  61.6908809
  54.5575273  77.2115911  62.3518250  53.0347867  78.0300460  61.9250902
  53.1488938  76.2566870  61.8307534  54.9693569  76.0123786  60.0337177
  55.7702423  75.9644350  60.7719108  54.3181754  75.1460979  60.1477275
  55.3987356  76.0143918  59.0311500  51.9274601  78.3535418  59.2268873
  51.9674785  79.4221079  58.5596848  50.8203108  78.0614729  59.8970762
  50.6173490  77.1109677  60.2063889  49.7837780  78.9922855  60.2746217
  49.5874930  79.6299309  59.4122033  48.4424763  78.3072139  60.5705065
  48.6165931  77.4755348  61.2535104  47.7941200  79.0143345  61.0878155
  47.6987331  77.7732528  59.3080875  47.2207767  78.6159396  58.8115328
  48.4413133  77.3754615  58.6166341  46.6459280  76.6997994  59.5450120
  46.9329424  75.7002297  60.2062935  45.4203939  76.8913779  59.1155882
  45.1960493  77.7231437  58.5685187  44.6921624  76.2087044  59.3271157
  50.2470049  79.8778834  61.3875108  50.7890257  79.3757432  62.3614593
  49.8991152  81.1663435  61.4952199  48.9396044  81.8526342  60.5702172
  48.0730878  81.2338101  60.3403679  49.4016279  82.1181393  59.6191508
  48.5747624  83.0693563  61.3891866  47.6517391  82.8849094  61.9402658
  48.3899581  83.9194582  60.7328543  49.7610313  83.4084458  62.4031622
  49.4492204  83.9993534  63.2646888  50.5995471  83.9299463  61.9442532
  50.0480210  81.9320099  62.7315418  51.0722306  81.8934038  63.1023318
  49.3217756  81.3040158  63.9415803  49.8244559  81.3164104  65.0523912
  48.1925463  80.6425898  63.6887509  47.8104940  80.5965649  62.7436140
  47.3824693  79.9382191  64.6148213  47.1731773  80.7159062  65.3508835
  46.0593707  79.4015108  64.0622852  46.2501221  78.6305287  63.3159619
  45.4817570  78.9363129  64.8603625  45.3390581  80.4456375  63.4970319
  44.8296730  80.9069672  64.1949615  48.0809736  78.7579801  65.2254600
  47.7389733  78.3526693  66.3704924  49.0554407  78.1387439  64.5008612
  49.3702608  78.4022315  63.5676010  49.7476799  76.9390993  65.1345038
  49.0149595  76.3540366  65.6900210  50.3710751  76.0131106  64.0525642
  51.0567712  76.5858657  63.4276910  50.9568737  75.2291821  64.5317250
  49.2337731  75.3591492  63.1464630  48.7678282  74.5477824  63.7075799
  48.4617842  76.1066496  62.9662790  49.7046356  74.8080599  61.7977628
  49.1546604  73.7491348  61.3596762  50.4729530  75.4417062  61.0469215
  50.8431034  77.4545117  66.0623843  51.1955162  76.8175178  67.0229081
  51.4179400  78.6200660  65.7420719  51.2974497  79.0569248  64.8291177
  52.2793997  79.4031163  66.6478630  52.9646564  78.6434195  67.0248381
  53.0485252  80.4867311  65.9291880  52.4014772  81.2966265  65.5925762
  54.0673070  81.1090638  66.9384326  54.6369327  81.8952675  66.4423164
  53.5277131  81.5306732  67.7860310  54.7496926  80.3356049  67.2908443
  53.6774280  79.9183694  64.6356505  54.2301439  80.7062018  64.1225225
  54.3570570  79.1037882  64.8881105  52.8895324  79.5438166  63.9824701
  51.5810691  80.0196723  67.8944632  51.9816157  79.8522977  69.0589005
  50.3438917  80.5076207  67.6480647  49.9338893  80.5331716  66.7140501
  49.4686610  81.0469138  68.6810208  50.1183718  81.6638711  69.3017829
  48.3130038  81.8792061  68.0159915  47.6608422  82.2808751  68.7922886
  48.7400779  82.7004757  67.4405569  47.7350883  81.2350214  67.3536467
  48.8326511  79.9995720  69.6239580  48.4072816  80.3547542  70.7169321
  48.7560933  78.6961333  69.2325625  48.8681166  78.3893836  68.2661209
  48.5060581  77.6258766  70.1650876  47.6491609  77.9291246  70.7662572
  48.1226468  76.3255614  69.4331027  47.3281905  76.5370537  68.7171682
  48.9788113  75.9684945  68.8631899  47.6546631  75.2159414  70.4013903
  47.9589317  74.2552765  69.9848083  48.1916589  75.3402872  71.3412060
  46.2134857  75.1422250  70.7070104  45.9437249  74.9167226  71.9053758
  45.3404975  75.2580156  69.8408331  49.6428130  77.4199640  71.1642279
  49.4022414  77.3450626  72.3473509  50.9150233  77.4774275  70.7238043
  51.2045042  77.7446646  69.7829371  52.0032901  77.1293484  71.6551906
  51.7171948  76.2057068  72.1597523  53.3551295  76.9120358  70.8904596
  53.1962475  76.2013712  70.0797998  53.6623605  77.8531778  70.4342821
  54.4894757  76.3986551  71.7953685  54.6373352  77.1126063  72.6051902
  54.1701334  75.4612820  72.2526005  56.0419188  76.1310438  70.9918927
  55.9839170  74.5788757  70.0146164  56.9439270  74.4228288  69.5234950
  55.7742644  73.7397138  70.6779473  55.1985186  74.6529454  69.2622959
  52.2120958  78.2735087  72.6895090  52.5942543  77.9743800  73.8225182
  52.0163324  79.5410002  72.3500817  51.8432800  79.8160688  71.3841825
  52.0164201  80.6651178  73.2456589  52.9006152  80.5909362  73.8794247
  52.1256524  81.9909688  72.4348880  51.1756843  82.0559406  71.9045924
  52.2012892  83.2908762  73.2171193  52.2736315  84.1289046  72.5236953
  51.3051000  83.4005169  73.8275821  53.0797492  83.2767663  73.8623960
  53.3418671  81.9008075  71.5148235  53.4309690  82.8217755  70.9393577
  54.2408315  81.7576430  72.1133725  53.2220709  81.0586560  70.8330686
  50.8595649  80.6489067  74.2290902  51.0661701  80.9764082  75.3973218
  49.7212744  80.1878709  73.7847234  49.5903857  80.0043691  72.7903225
  48.5001552  79.8671386  74.5504072  48.3460954  80.7710404  75.1397239
  47.2534024  79.6208111  73.6671562  46.3981797  79.3904692  74.3027501
  47.0405068  80.5148368  73.0812198  47.4425017  78.7828564  72.9961254
  48.6496020  78.7270626  75.4605403  48.1956033  78.7752001  76.6506839
  49.4469103  77.7006241  75.0991908  49.8544151  77.6277955  74.1659861
  49.8251011  76.5815318  75.9754728  48.9410084  76.3085007  76.5524990
  50.2192410  75.3913779  75.1533788  49.3035022  74.8928723  74.8376073
  50.7070867  75.7637022  74.2517679  51.0981061  74.3690778  75.7414067
  50.5648846  73.4521410  76.6373323  49.4957543  73.3411345  76.7395626
  51.4294281  72.6832670  77.3992944  51.0039966  71.9334076  78.0494142
  52.8027749  72.8193408  77.3748070  53.6429384  72.0609039  78.1153289
  54.5669748  72.2226096  77.8316423  53.3649821  73.6560512  76.3891900
  54.4354636  73.7018668  76.2509830  52.4776225  74.4550748  75.5646785
  52.8868668  75.1161163  74.8137502  50.8316594  76.9472099  77.0541798
  50.6450843  76.4993018  78.2228659  51.8532027  77.7219945  76.7158074
  52.0556494  78.0350658  75.7665573  52.8191004  78.2070340  77.7724107
  53.0940772  77.3481192  78.3835295  54.0412458  78.8117090  77.0316572
  53.6597231  79.4794313  76.2594905  54.5846207  79.4282994  77.7477374
  55.0650447  77.8636762  76.3626836  54.5876957  77.1563935  75.6849763
  56.0708050  78.5735208  75.4748763  56.7536520  77.8426739  75.0421040
  55.5447664  79.0966146  74.6759750  56.6358164  79.2918950  76.0680952
  55.7470852  77.2398778  77.5654809  56.5079111  76.5356180  77.2268011
  56.2161232  78.0209996  78.1635847  55.0081208  76.7126415  78.1697743
  52.2583287  79.1583564  78.7803605  52.6922893  79.1044148  79.9155664
  51.2511525  80.0852179  78.4973732  50.8888623  80.1944712  77.5504568
  50.6121781  80.9583795  79.4052220  51.3467142  81.2487788  80.1569366
  50.1923186  82.2962333  78.8180285  49.8900469  82.8686197  79.6950460
  51.2871160  83.1042073  78.1308003  50.8684011  84.0371437  77.7531172
  52.0799309  83.3263153  78.8457336  51.6979705  82.5286560  77.3012039
  49.0281164  82.1098424  77.8000296  49.1662595  82.7809778  76.9529176
  49.0419756  81.0928816  77.4061444  47.6683261  82.3922519  78.4759677
  46.8659307  82.2569831  77.7503032  47.5252842  81.7022685  79.3076280
  47.6528261  83.4166929  78.8479816  49.4805543  80.2228098  80.0565138
  48.9878065  80.7370247  81.0628058  49.2149462  78.9356725  79.7276265
  49.7767852  78.4073804  79.0616127  48.1141171  78.1752445  80.2809144
  47.3039176  78.8675363  80.5144562  47.7437762  77.4989737  79.5094493
  48.4177425  77.3500278  81.5387276  49.4985501  77.4704094  82.0785695
  47.4831740  76.5030855  82.0025857  46.1496716  76.2121445  81.4099722
  46.2158862  76.0435867  80.3338831  45.4530321  77.0379349  81.5612263
  45.6963726  74.9366568  82.1610888  46.0083919  74.0308201  81.6404165
  44.6123375  74.8903194  82.2583443  46.3750998  75.0676338  83.5120387
  46.4412604  74.1041894  84.0159271  45.8193298  75.7345132  84.1715920
  47.7482609  75.6212398  83.2003495  48.1938355  76.1505682  84.0419704
  48.7405753  74.5411090  82.8808539  48.6857285  74.0521061  81.7274789
  49.5396402  74.0890770  83.8218850  49.6942938  74.5852347  84.7000939
  50.2719967  72.8683856  83.7236439  50.4137893  72.4409460  84.7167261
  49.7061667  72.1424552  83.1413901  51.5924267  73.1140236  83.0838935
  52.4307612  72.1902254  82.9577585  51.9157549  74.2841399  82.4977904
  51.2371328  75.0367197  82.3827052  53.2566802  74.6338702  81.9537361
  53.7718725  73.6846993  81.8114351  53.0919533  75.3858693  80.5519631
  54.0768621  75.6394196  80.1583670  52.5759858  74.7332231  79.8470996
  52.5111283  76.2971853  80.6930996  54.1781968  75.3906492  82.8997142
  55.2767612  75.8214376  82.6299004  53.8159487  75.2859816  84.1667825
  52.8546083  75.0888900  84.4443660  54.7403503  75.4381772  85.3361068
  55.1228032  76.4584799  85.3679981  53.8588396  75.1515534  86.6551590
  54.4865674  75.2493511  87.5408646  53.0402649  75.8695109  86.7093209
  53.4516213  74.1406046  86.6098073  56.1137788  74.7264884  85.2434228
  57.2164526  75.1987557  85.5344588  55.9794375  73.4987673  84.7920946
  55.0743025  73.0555064  84.6358399  57.1325196  72.6335929  84.4659291
  57.8526219  72.6355105  85.2844338  56.3834700  71.3459525  84.1264106
  57.0996963  70.5705541  83.8531156  55.8097890  71.0193958  84.9928701
  55.7078041  71.5275160  83.2914715  58.0689841  73.0300152  83.3021552
  59.1270722  72.3959531  83.0352285  57.7057659  74.1100192  82.5744260
  56.8912932  74.6588991  82.8494497  58.3453710  74.6838210  81.3368078
  59.1943720  74.0714166  81.0339015  57.3967996  74.6662246  80.1684201
  56.6020461  75.3538830  80.4574682  58.1841736  75.0950500  78.8445742
  57.5007535  75.0838202  77.9951227  58.5884506  76.0992430  78.9713244
  58.9998240  74.3947928  78.6632229  56.7338386  73.3069932  79.8596831
  56.0721233  73.4120176  79.0004923  57.5054392  72.5686021  79.6368176
  56.1574399  72.9776625  80.7247575  58.8472250  76.1201861  81.6721698
  58.1073314  77.1259501  81.7521528  60.1185328  76.3441281  81.7007975
  60.7758111  75.5691513  81.6138139  60.8339623  77.6267771  81.8484130
  60.3611121  78.3563599  81.1907607  60.7064179  78.0923809  83.3329178
  59.6660216  77.9793746  83.6376459  61.4157183  77.2446880  84.3754367
  61.2522971  77.6723491  85.3644547  61.0210135  76.2290228  84.3474680
  62.4843940  77.2243975  84.1616274  61.1625251  79.4736295  83.3521938
  61.2415722  79.7799008  84.2796760  62.2881349  77.6013457  81.3541455
  62.8963006  76.4917183  81.3500714  62.8006443  78.7190985  80.8785935
  62.2887230  79.6001599  80.8324816  64.1870678  78.7956942  80.3605664
  64.3585422  79.8383708  80.0894372  65.1544039  78.3646316  81.4485365
  66.1756907  78.4200368  81.0714071  65.0506736  79.0236594  82.3104346
  64.9333964  77.3402905  81.7462040  64.4409370  77.9859970  79.0105228
  65.5567998  77.6832647  78.5766928  63.3194870  77.7327600  78.2634645
  62.4054190  78.0810536  78.5486841  63.2430958  76.9533078  76.9846621
  64.2747071  76.6364252  76.8362011  62.2544215  75.7720957  77.1332389
  61.2345028  76.1563393  77.1534353  62.3338357  75.1240864  76.2608850
  62.5158476  74.9235718  78.4382326  62.2558518  75.5317037  79.3051004
  61.8414368  74.0681990  78.4351807  63.9431161  74.4134498  78.6152357
  64.5252136  74.0037919  77.6241918  64.5415662  74.4732003  79.7833403
  64.0360260  74.8197953  80.5988420  65.5112013  74.1736529  79.8748449
  62.8583860  77.7278921  75.7057851  62.1480191  78.7134653  75.7466081
  63.4142453  77.2908781  74.5993583  64.0145610  76.4660221  74.5731557
  63.2456610  77.9131522  73.3039787  62.5263585  78.7324884  73.3270699
  64.6178186  78.5120943  72.8348582  64.4943276  78.9819916  71.8594504
  64.9557446  79.2562709  73.5555781  65.3571162  77.7140550  72.7623643
  62.7579447  76.7997896  72.3502232  63.5140975  75.9197342  71.9432203
  61.4918581  76.8650258  71.9682349  60.9249975  77.6946217  72.1445684
  60.7610103  75.8503705  71.2917048  61.3073551  74.9220356  71.4573752
  59.3535668  75.7733570  71.8590369  58.9616993  76.7875959  71.9315371
  58.7284013  75.2401085  71.1422990  59.1817317  75.0814446  73.2658713
  59.7952485  74.1817806  73.2451901  59.5627399  76.0328017  74.4018864
  59.4332457  75.5261179  75.3589569  60.6037768  76.3347732  74.2892566
  58.9232192  76.9146486  74.3677649  57.6658134  74.8339375  73.5305086
  57.5395780  74.3563597  74.5015869  57.1355047  75.7862113  73.5222477
  57.2620196  74.1862588  72.7515343  60.6795080  76.0436773  69.7842832
  60.5894181  77.1634875  69.2119904  60.7950088  74.9670275  68.9769222
  60.9774051  74.0250226  69.3224137  60.6630118  75.0506831  67.4625803
  60.9686007  76.0631909  67.1980932  61.5940965  73.9348687  66.8025724
  61.2875653  72.9473464  67.1452186  61.4749913  73.9476559  65.7189653
  63.0136655  74.1740304  67.1567212  63.4541246  75.2875942  67.4930492
  63.8546770  73.1628002  67.1405293  64.8307741  73.3073741  67.3983934
  63.5302194  72.2348390  66.8690808  59.2076962  74.8893693  66.9042358
  58.5098601  73.9585156  67.3106164  58.7579645  75.7450473  65.9609254
  59.2102037  76.6361947  65.7557203  57.5669547  75.4793944  65.1326313
  57.1874851  74.4669708  65.2689987  56.3174933  76.2636274  65.5486718
  55.8346747  76.7297021  64.6903580  55.4026704  75.2086099  66.2613106
  54.4827638  75.6902674  66.5926712  55.1621027  74.4057681  65.5645228
  55.9257447  74.7961614  67.1238345  56.6601651  77.3843714  66.5000593
  55.7509147  77.9194474  66.7742718  57.1231896  76.9728244  67.3970244
  57.3543311  78.0722441  66.0171621  58.0550539  75.6647923  63.6569051
  57.2795666  76.0543915  62.7802188  59.2924136  75.4011947  63.2903952
  59.9860147  74.9639749  63.8975116  59.7806872  75.7224047  61.9524117
  59.3223512  76.6582699  61.6336147  61.3145495  75.9494392  61.9859922
  61.6868153  76.0998513  60.9729891  61.5394933  76.8577718  62.5454644
  62.1668304  74.5240721  62.7533694  63.4485565  74.7404074  62.7666805
  59.3407830  74.7153797  60.9192815  59.8310491  74.8016512  59.7923666
  58.4262622  73.8086461  61.1689713  57.9437843  73.7572200  62.0664017
  57.9758188  72.7628797  60.2167920  56.9621585  72.4452083  60.4638281
  57.9445273  73.1668257  59.2055559  58.9240646  71.5683010  60.2714950
  59.1979300  70.9108221  59.2661407  59.4332582  71.3051927  61.4953537
  59.2151403  71.8429798  62.3350212  60.3758636  70.1779437  61.7093015
  60.2590654  69.8201389  62.7324314  60.0875795  69.3588062  61.0499783
  61.8547243  70.4907225  61.4732884  62.6283858  69.5985268  61.8086029
  62.2550894  71.5446367  60.7117219  61.5881219  72.2219688  60.3403654
  63.6556201  71.8601317  60.3221672  63.9743663  70.9931490  59.7436839
  63.6218938  73.2014359  59.5335332  62.9100374  73.1084317  58.7123366
  63.2498486  73.9876237  60.1907083  64.9866889  73.6347836  58.9628827
  65.6225374  73.6149617  59.8473017  65.4423019  72.7365433  57.7921449
  66.4080996  73.0815674  57.4239518  65.5323734  71.7071026  58.1379772
  64.7083886  72.7877029  56.9875711  64.9415641  74.9869979  58.2404684
  65.9354475  75.2310563  57.8634361  64.2419671  74.9321382  57.4076224
  64.6178617  75.7608454  58.9365242  64.7588404  71.9094480  61.4065873
  65.8974448  71.5717171  61.2177307  64.3434286  72.1947945  62.6292873
  63.3668890  72.4109653  62.8266385  65.1967858  72.2424830  63.8578142
  66.0585606  72.8838284  63.6691814  64.6301261  72.7017693  64.6686174
  65.6979432  70.8347931  64.3177734  64.9582874  69.8967186  64.5000983
  67.0214884  70.7087133  64.4619434  67.6748901  71.4220105  64.1388019
  67.7035044  69.5413854  65.0978496  66.9474307  68.7625563  65.0013674
  68.9664988  69.0149003  64.4025297  69.8160284  69.6023554  64.7494834
  69.1330084  67.9886428  64.7291766  68.9683734  69.0323599  62.9667465
  67.9714615  68.6943077  62.3372496  70.0843575  69.3780299  62.2974925
  70.0953198  69.3564054  61.2774012  70.9197405  69.6610068  62.8105844
  68.0741181  69.8253362  66.6098246  68.6065618  68.8244737  67.2657393
  67.7990938  71.0573646  67.1785630  67.5539823  71.8688168  66.6125704
  67.8183221  71.3524003  68.5838449  67.4359758  70.4904664  69.1298543
  69.2444058  71.5475463  69.0639150  69.3098072  71.2999089  70.1225761
  69.9057854  70.8605478  68.5341764  69.6983440  72.9284713  68.8527128
  70.1105590  73.2499858  67.5485670  69.8312192  72.6295009  66.7106209
  70.8892511  74.3932302  67.3638946  71.2528452  74.6314067  66.3747914
  71.1999473  75.2126033  68.4011552  71.9405836  76.2821894  68.3195614
  71.7863721  76.7216034  67.4568302  70.7925597  74.9002772  69.7554036
  71.0305565  75.5722513  70.5670132  70.0930052  73.7277953  69.9956943
  69.8487800  73.4197367  71.0010017  66.8507167  72.4594505  68.9619478
  66.6067235  72.6627911  70.1345508  66.3907352  73.1933557  68.0696602
 112.3344531  81.8696124  62.3598589 113.2225686  81.3738787  62.5775677
 112.0522506  82.4475850  63.1761967 111.5902025  81.1735678  62.1545056
 112.5323009  82.7399011  61.1851369 113.2527656  83.5205142  61.4323998
 113.1585851  81.8886123  59.9775089 114.1116931  81.4578790  60.2826186
 112.4985810  81.0585596  59.7279589 113.3556763  82.7661862  58.7709066
 112.3836442  83.1882815  58.5173457 113.9933267  83.5943516  59.0767661
 114.0523091  82.0902387  57.2552567 115.5461530  81.3022264  57.9809735
 116.1223680  80.8196103  57.1916509 116.1592255  82.0614832  58.4651431
 115.2432912  80.5561969  58.7164806 111.2617009  83.4957212  60.8179669
 110.2469144  82.8490772  60.4459766 111.3439487  84.8346363  60.7581795
 112.2207631  85.3467307  60.8552406 110.1582240  85.7096692  60.5452510
 109.2052361  85.1828304  60.5629383 110.0698878  86.7214530  61.7086590
 109.2038670  87.3682285  61.5623939 109.9658446  86.1832873  62.6514070
 110.9758265  87.3272700  61.7341320 110.3076154  86.3131750  59.1501457
 110.4889219  87.5191180  59.0200747 110.1123453  85.4423129  58.1707444
 109.9517778  84.4526019  58.3569814 110.0982409  85.7630846  56.6764848
 111.0864592  86.1466872  56.4260161 109.7824040  84.5043808  55.8274691
 109.7695176  84.9310117  54.8242109 110.7925600  83.3866970  55.8622650
 110.4518046  82.5684012  55.2269637 111.7536105  83.7520093  55.4988521
 110.9051261  83.0295720  56.8866632 108.5518913  83.8955628  56.2109849
 107.9911117  83.7622636  55.4188078 109.0348119  86.7577677  56.3803122
 107.9557207  86.8289917  57.0454012 109.3266141  87.6276321  55.3881426
 110.2453914  87.6444170  54.9465596 108.4444214  88.6056117  54.8311570
 108.0877734  89.1523227  55.7045700 109.1640594  89.5249894  53.8627338
 109.5805355  88.9254315  53.0535843 108.4365974  90.2023033  53.4158961
 110.3190587  90.3763568  54.5083840 109.9686241  90.8122624  55.4442514
 111.1558676  89.7241579  54.7538824 110.7929897  91.4822880  53.5798585
 110.2241440  91.7921974  52.6045884 111.9904796  92.0383773  53.8295814
 112.5058758  91.7844709  54.6726516 112.3862262  92.7153989  53.1756606
 107.2150413  88.0263522  54.0997992 106.1947871  88.7204685  53.9996305
 107.2488378  86.7878825  53.5999927 108.1173980  86.2565930  53.5381171
 106.1061940  86.0469197  53.0923576 105.4813532  86.8143836  52.6361448
 106.5245649  85.0342405  52.0318593 105.6186980  84.5921681  51.6154506
 107.0142491  85.5787975  51.2242672 107.4232499  83.9283512  52.4502228
 108.0225752  83.2203330  51.6005944 107.7078793  83.7911519  53.6538857
 105.1960111  85.4017582  54.1497027 104.0916884  85.0527132  53.7407235
 105.5622687  85.3498566  55.4483349 106.3628248  85.8843927  55.7879966
 104.9294604  84.5791932  56.5297343 104.9450497  83.5453434  56.1828892
 105.6612074  84.7249232  57.8366245 105.1496724  84.1355368  58.5971011
 106.6631599  84.3081749  57.7319493 105.7610893  86.0313834  58.2707852
 106.4350860  86.5027005  57.7384726 103.5417809  85.0569181  56.8027591
 103.0497975  85.9981536  56.1731616 102.7652044  84.3074960  57.5757083
 103.1083420  83.4739501  58.0520810 101.2712328  84.5900543  57.8489402
 100.8948629  84.8848718  56.8698884 100.4535809  83.3742610  58.3319141
 100.7249669  83.1494447  59.3637694  99.3947403  83.6330132  58.3289372
 100.6703870  82.0996270  57.4573335 101.5471439  81.5825945  57.8482974
  99.8148311  81.4441490  57.6209144 100.8635539  82.2418884  55.8958450
 100.0277795  82.9348883  55.2395118 101.8698865  81.7306355  55.3343113
 101.0768519  85.7169672  58.8945312 101.9036073  85.9417906  59.7619756
  99.9947933  86.4753457  58.8259153  99.2281373  86.2538949  58.1919097
  99.7379315  87.6821775  59.6022646 100.5263722  87.7215723  60.3538417
  99.8265674  88.9577852  58.6899437  99.0374713  88.8123799  57.9512646
  99.4671957  90.3321126  59.3868326  99.5611935  91.1426684  58.6647851
  98.4432618  90.2947034  59.7583820 100.1488654  90.5057814  60.2197760
 101.1817150  89.0401594  57.9949973 101.2157353  89.9314617  57.3689847
 101.9713741  89.0917177  58.7436476 101.3274985  88.1552938  57.3744056
  98.4580753  87.6619630  60.3859767  97.3969268  87.3638469  59.8451408
  98.5132991  88.2670469  61.5934724  99.2689504  88.8923633  61.8762437
  97.5016940  88.0794600  62.5968727  96.5532294  87.7933682  62.1436879
  98.1006033  87.0812305  63.5069850  97.4041523  86.8640976  64.3172043
  98.3119685  86.1662331  62.9545191  99.0276840  87.4775012  63.9229633
  97.2363710  89.3852526  63.4334894  98.1333958  90.2120696  63.5861493
  96.0257520  89.5056660  63.9332368  95.3596111  88.7386663  63.8553599
  95.4381222  90.6369809  64.6304804  96.2408786  91.2533402  65.0329842
  94.5921823  91.5165906  63.6333151  95.2181840  91.8198353  62.7939128
  93.7779270  90.9201762  63.2228126  94.0095552  92.7825397  64.3297759
  93.4488725  92.4999835  65.2205048  95.1710779  93.7221285  64.6819463
  94.7822257  94.6149923  65.1707061  95.8615880  93.2108684  65.3531758
  95.6974082  94.0073544  63.7702465  93.1055377  93.5327418  63.2978302
  92.6847715  94.4244542  63.7627118  93.7042936  93.8215517  62.4332227
  92.2975252  92.8749791  62.9762963  94.5500552  90.1408313  65.8369407
  93.7392706  89.2022975  65.7871934  94.7813344  90.7561710  67.0004444
  95.3474000  91.6016551  67.0604570  94.2719785  90.3185907  68.3168528
  93.4229013  89.6559443  68.1499437  95.2870874  89.4195811  69.1357163
  96.0586740  90.1432450  69.3988963  94.7484152  88.7596800  70.4538669
  95.5412146  88.1719534  70.9165208  94.4227935  89.5371902  71.1441867
  93.9058824  88.1091462  70.2173629  95.7778290  88.2176782  68.2797245
  96.4735010  87.6157433  68.8639572  94.9238367  87.6063660  67.9885912
  96.2803498  88.5891301  67.3857215  93.8022492  91.5910952  69.1172757
  94.5454563  92.5185710  69.3549938  92.5421417  91.6844918  69.5927956
  91.8652038  90.9905067  69.2750556  91.8588980  92.6146160  70.5282938
  92.4556600  93.5040955  70.3237008  90.3787627  92.7859695  70.2180430
  89.9804483  93.6305308  70.7802421  90.1642698  93.0758308  68.6929937
  89.0998351  93.1943415  68.4916359  90.6905978  93.9903166  68.4198462
  90.5531376  92.2435322  68.1074411  89.7233373  91.6188737  70.5732277
  88.7661972  91.7099911  70.3829821  91.9581810  92.3850353  72.0092191
  92.2265240  91.2617477  72.4762372  91.8795797  93.4243115  72.8457458
  91.5872646  94.3478239  72.5262715  92.1947749  93.4034527  74.3231962
  92.3461993  94.4335031  74.6445074  91.3125333  93.0330267  74.8447357
  93.4035322  92.5824304  74.8029680  93.1980537  91.7332977  75.6968551
  94.5484208  92.7554289  74.1658090  94.7098152  93.4956662  73.4819584
  95.6837474  91.8972682  74.3882431  95.3421170  90.8756322  74.5540099
  96.5560197  92.0404937  73.1247208  97.4427592  91.4145692  73.2210563
  95.9840829  91.7285718  72.2501152  96.8569762  93.0816672  73.0061338
  96.4666931  92.1994201  75.6387606  97.4957085  91.5627610  75.8788576
  95.9998945  93.0990341  76.5348296  95.1422813  93.6379362  76.4097929
  96.7290278  93.3775917  77.8111256  97.7541106  93.0298997  77.6873660
  96.7233915  94.9012506  78.0721747  97.0178402  95.0013943  79.1169197
  97.6739378  95.6000815  77.0476226  97.6736845  96.6751844  77.2268700
  98.6854823  95.2118673  77.1673372  97.3262128  95.4008193  76.0344712
  95.4937505  95.5220868  77.8755060  94.8640385  95.2280741  78.5672331
  96.2073049  92.5747808  79.0248562  96.7701312  92.5574227  80.1371648
  95.2002671  91.6905433  78.8911708  94.5329863  91.7825570  78.1245583
  94.8755001  90.5007607  79.7519831  95.5739806  90.5320167  80.5880878
  93.4623880  90.6520018  80.1411223  93.2566954  91.6969125  80.3731442
  92.8209632  90.3789885  79.3032799  93.1509811  89.8578524  81.2453806
  92.2339058  89.5232458  81.1591878  95.1715173  89.1063555  79.2261295
  95.5452934  88.9127485  78.0660020  95.2713366  88.1121719  80.1667011
  94.7601722  88.1209107  81.0497343  96.1415482  86.9169129  79.9838306
  97.0997471  87.2469892  79.5817875  96.3394260  86.4804743  80.9628606
  95.5831550  85.8262332  79.0713456  96.4483042  85.0898528  78.6449964
  94.2616553  85.7103652  78.8272654  93.5058377  86.1053578  79.3871211
  93.8635845  84.9248387  77.6185723  94.3961553  83.9812623  77.7421599
  92.3473868  84.5762963  77.5431614  91.8234658  85.5198731  77.6971891
  91.9022627  83.9973454  76.2050948  90.8341412  83.7830452  76.2385908
  92.1025906  84.7175226  75.4113772  92.4503305  83.0762015  76.0064050
  92.0247793  83.5248003  78.5992919  91.8731440  82.5489273  78.1388306
  92.8496399  83.4194029  79.3051548  90.7391771  83.9991089  79.3229047
  90.4666854  83.2752687  80.0908355  90.9181045  84.9694356  79.7856855
  89.9272322  84.0849540  78.6019789  94.3349292  85.5910108  76.2690739
  95.0996707  84.9785414  75.5467951  94.0808332  86.8167699  75.9341982
  93.5359592  87.4569790  76.5117090  94.5583071  87.4041394  74.6806924
  94.0951680  86.8861728  73.8413946  94.2402833  88.4456923  74.6265038
  96.0645618  87.3325139  74.5457083  96.5414545  86.9364727  73.4536865
  96.8248706  87.5535917  75.6268577  96.4242013  87.7810613  76.5372712
  98.3028736  87.4998964  75.6485847  98.6583195  88.1666105  74.8626199
  98.8271690  87.9444371  76.9813787  98.4995445  88.9718882  77.1461193
  98.3562012  87.3323203  77.7503783 100.3096690  87.8927556  77.1916945
 100.6943660  86.8752244  77.1254188 100.9749339  88.7955355  76.1227771
 102.0572028  88.7765175  76.2530355 100.7222324  88.4285062  75.1277844
 100.6140103  89.8177526  76.2348226 100.5841042  88.5449347  78.6205573
 101.6548502  88.5328869  78.8258932 100.2249254  89.5743466  78.6245139
 100.0603065  87.9737001  79.3867902  98.8311283  86.0343723  75.3690333
  99.8057511  85.9148412  74.6165271  98.2558323  85.0512202  76.0563174
  97.5174974  85.2068470  76.7421745  98.6209422  83.6681089  75.8986222
  99.6576704  83.5660846  76.2188016  97.8333567  82.6960441  76.8524776
  98.0112796  82.9687118  77.8929572  96.7614024  82.7866748  76.6776747
  98.2788753  81.2682897  76.6076420  97.5568668  80.5846286  77.0544274
  98.2819621  81.0728978  75.5358900  99.7035793  80.9678601  77.1920620
 100.2800449  81.8384957  77.8809380 100.2075626  79.8367096  77.0896832
  98.5504272  83.2632857  74.4247081  99.3643266  82.5291723  73.9355392
  97.4581686  83.6149187  73.7315852  96.6750801  84.1330648  74.1307720
  97.3003025  83.2891326  72.3574154  97.5342667  82.2405554  72.1711239
  95.8002893  83.6012799  71.9861156  95.5914729  84.6067661  72.3516102
  95.4757146  83.7312832  70.4622487  94.4148534  83.9464359  70.3339562
  96.0636934  84.5427421  70.0326031  95.7210949  82.7981073  69.9567031
  94.9066783  82.5484243  72.6824027  94.9033350  81.6196448  72.1124348
  95.3003813  82.3143743  73.6717927  93.4387358  83.1249318  72.7995434
  92.7985045  82.3908861  73.2893044  93.4538077  84.0433045  73.3868359
  93.0510027  83.3369695  71.8028173  98.2834681  84.1536630  71.4784851
  98.7217699  83.5957804  70.4932112  98.6153040  85.3751912  71.8304877
  98.2054828  85.8485690  72.6359900  99.6075650  86.1965715  71.1125584
  99.3997799  86.1747053  70.0427728  99.4982236  87.6524127  71.6017544
 100.2286048  88.2691151  71.0769856  98.4950350  88.0292181  71.4025728
  99.6942515  87.6915257  72.6730626 101.0122652  85.6337341  71.2841988
 101.7710595  85.7796045  70.3124277 101.4036190  85.0068633  72.4130173
 100.8897520  85.0785764  73.2921867 102.6511594  84.1222053  72.5102039
 103.4227424  84.7529168  72.0700291 103.1619473  83.7975193  73.9250328
 102.4151685  83.1819137  74.4263513 104.0645183  83.1945313  73.8338895
 103.4749312  85.0035769  74.8222796 104.2062524  85.6286252  74.3107192
 102.5664148  85.5959937  74.9274907 104.0290780  84.6769276  76.2736481
 104.8971672  84.0243328  76.1885178 104.3689240  85.5993030  76.7455860
 103.0398891  84.0462453  77.1191150 102.6273117  83.1677509  76.8081449
 102.6560802  84.5366979  78.2401007 103.3570768  85.4212226  78.9838687
 104.2684369  85.7483233  78.6623693 102.9748880  85.7602995  79.8669641
 101.4908308  84.2333666  78.6995611 100.8829612  83.6084560  78.1714708
 101.1776302  84.6192583  79.5903372 102.4875234  82.8301456  71.7181466
 103.3680789  82.4419104  70.8949264 101.3428896  82.1400284  71.7797318
 100.5293065  82.4450007  72.3155567 101.1518658  80.8705115  71.0771324
 102.0083082  80.2368689  71.3054206  99.9398784  80.1151613  71.6196014
 100.0893345  79.8923292  72.6759137  99.0524027  80.7435631  71.5486296
  99.7035940  78.7509061  70.8078456  98.7292447  78.3370278  71.0650253
  99.6893909  78.9599598  69.7382743 100.7938044  77.7230603  71.1157228
 101.7748522  78.1231862  70.8585037 100.8106816  77.4975033  72.1820554
 100.5248411  76.5136405  70.3482175 100.7676683  76.5711233  69.3594589
 100.0181911  75.3654986  70.7265679  99.5124760  75.1816328  71.8958820
  99.4944597  75.9474440  72.5706454  99.1285672  74.2705485  72.1491752
  99.9224800  74.3651978  69.8738812 100.2437766  74.4816918  68.9125858
  99.5283769  73.4736628  70.1744490 101.2416054  80.9863701  69.5231062
 101.8108240  80.1677448  68.8624028 100.6778487  82.0744738  68.9553416
 100.1886179  82.8062477  69.4691443 100.7413945  82.2715105  67.5319981
 100.3750232  81.3251769  67.1312180  99.8301654  83.4428472  67.0353193
 100.0771727  84.3342432  67.6128567 100.0840122  83.6551950  65.9970592
  98.3433745  83.2248053  67.1195200  98.2163027  83.0065204  68.1793872
  97.5713278  84.4841510  66.6730873  96.4990775  84.2979832  66.7435363
  97.8376391  85.3222991  67.3165110  97.8301616  84.7229758  65.6420452
  97.7642042  82.0500979  66.4204446  96.6851671  82.0306114  66.5739678
  97.9781008  82.1209796  65.3540362  98.2044029  81.1366562  66.8187289
 102.1386560  82.5127113  67.0110217 102.4027269  82.2673664  65.7914556
 103.1114558  82.9737165  67.7823607 102.9399681  83.2623474  68.7451006
 104.5066883  83.1329749  67.3962816 104.5544804  83.6374793  66.4313359
 105.0043248  83.7809292  68.1197988 105.2872403  81.7735847  67.3051013
 106.0151584  81.6496460  66.3256691 104.9221549  80.7808973  68.1506179
 104.3024092  80.9172495  68.9492362 105.4020631  79.3832656  67.9844651
 106.4810514  79.4818074  67.8683620 105.0544003  78.4967457  69.2271943
 103.9762846  78.4959684  69.3775369 105.3490985  77.4671754  69.0266157
 105.7583802  78.9893177  70.5364622 106.8289263  79.0642353  70.3528341
 105.4029304  79.9932069  70.7683413 105.5325606  78.1046675  71.7399648
 105.7820642  78.6409547  72.6556449 104.4812440  77.8236940  71.8112133
 106.4246812  76.8303700  71.6009338 106.1256799  76.2663204  70.7166899
 107.4639199  77.1229055  71.4558582 106.3050211  75.9586054  72.8273522
 106.9060088  75.1168024  72.7139180 106.6121546  76.4933763  73.6640291
 105.3150370  75.6637324  72.9490501 104.8366115  78.6891696  66.7608008
 105.5638166  78.0769621  65.9867441 103.5326001  78.8713610  66.4687967
 102.8968020  79.2621064  67.1648261 102.8137085  78.5699390  65.1936514
 103.0563948  77.5265827  64.9978379 101.2603784  78.5473819  65.2753574
 100.9422997  79.5765004  65.4404093 100.9015208  78.2578404  64.2872598
 100.5191218  77.7140120  66.2532829 100.6643099  78.1587169  67.2379626
  99.4583826  77.7979172  66.0179573 100.8470987  76.2272439  66.3695793
 101.2093820  75.6243129  65.3161231 100.8217711  75.6676298  67.4708638
 103.3561621  79.3967526  63.9994682 103.1509807  78.9709393  62.8708444
 104.1867277  80.4148273  64.1666078 104.3308302  80.8096455  65.0952149
 104.9851828  81.1129822  63.1804850 105.9827617  81.2311201  63.6022170
 105.0800842  80.4514679  62.3199534 104.5623205  82.4775749  62.6481551
 105.1922688  82.9744706  61.7394870 103.4741511  83.0386316  63.2069831
 103.0762179  82.7364637  64.0948888 102.7478373  84.1627238  62.5677060
 102.8105389  84.0416246  61.4864851 101.2120403  84.1741593  62.8516176
 101.0563237  84.3032847  63.9216667 100.7735335  85.0410690  62.3583760
 100.4419272  82.8873833  62.3856334 100.9198352  82.5086042  61.4815956
 100.4956846  81.7909081  63.4330308  99.9522842  80.9172573  63.0730417
 101.5344270  81.5187773  63.6228234 100.0403620  82.1470371  64.3568898
  98.9995208  83.2552247  62.1146513  98.4529660  82.3691765  61.7892939
  98.5470454  83.6465889  63.0258862  98.9572675  84.0147077  61.3341039
 103.4142654  85.4489194  62.9942681 104.2057450  85.5245497  63.9243467
 103.0873471  86.6081573  62.4315551 102.5079711  86.5859879  61.5919087
 103.3840309  87.9896257  62.7574532 104.1713215  88.0233666  63.5103378
 103.8733398  88.7560817  61.4635375 103.1223562  88.6758379  60.6783996
 103.9932765  89.8168232  61.6833568 105.1779730  88.1819279  60.9834359
 105.8675499  88.1106646  61.8257472 105.0097379  87.1674363  60.6220708
 105.8229657  89.0036686  59.8812364 105.7338634  90.0716422  60.0830457
 106.8865289  88.7829543  59.7958685 105.0865308  88.6243554  58.6232435
 104.5968861  87.7298221  58.6508667 104.9872852  89.3089553  57.4633580
 105.6762464  90.3921186  57.2328638 106.3173821  90.7489076  57.9424620
 105.5739357  90.8817560  56.3438662 104.3688999  88.7619933  56.4676381
 103.9668751  87.8303818  56.5672679 104.2832062  89.2624757  55.5827947
 102.1570627  88.6385742  63.2790266 101.0963208  88.5265559  62.6476783
 102.2440069  89.1780633  64.4755165 103.1164565  89.4896643  64.9033046
 101.0911552  89.3675659  65.2751549 100.1741045  89.1266842  64.7376422
 101.0709955  88.3950465  66.4539800 101.7293979  88.8116491  67.2163910
  99.6723734  88.2975530  67.0146976  99.6652366  87.6035012  67.8542482
  99.3466174  89.2811313  67.3539021  98.9952183  87.9383109  66.2406200
 101.6995920  86.9785578  66.1435732 101.6436818  86.3522259  67.0334447
 101.1481928  86.5049993  65.3314800 102.7436888  87.0993682  65.8506095
 101.0249905  90.8687813  65.6428933 101.7694454  91.2848894  66.5125271
  99.9894607  91.5898311  65.0927532  99.4054458  91.2490961  64.3284422
  99.6420129  92.9117983  65.5599245 100.5380224  93.4146715  65.9208255
  99.1250097  93.7493285  64.4124030  99.7303478  93.5439577  63.5290329
  98.1078865  93.4359965  64.1802792  99.1283143  95.2279260  64.6631309
  98.1419424  95.7769374  65.4896549  97.3208479  95.1830911  65.8628926
  98.2746718  97.1666006  65.8168936  97.6365339  97.6000960  66.5741273
  99.2187571  97.9664974  65.1686605  99.1876808  99.0403389  65.2686781
 100.2068171  97.3531714  64.3874993 101.0253545  97.9444945  64.0033945
 100.1500530  96.0142765  64.1026499 100.8864565  95.5650775  63.4519164
  98.7415597  92.8674636  66.7788660  97.7707588  92.1248468  66.6225432
  99.0043279  93.5289689  67.9180757  99.8225950  94.1288760  68.0198426
  98.1728504  93.4799613  69.1446011  97.3679474  92.7721656  68.9475060
  98.9743948  93.0026380  70.3249294  98.3617758  93.3033783  71.1745259
  99.2488168  91.4453479  70.1900913  99.8298568  91.1028163  71.0464830
  98.2999575  90.9101923  70.1578508  99.8061572  91.2511614  69.2730890
 100.3930978  93.6109037  70.4793822 100.8735866  93.1911025  71.3636641
 100.9881750  93.3765363  69.5969695 100.3148149  94.6932881  70.5870518
  97.5506093  94.8358897  69.4656415  97.9886713  95.8831216  68.9684011
  96.3836721  94.8526147  70.1321240  95.9011718  94.0233949  70.4806165
  95.7358756  96.0766469  70.3949295  96.4880507  96.8277727  70.6404732
  94.9053855  96.4679170  69.1015216  94.5706576  97.5017347  69.1865815
  95.5526014  96.4122056  68.2268281  93.5052975  95.4170426  68.8613248
  93.8552056  94.1797706  69.0471319  94.7911043  95.9740687  71.5662309
  94.3009098  94.9209663  72.0006323  94.6385672  97.1463744  72.1810243
  94.9550792  98.0266660  71.7758085  93.9940905  97.3111580  73.5214138
  93.0792451  96.7272696  73.4138993  94.9290930  96.7939551  74.6359808
  94.4452746  96.9210596  75.6044467  95.1416299  95.7372019  74.4727332
  95.8620149  97.3579889  74.6199921  93.5459446  98.7374683  73.9252023
  93.7579679  99.6205629  73.1273451  92.9945487  98.9268496  75.0935979
  92.9070170  98.1917084  75.7948650  92.4127597 100.2787027  75.5419805
  92.3339923 100.8625655  74.6245526  90.9947542 100.1138640  76.1615445
  90.5548909 101.1052119  76.2672171  90.3774829  99.5636464  75.4510301
  90.9002795  99.3931027  77.5415067  91.5861502  98.5468095  77.5636443
  91.2084400 100.0738517  78.3357654  89.4960759  98.9194436  77.7922463
  88.8277483  99.7636219  77.9630277  89.1108440  98.3767398  76.9290418
  89.5463575  98.0439619  78.9799998  90.4336692  97.5588285  79.1174030
  88.6454190  97.7942461  79.8747958  87.4489654  98.3013790  79.7288339
  87.2369244  98.8840837  78.9178476  86.7263502  98.1145142  80.4243524
  88.9292602  96.8593059  80.7883093  89.8277193  96.3755698  80.7595204
  88.2485056  96.6291257  81.5115493  93.2954633 101.0741134  76.4304247
  92.9661691 102.2023635  76.8131555  94.4839922 100.5448588  76.7322770
  94.7419777  99.5853316  76.5017127  95.5804589 101.3151508  77.4515662
  95.2855702 102.3603870  77.5323302  95.6759696 100.9320018  78.4669718
  96.9544536 101.2324230  76.7514114  97.3856205 100.0660504  76.4364717
  97.5559656 102.3366232  76.4171670  97.2545973 103.2395806  76.7840757
  98.7427557 102.4700335  75.4781570  98.5739666 101.8231124  74.6170233
  98.8220607 103.9368339  75.0517448  97.8064522 104.3089477  74.9116032
  99.2599497 104.5085877  75.8696799  99.6427086 104.2342139  73.7424919
  99.3523491 103.5123833  72.9789810  99.3636817 105.2205506  73.3729125
 101.1312363 104.1892489  73.9022552 101.8063459 103.6098906  73.0592130
 101.6239777 104.7633485  74.9529856 100.1359895 101.9128863  76.0544085
 100.8863173 101.1736124  75.4671069 100.3384435 102.2472129  77.3326409
  99.7502349 102.8964326  77.8543941 101.4488796 101.6883508  78.0932523
 102.3091882 101.6768712  77.4244546 101.7113052 102.5991650  79.3113982
 101.7871948 103.6215995  78.9413003 100.8276332 102.5546427  79.9461528
 102.9571947 102.3414249  80.2290733 102.9718332 103.0801682  81.0304384
 102.8610979 101.3622372  80.6980518 104.2444098 102.4031567  79.4791717
 104.2418463 102.7388105  78.2804766 105.2461507 102.1942736  80.1852942
 101.3400687 100.2178621  78.4708712 102.3129225  99.5111005  78.4540002
 100.0757965  99.7286257  78.7865303  99.2477579 100.3193903  78.8613175
  99.8182284  98.3140090  79.0416150 100.4464892  97.9525704  79.8554894
  98.7826972  98.1644657  79.3478846 100.1109651  97.5447780  77.7638542
 100.8297768  96.5713470  77.8648135  99.9166938  98.1371373  76.6293418
  99.4473740  99.0405583  76.5544869 100.3397138  97.5939606  75.3240177
 100.1338790  96.5356249  75.1682978  99.4702882  98.4140009  74.2482082
  98.4330017  98.4320790  74.5810294  99.8190230  99.4459363  74.2334330
  99.5159929  97.8622695  72.8209946 100.5472959  97.5911898  72.5972808
  98.6187944  96.6083350  72.6613562  98.6780400  96.2467470  71.6346712
  98.9605215  95.8275449  73.3416917  97.5867089  96.8681695  72.8954109
  98.9923747  98.9146977  71.8849066  99.0177880  98.5385830  70.8620097
  97.9663156  99.1638385  72.1552701  99.6128107  99.8080772  71.9581810
 101.9047209  97.5697942  75.1859062 102.4225151  96.5250192  74.8206006
 102.5703263  98.6423169  75.5871859 102.1286812  99.4740405  75.9792567
 104.0473250  98.7184029  75.4938962 104.3491306  98.4206502  74.4900951
 104.5774128 100.1896100  75.6506361 104.0382037 100.8338195  74.9570132
 104.3493343 100.5416642  76.6565958 106.0389382 100.3342105  75.4078763
 106.6087216  99.6306074  76.0153388 106.2862941 100.1283484  74.3673010
 106.3792914 101.7812510  75.7781173 105.8401910 102.0513901  76.6862592
 107.4421550 101.8487705  76.0077824 106.0548961 102.7515224  74.7239550
 106.7787641 102.9551944  74.0349138 104.8783182 103.3917567  74.5951393
 103.9724481 103.3242936  75.5547862 104.1621900 102.7850958  76.3989223
 103.0822093 103.8121226  75.4509415 104.5193682 104.1446093  73.5807262
 105.1568742 104.2840182  72.7970865 103.6015726 104.5893550  73.5760957
 104.6997484  97.7130878  76.4778126 105.5520317  96.9001667  76.0625086
 104.1595160  97.5990477  77.6602007 103.3090972  98.1012431  77.9158737
 104.6736271  96.7636734  78.7563707 105.7459824  96.8952488  78.9012021
 103.9485667  97.2158162  79.9782361 102.9072522  96.9254036  79.8415403
 104.4831859  96.5836140  81.2589908 103.9149832  96.9537502  82.1127577
 104.3848420  95.4996299  81.1985908 105.5348547  96.8460231  81.3823605
 104.1317568  98.6378963  80.1328600 103.3247130  99.1049980  79.8343515
 104.5910587  95.3187062  78.4689106 105.4396475  94.5714904  78.7047126
 103.4816462  94.9307415  77.7081568 102.7738106  95.6056789  77.4174606
 103.1851285  93.6124930  77.2473617 103.4160821  92.9302699  78.0660546
 101.7166617  93.3637765  76.9404328 101.4855069  93.9761023  76.0686331
 101.3798610  91.9024422  76.5795763 100.3118076  91.8142886  76.3754317
 101.9434727  91.6063636  75.6947869 101.6440605  91.2509882  77.4121964
 100.9570822  93.6998161  78.0726908 100.8298306  94.6705799  78.1050750
 104.0720202  93.3114799  75.9907904 104.5828124  92.2145848  75.9522882
 104.2567955  94.2538460  75.0749738 103.8586790  95.1903516  75.1515339
 105.0304044  94.0601938  73.8870293 104.6257942  93.2718061  73.2506990
 105.0365107  95.3927279  73.1092789 104.8237720  96.1990120  73.8107097
 106.0435311  95.5613968  72.7267837 104.0303965  95.5003921  71.9133844
 103.1020073  95.0806085  72.2994276 103.7589736  96.9313194  71.5120346
 103.0553789  96.9485361  70.6791294 103.3341382  97.4717284  72.3578655
 104.6926916  97.4069775  71.2093979 104.3996256  94.6521403  70.7145580
 103.6520973  94.7838648  69.9312897 105.3760908  94.9578065  70.3392822
 104.4366846  93.6031366  71.0079311 106.4371254  93.6955864  74.3226446
 107.0722372  92.9575176  73.5741760 106.9568564  94.2077164  75.5008558
 106.5000220  94.8958361  76.0998981 108.2882870  93.7381689  75.9579407
 108.8685237  93.7640576  75.0360751 108.8662355  94.6503275  77.0502750
 108.2441814  94.5712879  77.9426060 109.8585296  94.2918597  77.3214709
 108.9648803  96.1394528  76.6372256 109.6235746  96.2489776  75.7751130
 107.9840503  96.5129630  76.3386747 109.5016184  96.9516675  77.8163869
 108.7802327  96.9378977  78.6328293 110.4173419  96.4949586  78.1927332
 109.7781541  98.3862387  77.3996357 110.4659883  98.4233756  76.5552958
 108.8617626  98.8856381  77.0849422 110.3800103  99.0699827  78.6289160
 110.5929556 100.0623328  78.4060922 109.7014449  99.0282902  79.4158161
 111.2563343  98.5809250  78.9026015 108.3497315  92.2883461  76.5196465
 109.3526249  91.6488289  76.3618471 107.3063582  91.8802237  77.1953337
 106.5603909  92.4862763  77.5369403 107.1501368  90.4470856  77.5160827
 108.0065360  90.0439799  78.0559903 105.9468996  90.2780838  78.4626257
 106.2589133  90.5420557  79.4725600 105.1726436  90.9883656  78.1722663
 105.3175440  88.8264255  78.4889617 104.3657355  88.8634034  79.0161981
 105.1037880  88.5158225  77.4655379 106.2268046  87.7568781  79.1625220
 105.8171215  86.5825170  78.9597811 107.3212856  88.0680211  79.6811714
 107.0749394  89.6251573  76.1647795 107.7217932  88.5720360  76.1622231
 106.2674797  89.9967307  75.1797150 105.6949962  90.8395945  75.2004325
 106.1332525  89.1937110  73.9439191 105.7968490  88.1719824  74.1169434
 105.0868020  89.9192058  73.1073842 105.2068201  90.9931304  73.2573165
 105.2845548  89.7196142  72.0541117 103.6255346  89.5426669  73.4120349
 103.6551161  89.4243255  74.4942855 102.5069850  90.6497095  73.0285750
 101.5173540  90.2716423  73.2895015 102.7005466  91.5685887  73.5815722
 102.5472163  90.8537209  71.9583162 103.1861524  88.2576945  72.6566223
 102.1488769  88.0283658  72.9008496 103.2790385  88.4170488  71.5825942
 103.8215156  87.4239642  72.9555995 107.5004832  88.9997056  73.2698131
 107.7956831  87.8827506  72.7927319 108.2444732  90.1262153  73.1788141
 107.9852599  91.0185702  73.6012074 109.4963138  90.1464947  72.4571675
 109.2253211  89.6751573  71.5120468 110.0697599  91.5787116  72.0971667
 110.0598591  92.2115259  72.9848503 111.1083339  91.4889339  71.7812427
 109.2430513  92.2439326  70.9775937 109.4140422  91.7025003  70.0478109
 108.1848110  92.1416201  71.2164945 109.5557918  93.7299200  70.7492717
 109.4287394  94.2924044  71.6741338 110.5919052  93.8572927  70.4378906
 108.6251017  94.2425824  69.6938214 108.1974777  93.5920433  69.0344881
 108.3607092  95.5124753  69.6149441 108.6093914  96.5271447  70.4188216
 109.1020930  96.3715852  71.2993331 108.3075585  97.4671484  70.1615281
 107.8314515  95.8857416  68.5094562 107.6492599  95.2033562  67.7738161
 107.5926743  96.8679185  68.3638157 110.5788783  89.3560867  73.1571848
 111.3510314  88.6577441  72.5519310 110.6639988  89.2940757  74.4768344
 110.1592794  89.9882407  75.0277676 111.3666996  88.3927696  75.3696501
 112.4091220  88.4458596  75.0538797 111.2858275  88.8773911  76.8566090
 111.7307126  89.8697978  76.9352233 110.2387072  88.9744279  77.1451604
 111.9968334  87.9244661  77.8386856 111.5082023  87.9864598  78.8119915
 111.8786026  86.8999786  77.4880276 113.4280672  88.2128301  78.0020778
 114.0087468  87.6444041  78.9390709 114.0586063  88.9273765  77.2137086
 111.0175737  86.8606670  75.2036087 112.0369156  86.0811796  75.1754773
 109.7895639  86.4489964  74.9909369 108.9909247  87.0343293  75.2340784
 109.3698890  85.1800137  74.4160926 110.0537633  84.4582717  74.8634420
 107.8823138  85.0257226  74.7546517 107.5117320  84.0863774  74.3459700
 107.7529227  85.0264974  75.8366214 107.3223063  85.8555306  74.3214354
 109.5933735  84.8646176  72.8792892 109.4849684  83.7559867  72.3760785
 110.0370378  85.8683959  72.1057402 110.1085677  86.8271865  72.4478574
 110.4472103  85.7325870  70.7663652 111.4006499  86.2475745  70.6473402
 110.6275017  84.6765845  70.5695817 109.4234042  86.2932364  69.6430059
 109.8469715  86.3575155  68.5076293 108.2076122  86.6771071  69.9696130
 107.9142856  86.8231267  70.9350578 107.1526023  86.9354024  69.0004528
 107.0222381  86.0672769  68.3546377 105.8034014  87.1486058  69.7191387
 105.9322931  88.0276133  70.3518231 104.6033756  87.3341078  68.7168044
 103.6798318  87.4800117  69.2779852 104.7859424  88.2038999  68.0871505
 104.5111132  86.4455805  68.0912383 105.4304600  85.8338231  70.4620351
 104.4788188  85.9645752  70.9765688 105.3447627  85.0207522  69.7417630
 106.2065845  85.5950455  71.1891706 107.5377609  88.0664581  68.1185452
 107.9683340  89.0745063  68.6293001 107.3139058  88.0306417  66.7746572
 107.0916176  87.1637611  66.2843491 107.3584158  89.1506726  65.9125234
 108.1326177  89.8402148  66.2461368 107.6806795  88.6355184  64.4982409
 108.6946250  88.2364332  64.4805034 107.0091178  87.8137195  64.2505062
 107.5559760  89.6723424  63.5044849 107.9359131  89.2825333  62.5606345
 106.4942179  89.8758334  63.3601549 108.2451808  90.9752295  63.7792722
 109.4684237  91.0262510  63.7344882 107.5284769  92.0241437  64.0349062
 106.0326076  89.9808429  65.9437629 104.9788475  89.4598027  65.5865630
 106.0828757  91.1280042  66.6420056 106.9514973  91.5324936  66.9916138
 104.8987498  91.9090459  66.9701651 104.2014214  91.7423301  66.1496902
 104.3603638  91.4305594  68.4160877 103.4720907  92.0030727  68.6817327
 104.1098992  90.3697770  68.3795617 105.1351466  91.5934661  69.1658497
 105.1421647  93.4271497  67.0958678 106.2488094  93.8397361  67.4466653
 104.0483386  94.2646255  66.9612280 103.1329178  93.9101409  66.6834415
 104.0393350  95.7167263  67.1852084 104.6614676  96.0857703  68.0006919
 104.5739525  96.3494180  65.9186835 105.3968384  95.7358184  65.5524482
 103.7894293  96.3155086  65.1621503 105.0540352  97.7545085  66.0323298
 104.6652247  98.5546013  66.9299349 105.7608517  98.2043910  65.1095887
 102.6000595  96.0476826  67.5039920 101.7625831  95.1534623  67.2965619
 102.1897174  97.2167955  68.0426186 102.8174806  97.9485221  68.3747610
 100.7705193  97.5176021  68.1867229 100.2289179  96.9291429  67.4454734
 100.4524710  97.1642776  69.1669076 100.3077168  99.0329534  68.0394742
 101.1068309  99.9974786  67.8196251  98.9788810  99.2272415  68.2896513
  98.3632132  98.4515419  68.5352165  98.2652488 100.5111223  68.2462432
  98.9115688 101.3589334  68.4733569  97.7595726 100.8265942  66.8557242
  98.5688646 100.6774732  66.1403415  96.9704829 100.1204284  66.5954525
  97.1931341 102.3297174  66.7074505  96.2974978 102.4014342  67.3241962
  97.9350026 103.0005268  67.1434779  96.8496343 102.8625706  65.3632911
  97.7513336 103.1320344  64.8115687  96.3262670 102.1119048  64.7710837
  96.0176583 104.0163706  65.5787222  95.2856622 103.8875364  66.2767769
  96.0428915 105.2261355  65.0165637  96.9192369 105.6412045  64.1283620
  97.6592909 105.0149637  63.8128028  96.8571736 106.5881673  63.7541407
  95.2955735 106.1934957  65.4624101  94.6755302 106.0343497  66.2563698
  95.3309220 107.1105214  65.0176503  97.1424813 100.3900926  69.3272455
  96.8203495  99.2717670  69.6282008  96.5781803 101.4518390  69.9483774
  96.9418105 102.3965105  69.8286158  95.4567171 101.4163471  70.8107234
  95.6072754 100.6784022  71.5984217  95.2697548 102.7248105  71.6008592
  94.2898252 102.8216289  72.0691948  96.2666081 102.7326355  72.7641116
  96.1504884 103.6527379  73.3367823  96.0783416 101.8768172  73.4101742
  97.2824065 102.6752465  72.3724100  95.3552239 103.7898637  70.6991554
  95.2370889 104.6354414  71.1802837  94.2467800 100.9981638  69.9792333
  94.1544890 101.3779979  68.8154106  93.3124002 100.2707422  70.6098270
  93.4601363  99.8146145  71.5100779  91.9986963 100.0719438  70.0537343
  91.7419420 100.9605059  69.4767180  91.9527597  98.9509978  69.0887032
  92.7719658  99.0266623  68.3751114  92.0673033  97.9972677  69.6052693
  90.3390857  99.0223924  68.2240919  90.3916086  99.9177217  67.2822210
  90.9733494  99.9209786  71.1667066  90.9519389  98.9029584  71.8470569
  89.9227701 100.8171832  71.2866167  89.9412779 101.7590131  70.8945364
  88.6842537 100.4945485  71.9920533  88.8505321  99.7894907  72.8057769
  88.1427730 101.8063408  72.5657690  88.9212160 102.2748229  73.1663288
  87.9219071 102.4856373  71.7425293  86.8781747 101.6441903  73.4298264
  86.2274077 100.5667807  73.3738436  86.5418149 102.5275112  74.1942662
  87.6813445  99.8003475  71.0255756  87.3661204 100.4160138  69.9994154
  87.2607439  98.5481938  71.2722823  87.5669423  97.9797815  72.0619354
  86.2893046  97.8958893  70.3724103  86.8090108  97.8660024  69.4146122
  85.9352723  96.4236290  70.7943390  85.1377157  96.0382874  70.1578996
  87.3359602  95.6736023  70.6975170  87.2086011  94.6276046  70.9732080
  87.7125156  95.7366863  69.6770032  88.0480486  96.1439347  71.3762029
  85.4085495  96.2702737  72.1842020  85.1959146  95.2186048  72.3779364
  86.1530578  96.6278869  72.8965230  84.4938899  96.8527796  72.2931597
  84.9939482  98.6888413  70.1960552  84.1542105  98.1746450  69.4456015
  84.7601033  99.7470864  70.9114927  85.4688730 100.1995867  71.4887241
  83.4563800 100.3977324  70.9636677  82.7364603  99.6354910  70.6655405
  83.0627815 100.8351140  72.4217197  83.7950896 101.5403629  72.8154680
  82.1000509 101.3461816  72.4150239  82.9967029  99.5722167  73.3163035
  82.2140506  98.9007135  72.9653066  83.9366319  99.0214882  73.2645091
  82.7191832 100.0022672  74.7331003  81.8295251 100.6308887  74.7728318
  82.5231008  99.1338198  75.3620335  83.9283078 100.7647633  75.2454901
  84.8098929 100.6847261  74.7379659  83.8819505 101.5116111  76.2997758
  82.8247062 101.5959937  77.1014172  81.9863239 101.0508566  76.8990938
  82.8513199 102.2049836  77.9189574  84.9829961 102.1498849  76.6189048
  85.8182780 102.0428334  76.0440734  85.0023485 102.7535084  77.4405039
  83.2863393 101.5216414  69.9364342  82.3110150 102.2081375  69.9063242
  84.3373140 101.6913760  69.1673528  85.1022923 101.0180624  69.1137801
  84.5287910 102.8966634  68.2792757  83.5100187 103.2476733  68.1146880
  85.3421847 104.0042144  68.9658844  84.9923523 104.1448014  69.9873880
  86.3914788 103.7152742  69.0249555  85.2122331 105.1911201  68.2478891
  85.7301215 105.8978889  68.6875054  85.0869900 102.6098712  66.8875825
  86.2928420 102.3573194  66.7759418  84.2182503 102.7668423  65.8215575
  83.2715383 103.1346167  65.9144834  84.5890012 102.4108922  64.4416266
  84.9169956 101.3715509  64.4544909  83.3721231 102.4793381  63.5133185
  83.0154950 103.4990456  63.6580633  83.7852907 102.2660473  62.0120652
  82.9000834 102.3194456  61.3793143  84.4907203 103.0418412  61.7150820
  84.2537460 101.2885724  61.8997564  82.1572399 101.6813289  63.8848172
  81.3809581 101.8298556  63.1351483  82.4173510 100.6235859  63.9320066
  81.7901649 102.0089695  64.8571919  85.8407807 103.1750488  63.9102947
  86.6860241 102.5077842  63.3354707  86.0095544 104.5353257  64.1505721
  85.0657100 105.5024238  64.5753638  85.0430647 105.5929919  65.6615179
  84.0555307 105.2454427  64.2557337  85.5493540 106.7843483  63.9193195
  85.1566952 107.6749204  64.4085869  85.2643389 106.8463857  62.8698498
  87.0791078 106.6335859  64.1075663  87.3890164 106.8911443  65.1200372
  87.6357721 107.2796939  63.4294001  87.3043771 105.2007185  63.8113001
  87.5545257 105.0045131  62.7682856  88.5458861 104.6535976  64.5597841
  89.6958996 104.5973800  64.0648211  88.4085414 104.1368581  65.7632348
  87.5437603 104.2207788  66.3000429  89.4669388 103.3823442  66.4756039
  90.3822742 103.9708801  66.4147225  89.1356154 103.2211953  68.0702138
  88.3217860 102.5097556  68.2112963  90.0039121 102.8197897  68.5927560
  88.7480468 104.5921835  68.6666648  87.8506407 104.9517268  68.1623486
  88.4902302 104.4561826  69.7164745  89.8313502 105.6632463  68.5609659
  90.9976090 105.4727027  68.8815257  89.4604368 106.8310341  68.2703508
  89.7633206 102.0393881  65.7947185  90.8625959 101.5161781  65.8682656
  88.7826962 101.4262998  65.1527374  87.8454454 101.8257107  65.1009132
  88.8783579 100.1276704  64.4433635  89.6023796  99.5182135  64.9855877
  87.5234716  99.4472549  64.4338309  86.7994519 100.1633786  64.0461874
  87.5713892  98.1545462  63.5153076  86.5933438  97.6721285  63.5141296
  87.8349862  98.4416089  62.4974340  88.3176768  97.4608298  63.9031830
  87.1092073  99.0287903  65.8286049  87.8375913  98.2916676  66.1659891
  87.2225623  99.9044300  66.4674756  85.7342321  98.4507413  66.1148332
  85.6514817  98.2205156  67.1773503  84.9694345  99.1776548  65.8404714
  85.5943964  97.5394949  65.5342629  89.4009637 100.2706451  63.0072805
  90.2509449  99.4547486  62.6046195  89.0288190 101.3992348  62.3058906
  88.4161375 102.0908929  62.7372332  89.3871236 101.7937852  60.9626882
  89.0553299 101.0135872  60.2789798  88.6577913 103.0783125  60.5877772
  87.6549576 103.0846859  61.0157877  89.1826531 103.9444084  60.9913351
  88.5899463 103.1592179  59.1126266  89.5780760 103.3468574  58.6938235
  88.2403611 102.2160208  58.6942854  87.6271230 104.2963802  58.7524291
  88.1885418 105.4273852  58.7940784  86.4623072 104.2323233  58.3057760
  90.9766221 101.8701579  60.7332637  91.5401878 101.0403422  59.9717694
  91.6598278 102.7933604  61.4749059  91.1630154 103.4427820  62.0840587
  93.0864117 103.0033487  61.5293136  93.6005763 102.9932413  60.5680428
  93.2068927 104.3683855  62.1263069  94.2604681 104.6350907  62.2163913
  92.7028219 105.0917280  61.4860998  92.7460611 104.3759642  63.1136198
  93.7989382 101.8771569  62.1818006  94.9658190 101.6772466  62.0195325
  93.1231875 101.0502972  62.9632685  92.1600074 101.2054266  63.2610013
  93.7288803  99.8076118  63.4746072  94.6755097 100.1188827  63.9134515
  92.9529351  99.1188113  64.6165979  92.9276808  99.7837042  65.4788210
  91.9212440  98.9649191  64.3016507  93.5764154  97.7133713  65.0623430
  93.8484596  97.0640360  64.2298133  94.8807298  98.0250077  65.8801692
  95.3389185  97.0896380  66.2040389  95.5825541  98.5737784  65.2521928
  94.6279365  98.6268148  66.7527921  92.5160666  97.0146185  65.8942570
  92.8915664  96.0462959  66.2254507  92.2729916  97.6274228  66.7633281
  91.6185380  96.8683615  65.2920832  93.9537881  98.8248093  62.3432821
  95.0045523  98.1360917  62.2435233  92.9921345  98.7489129  61.4321432
  92.1608309  99.3387189  61.4387218  93.0394502  97.7859706  60.3077201
  93.3711352  96.8116462  60.6654325  91.5965294  97.6195231  59.6891260
  91.1500166  98.6057587  59.5603212  91.5415046  96.9300776  58.2913645
  90.5047834  96.8659901  57.9580374  92.1171780  97.5159676  57.5744886
  91.9622515  95.9276034  58.3624594  90.9102098  96.6105707  60.6842187
  89.8890112  96.4135456  60.3556528  91.4721102  95.6759843  60.7019197
  90.8915706  97.0420398  61.6847550  94.0227413  98.2825839  59.2658233
  94.8161063  97.4528780  58.8293556  94.0600696  99.5739402  58.9814932
  93.3825253 100.2271319  59.3752841  95.0321036 100.2439305  58.0981768
  95.1301488  99.7696297  57.1214763  94.5015979 101.6265067  57.9627203
  95.1610040 102.2081798  57.3188654  93.5035780 101.5918951  57.5247348
  94.4499592 102.0941606  58.9461481  96.4570479 100.1654561  58.6621074
  97.3769616 100.1719707  57.8359711  96.6296038 100.1272202  60.0001087
  95.8626636 100.1215583  60.6730935  97.9643578 100.0905153  60.6003165
  98.5334105 100.8600042  60.0795978  97.9989514 100.4497744  62.0995200
  99.0253563 100.3970625  62.4624863  97.6157658 101.4610679  62.2395847
  97.3806121  99.7457594  62.6565707  98.6132731  98.6697109  60.4030888
  99.6846035  98.4866162  59.8523926  97.8955166  97.5638852  60.7802468
  96.9734947  97.6344842  61.2098494  98.3557770  96.1441731  60.6152861
  99.2924945  96.1173211  61.1710435  97.5675852  95.0274178  61.3604976
  97.6116857  95.2555562  62.4256896  96.1134330  94.9715818  60.7315623
  95.5305416  94.1973804  61.2296695  95.6237338  95.9366963  60.8612180
  96.1856378  94.7425001  59.6674725  98.1482414  93.5826907  61.0555972
  97.5678953  92.8356374  61.5968612  98.0885933  93.3845143  59.9854504
  99.1898707  93.5335906  61.3756779  98.6434170  95.8232498  59.1485007
  99.6628377  95.1821373  58.8040618  97.8478673  96.3411612  58.1451516
  97.0419428  96.9485281  58.2913064  98.1525544  96.0145903  56.7255414
  98.2735588  94.9320178  56.7640218  97.0527695  96.1900111  55.7004884
  97.5208593  96.0181635  54.7312050  95.9276937  95.2028522  55.9663130
  95.1421791  95.3383572  55.2225763  96.3146389  94.1853111  55.9050318
  95.5179231  95.3760549  56.9614039  96.4231632  97.6323912  55.7104712
  95.6422151  97.6927184  54.9531169  95.9950203  97.8355162  56.6910669
  97.1973257  98.3674849  55.4929884  99.4458614  96.6862200  56.2612261
 100.1957393  96.0701018  55.5292128  99.7079123  97.9135715  56.6756880
  99.0422385  98.4334453  57.2460699 100.8913396  98.6724642  56.4117738
 101.0415976  98.7285266  55.3331379 100.7483842 100.1685013  56.7752265
  99.7182638 100.4826643  56.6034604 100.9495883 100.3008368  57.8373824
 101.6981635 101.0705386  55.9610540 101.8669261 101.9969060  56.5116144
 102.6635989 100.5761311  55.8662554 101.1848078 101.4002886  54.6010500
 100.4387613 100.6403716  53.9480862 101.4271546 102.5190710  54.1293840
 102.1692552  97.9270296  56.9358471 103.1854759  97.8487073  56.2321717
 101.9540414  97.4170783  58.2164101 101.0364127  97.3409454  58.6547552
 103.0762330  96.9365250  59.0483695 103.9626394  97.5499428  58.8868352
 102.7263473  97.0833774  60.5390242 102.6084797  98.1392588  60.7817888
 101.7691392  96.6016684  60.7366962 103.7840180  96.4807896  61.4236109
 103.4091497  96.3902442  62.4431104 104.0265541  95.4751536  61.0817798
 105.0360319  97.3568860  61.4033567 105.5318084  97.2685437  60.4355916
 104.7560102  98.4029940  61.5246820 105.9369257  96.9743081  62.4444478
 105.8114603  97.4589195  63.3330018 106.9020075  96.0878944  62.4171030
 107.1820674  95.3557162  61.3809811 106.6371790  95.4540839  60.5246485
 107.9477914  94.6827046  61.4249807 107.6025646  96.0325823  63.4925644
 107.3845938  96.6491360  64.2752600 108.3772507  95.3719258  63.5649900
 103.4648573  95.4918877  58.6276902 104.6229706  95.1422864  58.6654864
 102.5001232  94.6602646  58.2095753 101.5201588  94.9104178  58.0697642
 102.8562187  93.2455192  57.9163219 103.9278587  93.3286604  57.7386249
 102.4887647  92.3690852  59.0758792 101.4221410  92.4946593  59.2603429
 102.6406824  91.3341168  58.7691752 103.1928956  92.5650457  60.3630653
 104.5762323  92.4749973  60.4563657 105.1590860  92.3315777  59.5580125
 105.2209483  92.5626732  61.6719742 106.2723611  92.3344122  61.7490330
 104.4827356  92.9570496  62.8259644 105.1175008  93.1823419  63.9854593
 106.0223317  92.8084272  63.9408062 103.0971599  93.1350765  62.7348481
 102.5313949  93.4391672  63.6042047 102.4231820  92.9101049  61.4718724
 101.3516832  93.0079565  61.3921833 102.3366063  92.5989916  56.6641091
 102.7903121  91.5892181  56.1299054 101.3540391  93.2612514  56.0447613
 101.0580533  94.1754768  56.3886469 100.5585532  92.8632459  54.8505537
 100.4294016  93.7204689  54.1906071 101.0958572  92.1021715  54.2852199
  99.1678255  92.3147020  55.2818831  98.7218941  92.4174246  56.4558900
  98.4394064  91.6469757  54.3302487  98.8095840  91.5478341  52.9865257
  99.7736890  91.0551073  52.8657000  98.8900439  92.5267616  52.5133732
  97.6361343  90.6965408  52.3762107  97.8869829  89.6357655  52.3638937
  97.4356196  90.9880138  51.3454215  96.4441333  90.9595361  53.2534839
  95.7732742  90.1009799  53.2902724  95.8584318  91.8046143  52.8935318
  97.0519300  91.2380967  54.5852002  96.5548251  92.0612939  55.0981243
  96.8208597  90.1272315  55.6066144  97.4278326  89.0556411  55.4225548
  95.8427943  90.2746163  56.5339158  95.0864292  90.9562569  56.4650978
  95.8027831  89.4297510  57.7501620  96.8516072  89.1967292  57.9320903
  95.2590266  90.1583674  58.9794610  95.8938698  89.5968311  59.6642363
  95.5106393  91.6394411  59.0585528  95.0744815  92.0339356  59.9762638
  96.5841174  91.8266634  59.0572297  95.0550749  92.1318066  58.2002363
  93.8291172  89.9584958  59.4225145  93.6366095  90.5606075  60.3112480
  93.1543087  90.2652256  58.6232778  93.6643648  88.9063365  59.6539587
  95.0581800  88.0907701  57.5589047  93.9313944  88.0223946  57.0903186
  95.7788575  86.9580944  57.7231780  96.7683534  86.9736807  57.9719510
  95.2566081  85.6080467  57.5733620  94.6323906  85.5614954  56.6813729
  96.4495268  84.6798397  57.4425729  97.0361592  84.7462616  58.3591286
  96.0807694  83.6567847  57.3748785  97.3647231  84.9300000  56.2784713
  97.1376646  84.3191562  55.2023745  98.3877311  85.6377780  56.4050170
  94.3258281  85.1913487  58.6842815  93.4502311  84.3873399  58.4012889
  94.5300249  85.7810224  59.8873554  95.1963771  86.5481079  59.9711439
  93.8990274  85.4796212  61.2137420  92.9694612  84.9510342  61.0012416
  94.8177728  84.5543081  62.0895459  95.7415290  85.1023805  62.2794728
  94.1640203  84.2547451  63.4742321  94.8240829  83.6129295  64.0565954
  94.0015521  85.1904078  64.0099339  93.2078706  83.7527332  63.3242064
  95.2275230  83.2638444  61.3453188  95.8618848  82.6567413  61.9901762
  94.3340339  82.6990319  61.0782643  95.7759253  83.5241742  60.4394511
  93.5586880  86.7774407  62.0034227  94.3973675  87.6438188  62.1335718
  92.3423017  86.7329063  62.5741134  91.6808233  85.9954030  62.3334200
  91.7756561  87.6635017  63.5744549  92.5305266  88.3762787  63.9074062
  90.7077837  88.6452680  63.0211725  91.2379589  89.4579902  62.5262495
  90.1446252  88.1152492  62.2521020  89.6978946  89.2732148  63.9725651
  89.3283614  88.4142793  64.5336355  90.3320296  90.3234580  64.9473805
  89.5570313  90.7324857  65.5961863  91.0970415  89.8408900  65.5542963
  90.7826750  91.1302578  64.3691151  88.5415838  89.9574603  63.2724970
  87.8655999  90.3799793  64.0155108  88.9236185  90.7550084  62.6343987
  88.0038569  89.2303888  62.6633748  91.3221256  86.7884756  64.7607490
  90.4521152  85.8876650  64.5711543  91.7954144  87.0850100  65.9608386
  92.6134403  87.6544456  66.1753770  91.0309148  86.5088383  67.1219275
  90.2318449  85.8313852  66.8179526  92.0094819  85.7114224  67.9678538
  92.7981092  86.4496252  68.1092667  91.5290934  85.3189785  69.3427908
  92.3109385  84.7549361  69.8538705  91.2956858  86.2151787  69.9169546
  90.6363521  84.7005770  69.2530881  92.6163449  84.4584975  67.2518997
  93.3034548  83.9499260  67.9294704  91.8149461  83.7765764  66.9693867
  93.1549742  84.7754017  66.3587529  90.3568366  87.7284474  67.9123207
  91.0546374  88.6477876  68.3716828  89.0070000  87.7263979  68.0720514
  88.4377551  86.9988879  67.6382929  88.2059856  88.6357608  68.7950314
  88.6188479  89.6440104  68.7877821  86.8076837  88.6458321  68.1338783
  86.4151632  87.6295755  68.0999196  86.1216149  89.2329520  68.7446089
  86.8484958  89.2100948  66.7481283  87.1846029  90.3541127  66.5812871
  86.5067354  88.4719545  65.7304188  86.5219844  88.8620845  64.7891048
  86.2226954  87.5028601  65.8757718  88.1235194  88.1537856  70.2399397
  87.2538622  87.4921860  70.6759480  89.1450752  88.4215036  71.0558200
  89.9752741  88.9055380  70.7121027  89.2616694  88.0993459  72.4889248
  88.7879634  87.1470422  72.7258958  90.7724421  88.0269602  72.7783733
  91.1639973  87.0790830  72.4082188  91.2813067  88.8184071  72.2285301
  91.0999276  88.1587050  74.2726191  90.8497725  87.3052576  75.1429609
  91.6611338  89.2794308  74.6681318  91.8754924  89.4223132  75.6559121
  91.8837090  90.0062634  73.9885491  88.4872609  89.1176966  73.3991633
  87.9577195  88.6276374  74.3981957  88.4892937  90.4002266  73.1136852
  88.8321496  90.7658799  72.2254710  87.9893449  91.4800401  74.0546677
  88.5656475  91.4685473  74.9793224  88.2117846  92.8712766  73.3990928
  87.8538340  93.6506144  74.0719338  89.2745535  93.0174715  73.2070943
  87.6623163  92.9231490  72.4600364  86.6076182  91.2227633  74.4777196
  85.7771104  90.8797403  73.6709941  86.3250708  91.4694673  75.7618672
  87.0352900  91.7344037  76.4447899  84.9896784  91.3873676  76.3185794
  84.2887912  91.9112511  75.6698659  84.6722358  90.3455894  76.3580916
  84.9473230  91.9623182  77.6472250  86.0775900  92.3484153  78.1383018
  83.8048028  91.9538066  78.3040675  82.9708338  91.5491791  77.8787944
  83.5117410  92.4708609  79.6543529  84.3164558  92.1135466  80.2971045
  83.4051315  93.9641248  79.5253167  84.2241910  94.3165860  78.8980356
  82.4783425  94.1994709  79.0003431  83.4290034  94.7390287  80.8231465
  82.5351201  94.4821940  81.3919984  84.2861591  94.4019727  81.4068933
  83.4982199  96.2270830  80.7046506  83.8446882  96.6382467  81.6525167
  84.2438844  96.4844536  79.9526461  82.2270075  96.8735768  80.3475497
  82.1375427  97.1849274  79.3803357  81.1993554  97.0965023  81.1219303
  80.9660737  96.5456710  82.3306575  81.6315225  95.8793866  82.7247437
  80.1247383  96.7947047  82.8510333  80.3258695  98.0072830  80.7799319
  80.4515229  98.5348078  79.9157318  79.5189667  98.1899733  81.3771774
  82.2448555  91.9829605  80.3031552  81.1913269  92.0374036  79.6736964
  82.1790420  91.7400001  81.6597538  83.2955057  91.7091587  82.5682666
  83.4373218  92.6684370  83.0653503  84.2281210  91.4741703  82.0550823
  82.9114293  90.6446551  83.5263033  83.3905511  90.7970861  84.4938286
  83.2234988  89.6645746  83.1672381  81.4158134  90.7233937  83.6471022
  81.1246322  91.3584495  84.4844138  80.9855663  89.7382427  83.8292063
  80.9050952  91.3197801  82.2814360  80.3315105  90.6468034  81.6437136
  79.9413111  92.5206133  82.5797194  80.3615099  93.6620385  82.6653379
  78.6687641  92.2283809  82.8520433  78.2760899  91.3061410  82.6661740
  77.7234376  93.1176484  83.4146980  78.1469245  93.5974194  84.2963962
  77.4912591  93.9082617  82.7018875  76.4474182  92.3749147  83.7940053
  76.0753524  91.5577537  82.9723807  75.8345129  92.6957189  84.9014531
  76.1384800  93.4614317  85.5041561  74.6415076  91.9916238  85.4000404
  73.8990129  91.9435435  84.6031365  74.9135891  90.9639401  85.6451241
  73.9908649  92.6650192  86.6659317  74.3081489  93.7807994  87.0893458
  73.1335470  91.9176998  87.3432859  72.9641122  90.9480889  87.0770538
  72.3319776  92.2982973  88.4997400  72.8807376  92.0727995  89.4139425
  72.1598742  93.3739371  88.4880520  71.0174817  91.5798937  88.5151976
  70.7076995  90.8573746  87.5832340  70.0352482  92.0163291  89.3648624
  70.2586838  92.5540331  90.2017805  68.5568910  91.7889502  89.2179988
  68.3261802  90.7249204  89.1809834  67.8432121  92.3729559  90.4350032
  66.7697035  92.2127608  90.3374855  68.2035565  91.8793834  91.3381827
  68.0478206  93.4417200  90.4985942  68.0738865  92.3910726  87.8969313
  68.0797819  93.5992460  87.7499205  67.6135712  91.5829561  86.9350526
  67.4750023  90.5788766  87.0440847  67.2657054  92.1114372  85.6132723
  68.1409061  92.6121434  85.1976740  66.8965511  90.9297154  84.6923050
  65.9843854  90.5078378  85.1156901  66.6711940  91.2960765  83.2223534
  66.4171230  90.3986537  82.6591960  65.8549892  92.0155578  83.1475112
  67.5809744  91.7358711  82.8146938  68.0536046  90.0802286  84.6164596
  67.8581900  89.3126353  84.0391696  66.2503546  93.2334848  85.6340820
  66.3954276  94.1993004  84.8849471  65.2177818  93.1506924  86.5199899
  65.1746019  92.4221413  87.2329400  64.0601165  94.0660429  86.5734168
  63.5359409  94.1935934  85.6259286  63.1192444  93.4381938  87.5378939
  62.2291507  94.0599698  87.6340696  62.8342261  92.4496364  87.1782943
  63.6034352  93.3449067  88.5096561  64.5293833  95.5213530  86.8878465
  63.9334228  96.5102194  86.4224775  65.6945715  95.6412997  87.5344625
  66.2387640  94.8109776  87.7679700  66.3704295  96.8578169  87.9968854
  65.6807366  97.6947722  88.0969819  66.9789544  96.4751756  89.4298711
  67.8085782  95.7811669  89.2908955  67.3883920  97.3725733  89.8932577
  65.9594059  95.8476765  90.3733030  65.6931173  94.8656405  89.9826604
  66.4400334  95.6890473  91.3385305  64.6536450  96.6443438  90.6084852
  64.5524579  97.8629588  90.4896761  63.7101688  95.9969255  91.0317007
  67.3746027  97.4572002  86.9688183  67.9635190  98.4853279  87.2643773
  67.6278116  96.8340867  85.7864263  66.9609456  96.2358778  85.2989616
  68.9042955  96.9821870  85.1214149  69.7425488  97.3039248  85.7404093
  69.1901711  95.5005002  84.5549034  69.1031261  94.7938887  85.3807450
  68.4082668  95.2493187  83.8378040  70.5358625  95.2923474  83.8878622
  71.1551493  96.1167329  84.2438264  71.1032262  94.0073789  84.2912333
  72.0685564  93.8675741  83.8069595  71.2344427  93.9908228  85.3737859
  70.4295759  93.2028785  83.9956197  70.5606266  95.4422862  82.3865780
  71.5731386  95.2722587  82.0211590  69.8849665  94.7134531  81.9368494
  70.2415202  96.4489570  82.1155691  68.7824972  98.0829751  84.0718185
  68.0196760  98.0221715  83.0926292  69.6701894  99.1146991  84.1616131
  70.3536883  99.1644823  84.9178035  69.7831919 100.2720850  83.2252743
  68.8088146 100.7611842  83.2211747  70.8829696 101.1826225  83.7279159
  70.9831544 102.0362548  83.0576287  70.6349554 101.5337759  84.7300337
  71.8245421 100.6327472  83.7592754  70.0498344  99.8987166  81.7227871
  70.9269742  99.1062921  81.4248758  69.4630812 100.6952283  80.8007948
  68.7183714 101.3584637  81.0160110  69.8621417 100.6711922  79.3705389
  69.6079753  99.6916885  78.9640331  69.1539349 101.7880335  78.6806499
  69.4538559 102.7254376  79.1495668  69.4983879 101.8256293  77.6471062
  67.5712983 101.7190913  78.6759469  66.9656870 101.0009974  79.5091492
  67.0467864 102.4491094  77.8141013  71.3492031 100.8958280  79.1881219
  71.9323435 100.1065811  78.4571399  72.0010904 101.8360857  79.8704154
  71.5304662 102.4880296  80.4982180  73.4114540 102.0374301  79.8035664
  73.5969100 102.1732062  78.7380764  73.8064631 103.2378362  80.6796960
  73.3841769 103.1022284  81.6760021  74.8906739 103.2503513  80.7935258
  73.3362500 104.6344329  80.1140846  73.7267440 105.4170684  80.7643662
  73.7903072 104.7776157  79.1341255  71.8301324 104.8276039  79.9793527
  71.1110725 104.2475454  80.8568907  71.3262046 105.3628601  78.9480785
  74.3004606 100.8546309  80.2946087  75.3699961 100.6315467  79.6405268
  73.8333405 100.0429627  81.2434789  72.9974560 100.2106962  81.8040862
  74.5403851  98.8228758  81.5294421  75.6206106  98.9648824  81.5794513
  74.0388983  98.3525739  82.9147226  74.2762637  99.1178128  83.6541223
  72.9533054  98.2650478  82.8852576  74.6326910  97.0067048  83.3831601
  74.3243818  96.2555219  82.6559018  76.1281987  96.8201403  83.3420830
  76.3803525  95.8224833  83.7033144  76.4817120  96.9347627  82.3184292
  76.6062274  97.5671461  83.9757153  74.0713190  96.7971913  84.8545810
  74.4506516  95.8576518  85.2577875  74.3960001  97.6226413  85.4883227
  72.9830394  96.7678310  84.8272421  74.3723984  97.7859082  80.3750506
  75.3547724  97.1489611  79.9686103  73.1943126  97.6069990  79.8422416
  72.3661864  98.1129064  80.1557615  72.9235919  96.6852092  78.7605536
  73.2697396  95.6793722  78.9977679  71.4189216  96.6435960  78.5380080
  70.9278751  96.4651559  79.4951043  71.0902565  97.6228544  78.1897579
  70.9586234  95.6134445  77.5666699  70.9546839  95.8050193  76.1957182
  71.2620013  96.6947153  75.6655183  70.5026818  94.6900892  75.6681681
  70.3946424  94.5773810  74.6604189  70.1896976  93.7017790  76.5340883
  69.7044876  92.3920069  76.5168428  69.5602639  91.9032489  75.5650781
  69.4091070  91.7121674  77.6545587  68.9146878  90.7551339  77.5690804
  69.7129292  92.1931716  78.9288978  69.5880989  91.5998690  79.8214281
  70.2037414  93.5400418  78.9547074  70.3968731  93.9963197  79.9138239
  70.4469954  94.2988291  77.7943625  73.6473831  97.1553481  77.5364896
  74.4834252  96.3437740  77.0369988  73.3927271  98.3769932  77.0448855
  72.7833853  99.0626043  77.4897292  74.0207871  98.8301633  75.7473530
  73.6725997  98.1758832  74.9497415  73.5802758 100.2175611  75.4220314
  73.7544686 100.8400165  76.2999051  74.2241501 100.5964224  74.6285933
  72.0602941 100.4286084  74.9646151  71.4650868  99.6584631  75.4556605
  71.6441683 101.8505579  75.3800097  70.6107208 102.0279943  75.0821296
  71.7339038 101.9541397  76.4614520  72.2929652 102.5756861  74.8905798
  71.8115541 100.2324659  73.4982637  70.7557379 100.3957859  73.2841055
  72.4124416 100.9427036  72.9290594  72.0864250  99.2166704  73.2151373
  75.5414557  98.6864433  75.7653122  76.0422441  98.1856898  74.7776518
  76.3258173  99.1454781  76.7103698  76.0007571  99.5374636  77.5948839
  77.7797014  99.1199226  76.5403876  78.1128464  99.5232880  75.5841403
  78.3039260  99.9368538  77.7021660  77.9103980 100.9522702  77.6650950
  77.9814805  99.5043290  78.6503354  79.7932093  99.9479437  77.6124272
  80.2841283 100.7681960  76.7743945  80.5504869  99.3066616  78.3942973
  78.2690846  97.6965169  76.6007715  79.2136675  97.4482612  75.8495184
  77.8230511  96.8465893  77.4838118  77.2319955  97.1546362  78.2562420
  78.0675637  95.3841478  77.5332131  79.1137787  95.2582115  77.8126345
  77.2556729  94.7168144  78.5734980  76.2412985  94.9812837  78.2718104
  77.2789638  93.2021950  78.6156610  76.6388338  92.8504153  79.4254873
  76.9139532  92.8060690  77.6675622  78.2989704  92.8585400  78.7833117
  77.6054551  95.2315443  79.9507509  76.9928536  94.7235717  80.6952167
  78.6583642  95.0383356  80.1539449  77.4170958  96.3042628  79.9970303
  77.8829176  94.7217011  76.1718300  78.7496216  93.9368802  75.6842181
  76.8177297  95.1038095  75.4844014  76.1136589  95.7361925  75.8650642
  76.5208176  94.6634022  74.0826962  76.6969378  93.5873624  74.0793607
  75.0746615  95.0211990  73.7106693  74.9528819  96.0949332  73.8589247
  74.6644500  94.8713007  72.2548276  73.6197246  95.1587702  72.1406388
  75.2877056  95.5136151  71.6333730  74.7922604  93.8331760  71.9461552
  74.2016521  94.1482192  74.6170808  73.1502583  94.3470455  74.4112137
  74.4152247  93.0967035  74.4261476  74.4154411  94.3786482  75.6609528
  77.4288338  95.3158294  73.0143277  77.8076539  94.6737072  72.0812899
  77.7475818  96.5879551  73.2011347  77.3192921  97.1399219  73.9432281
  78.7156638  97.3687431  72.4141212  78.3470386  97.3593028  71.3881308
  78.8061800  98.7930551  72.9121975  77.8030692  99.1665507  73.1202209
  79.3564350  98.8118752  73.8532428  79.4967505  99.7239234  71.8998192
  80.0544498 100.4767271  72.4557535  80.2247883  99.1359403  71.3398711
  78.5801656 100.4560412  70.8811029  77.4793034  99.9602524  70.5801947
  79.0324845 101.4744530  70.3291346  80.1245421  96.7470541  72.4420082
  80.8100284  96.6949024  71.4251573  80.4945635  96.1061212  73.5325489
  79.8370823  96.0257968  74.3070781  81.7575628  95.4368362  73.8748814
  82.4708919  95.9969611  73.2701800  82.1171096  95.5157179  75.3629989
  81.4024567  94.7891282  75.7499259  83.6198588  95.2078359  75.6243563
  83.8242512  95.2751726  76.6927563  83.8521523  94.2024710  75.2739219
  84.2373306  95.9298307  75.0907572  81.9506077  96.7749268  76.0369092
  81.0078921  97.0400705  76.0077001  81.8061319  93.9593775  73.5179140
  82.5741304  93.6308379  72.6205428  80.9978137  93.0972070  74.1623709
  80.3480746  93.3531937  74.9058532  81.0097400  91.7018564  73.8146534
  82.0610835  91.4167161  73.7841122  80.2066195  90.9321681  74.8644016
  79.1961432  91.3378519  74.8946059  80.1253025  89.8936466  74.5459527
  80.7827047  90.9631706  76.2747713  81.8133904  90.3486729  76.5762286
  80.1719200  91.7441141  77.1076791  80.5379676  91.8688047  78.0515675
  79.3243461  92.2330349  76.8204508  80.4503086  91.3589282  72.4368110
  80.9717002  90.3821052  71.9088444  79.4577280  92.0361805  71.9124998
  79.0574796  92.8729193  72.3382032  78.8191612  91.6428562  70.6356516
  79.2492056  90.6752888  70.3824795  77.2530219  91.5154462  70.7979975
  77.0360462  90.6171896  71.3760102  76.8945021  92.3632590  71.3817328
  76.4646805  91.4557321  69.4905255  76.8088700  92.1974896  68.7698429
  76.6176185  90.0648800  68.9321793  76.0646493  89.9869895  67.9956420
  77.6721631  89.8601229  68.7487909  76.2250174  89.3400637  69.6460565
  74.9498573  91.6818280  69.8607274  74.3457882  91.6477463  68.9554888
  74.6219667  90.9000448  70.5465633  74.8338189  92.6547445  70.3375614
  79.1225626  92.6033779  69.4896779  79.6784701  92.1995303  68.4900125
  78.6800397  93.9088363  69.5042708  78.2531909  94.3604607  70.3123893
  78.7988140  94.7693130  68.3108646  78.3854217  94.2275421  67.4613394
  78.0284808  96.0837873  68.6344156  78.4525435  96.4617526  69.5651062
  78.1857699  97.1095891  67.5267136  77.6348255  98.0134482  67.7873304
  79.2416317  97.3511186  67.4020843  77.7948581  96.7008717  66.5954547
  76.6278374  95.8395493  68.7774922  76.1685633  96.6800195  68.9823019
  80.2430509  95.1018768  67.8966641  80.4739705  95.2935888  66.7115111
  81.2074528  95.0861127  68.8322117  80.9551075  95.0510484  69.8192930
  82.6553157  95.1136604  68.6716528  82.9137083  96.0180517  68.1206586
  83.0991168  95.2078088  69.6627702  83.3216405  93.9379283  67.9739349
  84.1477297  94.1795509  67.1786884  82.9089516  92.6952953  68.1968769
  82.3155771  92.4546065  68.9920842  83.2355495  91.5279918  67.3575801
  84.3155155  91.3961822  67.4301866  82.6981742  90.1543602  67.8428152
  81.6117362  90.1992716  67.7627380  83.1724409  88.9324109  66.9697728
  82.7530250  88.0116703  67.3741785  82.8312245  89.0648828  65.9429390
  84.2597699  88.8737895  66.9867530  83.1772676  89.9276876  69.2773120
  82.8092232  88.9665827  69.6364884  84.2678308  89.9307556  69.3015684
  82.7981511  90.7245131  69.9176695  82.8078689  91.8263554  65.9349208
  83.6704124  91.7672716  65.0285628  81.5245813  92.1253267  65.6636530
  80.8163618  92.1509982  66.3983638  80.9673663  92.4409078  64.3559997
  81.1500104  91.5675435  63.7288492  79.4048225  92.6434905  64.4394983
  78.9184120  91.6699044  64.3866217  79.1544496  93.0735001  65.4095983
  78.8277095  93.5606036  63.3147885  78.7199718  93.0674597  62.0258391
  78.9098073  92.0214573  61.8393953  78.3576498  93.9350539  60.9210711
  78.2864488  93.5390160  59.9190006  78.1044212  95.2643055  61.1584388
  77.9291792  95.9455253  60.3392924  78.0778636  95.7268014  62.4957668
  77.7763280  96.7428446  62.7021994  78.4359783  94.8891614  63.5466270
  78.4126357  95.2670459  64.5575832  81.6997286  93.5749152  63.6049200
  82.0779158  93.2888426  62.5253137  81.9149672  94.7861515  64.1983955
  81.5761965  95.0021750  65.1351822  82.6542875  95.9198433  63.5729243
  82.1976140  96.1974946  62.6233796  82.5679799  97.0928316  64.5495355
  82.8788164  96.7344583  65.5303303  83.2962042  97.8405057  64.2374302
  81.2193009  97.7940476  64.7135482  80.9226699  98.2220991  63.7559299
  80.4650305  97.0544654  64.9811326  81.2312127  98.8840904  65.7567029
  81.2834133  98.4377376  66.7490321  82.1259618  99.4933140  65.6348525
  80.0345450  99.7435505  65.6671995  79.6218777  99.8735732  64.7436023
  79.4384488 100.3710271  66.7014183  79.8448798 100.1962329  67.9789190
  80.6243496  99.5730793  68.1856153  79.3705641 100.6877775  68.7374060
  78.4777643 101.2560894  66.4759058  78.1886323 101.4623766  65.5188754
  78.0270369 101.7311333  67.2579794  84.0501946  95.5623281  63.1714979
  84.5410396  95.8432831  62.1083796  84.8476744  94.8726092  64.0400898
  84.5294121  94.5842002  64.9650392  86.2720427  94.4592801  63.7458725
  86.8239879  95.2786500  63.2866128  86.9743402  94.1381841  65.0961245
  86.3953552  93.3155750  65.5152923  88.3989553  93.7264351  64.9015086
  88.8517406  93.5125709  65.8695487  88.4377296  92.8335225  64.2774142
  88.9473127  94.5328618  64.4160077  86.9571901  95.3106475  66.0846509
  87.4644559  95.0182407  67.0041843  87.4708426  96.1653409  65.6434997
  85.9268353  95.5821136  66.3093402  86.3624593  93.3450070  62.6435924
  87.0639835  93.5292099  61.6518273  85.7050930  92.1954584  62.7876531
  85.2258934  91.9316603  63.6491479  85.5994156  91.1718415  61.7037478
  86.6216069  90.8944570  61.4462816  84.7374011  89.9768605  62.2277559
  83.7149240  90.3411707  62.3239466  84.6759682  88.8012664  61.2307492
  84.0642699  88.0019950  61.6478709  84.2356367  89.1426146  60.2933963
  85.6821923  88.4292242  61.0447529  85.1615811  89.5692936  63.4817873
  84.7099143  90.1041432  64.1682973  84.8964407  91.6874791  60.4308719
  85.3191280  91.2437940  59.3673603  83.9536774  92.6298389  60.5117510
  83.4893988  92.8780579  61.3855678  83.4699436  93.4290733  59.3265523
  83.0352085  92.7619342  58.5822903  82.4265417  94.4174560  59.8376474
  81.6063444  93.8828633  60.3157144  82.8656732  95.0678672  60.5945131
  81.8718614  95.2957478  58.6152664  82.7174837  95.7664399  58.1142148
  81.4051392  94.6261302  57.8918054  80.8714325  96.3722007  58.9912654
  79.8813231  95.9239404  59.0774758  81.1285917  96.7682694  59.9734974
  80.8085526  97.5036619  58.0137161  81.7470145  98.0562487  58.0112284
  80.6591909  97.1244807  57.0020137  79.7166877  98.3656307  58.3944085
  79.6543502  99.1608175  57.7268870  78.8274333  97.8279097  58.3759764
  79.8824231  98.7314843  59.3544652  84.6367811  94.1721407  58.6185793
  84.7666720  93.9250849  57.4173645  85.3706047  94.9774472  59.3454104
  85.2572254  95.0414157  60.3560276  86.4380128  95.8837043  58.8334856
  86.1006347  96.3894129  57.9288017  86.6873407  97.0425255  59.8123513
  85.7301923  97.4640074  60.1207130  87.1701039  96.6551330  60.7102899
  87.5669945  98.1656197  59.2063788  88.0567786  98.6770359  60.0346705
  88.3498947  97.6833274  58.6209437  86.9530391  99.2008665  58.3505652
  85.7937245  99.4966426  58.3680629  87.6530923  99.7681807  57.4463190
  88.6501148  99.5649834  57.3705167  87.2150506 100.4237967  56.7984787
  87.6563946  95.1069947  58.3247333  88.2103490  95.4390355  57.2917723
  88.0277121  94.0184394  59.0233717  87.7098175  93.8711086  59.9812723
  88.8799856  92.9482869  58.5695186  89.8570201  93.4134432  58.4339668
  89.1879575  91.8337281  59.6055590  88.2613985  91.5208019  60.0858950
  89.7970019  90.5116878  59.0194291  89.9727782  89.8029074  59.8284693
  89.1014908  90.0784820  58.3017201  90.7399887  90.7350096  58.5217090
  90.2574795  92.4891458  60.5103392  90.5551335  91.7868788  61.2895569
  91.1276358  92.7550171  59.9107406  89.8449297  93.3869840  60.9699327
  88.4299172  92.4128780  57.2333637  89.2553778  92.4151679  56.2905623
  87.2305437  91.8956491  57.1095031  86.5745577  91.7464882  57.8760143
  86.7460462  91.4773258  55.7522391  87.5075647  90.7651994  55.4344551
  85.3536490  90.6544007  55.7320785  84.5701253  91.3071877  56.1173132
  85.1056540  90.4372566  54.6926186  85.3025912  89.3109572  56.5332455
  85.6355057  89.5206663  57.5494807  83.8995443  88.7422141  56.6667474
  83.9371526  87.8119500  57.2324082  83.2649536  89.4586475  57.1874889
  83.4905939  88.5481897  55.6751602  86.2232456  88.3066362  55.8689446
  86.1940733  87.3669393  56.4191979  85.8950387  88.1366242  54.8426604
  87.2407828  88.6942174  55.8641699  86.7157860  92.6483765  54.7252466
  86.9557572  92.4565456  53.5468686  86.2650152  93.8258344  55.0968855
  86.0290130  94.0720660  56.0581488  86.0611886  94.9093084  54.1144127
  85.6292821  94.5877783  53.1669428  85.0848800  95.8890982  54.8691892
  84.1288263  95.3852675  55.0150414  85.4921906  96.0933806  55.8593326
  84.8299977  97.2378807  54.1500901  84.4932972  97.9816161  54.8727598
  85.7617845  97.6070113  53.7223728  83.8082297  97.0869361  53.0718494
  83.9458644  96.1541179  52.5243067  82.7995785  97.0700129  53.4850132
  84.0172071  98.3199112  52.1445152  83.4339083  99.1615092  52.5196822
  85.0650346  98.6209431  52.1691807  83.6112307  98.0174753  50.7172974
  83.7642220  98.8596595  50.1273310  84.1846656  97.2303776  50.3526857
  82.6056161  97.7543851  50.6919255  87.3989433  95.5249734  53.6598108
  87.4922529  95.9278412  52.4827632  88.4457687  95.6777993  54.5089366
  88.4511798  95.3107174  55.4610183  89.6855082  96.3951939  54.1411050
  89.8481135  96.2286893  53.0760896  89.4415186  97.8302465  54.5274921
  90.3200836  98.4271372  54.2837607  88.5799691  98.2121792  53.9794493
  89.2466192  97.8902566  55.5984235  91.0139396  95.8901618  54.7228047
  92.0983986  96.3948337  54.4640925  90.9557741  94.8345685  55.5685888
  90.0598556  94.4493144  55.8694065  92.0614854  94.1230407  56.1482228
  92.8741572  94.8269650  56.3269968  91.7556133  93.7356028  57.1208564
  92.6183772  92.9136474  55.2698468  93.2383309  91.9552972  55.8125727
  92.2601999  92.9190251  53.9951150  91.5217520  93.5305628  53.6495976
  92.8405988  92.0877411  52.9277131  92.5326820  92.5076753  51.9709542
  93.9255532  92.1801918  52.9825027  92.4985740  90.6024187  52.9197450
  92.8571023  90.0335125  51.9405264  91.7724716  90.0737500  53.8504102
  91.3413664  90.6601265  54.5652080  91.4313182  88.6034082  54.0663256
  92.2641388  87.9038487  53.9971782  90.9208987  88.4437317  55.5105048
  91.7017099  88.7290984  56.2161511  90.0764148  89.1114989  55.6835475
  90.4936007  86.9682884  55.7547765  89.8623108  86.6553296  54.9229040
  91.3883998  86.3462061  55.7279605  89.6201321  86.6266028  57.2795288
  90.9123606  86.9868268  58.4742995  90.5321115  86.8231616  59.4818601
  91.7651223  86.3313217  58.2965539  91.2260756  88.0252356  58.3679836
  90.4664308  88.2465622  52.9538616  90.5149862  87.1417022  52.4390678
  89.3810069  89.0328325  52.7298440  89.1906502  89.8797222  53.2663104
  88.4001084  88.7622400  51.7330778  88.3139442  87.6750693  51.7338619
  87.0036472  89.4145365  52.1177208  86.8339357  89.3186950  53.1900180
  87.0176571  90.4797184  51.8902888  85.8142225  88.6980373  51.3106410
  86.0980090  88.5340573  50.2713693  85.4879816  87.3676557  51.9353777
  84.6795147  86.8924945  51.3789534  86.3709707  86.7289089  51.9102409
  85.1781660  87.5178814  52.9695206  84.6312839  89.5836433  51.4342501
  83.7891680  89.1432902  50.9008506  84.3722459  89.7006690  52.4865144
  84.8599025  90.5594205  51.0059203  88.7895603  89.0804080  50.2904089
  88.4641317  88.4222568  49.3071525  89.6570311  90.1248223  50.2031272
  89.8711454  90.7211377  51.0023117  90.3811110  90.5230401  48.9795909
  89.6671896  90.5923464  48.1586458  90.9964711  91.9352880  49.1116435
  90.3304849  92.5822596  49.6822188  91.9370305  91.8844455  49.6588163
  91.2287593  92.5151632  47.7232236  91.8465121  93.4104123  47.8045171
  91.7866357  91.7980287  47.1204856  89.9644747  92.8541089  47.0342323
  90.2337792  93.2440586  45.8460099  88.8809086  92.9577706  47.6467402
  91.3961106  89.4627099  48.6004688  91.5508628  89.2507837  47.4606122
  92.1046010  88.7806186  49.5453740  92.0822641  89.0322439  50.5336021
  92.9625807  87.6366749  49.2700042  93.6216115  87.7728188  48.4123980
  94.0310518  87.4188636  50.3258871  94.6673872  88.3013140  50.3941852
  93.5624357  87.2884527  51.3016135  94.8506007  86.2381497  50.0060760
  94.2106209  85.3710684  49.8419421  95.4041156  86.4048202  49.0821034
  95.8380155  85.9621220  51.1802203  96.3957780  85.0536329  50.9537660
  96.5604190  86.7777892  51.2220556  95.2333969  85.8148064  52.4978421
  94.5996409  85.0228500  52.6013527  95.3861264  86.5477743  53.5639931
  94.4822434  86.5287163  54.4379486  93.6543934  85.9478685  54.3030924
  94.5769049  87.0941353  55.2814328  96.4442197  87.2670704  53.7062027
  97.1635468  87.2624065  52.9841530  96.5623962  87.8404046  54.5411196
  91.9902679  86.4773249  48.9347366  92.2187055  85.7859639  47.9715880
  90.9546642  86.3158898  49.7501737  90.8114817  86.8829148  50.5864006
  89.9270344  85.3278905  49.5412588  88.9471638  85.7966009  49.6284890
  90.0024268  84.9319547  48.5278597  90.0339504  84.2199286  50.5138484
  89.1868243  83.2895505  50.4490418  91.0128118  84.2963555  51.3988220
  91.5903249  85.1331700  51.4818952  91.4050718  83.2676263  52.3394278
  90.5363947  82.6153219  52.4386444  92.6074348  82.4927236  51.8014501
  92.7187039  81.6633991  52.5005360  92.4205812  81.9740121  50.3514479
  93.3146288  81.4340385  50.0396204  91.5605795  81.3052450  50.3113781
  92.2544275  82.8178248  49.6805007  93.7677101  83.3444036  51.7119220
  94.4283792  83.0680269  52.3806337  91.7151680  83.7819258  53.7441550
  92.2604056  84.9228194  53.7760893  91.4124175  82.9472293  54.8130015
  91.0152732  82.0118695  54.7156132  91.6577241  83.3788311  56.2253055
  92.7311970  83.4040067  56.4142713  91.2856359  84.3937206  56.3623841
  90.9809167  82.4430150  57.2436920  90.1469968  81.5800599  57.0070927
  91.2195155  82.6596583  58.5610807  91.9360394  83.3175505  58.8669359
  90.5476513  82.0382690  59.6807805  89.6796160  81.5501295  59.2376398
  91.4281761  80.9525671  60.3968766  92.2640804  81.4557620  60.8837430
  90.8316995  80.4907947  61.1832295  92.0075796  79.8043860  59.4672435
  92.3619232  80.1893515  58.5120287  92.8441147  79.2831853  59.9317657
  90.7954970  78.9116004  59.3097142  90.5084472  78.4847944  60.2693917
  89.9427069  79.4861770  58.9485205  91.1405491  77.8492284  58.3576041
  91.3092095  76.9414405  58.7900353  91.2725529  77.8523008  57.0368052
  90.8130452  78.8565871  56.3168310  90.3492998  79.6407846  56.7738160
  90.9204436  78.8479607  55.3024089  91.9180016  76.8667668  56.5290607
  92.2959319  76.1385086  57.1349400  92.0535193  76.8125598  55.5197097
  90.0639792  83.0508222  60.7238224  90.9143036  83.8674952  61.0714751
  88.8911133  82.8666110  61.2542221  88.2857539  82.0823434  61.0144026
  88.3013323  83.7927789  62.2777832  89.1309720  84.3645353  62.6923235
  87.3176495  84.8551499  61.6086777  86.6253623  84.1317639  61.1770563
  86.5727472  85.7107041  62.5567667  85.9325950  86.3971144  62.0019694
  85.9582903  85.0860488  63.2057301  87.2764893  86.2811579  63.1639260
  87.7724707  85.6477384  60.3553660  88.2632826  86.5670002  60.6766499
  88.5170103  85.0614788  59.8166244  86.6138751  86.0066064  59.3865838
  87.0104500  86.5598926  58.5348276  86.1387099  85.0911282  59.0342377
  85.8794482  86.6195801  59.9090133  87.7254425  83.0856771  63.4898587
  86.9029697  82.1796046  63.3965838  88.2254932  83.4636729  64.7147037
  88.8815877  84.2386159  64.8043267  87.9258890  82.8713711  65.9756280
  87.0894548  82.2027657  65.7741842  89.0578620  81.9377610  66.5572141
  89.7595742  82.5966510  67.0677559  88.3774305  80.8856523  67.5001161
  89.1372607  80.2257875  67.9178020  87.8615407  81.4017379  68.3098021
  87.6597042  80.2967215  66.9292479  89.8335892  81.2027337  65.5570470
  90.5854320  80.5910952  66.0577114  89.1676418  80.5613813  64.9801855
  90.3257305  81.9075520  64.8886213  87.4805743  83.9114066  66.9930488
  88.3067929  84.7099194  67.5507351  86.2355475  83.8257601  67.3997562
  85.5701932  83.1420515  67.0379797  85.6877160  84.7051312  68.4123495
  86.1925055  85.6689837  68.4645418  84.2279444  84.9345992  68.0562072
  83.6549345  84.0181320  68.1909898  83.7894025  85.6842466  68.7156127
  84.1528787  85.4075716  66.5752763  84.8588465  86.3480334  66.2535513
  83.4417868  84.8030173  65.6566124  83.4837557  85.1201448  64.6885092
  82.8456869  84.0139942  65.9099608  85.8482256  83.9993784  69.7824760
  85.3928068  82.8382277  69.8834599  86.2973103  84.6466167  70.8518027
  86.5492558  85.6350384  70.8642926  86.4665274  83.9484879  72.1325309
  86.6741757  82.8902983  71.9694789  87.6642966  84.5057909  72.9453483
  87.4866596  85.5786184  73.0252435  87.6827186  83.8482536  74.3699207
  88.5237845  84.2402141  74.9409374  86.7534630  84.0783145  74.8899920
  87.7841403  82.7675195  74.2698582  89.0342163  84.4541808  72.2645088
  89.0293807  85.1594654  71.4331730  89.7817824  84.8047064  72.9756395
  89.4840891  83.0878374  71.7307204  90.4685697  83.1830627  71.2731320
  89.5333775  82.3749248  72.5536435  88.7701543  82.7354603  70.9876286
  85.1692544  84.1876645  72.8929646  84.8107174  85.2634396  73.4223011
  84.1949942  83.2549278  72.8491428  84.3592507  82.3390660  72.4320062
  82.8102701  83.3886590  73.3642205  82.5192536  84.4212189  73.1725193
  81.8351252  82.4396498  72.6059805  80.8279420  82.5585134  73.0049384
  81.8373834  82.6878191  71.5448943  82.1576280  81.4052910  72.7380547
  82.6957570  83.1771481  74.9310102  83.3808656  83.8133407  75.7188770
  81.6308493  82.5158035  75.4839424  80.8748065  82.1303387  74.9179131
  81.4419221  82.2811957  76.9282124  82.4218536  82.1858409  77.3963061
  80.6502553  83.4584489  77.5872514  81.1559561  84.3965665  77.3606770
  79.6587679  83.5140939  77.1368944  80.5117621  83.3360611  78.9944259
  80.6533938  84.2095232  79.4139368  80.5472245  80.9801245  77.0985177
  79.9262777  80.5574924  76.0775690  80.4090125  80.4615492  78.3383947
  81.0698275  80.6556114  79.0912681  79.3388921  79.5956717  78.7364945
  79.3956011  78.7000667  78.1165349  79.4646875  79.2109634  80.2674449
  78.5003302  78.7972669  80.5609719  80.4490154  78.1090475  80.5343405
  80.4806744  77.8996991  81.6034616  80.1440406  77.2095865  79.9978974
  81.4391814  78.4147401  80.1949435  79.6846522  80.2843042  81.0144897
  79.7567290  80.0193888  81.9545848  77.9761487  80.3209792  78.5571025
  77.0170514  79.7518461  78.0346602  77.9599809  81.5751553  78.8305652
  78.7255189  81.9822679  79.3685371  76.9415874  82.6418953  78.4764217
  76.0088524  82.4131206  78.9909396  77.2935899  83.5971893  78.8650674
  76.6389752  82.8088111  76.9647660  75.7464448  83.5920151  76.5698194
  77.2540284  81.9564577  76.0975594  78.0338491  81.3436318  76.3377552
  76.8022941  81.8733444  74.7027883  76.3746790  82.8278384  74.3990311
  77.6564833  81.6838114  74.0510069  75.7682883  80.7695957  74.5223416
  75.1758150  80.7357981  73.4334880  75.5621026  79.8507267  75.5255280
  75.9880386  79.9318560  76.4499795  74.7059381  78.6557355  75.3723628
  73.9839341  78.7910089  74.5680014  75.6275596  77.4425384  75.0133467
  76.5964675  77.5676966  75.4960516  75.1909460  76.5247906  75.4086814
  75.8265967  77.3003327  73.4880930  74.8405499  77.3167124  73.0233958
  76.3571063  78.1868936  73.1399274  76.5831846  76.0576712  72.9444239
  76.1519015  75.1537616  73.3752281  76.4457552  75.9928049  71.8653069
  78.0981221  76.1140218  73.2710963  78.5650314  76.9546702  72.7548532
  78.2498243  76.2721134  74.3383679  78.7339896  74.8253159  72.8435455
  79.6132042  74.6774385  73.3790966  78.0808232  74.0378564  73.0266803
  78.9509272  74.8653980  71.8263624  73.8742911  78.4194310  76.6660658
  72.6826289  78.2053499  76.6094140  74.5769795  78.4564704  77.7725865
  75.5802001  78.2769080  77.8105690  73.9831723  78.7604229  79.0495994
  73.0989348  78.1262237  79.1178147  74.8544421  78.3639186  80.2705807
  75.7852460  78.9294975  80.2181074  74.3360403  78.6874930  81.1733155
  75.2264756  76.8026918  80.4401773  74.3948863  76.2853097  80.9184011
  75.3549209  76.3552233  79.4540501  76.5000716  76.5819846  81.2639646
  77.5153251  76.0721427  80.7875157  76.5714779  77.2679248  82.4062729
  75.7317793  77.6905948  82.8009198  77.4666208  77.3706186  82.8844969
  73.5271724  80.2581709  79.1220980  74.0925916  81.1028493  78.5156686
  72.4658460  80.5457103  79.8923443  71.7008287  79.8980492  80.0806568
  72.3333033  81.8574618  80.5380582  72.7320898  82.6336872  79.8859696
  71.2792483  82.0859379  80.6982482  73.0854313  81.8670478  81.8913643
  72.7852693  81.1163740  82.8034419  74.0349039  82.7620883  82.0716067
  74.4147452  83.3513324  81.3315689  74.6464206  82.9873482  83.4269703
  74.8989164  82.0666809  83.9531819  75.9459570  83.8248484  83.2066512
  75.6860064  84.7606259  82.7124569  76.6134837  84.1868233  84.5118463
  77.5126526  84.7697006  84.3120707  75.9264372  84.7776190  85.1200211
  76.8820842  83.2775329  85.0486506  76.9220050  82.9755134  82.3297171
  77.8404795  83.5364411  82.1598499  77.1567243  82.0435287  82.8448874
  76.4508852  82.7526374  81.3720646  73.6011460  83.7942170  84.2352727
  73.3010429  84.8825270  83.6991903  73.0729193  83.2617273  85.3441501
  73.4016004  82.3846988  85.7482574  71.9423895  83.8916321  86.1167970
  71.1997834  84.2605513  85.4090698  71.2153194  82.8025561  87.0591963
  70.9647813  81.9380561  86.4426572  72.1550756  82.3982194  88.1398128
  71.6742092  81.6615134  88.7842791  73.0511597  81.9631547  87.6983359
  72.4285926  83.2728239  88.7300106  69.8562942  83.2904693  87.6324862
  69.4227851  82.5082442  88.2571459  70.0149407  84.1869722  88.2323902
  69.1748907  83.5178438  86.8116336  72.4688877  85.1122833  86.9513966
  73.6193081  85.2182558  87.2744704  71.7164043  86.1447733  86.8567021
  70.8741862  85.9953112  86.3199231  72.0433650  87.5261691  87.2792921
  71.2326523  88.1819657  86.9659922  72.2355380  87.6711116  88.8270667
  72.9518084  86.8568338  88.9340917  72.6753773  88.5929362  89.2071403
  71.0819930  87.3456884  89.7236997  71.1163328  87.1809459  91.0852249
  69.8276365  87.2101006  91.5094158  69.6242231  87.1547870  92.5789448
  68.9995111  87.3073226  90.4624305  67.9895369  87.2800532  90.4801348
  69.7645508  87.4524076  89.3290723  69.2838871  87.6147258  88.3644692
  73.2064329  88.1451068  86.4908791  73.8929435  89.0761445  86.8868717
  73.4109884  87.6729142  85.2467966  72.9787631  86.8119704  84.9110690
  74.2493536  88.3101074  84.2531988  74.3808825  89.3672388  84.4806068
  75.6081569  87.6776442  84.2745736  76.2424306  88.1561135  83.5279017
  76.0522852  87.8035934  85.2620030  75.5189805  86.6151772  84.0491131
  73.5662097  88.2343697  82.8703097  74.0083129  87.6700732  81.8767046
  72.4012973  88.8267626  82.7942113  72.0077935  89.3429017  83.5802400
  71.5401454  88.8377498  81.6381855  71.5473124  87.7806512  81.3753734
  70.1185958  89.3268580  81.9765344  69.5066309  89.3180780  81.0751006
  69.6751767  88.6667064  82.7234269  70.1661809  90.3418180  82.3729898
  72.0384768  89.5465846  80.3408944  71.9056678  88.8756230  79.3179568
  72.7008486  90.7055754  80.4424712  72.9712303  91.6201891  81.5601369
  73.5819797  91.1236504  82.3143514  72.0388488  91.9102746  82.0440936
  73.6945613  92.8527368  81.0207462  74.7559265  92.8392733  81.2675429
  73.2833348  93.7742640  81.4317383  73.4604413  92.7490363  79.4943386
  74.3409773  93.0839523  78.9454655  72.6325243  93.3876370  79.1871472
  73.1607647  91.3046799  79.1890838  72.3880290  91.1987200  78.4281022
  74.4126959  90.5981251  78.6025000  74.5591531  90.6356027  77.4508561
  75.2994779  90.1966515  79.4997411  75.2027610  90.3953756  80.4951172
  76.4914719  89.4395568  79.1811018  77.1451849  90.0018732  78.5135424
  77.2555896  89.1425403  80.5047749  77.5549165  90.0732205  80.9861591
  76.6078607  88.6152550  81.2059500  78.4687578  88.3064791  80.1814523
  79.5672082  88.8572321  79.4910669  79.5468495  89.8961885  79.1987656
  80.7189397  88.0461382  79.1704222  81.5601084  88.4600151  78.6316188
  80.7112102  86.7264690  79.5725160  81.7602217  85.9388931  79.1630091
  82.1333056  85.4647737  79.9343542  79.7238072  86.1813329  80.3290523
  79.8462397  85.2078551  80.7801600  78.5091637  86.9327197  80.5151193
  77.6281824  86.4474367  80.9097245  76.0790698  88.1235392  78.4681423
  76.6284561  87.8307417  77.4205774  75.0695986  87.4070048  78.9787912
  74.5918902  87.6499368  79.8462292  74.5434207  86.1774062  78.3268302
  75.3674446  85.5061183  78.0869070  73.6296323  85.3718850  79.2871714
  72.6946452  85.9124029  79.4284215  73.3792117  84.4170575  78.8231673
  74.2508661  85.1170198  80.6161824  74.2137653  85.9341327  81.1548799
  73.8561257  86.5631343  77.0184066  74.1024466  85.9001718  76.0614799
  73.0953273  87.6576082  76.9205707  72.9210088  88.3278764  77.6703084
  72.4443816  87.9451814  75.6464450  72.0363569  87.0165055  75.2494337
  71.3495283  88.9848268  75.9637647  70.8187400  89.2463520  75.0475506
  70.6455374  88.5642485  76.6814685  71.8075869  89.8796291  76.3860385
  73.3516465  88.3598915  74.4802345  73.1735963  88.0075431  73.3115131
  74.4109839  89.0833946  74.8123014  74.5909183  89.3718839  75.7738213
  75.4334827  89.5511660  73.8790365  74.8868110  89.8188119  72.9737886
  76.1583911  90.7735938  74.4247067  76.9221335  91.0753677  73.7093018
  75.4481466  91.5962495  74.4991878  76.7737988  90.5826535  75.6992047
  76.0883941  90.6011403  76.3992044  76.4601316  88.4735456  73.4698089
  76.6000476  88.3613185  72.2669524  77.1111989  87.7791677  74.3974913
  77.1609063  88.0055181  75.3902791  77.8323560  86.5650309  73.9651325
  78.6083511  86.9719836  73.3161000  78.5149980  85.8103651  75.0859093
  77.7638248  85.4787120  75.8040060  78.9862063  84.9151307  74.6800039
  79.5448424  86.6305493  75.7948434  79.2924514  87.6901416  75.7547941
  79.6016749  86.3549754  76.8482963  80.8429932  86.3650617  75.1034384
  81.0442397  85.2935191  75.1118265  80.7643706  86.6665721  74.0588447
  82.0279487  87.1175213  75.7714466  81.9141076  88.1811637  75.5633215
  81.9439243  86.9934452  76.8505657  83.3863365  86.7186062  75.3706094
  84.0784833  87.3695261  75.7931400  83.5748927  85.7507776  75.7008629
  83.4669147  86.7523863  74.3347078  76.9783223  85.5925931  73.1425172
  77.4638505  84.9195046  72.2512819  75.6691953  85.4932383  73.4006572
  75.3613074  85.9120367  74.2670831  74.6766144  84.6784246  72.6092877
  75.0762086  83.6664080  72.5417229  73.3051328  84.6095832  73.1640518
  73.2914576  85.3977177  73.9169933  72.4899644  84.7668940  72.4579337
  73.0001548  83.2891597  73.9025721  73.4031664  83.0116740  75.1635881
  73.9763656  83.6161601  75.7334733  72.9247188  81.8366901  75.5179775
  73.1993687  81.4157932  76.4849041  72.1307162  81.3540977  74.5321634
  72.1843452  82.3011773  73.4815788  71.6199345  82.1304743  72.5642228
  74.6660423  85.1106370  71.1679194  74.7671878  84.3179615  70.2466528
  74.5844270  86.4209340  70.9794155  74.4528995  87.0614144  71.7618887
  74.6626637  87.1197057  69.7172403  73.8537857  86.7921600  69.0637878
  74.5283125  88.1892430  69.8783544  76.0633087  86.8528327  69.0159348
  76.0886637  86.7004076  67.7732676  77.1994541  86.6524201  69.6413500
  77.2863589  86.8039251  70.6460763  78.4962651  86.1928621  69.0250442
  78.7066587  86.7963991  68.1426714  79.6470751  86.4015753  70.0000621
  79.5603794  85.7334398  70.8564567  80.9682891  86.1082622  69.3126357
  81.7866587  86.2592999  70.0165248  80.9774222  85.0758559  68.9632937
  81.0924673  86.7790778  68.4617984  79.5967671  87.8694347  70.4424861
  80.4063632  88.0661578  71.1450095  79.7059539  88.5156231  69.5729202
  78.6405712  88.0705554  70.9253730  78.3835079  84.7080045  68.5438668
  79.0087493  84.3981519  67.4877500  77.6112292  83.8553338  69.1823308
  77.1725456  84.0486098  70.0827585  77.3101861  82.5161688  68.6286269
  78.2474151  82.0295311  68.3613376  76.6463624  81.6208290  69.6552647
  75.7114892  82.1332429  69.8792985  76.3213922  80.1978383  69.1149679
  75.8477353  79.6098112  69.9016439  75.6445687  80.2774466  68.2641292
  77.2433116  79.7090374  68.8019081  77.4874667  81.4694444  70.9766073
  76.9582788  80.8163834  71.6718234  78.4608580  81.0382828  70.7424040
  77.6251008  82.4486866  71.4339675  76.4882344  82.6623921  67.4157811
  76.7453415  81.9664163  66.4655461  75.5184267  83.6272547  67.3284810
  75.2611812  84.2233604  68.1143995  74.7645402  83.9030666  66.1355087
  74.1979364  83.0125516  65.8642169  74.0410708  84.6884780  66.3524187
  75.6094344  84.3319936  64.9361354  75.6510477  83.6621035  63.8785322
  76.5316948  85.2679842  65.1050829  76.7203661  85.6868893  66.0156775
  77.3811455  85.8124715  64.0400377  76.8019945  86.0792901  63.1554152
  78.0503934  87.0840737  64.5321749  77.2738072  87.8272862  64.7118443
  78.5158570  86.8716720  65.4955119  79.0664915  87.6886835  63.6565233
  78.7111499  88.3830080  62.4916062  77.6936288  88.3508192  62.1310793
  79.7218590  89.1504226  61.7668670  79.4385686  89.7140966  60.8912094
  81.0346322  89.1612475  62.1922612  81.7719872  89.7648648  61.6843491
  81.4002256  88.3544317  63.3241087  82.4408342  88.2251002  63.5816202
  80.4056598  87.7358195  64.0931334  80.6712343  87.2851133  65.0386582
  78.4093191  84.7154715  63.6493062  78.6336501  84.5598611  62.4738361
  78.9203259  83.8853167  64.6039271  78.7094874  83.9488337  65.5987491
  79.8350611  82.8169098  64.2362859  80.6440960  83.2236204  63.6290422
  80.3126981  82.2157486  65.5529639  79.4141777  81.9598024  66.1146948
  81.1190274  80.9133460  65.3844212  81.4240994  80.5457719  66.3631874
  80.4998117  80.1639939  64.8910234  82.0027473  81.1099277  64.7785790
  81.0698832  83.1309479  66.2340587  80.4816048  83.7284716  66.7425259
  79.1858256  81.7186586  63.3648785  79.8451751  81.1921413  62.4137093
  77.9071023  81.4292820  63.5446838  77.3645417  81.7530145  64.3457706
  77.1583692  80.6271637  62.6219482  77.8054172  79.7889463  62.3618491
  75.9268990  79.9768387  63.2442740  75.3111969  80.7480079  63.7085691
  75.3274207  79.5210970  62.4554607  76.2822300  78.8758355  64.3262966
  76.9674269  78.1533539  63.8858759  76.8067687  79.3499305  65.1560882
  75.0508791  78.1335216  64.8690987  74.2756664  78.8459947  65.1487992
  74.6292145  77.4891167  64.0969741  75.4613705  77.3088871  66.0720001
  76.3622599  76.7428104  65.8315225  75.7144169  77.9747708  66.8980464
  74.4171743  76.3917191  66.4959694  74.7435279  75.8500378  67.3210516
  73.5652342  76.9303326  66.7509981  74.1928446  75.7377210  65.7182872
  76.8814410  81.3501093  61.2956521  77.0579301  80.7703640  60.2065460
  76.3319334  82.5416025  61.3015150  76.2808496  83.1104134  62.1469431
  75.7373277  83.2002864  60.1475252  75.1141866  82.4819290  59.6149111
  74.9010544  84.3721457  60.6131989  74.4546908  84.8673344  59.7499454
  74.1124643  84.0161729  61.2758111  75.5328814  85.0795976  61.1498902
  76.8649120  83.7332859  59.1857065  76.7958556  83.6233175  57.9862237
  77.9924033  84.2147341  59.7555074  78.1189555  84.3164668  60.7619089
  79.1558156  84.6434376  58.9539470  78.8524407  85.1278160  58.0267063
  79.9018595  85.7161366  59.6952305  79.2272409  86.5421945  59.9182621
  80.2517326  85.3231135  60.6507758  81.1407497  86.2515238  58.8538996
  81.4510822  85.4472272  58.1880283  80.7571515  87.5041534  58.1380906
  81.6070490  87.8701051  57.5626268  79.9257495  87.2985443  57.4643863
  80.4589204  88.2615268  58.8640932  82.2537993  86.7220796  59.8059920
  83.0991868  87.0873049  59.2249486  81.8752566  87.5245097  60.4404962
  82.5747593  85.8872720  60.4294958  79.9489974  83.4373542  58.4124984
  80.4229453  83.4047520  57.2726706  79.9673473  82.3386800  59.1568802
  79.6232820  82.3223553  60.1160103  80.4818669  81.0158995  58.6977916
  81.5203733  81.1285062  58.3889079  80.4719694  80.3223895  59.5387863
  79.6952844  80.4124419  57.5568307  80.3859975  80.0125954  56.6326401
  78.3785366  80.4111013  57.5108586  77.8032296  80.7848263  58.2645174
  77.6024971  79.8912000  56.4085655  78.1542650  79.0095302  56.0809490
  76.2318866  79.3675206  56.8350932  75.6639142  80.2151783  57.2185898
  75.7201446  79.0201255  55.9365239  76.1406215  78.2315826  57.8894298
  76.3991150  78.7111606  58.8331856  74.6970872  77.6396780  57.8787328
  74.6256073  76.8423714  58.6166988  73.9809188  78.4239897  58.1217863
  74.4752546  77.2400407  56.8892009  77.0983704  77.1219932  57.7372016
  76.9375797  76.3912591  58.5315208  76.9517327  76.6441039  56.7691261
  78.1160896  77.5077953  57.8006164  77.5987800  80.7321368  55.1697493
  77.5352390  80.2025525  54.0634546  77.8803063  81.9987257  55.3518771
  78.0536177  82.3898897  56.2781404  77.9862398  83.0263795  54.2574856
  77.3052973  82.7761531  53.4428833  77.5315752  84.4048442  54.8218864
  76.5113562  84.3252440  55.1962845  78.1619801  84.6755893  55.6692899
  77.6043392  85.5469484  53.7236330  78.5833111  85.5480755  53.2451115
  76.8669370  85.3644583  52.9411879  77.3405689  86.8978224  54.3932579
  76.3145181  86.9730644  55.1353895  78.0541120  87.9421126  54.1440125
  79.3597842  83.0125442  53.5458576  79.4906335  83.4718195  52.4124902
  80.3178065  82.4080617  54.1907849  80.1640928  81.9516969  55.0909834
  81.6948343  82.3045275  53.7306882  81.7390336  82.7675674  52.7446524
  82.5860265  83.0441348  54.7026963  82.4985685  82.5601350  55.6755273
  83.6179230  82.9184875  54.3756913  82.3288731  84.5399401  54.8943095
  81.2671413  84.7038045  55.0834548  83.2985549  84.9663330  56.0494027
  83.1786443  86.0306422  56.2518585  83.0641078  84.3963289  56.9500779
  84.3282211  84.7681080  55.7522892  82.7238579  85.3874077  53.6528255
  82.5181391  86.4395308  53.8502355  83.7861820  85.2584153  53.4482663
  82.1451975  85.0595974  52.7900245  82.1794096  80.8967620  53.4789227
  83.3565324  80.7341778  53.1207085  81.3850971  79.8562314  53.5571063
  80.3874801  79.9647377  53.7407059  81.7557562  78.4763070  53.4081318
  82.6599433  78.2934181  53.9886336  80.6257607  77.5747309  54.0313306
  80.8975030  76.5246933  53.9247366  80.5102324  77.8131971  55.0887123
  79.6845660  77.7605022  53.5133437  82.3000411  78.0760643  52.0420978
  83.3659497  77.5359278  51.9702552  81.6904754  78.5253140  50.9138467
  80.8004086  79.0217287  50.9643109  82.1575054  78.3941550  49.5214566
  82.4428313  77.3552094  49.3501057  81.0506230  78.5339068  48.4200404
  80.1106408  78.1486594  48.8159759  80.8964344  79.5925905  48.2100457
  81.3650276  77.8085065  47.1007780  80.4442626  77.6918557  46.5289447
  82.0348715  78.4285066  46.5033569  82.0003677  76.4432751  47.3048051
  82.9999542  76.5653793  47.7240395  81.4174472  75.8753584  48.0287831
  82.0829111  75.7033979  46.0608539  82.7915006  76.0332541  45.4053703
  81.3854774  74.6766112  45.6549718  80.3355947  74.3152831  46.2764195
  80.0298942  74.8297906  47.1028082  79.8004998  73.5116841  45.9482699
  81.6780456  73.9706418  44.6024596  82.4942582  74.2086057  44.0397019
  81.0899529  73.1787804  44.3396357  83.4171977  79.2452346  49.3355184
  84.2160278  78.8109193  48.5700182  83.5882046  80.3539982  50.0802451
  82.9083325  80.6797467  50.7669532  84.8107789  81.2273600  49.9687231
  85.1768679  81.3124763  48.9455564  84.3823838  82.6413455  50.4689118
  84.0793976  82.4602723  51.5005226  85.4666459  83.7381673  50.4945770
  85.0340306  84.6680174  50.8615550  86.2789755  83.4306233  51.1512187
  85.8527429  83.8901410  49.4859625  83.3950715  83.1359318  49.6243173
  83.1170590  84.0243327  49.9312292  85.9641836  80.6230421  50.7281218
  87.1532533  80.8932964  50.4831201  85.7401554  79.6728304  51.6175441
  84.7978562  79.3523845  51.8434638  86.7891736  78.9620873  52.3862794
  86.3875634  77.9871216  52.6636315  87.6248694  78.7818715  51.7088040
  87.3401060  79.5891543  53.6239544  88.0190017  78.9274157  54.3876087
  86.9368275  80.8641154  53.9251547  86.4548288  81.4892272  53.2788209
  87.2003934  81.4433462  55.3135156  88.1967862  81.1928454  55.6773847
  87.0191100  82.9865552  55.1573263  85.9928792  83.0937835  54.8054022
  87.3427298  83.6441472  56.5106008  87.2235065  84.7242981  56.4272655
  86.6646023  83.2620703  57.2730006  88.3706425  83.4135288  56.7908447
  87.9221181  83.7156467  54.1177937  88.8020361  84.1139950  54.6228807
  88.2754238  82.9934930  53.3806844  87.2140401  84.8225404  53.4194178
  87.8898125  85.2945847  52.7067103  86.3483377  84.4240590  52.8903120
  86.8840432  85.5612291  54.1498718  86.2221744  80.8706500  56.3375608
  84.9806015  80.8640167  56.1734460  86.8128901  80.3435324  57.4811499
  87.8113433  80.4309195  57.6681702  86.0946075  79.6126724  58.5386361
  85.1104175  79.3620235  58.1430490  86.7405230  78.2024872  58.8711595
  85.8950722  77.6848278  59.3229867  87.2738193  77.3746054  57.6944243
  87.6869783  76.4381090  58.0655914  86.4601331  77.1630670  57.0007201
  88.0540291  77.9351282  57.1793487  87.9278854  78.3614660  59.7144982
  88.3112216  77.4809708  59.9099939  85.8268520  80.5002342  59.7657437
  86.7590564  81.2915641  60.2150398  84.5979158  80.4502171  60.2687923
  83.8421288  79.8602179  59.9198797  84.2521679  81.3243337  61.4571002
  85.1061941  81.8919534  61.8270178  83.2211488  82.3759305  61.0187114
  82.2665532  81.8702922  60.8757875  83.1351209  83.4564366  62.0644890
  82.4042498  84.2031010  61.7554733  82.8281237  83.0196508  63.0147058
  84.1102217  83.9289483  62.1800969  83.6886617  83.0835046  59.6934449
  82.9483382  83.8250209  59.3966826  84.6464951  83.5747206  59.8625129
  83.7965329  82.3400497  58.9029953  83.8191080  80.4313530  62.5936994
  82.8087329  79.7339081  62.4548802  84.5905248  80.3404684  63.6656239
  85.4181947  80.9286509  63.7731457  84.4150457  79.4842961  64.7566239
  83.4325223  79.0113504  64.7488711  85.4434963  78.2738820  64.6596647
  86.4590534  78.6538064  64.5542548  85.4167496  77.6864704  65.5775308
  85.0844210  77.3892424  63.4574473  83.9435155  76.9576908  63.3432772
  86.0504965  77.1869697  62.5942986  85.8778949  76.6333116  61.7552888
  86.9762150  77.5813940  62.7632147  84.4490660  80.3270393  66.1058817
  84.9068228  81.4669167  66.1627774  84.0301725  79.6853929  67.2029670
  83.5962940  78.7619157  67.1950181  84.1677215  80.2945739  68.5656232
  84.9359080  81.0672288  68.5871643  82.8684821  81.0079677  68.9504716
  82.9750653  81.4486089  69.9425101  82.6568508  81.7930644  68.2249971
  82.0481456  80.2901754  68.9589219  84.6078850  79.2355479  69.5198438
  84.3473072  78.0330518  69.3350209  85.1726685  79.6908500  70.6296089
  85.3177112  80.6875617  70.7919489  85.6573497  78.8555204  71.7574469
  85.3091431  77.8241719  71.7079153  87.1664520  78.7537564  71.7126214
  87.5091912  79.7832466  71.8112617  87.7370896  77.8932643  72.8868097
  88.8227976  77.8491698  72.8114462  87.4564821  78.3450294  73.8387281
  87.3276432  76.8834449  72.8298494  87.7095525  78.1906194  70.3784312
  88.7973636  78.1466387  70.4178483  87.3110248  77.1893254  70.2172639
  87.4025335  78.8390702  69.5578722  85.1010009  79.4967806  73.0376904
  85.2783588  80.7109227  73.2577953  84.4859281  78.6855700  73.8759677
  84.6888353  77.6869287  73.8477138  83.5082010  78.9721680  74.8984981
  83.4114633  80.0546257  74.9902487  82.2007969  78.4379620  74.5419248
  82.1996899  77.3611865  74.7152725  81.4499228  78.8679306  75.2061416
  81.7111108  78.7631047  72.7988483  80.5388212  78.2493211  72.5745058
  83.9660076  78.3955198  76.2165432  83.6261963  77.2199880  76.5757984
  84.9240904  79.1040549  76.8682605  85.4389531  80.3938809  76.4268297
  84.6155615  81.0871020  76.2504555  85.9687934  80.2816397  75.4805237
  86.3525331  80.9390862  77.4612531  85.8955411  81.7628865  78.0097805
  87.2752890  81.3202782  77.0242103  86.6246877  79.6806723  78.4066135
  86.7372403  79.9776305  79.4487372  87.5365195  79.1551671  78.1240502
  85.4162406  78.8319626  78.2034871  85.6817159  77.7839963  78.3389807
  84.2905467  79.1769743  79.2390817  83.3598578  79.9625901  79.0022715
  84.4879987  78.7107267  80.4743250  85.1915665  78.0088658  80.7060220
  83.6788809  79.1832501  81.6621904  83.1949720  80.1212869  81.3899478
  82.8848543  78.4569152  81.8411804  84.4296716  79.4002596  82.9766676
  83.8496603  80.0189222  83.8828958  85.6461214  78.8775704  83.1196038
  86.2151857  78.5790820  82.3278599  86.2975349  78.6744486  84.4121072
  86.0528657  79.4360537  85.1530502  85.8010256  77.2572810  84.9599489
  85.7856742  76.5649158  84.1183524  86.5522562  76.8911355  85.6581932
  84.4433916  77.1733382  85.6528078  84.4689212  76.8292609  87.0211455
  85.4175169  76.7185442  87.5237369  83.2890234  76.6286619  87.7360770
  83.3032710  76.4079596  88.7927911  82.0914100  76.7256944  87.0340115
  81.1510457  76.7369643  87.5664567  82.1058545  76.8092028  85.6203317
  81.1831687  76.6649162  85.0787403  83.2594918  77.0681769  84.9129326
  83.2508169  77.1833700  83.8392845  87.7850323  78.7196294  84.1752778
  88.5740308  77.9599772  84.7630363  88.3354652  79.5748732  83.3229383
  87.7989496  80.1216590  82.6509343  89.8070702  79.8196905  83.2654485
  90.2416732  78.8206422  83.2274001  90.2836504  80.5789217  82.0247002
  89.8761182  81.5886299  82.0814178  91.7645508  80.6593743  81.9843228
  92.0753276  81.2039977  81.0922847  92.1235685  81.1810254  82.8710986
  92.1827757  79.6538372  81.9596406  89.7842125  79.9039474  80.7559411
  90.1336296  80.4600560  79.8863757  90.1651333  78.8828400  80.7121810
  88.6943873  79.8841422  80.7601508  90.2932085  80.6177670  84.5332314
  89.6541702  81.5829518  84.9341358  91.3299129  80.2305341  85.2124485
  91.7738785  79.3312320  85.0212203  91.9951169  80.9339828  86.2728982
  91.2724886  81.2486043  87.0260825  93.0074822  79.9331170  86.8477252
  92.4960900  78.9871255  87.0275920  93.7747414  79.7446467  86.0965253
  93.6987846  80.3734851  88.1571900  94.6043711  79.7826474  88.2971685
  94.0100342  81.4142225  88.0626001  92.8088241  80.2265711  89.4014374
  93.2385207  79.5423627  90.3619162  91.9031271  81.0640297  89.5821505
  92.6045679  82.2977211  85.8855416  93.7131997  82.3755714  85.3664260
  91.7944324  83.3243084  85.9937815  90.8261528  83.1984647  86.2888460
  92.1121724  84.7812220  85.7229070  93.1981992  84.8165187  85.6301389
  91.3556432  85.2283714  84.3774963  91.7476637  86.2022078  84.0822343
  91.6311754  84.2747155  83.2530732  91.1049197  84.6058666  82.3581827
  92.7020044  84.2464130  83.0546966  91.2872567  83.2786270  83.5288404
  89.9895134  85.3709815  84.5993090  89.5915810  85.8892354  83.8684692
  91.8265136  85.7668639  86.8291271  91.4130570  85.3483646  87.8909727
  92.1410502  87.0557989  86.7017165  93.3193125  87.6003707  85.9003093
  93.0711185  87.6407443  84.8400278  94.1832465  86.9427455  86.0016419
  93.6475061  88.9717113  86.4128235  93.9217404  89.6627427  85.6162125
  94.4697380  88.9670967  87.1284794  92.2968518  89.3269196  87.0643716
  91.6064199  89.7213584  86.3193938  92.4300629  90.1026824  87.8188421
  91.7263175  88.0534799  87.7020832  92.0770394  87.8669172  88.7175227
  90.1935930  88.0957998  87.8805590  89.6721796  88.3661055  88.9457204
  89.3709323  87.8528327  86.8594687  89.7001200  87.7292032  85.9015516
  87.8789466  87.7323048  86.9982589  87.4423958  88.5759164  87.5334196
  87.2530700  87.7367552  85.6109739  87.5354042  88.6353461  85.0636068
  87.6036182  86.8847682  85.0274150  85.7018489  87.6722764  85.8107779
  85.5228535  87.1604228  86.7554829  85.3518553  88.6974655  85.9315241
  84.6449734  86.8938672  84.5795085  84.9134294  85.2045053  84.8595457
  84.3149386  84.6210132  84.1593317  85.9676687  84.9746226  84.7140861
  84.6240203  84.9548889  85.8805035  87.5662312  86.4509498  87.8354443
  86.7283157  86.4908102  88.6742158  88.3719511  85.3892294  87.7167085
  89.1445273  85.3208895  87.0552550  88.1845043  84.2239193  88.5594031
  87.1722590  83.8660915  88.3678420  89.1328415  83.0784610  88.2101195
  88.9449730  82.2355826  88.8742486  88.9671453  82.7715150  87.1774826
  90.1642860  83.4118904  88.3291195  88.3122103  84.5974148  90.0567645
  87.5787637  84.1861275  90.9501243  89.3601632  85.3135029  90.3054442
  90.0052267  85.6095123  89.5723729  89.7604671  85.7927072  91.6568809
  89.7571307  84.9348332  92.3290133  91.1858826  86.3490799  91.6746623
  91.4325883  86.6858873  92.6813037  91.8837669  85.5686157  91.3709713
  91.2573675  87.1887960  90.9824284  88.7484239  86.8257201  92.1751720
  88.3624888  86.7580708  93.3214323  88.1294370  87.6459497  91.2761461
  88.4741704  87.7068068  90.3182054  86.9698369  88.5182858  91.4715132
  87.0455940  89.0080347  92.4422870  87.0098110  89.5979548  90.3222238
  86.8340687  89.1265400  89.3542482  86.2173279  90.3326533  90.4663855
  88.2831762  90.2379301  90.3337345  88.8932266  89.7663195  89.7296228
  85.6156740  87.7970494  91.6455756  84.7526638  88.3626256  92.3333102
  85.3303820  86.6250460  91.1333669  85.9456565  86.1648249  90.4622553
  84.1085907  85.8184824  91.4380816  83.1846038  86.3945969  91.4561210
  83.8563920  84.8468318  90.3253319  84.8271961  84.3886887  90.1350866
  82.8501680  83.7162432  90.7087582  82.7123573  83.0482402  89.8586651
  83.2427435  83.1509884  91.5536383  81.8916758  84.1584750  90.9825275
  83.3600637  85.5451935  89.0354811  83.1911782  84.7995254  88.2596880
  82.4265830  86.0707679  89.2426964  84.1105989  86.2584397  88.6958449
  84.2480355  85.2706298  92.8942882  83.3103364  85.4529850  93.6557263
  85.3949912  84.7151750  93.2428333  86.1672957  84.5502404  92.5963263
  85.6668305  84.2646044  94.6732732  84.9044859  83.5433988  94.9711579
  87.0686243  83.5933603  94.7276764  87.8111271  84.2712974  94.3062921
  87.3473776  83.4219174  95.7681344  87.1058968  82.2614953  93.9662342
  86.2677139  81.6484642  94.2980722  86.9525905  82.4627580  92.9058058
  88.3933396  81.4534670  94.1254989  88.4892558  81.1795591  95.1761780
  88.2797325  80.5271663  93.5633251  89.6584435  82.0897144  93.7036416
  90.0681553  82.7781416  94.3366757  90.3177348  81.8404058  92.5576358
  89.8287419  81.2795002  91.5236644  88.8541124  80.9758859  91.5201032
  90.4108091  81.1327956  90.6991394  91.6116107  81.9624327  92.4529669
  92.1632322  82.2560778  93.2581950  92.0731269  81.7627191  91.5646729
  85.5750647  85.3829605  95.6183957  85.0676211  85.2809858  96.7426004
  86.1228885  86.5071373  95.2751222  86.5535992  86.6596949  94.3633544
  86.1861999  87.6886843  96.1633768  86.6378131  87.4961949  97.1363919
  87.0019446  88.7098136  95.3585205  88.0581865  88.4962965  95.5265369
  86.8043510  88.5324667  94.3014572  86.7806365  90.2070749  95.6285047
  86.1618314  90.6442193  94.8451625  86.2473598  90.3455092  96.5688014
  88.1326915  90.9009658  95.6815849  88.4506680  91.7044545  94.7948297
  88.8702752  90.5925881  96.6880185  84.7278804  88.1941081  96.4336172
  84.2753759  88.2637815  97.5942995  83.8793496  88.4739457  95.3843678
  84.3100865  88.4924369  94.4703192  82.4654826  88.7635919  95.4826024
  82.3211516  89.7303503  95.9637507  81.8390977  88.8082059  94.1270605
  82.2462715  89.6221079  93.5267323  82.0648177  87.8549811  93.6475440
  80.2825007  88.9654350  94.0976711  79.3116081  87.9179560  94.0929498
  78.1346121  88.5778347  93.9905902  77.2251293  87.9783520  93.9434997
  78.3140087  89.9031853  93.9637285  77.5839479  90.5992475  93.9169355
  79.6768109  90.1781124  94.0103365  80.0256424  91.2097173  93.9750947
  81.7417763  87.6616280  96.3684014  81.0739215  87.9261537  97.3967589
  81.8893213  86.3880218  95.9995211  82.4324515  86.0837812  95.1922101
  81.2439931  85.2815149  96.7709426  80.1637025  85.4294881  96.7373570
  81.7455250  83.9527051  96.1320848  81.5139221  83.9715052  95.0672953
  82.8306841  83.9120873  96.2219564  81.1660355  82.6870990  96.7261909
  81.6029756  82.0682460  97.9336135  82.3770397  82.5601302  98.5045564
  81.0894348  80.8580334  98.4252632  81.5081699  80.3952911  99.3066244
  79.9859379  80.2500656  97.7202734  79.5165948  79.0326773  98.1800002
  78.7720599  78.7350516  97.6161733  79.7050439  80.7413876  96.5162343
  79.0781875  80.1504104  95.8650138  80.1836718  82.0227466  96.0170164
  79.7797684  82.4452355  95.1084763  81.6956237  85.2369875  98.3096645
  80.8653621  84.9645889  99.1631900  82.9814467  85.5768394  98.6985910
  83.7338783  85.7080740  98.0227765  83.4167884  85.7827212 100.0637446
  82.9675580  84.9172392 100.5531596  84.9304078  85.8109445 100.2377864
  85.3375410  86.7626057  99.8966346  85.1965324  85.7084312 101.2898728
  85.4811087  84.7071772  99.4589133  85.4497427  84.9318284  98.5044165
  82.9288857  87.1078249 100.7092739  83.0682633  87.2771880 101.9398888
  82.3284464  88.0030184  99.9450048  82.3579847  87.9484066  98.9270976
  81.5923183  89.1143855 100.4039202  82.1147403  89.4937260 101.2825288
  81.5724826  90.2833860  99.4537205  81.3611736  89.9015558  98.4540809
  80.7388389  90.9290862  99.7305588  82.8756669  91.1760747  99.3720229
  82.8988515  92.1298200  98.5093471  83.7607010  90.8977815 100.2252466
  80.1608365  88.6688683 100.8135558  79.7066480  88.9356382 101.9531638
  79.4392632  88.0007823  99.9076926  79.8348310  87.7999385  98.9886165
  78.0994139  87.4768656 100.0122347  77.4496792  88.3197295 100.2495261
  77.4570439  86.9912495  98.7038785  78.1148545  86.2552016  98.2411207
  76.0885395  86.2487962  98.9976788  75.6491992  85.9125699  98.0581311
  76.2715827  85.3883471  99.6413686  75.4018694  86.9338237  99.4943492
  77.3320920  88.1418646  97.6704169  78.3321296  88.4834307  97.4015298
  76.8741070  87.7500764  96.7617763  76.4883563  89.3792023  98.1748188
  76.4503110  90.1372518  97.3917737  75.4757369  89.0556588  98.4149677
  76.9558348  89.8009709  99.0654304  78.0406839  86.4514069 101.1828889
  77.3941951  86.6446376 102.1756584  78.9477480  85.4639429 101.1822605
  79.6417107  85.3798684 100.4394353  79.0830407  84.4173592 102.1798397
  78.1938656  84.4963383 102.8069059  79.1039505  83.0456763 101.4941590
  79.9721718  83.0266798 100.8349989  79.2754507  82.2981164 102.2694079
  77.9127055  82.5865895 100.6812030  77.7799644  82.7560504  99.3950165
  78.4051518  83.3728552  98.7674359  76.7133257  82.0197588  98.9859228
  76.5251629  81.8488459  97.9971065  75.9089088  81.5219573  99.9651169
  74.6559118  80.8469470  99.9599849  74.1694009  80.6087248  99.0264490
  74.0706111  80.5012042 101.1569937  73.0855315  80.0622168 101.1967099
  74.8317010  80.7498209 102.3525722  74.3856643  80.5119416 103.3079096
  76.1369348  81.2927800 102.3305234  76.7196009  81.3257333 103.2395879
  76.6949709  81.8009363 101.1028634  80.2112549  84.5968630 103.2396529
  81.2303576  85.1749078 102.9087951  80.0035301  84.2627455 104.4955709
  79.1055535  83.8736900 104.7834924  80.9123285  84.3630274 105.6247640
  81.5509934  85.2447626 105.5772861  80.0736585  84.5379449 106.9100330
  79.2967761  83.7726723 106.9196509  80.7167702  84.3486717 107.7694217
  79.4147667  85.8915349 107.0954001  80.2031365  86.6357446 107.2029035
  78.8735541  86.1293676 106.1792263  78.4415780  86.0583095 108.2768259
  77.3168628  86.6061584 107.9937371  78.8157280  85.5894329 109.3792653
  81.8954162  83.2152407 105.6004066  81.8597141  82.1738050 106.2372889
  82.8607412  83.3258197 104.6232920  82.9025760  84.1786373 104.0633617
  83.9773496  82.3407834 104.1719516  84.1956131  81.7352419 105.0525710
  83.4506245  81.3522745 102.9811246  84.2297035  80.5904442 102.9724849
  82.1370557  80.6038731 103.2187494  81.9084993  79.9874147 102.3503429
  82.2348508  79.9692444 104.1008818  81.3324614  81.3225250 103.3769405
  83.3450035  82.1029864 101.5951892  82.9909163  81.4094489 100.8321906
  82.6444235  82.9336539 101.6837561  84.3246637  82.4847691 101.3117288
  85.2738459  82.9779685 103.8360746  85.2693028  84.1318929 103.4131470
  86.3321489  82.1819473 103.8678571  86.2937351  81.2827464 104.3464678
  87.6552412  82.4158913 103.2701324  87.9856721  83.4122133 103.5640555
  88.5563666  81.2721053 103.7523933  88.5997977  81.2579279 104.8414309
  88.1492156  80.3111904 103.4370146  89.8473408  81.4596267 103.2124819
  90.4736740  80.8349971 103.6352709  87.6528607  82.3508766 101.7255793
  87.0415010  81.5152813 101.1223571  88.4084707  83.2495358 101.0082153
  88.8549491  84.0638770 101.4295352  88.6474709  83.1278716  99.5641219
  87.6505439  83.1720405  99.1235987  89.4856421  84.3061016  98.9551085
  89.6529780  84.0420775  97.9107948  88.7245428  85.5895274  99.0461907
  89.3188802  86.3970956  98.6190810  87.7895967  85.4974688  98.4948053
  88.5094181  85.8109302 100.0913090  90.8143234  84.4665565  99.5528361
  91.2780786  85.2155455  99.1231239  89.3137464  81.7898869  99.1972666
  89.1268431  81.3883735  98.0750793  90.1609284  81.1811624 100.0674725
  90.5313597  81.6645018 100.8865657  90.6470960  79.7994136  99.9648062
  91.0566696  79.6494646  98.9668470  91.7364409  79.5991816 101.0477678
  92.3148635  80.5189611 101.1340005  91.2474752  79.4399231 102.0085707
  92.6954096  78.4458310 100.7937926  93.2722576  78.3001132 101.7075233
  92.0902467  77.5503427 100.6521714  93.6659856  78.5018847  99.6650423
  93.8515795  77.5004627  98.9073677  94.0255068  79.6410035  99.2497906
  89.5322919  78.7464411 100.1011392  89.6296416  77.6510934  99.5617968
  88.4427486  79.0572984 100.8793283  88.3995249  79.8993237 101.4530670
  87.1910378  78.2000281 100.9789707  87.4970578  77.1543264 100.9480553
  86.4365372  78.3010900 102.3531433  87.1021071  77.9500394 103.1430359
  86.2242377  79.3507167 102.5569144  85.1493893  77.5262345 102.4330623
  84.7090501  77.6890186 103.4158643  84.4531373  77.9366353 101.7007472
  85.2693669  75.9971279 102.1932116  86.4182259  75.4891213 102.2935227
  84.2246373  75.3225399 101.9157334  86.2725362  78.5219152  99.7524731
  85.8221675  77.6171023  99.1062760  86.0690071  79.7686518  99.2965686
  86.3462203  80.5975404  99.8223428  85.4458650  80.0810727  98.0358049
  84.4310246  79.6864411  98.0920094  85.4572146  81.6122178  97.8355251
  84.9875691  81.8584717  96.8833480  84.9058063  82.0904967  98.6455072
  86.4860983  81.9716438  97.8359982  86.1094453  79.3948001  96.7890917
  85.4702900  79.2056802  95.7599857  87.3747757  79.0699969  96.8563588
  87.9520857  79.2516989  97.6758291  88.0919292  78.4161064  95.7754023
  87.8843988  78.9943543  94.8756816  89.6433483  78.2882427  96.1467536
  90.0405477  79.2710303  96.3995819  89.7588854  77.6602878  97.0305233
  90.4392848  77.6966414  94.9922151  90.8821152  76.3631619  94.8613006
  90.6026060  75.6331294  95.6077509  91.6814459  75.9714654  93.7719047
  91.9583065  74.9324023  93.6744411  92.1279200  76.8765753  92.8142942
  92.7304422  76.5641278  91.9740249  91.7519147  78.2217273  92.9986424
  92.0751506  78.9640209  92.2847903  90.9941069  78.6001580  94.0519013
  90.7997688  79.6545123  94.1871302  87.6800653  76.8919573  95.6948810
  87.5497103  76.3114435  94.6101519  87.4009113  76.2865087  96.8488663
  87.5179446  76.7554845  97.7477600  86.9047062  74.9102149  96.9886048
  87.4474809  74.1878529  96.3790395  87.0870035  74.4992685  98.5529333
  87.8961103  75.0800655  98.9961557  86.1800784  74.7408351  99.1072241
  87.3945072  72.9824907  98.6835917  87.3829113  72.2707330  97.6604688
  87.6377797  72.4869519  99.8110551  85.4212934  74.8883797  96.5222725
  85.0347683  74.0127313  95.7891304  84.6198624  75.8612840  96.9498420
  84.9727401  76.5889619  97.5702960  83.2008592  76.0645842  96.6433705
  82.6266323  75.2279880  97.0429496  82.7018499  77.3714581  97.2966663
  83.2839449  78.2121858  96.9195822  81.6645193  77.5480527  97.0131462
  82.8173646  77.3121971  98.8645267  83.7533155  76.8470647  99.1732868
  82.8000087  78.3123616  99.2981945  81.6191215  76.4948549  99.3207977
  80.6922421  77.0175724  99.0839520  81.5896374  75.5404225  98.7935800
  81.7245333  76.2716609 100.7819581  82.6247828  75.8747616 101.0522649
  80.9711051  76.4550214 101.7595771  79.7726245  76.8924389 101.5673374
  79.4454388  77.0848867 100.6210022  79.1514407  77.0443167 102.3622291
  81.3960192  76.3327605 102.9952252  82.3662376  76.0812279 103.1778629
  80.7535972  76.4896888 103.7718568  82.9976473  76.1338528  95.0737614
  82.0971603  75.4608224  94.4862870  83.8113674  76.9263709  94.4311390
  84.5382428  77.5075511  94.8465073  83.6689647  76.9957862  92.9202516
  82.6352300  76.8019857  92.6343758  84.0150279  78.4246138  92.4709899
  85.0709944  78.5176565  92.7208291  83.7899981  78.6424025  90.9355239
  84.0490880  79.6678157  90.6721722  84.4214233  77.9528288  90.3744149
  82.7437954  78.4583360  90.6907189  83.2076842  79.5538095  93.2288910
  83.3237092  79.3860602  94.2989604  83.6801046  80.5100336  93.0039190
  81.7189851  79.6861167  92.9342304  81.3019199  80.5004439  93.5266339
  81.5747938  79.8968345  91.8745230  81.2133197  78.7554205  93.1906364
  84.4015623  75.8644672  92.1753703  83.8468133  75.3319522  91.2453369
  85.5921387  75.3604894  92.6066942  86.1250327  75.7411359  93.3884904
  86.2182583  74.1844856  91.9450938  86.2392035  74.4761958  90.8937021
  87.6428376  73.8860434  92.4745134  87.8471590  72.8920599  92.0760267
  88.6611718  74.9624933  91.9808132  89.6532557  74.7276442  92.3672757
  88.6873988  74.9665351  90.8916333  88.3548053  75.9456384  92.3413217
  87.7795488  73.8285697  93.9257184  88.0425617  74.7101957  94.2639769
  85.4120404  72.8648365  92.1197817  85.1201715  72.2348051  91.1132654
  84.7703801  72.6233535  93.3333583  85.0165593  73.0847667  94.2091406
  83.6491230  71.6483094  93.4461219  84.0282647  70.6418505  93.2660413
  83.0807826  71.7883735  94.8360817  82.2536369  71.0891011  94.9637613
  83.8558620  71.5693556  95.5697335  82.7205793  72.8069946  94.9806317
  82.5632852  71.8768222  92.4028831  81.9543970  70.8911138  92.0781568
  82.2161122  73.0885492  91.8267672  82.6439425  73.9836309  92.0630298
  81.1508413  73.1572904  90.7837632  80.4356246  72.4425079  91.1921907
  80.6708158  74.6519210  90.5753507  81.5421621  75.3067928  90.5668384
  80.1971140  74.7385560  89.5970516  79.6739254  75.1455288  91.6677860
  78.9594328  74.3577097  91.9055555  80.2120889  75.3753532  92.5882651
  78.9257973  76.4094367  91.1573370  79.6510040  77.0851417  90.7064933
  78.2356061  76.1113661  90.3686267  78.1511574  77.1662027  92.2165231
  78.0710952  76.7148481  93.1282264  77.5410314  78.4020740  92.0863824
  77.1626097  79.0115778  93.1272945  77.3081447  78.5917759  94.0450265
  76.7106869  79.9228285  93.0488286  77.4409966  79.0017207  90.9270835
  77.8173413  78.5585926  90.0898594  76.9859144  79.9116838  90.8624508
  81.5153976  72.7888166  89.3717576  80.6852158  72.3670341  88.6492213
  82.8071741  72.6007254  89.0844159  83.5695081  72.6309655  89.7604309
  83.2109637  72.3210174  87.6739470  82.3986863  72.5130254  86.9728034
  84.3480099  73.2636114  87.2572859  83.7430284  74.1147218  86.9454679
  85.2948951  73.7521995  88.3606966  86.0493519  74.4094516  87.9276833
  84.7262863  74.2984726  89.1122841  85.7844714  72.8962847  88.8255654
  85.2344038  72.7605382  86.0381780  86.0086571  73.4977060  85.8228608
  85.7011757  71.8090372  86.2944821  84.6037152  72.6298665  85.1591457
  83.5660460  70.8760397  87.5833114  84.3890546  70.4245069  88.4106523
  83.0201958  70.1439991  86.5914121  82.0059462  70.4918688  85.5758510
  82.4611829  71.0846128  84.7826599  81.2258178  71.1075186  86.0237539
  81.3986900  69.2171943  84.9949355  81.2035588  69.3027088  83.9256740
  80.4538798  68.9547957  85.4719750  82.5090018  68.1992060  85.3049960
  83.2076703  68.1155693  84.4733583  82.0945471  67.2058603  85.4739683
  83.1882565  68.7092981  86.5237171  82.6956879  68.2374555  87.3739975
  84.6595788  68.2630535  86.7166557  84.8501784  67.2682713  87.4369648
  85.6991101  68.8418358  86.0734709  85.5880987  69.6592261  85.4721526
  87.0637183  68.3813702  86.1584473  86.9410991  67.2987891  86.2020797
  87.9057592  68.7833937  84.9304721  88.9038303  68.3983916  85.1409509
  87.3880474  68.1098631  83.6296977  88.0081467  68.4190363  82.7885593
  87.4360661  67.0268095  83.7372712  86.3566447  68.4112813  83.4498740
  88.0996064  70.2940842  84.7495120  87.1508307  70.7273238  84.4330468
  88.3424859  70.7293356  85.7188286  89.1876805  70.7122793  83.7413802
  89.2389217  71.7996655  83.6924469  90.1517513  70.3173097  84.0616481
  88.9420133  70.3157080  82.7563767  87.8626744  68.8363442  87.4743412
  89.1069030  68.7238717  87.6328189  87.1132509  69.3967149  88.4781375
  86.1380539  69.6475149  88.3139572  87.5318837  69.7276419  89.9043197
  86.6747935  70.1393336  90.4381177  87.8132702  68.8059691  90.4141205
  88.7014797  70.7260825  89.9956907  89.3142830  70.8894635  91.0616353
  88.9688547  71.4293258  88.8718294  88.5201983  71.2278242  87.9781888
  89.9161605  72.5444193  88.8040113  89.8578231  73.0852720  89.7485541
  91.3312241  71.8995150  88.5449562  92.1188109  72.6178472  88.7700892
  91.4811393  71.0455672  89.2059741  91.4245684  71.4447913  87.0422313
  90.9937306  70.4488497  86.9308576  90.8378289  72.1164850  86.4157089
  92.8657849  71.4366732  86.5762550  93.2457495  72.4557790  86.5013457
  93.4950841  70.9143596  87.2980417  92.9253314  70.7652064  85.2599011
  92.8896106  69.7454431  85.2577339  93.0188890  71.3535495  84.1065367
  93.0174916  72.5746786  83.9081744  92.9370665  73.2193148  84.6946820
  93.0961302  72.9380446  82.9588952  93.0539080  70.6665284  83.0088205
  93.0083276  69.6477469  83.0435291  93.1270933  71.1445258  82.1106772
  89.6147578  73.6266528  87.8328239  88.7528792  73.3825174  86.9733431
  90.2822881  74.7651534  87.8923943  90.9249631  74.9931212  88.6504976
  90.1725315  75.8045494  86.8923156  89.1308888  75.8529032  86.5766444
  90.4593125  77.2430908  87.4410245  91.4587334  77.2432726  87.8759082
  90.4801912  77.9282974  86.5936686  89.5074593  77.8004228  88.4654607
  88.2765995  78.3000233  88.0432518  88.0577700  78.3818071  86.9882546
  87.3145181  78.7005929  89.0003017  86.3286944  78.9937337  88.6718037
  87.6233132  78.7241663  90.3782091  86.8072277  79.2338569  91.2915803
  87.2136902  79.1472335  92.1794146  88.9346752  78.1903302  90.7767259
  89.1943392  78.1962981  91.8249286  89.8706427  77.6724501  89.8546234
  90.7952901  77.2123415  90.1682815  91.0356400  75.4358804  85.6641353
  92.1224903  74.7724190  85.7520063  90.5903961  75.9704216  84.4787031
  89.7342413  76.5226941  84.4525456  91.1828886  75.8694572  83.1666464
  91.6270277  74.8891125  82.9929984  90.0695736  75.9554757  82.0620122
  89.6605337  76.9627172  82.1396258  90.5204326  75.7445785  80.6256869
  89.6624827  75.8274179  79.9599018  91.2599538  76.5007438  80.3617715
  90.9634924  74.7536071  80.5259842  89.1244267  74.7697750  82.3197275
  88.3244181  74.7747415  81.5792522  89.6826802  73.8362972  82.2441683
  88.6952246  74.8563543  83.3177869  92.3908441  76.8144567  83.0522369
  92.4599977  77.9061652  83.6771972  93.4634418  76.3840969  82.3993674
  93.5681756  75.4067552  82.1290343  94.5890249  77.1875722  81.9935962
  94.8475565  77.8362459  82.8303536  95.8538695  76.3553439  81.7323128
  95.5958174  75.5200058  81.0807720  96.5729825  76.9706033  81.1913902
  96.5362483  75.7974240  83.0183803  97.0992264  76.6070113  83.4841549
  95.7543011  75.5063809  83.7205779  97.4721281  74.6137375  82.8285973
  97.0866165  73.6229417  82.2056915  98.7120575  74.6941420  83.2582890
  99.0211628  75.5175070  83.7737005  99.3649972  73.9309180  83.0775768
  94.2230627  78.0705362  80.8442467  93.6334403  77.5888133  79.8859641
  94.7029968  79.3107529  80.6891372  95.7253946  79.9312278  81.5910344
  96.5233303  79.2350401  81.8507405  95.2908676  80.2810150  82.5279443
  96.2153513  81.0694290  80.7274382  97.1146037  80.7691788  80.1894988
  96.4867708  81.9209555  81.3513703  95.0728811  81.4891296  79.6932544
  95.4452494  82.0114412  78.8116885  94.2913164  82.1119723  80.1274024
  94.6361258  80.0389178  79.4210622  93.6143209  80.0916524  79.0454137
  95.2938434  79.2926610  78.2417398  94.7986407  79.3142401  77.1276305
  96.3498685  78.5277443  78.5268863  96.7224659  78.4810256  79.4748934
  97.0843820  77.7094384  77.6336029  97.3742187  78.4297902  76.8696703
  98.3434829  77.0600421  78.2137887  98.0725772  76.3427742  78.9878261
  98.8717500  76.5064057  77.4376995  99.1675564  78.0449081  78.7417774
  99.6761172  78.4678929  78.0193491  96.2684610  76.5834474  77.0654239
  96.5690482  76.0990854  75.9388651  95.2351833  76.0962874  77.8066864
  94.9494677  76.4276356  78.7282291  94.4219287  74.9506422  77.2170458
  95.0918268  74.2719295  76.6900963  93.7042590  74.1368808  78.3303528
  93.0816182  74.8009584  78.9289023  93.0411048  73.4001803  77.8797843
  94.7671644  73.4045701  79.2673854  95.1480214  72.5290052  78.7416145
  95.6129929  74.0753377  79.4229590  94.2397057  72.9603531  80.6347765
  94.6756456  71.8673926  81.1165105  93.5394532  73.6985468  81.3563066
  93.3877744  75.5389242  76.2629801  92.9733421  74.9046920  75.3270441
  92.9357849  76.7695924  76.5347633  93.0995486  77.2268683  77.4318192
  92.1613737  77.6014934  75.5946026  91.4021565  76.9025015  75.2440138
  91.5075337  78.7852763  76.2646923  92.2361259  79.5358657  76.5713061
  90.5594288  79.4697352  75.2278346  90.0745452  80.3292104  75.6888785
  91.1397543  79.7993697  74.3659986  89.8014190  78.7567901  74.9021025
  90.8221113  78.3370663  77.5760431  90.3525634  79.1974194  78.0536111
  90.0632428  77.5885832  77.3513373  91.5650480  77.9099479  78.2480668
  92.9234103  78.0931432  74.3289384  92.5089388  77.9207619  73.1690923
  94.2022929  78.4598004  74.5622683  94.6107992  78.4804929  75.4968481
  95.1313398  78.8644945  73.5141731  94.5499912  79.5196811  72.8653694
  96.3647531  79.5998472  74.1531262  97.0566360  79.9004905  73.3665529
  96.0223681  80.4834953  74.6926292  96.8717285  78.9258364  74.8447817
  95.6573583  77.7214122  72.6169906  96.1199519  77.9873378  71.5145026
  95.5982454  76.4330283  73.0586948  95.4526471  76.1773807  74.0355271
  95.7377355  75.3083760  72.1711635  96.6237895  75.4983160  71.5646579
  95.9840331  74.0038730  72.9548818  96.7944361  74.1594423  73.6667708
  95.0938208  73.7589045  73.5339177  96.3365513  72.8137988  72.0337947
  95.9325679  71.9074939  72.4851413  95.8168949  72.9567096  71.0871059
  97.7628816  72.5797917  71.7404525  98.0093537  72.2817185  70.5527300
  98.6409870  72.6386827  72.6062756  94.5878475  75.1805963  71.1744681
  94.8220238  75.0343682  69.9969874  93.3282647  75.3843954  71.6047217
  93.0654633  75.7165617  72.5323693  92.2101622  75.1151181  70.6803319
  92.3997250  74.1488267  70.2134614  90.8427731  75.0686813  71.4457314
  90.9260898  74.3779676  72.2852157  90.6331803  76.0545903  71.8627927
  89.6635734  74.6393196  70.5539317  89.5913406  75.3328829  69.7158706
  89.8855703  73.6569833  70.1356986  88.0894719  74.5645795  71.3592678
  87.9849222  73.0558130  72.3958174  87.0136333  73.0178153  72.8876254
  88.1077620  72.1741915  71.7675404  88.7728068  73.0764622  73.1492093
  92.1221794  76.2324636  69.6005300  91.7145640  75.9304648  68.4781845
  92.4480225  77.4863667  69.8922255  92.6480170  77.7796966  70.8487294
  92.5643419  78.5688061  68.9536438  91.6791944  78.5633386  68.3195475
  92.5924589  79.9282417  69.7113340  93.5436124  79.9159763  70.2442040
  92.6523381  81.1976859  68.8786187  92.6665814  82.0653480  69.5380620
  93.5561950  81.1915422  68.2689147  91.7773859  81.2487816  68.2296342
  91.3727229  80.0004863  70.6265409  91.3774695  80.9487276  71.1648818
  90.4648179  79.9290770  70.0283860  91.4033005  79.1782829  71.3397397
  93.7169146  78.3932678  67.9785661  93.5468847  78.6942025  66.7975233
  94.8017844  77.8356609  68.4467553  94.9107338  77.6785486  69.4487527
  95.9824320  77.3598839  67.7017093  96.2298457  78.2194317  67.0786836
  97.1958976  77.0226345  68.6003850  98.0247842  76.6805653  67.9803126
  97.4993528  77.9105499  69.1521051  96.9202235  76.2345345  69.3025469
  95.7179530  76.2067389  66.8357915  96.1767066  76.1612796  65.6461156
  94.8189249  75.2833517  67.2328435  94.4050827  75.2906335  68.1653668
  94.3289337  74.1764673  66.3976538  95.1806472  73.7907341  65.8382971
  93.8113341  73.0671884  67.2633395  94.6718996  72.4891137  67.6040074
  93.3639087  73.5224642  68.1463998  92.8338111  72.1186876  66.7101948
  93.2706355  71.1163014  65.8542436  94.3230306  70.8910366  65.7630821
  92.3329929  70.4109116  65.1178486  92.6793053  69.5957187  64.4992290
  90.9802282  70.6889747  65.1294903  90.0675218  69.9918934  64.4127207
  89.1646464  70.2586348  64.6855318  90.5062322  71.6175075  66.0785111
  89.4462243  71.7787422  66.2096124  91.4679511  72.3523367  66.8762058
  91.1284033  73.0806522  67.5985249  93.3668463  74.6002242  65.3002988
  93.5086857  74.0891410  64.1510436  92.4309598  75.4894544  65.6026231
  92.2594593  75.8593788  66.5383007  91.5220285  76.0282061  64.5208119
  91.1605022  75.1777413  63.9430495  90.3675644  76.7859554  65.2302057
  90.8148281  77.4407917  65.9774130  89.8914670  77.4281037  64.4883474
  89.2503888  75.9749738  65.9291031  89.6509037  75.2490642  66.6361428
  88.3207371  76.8200658  66.7841425  87.5650477  76.1808299  67.2419731
  88.8965649  77.3170977  67.5662650  87.8322544  77.5692047  66.1605957
  88.5092358  75.3772502  64.7488829  87.6793569  74.7692689  65.1106298
  88.1227608  76.1777697  64.1175615  89.1904641  74.7544529  64.1692922
  92.1796484  76.8765728  63.4798546  91.7440204  76.8235362  62.3455869
  93.2767599  77.7063974  63.7320599  93.6462893  77.8158397  64.6765531
  94.0030219  78.4723589  62.7943870  93.3041490  78.8063204  62.0282614
  94.5592521  79.7810587  63.3314661  94.9205197  80.2827359  62.4350344
  93.5517219  80.7240539  63.9814936  94.0652100  81.6227397  64.3247643
  92.7885467  80.9986643  63.2532053  93.0821029  80.2267471  64.8298018
  95.6945802  79.5177108  64.3639704  95.6238718  80.2351961  65.1818880
  95.5753319  78.5250160  64.7992954  97.0793919  79.6293946  63.6849612
  97.8617041  79.4423985  64.4204264  97.1517294  78.8953502  62.8832960
  97.2020463  80.6308844  63.2715461  95.0550697  77.5984297  62.1793177
  95.5998029  78.0196780  61.1568918  95.1862119  76.3051616  62.5599962
  94.5706560  75.8637657  63.2440566  96.2035441  75.4137514  62.0430097
  97.0802757  76.0076728  61.7878843  96.5006663  74.7334900  62.8427327
  95.8176191  74.5755804  60.8177324  94.7562393  74.7844190  60.2669972
  96.6607362  73.6178102  60.3928516  97.9551122  73.2159405  61.0037015
  97.8707841  73.0980370  62.0847716  98.7335819  73.9576035  60.8245369
  98.2763173  71.8725439  60.3060349  97.8716997  71.0246835  60.8588942
  99.3502373  71.7114215  60.2167241  97.6177155  72.0181070  58.9479774
  97.4530408  71.0467360  58.4809811  98.2404931  72.5981894  58.2665483
  96.3082703  72.7228997  59.2292843  95.9214121  73.2610395  58.3639570
  95.2081022  71.7647775  59.5844647  95.2113221  71.3179078  60.7548125
  94.3694964  71.3604930  58.6571264  94.2682012  71.8344329  57.7600321
  93.5137037  70.2265748  58.7982382  93.3299041  69.7774331  57.8231221
  94.0008747  69.4687533  59.4121470  92.2247702  70.6315634  59.4202998
  91.2962034  69.8052213  59.5769631  92.0238625  71.8515698  59.9586542
  92.7774996  72.5327373  60.0490311  90.7256242  72.3586974  60.4795918
  90.1142543  71.4738220  60.6545300  90.9624193  73.1438769  61.8523824
  90.0096053  73.5139743  62.2291681  91.4063394  72.4693577  62.5850350
  91.6350215  73.9842567  61.6796249  89.8886144  73.1671289  59.4998888
  88.8391189  73.7204314  59.7463689  90.2398673  72.9773096  58.2391862
  91.1763884  72.6726098  57.9763817  89.3387505  73.1762766  57.0608800
  89.0632693  74.2284980  56.9877624  90.1884955  72.7497552  55.7589127
  89.5741862  72.8768747  54.8664130  91.0750940  73.3788054  55.6812150
  90.4894185  71.7049373  55.8474218  87.8985610  72.6148072  57.1732745
  86.8501568  73.1872698  56.8564840  87.9042673  71.3991316  57.6728404
  88.7577021  70.8714891  57.8528386  86.6677958  70.6719576  58.0249659
  85.9536221  70.7163456  57.2038846  87.2793750  69.3270411  58.4183252
  86.4868287  68.6405672  58.7174606  87.8179911  68.9091075  57.5681710
  87.9677836  69.4693809  59.2509757  85.7750002  71.2079801  59.1675339
  84.6567644  70.6973225  59.4532517  86.2458496  72.2728077  59.8544845
  87.1123161  72.7247662  59.5630529  85.6685064  72.9579232  61.0649788
  84.7598778  72.4480425  61.3854856  86.6064980  72.8869473  62.2387536
  87.4674908  73.4781606  61.9282391  85.8656275  73.4476490  63.5406317
  86.5427582  73.3987220  64.3943964  85.5671873  74.4829243  63.3724998
  84.9814484  72.8442123  63.7442304  87.1254048  71.4811212  62.6038314
  87.7922372  71.5507785  63.4626680  86.2816962  70.8354692  62.8493945
  87.6680816  71.0622496  61.7562522  85.3168960  74.4232147  60.6705616
  86.1571683  75.3428405  60.5566325  84.0769107  74.7755675  60.6261777
  83.3417424  74.0772913  60.7388850  83.4979352  76.1185797  60.4253655
  84.0416421  76.8212350  61.0557736  83.6738925  76.5084630  58.9229724
  84.6975283  76.2753726  58.6281036  82.8836741  75.6996277  57.9109796
  83.0925692  76.0675511  56.9070791  83.1713415  74.6505200  57.9792184
  81.8182688  75.7977342  58.1184661  83.3642519  77.9293668  58.8477451
  83.3028644  78.2012304  57.9088587  82.0467957  76.2626573  60.9106951
  81.3274597  75.2226776  60.9547288  81.6510653  77.4449485  61.3386563
  82.2516026  78.2691086  61.3520750  80.2804624  77.6862880  61.8465904
  80.2167363  78.7496010  62.0758099  79.2755079  77.3140410  60.7699514
  78.2647224  77.4897720  61.1386090  79.4495263  77.9238677  59.8835430
  79.3904305  76.2601080  60.5139004  79.9412408  76.9613568  63.2241932
  78.7992637  76.7912153  63.6636318  81.0290065  76.6208548  63.9890371
  81.9753208  76.8620103  63.6952800  81.0223280  75.8901278  65.2968224
  79.9628818  75.6863974  65.4509709  81.8832516  74.6079324  65.1994493
  82.9375166  74.8841805  65.1723139  81.7350536  74.0062192  66.0954741
  81.5390573  73.7395433  63.9260948  81.8616644  74.2821351  63.0387382
  82.1215160  72.8196299  63.9672066  80.0665851  73.3727076  63.7610879
  79.4435843  73.0642008  64.7647106  79.4794805  73.4485091  62.5887465
  80.0209355  73.7087843  61.7644922  78.4838733  73.2461660  62.5029291
  81.4827745  76.6701432  66.5465019  82.2912054  77.5753122  66.4713042
  80.8833724  76.3368046  67.6661913  80.2008722  75.5807294  67.7198364
  81.1122682  76.9895052  68.9371589  81.9119284  77.7286888  68.8860014
  79.8093048  77.7443444  69.3748222  79.9791672  78.2370678  70.3318721
  79.5510474  78.4904424  68.6240079  78.9911453  77.0307708  69.4738013
  81.4808251  75.8690776  69.9361047  80.6367377  75.0891903  70.3725808
  82.7462679  75.8198757  70.3226193  83.3958373  76.5797581  70.1180237
  83.3664284  74.7617891  71.0430489  82.7276611  73.8894604  70.9115952
  84.7601178  74.5167092  70.4864730  85.2551077  75.4828683  70.3770991
  85.3260216  73.9502296  71.2268984  84.8622119  73.7575783  69.1091463
  84.1585200  72.9271258  69.1605701  84.5833485  74.6971448  67.9347174
  84.6608887  74.1430049  66.9993237  83.5789659  75.1097549  68.0300669
  85.3099085  75.5087655  67.9382337  86.3445647  73.3443562  68.8641101
  86.4224043  72.8177467  67.9134197  86.9712168  74.2350853  68.8380752
  86.6776523  72.6893055  69.6691170  83.4645866  75.0049087  72.5418390
  83.6706083  76.1309072  73.0714195  83.2379576  73.9793771  73.3908367
  82.9597186  73.0489528  73.0805584  83.3745122  74.1079538  74.9007463
  83.1744587  75.1553477  75.1232270  82.3330363  73.1218873  75.5974547
  82.5354304  72.0939676  75.2952728  82.4517594  73.1646864  76.6809440
  80.9466483  73.4916302  75.2271784  80.6240015  74.6294564  74.8440992
  80.0056528  72.5733721  75.2775311  79.0505770  72.8073725  75.0071533
  80.2312757  71.6282404  75.5863391  84.8046626  73.8193736  75.4731276
  85.4034471  72.8061183  75.1088682  85.3393670  74.6613212  76.3851695
  84.9813180  75.6013733  76.5536209  86.4949021  74.3071346  77.2300012
  86.7681488  73.2564135  77.1355427  87.8189199  74.9403505  76.7910281
  88.3471062  75.3883383  77.6327407  88.6215638  73.7686814  76.1252569
  89.5871453  74.1386175  75.7812370  88.7764964  72.9736299  76.8534093
  88.0583350  73.3791943  75.2770104  87.5957659  76.0529873  75.7952893
  88.5554484  76.4795939  75.5052939  87.0932425  75.6556433  74.9136942
  86.9756716  76.8269968  76.2473516  86.0252585  74.5988975  78.6935638
  86.8360261  74.9399869  79.5602274  84.7664779  74.4793135  79.0645489
  84.0324405  74.0937417  78.4699933  84.3117310  74.9014114  80.3851154
  84.8635269  75.7968184  80.6698902  82.8103329  75.2841007  80.3337295
  82.4544177  75.5112856  81.3381215  82.6799782  76.1889814  79.7380891
  81.8152674  73.9254829  79.6176790  80.5630622  74.2728561  79.5891973
  84.6438868  73.8955972  81.4591392  84.1625939  74.0765067  82.5791428
  85.4604908  72.8912777  81.2517262  85.9362680  72.7558950  80.3589425
  85.7995090  71.8414084  82.2452885  86.7737080  71.4115019  82.0149287
  85.8716658  72.2806146  83.2406077  84.7318733  70.7502500  82.2319720
  84.3891586  70.1657575  83.2600411  84.2008088  70.4929531  81.0161221
  84.4737743  70.9717973  80.1581926  83.1468741  69.4620116  80.8415877
  83.2280941  69.0532648  79.8337488  83.3468727  68.6445823  81.5347932
  81.7089519  69.9342655  81.0559291  80.8463884  69.1142711  80.7512203
  81.4175299  71.0536810  81.7733802  82.1501131  71.6723743  82.1211823
  80.0565882  71.5265578  82.1422777  79.6504949  70.7201330  82.7529464
  80.2273920  72.8869112  82.8787868  80.9228445  72.7547075  83.7067192
  80.6798185  73.6040664  82.1928243  78.9131980  73.4808722  83.4238981
  78.2785106  73.4928338  82.5363380  78.3644775  72.6826167  84.6251638
  77.4378994  73.1398882  84.9736946  78.1691019  71.6533612  84.3206354
  79.0982334  72.6878757  85.4311220  79.0963148  74.8486516  84.0932117
  78.1320735  75.2087225  84.4532974  79.7858773  74.7540487  84.9324797
  79.4993864  75.5573637  83.3693834  78.9654966  71.6466320  81.0507328
  77.7987073  71.4363844  81.2451799  79.4109335  71.8392714  79.8196727
  80.4051407  71.9447513  79.6192131  78.5679735  71.9267485  78.5859336
  77.7771152  72.6587754  78.7459768  79.1798311  72.2933053  77.7608327
  77.9264522  70.5597734  78.1784323  78.5659491  69.5447691  78.0367071
  76.5968313  70.5667082  78.0299528  76.0208391  71.3572099  78.3198392
  75.7994566  69.4514231  77.4364278  76.4722926  68.6037054  77.5671428
  74.4867327  69.0852172  78.1451491  73.7028197  69.7430460  77.7701349
  74.2153775  68.0690768  77.8580305  74.4855815  69.1604619  79.5793897
  75.4402101  68.7453417  80.2264217  73.4084502  69.6452720  80.2274007
  73.3933228  69.6650141  81.2471606  72.6087985  69.9931654  79.6982783
  75.4613762  69.7131486  75.9134966  74.8302385  68.7468992  75.2930892
  75.8647875  70.8857112  75.2967550  76.1928667  71.6890288  75.8324171
  75.8776954  71.1261897  73.8828779  76.1693416  70.2070511  73.3739528
  74.4809568  71.4485685  73.3866235  74.3922053  71.1664940  72.3380201
  73.7512033  70.8543441  73.9387848  74.1709265  72.8756053  73.5410356
  73.7926623  73.2892379  74.8295593  74.0051108  72.6746605  75.6927564
  73.1360112  74.5128129  74.9648055  72.7982267  74.8242397  75.9417824
  72.9129787  75.3190122  73.8945213  72.2866898  76.4605143  73.9302426
  72.4713011  76.9088781  74.7818568  73.2887706  74.9132623  72.5560701
  73.1233749  75.5729384  71.7174322  73.8630548  73.6659411  72.3657530
  74.0752156  73.2955484  71.3743302  76.9556667  72.1111953  73.4668650
  77.2218896  72.2415497  72.2891239  77.4881364  72.8270452  74.3326103
 111.9555839  57.9241974  68.4527099 112.7926467  58.3221403  67.9805941
 111.3927369  57.3852296  67.7637693 111.3788264  58.6954959  68.8432126
 112.3862337  57.0283329  69.5442833 112.9197485  56.1777467  69.1216319
 113.4169220  57.7997806  70.5044166 114.2842519  58.1274642  69.9302395
 112.9466620  58.6954014  70.9112974 113.8556191  56.8979351  71.6253918
 112.9566014  56.5814152  72.1541898 114.2885244  56.0067244  71.1710644
 115.0226208  57.4828788  72.8641663 116.3228658  58.1116072  71.7263071
 117.1474544  58.5227799  72.3077826 116.6889388  57.2935401  71.1049934
 115.9030162  58.8913051  71.0895454 111.2009346  56.4118195  70.2754346
 110.4082493  57.1616115  70.9038484 111.1552504  55.0711359  70.3413843
 111.9106938  54.4685739  70.0117369 109.9942165  54.3287694  70.9029886
 109.1356947  54.9552590  71.1429349 109.4711057  53.3400640  69.8368729
 108.6204481  52.7899130  70.2369200 109.1613142  53.8927546  68.9492968
 110.2632375  52.6405960  69.5694039 110.4698519  53.7014219  72.2125068
 110.5529493  52.4828437  72.3140311 110.6541810  54.5828263  73.1850412
 110.5512929  55.5855588  73.0283263 111.0318372  54.2537080  74.6295570
 112.0055371  53.7648891  74.5983230 111.1056896  55.5330712  75.5026495
 111.3335318  55.1027311  76.4778138 112.1766161  56.5353904  75.1553142
 112.1196885  57.3822002  75.8409471 113.1569020  56.0657347  75.2402843
 112.0294284  56.8861860  74.1342749 109.8885507  56.2749269  75.4693791
 109.6361955  56.5304223  76.3813599 109.9993185  53.3790732  75.2385630
 108.7735266  53.4292451  74.9094841 110.4664598  52.4756741  76.1284916
 111.4660551  52.3566705  76.2905607 109.6823118  51.5939039  76.9366210
 109.0376288  51.0936295  76.2145189 110.5467336  50.5955309  77.6819634
 111.2369224  51.1397202  78.3250042 109.9093272  49.9963399  78.3328990
 111.3736967  49.6287809  76.7565795 110.7271059  49.2403256  75.9694862
 112.1708872  50.1886295  76.2672955 111.9727060  48.4728133  77.5383926
 111.6757891  48.2182841  78.6424076 112.9852501  47.7916801  76.9735245
 113.2627442  47.9932912  76.0128950 113.4762728  47.0728380  77.5046880
 108.7796500  52.2977642  77.9710403 107.7637011  51.7174845  78.3745552
 109.0853543  53.5221615  78.4118963 109.9867111  53.9550010  78.2130396
 108.2202001  54.3779798  79.2040864 107.6731784  53.6796894  79.8371636
 109.0261119  55.3319193  80.0787604 108.3294903  55.8656633  80.7239678
 109.6660069  54.7328117  80.7263486 109.8799376  56.3367106  79.3950812
 110.7669597  56.9712899  80.0231784 109.8232504  56.4516030  78.1570411
 107.1185152  55.1243011  78.4335016 106.2195567  55.5893013  79.1304108
 107.1032211  55.1458745  77.0845418 107.7131936  54.5314499  76.5442512
 106.2744077  55.9870890  76.2079315 106.4955440  57.0099890  76.5114627
 106.5842205  55.7737210  74.7508003 105.9418923  56.4190595  74.1518515
 107.6135328  56.0781391  74.5573586 106.4174395  54.4653718  74.3383412
 107.1260552  53.9083457  74.7220230 104.8242868  55.6626888  76.3508964
 104.4345696  54.7771910  77.1174152 103.9428129  56.4987354  75.8125259
 104.2223873  57.2936074  75.2371628 102.4112321  56.3798512  75.9809560
 102.3012906  56.1211382  77.0340326 101.6234960  57.6803939  75.7210646
 101.6100888  57.8816237  74.6497178 100.5876544  57.5366501  76.0314899
 102.2126329  58.9187924  76.4672367 102.9918910  59.3409636  75.8325829
 101.4199157  59.6637677  76.5378434 102.8256616  58.7453982  77.9134276
 102.1432419  58.1423057  78.7962502 103.9994280  59.1412621  78.1522875
 101.8102069  55.2879118  75.0622313 102.3279788  54.9818621  74.0014410
 100.7186975  54.6503614  75.4521936 100.1900337  54.9480887  76.2716001
 100.1259301  53.4836313  74.8093097 100.6589123  53.3660034  73.8661837
 100.3353647  52.2009583  75.6909544  99.8095074  52.4238994  76.6192697
  99.6501551  50.8778520  75.1578471  99.8600235  50.0570369  75.8427989
  98.5723970  51.0272281  75.0904885 100.0453290  50.6362925  74.1701920
 101.8164297  51.9670199  75.9738327 101.9329794  51.0731807  76.5867214
 102.3490510  51.8355409  75.0324434 102.2248167  52.8271354  76.5052924
  98.6855421  53.6476632  74.4212865  97.8588858  54.0556388  75.2334978
  98.3309781  53.0487564  73.2624560  98.9037597  52.3482484  72.7913934
  97.0999807  53.3501533  72.5826324  96.3542722  53.7342621  73.2794712
  97.5169268  54.2845307  71.5160380  96.6459097  54.5816786  70.9318441
  97.9718579  55.1684283  71.9641246  98.2411408  53.7953641  70.8653060
  96.4723400  52.0875458  71.8875816  97.1969316  51.1687029  71.5061214
  95.1645858  52.1007977  71.7542989  94.6320230  52.9358490  71.9996968
  94.2862667  51.0462334  71.2810235  94.8724044  50.3476518  70.6824191
  93.6719084  50.2549365  72.4982347  94.4761007  49.8807424  73.1317776
  93.0751496  50.9332639  73.1069858  92.7847799  49.0634462  72.0262498
  92.0260877  49.4106251  71.3243189  93.6923016  48.0076614  71.3817735
  93.0894663  47.1653488  71.0445969  94.2110045  48.4453372  70.5298720
  94.4232491  47.6612141  72.1114118  92.1379103  48.4077931  73.2889995
  91.5112209  47.5702049  72.9833929  92.9230286  48.0508269  73.9557898
  91.5279830  49.1461283  73.8098947  93.1494290  51.6424899  70.3651877
  92.4904823  52.6625300  70.6201929  92.9735139  51.0130421  69.1985578
  93.4071326  50.1111908  69.0009701  92.1598221  51.5117116  68.0707916
  91.4684237  52.2609273  68.4553928  92.9888950  52.3025315  66.9761666
  93.5733757  51.5025287  66.5218640  92.1687502  53.0257988  65.8487489
  92.8543923  53.5281611  65.1656962  91.5806152  52.2922607  65.2973433
  91.5012027  53.7612128  66.2986696  93.8263362  53.4384007  67.6281806
  94.3855709  53.9668516  66.8557213  93.1608908  54.1374471  68.1345457
  94.5205275  53.0099378  68.3501750  91.3499501  50.3031842  67.4668894
  91.8929167  49.3023717  67.0514974  90.0033504  50.3500525  67.3713819
  89.5226144  51.1115853  67.8507863  88.9890117  49.5060001  66.6906591
  89.5223505  48.5562565  66.7370043  87.6484213  49.4925215  67.4118254
  87.0201229  48.6983546  67.0065194  87.8482921  49.2176283  68.9420850
  86.8794316  49.2119170  69.4402724  88.3320156  48.2504439  69.0774029
  88.4726419  49.9988892  69.3737699  87.0458427  50.7268394  67.2288299
  86.1792078  50.7392640  67.6850411  88.6860630  49.7335198  65.2373392
  88.9267680  50.8233009  64.6854658  88.2636350  48.7147209  64.4830333
  87.9778792  47.8267758  64.8952119  88.1462475  48.7121050  62.9763590
  88.0895932  47.6728921  62.6506111  87.1960685  49.1794021  62.7164546
  89.2475177  49.4016054  62.1534361  88.8862374  50.2733220  61.3351222
  90.5015788  49.0996139  62.4440609  90.7719673  48.3429056  63.0724649
  91.6102062  49.8322929  61.8870072  91.3455270  50.8863235  61.8006214
  92.7865395  49.5871363  62.8560398  93.6700889  50.1149475  62.4954016
  92.5232629  49.9526270  63.8478377  92.9979529  48.5195505  62.9073112
  91.9687304  49.4571018  60.4742998  92.9471949  49.9815539  59.9355807
  91.1743817  48.6186138  59.7702431  90.3374726  48.1729565  60.1462895
  91.4760397  48.2724749  58.3459509  92.5246988  48.5064409  58.1646832
  91.2360719  46.7602220  58.1346159  91.2089165  46.6369538  57.0513932
  92.3590411  45.9551654  58.8626667  92.1941277  44.8875774  58.7159379
  93.3299554  46.2322736  58.4507901  92.3384739  46.1834356  59.9281374
  90.0540056  46.2739213  58.6859752  89.2905550  46.6145277  58.1747801
  90.7182807  49.1344969  57.3120596  90.9394796  49.1007623  56.0841825
  89.8897561  50.1209921  57.7042000  89.4623655  50.0968270  58.6295450
  89.4602502  51.3452867  56.9417260  89.8855229  51.2441430  55.9430037
  87.9875770  51.3505959  56.9739655  87.6157205  50.3355390  56.8364039
  87.6447911  51.6855408  57.9526399  87.4588020  52.1812893  55.9830954
  86.5303436  51.9240852  55.8024712  90.0398679  52.6951865  57.3280053
  90.7464835  52.8403121  58.3294597  89.9706701  53.6801807  56.3746322
  89.2313847  53.7315567  55.6725869  90.9786855  54.7735298  56.2738365
  91.9720992  54.3407047  56.3950165  90.9337202  55.1928304  55.2687861
  90.8215631  55.9109955  57.2800518  91.8440462  56.5480021  57.4259141
  89.6444821  56.1678532  57.8869073  88.7231788  55.8600475  57.5748210
  89.6913783  56.9836219  59.1400163  90.2611190  57.8654261  58.8478622
  88.3053940  57.4925893  59.6337831  87.6633550  56.6122575  59.6583559
  88.3224947  58.1075064  61.0292467  87.3179765  58.4357966  61.2944760
  88.6644103  57.3649413  61.7496173  88.9980583  58.9629784  61.0413904
  87.8080430  58.5801659  58.6869420  87.8966169  59.5638624  59.1471744
  88.4035740  58.6019159  57.7744012  86.3257611  58.2517446  58.3696554
  85.9236669  59.0051588  57.6922130  86.2639913  57.2700811  57.8989630
  85.7482995  58.2486537  59.2931203  90.4532024  56.2614048  60.3155130
  91.4527068  56.7825580  60.7746212  90.1777048  55.0663360  60.7378797
  89.4270730  54.4923274  60.3540425  90.9276537  54.4231728  61.8187695
  90.7798378  54.9823820  62.7425604  90.5301375  53.4213584  61.9859065
  92.4092654  54.3315091  61.5188455  93.2169401  54.6663374  62.4207261
  92.8019186  54.0368895  60.2727348  92.1371295  53.8597269  59.5190811
  94.2103202  53.9307682  59.8313461  94.7021586  53.2242930  60.4993175
  94.2845757  53.4414121  58.4152307  93.8184071  52.4569992  58.3746442
  93.6810155  54.1053257  57.7968653  95.6426595  53.3347917  57.7912664
  96.1351648  54.3049377  57.7206601  96.4860530  52.3578487  58.6490302
  97.4819451  52.2617930  58.2171585  96.5663692  52.7435261  59.6647966
  96.0029301  51.3807859  58.6681474  95.4287379  52.6670842  56.3599599
  96.3904659  52.5643314  55.8583604  94.9774821  51.6826335  56.4822463
  94.7710312  53.2950450  55.7602907  94.9475976  55.3291751  59.9128952
  96.1019496  55.3363746  60.3553357  94.3081130  56.3732723  59.3941482
  93.3930346  56.3033815  58.9499908  94.8458163  57.7086933  59.4086378
  95.7531373  57.7004425  58.8035771  93.9268128  58.7661233  58.6939893
  93.7713364  58.4831570  57.6531957  92.9465687  58.7894784  59.1671255
  94.5716349  60.1350056  58.7684448  93.8274192  60.8947500  58.5287315
  94.9010307  60.3212433  59.7902216  95.7936944  60.2844547  57.7959709
  96.0558701  59.3618322  56.9951703  96.4230143  61.3533128  57.7234395
  95.2415003  58.1074934  60.8312701  96.2332713  58.7456881  61.0516264
  94.3610841  57.8702123  61.8139593  93.4471573  57.4433692  61.6658995
  94.6369584  58.2024163  63.1682572  95.0225575  59.2173332  63.2545829
  93.2799710  58.0513261  63.9567969  92.8715286  57.0769208  63.6890243
  93.3902235  57.9451053  65.5135180  92.3926413  57.8454679  65.9435587
  93.9874875  57.0727026  65.7777117  93.8652357  58.8436681  65.9065439
  92.3390401  59.1994476  63.5186917  92.5966626  60.1194299  64.0448564
  92.4574774  59.3975471  62.4526602  90.8476923  58.7850953  63.8368078
  90.1743991  59.5863328  63.5322153  90.5981995  57.8750929  63.2905854
  90.7395682  58.6074947  64.9072476  95.7306455  57.2311681  63.7537882
  96.4878963  57.7315674  64.5601664  95.8183448  55.9839190  63.3506326
  95.1496346  55.5634843  62.7063785  96.8818987  55.0546560  63.7776227
  96.9901572  55.0913392  64.8614056  96.4855038  53.6220038  63.3751743
  97.2654957  52.9277629  63.6864093  95.5464490  53.3541722  63.8590226
  96.3630398  53.5691616  62.2931487  98.2303191  55.4648498  63.2002818
  99.2152596  55.2294906  63.9209220  98.3491113  56.0525501  61.9929100
  97.6027085  56.0413948  61.2979486  99.6024401  56.7984475  61.5247145
 100.3978557  56.0849371  61.7424733  99.7212445  57.0748554  60.0151870
  98.9329648  57.7731263  59.7309162 100.6711491  57.5771072  59.8318556
  99.6359991  55.8495559  59.0958741 100.4113784  55.1434355  59.3937449
  98.6770771  55.3601118  59.2654706  99.7859887  56.1247827  57.5390699
 100.7062343  56.6797654  57.3595838  99.8783858  55.1740865  57.0128564
  98.6695949  56.8634392  56.9939311  98.4571480  57.7800361  57.3879127
  97.9323044  56.4252516  56.0389382  98.2955210  55.4767637  55.1501562
  99.2205580  55.0501530  55.2082254  97.6454006  55.1853898  54.4203058
  96.7243354  56.8552826  55.9234345  96.3601189  57.5391023  56.5868929
  96.1302556  56.5130389  55.1674554  99.8087820  58.0958718  62.2987598
 100.9226947  58.3806724  62.8284315  98.7724997  58.9053047  62.5478104
  97.8134775  58.6919462  62.2729131  98.9233123  60.1828818  63.2453013
  99.7415340  60.7237065  62.7687367  97.6949752  61.0688848  63.0499749
  97.5601050  61.2804377  61.9890765  96.8034374  60.5389302  63.3843721
  97.8441456  62.4435704  63.8623232  96.8855246  62.9618676  63.8836246
  98.1133860  62.2299171  64.8969685  98.9040765  63.3503017  63.2334332
  99.8701112  62.8455812  63.2108237  98.6408935  63.5804975  62.2006992
  98.9929278  64.5761474  64.0167766  99.5005644  64.4874155  64.8973053
  98.5239958  65.7751070  63.7701463  97.7280595  66.0208172  62.7878531
  97.4378342  65.2660748  62.1643700  97.3871903  66.9697281  62.6326421
  98.7808676  66.7745941  64.5905293  99.3483908  66.6169300  65.4237408
  98.4128787  67.7046773  64.3912270  99.4401658  60.0471520  64.7116348
 100.2566902  60.7941231  65.1648631  98.9499250  59.0212476  65.4418356
  98.2597162  58.3503744  65.1052882  99.3949518  58.8101405  66.7935907
  99.2600506  59.7864825  67.2587004  98.5449389  57.7398626  67.5569126
  98.5221992  56.8309587  66.9548707  99.0605928  57.4938375  68.4847756
  97.1266895  58.1164241  67.8925510  96.7267054  58.3556926  66.9072001
  96.3859096  56.9460245  68.5698625  95.3638562  57.2479106  68.8010867
  96.3668500  56.0893634  67.8963912  96.9012337  56.6737534  69.4910142
  96.8989272  59.3417793  68.6988852  95.8293264  59.4789189  68.8580828
  97.3982710  59.2424443  69.6624128  97.3007741  60.2064735  68.1697313
 100.8492243  58.4147293  66.9030052 101.4739504  58.6233394  67.9907024
 101.5075388  57.8579758  65.8981825 101.0400558  57.5967642  65.0311178
 102.9302350  57.5450733  65.8754144 103.1969504  57.0318680  66.7994784
 103.1298075  56.8526886  65.0576025 103.8438602  58.8123745  65.7103368
 104.8284377  58.8509476  66.4396942 103.3590479  59.8448694  64.9791848
 102.5275188  59.7816175  64.3917151 104.0117260  61.1810278  64.9687496
 105.0623319  60.9668881  64.7765038 103.4203720  62.1082643  63.8538743
 102.3492601  62.2258988  64.0161160 103.8658335  63.1007206  63.9370345
 103.6653124  61.5536403  62.4104501 104.7304648  61.3624640  62.2851825
 103.1566261  60.5941270  62.3131691 103.2006576  62.4652794  61.3005784
 103.1196966  61.9117412  60.3652567 102.2084162  62.8582040  61.5241701
 104.2250694  63.6340158  61.1509062 104.2519022  64.2204998  62.0694140
 105.2273516  63.2296252  61.0020588 103.8540958  64.5230864  59.9876070
 104.5478354  65.2933718  59.9051045 103.8512046  63.9645057  59.1106348
 102.9079905  64.9233298  60.1449953 103.8933276  61.9238866  66.2843075
 104.8714746  62.4489288  66.8056952 102.7152595  61.8816305  66.9398659
 101.8705604  61.5668933  66.4617383 102.4243066  62.2497245  68.3583818
 102.8205497  63.2606448  68.4513207 100.9234653  62.4404058  68.7208179
 100.4661980  61.4511013  68.6776163 100.8940453  62.7609973  69.7624265
 100.0267064  63.3554155  67.9712456  99.8383765  62.9044279  66.9971639
  99.0732917  63.3847017  68.4989896 100.4629915  64.7995199  67.7316756
 101.1719193  65.3522658  68.6247816 100.1841172  65.3653674  66.6704330
 103.1944841  61.3610958  69.3692110 103.3640618  61.7981429  70.4982669
 103.8323363  60.2611648  68.9972038 103.6636434  59.8596601  68.0746472
 104.7990055  59.4739034  69.7327792 105.6168288  59.2517748  69.0472481
 105.2033143  60.1154953  70.5157142 104.4038387  58.1591403  70.3957817
 105.2098236  57.5906709  71.0994093 103.1498882  57.7215288  70.1827222
 102.5494118  58.0698425  69.4352012 102.5197906  56.6777093  71.0283012
 102.8995333  56.7850153  72.0436754 100.9758120  56.8350761  71.1926506
 100.5089747  56.7306149  70.2146854 100.6064749  56.0175166  71.8119790
 100.5100115  58.1934459  71.8270955 101.2627086  58.5132835  72.5484692
 100.3778689  59.2861300  70.7815388 100.0534420  60.2109865  71.2595813
 101.3421604  59.4459088  70.2985288  99.6433917  58.9876062  70.0329850
  99.1732144  57.9813241  72.5033120  98.8381881  58.9183441  72.9489092
  98.4418606  57.6481460  71.7674989  99.2758070  57.2251310  73.2823324
 102.8973161  55.3317029  70.4614482 103.3806107  55.1769798  69.3486045
 102.6258065  54.2097375  71.1216278 102.3168145  54.2890022  72.0897869
 102.6702643  52.8067165  70.7586504 103.2024934  52.6935967  69.8144708
 103.4235724  51.9834357  71.8789149 102.9388041  52.1383019  72.8434589
 103.3638094  50.9170274  71.6592270 104.8635237  52.4098011  71.9545653
 105.2889687  52.4111375  70.9509639 104.9145037  53.4331822  72.3238811
 105.7051670  51.5160351  72.8477203 105.4510234  50.4659782  72.7059544
 106.7665475  51.6212936  72.6220278 105.4013623  51.9637094  74.2533591
 105.0220000  52.9078566  74.3435163 105.5643955  51.2851008  75.4103710
 106.1738782  50.1334154  75.4626829 106.5461259  49.7147298  74.6105332
 106.2766997  49.6515788  76.3552703 105.3160902  51.8881761  76.5272463
 105.0036132  52.8592088  76.5232785 105.4334134  51.3933595  77.4108773
 101.2830940  52.2975974  70.6224359 100.4647555  52.5191413  71.5260368
 100.9690919  51.7604047  69.4632890 101.6464821  51.3597536  68.8137889
  99.6230998  51.7004878  69.0281234  98.9288877  52.0363177  69.7985914
  99.3704145  52.6786842  67.8816310  99.7378425  52.2004420  66.9726678
  97.8896300  52.9299568  67.7382139  97.7167432  53.6282478  66.9192427
  97.3796148  51.9895343  67.5280446  97.5013359  53.3541397  68.6642709
 100.2075424  54.0175900  67.9665673  99.9667728  54.6526649  67.1135568
  99.9629885  54.5418256  68.8895864 101.2720995  53.7824641  67.9536032
  99.2963482  50.2197280  68.7297782  99.7151181  49.7309265  67.6971724
  98.3923389  49.6096798  69.5703794  98.0902905  50.0049306  70.4609592
  97.7868538  48.3362773  69.2527589  98.4864072  47.7403920  68.6641718
  97.5343867  47.5509554  70.5197107  98.3846289  47.6842396  71.1893953
  96.6636074  47.9716998  71.0232488  97.3090518  46.0835547  70.3132905
  96.0774139  45.6494850  69.8146918  95.2507274  46.3311774  69.6758174
  95.9633293  44.2559373  69.4954705  95.0946424  43.8995742  68.9607843
  96.9638813  43.3548939  69.8689870  96.7926946  42.2897481  69.8083783
  98.1922863  43.8517227  70.3233155  99.0191343  43.1730590  70.4731354
  98.3601345  45.1873623  70.5793774  99.2937925  45.5492755  70.9841176
  96.5872254  48.4863831  68.3378714  95.7860083  49.3269645  68.7448592
  96.4443207  47.8072362  67.1865162  97.1307532  47.1226638  66.8713527
  95.3074693  47.9540329  66.2467670  94.6708654  48.7429834  66.6464251
  95.7869575  48.3514804  64.8758492  94.9286683  48.1250997  64.2416369
  96.2503427  49.8688459  64.8905181  96.5971691  50.1529691  63.8964404
  95.4106695  50.5022740  65.1770539  97.0619566  49.9937967  65.6072071
  97.0290738  47.5946280  64.3392336  97.2796029  47.9663674  63.3456310
  97.8721144  47.7568302  65.0106158  96.8092147  46.5294646  64.2839164
  94.4805005  46.6753794  66.1475668  94.9296932  45.5843025  66.5244302
  93.1763326  46.7899132  65.8404820  92.7058562  47.6682357  65.6239418
  92.3569642  45.6447288  65.8019960  92.9234018  44.8188545  65.3713812
  91.8933621  45.3367171  67.2860725  91.4420733  44.3452173  67.3250684
  92.7649057  45.3160850  67.9406563  90.7374860  46.5296438  67.8890494
  91.1979984  47.7263915  67.6757227  91.1330872  45.8571768  64.9433977
  90.6545210  46.9596171  64.6418474  90.6892015  44.7118492  64.4261490
  91.0139244  43.7993199  64.7466739  89.6772114  44.6260017  63.3290203
  88.8969783  45.3042048  63.6763844  90.3049465  45.0477433  61.9817169
  89.5545914  44.9788671  61.1935156  90.6639814  46.0736886  62.0525923
  91.1386619  44.3859600  61.7470606  88.9845319  43.2594741  63.1033229
  89.3210812  42.3541630  63.8287886  88.1065777  43.1386080  62.1440060
  87.9026835  43.8838923  61.4780386  87.2830743  41.8613692  61.9117043
  87.4064945  41.2834788  62.8284649  85.7721434  42.1816572  61.7159224
  85.2189695  41.2441996  61.7628475  85.4430599  42.7884906  62.5592274
  85.3660666  42.9177203  60.4023385  86.1022501  43.6854883  60.1657770
  85.3616494  42.2144396  59.5698136  84.0057274  43.5427023  60.5484231
  83.2325011  42.7770668  60.5956375  83.9417937  44.1173871  61.4737284
  83.8083828  44.4152980  59.3756077  84.6652502  44.8039014  58.9822546
  82.7207463  44.7677016  58.7679017  81.5692684  44.3920164  59.2600616
  81.5369800  43.8303117  60.1105969  80.7034753  44.6601787  58.7929897
  82.8303724  45.6724105  57.7883314  83.7457547  46.0554089  57.5484241
  82.0005158  45.9785506  57.2815324  87.7864065  40.9818307  60.8286426
  87.2450951  39.8986536  60.5824226  88.8894446  41.3820411  60.1903522
  89.3015005  42.3066242  60.3154445  89.6477539  40.5025055  59.2069484
  89.2329825  39.4955147  59.2370837  89.4909422  40.8812319  58.1965037
  91.1656062  40.4313380  59.4880067  91.7890948  41.5428167  59.6390273
  91.7170318  39.2663641  59.6635330  91.2294047  38.4058072  59.4184173
  93.1009961  38.9991505  60.2303184  93.2529939  39.6540448  61.0882147
  93.1432997  37.5298642  60.6512379  92.1768146  37.2688200  61.0821758
  93.2683740  36.9197203  59.7564034  94.2672731  37.1361461  61.6797844
  94.2840530  37.8776139  62.4779886  94.0011536  36.1819404  62.1370512
  95.6438446  37.0226132  61.1041462  96.5890059  37.5192127  61.7067987
  95.7544088  36.4063764  59.9705622  94.3241374  39.4073793  59.2680837
  95.2843178  40.0584408  59.6011941  94.1172121  39.0630825  57.9940466
  93.3399010  38.4850534  57.6756696  95.0177628  39.5043145  56.9366272
  96.0295071  39.4163682  57.3339533  94.8255305  38.5783975  55.7156856
  94.8950909  37.5507842  56.0735577  93.8059333  38.7220334  55.3572440
  95.7777834  38.7069891  54.4775986  95.4854324  37.9763836  53.7225751
  95.6562815  39.6939944  54.0315048  97.2118944  38.5005844  54.8321233
  97.5159059  38.1596122  55.9900158  97.9880101  38.6049931  53.8660875
  94.9617712  40.9795040  56.5697336  95.9681300  41.5777258  56.2935062
  93.7186835  41.6043008  56.6131827  92.8462226  41.1058269  56.7914932
  93.5494685  43.0400184  56.4089004  93.9547370  43.3377693  55.4418006
  92.4919052  43.3028097  56.4061574  94.2733613  43.7646020  57.5320713
  95.0325056  44.6546932  57.2083329  94.3483253  43.1888145  58.6898891
  93.8271011  42.3412256  58.9172244  95.1806639  43.6744323  59.8074157
  95.1406032  44.7483152  59.9899638  94.5727914  42.9450372  61.1045213
  93.4867153  43.0402812  61.0810434  94.8004631  41.8807450  61.0443664
  95.0797309  43.4799153  62.4471098  96.1554166  43.6371121  62.3622426
  94.4019070  44.8209721  62.8239749  94.7889552  45.1677430  63.7814767
  94.6155343  45.5647165  62.0551514  93.3242499  44.6759354  62.8977406
  94.7361258  42.4830127  63.5174059  95.0902386  42.8467342  64.4817585
  93.6551963  42.3477547  63.5556234  95.2132540  41.5283336  63.2933199
  96.7133873  43.5282234  59.4947868  97.4211277  44.5084724  59.6732925
  97.1213161  42.3925726  58.9473021  96.5010284  41.6151852  58.7172195
  98.5461478  42.1568444  58.6191922  99.1506313  42.4138786  59.4900499
  98.8510469  40.6395688  58.3537862  98.4665841  40.0515879  59.1870069
  98.3121045  40.3223874  57.4625158 100.2991282  40.3346057  58.1750483
 100.7442023  40.9769130  57.4151619 100.8520333  40.5050650  59.0995853
 100.3650058  38.8632750  57.7588453  99.5640022  38.6591270  57.0478341
 101.3064760  38.6830071  57.2399818 100.2540465  37.9254265  58.8861111
 101.1179970  37.6396613  59.3465694  99.1016028  37.4158267  59.3574164
  97.9727052  37.5871556  58.6944431  97.9698529  38.1089858  57.8180014
  97.1031988  37.1965510  59.0588436  98.9677651  36.6994026  60.4499716
  99.7839294  36.4863879  61.0223845  98.0485174  36.3559405  60.7251343
  98.9933475  43.0935509  57.4669048 100.0102856  43.8066333  57.6034014
  98.1546237  43.2731216  56.4837187  97.2194617  42.8676233  56.4934229
  98.4194378  44.0558808  55.2662642  99.3861171  43.8108816  54.8254223
  97.3341093  43.6932894  54.3121193  96.4107087  44.0931492  54.7325862
  97.5457451  44.2730829  52.9181796  96.7223678  43.9727780  52.2711079
  97.5828694  45.3599001  52.9775117  98.4841641  43.8993430  52.5076224
  97.3148029  42.2620600  54.1473751  96.6439414  41.8722060  54.7479147
  98.5756357  45.4991830  55.5309882  99.3974122  46.1529405  55.0472418
  97.7748559  45.9991815  56.5665920  97.1124422  45.4025819  57.0614061
  97.7625304  47.3384393  57.0599373  97.8198306  47.9973750  56.1937315
  96.4787180  47.7429203  57.7653866  96.4422008  47.1530091  58.6814391
  96.4135867  49.2291853  58.1718731  95.4633211  49.4286480  58.6681048
  97.2343617  49.4565757  58.8524068  96.4967595  49.8540332  57.2827407
  95.3967965  47.4989403  56.9034466  95.1639359  46.5471840  56.9316926
  98.9973976  47.5326993  58.0050971  99.6104536  48.5677088  57.8705434
  99.3367636  46.5700136  58.8551188  98.8356555  45.6830310  58.9175497
 100.4304913  46.6721333  59.7679239 100.3089123  47.4944508  60.4728001
 100.5180916  45.3407442  60.5443396 100.0301984  44.5661989  59.9527344
 101.5682491  45.0615999  60.6304716  99.8884823  45.3339874  61.9782055
  98.9377727  45.8538444  61.8610007  99.5933129  43.9373785  62.4738976
  99.1586771  43.9902615  63.4721336  98.8913938  43.4515597  61.7976110
 100.5184703  43.3621102  62.5117950 100.6707612  46.1290315  63.0023543
 100.1669780  46.0729969  63.9674298 101.6748927  45.7161301  63.0929211
 100.7325026  47.1692189  62.6851115 101.6850045  46.8851749  58.9437462
 102.5816049  47.5462522  59.4638707 101.7924139  46.3278417  57.6781531
 101.1140847  45.6975526  57.2514458 102.9802862  46.6546581  56.8521649
 103.7927957  46.5597836  57.5720177 103.1235085  45.6933882  55.6625488
 102.2855564  45.8454888  54.9826939 104.0309808  45.9442778  55.1135966
 103.1783080  44.1988228  56.0669811 104.0382394  44.0141964  56.7096474
 102.2896330  43.9324434  56.6396763 103.2692934  43.3418277  54.8027790
 102.3512871  43.4390837  54.2245233 104.0835392  43.6997350  54.1718693
 103.4991007  41.8828327  55.1593365 104.3917713  41.7667337  55.7737867
 102.6629040  41.4832036  55.7327705 103.6515711  41.1477465  53.8270550
 103.8128938  40.1356751  54.0054997 102.7851830  41.2656648  53.2642469
 104.4597607  41.5394811  53.3034534 103.0299982  48.0938475  56.2604230
 104.0980928  48.6205536  56.1124344 101.8872311  48.6158234  55.8985134
 101.0144294  48.0974009  55.7990327 101.7994057  50.0598915  55.6015488
 102.5046192  50.3717073  54.8314216 100.4000460  50.3652774  55.0325595
 100.3806917  50.0759242  53.9829357  99.6698911  49.7410747  55.5488024
  99.9467228  51.8746710  55.1501271  98.8846743  51.9443387  54.9155628
 100.0667050  52.2002128  56.1839578 100.7343320  52.8450782  54.2204844
 100.5245121  54.0564582  54.5033487 101.5957370  52.4220016  53.4194304
 102.1981070  50.8762293  56.8989169 102.9261798  51.8523634  56.6912483
 101.6692650  50.5868264  58.0802336 101.0270798  49.8108791  58.2440322
 101.9788561  51.3909307  59.2845440 101.7167331  52.4447068  59.1885979
 101.1433184  50.7759988  60.3998482 101.1015265  49.6972819  60.2475290
 101.6517895  50.9437226  61.3491869  99.7039781  51.3104560  60.5140410
  99.4360984  51.4339212  59.4645884  98.6303653  50.3279613  61.2262240
  97.6536455  50.8118461  61.2479957  98.5604309  49.3970481  60.6634026
  98.9528713  50.1139751  62.2451002  99.6355953  52.6305693  61.3319106
  98.6014469  52.9717909  61.3860574 100.0142286  52.4550096  62.3384118
 100.2429367  53.3925104  60.8435958 103.4930757  51.4314344  59.5382277
 104.0281391  52.5070634  59.8847522 104.1102595  50.2304813  59.4416155
 103.6482230  49.3744271  59.1329320 105.5052985  50.0711207  59.7785833
 105.5650107  50.5639616  60.7493780 106.0030459  48.5820443  59.9952472
 105.6744439  47.9607460  59.1624560 107.0929907  48.5574527  60.0003057
 105.4635070  48.0023474  61.3183524 105.9490833  48.5151971  62.1491417
 104.3986161  48.2191875  61.3880924 105.6706319  46.4909646  61.4849967
 105.2276388  45.9513914  60.6479997 106.7329938  46.2501289  61.4928312
 105.0309418  46.0732419  62.7726182 104.8799455  46.7607914  63.5112912
 104.6677203  44.8398401  62.9550910 104.5681717  43.8100113  62.1373094
 104.8048027  43.9168223  61.1514382 104.2555680  42.9066830  62.4914661
 104.4389154  44.5165788  64.1728674 104.5468758  45.2105698  64.9125133
 104.1483371  43.5666709  64.4030917 106.4207951  50.7460393  58.7811738
 107.4032016  51.3522670  59.1258137 106.1335471  50.8071716  57.4902414
 105.4228195  50.1746060  57.1215613 106.6433189  51.6330736  56.4132806
 107.7209086  51.4664074  56.4210151 106.0912567  51.1687011  55.0230696
 106.3892315  50.1352801  54.8454351 105.0023133  51.1879594  55.0447796
 106.5899694  52.0471370  53.8560871 105.8422563  52.0447091  53.0646264
 106.6857059  53.0765331  54.2020644 107.8770016  51.6069270  53.3010840
 108.2239637  52.1161124  52.2249025 108.6275694  50.8243929  53.8952846
 106.5183641  53.1927458  56.6356108 107.5804564  53.8560860  56.3542464
 105.4526992  53.7326019  57.1768582 104.5600624  53.2379475  57.1856625
 105.3508555  55.0364916  57.8163457 105.9508358  55.6839523  57.1775482
 103.8539510  55.3506370  57.9107630 103.7159399  56.3227486  58.3846722
 103.4215853  55.3715213  56.9101218 103.3568486  54.5843528  58.5048158
 106.0339891  55.3148219  59.2194643 106.1912339  56.4240943  59.7056966
 106.5717572  54.2627949  59.8576638 106.4432528  53.3044927  59.5317841
 107.3578112  54.3436173  61.0226499 108.2465081  53.7284955  60.8790636
 107.6979809  55.3726157  61.1352600 106.6434342  53.8899042  62.4032853
 107.3627142  53.7733329  63.3740913 105.3513472  53.6417527  62.4444295
 104.7812201  53.5346463  61.6058567 104.5948524  53.4918139  63.6790468
 104.7450655  54.3646942  64.3139343 103.0815061  53.4309258  63.3792794
 102.9326317  52.5484054  62.7581859 102.2038883  53.3686715  64.6846121
 101.1487613  53.3267132  64.4116714 102.4652156  52.4786395  65.2577649
 102.3880506  54.2568672  65.2886307 102.6532718  54.7825908  62.7404224
 101.5851763  54.7599773  62.5206099 102.8630337  55.5960288  63.4352811
 103.2094792  54.9422101  61.8166253 105.0929720  52.3195522  64.4423727
 105.2512820  51.2753419  63.8542674 105.2674202  52.3693113  65.7939129
 105.2874629  53.2515620  66.3066165 105.4356816  51.2461626  66.6339426
 106.0052405  50.4791559  66.1103393 106.2005107  51.7133437  67.8869372
 107.2148448  51.9998081  67.6064993 105.7184726  52.6024985  68.2945019
 106.2542503  50.6894562  68.8994486 106.9258908  51.0303395  69.6871843
 105.2627279  50.6008065  69.3417998 106.6964758  49.3218465  68.4720130
 107.8681514  49.1387078  68.1692681 105.8301867  48.3586584  68.4542095
 104.0759810  50.5637779  67.0009840 103.2294050  51.1927198  67.6291896
 103.8045761  49.4224366  66.3452345 104.4908166  48.9290917  65.7730554
 102.5008991  48.7771462  66.3858001 102.0877720  49.0119458  67.3659063
 101.6264990  49.3208973  65.1402922 100.6438789  48.8482822  65.1530060
 101.5101135  50.4010902  65.2202601 102.1335498  49.0789967  64.2059890
 102.5371119  47.2413139  66.2320958 103.4479581  46.7150439  65.5919818
 101.4451543  46.5256148  66.6913803 100.6892885  46.9746640  67.2073170
 101.2200458  45.0844174  66.5143426 101.5414163  44.6572253  65.5653469
 102.0229465  44.3900513  67.5917168 102.9756942  44.9090118  67.6942538
 101.4945534  44.5014007  68.5369691 102.3012697  42.9421326  67.3810587
 101.5903704  42.1946869  66.6500300 103.1888321  42.4115337  68.0754697
  99.7231487  44.9133693  66.6246096  99.0778276  45.8921052  67.0395814
  99.0550368  43.7985274  66.2538062  99.4819115  43.0052325  65.7747580
  97.6300693  43.6545631  66.5253605  97.3869782  44.2919914  67.3754669
  97.0861246  44.0466553  65.6665847  97.0715606  42.1963961  66.8329354
  97.7946928  41.1489850  66.8411033  95.7137214  42.1490482  66.9763567
  95.1392148  42.9875710  66.8992680  94.9107565  40.9481326  67.2505270
  95.3729029  40.0377235  66.8696938  94.7919966  40.6798917  68.7342224
  95.7813996  40.7346962  69.1869388  94.1881542  41.4647826  69.1918046
  94.1360675  39.2457331  69.0736855  93.0989877  39.2752053  68.7385036
  94.6464091  38.5025628  68.4618600  94.1351510  38.7438387  70.4728349
  95.1220122  38.3742679  70.7516601  93.8847280  39.5421751  71.1709913
  93.1591453  37.6881637  70.5306651  92.2766300  37.9002517  70.0672049
  93.2164009  36.4779359  71.0907289  94.2608715  35.9655326  71.7043331
  95.1222147  36.5061390  71.7825869  94.2093054  35.0283808  72.1020937
  92.2761451  35.6007257  70.8985645  91.4749502  35.8316925  70.3106392
  92.3393436  34.6808915  71.3367995  93.5468957  41.1977996  66.5306993
  93.2713584  42.3464849  66.3056319  92.7197009  40.2075853  66.1206329
  93.0016405  39.2276275  66.1547472  91.4105351  40.3693471  65.6110672
  91.4083365  41.0927434  64.7945979  90.8683603  39.0947112  64.9391879
  89.7918221  39.1071760  64.7710981  91.4870138  38.9868155  63.5398583
  91.1150071  38.0894850  63.0462075  91.2131999  39.8632410  62.9534785
  92.5720930  38.9306093  63.6257304  91.0964369  38.0198245  65.8034439
  90.5601128  37.2512802  65.5179636  90.5380873  40.9088462  66.7406784
  90.7407170  40.5334158  67.8928829  89.5434801  41.7384209  66.3845658
  89.4766054  42.1824967  65.4689144  88.4709673  42.0734378  67.2852795
  88.2968425  41.2133816  67.9315751  88.8204587  43.1871463  68.1969430
  89.7975454  43.0172976  68.6501515  88.8832294  44.1259037  67.6461795
  87.5214685  43.2832020  69.4842424  87.7445445  42.3812807  70.3945413
  87.1948177  42.3423640  66.5063855  87.0874559  43.3599510  65.8355478
  86.0639483  41.5648875  66.7101639  86.0931015  40.6248851  67.1054203
  84.7167475  42.0235620  66.3772848  84.7202611  42.7111375  65.5325448
  83.8996139  40.7831815  66.0124467  84.4216403  40.2370025  65.2271684
  83.8518529  40.1255400  66.8811685  82.4672130  41.0852875  65.5394132
  81.9748263  42.2267168  65.7515183  81.8360785  40.2490423  64.9228670
  84.1094599  42.8166643  67.5710400  84.0367380  42.2301458  68.6603690
  83.7720426  44.1071745  67.4237645  83.8985222  44.6454064  66.5668222
  83.1706355  44.8539695  68.5471063  83.9406394  44.8208500  69.3176503
  82.8686105  46.3598355  68.2073334  82.3300490  46.8231631  69.0343279
  84.3100648  46.9538622  67.8850046  84.2206464  48.0096789  67.6316325
  84.9533649  46.8424449  68.7584788  84.7451561  46.4139283  67.0433675
  81.9871978  46.5783133  67.0205966  81.8388556  47.6475263  66.8704597
  82.4553236  46.1483246  66.1350759  81.0232853  46.0988731  67.1900568
  81.9032502  44.2040117  69.1027090  81.3706990  44.8021965  70.0477985
  81.3644122  43.1825916  68.5077169  81.8266209  42.6611130  67.7636301
  80.0400733  42.6764721  68.8443747  79.5211715  43.5113445  69.3174794
  79.2027378  42.2943793  67.5697284  79.7144982  41.5175262  67.0016460
  78.2326731  41.8915057  67.8614412  79.0175216  43.5635865  66.6985786
  78.4438391  44.3139121  67.2420247  79.9863285  44.0083547  66.4683820
  78.3055971  43.1753716  65.4305357  77.3804588  42.6467281  65.6607298
  78.0312329  44.0643506  64.8612471  79.2323208  42.2905663  64.6145769
  80.2254222  42.2722509  64.8476440  78.8086767  41.5599867  63.6355441
  77.5637986  41.5964582  63.1684688  76.8795264  42.2278335  63.5866683
  77.2932180  40.9941712  62.3916873  79.6993842  40.8099495  63.0318809
  80.6709388  40.8219277  63.3425820  79.4195573  40.2137100  62.2524661
  80.0513083  41.5704479  69.9040870  79.0597265  40.9936171  70.2261627
  81.2536070  41.2843994  70.3473862  82.0689880  41.8709137  70.1661137
  81.5630627  40.0589653  71.1737091  80.6015470  39.8177237  71.6288784
  82.0251104  38.8744453  70.3110468  81.3839376  38.7789469  69.4334002
  83.0376101  39.0481243  69.9489200  81.9803678  37.7028391  71.0646635
  82.2732321  36.9484607  70.5128712  82.5202498  40.2735953  72.3428150
  83.7269196  40.3932397  72.1014039  81.9793302  40.2039040  73.6138976
  81.0116033  39.9390252  73.8015194  82.7631568  40.5086379  74.8235794
  83.1789267  41.5078892  74.6950719  81.8596895  40.5640030  76.0602939
  81.3719127  39.5898594  76.0458728  82.7036432  40.7217495  77.3763639
  82.0340726  40.7589075  78.2360560  83.3800736  39.8734598  77.4802321
  83.2838593  41.6430032  77.3290465  80.6813824  41.4915002  76.0295343
  80.1388614  41.4215334  76.9721761  81.0287529  42.5152896  75.8850140
  80.0208122  41.2121668  75.2087068  84.0269695  39.6102381  74.9965049
  85.0654182  40.1770788  75.2920130  83.9754442  38.2406985  74.7504815
  82.8528535  37.3838221  74.6342284  82.5135760  37.3048570  73.6010957
  82.0092345  37.7463710  75.2205290  83.3660541  36.0530769  75.1575949
  82.7586525  35.2126074  74.8220770  83.3866274  36.0156964  76.2462640
  84.7856662  36.0393068  74.5395551  84.7656631  35.7572820  73.4866340
  85.4415275  35.3318904  75.0463943  85.2361977  37.4377251  74.7245541
  85.7921901  37.5970346  75.6494811  86.2630900  37.8526588  73.6408437
  87.5062869  37.7805079  73.7884536  85.8439747  38.3891417  72.5143311
  84.8596803  38.4032685  72.2456565  86.7296760  39.0304377  71.5120470
  87.5572770  38.3459763  71.3261484  85.9768078  39.2381493  70.0744130
  85.2355867  40.0339232  70.1537748  86.6973998  39.5475272  69.3179809
  85.2929751  37.9211576  69.6462139  84.5427392  37.6569243  70.3920536
  84.7645520  38.0903115  68.7089295  86.2428972  36.7391187  69.4667312
  87.2832513  36.8034097  68.8235539  85.8488384  35.6151869  69.8767373
  87.3474228  40.3297585  72.0504477  88.4285436  40.7310336  71.6544804
  86.6592603  41.0397265  72.9282568  85.7399682  40.7416166  73.2541854
  87.0900075  42.3163681  73.5497888  87.6887358  42.8486883  72.8112160
  85.8732660  43.1370830  73.9267464  85.2185297  42.5000902  74.5213374
  86.3157137  44.4121915  74.7630497  85.4343914  44.9958707  75.0287915
  86.8269981  44.0912365  75.6705061  86.9904210  45.0238028  74.1642235
  85.1248315  43.6086401  72.6970713  85.8004425  44.2659900  72.1499864
  84.9595605  42.7299943  72.0729551  83.7948746  44.3330420  72.7988434
  83.4367322  44.5789895  71.7988755  83.0682005  43.6908131  73.2952635
  83.9224854  45.2504186  73.3745175  87.9823655  42.1071642  74.7816719
  88.9917922  42.8240382  74.9065408  87.7073736  41.0195185  75.5864442
  86.9287974  40.4009711  75.3632600  88.3900533  40.5798738  76.7823125
  88.3523884  41.3882343  77.5136576  87.6661696  39.3793227  77.3792785
  86.5884761  39.4844661  77.2545399  87.9596054  38.4636913  76.8641489
  88.0127234  39.2960557  78.8140576  89.0541370  38.9990881  78.9393288
  87.8976332  40.2693585  79.2918670  87.0783803  38.2656788  79.4600495
  87.4819089  37.0826710  79.2882615  86.1024027  38.4531779  80.2177057
  89.9613373  40.3304840  76.5530309  90.8025222  41.0902795  77.1033025
  90.3045317  39.3453183  75.6715872  89.5903297  38.7568947  75.2436921
  91.6262572  38.9825777  75.2182496  92.3908097  38.9289030  75.9930086
  91.4270268  37.6165640  74.6448903  92.3765694  37.2392076  74.2659589
  91.0519330  36.9475851  75.4190724  90.7051247  37.6670623  73.8289019
  92.2373515  40.0306914  74.3638144  93.4170458  40.1021198  74.1831037
  91.4588621  40.9314805  73.7868228  90.4396264  40.8841412  73.7784230
  92.0218287  42.1042428  73.0948544  92.7667455  41.6942550  72.4131368
  91.0290744  42.8810636  72.2032163  90.6872362  42.2280744  71.3999462
  90.1511924  43.1437232  72.7947305  91.6448640  44.2127593  71.5650708
  92.2102267  44.8225683  72.2696380  92.6214617  43.7697741  70.4190019
  93.0636159  44.6510763  69.9558290  93.4102861  43.1426501  70.8355142
  92.0681007  43.2041166  69.6688758  90.4694155  45.0286507  71.0518747
  90.8353208  45.9536997  70.6044917  89.9257022  44.4532203  70.3023917
  89.8033078  45.2670398  71.8807758  92.6608937  43.0479735  74.0906643
  93.7632133  43.6191830  73.8722975  92.0116068  43.2220976  75.2362215
  91.1547240  42.7260810  75.4794033  92.4782168  44.1664841  76.2774277
  92.7955716  45.1010104  75.8160791  91.2973649  44.4832803  77.2763281
  90.8041768  43.5515566  77.5507413  91.7151539  45.1642436  78.6138883
  90.8291381  45.3376607  79.2261052  92.4059683  44.5147737  79.1519601
  92.2019069  46.1151963  78.4016750  90.4655779  45.5671757  76.4920385
  89.6070155  45.8708563  77.0905547  91.0949127  46.4341860  76.2923596
  90.1183472  45.1458863  75.5478991  93.6602168  43.5593737  77.0101336
  94.6270665  44.2946394  77.1824360  93.6389746  42.2699423  77.3016422
  92.8124118  41.6966569  77.1317838  94.7469191  41.4926560  77.8887495
  95.1664952  41.9474993  78.7861739  94.1341678  40.1740569  78.2029996
  94.8858078  39.5206693  78.6476107  93.3134351  40.3124051  78.9060917
  93.7573338  39.7208891  77.2869390  95.9520835  41.4213264  76.9432634
  97.0629971  41.3098959  77.4738972  95.7388310  41.4498315  75.6107482
  94.8176706  41.5426511  75.1818658  96.8451200  41.3467318  74.6550474
  97.4561540  40.5173463  75.0118365  96.4133426  40.9948930  73.2171212
  97.2931670  40.9389564  72.5766908  95.9026844  40.0329076  73.2160276
  95.7385145  41.7643947  72.8404768  97.6685259  42.6876412  74.6264334
  98.8651228  42.7496523  74.8451418  96.9943843  43.8659467  74.4419034
  95.9858247  43.8988881  74.2929084  97.6291285  45.2273908  74.4347862
  98.3648360  45.1562533  73.6339524  96.7834697  46.4276683  73.9182592
  96.4993858  46.2039669  72.8898259  95.5830955  46.6359515  74.9309373
  94.9679455  47.4716224  74.5992391  94.9764969  45.7298744  74.9671357
  95.9778934  46.8477282  75.9241252  97.5771277  47.7990475  74.0090129
  96.9486572  48.6072538  73.6386073  97.8449169  47.9953677  75.0477300
  98.4820701  47.7357521  73.4055139  98.3537696  45.5059690  75.7523474
  99.4906494  46.0310694  75.7780165  97.8278467  45.0692332  76.9522791
  96.9539872  44.5520423  77.0552987  98.5576035  45.3504525  78.2176880
  98.7761293  46.4148904  78.1218375  97.7822056  45.2889232  79.5166516
  98.5217367  45.4028345  80.3088137  96.7387147  46.3932076  79.5575012
  96.1874716  46.3378353  80.4966902  97.2304123  47.3620985  79.4830514
  96.0470195  46.2710105  78.7241678  97.0268336  43.9227680  79.7208163
  96.4899340  43.9417602  80.6699144  96.3183245  43.7733485  78.9064100
  97.7493201  43.1058398  79.7285321  99.8499095  44.5399626  78.3116895
 100.8380405  45.0679628  78.7873435  99.8527842  43.2942624  77.8704369
  99.0009624  42.8540248  77.5248080 100.9761526  42.4099381  77.8062817
 101.4206734  42.3312276  78.7985331 100.5792315  40.9426235  77.5349449
  99.6131461  40.7397058  77.9988547 100.4539867  40.7960534  76.4619933
 101.6196856  39.9370925  78.0668854 101.5254765  39.0023991  77.5137824
 102.6188517  40.3244142  77.8719622 101.4830010  39.6552518  79.5241846
 101.0377255  40.4865987  80.3443566 101.7304962  38.5130998  79.9348778
 102.1231510  43.0169592  76.9223660 103.2995471  42.9811040  77.3081465
 101.6071763  43.5573098  75.7449585 100.6155289  43.7356644  75.5834341
 102.4886874  43.9193021  74.6164649 103.3156433  43.2136493  74.5349288
 101.7164279  43.8218810  73.2908668 101.4222514  42.7868094  73.1174970
 100.7996572  44.4063053  73.3611352 102.5362152  44.3120600  72.1285452
 101.8990044  44.4502182  71.2559871 102.9726833  45.2839964  72.3628744
 103.6423324  43.3075605  71.8140336 104.3984596  43.3352694  72.5975524
 103.2319555  42.2981018  71.8029427 104.2444612  43.5968268  70.5512735
 103.8214180  43.1350132  69.7460955 105.2667402  44.3743173  70.2818514
 105.9038851  45.0652248  71.1777125 105.6167634  45.0211755  72.1550025
 106.6916028  45.6517654  70.9033768 105.6327639  44.3608903  69.0496889
 105.1375356  43.7778067  68.3770736 106.4189375  44.9347651  68.7459902
 103.1317480  45.3107969  74.8743587 104.2619488  45.5335472  74.5013928
 102.4186055  46.2396699  75.5287902 101.4992957  46.0954435  75.9465332
 102.9910545  47.6044317  75.6762605 104.0541648  47.4046455  75.5440865
 102.4027164  48.5247470  74.6473096 101.3203372  48.5168624  74.7769324
 102.7434914  49.5351005  74.8733348 102.6863101  48.2618052  73.2189009
 103.9890519  48.2037444  72.7340704 104.8150027  48.2758326  73.4259806
 104.2457701  48.0559638  71.3876653 105.2506299  48.1700473  71.0104389
 103.1733691  47.7503067  70.4998935 103.4243383  47.4668459  69.2148711
 104.2008921  47.9814292  68.9101790 101.8605237  47.7229523  70.9842968
 101.0421266  47.4883822  70.3206983 101.6026721  48.0097177  72.3823445
 100.5932492  48.0274815  72.7650908 102.9206227  48.2949817  77.0089649
 103.6113107  49.2456857  77.3674771 102.0908572  47.7387040  77.8965404
 101.6166533  46.8632454  77.6729829 101.7148431  48.2114015  79.2558474
 101.6895240  47.3690147  79.9473165 102.4683876  48.9060444  79.6270008
 100.3239238  48.9107803  79.2248360  99.5543602  48.8642672  78.2280876
  99.9717062  49.6448518  80.3272805 100.7168390  49.6952956  81.5092253
 101.7224917  50.0798894  81.3388069 100.8250298  48.7093478  81.9627147
  99.8625056  50.6634864  82.4052872 100.2163846  51.6912229  82.3195126
  99.9343985  50.3881232  83.4583681  98.4485524  50.5362480  81.9090798
  97.8891329  51.4629531  82.0438148  97.9038157  49.7557407  82.4402543
  98.6207295  50.2023510  80.4674145  97.9139703  49.4423247  80.1361377
  98.2262942  51.3394556  79.5270024  98.9693313  52.3379801  79.5050533
  97.0141317  51.3053698  78.9197224  96.2406222  50.7096178  79.2156747
  96.7193278  52.1576984  77.7440865  97.6917239  52.2780007  77.2657590
  95.7746022  51.5001697  76.7372750  96.2424584  51.9954620  75.8863525
  95.8351470  50.0020297  76.6249499  95.1176395  49.6628269  75.8790877
  96.8388751  49.6989743  76.3258890  95.5948732  49.5546529  77.5903599
  94.3077400  51.8561892  76.7141379  93.8064506  51.2850828  75.9319515
  93.8604605  51.6189144  77.6786454  94.1949246  52.9215457  76.5135632
  96.2051738  53.5684096  78.1064794  95.2713587  53.7543844  78.8739849
  96.9648546  54.6176132  77.7171441  97.8351345  54.4974133  77.1996125
  96.6506697  56.0146210  77.9766800  96.3126988  56.1209661  79.0073920
  97.9238901  56.8088051  77.7416919  98.2150886  56.6865500  76.6981656
  97.6993681  57.8649344  77.8871078  99.1004025  56.4524249  78.6039058
  99.2544095  57.0764660  79.6842814  99.9643058  55.6401640  78.2077991
  95.4928669  56.5369609  77.1648384  94.8245108  57.4288998  77.6652892
  95.2823865  55.9382451  75.9683793  95.8123426  55.1036132  75.7171479
  94.3359073  56.3155829  74.8691116  93.5670379  56.9378574  75.3249738
  95.0592414  57.1416528  73.7474729  95.8262716  56.4989984  73.3158238
  94.0742708  57.5184930  72.5976566  94.6049740  58.0899486  71.8369251
  93.6696360  56.6093479  72.1527073  93.2579035  58.1197477  73.0003764
  95.7974670  58.3745067  74.3139986  96.2815953  58.9155037  73.4998905
  95.0814148  59.0312652  74.8094232  96.5502600  58.0502947  75.0320454
  93.6488059  55.0657834  74.2390945  94.3204314  54.1153573  73.8970310
  92.3338866  55.2457507  74.0364888  91.8493101  56.0486841  74.4376165
  91.4101106  54.3887861  73.2595129  91.9603304  53.6022322  72.7429743
  90.4458111  53.5239804  74.1171361  91.0076492  52.6551044  74.4625552
  90.1846584  54.1062696  75.0004908  89.1462734  53.0148372  73.5071975
  88.7252521  53.9110937  73.0529946  89.3638461  51.9095977  72.4181737
  88.3979476  51.5908447  72.0256297  89.9710229  52.3112848  71.6062618
  89.8738266  51.0545899  72.8628473  88.1731290  52.4536536  74.5227746
  87.2724010  52.1116422  74.0135522  88.6353864  51.6156807  75.0450260
  87.9107378  53.2295199  75.2424915  90.7326576  55.3159386  72.2314474
  90.0528781  56.3028566  72.6377203  90.8116067  54.9777549  70.9538740
  91.4689671  54.3244877  70.5305263  89.8121978  55.6409360  70.0429812
  89.2092457  56.3974845  70.5447552  90.5880674  56.3339644  68.9352705
  91.2224022  55.5153838  68.5936375  89.7808258  56.7860030  67.7438415
  90.4397362  57.2650659  67.0191168  89.2992218  55.9242009  67.2821774
  89.0203691  57.4961544  68.0685516  91.5019370  57.5098686  69.4192133
  92.0185186  57.9459394  68.5638586  90.8901870  58.2713514  69.9009311
  92.2354146  57.1307481  70.1306290  88.8176348  54.5062282  69.5063465
  89.2534418  53.5212009  68.8905508  87.4856008  54.6549533  69.7356483
  87.1427356  55.4363660  70.2945853  86.4213636  53.8424168  69.2918851
  86.7098391  52.7953082  69.2057953  85.2754525  53.9793713  70.3239531
  85.0183357  55.0314791  70.4431887  84.3859892  53.4743508  69.9472870
  85.6488040  53.4042364  71.6537898  85.8966189  52.2299981  71.7447247
  85.6909928  54.1671639  72.7078922  85.9334374  53.7690722  73.6150799
  85.4815727  55.1618572  72.6261461  85.9818391  54.3422545  67.9178052
  85.0992683  55.0948822  67.7313482  86.6944697  53.9691197  66.8530583
  87.5314539  53.3947746  66.9588794  86.4321125  54.2879950  65.4389108
  86.0133781  55.2892531  65.3222585  87.7961616  54.1989926  64.7304063
  88.3745325  55.0955996  64.9519646  88.3539376  53.3532756  65.1341620
  87.6695962  54.0424487  63.2085364  87.2741134  54.9246730  62.4254613
  87.9738152  52.8706495  62.6972531  87.8814615  52.7128500  61.6941664
  88.3023419  52.1198532  63.3037028  85.3278741  53.3658274  64.8109143
  84.5908300  53.9170193  63.9907250  85.2757495  52.0884422  65.1143463
  85.8168180  51.6798092  65.8768770  84.4182091  51.0758691  64.3797245
  84.7046770  51.0313181  63.3284713  84.6699115  49.6631992  64.9795958
  84.0559351  48.9315385  64.4556438  85.7215358  49.4020644  64.8664855
  84.4075863  49.6648087  66.0377153  83.0065654  51.4832781  64.3604646
  82.4827325  51.9083436  65.3615512  82.3478915  51.2767626  63.2167749
  82.8020902  50.9414709  62.3667437  80.9261818  51.5054391  63.0597348
  80.3870048  51.0547912  63.8925959  80.7209488  52.5760973  63.0883781
  80.4455351  50.9501609  61.8103854  81.3418851  50.4463209  61.0288792
  79.1715385  51.0847667  61.5049757  78.5397941  51.5732783  62.1409107
  78.4525439  50.6108899  60.3054168  79.0749218  50.8850650  59.4533723
  78.2303352  49.1382734  60.4968169  79.1531072  48.6951776  60.8732209
  77.4735723  49.0013831  61.2682727  77.8019524  48.3731747  59.2633673
  76.8157752  48.7289501  58.9667877  78.4874995  48.6197541  58.4531094
  77.7445099  46.8856582  59.3937831  77.7624844  46.4465106  58.3969344
  78.6428946  46.5450325  59.9081079  76.5683298  46.3776781  60.1120355
  76.7250732  46.0717043  61.0722004  75.3448298  46.2726715  59.6668904
  74.8372432  46.8534765  58.5616707  75.4283730  47.4462173  57.9798066
  73.8621534  46.7011645  58.3079428  74.5148854  45.4596541  60.2647182
  74.8237822  44.9154897  61.0698231  73.5569659  45.3682304  59.9260974
  77.1122796  51.2377638  60.0314176  76.2830123  51.2926286  60.9358022
  76.6891111  51.4968513  58.7450008  77.4973600  51.4121310  57.5560957
  77.3908370  50.4474182  57.0627356  78.5573030  51.5421657  57.7781901
  76.9708821  52.5185784  56.7203110  77.1356465  52.3218416  55.6610710
  77.4731513  53.4584368  56.9525864  75.5038706  52.6024871  57.0316671
  74.9205555  52.0085117  56.3270035  75.1452057  53.6289618  56.9552986
  75.3434678  52.0561610  58.4999176  75.0503981  52.7815620  59.2581712
  74.2141238  50.9667100  58.5161843  74.4692936  49.7871404  58.3427114
  72.9532078  51.3964592  58.6091165  72.7291330  52.3548031  58.8758701
  71.7983534  50.6188484  58.3605834  71.9007404  50.1022413  57.4066714
  71.6970405  49.8534601  59.1292611  70.5539895  51.4968360  58.3398390
  70.5185590  52.3433272  59.2128106  69.6208458  51.2523667  57.4605805
  69.6577115  50.4625682  56.8149256  68.4157722  52.0845135  57.3029278
  67.9407012  52.2068487  58.2760561  68.7136200  53.0773865  56.9666038
  67.3651597  51.4936562  56.2916563  67.4297317  50.3529132  55.8216384
  66.4336591  52.3322795  55.8665099  66.4510110  53.3130703  56.1459635
  65.3016844  52.0504966  54.9943902  65.5884188  52.2206883  53.9572594
  65.0267822  50.9991989  55.0814071  64.1194550  52.9056458  55.3364594
  64.1661653  53.6506022  56.2999936  62.8962596  52.5831674  54.8100559
  62.8139567  52.0301919  53.9578298  61.5533080  52.9679984  55.3654938
  61.4550793  54.0518859  55.4406995  60.4653292  52.4735833  54.4148824
  59.4860563  52.7473415  54.8083923  60.6038703  52.9296934  53.4352187
  60.5287360  51.3895815  54.3223153  61.4068473  52.4125392  56.7828012
  61.3261134  51.2085010  56.9506946  61.3258699  53.2576906  57.8164267
  61.2670273  54.2728135  57.7268048  61.3157970  52.7611400  59.1946810
  62.2149804  52.1660260  59.3579558  61.3505653  53.9706856  60.1529025
  60.4064758  54.4925002  59.9956809  61.5146583  53.6188062  61.6346435
  61.5279472  54.5340448  62.2259358  60.6818033  52.9914644  61.9536433
  62.4515444  53.0807231  61.7786573  62.5629801  54.6886112  59.8780606
  62.6223273  55.4683546  60.4669707  60.2237442  51.7559543  59.4888519
  60.4743062  50.7752349  60.1904061  58.9958504  51.9562036  58.9311657
  58.8272980  52.6903330  58.2434607  57.7821374  51.1708952  59.2308846
  57.5382124  51.0933335  60.2901744  56.6766791  51.9021581  58.5570728
  55.7358340  51.3810049  58.7308825  56.6116772  52.9127243  58.9601519
  56.8721639  51.9499817  57.4848911  57.9850157  49.6755715  58.8314494
  57.4458379  48.7543609  59.4703628  58.8994653  49.4355972  57.8837468
  59.4397563  50.2041050  57.4856935  59.2847013  48.1560682  57.2769150
  58.5092798  47.3986111  57.3958114  59.4961476  48.4807819  55.7227778
  60.3992242  49.0795095  55.6041655  59.6590853  47.5479033  55.1834664
  58.3220469  49.2203712  55.0918949  58.2824709  50.2233339  55.5173506
  58.5227669  49.3334775  54.0266966  56.9259250  48.5709288  55.2557558
  56.7362474  47.3700927  55.4288483  55.9756980  49.3202477  55.1025506
  60.4698786  47.4439541  57.9927650  60.8391178  46.3612413  57.5675166
  61.1133902  48.0291171  59.0381171  60.6801198  48.6936887  59.6799640
  62.5038982  47.7382787  59.3187993  63.0927173  47.3322822  58.4971261
  63.0924483  49.1779306  59.7438831  62.8495669  49.8934418  58.9584562
  62.5774585  49.5078954  60.6458957  64.5869099  49.2355691  59.9976852
  64.9877917  48.3514961  59.5009250  65.1478699  50.4547349  59.4174339
  66.2210458  50.4864563  59.6061460  64.9681737  50.4619073  58.3426703
  64.6741586  51.3246886  59.8716675  65.0221437  49.0739897  61.4326336
  66.1087035  49.1317233  61.4924378  64.5828678  49.8661179  62.0379943
  64.6904408  48.1047292  61.8068692  62.5694347  46.6510473  60.3859403
  62.1279517  46.7879911  61.5389920  63.2815544  45.5298945  60.0731613
  63.7118615  45.4122816  59.1560320  63.5342476  44.3613317  60.9669946
  62.5553818  43.9800576  61.2587079  64.3440228  43.3409073  60.1944002
  64.5402864  42.4773266  60.8285287  63.7852996  43.0254806  59.3124380
  65.2895223  43.7865506  59.8839977  64.2550124  44.6929605  62.3216450
  65.2593029  45.3842247  62.3396553  63.8742670  43.9574120  63.3911600
  63.0333637  43.3795758  63.4123504  64.6647027  43.9300155  64.6480617
  64.6414897  44.9272377  65.0875637  64.0683257  42.8888239  65.5377316
  64.1214103  41.9297015  65.0253936  64.6863859  42.8089745  66.4314400
  62.5688956  43.1298944  65.9885302  61.8308479  43.9140125  65.3456497
  62.2383999  42.4544534  66.9812855  66.1087778  43.5445306  64.4066964
  66.9575665  44.2605722  64.9228244  66.4374699  42.5438244  63.5906145
  65.7419455  41.9506042  63.1392857  67.7795806  42.1916101  63.2588649
  68.2446714  42.0296130  64.2302785  67.7807029  40.9607614  62.3357011
  67.1095377  41.1482330  61.4981471  68.7798026  40.8317523  61.9209404
  67.3462246  39.6205344  63.0459815  67.4501138  38.8028610  62.3318587
  68.0425598  39.4231336  63.8619743  65.9277594  39.5892163  63.6069534
  65.0542527  40.2490630  62.9553259  65.6853346  39.1039215  64.7514516
  68.6106525  43.2750961  62.5076994  69.8393058  43.3766494  62.8261816
  67.9814898  44.1382154  61.7102457  67.0079109  44.0648551  61.4145493
  68.7032367  45.2765963  61.2066194  69.7021205  45.0199024  60.8559723
  67.8798701  45.8092887  60.0101959  67.8146157  45.0275120  59.2535539
  66.8639595  46.0133031  60.3459781  68.4537885  47.0848483  59.3601533
  68.4451971  47.8594982  60.1257960  69.9097813  47.1092317  58.9704811
  70.1515722  48.0764874  58.5275955  70.5269160  46.9512259  59.8550402
  70.1059843  46.3191737  58.2458924  67.5232572  47.3642408  58.1037476
  67.8680007  48.2591865  57.5863434  67.5647818  46.5128214  57.4236375
  66.4961524  47.5114705  58.4380488  68.9801914  46.3174094  62.3365938
  70.0996634  46.8422672  62.4315660  68.0280275  46.6188719  63.1766590
  67.0960863  46.2069093  63.1222317  68.1756747  47.5571805  64.2689320
  68.5451941  48.5216641  63.9203106  66.8080593  47.7588078  64.9075872
  66.0887376  47.9964723  64.1246467  66.4905791  46.8175639  65.3573661
  66.7560195  48.8255701  65.9452457  67.1220703  48.6269137  67.2653027
  67.4723683  47.7059138  67.7078446  66.9585099  49.7799127  67.8718053
  67.1534680  49.8971116  68.8660652  66.5178043  50.8031577  67.1065647
  66.1984225  52.1573091  67.2282009  66.3847059  52.6532052  68.1690556
  65.6637863  52.8720937  66.2059015  65.3173319  53.8763155  66.4042998
  65.5395359  52.3709251  64.9105541  65.2298227  52.9812404  64.0749143
  65.8597852  50.9789784  64.7784412  65.7230702  50.5117991  63.8149301
  66.3416019  50.1897063  65.8405868  69.1631499  47.0030269  65.2476819
  70.1871057  47.7163744  65.4695172  68.9320936  45.8131004  65.8216419
  68.1507676  45.2013960  65.5850931  69.8518319  45.2848637  66.8980087
  69.8142778  45.9688197  67.7461849  69.3784645  43.9517587  67.3685268
  69.2319585  43.3196584  66.4931872  70.1785313  43.5018087  67.9561237
  68.0390569  43.9026470  68.2410565  67.4122903  44.7348805  67.9209877
  67.3740589  42.5375842  67.9970948  66.4547327  42.4707569  68.5789792
  67.1420312  42.4289860  66.9370483  68.0548315  41.7421721  68.3013354
  68.2399348  44.1142876  69.7139673  67.2784712  44.0647372  70.2233537
  68.8989680  43.3387200  70.1063193  68.6905149  45.0919756  69.8830909
  71.3110220  45.2648093  66.4459421  72.1209041  45.7023935  67.2373131
  71.7413611  44.7292410  65.3283478  71.1396413  44.3809209  64.5822028
  73.1776882  44.5972716  65.0781607  73.7269842  44.1555074  65.9104024
  73.2593895  43.7385301  63.8349528  72.7874317  42.7708286  64.0076366
  72.7282081  44.2098982  63.0082306  74.7054507  43.5651575  63.4984116
  75.3238808  42.6904448  64.1827441  75.2698771  44.1264693  62.5192565
  73.7756603  45.9615148  64.8473384  74.9170897  46.1008592  65.2930558
  73.1888284  46.8602154  64.1063832  72.3745570  46.6221391  63.5406298
  73.5624815  48.2869455  63.9530360  74.4927412  48.3004485  63.3857454
  72.5632866  49.0457689  63.1721797  71.6543275  48.8894601  63.7548254
  72.7332119  50.5487470  63.0882673  71.9298568  50.9736531  62.4850821
  72.6976384  50.9747974  64.0910099  73.6932685  50.7818014  62.6285328
  72.4500669  48.5055778  61.7636706  71.7076149  49.0825244  61.2122590
  73.4153926  48.5857764  61.2640192  72.1441592  47.4599810  61.7975823
  73.8436057  48.9562966  65.2968318  74.8915855  49.6401735  65.4987842
  72.9845665  48.6877254  66.2670329  72.1374934  48.1388608  66.1166669
  73.1470040  49.1472282  67.6842602  73.4300983  50.1976043  67.6111731
  71.8368000  48.9450145  68.4588466  71.5643567  47.8917591  68.3781699
  71.8762875  49.1281152  69.9677100  70.8829199  48.9540827  70.3810894
  72.5804440  48.4176010  70.4011464  72.1946253  50.1435855  70.2022437
  70.8386637  49.9127897  67.8176829  69.8742248  49.8268412  68.3177245
  71.2080210  50.9342367  67.9141358  70.7227226  49.6672301  66.7615696
  74.2485938  48.3929049  68.4652832  74.9417085  48.9843960  69.2374440
  74.3633595  47.0961243  68.2266392  73.6859687  46.5962235  67.6510057
  75.4287049  46.2096279  68.7261883  75.3706429  46.2509489  69.8129704
  75.2232980  44.7862793  68.2574071  74.1696735  44.5245505  68.3509561
  75.4776433  44.7151204  67.1997380  76.0710575  43.7800047  69.0548833
  76.3651768  42.9753983  68.3802921  76.9865354  44.2813671  69.3697768
  75.4093453  43.1444156  70.3087371  74.4997760  43.7539866  70.8971858
  75.8909594  42.0789563  70.7331252  76.8276331  46.6759559  68.2845968
  77.7773376  46.6464281  69.0635541  76.9375940  47.2806129  67.1190757
  76.0980772  47.4379996  66.5616692  78.1136209  47.8113086  66.4155534
  78.9065000  47.1717629  66.8063896  78.0247474  47.7054944  64.8892311
  77.3121756  48.5081324  64.7022320  79.4157299  47.8511749  64.2051091
  79.3003270  47.7702833  63.1242540  79.8424486  48.8245089  64.4514381
  80.0804324  47.0629177  64.5590444  77.5425361  46.4754756  64.3207910
  76.6300179  46.3060549  64.6363180  78.4174919  49.2733006  66.7097451
  79.4394276  49.5115467  67.3441970  77.5540127  50.2222350  66.2998485
  76.6981495  50.0416564  65.7763577  77.8124306  51.6068158  66.5971278
  78.8531424  51.7762477  66.3210013  76.8293957  52.4648191  65.7981824
  75.8143463  52.1708410  66.0669141  76.9500975  53.5043887  66.1015073
  76.9743063  52.3809303  64.2839950  77.9343546  52.8823235  63.6882483
  76.0725133  51.6769971  63.6772252  76.1396226  51.5197286  62.6706324
  75.2942360  51.2800431  64.2045703  77.7069086  51.9969471  68.0675647
  78.4578275  52.9084889  68.4014890  76.8387088  51.4264917  68.8668974
  76.2491729  50.6414500  68.5925233  76.6362800  51.8773250  70.2629478
  77.2192286  52.7930224  70.3607499  75.1108000  52.1748228  70.5485908
  74.8353000  53.0953757  70.0345363  74.5135421  51.3744154  70.1114800
  74.7382626  52.3096676  72.0239904  75.1931342  51.5297960  72.6349756
  75.1889406  53.6723985  72.4823525  74.9381308  53.8046291  73.5349476
  76.2680710  53.7617390  72.3533531  74.6880782  54.4389002  71.8916428
  73.1666091  52.2518658  72.1046644  72.8508263  52.3452142  73.1445838
  72.7413931  53.0690065  71.5218494  72.8158266  51.3004025  71.7030636
  77.1503146  50.8828431  71.2981691  78.0077418  51.2172051  72.0903570
  76.5864959  49.6327057  71.4413648  75.9012990  49.2366649  70.7993750
  76.9489072  48.7557028  72.5713016  76.8532985  49.3335924  73.4902491
  75.9842512  47.5342806  72.5135721  76.0838007  47.1187428  71.5100826
  76.3417529  46.4913863  73.5550898  75.6478942  45.6532761  73.4841425
  77.3572241  46.1358899  73.3791794  76.2777531  46.9323359  74.5498352
  74.6354123  47.9300523  72.7669477  74.0504409  47.1448289  72.7229735
  78.4079957  48.2679948  72.5680435  78.9441813  48.0431109  73.6428775
  79.0623106  48.1848110  71.3979792  78.5438418  48.2532026  70.5216855
  80.4850321  48.0013709  71.1403994  80.7924796  47.0699470  71.6164253
  80.6154684  47.8678707  70.0659042  81.4422446  49.0928974  71.5920498
  82.4304940  48.7575917  72.1265994  81.1156917  50.3743153  71.4654938
  80.3487523  50.6822049  70.8671067  81.7890271  51.4931313  72.1494998
  82.8099749  51.5076566  71.7704394  81.2840593  52.9203778  71.8044188
  80.2665982  52.9924601  72.1908916  82.1126025  54.0781771  72.4768998
  81.6954799  55.0430576  72.1844577  82.0675650  53.9759131  73.5607369
  83.1514264  54.0188725  72.1507127  81.3550892  53.1041692  70.2867804
  81.0038702  54.1016439  70.0250028  82.3862461  52.9837764  69.9543124
  80.7276823  52.3585165  69.7998803  81.7553745  51.2330869  73.6425528
  82.8412041  51.1923613  74.2649068  80.5784776  51.0735281  74.2737246
  79.6925362  51.1290321  73.7710507  80.3864590  50.8104384  75.6922998
  80.8307533  51.6531474  76.2213764  78.8527129  50.7769661  76.0606927
  78.5063913  51.7969839  76.2250252  78.2926394  50.3828387  75.2112168
  78.5256108  49.9193798  77.3242571  78.8423175  50.4130421  78.5790063
  79.1857484  51.4318878  78.6781149  78.7189045  49.5816020  79.7623450
  78.9783952  49.9765839  80.7335144  78.2702425  48.2895023  79.6379832
  78.2645656  47.6262310  80.4895517  77.8161709  47.8424627  78.3752847
  77.3618602  46.8662160  78.2871303  77.9469103  48.6429973  77.2452486
  77.5964729  48.2772546  76.2914510  81.1779788  49.5971745  76.2327711
  81.8769734  49.8336430  77.1521439  81.0875403  48.3751230  75.6319492
  80.4747909  48.2021286  74.8342556  81.8500798  47.1643125  76.0489210
  81.6563840  46.9309178  77.0965024  81.3666870  46.0130797  75.1654233
  81.4211709  46.3429008  74.1278417  82.0710749  45.1895155  75.2753760
  79.9616555  45.4637114  75.4069745  79.9063546  45.0644822  76.4205592
  79.2444184  46.2820389  75.3464432  79.5607426  44.3853489  74.4308325
  79.3747338  44.8303276  73.4532842  80.3829672  43.6812877  74.3091831
  78.3553760  43.6604768  74.8768792  78.2116270  43.5694747  75.8820383
  77.4268556  43.1064014  74.0686043  77.4692747  43.2463082  72.7253349
  78.2204030  43.7831273  72.2909774  76.7503062  42.8133566  72.1441239
  76.4825974  42.3288448  74.5800095  76.4587061  42.1492710  75.5836964
  75.7808391  41.9106843  73.9700577  83.3329053  47.3655519  76.0285400
  84.0721529  47.0261872  76.9154327  83.9175614  47.9723318  74.9532734
  83.3811148  48.3004396  74.1494592  85.4010075  48.2273459  74.8217984
  85.9702979  47.3489145  75.1248011  85.7196038  48.4799759  73.3201951
  85.1361895  49.3633923  73.0638044  87.1768404  48.7344978  73.0923987
  87.3553807  48.9061605  72.0306938  87.4857017  49.6122081  73.6582832
  87.7527040  47.8693000  73.4217008  85.2997679  47.3224185  72.4040704
  85.5505645  47.5648203  71.3722485  85.8245316  46.4138064  72.7018289
  84.2234923  47.1644257  72.4888011  85.9191865  49.3170083  75.8260646
  86.8514058  49.0520177  76.5809897  85.3725111  50.5315076  75.8467159
  84.6982902  50.8525492  75.1519581  85.6891104  51.5538461  76.8911334
  86.7654079  51.7185140  76.8406437  84.8447379  52.8394599  76.6040493
  83.8041439  52.5863718  76.8106804  85.1923967  54.0064963  77.5496800
  84.5758896  54.8701317  77.3025404  85.0033060  53.7084954  78.5804439
  86.2448112  54.2679177  77.4338500  84.9341816  53.2064955  75.2716985
  84.2424483  52.7420465  74.7564509  85.3268112  51.1069243  78.3225247
  86.0788271  51.4964826  79.2117274  84.3057808  50.2729054  78.5352109
  83.5897145  50.0818849  77.8348451  84.0977075  49.5217838  79.8284977
  83.9661354  50.2274319  80.6487620  82.8548484  48.6553476  79.6576449
  81.9935191  49.2792212  79.4195240  82.9900317  47.9669123  78.8239764
  82.5813959  47.8346207  81.0092555  83.4803590  47.2723790  81.2601908
  82.4133712  48.5452309  81.8189090  81.4086446  46.8745242  80.9570223
  80.4882755  47.4278496  81.1435745  81.3328335  46.4610520  79.9519868
  81.5072989  45.7494916  81.9403046  82.3443394  45.0979526  81.6901565
  81.6922506  46.1365082  82.9430095  80.2679032  45.0129855  81.9053017
  80.3136405  44.2247384  82.5821116  79.4812138  45.6450402  82.1613771
  80.1133535  44.6385413  80.9470002  85.3329868  48.6541619  80.1943262
  85.8247015  48.8761673  81.3024815  85.7413139  47.7786862  79.3076074
  85.3381675  47.7340661  78.3721690  86.8089582  46.7579440  79.5177385
  86.6925842  46.2849400  80.4927960  86.6455714  45.5874738  78.5358025
  85.6006704  45.2750413  78.5210093  86.8901171  45.9269600  77.5290118
  87.5373938  44.3710091  78.8959681  87.7149225  43.8155735  77.9756281
  88.5012701  44.7615337  79.2230923  87.0865538  43.4020806  79.9148821
  85.9458377  43.2328257  80.2338233  87.9514327  42.7561254  80.5960491
  88.9436541  42.8504259  80.3814447  87.6499860  42.1456752  81.3554156
  88.1964463  47.3971958  79.6410545  88.9828072  46.9992499  80.4827966
  88.4656981  48.4430571  78.8409854  87.9047202  48.6295000  78.0094899
  89.5193906  49.4129728  79.0060971  90.4399087  48.8448920  78.8683021
  89.6348252  50.4935735  77.8989247  88.6474509  50.9084903  77.6949025
  90.5210429  51.7380296  78.2564989  90.5334697  52.4297923  77.4147627
  90.1094490  52.2395733  79.1325317  91.5385338  51.4107563  78.4713652
  90.3278049  49.7344617  76.7447486  90.4629627  50.4053066  75.8975783
  91.2997555  49.3725182  77.0801555  89.7098991  48.8884151  76.4431801
  89.5270852  49.9829450  80.4039034  90.5812972  49.8861860  81.0720133
  88.4733578  50.6258175  80.8496831  87.6446885  50.8494774  80.2985376
  88.4427137  51.0846094  82.2775406  89.3340683  51.7072611  82.3484546
  87.2085363  52.0534080  82.6722521  86.2836864  51.4911849  82.5402524
  87.2911986  52.2889260  83.7329143  87.0733885  53.4004238  81.8856362
  87.0788633  53.1617445  80.8215327  85.7585708  54.1172874  82.1417552
  85.7306077  55.0433336  81.5663383  84.9303451  53.4773997  81.8399674
  85.6708201  54.3481829  83.2038367  88.2457217  54.2942313  82.2382551
  88.1599729  55.2361761  81.6952889  88.2430910  54.4916610  83.3108070
  89.1758929  53.7991623  81.9627135  88.5832924  49.9168429  83.2995289
  89.1671561  50.0730619  84.3564621  87.9232813  48.7982613  83.0986620
  87.3979108  48.5842041  82.2507414  87.8944817  47.7353706  84.1238239
  87.7868514  48.0955771  85.1478596  86.6472524  46.8712329  83.7020655
  85.7480059  47.4757602  83.8211476  86.7314869  46.6311267  82.6429501
  86.4667734  45.5545002  84.4964730  85.8615837  44.8571624  83.9175780
  87.4368381  45.0830856  84.6505114  85.8152724  45.8058685  85.8165709
  86.1995097  46.7144797  86.2795107  84.7389639  45.9349098  85.7076744
  86.1493463  44.5517604  86.6744016  85.3981037  43.7800868  86.5006766
  87.1073975  44.1395356  86.3594451  86.2008816  44.8858854  88.1517132
  86.4248896  44.0275004  88.6942762  86.9343469  45.6038329  88.3199190
  85.2782809  45.2560728  88.4560340  89.2344738  46.9761645  84.1962614
  89.6153038  46.5574182  85.3072061  89.9730500  46.7169384  83.0878264
  89.7454899  47.0888726  82.1662780  91.1838136  45.8680384  83.1061344
  91.6601428  46.0108128  84.0760988  90.6902570  44.4700536  82.8407945
  91.5352328  43.7800754  82.8390744  89.9849467  44.1783839  83.6184135
  90.1938044  44.4376008  81.8712984  92.3380879  46.2302421  82.1603926
  93.3905004  45.6105301  82.1126869  92.1516462  47.2919072  81.3398369
  91.2528234  47.7732742  81.2961050  93.1162716  47.8836918  80.4536932
  93.7653302  47.0981493  80.0682572  92.5890988  48.3091001  79.5992468
  94.0249275  49.0200599  81.1100910  94.5620075  49.9102314  80.3901703
  94.0458952  49.0452443  82.4329640  93.3746021  48.5137306  82.9895679
  94.9891712  49.8031139  83.2712420  94.9239846  49.4120790  84.2870906
  95.9971161  49.5925207  82.9130038  94.8225552  51.3158127  83.3394429
  95.5036565  51.8342579  84.1645185  93.9203083  51.9258005  82.6411884
  93.2451071  51.3943832  82.0933382  93.6897620  53.4257874  82.4956762
  94.5764780  54.0306279  82.3095587  92.8097694  53.6478080  81.2528464
  93.3229646  53.2858148  80.3621895  91.8857768  53.0772259  81.3416869
  92.4872953  55.1636714  81.1042981  92.1553214  55.5376526  82.0723768
  93.4133970  55.6851149  80.8606418  91.2573748  55.6075583  79.8820785
  92.1117083  55.1192055  78.3787040  91.4789300  55.3300971  77.5171094
  93.0427217  55.6793147  78.2912874  92.3316620  54.0526923  78.4161222
  93.1231913  53.8762105  83.8265923  93.4337634  54.9653657  84.2804048
  92.0699658  53.2105520  84.3688513  91.6465413  52.3933824  83.9303407
  91.4491540  53.5781333  85.5966794  91.4818818  54.6677899  85.5925244
  89.9409133  53.0828273  85.6393284  89.4831891  53.2022697  84.6571059
  89.9062585  52.0207147  85.8794634  89.1121007  53.9178914  86.7324663
  89.6970216  54.0443581  87.6433047  88.7636352  55.2798352  86.1944720
  88.2022382  55.8344173  86.9470343  89.6791594  55.8201173  85.9526113
  88.1569831  55.1711806  85.2956537  87.8565347  53.1651610  86.9718032
  87.2515862  53.6914415  87.7112780  87.2987972  53.0838460  86.0392075
  88.0947875  52.1677657  87.3402936  92.1976248  53.2099256  86.8755976
  92.2359153  53.8923747  87.8956555  92.9386972  52.0761217  86.7385674
  92.8525518  51.4650969  85.9263977  93.9355633  51.5943147  87.7164376
  93.4823971  51.5979796  88.7081008  94.3342177  50.1259829  87.4491694
  93.4695376  49.5588363  87.1078747  95.0815023  50.0786370  86.6573871
  94.8897006  49.5137638  88.7283807  95.3593402  48.5584409  88.4964521
  95.6679037  50.1621562  89.1307886  93.8461058  49.3094377  89.7551576
  94.3991755  48.8840215  90.8273983  92.6277741  49.3274624  89.4787181
  95.1210267  52.5379239  87.7659189  95.6155145  52.7236523  88.8098847
  95.5996293  53.1461215  86.6424897  95.2702153  52.9048735  85.7071064
  96.6158025  54.1883471  86.6360276  97.4719131  53.9780893  87.2761582
  97.3552610  54.2967154  85.3144927  97.8495120  53.3519764  85.0903271
  96.6459345  54.4841926  84.5099343  98.3520599  55.3793799  85.3610809
  97.8811778  56.3095646  85.6790125  99.1247548  55.1473531  86.0929772
  98.9874428  55.5566409  83.9483810  99.6789092  56.3984067  83.9863750
  99.5789518  54.6693101  83.7237965  98.0534799  55.7770380  82.8529776
  97.5032704  56.6339772  82.9151530  97.8171620  55.0387141  81.8056226
  96.7094859  55.1614650  81.2242999  96.0201962  55.8270943  81.5743489
  96.5002215  54.5956453  80.4021701  98.7095243  54.2106420  81.3860621
  99.6019547  54.1329670  81.8727566  98.5231918  53.6324992  80.5659986
  95.9060805  55.4434379  87.2050758  96.4709984  56.0991750  88.0466847
  94.7062319  55.7208558  86.7136049  94.2725409  55.1778488  85.9663169
  93.8890757  56.8127249  87.1821267  92.8802855  56.4533340  87.3876445
  94.2897824  57.1913585  88.1219308  93.8301530  57.9095017  86.1919152
  93.1396980  58.9246655  86.4723064  94.5028968  57.7343794  85.0680322
  94.9409926  56.8400938  84.8436170  94.7189076  58.7209578  84.0305248
  93.9332071  59.4634203  84.1660426  96.0982576  59.3581892  84.1861316
  96.0934609  60.1751567  83.4653216  96.3869769  59.8839633  85.6163217
  97.3851212  60.3223468  85.6482083  95.6495554  60.6412808  85.8815025
  96.3304582  59.0590491  86.3260746  97.1396073  58.3847056  83.9633052
  98.0153515  58.8135842  84.0666890  94.5595691  58.1860494  82.6073477
  94.9504580  56.9923353  82.4500377  94.0547879  59.0559640  81.6504039
  93.8022949  60.0271750  81.8330691  93.8406952  58.6104138  80.2358342
  94.8060254  58.4706090  79.7515604  93.3396552  57.6427177  80.2338033
  93.0054938  59.6201389  79.4299088  92.3681081  60.5671070  79.8712782
  92.8346152  59.3875704  78.1032274  93.3604879  58.6581336  77.6225895
  91.9403678  60.0860089  77.2063338  91.2919439  60.6617998  77.8669693
  92.6908999  61.0757541  76.2435649  93.2947397  60.4893899  75.5515212
  91.9472926  61.6046372  75.6477285  93.6277964  62.1475158  76.9421821
  94.1971845  61.7207907  77.7684126  94.3486728  62.5792333  76.2477333
  92.6121576  63.1644346  77.4160092  92.1108102  63.6264777  76.5660281
  91.8413583  62.6825611  78.0179049  93.3238527  64.1775799  78.2060730
  93.4573041  65.0651345  77.7216987  93.8263441  64.1510053  79.4350210
  93.4866122  63.1977234  80.2782131  92.8317085  62.4710484  79.9899327
  93.8776869  63.1861271  81.2199748  94.6887248  65.0572239  79.7139551
  94.9527682  65.7452122  79.0084204  95.1108965  65.0903368  80.6416073
  91.0761394  59.1390477  76.3671349  91.7022766  58.2373144  75.8131898
  89.8279289  59.4515693  76.1876221  89.4023513  60.2955810  76.5704823
  88.8772596  58.6019805  75.3959374  89.4890359  57.9469951  74.7766685
  88.0177088  57.6481856  76.3417798  87.5563963  58.4389276  76.9332314
  86.9476491  56.8836529  75.6652749  86.4240802  56.2656593  76.3954725
  86.2435590  57.5753054  75.2023388  87.3861553  56.2454771  74.8981889
  88.7246248  56.8013721  77.4334266  89.0019546  55.8371382  77.0075404
  89.6482501  57.2995731  77.7242238  87.8585841  56.5627206  78.6989593
  88.4204710  55.9629372  79.4164995  87.6013902  57.5216401  79.1494076
  86.9457862  56.0365230  78.4220530  88.0580574  59.3756308  74.3809193
  87.3951058  60.3655188  74.6825165  88.1460272  58.9544549  73.0720904
  88.6649356  58.1132843  72.8188113  87.5635489  59.5847459  71.9360106
  86.8936117  60.3380762  72.3504025  88.5752839  60.3942498  71.0347000
  89.0300659  59.6662203  70.3622207  87.7685938  61.5204083  70.2984622
  88.4440112  62.0971235  69.6656100  86.9922308  61.0683299  69.6811813
  87.3085204  62.1797973  71.0350547  89.6760327  61.0344317  71.7542054
  90.3139684  61.5636527  71.0474316  89.2739108  61.7403980  72.4816224
  90.2616656  60.2752502  72.2729333  86.7397084  58.6053514  71.1114027
  87.2842953  57.7274308  70.3607586  85.4469667  58.8275010  71.0724882
  84.9874378  59.5765628  71.5915755  84.5438616  58.0197013  70.2784966
  84.9099824  57.0073809  70.1082700  83.2305341  57.9452921  71.0393264
  82.7428379  58.9202994  71.0513721  82.5470764  57.2529131  70.5499330
  83.5304304  57.4739305  72.4917332  84.1962778  56.4605836  72.6220611
  83.1785729  58.1457406  73.5600546  83.4609316  57.8194693  74.4840560
  82.6217285  58.9951644  73.4676289  84.3819291  58.7135779  68.9031806
  84.0410247  59.9167363  68.9066648  84.4382636  58.0287614  67.7664414
  84.5695850  57.0181741  67.7069183  84.3080636  58.7137142  66.4745306
  84.6636209  59.7410203  66.5451721  85.1581192  58.0349022  65.3675360
  84.8518925  56.9891762  65.3669530  84.8410167  58.6975893  63.9801176
  85.4395973  58.2200122  63.2039627  83.7823712  58.5727131  63.7516431
  85.0802140  59.7597065  64.0209173  86.6636363  57.9357454  65.6306656
  86.8213171  57.2294066  66.4450533  87.1372043  57.5116781  64.7457101
  87.3870211  59.2405211  65.9811705  88.4443905  59.0370934  66.1440944
  87.2753563  59.9502396  65.1606916  86.9554481  59.6624401  66.8876621
  82.8296829  58.6215182  66.1183165  82.2232120  57.5943875  65.7389610
  82.0111186  59.6522600  66.4145610  82.3820251  60.5417379  66.7463132
  80.5322202  59.6720727  66.3158849  80.2004272  58.6757394  66.6066157
  79.9176526  60.7166630  67.2981815  78.8320998  60.7106379  67.2035891
  80.1952146  60.4612146  68.3207887  80.2963462  61.7102537  67.0552087
  79.9992081  59.9064060  64.8426056  80.3596837  59.2053264  63.9076972
  78.8960345  60.6828516  64.5987278  78.3773394  61.1437200  65.3468980
  78.3304668  60.9455843  63.2616931  79.1406985  60.9375904  62.5325534
  77.2648831  59.8652695  62.8832750  77.7113377  58.8760479  62.9784631
  76.4420503  59.9127598  63.5977433  76.7453140  60.0117418  61.5711531
  76.6988082  59.1342625  61.1376450  77.5661430  62.3373290  63.3212060
  77.3098622  62.8173364  64.4648523  77.1358200  62.8757273  62.1586973
  77.5302823  62.6179500  61.2540209  76.0948135  63.8550980  62.0600285
  76.4187622  64.7345117  62.6167222  75.8185003  64.2338457  60.5475675
  74.8587525  64.7507586  60.5305308  76.7980999  65.2261788  59.9864433
  76.5456415  65.4370406  58.9468409  76.7540094  66.1484083  60.5651365
  77.8048136  64.8117378  60.0382033  75.7019395  63.1489343  59.7947974
  75.5303832  63.4114633  58.8662416  74.7701153  63.2804924  62.6363747
  74.0649854  63.9442888  63.3951910  74.5457443  62.0346010  62.4089383
  75.0807731  61.5522388  61.6862088  73.5638083  61.0822408  63.0620935
  72.5518563  61.4151048  62.8273259  73.6865259  60.0972303  62.6122618
  73.6886955  60.9392049  64.6017421  72.8676238  60.2549898  65.2526945
  74.6114657  61.7142791  65.2378530  75.3508849  62.2400313  64.7721042
  74.5857310  61.8367297  66.7008730  74.1629343  60.9309076  67.1354616
  75.6043249  61.9267640  67.0784512  73.7682565  63.0442130  67.1413369
  73.5165107  63.1336507  68.3522416  73.3828095  63.9862715  66.2151111
  73.5175818  63.8663889  65.2109704  72.7370485  65.2661325  66.5758197
  72.2639653  65.2050140  67.5550963  73.8438244  66.3702756  66.6300073
  74.6170813  66.1442480  65.8960548  73.4113695  67.3315010  66.3518678
  74.4831905  66.4787313  68.0332687  73.6739246  66.5671207  68.7583295
  74.9942162  65.5373004  68.2374367  75.4900474  67.6291948  68.3077190
  75.0515385  68.5770278  67.9946368  75.6734633  67.7015029  69.3791643
  76.8350891  67.4117045  67.5660696  77.3371719  66.5229236  67.9487593
  76.6585720  67.2460940  66.5033463  77.6975962  68.6215017  67.7666643
  78.3643186  68.7068882  66.9739699  77.0992553  69.4710515  67.8088456
  78.2264002  68.5267648  68.6566734  71.6001420  65.5993939  65.5673905
  70.5045924  65.9405901  65.9529100  71.9521773  65.4941545  64.3083060
  72.9160806  65.5645107  63.9820649  70.9903896  65.2648694  63.2591712
  70.1946521  65.9902783  63.4276045  71.5140839  65.5738469  61.8321386
  72.3568429  64.9118589  61.6328542  70.7301948  65.3142638  61.1213219
  71.9855567  67.0861808  61.5262091  71.1116938  67.6938358  61.2902942
  72.4351645  67.5112231  62.4236704  72.9874079  67.1740533  60.3698287
  74.1444704  67.5688533  60.5259067  72.6591317  66.4925213  59.2714800
  71.7013082  66.1653865  59.1419770  73.3651773  66.2985523  58.5604382
  70.3775789  63.8255070  63.3547681  71.0003879  62.9201753  63.7958039
  69.1178663  63.6592619  62.9250012  68.4025110  64.3868710  62.9457326
  68.6670162  62.3751682  62.3751724  69.1515509  61.5544209  62.9058503
  67.5937320  62.2626533  62.5261211  68.9982376  62.2933053  60.8646176
  68.5316730  63.0778610  60.0570838  69.7577242  61.3025690  60.4438806
  70.2687196  60.6709394  61.0615316  69.9315689  61.0221310  58.9763434
  70.1199061  61.9126076  58.3769691  71.1441766  60.0476863  58.8396025
  70.9400855  59.1422723  59.4110002  71.3698383  59.6235431  57.4073186
  72.2227999  58.9471904  57.3575821  70.4804954  59.1165345  57.0343985
  71.5684896  60.5035927  56.7948715  72.4128314  60.7809191  59.3825997
  73.2771434  60.1219702  59.2995574  72.5878263  61.6848481  58.7990690
  72.2602884  61.0476374  60.4278681  68.6202395  60.3385464  58.5187274
  68.3730322  59.2840782  59.1418729  67.8566417  60.9328107  57.5914462
  68.1471883  61.7721529  57.0903192  66.4948746  60.4331221  57.1879346
  65.9500214  60.1414600  58.0853348  65.6474803  61.5999180  56.4638937
  65.6763776  62.4826259  57.1041568  66.2778729  61.9081096  55.1518083
  65.7137558  62.6969842  54.6526863  67.3042421  62.2411369  55.3097323
  66.2786523  61.0130488  54.5285952  64.1377200  61.2662227  56.3107324
  63.6303638  62.0937816  55.8169704  64.0237240  60.3614315  55.7127369
  63.6984827  61.1074114  57.2958023  66.6289815  59.1675701  56.2661063
  67.6213485  58.9413753  55.6339413  65.8308613  58.2223370  56.5962678
  65.1974120  58.4573680  57.3475922  65.8765262  56.8172173  56.1304306
  65.1232534  56.2487807  56.6778135  65.6026201  56.6626747  54.5962034
  66.3408294  57.3962691  54.2717667  65.8165283  55.7011182  54.1283944
  64.2836556  57.1169327  54.0571928  63.9463230  57.2854381  52.7375631
  62.5940809  57.4000078  52.6965871  62.1014853  57.4826476  51.7279865
  62.0929641  57.3850551  53.9380485  61.1281718  57.5210092  54.2080377
  63.1297933  57.1504653  54.8109252  62.9303253  57.0315728  55.8751480
  67.1449244  56.0692025  56.5714872  67.5868655  55.0735249  56.0205833
  67.7430027  56.5099222  57.6956680  67.5171817  57.4099576  58.1194631
  68.7568801  55.7791201  58.4255220  68.7068236  54.7146301  58.1966633
  70.1124293  56.2601801  58.0048884  70.8785376  55.7128733  58.5523174
  70.2415834  56.0941195  56.9353104  70.2039010  57.3252493  58.2199105
  68.5069788  55.9187487  59.9438343  69.2715549  56.4250957  60.7571380
  67.3572425  55.4539579  60.3619528  66.7038260  54.9869756  59.7325456
  66.8637862  55.5274967  61.7136664  67.0546743  56.5773331  61.9395672
  65.3606485  55.1974210  61.8038013  65.0344482  55.2674501  62.8415562
  64.7954862  55.9049441  61.1974700  65.1882324  54.1858557  61.4361151
  67.6338098  54.7599170  62.8325239  67.8698341  55.4346022  63.8346349
  68.1135096  53.5377618  62.5745128  67.9569711  52.6078682  61.4496187
  68.3750938  53.0404882  60.5416720  66.9001382  52.4226173  61.2576492
  68.6711276  51.3001205  61.7910707  69.6131547  51.2008225  61.2518955
  68.0650623  50.4298229  61.5357806  68.8935266  51.4173788  63.3183765
  69.8534257  50.9864500  63.6026092  68.1232270  50.8695975  63.8628534
  68.8455987  52.8843581  63.6604184  68.3353212  53.0677202  64.6056682
  70.2808054  53.4463837  63.8519991  70.7428807  53.3864917  64.9150721
  70.9116209  53.7567808  62.7303367  70.5157377  53.5764131  61.8077767
  72.2176993  54.3793457  62.6800354  72.9709649  53.7458798  63.1479807
  72.6001303  54.6009481  61.1860753  72.6500024  53.6462578  60.6617775
  71.8387097  55.2007207  60.6860948  73.9361520  55.2990490  61.1300537
  75.1213568  54.6295467  61.4947909  75.0758395  53.5959702  61.8059450
  76.3960411  55.3070984  61.4573294  77.3061522  54.8018070  61.7456062
  76.4130708  56.6237055  61.0402312  77.6119106  57.2901656  61.1167766
  77.7988316  57.7270969  60.2596550  75.3146087  57.2772574  60.5841579
  75.4053642  58.2363057  60.0945184  74.0249417  56.6623029  60.7682417
  73.1256591  57.2434868  60.6280091  72.1674765  55.7261194  63.4471366
  73.0184924  55.9511990  64.2888445  71.1343876  56.5520485  63.2272696
  70.4061470  56.3669933  62.5374015  70.9484366  57.8249982  63.9710293
  71.8720465  58.4028306  63.9514512  69.8899465  58.7324402  63.2904407
  68.9019879  58.2956110  63.4325680  69.8826212  59.7037270  63.7832056
  70.1294822  58.9276684  61.8351240  69.8847148  58.1116294  61.3506313
  70.6252410  57.5077158  65.4299253  71.2030292  58.1329559  66.2618758
  69.8129507  56.5002259  65.7667420  69.3632253  55.8588295  65.1129709
  69.5248738  56.2755895  67.1783791  69.3466423  57.2411274  67.6519601
  68.2814979  55.3633821  67.2106905  68.0106646  55.1541131  68.2457914
  67.4504597  55.8625635  66.7116150  68.5035079  54.4273505  66.6982402
  70.6776998  55.7580725  68.0495331  70.8780423  56.1200602  69.2122433
  71.5162961  54.9268000  67.4487436  71.3854944  54.6264785  66.4831029
  72.7072139  54.3444373  68.0645605  72.4169440  54.1329893  69.0937904
  73.1145931  53.0555992  67.3650518  74.0148852  52.6685281  67.8415851
  72.3300449  52.3133119  67.5155168  73.3572010  53.1878175  65.9634874
  72.5031307  53.2477888  65.4875207  73.9156243  55.3018408  68.1395790
  74.4027922  55.3912498  69.2493170  74.3454949  55.9292558  67.0487363
  74.0869227  55.7052075  66.0879050  75.2828365  57.0556549  67.2290934
  76.1657198  56.5644522  67.6407766  75.6941987  57.7403484  65.9428726
  74.8094710  58.1548733  65.4587869  76.3512351  58.5767849  66.1753510
  76.3879541  56.8189523  64.9916478  76.0480579  55.7922826  65.1279926
  76.1705229  57.0918654  63.9590263  77.8476426  56.9381635  65.2784444
  78.1495282  57.9813817  65.1878744  78.0387747  56.6397191  66.3098393
  78.7082005  56.0664013  64.3207077  78.5450712  55.0199030  64.5780618
  78.3341009  56.2073262  63.3060902  80.1588899  56.3136212  64.3102791
  80.6275108  55.6041926  63.7112947  80.3467430  57.2644531  63.9324856
  80.5292963  56.2473052  65.2794557  74.8066091  58.1090209  68.2364297
  75.5931170  58.7189386  68.9371541  73.4961030  58.3507814  68.3577177
  72.9128893  57.9712972  67.6254046  72.8598449  59.2628261  69.3787466
  73.3655866  60.2250320  69.3045689  71.4032554  59.4824751  69.2345866
  71.0945769  58.7055850  68.5342727  70.8095242  59.4083092  70.1446111
  71.0421608  60.8320528  68.5815202  71.0955577  61.0734719  67.2509302
  71.4173710  60.4149682  66.5571556  70.6632877  62.2957035  67.0178758
  70.6927118  62.6893888  66.0019131  70.2374334  62.8558768  68.1777487
  70.4878953  61.8993702  69.1927398  70.2289363  62.1223567  70.2275602
  73.2152903  58.8242859  70.7733774  73.6569209  59.5951611  71.6082444
  73.0530776  57.5281558  71.0098002  72.6370447  56.9108597  70.3116784
  73.4126988  56.8163146  72.2144017  72.8623475  57.2244663  73.0624109
  73.1257823  55.7691993  72.1238343  74.9754729  56.9266037  72.4814060
  75.3703017  57.0657949  73.6632427  75.9018677  57.0068739  71.5561933
  75.6817311  56.8540444  70.5707939  77.3606343  57.3194191  71.7673057
  77.7492072  56.6906810  72.5674104  78.1568814  56.9962859  70.5112498
  77.9009429  57.6759210  69.6983927  79.6442455  57.1391821  70.7894395
  80.2073657  56.9069791  69.8859776  79.8589055  58.1624062  71.0970880
  79.9334459  56.4518039  71.5843052  77.8291384  55.5441984  70.1379251
  78.3798604  55.2663869  69.2389523  78.1152348  54.8838889  70.9568667
  76.7586720  55.4498758  69.9508721  77.5461702  58.8046727  72.2247325
  78.4753440  59.0382659  73.0526983  76.7196509  59.7394074  71.8111845
  76.0251305  59.6025383  71.0755995  76.7302618  61.1000466  72.3957589
  77.7512622  61.4827429  72.3752000  75.9002629  62.0689279  71.5784005
  74.8921076  61.6597975  71.6389749  75.8940024  63.5151022  72.1547221
  75.2812809  64.1558382  71.5206127  75.4828488  63.5034776  73.1638829
  76.9135734  63.8994373  72.1820616  76.3417588  62.1375568  70.0691608
  75.7088082  62.8485683  69.5375997  77.3801032  62.4604677  70.0072388
  76.2401413  61.1524343  69.6149973  76.2777548  61.0358223  73.7950379
  76.8657038  61.6931664  74.6156710  75.2769407  60.1804073  74.1769769
  74.7449048  59.6197336  73.5107639  74.8693518  59.9785570  75.5399449
  74.4999200  60.9239666  75.9387780  74.0343504  59.2790489  75.5564345
  75.9700205  59.4533052  76.4617920  76.3813044  60.1064391  77.4476361
  76.7027570  58.4238901  76.0598270  76.5810394  57.9928217  75.1432956
  77.7571157  57.7840279  76.8537294  77.4284899  57.5763960  77.8726024
  78.1200071  56.4498380  76.2226097  77.2507796  55.7961988  76.2880340
  78.3129137  56.6180951  75.1626401  79.2747147  55.7332745  76.7883871
  79.1951712  55.0741570  78.0227983  78.3314774  55.2135200  78.6565339
  80.2820371  54.1982829  78.4480101  80.2023958  53.6622825  79.3825810
  81.4105317  54.0484858  77.6686252  82.1938622  53.3652356  77.9599589
  81.5232487  54.8190853  76.4613487  82.4552720  54.8373806  75.9170999
  80.4228663  55.5468568  75.9910708  80.4527254  55.9723862  75.0000031
  78.9636429  58.7612205  76.9094128  79.5283191  58.8835092  77.9687089
  79.2655318  59.5381575  75.8294267  78.7736307  59.5055206  74.9365677
  80.3559853  60.4976832  75.8962802  81.2569395  60.0029188  76.2579759
  80.4985899  61.0537933  74.4845141  79.5096386  61.4093642  74.1937879
  81.4520260  62.2600911  74.3858870  81.5030508  62.6007251  73.3514858
  81.0813346  63.0686833  75.0164688  82.4458373  61.9663158  74.7201985
  80.9305493  60.0681287  73.6399963  80.1582410  59.5712146  73.2959027
  80.0994170  61.6544439  76.8900365  81.0541002  62.1001051  77.6020261
  78.8608265  62.0810658  77.0732227  78.0824178  61.8233433  76.4670602
  78.4954086  62.9521697  78.1516488  79.2738562  63.7141900  78.1981822
  77.2122348  63.7371242  77.8887049  76.4131054  63.0392750  77.6379746
  76.9138060  64.2486669  78.8035149  77.3594209  64.7991818  76.7231544
  78.2163822  65.4413357  76.9315230  77.5720818  64.2776919  75.7900704
  76.1095082  65.6747266  76.5355171  75.2152063  65.0536509  76.5047755
  75.9965744  66.3563015  77.3789782  76.2456760  66.4585870  75.2448308
  77.2318586  66.9204318  75.2062653  76.1803000  65.7750981  74.3991412
  75.2263720  67.4864321  75.1140645  75.3595164  67.9951576  74.2172229
  74.2849550  67.0452361  75.1245111  75.3039634  68.1550843  75.9055725
  78.5319048  62.2545899  79.5191518  79.0715641  62.8048447  80.4988601
  77.8818042  61.1302239  79.6974330  77.5332363  60.5767167  78.9146091
  77.5738734  60.5313805  80.9885214  77.2071073  61.3089781  81.6583196
  76.5214188  59.4590042  80.8074319  76.2894135  59.0092557  81.7729193
  75.6178410  59.9026996  80.3885518  76.8957820  58.6907988  80.1306287
  78.8669574  59.8734229  81.6036480  79.1528863  59.9815743  82.7703737
  79.7282700  59.2762316  80.7486303  79.5509402  59.1680678  79.7500569
  81.0191741  58.7186877  81.1979547  80.9438332  58.2622181  82.1850075
  81.4051932  57.5787460  80.3013303  80.6114808  56.8306905  80.2979359
  81.5090655  57.9386915  79.2776161  82.7696101  56.9057825  80.7689901
  83.3403773  57.6670598  81.2996375  82.4755360  55.6966546  81.5953250
  83.4116190  55.2386130  81.9134500  81.8962395  55.9870831  82.4709458
  81.9045178  54.9813885  81.0026138  83.5094400  56.3252103  79.5508323
  84.4421523  55.8657950  79.8768789  82.8831312  55.5738936  79.0702341
  83.7265963  57.1237259  78.8429976  82.0561982  59.8297758  81.4617503
  82.8347371  59.8021674  82.4196730  81.9772842  60.9243278  80.7173932
  81.3784337  60.9853359  79.8944873  82.7376111  62.1804531  80.9794932
  83.8036845  61.9537227  80.9842835  82.5629548  62.8763563  80.1601124
  82.3766259  62.8579838  82.2809861  83.3405125  63.1740594  82.9615453
  81.1352118  63.0012218  82.7001375  80.3321095  62.6971392  82.1486464
  80.7641758  63.5935450  83.9631382  81.4761142  64.4082794  84.0995812
  79.3920344  64.2652042  83.9320281  78.6520179  63.4871789  83.7468300
  79.1988752  64.6594509  84.9293605  79.1244318  65.4112124  82.9191233
  79.0528010  64.9127741  81.9518806  77.8151401  66.1547697  83.3253752
  77.6202084  66.9607450  82.6184535  76.9801579  65.4536032  83.3148232
  77.9283630  66.5699674  84.3271883  80.1968860  66.4104464  82.7663082
  79.8954920  67.1589674  82.0339156  80.3815093  66.8956656  83.7253080
  81.1076002  65.9180062  82.4276516  81.0250447  62.7492405  85.1726862
  81.3350456  63.2740638  86.2381049  81.1075102  61.4613358  84.9485996
  80.9687204  61.0597933  84.0215920  81.4104731  60.4206634  85.9930484
  81.0204519  60.7372874  86.9603135  80.6725208  59.1029152  85.6126353
  79.6014510  59.2944621  85.5415490  81.0031181  58.7704113  84.6284404
  80.9338348  57.9530473  86.6752146  82.0029578  57.8421882  86.8556566
  80.4733049  58.2085330  87.6296486  80.3497816  56.6409735  86.1388403
  79.1530451  56.6824305  85.7203812  80.9914055  55.5253481  86.2009823
  82.9243498  60.2815779  86.2843707  83.3234081  59.8028512  87.3439433
  83.7169215  60.7830701  85.3787909  83.3632127  61.2591593  84.5488733
  85.1703603  60.7352913  85.4282054  85.4434292  60.2630087  86.3719153
  85.6656963  59.9099048  84.2617554  85.3572746  60.4068566  83.3416168
  86.7558489  59.9218799  84.2798074  85.2085120  58.4509945  84.1871487
  84.1263971  58.4037723  84.3105677  85.7588031  57.9319003  82.8141702
  85.4748112  56.8876442  82.6796452  85.3399562  58.5294134  82.0046059
  86.8458052  58.0166680  82.8023507  85.8491239  57.5582744  85.2835233
  85.4856665  56.5364538  85.1784072  86.9336319  57.5709151  85.1755765
  85.5783183  57.9406978  86.2677319  85.8521170  62.0801486  85.4978000
  87.0939494  62.1128174  85.5016741  85.1833018  63.2002465  85.6222984
  84.1700109  63.2023653  85.7320534  85.7246795  64.5308685  85.6269154
  86.4402686  64.6183892  84.8084239  84.5650129  65.5543020  85.3298725
  84.9658414  66.5676481  85.3302528  84.1288226  65.3375108  84.3543062
  83.7971854  65.4664229  86.0977971  86.6747068  64.8614731  86.7734465
  87.7673966  65.2826449  86.5264802  86.3670408  64.4718170  88.0378023
  85.4527212  64.0757332  88.2541800  87.2230718  64.5426331  89.2371408
  87.6522040  65.5426956  89.2952312  86.4666219  64.5158607  90.6105351
  85.4995056  65.0023653  90.4876350  86.2688037  63.4791168  90.8803202
  87.2177867  65.1941475  91.7685892  86.5155723  65.4054169  92.5746470
  87.9610259  64.5023370  92.1658494  87.9074850  66.4844714  91.3599799
  88.7268759  66.2594629  90.6771411  87.2046493  67.1171908  90.8176755
  88.4197406  67.2028199  92.5109324  89.2469105  66.7942878  92.9450563
  87.9781856  68.2955086  93.0732681  86.8401222  68.7719916  92.7658128
  86.2587590  68.3002956  92.0723268  86.5070245  69.6268326  93.2133815
  88.6315388  68.9582046  93.9830003  89.5447175  68.6297223  94.2966769
  88.2296268  69.8068590  94.3830472  88.3865999  63.5604127  89.0794304
  89.4104038  63.9001659  89.5754922  88.2201619  62.4442512  88.3434441
  87.3422321  62.1981970  87.8868189  89.3237854  61.4429931  88.1233638
  89.9558880  61.3112720  89.0024388  88.6258257  60.0882051  87.8007576
  88.0623797  60.3082742  86.8937559  89.5357963  58.8808153  87.4948502
  88.9202325  58.0055352  87.2876741  90.1544089  59.1041961  86.6255790
  90.1749425  58.6806667  88.3542004  87.8736776  59.6965160  88.9023941
  87.4284100  58.8448849  88.7079045  90.2718296  61.9250596  87.0548578
  91.4451124  61.5257149  86.9581866  89.9033677  62.9001485  86.2435863
  88.9757555  63.3227448  86.2859774  90.7596801  63.4989141  85.1913777
  90.4020498  64.5139603  85.0160128  91.7679171  63.5828759  85.5978326
  90.8666418  62.8245453  83.8628843  91.3641683  63.4148941  82.9229116
  90.2618092  61.6025175  83.7190631  89.9215001  61.0277143  84.4897875
  90.0570851  61.0078178  82.3278100  90.9304219  61.1520201  81.6912988
  89.7664393  59.4924990  82.5657492  88.8774419  59.4963636  83.1977916
  89.6212050  58.8127777  81.1933980  89.4156000  57.7513815  81.3328926
  88.7980424  59.2716497  80.6462483  90.5447593  58.9328102  80.6273356
  90.8456207  58.6631179  83.3244747  91.4984381  58.1752316  82.6011695
  91.4679509  59.3374391  83.9122264  90.2538766  57.6349253  84.2208947
  91.0503058  57.0877519  84.7244419  89.6222544  58.1210770  84.9652891
  89.6527517  56.9425774  83.6319709  88.8946621  61.6895732  81.6100659
  87.7582870  61.8300533  82.1188791  89.1874392  62.1589054  80.3337502
  90.0762692  61.9673723  79.8735987  88.2780052  62.9685645  79.5059821
  87.4780524  63.3202005  80.1576980  88.9486283  64.3050084  78.9695015
  88.0680450  64.9138135  78.7632431  89.8777538  65.0604431  79.9270683
  90.2640363  65.9512027  79.4304003  89.3229803  65.3538265  80.8186857
  90.7083330  64.4160756  80.2124272  89.8218961  64.0243681  77.8288239
  90.2248308  64.8593154  77.5123550  87.5815125  62.1255122  78.4277045
  88.2580282  61.2402350  77.7506041  86.2720904  62.3112367  78.2923121
  85.7136905  62.9750099  78.8275053  85.5116950  61.4867753  77.2718690
  86.1595168  60.8329579  76.6878331  84.5440565  60.5494987  78.0097181
  83.7287552  61.1547065  78.4067602  84.0494885  59.4924196  77.0577574
  83.3624771  58.8265360  77.5793235  83.5323058  59.9659733  76.2237370
  84.8952616  58.9177764  76.6804960  85.2924744  59.7866334  79.1651402
  84.5919381  59.1272762  79.6777911  86.1058446  59.1958247  78.7437684
  85.6965213  60.5075663  79.8748703  84.8699114  62.4286465  76.2822360
  84.0210164  63.2298000  76.6855800  85.3098582  62.4434896  75.0346731
  86.0068369  61.7722889  74.7131870  84.9213391  63.3217041  74.0178023
  84.0369432  63.8974639  74.2917194  86.0565227  64.4140944  73.7906843
  87.0149952  63.9251849  73.6133370  85.8329028  65.0070828  72.9038417
  86.1496384  65.3233280  75.0243750  85.1412027  65.8740981  75.4451786
  87.3380148  65.4142058  75.5717978  87.4712063  65.9768059  76.4117473
  88.1299027  64.9224239  75.1566893  84.4826674  62.4896347  72.7357927
  84.7816513  61.3073618  72.5792318  83.8363902  63.1802240  71.7875262
  83.5242830  64.1452938  71.8973051  83.5167831  62.5698232  70.4567659
  84.1619700  61.7184390  70.2375222  82.0947738  62.0024301  70.4738692
  81.8679754  61.5603976  69.5039075  82.0152930  61.2387153  71.2483397
  81.3850741  62.8030823  70.6816079  83.7758514  63.5807989  69.3913153
  83.7065414  64.8027663  69.6133531  83.9502070  63.0755589  68.1773797
  83.9378450  62.0701319  68.0053513  84.1792215  63.8618796  66.9400079
  83.9692011  64.9248443  67.0634926  85.6410151  63.7986246  66.5527558
  85.8301750  62.7386425  66.3848082  85.9404885  64.6014343  65.2444568
  87.0012903  64.5258976  65.0058510  85.3537928  64.1896065  64.4227470
  85.6730216  65.6478427  65.3903643  86.5963077  64.2923050  67.6634041
  87.6272315  64.2186704  67.3157173  86.3684069  65.3292774  67.9058077
  86.4682464  63.6741668  68.5535353  83.2175504  63.2917085  65.8853370
  83.1962090  62.0670634  65.6530444  82.4777104  64.1710245  65.2372459
  82.7842710  65.1418860  65.1820688  81.2244043  63.9990616  64.5420958
  80.9923734  62.9343087  64.5076754  80.1367762  64.6677461  65.2402472
  80.2011322  65.7384415  65.0488273  79.1879105  64.3259331  64.8279769
  80.1330259  64.3863603  67.0581685  79.1339452  65.0211270  67.5934581
  81.3471229  64.5315127  63.1344289  81.0451162  65.7388595  62.8575234
  81.9992074  63.7281385  62.2538537  82.4807265  62.3870809  62.5640114
  81.6734692  61.7864643  62.9828637  83.2672893  62.4351552  63.3170519
  82.9989190  61.7545321  61.3245872  82.3197926  60.9878028  60.9496240
  83.9626799  61.2729559  61.4918545  83.1208284  62.9838837  60.3111018
  82.9004101  62.6833442  59.2870931  84.1258378  63.4063610  60.3108346
  82.1165237  63.9548632  60.8279884  82.4398447  64.9705214  60.6003748
  80.7133368  63.7407168  60.1619809  79.8117238  63.0583166  60.6742005
  80.6007161  64.1919003  58.9117466  81.2791143  64.8157533  58.4746625
  79.4400510  63.8176848  58.0139157  78.9590201  62.9348018  58.4345199
  78.7105111  64.6261824  58.0492020  79.7589469  63.5302386  56.5465419
  78.8830059  62.9833259  55.8575695  80.9323091  63.9189152  56.0525654
  81.7325642  64.1481315  56.6426302  81.2061712  64.0592395  54.6225323
  80.6815081  63.3347136  54.0007271  80.7268738  65.5263926  54.2049083
  81.0236466  66.2104646  54.9996947  81.2810642  65.8140812  53.3123069
  79.2441301  65.7600174  53.9237860  78.9147571  66.1099185  52.5963292
  79.6884747  66.1205659  51.8430187  77.6086232  66.4403239  52.2405041
  77.3449504  66.6666162  51.2179937  76.6571679  66.4687320  53.2557000
  75.6097717  66.5617781  53.0119836  77.0656251  66.3747638  54.6099344
  76.3552866  66.6132797  55.3874680  78.3386764  65.9884698  54.9657241
  78.6244176  65.8669125  56.0001325  82.6861831  63.8524747  54.4292158
  83.3507523  64.5273680  53.6224459  83.3645159  62.9377249  55.1101295
  82.9862247  62.4459650  55.9197404  84.7556079  62.5345420  54.7540273
  85.2860424  63.4808838  54.6436751  85.4841901  61.7200763  55.8271757
  84.9728641  60.7611504  55.9136845  86.8963886  61.4799422  55.4474810
  87.3895684  60.8990143  56.2274216  86.9325674  60.9282085  54.5082862
  87.4083801  62.4354362  55.3268287  85.4399036  62.4362800  57.1683841
  85.9630098  61.8397684  57.9172031  85.9218416  63.4089725  57.0773121
  84.4020313  62.5724559  57.4744741  84.7742921  61.6977183  53.4209002
  83.9507386  60.8099114  53.2404519  85.6092636  61.9764827  52.4659583
  86.1809540  62.8209257  52.5004115  85.8677340  61.2112507  51.2763100
  84.9313300  60.9810014  50.7677524  86.7744598  62.1007460  50.4136186
  86.3366820  63.0981320  50.3651964  87.7388671  62.2001805  50.9119131
  87.0148397  61.5990796  48.9741546  87.8991622  62.0897985  48.5700474
  87.2275724  60.5294391  49.0024035  85.8271061  61.8495906  48.0304866
  86.0353452  62.4900318  46.9715623  84.8232393  61.1157178  48.1345350
  86.4157373  59.7878382  51.5083234  87.6106685  59.5878689  51.6940240
  85.5039274  58.8557290  51.6598361  84.5112303  59.0868022  51.6496546
  85.7308423  57.3711135  51.8632753  86.7876097  57.2159678  51.6447474
  85.3452554  56.9987769  53.3779776  85.6995428  55.9866276  53.5728729
  86.0285838  57.9077651  54.3557955  85.7457999  57.6291810  55.3705099
  87.1086543  57.8191510  54.2420364  85.7276563  58.9386940  54.1651487
  83.9653669  57.0055934  53.5572604  83.7393849  56.5288569  54.3830325
  85.0401711  56.4296878  50.9085200  84.3873683  56.8976123  49.9973860
  85.2397967  55.1122928  50.9728096  86.5335449  54.4401645  51.4186236
  86.5954525  54.4187006  52.5069377  87.3963340  55.0015543  51.0617912
  86.5562087  53.0440079  50.8680538  86.9724849  52.3222984  51.5704095
  87.1367719  52.9661383  49.9490382  85.0456293  52.8414649  50.6350338
  84.5590558  52.5179930  51.5539888  84.8765538  52.0599772  49.8930922
  84.4551273  54.1731191  50.1546753  84.5216444  54.3285808  49.0780936
  82.9405085  54.2978166  50.4192680  82.1104597  54.0927628  49.5533454
  82.4722458  54.6201481  51.6253880  83.0715034  54.6996794  52.4475894
  81.0225511  54.9024140  51.9141270  80.3658188  54.1140682  51.5464591
  80.8217690  54.9561293  53.4207690  81.1518193  54.0285452  53.8866279
  81.4107154  55.7622242  53.8606315  79.2935796  55.1893742  53.6678603
  78.9071228  55.7237886  52.8005429  78.8174817  54.2077665  53.6757974
  78.7187283  56.0671712  55.1286918  79.0728707  57.7202204  54.7437134
  78.7638725  58.3615353  55.5702371  80.1442986  57.8342016  54.5775857
  78.5333022  58.0072424  53.8413132  80.6219258  56.2153299  51.1694624
  79.5813552  56.2719035  50.6034508  81.5346739  57.1839330  51.0282116
  82.4662567  57.1627696  51.4411325  81.2387778  58.3678533  50.2461578
  80.3680455  58.8308408  50.7083133  82.3623971  59.4020064  50.2840147
  82.0831628  60.2652974  49.6804273  82.5316096  59.7181631  51.3136855
  83.2766240  58.9611850  49.8856156  80.8955423  57.9924625  48.7827436
  79.9849463  58.4873783  48.1248588  81.7476578  57.1709564  48.2643848
  82.5390199  56.8017219  48.7925912  81.6945950  56.6608330  46.8674985
  81.5898317  57.5194749  46.2037843  82.9897072  55.9533507  46.4586914
  82.9031779  55.5992168  45.4323699  83.8247871  56.6510372  46.5330625
  83.1657305  55.1061523  47.1213848  80.4729285  55.7446979  46.6824019
  79.7877998  55.8620369  45.6914190  80.0536792  54.9908678  47.7391801
  80.6467056  54.8863744  48.5624188  78.8011026  54.2502831  47.9021131
  78.5463770  53.7624253  46.9610496  79.0534598  53.1641734  49.0199072
  79.2125084  53.6460087  49.9846063  78.1794136  52.5211628  49.1247627
  80.1957152  52.3892199  48.6613537  81.0098095  52.8703839  48.9167294
  77.5367348  55.1141892  48.1011768  76.4605458  54.6497529  47.7013279
  77.5341171  56.3055463  48.6457191  78.3615333  56.6921324  49.1019368
  76.3690540  57.2421427  48.6804942  75.4211631  56.7692290  48.9404625
  76.5467607  58.2282556  49.7963718  77.5750273  58.5774320  49.6907856
  75.5986383  59.4636274  49.6864337  75.7791347  60.1358754  50.5251289
  75.7922978  59.9881228  48.7511703  74.5619025  59.1289651  49.7073640
  76.3681614  57.5776624  51.1893146  76.5070917  58.3318657  51.9641931
  75.3648090  57.1567846  51.2683263  77.1050582  56.7845669  51.3181309
  76.1458591  57.7816106  47.2321381  75.0144188  57.7074493  46.7734443
  77.1959410  58.2132077  46.5590839  78.1330492  58.2900389  46.9554970
  77.0950053  58.6413783  45.0995200  76.3613270  59.4415253  45.0109146
  78.4871306  59.1582693  44.6342621  79.2434112  58.4008490  44.8449230
  78.4758043  59.3053458  43.5546630  78.8787455  60.4726692  45.3219377
  78.0509678  61.1742868  45.2254399  79.0122188  60.2816587  46.3863088
  80.1459028  61.1384599  44.7848893  79.9671487  61.4080586  43.7436604
  80.2960003  62.0675924  45.3340465  81.4050317  60.3659346  44.8448471
  81.5424562  59.6426684  44.1386414  82.3841547  60.5354328  45.7501104
  82.2721036  61.1392120  46.8675205  81.3770531  61.5461821  47.1386900
  83.0769456  61.2151080  47.4892528  83.6347778  60.2733487  45.4859518
  83.9007800  59.9276714  44.5646452  84.3475021  60.4165246  46.2013418
  76.6213695  57.5454180  44.2471790  75.8286998  57.7104195  43.3111073
  77.1227235  56.3668928  44.4470199  77.7763677  56.1624684  45.2027288
  76.8062016  55.1925412  43.6072900  76.9811230  55.3438401  42.5407666
  77.7054550  54.0828064  44.1701488  78.6852690  54.1829824  43.7038590
  77.8388126  54.2750908  45.2345338  77.2599182  52.6208658  44.0116066
  76.8472243  52.2469400  44.9494618  76.4695077  52.5456674  43.2648493
  78.4601250  51.7854511  43.5940102  78.9312626  50.9459062  44.3727468
  78.9088065  52.0175606  42.4118232  75.2875435  54.8483619  43.7734591
  74.5173665  54.8364141  42.7902701  74.7462663  54.6550039  45.0272377
  75.4145930  54.5856393  45.7818117  73.3407507  54.5195204  45.3411086
  72.9652466  53.5768730  44.9436460  73.1252758  54.5337301  46.8192476
  73.5983949  53.6783315  47.3009358  73.5768881  55.4533147  47.1908135
  71.6351193  54.5443142  47.2918420  70.8214264  55.6914889  47.5474829
  69.6600730  55.1610364  47.9957277  68.8701786  55.8541934  48.2829998
  69.6992528  53.8241923  48.0022604  68.9420431  53.2110080  48.2708187
  70.9537175  53.4033027  47.5778831  71.1873970  52.3386802  47.5376480
  72.5158214  55.6993581  44.6710514  71.5597392  55.5144307  43.8807232
  72.8954450  56.9468416  44.9509386  73.6759111  57.1857722  45.5625446
  72.1778593  58.1213420  44.3682992  71.1433488  58.0916610  44.7111883
  72.9772342  59.3848559  44.8068494  73.0581022  59.3822294  45.8938740
  73.9896383  59.3079354  44.4118315  72.3895830  60.7093374  44.3706431
  72.5265715  61.2863054  43.0739700  73.0485441  60.7173257  42.3193042
  72.0255374  62.5477438  42.7189798  72.2225753  62.9697254  41.7441503
  71.2395575  63.2656308  43.6948963  70.7887282  64.5306736  43.3583588
  70.2713238  64.9031772  44.1033694  71.2616153  62.7995829  44.9396171
  70.9119531  63.4500705  45.7272010  71.7256382  61.4704693  45.3143367
  71.5538503  61.0878508  46.3095130  72.1747498  58.1273294  42.7645500
  71.1700910  58.4942841  42.1749816  73.2542940  57.6546155  42.0355893
  74.1497545  57.4387285  42.4725921  73.2578847  57.4118423  40.6079260
  72.7807338  58.3228192  40.2444909  74.6465877  57.2223253  40.0126603
  75.0315834  56.2308363  40.2474323  74.6113907  57.3028221  38.9262551
  75.5102329  58.2547971  40.5755883  75.7403574  58.0213184  41.4992611
  72.4694028  56.1522115  40.1582734  72.2334201  55.9775590  38.9437044
  72.0216882  55.3214133  41.0835538  72.3461626  55.3663843  42.0492013
  71.0716830  54.2989312  40.8794714  71.2801249  53.8716513  39.8988197
  71.1989856  53.1316828  41.8239454  71.3227591  53.5265492  42.8327817
  70.2585405  52.5821771  41.8097126  72.3704909  52.1036399  41.5546345
  72.5384138  51.1485052  42.3981542  73.0013757  52.2905431  40.4787458
  69.6388321  54.8991845  40.8823550  68.8527360  54.6909304  39.9257630
  69.2796349  55.6348575  41.9396916  69.9391223  55.7854145  42.7028868
  68.0278644  56.3007425  42.2059709  67.2529180  55.5357038  42.1838840
  67.8387004  56.8438342  43.6294703  68.6741015  57.5016473  43.8689989
  66.5289591  57.7311068  43.7198635  66.4126202  58.1066541  44.7360370
  66.6110652  58.5712617  43.0304578  65.6623507  57.1272462  43.4544462
  67.8936300  55.7061689  44.6848675  68.8863980  55.2560460  44.6679521
  67.7573015  56.1372767  45.6759122  66.8154820  54.5705449  44.4707693
  66.9216498  53.8154383  45.2499844  65.8160274  55.0038681  44.5192926
  66.9623089  54.1077879  43.4943571  67.7456749  57.3343253  41.0764739
  66.8285249  57.2189661  40.3130073  68.7147032  58.2175281  40.7943923
  69.5973117  58.2219636  41.3062941  68.6700988  59.2519901  39.7759877
  67.6365959  59.2742161  39.4309723  69.0292702  60.6074320  40.3938566
  70.0463700  60.5292610  40.7769784  69.0494574  61.3369867  39.5839409
  68.1741377  61.1871360  41.4999360  68.3953357  61.0233480  42.7737452
  69.1055681  60.3388285  43.2125071  67.5739448  61.8686669  43.4527120
  67.6940651  62.0522254  44.4493576  66.5808051  62.4573600  42.7292578
  65.4603363  63.2626732  43.0730590  65.2868117  63.5454727  44.1005743
  64.5981140  63.6780450  42.0839013  63.6936553  64.2208152  42.3145266
  64.9560157  63.3564893  40.7274422  64.2849068  63.6484299  39.9325173
  66.1493128  62.6754833  40.3917494  66.4416261  62.5851645  39.3549927
  66.9771519  62.1027638  41.4212992  69.4250684  58.9587067  38.4436680
  70.4290328  58.2716578  38.4851112  68.9047237  59.3222721  37.2903005
  68.0075939  59.8074769  37.2608307  69.4393237  59.1329023  35.9526717
  69.9686998  58.1872881  35.8382306  68.2547475  59.0572858  34.9628852
  67.5916973  59.9012066  35.1563180  68.6432551  59.1813523  33.9527296
  67.4320946  57.7852030  35.0045118  68.0746948  56.9611005  34.6959876
  67.1514690  57.6004630  36.0414666  66.1500024  57.7307760  34.1513658
  65.1021954  57.3065889  34.7567375  66.2431201  58.1656033  32.9792735
  70.5029830  60.1659635  35.6699360  70.3968463  61.2099753  35.0448501
  71.6881266  59.9462554  36.3353246  71.7972270  59.0908646  36.8807653
  72.9858297  60.8018916  36.4274087  73.0075969  61.3857927  35.5075724
  72.9267252  61.8333625  37.6940248  73.7506244  62.5074247  37.4636421
  71.6866210  62.7204904  37.8213457  71.7803805  63.3527649  38.7038111
  71.5947848  63.3466211  36.9337109  70.7998054  62.0937589  37.9157639
  73.1418207  61.0883689  39.0717369  73.0941510  61.8106121  39.8869015
  72.3615931  60.3395089  39.2052274  74.1163024  60.6020901  39.0735927
  74.2493421  60.0265245  36.3970907  74.2438749  58.8768545  36.8311402
  75.3320479  60.7051175  36.0476130  75.2524148  61.6071444  35.5790992
  76.7381918  60.3245386  36.2491993  76.8638025  59.3005189  35.8970963
  77.5797570  61.3676696  35.5048428  77.3126321  61.3851438  34.4474313
  77.3833230  62.3641263  35.8987828  78.9450130  61.0378399  35.6604649
  79.4863345  61.5947296  35.0633092  77.1831076  60.3778342  37.7300715
  76.8604257  61.2715440  38.4627468  78.0122742  59.3993608  38.2260326
  78.2334310  58.5442796  37.7141275  78.6626609  59.4850861  39.5383936
  77.8347308  59.5453146  40.2445701  79.5121983  58.2182421  39.9134891
  79.9961395  58.4559725  40.8609949  78.6245827  57.0258000  40.0718128
  79.2276970  56.1559664  40.3323769  77.8996846  57.2148634  40.8636106
  78.0998716  56.8364582  39.1355479  80.5914042  57.9202135  38.9659880
  81.0756033  57.1219272  39.2646068  79.5443327  60.7391760  39.6689821
  79.7286478  61.1505610  40.7887501  80.1671285  61.2600133  38.5783782
  80.2364010  60.7447266  37.7012431  80.8054056  62.5810455  38.5059204
  81.4968350  62.6775781  39.3435270  81.5561844  62.6684710  37.1550214
  81.9858124  61.6923998  36.9312520  80.8327449  62.8870498  36.3692915
  82.6643745  63.7111541  37.0999312  82.9697967  63.8008106  36.0560298
  82.2222265  64.6658258  37.3853554  83.9048329  63.5417608  37.9069024
  84.4026396  64.5125710  38.5567040  84.2448077  62.3687733  38.2296541
  79.8146952  63.7485017  38.6682959  80.1771203  64.8230439  39.1297719
  78.5233639  63.5630765  38.2379077  78.2302194  62.7349185  37.7181051
  77.3930113  64.5493686  38.4775987  77.8049201  65.5544532  38.3976922
  76.2714573  64.5405463  37.3754835  76.7185205  64.8225486  36.4221744
  75.9001100  63.5218073  37.2645148  75.1047155  65.4503421  37.6470199
  74.3874624  65.3425459  36.8328283  74.6080375  65.1120121  38.5570791
  75.4471825  66.9560273  37.8053946  76.5678681  67.3371277  37.3707543
  74.6017546  67.7376643  38.3514973  76.8320642  64.3205839  39.9203588
  76.6828791  65.2640627  40.6461119  76.6364094  63.1002677  40.4452862
  76.6644776  62.2500297  39.8823577  76.3694620  62.8479443  41.8391477
  75.4288176  63.3507841  42.0633577  76.2757154  61.3221140  42.0641154
  76.0740514  61.1213991  43.1167502  75.4698793  60.9130273  41.4553820
  77.2178758  60.8534123  41.7808267  77.4280771  63.4503964  42.8288201
  77.1325515  63.6997777  43.9922764  78.6489914  63.6371465  42.3983299
  78.9476090  63.3984654  41.4521429  79.7097037  64.2011965  43.2145928
  79.7054278  63.6442376  44.1508355  81.0955686  64.1642344  42.4160835
  81.2989689  63.1456144  42.0846355  81.0191463  64.7814604  41.5210921
  82.2451310  64.6589294  43.2821113  82.8437012  65.9360029  43.2492639
  82.4427447  66.6971026  42.5953511  83.9564755  66.2314454  44.0587756
  84.3568496  67.2344212  44.0483278  84.5597396  65.2768451  44.8715097
  85.4055136  65.5162749  45.4983674  84.0075589  63.9812671  44.8337836
  84.4411386  63.2034606  45.4441463  82.9458946  63.6931313  44.0465290
  82.6114964  62.6677797  43.9976009  79.5005334  65.7615553  43.3719210
  79.7463125  66.3444712  44.4347299  78.9696625  66.4002802  42.3299557
  78.7765630  65.9284580  41.4466770  78.6019259  67.8230666  42.3043098
  79.3702163  68.4781607  42.7178004  78.3731018  68.2228325  40.7424827
  78.9561060  67.5613090  40.1025156  77.3251480  68.0854614  40.4747327
  78.7890617  69.6986560  40.4937050  79.1444142  70.4002977  41.4603743
  78.7518495  70.1731571  39.3311053  77.3227471  68.0027606  43.1722070
  77.2563135  68.9088444  43.9635481  76.3366873  67.1250344  43.0124731
  76.4214764  66.3655050  42.3348944  75.0494930  67.0731271  43.7123299
  74.4766553  67.9686309  43.4716246  74.2515292  65.8322259  43.2603755
  74.8240504  64.9310381  43.4769854  73.3243626  65.7655375  43.8313736
  73.9199018  65.8891689  41.7241210  74.7729116  66.2537962  41.1502568
  73.6752931  64.9005961  41.3365203  72.7345433  66.8343507  41.6060714
  71.8639621  66.4133047  42.1086464  72.9580152  67.7820859  42.0960075
  72.4423387  67.0547662  40.1697249  73.2645068  67.3544167  39.6464551
  71.4277279  66.9611764  39.4513748  70.2942017  66.6541029  39.9860457
  70.2311931  66.4908128  40.9905552  69.4607601  66.5750713  39.4036101
  71.4933197  67.0451530  38.1436134  72.3940173  67.1923521  37.6864021
  70.6446167  66.9634208  37.5842602  75.2942160  67.0152176  45.2780917
  74.6744147  67.7780429  46.0797836  76.1708447  66.1355318  45.6816062
  76.6850592  65.4828301  45.0896409  76.4579284  66.0702544  47.1732244
  75.5738576  66.3715049  47.7349655  76.7640864  64.6095915  47.5392576
  77.6892517  64.4043464  47.0020559  76.9637325  64.4072008  49.0799738
  77.1779701  63.3587260  49.2859831  77.7966618  65.0214111  49.4232410
  76.0554962  64.7023091  49.6061297  75.6605823  63.5795694  47.0680886
  75.4839731  63.7420770  46.0046581  76.0732821  62.5771489  47.1736399
  74.3115492  63.6070962  47.7771195  73.6592636  62.8474160  47.3476413
  74.4540938  63.4062633  48.8375879  73.8556109  64.5896763  47.6517494
  77.4864710  67.1119548  47.6511307  77.2779239  67.6941942  48.6883999
  78.5514541  67.4875870  46.8883665  78.7963336  67.0570041  45.9966214
  79.4591334  68.5835608  47.3156718  79.7476868  68.2837014  48.3226313
  80.6974601  68.7303777  46.3981384  81.1109873  69.6940762  46.6990397
  81.6955829  67.5464895  46.6072047  82.5559973  67.6761672  45.9500526
  82.0305550  67.5312907  47.6438901  81.1981114  66.6059935  46.3725681
  80.4215826  68.7822568  44.9655194  80.4039703  67.8724743  44.6028327
  78.7802011  69.9849151  47.3457748  78.8555425  70.6354230  48.3773218
  77.8494072  70.3025294  46.3584584  77.7860165  69.8224477  45.4610236
  76.8519925  71.3929924  46.5445215  77.3704036  72.3499878  46.5851624
  75.8992074  71.3257150  45.3763300  75.1494073  72.1098444  45.4727450
  76.4519296  71.4637286  44.4470511  75.4072226  70.3530049  45.3644066
  76.0898259  71.2751861  47.8580396  75.7055970  72.3190119  48.3183894
  75.7945196  70.1046340  48.5380447  76.0418332  69.1705756  48.2124254
  75.0692328  70.1433402  49.8418801  74.3458598  70.9330587  49.6376934
  74.5139259  68.7081437  50.2141320  75.2781810  67.9626854  49.9909551
  74.3323765  68.6647021  51.2884586  73.2018885  68.3320613  49.4611215
  72.5362906  69.1947640  49.4168765  73.4284683  68.0516208  48.4323530
  72.5003758  67.1532160  50.1938203  73.2490720  66.3982602  50.4375328
  72.0990214  67.5185571  51.1384533  71.3823972  66.4919402  49.4153557
  71.0942142  66.9550995  48.5535135  70.7074686  65.3276390  49.7432858
  69.9866794  64.7695040  48.8669209  69.9089759  65.1765743  47.9354479
  69.4828860  63.9117951  49.0925965  70.8789402  64.7348782  50.8980715
  71.5233219  65.1287318  51.5826564  70.3682614  63.8780676  51.1116316
[truncated: 8,856,982 more chars]
