# Supplementary material for: Path to Actinorhodin: Regio- and Stereoselective Ketone Reduction by a Type II Polyketide Ketoreductase Revealed in Atomistic Detail
Source: JACS Au. 2022 Apr 7;2(4):972–84. doi: 10.1021/jacsau.2c00086 (PMC9088766; doi:10.1021/jacsau.2c00086)
Supplement: Supplementary file 2 — au2c00086_si_002.zip [file au2c00086_si_002.zip › SI_files/Series_IA_starting_structures/M5-M8.pdb]

CRYST1  137.079  137.052  137.094  90.00  90.00  90.00 P 1           1
ATOM      1  N   MET     1      27.261  80.416  73.138  1.00  0.00           N  
ATOM      2  H1  MET     1      26.380  79.941  72.854  1.00  0.00           H  
ATOM      3  H2  MET     1      27.613  80.994  72.349  1.00  0.00           H  
ATOM      4  H3  MET     1      27.974  79.702  73.391  1.00  0.00           H  
ATOM      5  CA  MET     1      27.000  81.282  74.305  1.00  0.00           C  
ATOM      6  HA  MET     1      26.315  82.079  74.015  1.00  0.00           H  
ATOM      7  CB  MET     1      26.273  80.433  75.458  1.00  0.00           C  
ATOM      8  HB2 MET     1      25.334  80.024  75.084  1.00  0.00           H  
ATOM      9  HB3 MET     1      26.898  79.587  75.745  1.00  0.00           H  
ATOM     10  CG  MET     1      26.011  81.305  76.656  1.00  0.00           C  
ATOM     11  HG2 MET     1      26.971  81.705  76.979  1.00  0.00           H  
ATOM     12  HG3 MET     1      25.412  82.149  76.314  1.00  0.00           H  
ATOM     13  SD  MET     1      25.196  80.632  78.113  1.00  0.00           S  
ATOM     14  CE  MET     1      23.740  79.880  77.278  1.00  0.00           C  
ATOM     15  HE1 MET     1      23.100  79.404  78.020  1.00  0.00           H  
ATOM     16  HE2 MET     1      23.178  80.657  76.759  1.00  0.00           H  
ATOM     17  HE3 MET     1      24.079  79.135  76.558  1.00  0.00           H  
ATOM     18  C   MET     1      28.256  82.006  74.767  1.00  0.00           C  
ATOM     19  O   MET     1      29.229  81.336  75.202  1.00  0.00           O  
ATOM     20  N   ALA     2      28.199  83.347  74.833  1.00  0.00           N  
ATOM     21  H   ALA     2      27.341  83.878  74.679  1.00  0.00           H  
ATOM     22  CA  ALA     2      29.384  84.195  75.137  1.00  0.00           C  
ATOM     23  HA  ALA     2      30.325  83.647  75.181  1.00  0.00           H  
ATOM     24  CB  ALA     2      29.574  85.213  73.992  1.00  0.00           C  
ATOM     25  HB1 ALA     2      30.440  85.841  74.204  1.00  0.00           H  
ATOM     26  HB2 ALA     2      29.732  84.681  73.054  1.00  0.00           H  
ATOM     27  HB3 ALA     2      28.685  85.837  73.909  1.00  0.00           H  
ATOM     28  C   ALA     2      29.150  84.791  76.523  1.00  0.00           C  
ATOM     29  O   ALA     2      28.985  85.999  76.651  1.00  0.00           O  
ATOM     30  N   THR     3      29.259  83.907  77.505  1.00  0.00           N  
ATOM     31  H   THR     3      29.412  82.916  77.321  1.00  0.00           H  
ATOM     32  CA  THR     3      29.175  84.215  79.000  1.00  0.00           C  
ATOM     33  HA  THR     3      28.179  84.617  79.184  1.00  0.00           H  
ATOM     34  CB  THR     3      29.404  82.945  79.858  1.00  0.00           C  
ATOM     35  HB  THR     3      29.356  83.363  80.863  1.00  0.00           H  
ATOM     36  CG2 THR     3      28.377  81.849  79.742  1.00  0.00           C  
ATOM     37 HG21 THR     3      28.654  81.018  80.391  1.00  0.00           H  
ATOM     38 HG22 THR     3      27.400  82.232  80.039  1.00  0.00           H  
ATOM     39 HG23 THR     3      28.331  81.502  78.709  1.00  0.00           H  
ATOM     40  OG1 THR     3      30.647  82.312  79.554  1.00  0.00           O  
ATOM     41  HG1 THR     3      31.133  82.132  80.385  1.00  0.00           H  
ATOM     42  C   THR     3      30.234  85.185  79.378  1.00  0.00           C  
ATOM     43  O   THR     3      31.359  85.238  78.791  1.00  0.00           O  
ATOM     44  N   GLN     4      29.893  86.053  80.356  1.00  0.00           N  
ATOM     45  H   GLN     4      28.945  86.086  80.733  1.00  0.00           H  
ATOM     46  CA  GLN     4      30.754  87.007  80.983  1.00  0.00           C  
ATOM     47  HA  GLN     4      31.182  87.553  80.142  1.00  0.00           H  
ATOM     48  CB  GLN     4      29.987  87.936  81.906  1.00  0.00           C  
ATOM     49  HB2 GLN     4      29.503  87.339  82.680  1.00  0.00           H  
ATOM     50  HB3 GLN     4      30.695  88.593  82.410  1.00  0.00           H  
ATOM     51  CG  GLN     4      28.898  88.816  81.191  1.00  0.00           C  
ATOM     52  HG2 GLN     4      29.321  89.251  80.286  1.00  0.00           H  
ATOM     53  HG3 GLN     4      28.066  88.184  80.883  1.00  0.00           H  
ATOM     54  CD  GLN     4      28.383  89.924  82.094  1.00  0.00           C  
ATOM     55  OE1 GLN     4      28.889  90.214  83.110  1.00  0.00           O  
ATOM     56  NE2 GLN     4      27.217  90.507  81.767  1.00  0.00           N  
ATOM     57 HE21 GLN     4      26.757  90.271  80.888  1.00  0.00           H  
ATOM     58 HE22 GLN     4      26.792  91.186  82.399  1.00  0.00           H  
ATOM     59  C   GLN     4      31.916  86.396  81.792  1.00  0.00           C  
ATOM     60  O   GLN     4      32.941  87.068  81.970  1.00  0.00           O  
ATOM     61  N   ASP     5      31.823  85.156  82.277  1.00  0.00           N  
ATOM     62  H   ASP     5      30.942  84.642  82.274  1.00  0.00           H  
ATOM     63  CA  ASP     5      32.911  84.387  82.855  1.00  0.00           C  
ATOM     64  HA  ASP     5      33.519  85.139  83.360  1.00  0.00           H  
ATOM     65  CB  ASP     5      32.400  83.375  83.874  1.00  0.00           C  
ATOM     66  HB2 ASP     5      33.264  82.910  84.348  1.00  0.00           H  
ATOM     67  HB3 ASP     5      31.866  83.922  84.651  1.00  0.00           H  
ATOM     68  CG  ASP     5      31.510  82.292  83.385  1.00  0.00           C  
ATOM     69  OD1 ASP     5      30.839  81.589  84.185  1.00  0.00           O  
ATOM     70  OD2 ASP     5      31.307  82.170  82.163  1.00  0.00           O  
ATOM     71  C   ASP     5      33.880  83.731  81.858  1.00  0.00           C  
ATOM     72  O   ASP     5      34.946  83.355  82.340  1.00  0.00           O  
ATOM     73  N   SER     6      33.605  83.698  80.537  1.00  0.00           N  
ATOM     74  H   SER     6      32.840  84.250  80.147  1.00  0.00           H  
ATOM     75  CA  SER     6      34.295  82.923  79.495  1.00  0.00           C  
ATOM     76  HA  SER     6      34.234  81.888  79.831  1.00  0.00           H  
ATOM     77  CB  SER     6      33.660  83.093  78.142  1.00  0.00           C  
ATOM     78  HB2 SER     6      34.211  82.500  77.414  1.00  0.00           H  
ATOM     79  HB3 SER     6      32.645  82.697  78.172  1.00  0.00           H  
ATOM     80  OG  SER     6      33.618  84.405  77.714  1.00  0.00           O  
ATOM     81  HG  SER     6      32.704  84.748  77.799  1.00  0.00           H  
ATOM     82  C   SER     6      35.708  83.374  79.324  1.00  0.00           C  
ATOM     83  O   SER     6      36.174  84.299  79.996  1.00  0.00           O  
ATOM     84  N   GLU     7      36.520  82.614  78.600  1.00  0.00           N  
ATOM     85  H   GLU     7      36.194  81.790  78.094  1.00  0.00           H  
ATOM     86  CA  GLU     7      38.036  82.867  78.433  1.00  0.00           C  
ATOM     87  HA  GLU     7      38.349  83.146  79.438  1.00  0.00           H  
ATOM     88  CB  GLU     7      38.861  81.638  77.997  1.00  0.00           C  
ATOM     89  HB2 GLU     7      38.659  81.426  76.946  1.00  0.00           H  
ATOM     90  HB3 GLU     7      39.922  81.874  78.076  1.00  0.00           H  
ATOM     91  CG  GLU     7      38.557  80.361  78.843  1.00  0.00           C  
ATOM     92  HG2 GLU     7      37.698  79.867  78.388  1.00  0.00           H  
ATOM     93  HG3 GLU     7      39.408  79.688  78.732  1.00  0.00           H  
ATOM     94  CD  GLU     7      38.259  80.495  80.388  1.00  0.00           C  
ATOM     95  OE1 GLU     7      39.061  81.165  81.107  1.00  0.00           O  
ATOM     96  OE2 GLU     7      37.205  80.000  80.873  1.00  0.00           O  
ATOM     97  C   GLU     7      38.326  83.998  77.415  1.00  0.00           C  
ATOM     98  O   GLU     7      37.567  84.246  76.495  1.00  0.00           O  
ATOM     99  N   VAL     8      39.416  84.732  77.566  1.00  0.00           N  
ATOM    100  H   VAL     8      40.132  84.488  78.249  1.00  0.00           H  
ATOM    101  CA  VAL     8      39.751  85.940  76.820  1.00  0.00           C  
ATOM    102  HA  VAL     8      39.017  86.002  76.016  1.00  0.00           H  
ATOM    103  CB  VAL     8      39.625  87.209  77.737  1.00  0.00           C  
ATOM    104  HB  VAL     8      40.357  87.043  78.527  1.00  0.00           H  
ATOM    105  CG1 VAL     8      40.060  88.580  77.079  1.00  0.00           C  
ATOM    106 HG11 VAL     8      39.932  89.387  77.801  1.00  0.00           H  
ATOM    107 HG12 VAL     8      41.107  88.525  76.779  1.00  0.00           H  
ATOM    108 HG13 VAL     8      39.441  88.776  76.203  1.00  0.00           H  
ATOM    109  CG2 VAL     8      38.225  87.314  78.336  1.00  0.00           C  
ATOM    110 HG21 VAL     8      38.166  88.202  78.965  1.00  0.00           H  
ATOM    111 HG22 VAL     8      37.492  87.389  77.533  1.00  0.00           H  
ATOM    112 HG23 VAL     8      38.019  86.429  78.935  1.00  0.00           H  
ATOM    113  C   VAL     8      41.082  85.898  76.127  1.00  0.00           C  
ATOM    114  O   VAL     8      42.097  85.574  76.737  1.00  0.00           O  
ATOM    115  N   ALA     9      41.123  86.515  74.924  1.00  0.00           N  
ATOM    116  H   ALA     9      40.403  87.157  74.595  1.00  0.00           H  
ATOM    117  CA  ALA     9      42.199  86.314  73.993  1.00  0.00           C  
ATOM    118  HA  ALA     9      43.107  86.004  74.508  1.00  0.00           H  
ATOM    119  CB  ALA     9      41.645  85.336  73.033  1.00  0.00           C  
ATOM    120  HB1 ALA     9      42.391  85.111  72.272  1.00  0.00           H  
ATOM    121  HB2 ALA     9      41.377  84.421  73.562  1.00  0.00           H  
ATOM    122  HB3 ALA     9      40.758  85.753  72.559  1.00  0.00           H  
ATOM    123  C   ALA     9      42.547  87.619  73.189  1.00  0.00           C  
ATOM    124  O   ALA     9      41.680  88.467  72.981  1.00  0.00           O  
ATOM    125  N   LEU    10      43.792  87.719  72.775  1.00  0.00           N  
ATOM    126  H   LEU    10      44.436  86.937  72.892  1.00  0.00           H  
ATOM    127  CA  LEU    10      44.450  88.842  72.131  1.00  0.00           C  
ATOM    128  HA  LEU    10      43.690  89.479  71.679  1.00  0.00           H  
ATOM    129  CB  LEU    10      45.242  89.697  73.194  1.00  0.00           C  
ATOM    130  HB2 LEU    10      44.565  90.005  73.990  1.00  0.00           H  
ATOM    131  HB3 LEU    10      46.015  89.080  73.654  1.00  0.00           H  
ATOM    132  CG  LEU    10      45.898  90.956  72.552  1.00  0.00           C  
ATOM    133  HG  LEU    10      46.514  90.669  71.700  1.00  0.00           H  
ATOM    134  CD1 LEU    10      44.783  91.922  72.128  1.00  0.00           C  
ATOM    135 HD11 LEU    10      45.224  92.811  71.676  1.00  0.00           H  
ATOM    136 HD12 LEU    10      44.132  91.431  71.404  1.00  0.00           H  
ATOM    137 HD13 LEU    10      44.200  92.211  73.003  1.00  0.00           H  
ATOM    138  CD2 LEU    10      46.743  91.679  73.650  1.00  0.00           C  
ATOM    139 HD21 LEU    10      47.213  92.564  73.223  1.00  0.00           H  
ATOM    140 HD22 LEU    10      46.093  91.973  74.474  1.00  0.00           H  
ATOM    141 HD23 LEU    10      47.513  91.002  74.020  1.00  0.00           H  
ATOM    142  C   LEU    10      45.410  88.338  70.986  1.00  0.00           C  
ATOM    143  O   LEU    10      46.196  87.382  71.082  1.00  0.00           O  
ATOM    144  N   VAL    11      45.274  88.966  69.814  1.00  0.00           N  
ATOM    145  H   VAL    11      44.731  89.825  69.722  1.00  0.00           H  
ATOM    146  CA  VAL    11      45.865  88.529  68.532  1.00  0.00           C  
ATOM    147  HA  VAL    11      46.686  87.847  68.750  1.00  0.00           H  
ATOM    148  CB  VAL    11      44.891  87.658  67.637  1.00  0.00           C  
ATOM    149  HB  VAL    11      44.154  88.400  67.327  1.00  0.00           H  
ATOM    150  CG1 VAL    11      45.507  86.998  66.353  1.00  0.00           C  
ATOM    151 HG11 VAL    11      44.737  86.430  65.830  1.00  0.00           H  
ATOM    152 HG12 VAL    11      45.893  87.775  65.694  1.00  0.00           H  
ATOM    153 HG13 VAL    11      46.317  86.328  66.641  1.00  0.00           H  
ATOM    154  CG2 VAL    11      44.317  86.461  68.446  1.00  0.00           C  
ATOM    155 HG21 VAL    11      43.651  85.878  67.808  1.00  0.00           H  
ATOM    156 HG22 VAL    11      45.134  85.829  68.791  1.00  0.00           H  
ATOM    157 HG23 VAL    11      43.760  86.835  69.306  1.00  0.00           H  
ATOM    158  C   VAL    11      46.415  89.799  67.779  1.00  0.00           C  
ATOM    159  O   VAL    11      45.708  90.743  67.499  1.00  0.00           O  
ATOM    160  N   THR    12      47.707  89.869  67.393  1.00  0.00           N  
ATOM    161  H   THR    12      48.346  89.158  67.750  1.00  0.00           H  
ATOM    162  CA  THR    12      48.472  90.792  66.516  1.00  0.00           C  
ATOM    163  HA  THR    12      47.881  91.691  66.686  1.00  0.00           H  
ATOM    164  CB  THR    12      49.931  90.930  66.931  1.00  0.00           C  
ATOM    165  HB  THR    12      50.384  91.771  66.405  1.00  0.00           H  
ATOM    166  CG2 THR    12      50.043  91.203  68.469  1.00  0.00           C  
ATOM    167 HG21 THR    12      51.093  91.299  68.746  1.00  0.00           H  
ATOM    168 HG22 THR    12      49.517  92.126  68.714  1.00  0.00           H  
ATOM    169 HG23 THR    12      49.598  90.373  69.019  1.00  0.00           H  
ATOM    170  OG1 THR    12      50.585  89.750  66.611  1.00  0.00           O  
ATOM    171  HG1 THR    12      51.527  89.819  66.868  1.00  0.00           H  
ATOM    172  C   THR    12      48.472  90.576  65.030  1.00  0.00           C  
ATOM    173  O   THR    12      48.214  89.462  64.534  1.00  0.00           O  
ATOM    174  N   GLY    13      48.630  91.620  64.210  1.00  0.00           N  
ATOM    175  H   GLY    13      48.920  92.534  64.558  1.00  0.00           H  
ATOM    176  CA  GLY    13      48.417  91.616  62.715  1.00  0.00           C  
ATOM    177  HA2 GLY    13      48.312  92.653  62.393  1.00  0.00           H  
ATOM    178  HA3 GLY    13      49.326  91.231  62.252  1.00  0.00           H  
ATOM    179  C   GLY    13      47.229  90.826  62.144  1.00  0.00           C  
ATOM    180  O   GLY    13      47.480  89.980  61.259  1.00  0.00           O  
ATOM    181  N   ALA    14      46.047  91.018  62.701  1.00  0.00           N  
ATOM    182  H   ALA    14      45.853  91.756  63.379  1.00  0.00           H  
ATOM    183  CA  ALA    14      44.913  90.186  62.392  1.00  0.00           C  
ATOM    184  HA  ALA    14      45.244  89.158  62.240  1.00  0.00           H  
ATOM    185  CB  ALA    14      43.957  90.338  63.594  1.00  0.00           C  
ATOM    186  HB1 ALA    14      43.066  89.731  63.431  1.00  0.00           H  
ATOM    187  HB2 ALA    14      44.460  90.008  64.502  1.00  0.00           H  
ATOM    188  HB3 ALA    14      43.669  91.384  63.700  1.00  0.00           H  
ATOM    189  C   ALA    14      44.225  90.514  61.094  1.00  0.00           C  
ATOM    190  O   ALA    14      43.203  89.900  60.776  1.00  0.00           O  
ATOM    191  N   THR    15      44.772  91.412  60.241  1.00  0.00           N  
ATOM    192  H   THR    15      45.629  91.932  60.430  1.00  0.00           H  
ATOM    193  CA  THR    15      44.139  91.715  58.920  1.00  0.00           C  
ATOM    194  HA  THR    15      43.100  91.388  58.970  1.00  0.00           H  
ATOM    195  CB  THR    15      44.194  93.240  58.673  1.00  0.00           C  
ATOM    196  HB  THR    15      43.975  93.355  57.611  1.00  0.00           H  
ATOM    197  CG2 THR    15      43.189  93.950  59.636  1.00  0.00           C  
ATOM    198 HG21 THR    15      43.223  95.027  59.468  1.00  0.00           H  
ATOM    199 HG22 THR    15      42.180  93.586  59.444  1.00  0.00           H  
ATOM    200 HG23 THR    15      43.461  93.737  60.670  1.00  0.00           H  
ATOM    201  OG1 THR    15      45.419  93.833  58.961  1.00  0.00           O  
ATOM    202  HG1 THR    15      46.093  93.519  58.323  1.00  0.00           H  
ATOM    203  C   THR    15      44.728  90.912  57.739  1.00  0.00           C  
ATOM    204  O   THR    15      44.243  90.914  56.589  1.00  0.00           O  
ATOM    205  N   SER    16      45.705  90.005  57.933  1.00  0.00           N  
ATOM    206  H   SER    16      46.319  90.077  58.743  1.00  0.00           H  
ATOM    207  CA  SER    16      46.064  88.816  57.086  1.00  0.00           C  
ATOM    208  HA  SER    16      45.425  88.868  56.204  1.00  0.00           H  
ATOM    209  CB  SER    16      47.502  88.940  56.797  1.00  0.00           C  
ATOM    210  HB2 SER    16      47.745  89.982  56.590  1.00  0.00           H  
ATOM    211  HB3 SER    16      48.078  88.646  57.675  1.00  0.00           H  
ATOM    212  OG  SER    16      47.875  88.149  55.709  1.00  0.00           O  
ATOM    213  HG  SER    16      48.672  88.530  55.284  1.00  0.00           H  
ATOM    214  C   SER    16      45.704  87.423  57.576  1.00  0.00           C  
ATOM    215  O   SER    16      45.245  87.229  58.706  1.00  0.00           O  
ATOM    216  N   GLY    17      45.650  86.440  56.621  1.00  0.00           N  
ATOM    217  H   GLY    17      46.221  86.445  55.776  1.00  0.00           H  
ATOM    218  CA  GLY    17      44.744  85.261  56.732  1.00  0.00           C  
ATOM    219  HA2 GLY    17      43.767  85.606  57.069  1.00  0.00           H  
ATOM    220  HA3 GLY    17      44.608  84.836  55.737  1.00  0.00           H  
ATOM    221  C   GLY    17      45.215  84.152  57.670  1.00  0.00           C  
ATOM    222  O   GLY    17      44.308  83.429  58.029  1.00  0.00           O  
ATOM    223  N   ILE    18      46.513  84.005  58.005  1.00  0.00           N  
ATOM    224  H   ILE    18      47.314  84.389  57.504  1.00  0.00           H  
ATOM    225  CA  ILE    18      46.810  83.202  59.232  1.00  0.00           C  
ATOM    226  HA  ILE    18      46.268  82.271  59.063  1.00  0.00           H  
ATOM    227  CB  ILE    18      48.310  82.821  59.408  1.00  0.00           C  
ATOM    228  HB  ILE    18      48.863  83.754  59.301  1.00  0.00           H  
ATOM    229  CG2 ILE    18      48.649  82.223  60.770  1.00  0.00           C  
ATOM    230 HG21 ILE    18      49.712  81.985  60.809  1.00  0.00           H  
ATOM    231 HG22 ILE    18      48.408  82.941  61.554  1.00  0.00           H  
ATOM    232 HG23 ILE    18      48.069  81.312  60.921  1.00  0.00           H  
ATOM    233  CG1 ILE    18      48.683  81.772  58.367  1.00  0.00           C  
ATOM    234 HG12 ILE    18      48.783  80.789  58.827  1.00  0.00           H  
ATOM    235 HG13 ILE    18      47.908  81.690  57.606  1.00  0.00           H  
ATOM    236  CD1 ILE    18      50.027  82.224  57.740  1.00  0.00           C  
ATOM    237 HD11 ILE    18      50.338  81.502  56.985  1.00  0.00           H  
ATOM    238 HD12 ILE    18      49.901  83.203  57.276  1.00  0.00           H  
ATOM    239 HD13 ILE    18      50.789  82.288  58.517  1.00  0.00           H  
ATOM    240  C   ILE    18      46.260  83.867  60.551  1.00  0.00           C  
ATOM    241  O   ILE    18      45.435  83.265  61.211  1.00  0.00           O  
ATOM    242  N   GLY    19      46.516  85.085  60.914  1.00  0.00           N  
ATOM    243  H   GLY    19      47.113  85.719  60.383  1.00  0.00           H  
ATOM    244  CA  GLY    19      45.964  85.672  62.136  1.00  0.00           C  
ATOM    245  HA2 GLY    19      46.356  85.136  63.002  1.00  0.00           H  
ATOM    246  HA3 GLY    19      46.298  86.706  62.224  1.00  0.00           H  
ATOM    247  C   GLY    19      44.450  85.631  62.166  1.00  0.00           C  
ATOM    248  O   GLY    19      43.890  85.236  63.218  1.00  0.00           O  
ATOM    249  N   LEU    20      43.772  85.877  61.036  1.00  0.00           N  
ATOM    250  H   LEU    20      44.240  86.102  60.159  1.00  0.00           H  
ATOM    251  CA  LEU    20      42.298  85.855  60.913  1.00  0.00           C  
ATOM    252  HA  LEU    20      41.903  86.523  61.677  1.00  0.00           H  
ATOM    253  CB  LEU    20      41.876  86.321  59.550  1.00  0.00           C  
ATOM    254  HB2 LEU    20      42.235  87.342  59.418  1.00  0.00           H  
ATOM    255  HB3 LEU    20      42.386  85.705  58.811  1.00  0.00           H  
ATOM    256  CG  LEU    20      40.411  86.302  59.237  1.00  0.00           C  
ATOM    257  HG  LEU    20      40.003  85.292  59.266  1.00  0.00           H  
ATOM    258  CD1 LEU    20      39.692  87.210  60.264  1.00  0.00           C  
ATOM    259 HD11 LEU    20      38.622  87.214  60.058  1.00  0.00           H  
ATOM    260 HD12 LEU    20      39.867  86.831  61.271  1.00  0.00           H  
ATOM    261 HD13 LEU    20      40.080  88.226  60.185  1.00  0.00           H  
ATOM    262  CD2 LEU    20      40.251  86.971  57.799  1.00  0.00           C  
ATOM    263 HD21 LEU    20      39.198  86.984  57.518  1.00  0.00           H  
ATOM    264 HD22 LEU    20      40.631  87.992  57.827  1.00  0.00           H  
ATOM    265 HD23 LEU    20      40.815  86.396  57.064  1.00  0.00           H  
ATOM    266  C   LEU    20      41.721  84.398  61.140  1.00  0.00           C  
ATOM    267  O   LEU    20      40.696  84.294  61.822  1.00  0.00           O  
ATOM    268  N   GLU    21      42.322  83.410  60.486  1.00  0.00           N  
ATOM    269  H   GLU    21      43.110  83.553  59.853  1.00  0.00           H  
ATOM    270  CA  GLU    21      41.919  82.032  60.604  1.00  0.00           C  
ATOM    271  HA  GLU    21      40.906  81.954  60.211  1.00  0.00           H  
ATOM    272  CB  GLU    21      42.752  81.051  59.698  1.00  0.00           C  
ATOM    273  HB2 GLU    21      42.652  81.335  58.651  1.00  0.00           H  
ATOM    274  HB3 GLU    21      43.810  81.119  59.947  1.00  0.00           H  
ATOM    275  CG  GLU    21      42.261  79.632  59.899  1.00  0.00           C  
ATOM    276  HG2 GLU    21      42.998  78.938  59.499  1.00  0.00           H  
ATOM    277  HG3 GLU    21      42.179  79.429  60.967  1.00  0.00           H  
ATOM    278  CD  GLU    21      40.874  79.367  59.213  1.00  0.00           C  
ATOM    279  OE1 GLU    21      40.365  80.253  58.495  1.00  0.00           O  
ATOM    280  OE2 GLU    21      40.342  78.245  59.269  1.00  0.00           O  
ATOM    281  C   GLU    21      41.878  81.614  62.076  1.00  0.00           C  
ATOM    282  O   GLU    21      41.018  80.894  62.499  1.00  0.00           O  
ATOM    283  N   ILE    22      42.927  81.938  62.846  1.00  0.00           N  
ATOM    284  H   ILE    22      43.746  82.442  62.506  1.00  0.00           H  
ATOM    285  CA  ILE    22      42.982  81.597  64.224  1.00  0.00           C  
ATOM    286  HA  ILE    22      42.714  80.552  64.383  1.00  0.00           H  
ATOM    287  CB  ILE    22      44.458  81.875  64.702  1.00  0.00           C  
ATOM    288  HB  ILE    22      44.713  82.879  64.361  1.00  0.00           H  
ATOM    289  CG2 ILE    22      44.679  81.988  66.247  1.00  0.00           C  
ATOM    290 HG21 ILE    22      45.732  82.178  66.452  1.00  0.00           H  
ATOM    291 HG22 ILE    22      44.078  82.807  66.642  1.00  0.00           H  
ATOM    292 HG23 ILE    22      44.380  81.055  66.726  1.00  0.00           H  
ATOM    293  CG1 ILE    22      45.377  80.810  64.060  1.00  0.00           C  
ATOM    294 HG12 ILE    22      45.321  79.876  64.620  1.00  0.00           H  
ATOM    295 HG13 ILE    22      45.049  80.591  63.044  1.00  0.00           H  
ATOM    296  CD1 ILE    22      46.861  81.356  64.052  1.00  0.00           C  
ATOM    297 HD11 ILE    22      47.519  80.613  63.601  1.00  0.00           H  
ATOM    298 HD12 ILE    22      46.905  82.279  63.473  1.00  0.00           H  
ATOM    299 HD13 ILE    22      47.181  81.552  65.074  1.00  0.00           H  
ATOM    300  C   ILE    22      41.959  82.475  65.042  1.00  0.00           C  
ATOM    301  O   ILE    22      41.441  81.920  65.989  1.00  0.00           O  
ATOM    302  N   ALA    23      41.676  83.706  64.679  1.00  0.00           N  
ATOM    303  H   ALA    23      42.150  84.177  63.907  1.00  0.00           H  
ATOM    304  CA  ALA    23      40.654  84.543  65.334  1.00  0.00           C  
ATOM    305  HA  ALA    23      40.787  84.510  66.415  1.00  0.00           H  
ATOM    306  CB  ALA    23      40.826  86.001  64.867  1.00  0.00           C  
ATOM    307  HB1 ALA    23      40.075  86.628  65.346  1.00  0.00           H  
ATOM    308  HB2 ALA    23      41.821  86.354  65.139  1.00  0.00           H  
ATOM    309  HB3 ALA    23      40.706  86.053  63.784  1.00  0.00           H  
ATOM    310  C   ALA    23      39.253  84.011  65.058  1.00  0.00           C  
ATOM    311  O   ALA    23      38.431  84.166  65.977  1.00  0.00           O  
ATOM    312  N   ARG    24      38.929  83.402  63.900  1.00  0.00           N  
ATOM    313  H   ARG    24      39.502  83.470  63.060  1.00  0.00           H  
ATOM    314  CA  ARG    24      37.674  82.545  63.708  1.00  0.00           C  
ATOM    315  HA  ARG    24      36.886  83.188  64.101  1.00  0.00           H  
ATOM    316  CB  ARG    24      37.255  82.242  62.258  1.00  0.00           C  
ATOM    317  HB2 ARG    24      38.022  81.615  61.804  1.00  0.00           H  
ATOM    318  HB3 ARG    24      36.335  81.657  62.280  1.00  0.00           H  
ATOM    319  CG  ARG    24      37.031  83.462  61.353  1.00  0.00           C  
ATOM    320  HG2 ARG    24      36.279  84.099  61.819  1.00  0.00           H  
ATOM    321  HG3 ARG    24      37.957  84.035  61.317  1.00  0.00           H  
ATOM    322  CD  ARG    24      36.572  83.158  59.863  1.00  0.00           C  
ATOM    323  HD2 ARG    24      35.687  82.522  59.882  1.00  0.00           H  
ATOM    324  HD3 ARG    24      36.285  84.091  59.379  1.00  0.00           H  
ATOM    325  NE  ARG    24      37.605  82.513  59.084  1.00  0.00           N  
ATOM    326  HE  ARG    24      37.977  81.625  59.414  1.00  0.00           H  
ATOM    327  CZ  ARG    24      38.076  83.005  57.996  1.00  0.00           C  
ATOM    328  NH1 ARG    24      37.446  83.909  57.214  1.00  0.00           N  
ATOM    329 HH11 ARG    24      36.523  84.253  57.474  1.00  0.00           H  
ATOM    330 HH12 ARG    24      37.897  84.249  56.362  1.00  0.00           H  
ATOM    331  NH2 ARG    24      39.265  82.681  57.617  1.00  0.00           N  
ATOM    332 HH21 ARG    24      39.821  82.038  58.180  1.00  0.00           H  
ATOM    333 HH22 ARG    24      39.647  83.066  56.753  1.00  0.00           H  
ATOM    334  C   ARG    24      37.754  81.243  64.498  1.00  0.00           C  
ATOM    335  O   ARG    24      36.810  80.867  65.254  1.00  0.00           O  
ATOM    336  N   ARG    25      38.886  80.530  64.509  1.00  0.00           N  
ATOM    337  H   ARG    25      39.741  80.823  64.035  1.00  0.00           H  
ATOM    338  CA  ARG    25      39.002  79.250  65.210  1.00  0.00           C  
ATOM    339  HA  ARG    25      38.152  78.636  64.918  1.00  0.00           H  
ATOM    340  CB  ARG    25      40.232  78.473  64.747  1.00  0.00           C  
ATOM    341  HB2 ARG    25      40.152  78.263  63.680  1.00  0.00           H  
ATOM    342  HB3 ARG    25      41.124  79.083  64.886  1.00  0.00           H  
ATOM    343  CG  ARG    25      40.384  77.100  65.560  1.00  0.00           C  
ATOM    344  HG2 ARG    25      41.365  76.667  65.368  1.00  0.00           H  
ATOM    345  HG3 ARG    25      40.328  77.300  66.630  1.00  0.00           H  
ATOM    346  CD  ARG    25      39.296  76.097  65.168  1.00  0.00           C  
ATOM    347  HD2 ARG    25      38.308  76.516  65.360  1.00  0.00           H  
ATOM    348  HD3 ARG    25      39.348  75.880  64.101  1.00  0.00           H  
ATOM    349  NE  ARG    25      39.488  74.876  65.942  1.00  0.00           N  
ATOM    350  HE  ARG    25      39.178  74.930  66.912  1.00  0.00           H  
ATOM    351  CZ  ARG    25      39.995  73.721  65.588  1.00  0.00           C  
ATOM    352  NH1 ARG    25      40.578  73.536  64.455  1.00  0.00           N  
ATOM    353 HH11 ARG    25      40.658  74.305  63.791  1.00  0.00           H  
ATOM    354 HH12 ARG    25      40.959  72.619  64.222  1.00  0.00           H  
ATOM    355  NH2 ARG    25      40.011  72.711  66.435  1.00  0.00           N  
ATOM    356 HH21 ARG    25      39.626  72.827  67.373  1.00  0.00           H  
ATOM    357 HH22 ARG    25      40.407  71.815  66.153  1.00  0.00           H  
ATOM    358  C   ARG    25      38.806  79.355  66.755  1.00  0.00           C  
ATOM    359  O   ARG    25      38.175  78.546  67.368  1.00  0.00           O  
ATOM    360  N   LEU    26      39.351  80.427  67.371  1.00  0.00           N  
ATOM    361  H   LEU    26      39.891  81.153  66.900  1.00  0.00           H  
ATOM    362  CA  LEU    26      39.193  80.614  68.789  1.00  0.00           C  
ATOM    363  HA  LEU    26      39.510  79.658  69.205  1.00  0.00           H  
ATOM    364  CB  LEU    26      40.090  81.764  69.359  1.00  0.00           C  
ATOM    365  HB2 LEU    26      39.902  82.664  68.775  1.00  0.00           H  
ATOM    366  HB3 LEU    26      39.768  81.972  70.379  1.00  0.00           H  
ATOM    367  CG  LEU    26      41.576  81.515  69.377  1.00  0.00           C  
ATOM    368  HG  LEU    26      41.772  81.302  68.326  1.00  0.00           H  
ATOM    369  CD1 LEU    26      42.340  82.752  69.888  1.00  0.00           C  
ATOM    370 HD11 LEU    26      43.410  82.544  69.890  1.00  0.00           H  
ATOM    371 HD12 LEU    26      42.136  83.601  69.235  1.00  0.00           H  
ATOM    372 HD13 LEU    26      42.014  82.989  70.902  1.00  0.00           H  
ATOM    373  CD2 LEU    26      42.079  80.322  70.105  1.00  0.00           C  
ATOM    374 HD21 LEU    26      43.165  80.279  70.027  1.00  0.00           H  
ATOM    375 HD22 LEU    26      41.793  80.388  71.154  1.00  0.00           H  
ATOM    376 HD23 LEU    26      41.649  79.420  69.667  1.00  0.00           H  
ATOM    377  C   LEU    26      37.768  80.882  69.215  1.00  0.00           C  
ATOM    378  O   LEU    26      37.414  80.631  70.410  1.00  0.00           O  
ATOM    379  N   GLY    27      36.860  81.369  68.382  1.00  0.00           N  
ATOM    380  H   GLY    27      37.104  81.661  67.436  1.00  0.00           H  
ATOM    381  CA  GLY    27      35.446  81.555  68.670  1.00  0.00           C  
ATOM    382  HA2 GLY    27      35.341  82.053  69.634  1.00  0.00           H  
ATOM    383  HA3 GLY    27      35.014  82.218  67.921  1.00  0.00           H  
ATOM    384  C   GLY    27      34.632  80.210  68.696  1.00  0.00           C  
ATOM    385  O   GLY    27      33.836  80.094  69.621  1.00  0.00           O  
ATOM    386  N   LYS    28      35.035  79.216  67.868  1.00  0.00           N  
ATOM    387  H   LYS    28      35.712  79.346  67.116  1.00  0.00           H  
ATOM    388  CA  LYS    28      34.517  77.829  67.986  1.00  0.00           C  
ATOM    389  HA  LYS    28      33.434  77.950  68.028  1.00  0.00           H  
ATOM    390  CB  LYS    28      34.931  76.945  66.762  1.00  0.00           C  
ATOM    391  HB2 LYS    28      36.018  76.923  66.687  1.00  0.00           H  
ATOM    392  HB3 LYS    28      34.603  75.920  66.932  1.00  0.00           H  
ATOM    393  CG  LYS    28      34.331  77.462  65.412  1.00  0.00           C  
ATOM    394  HG2 LYS    28      33.250  77.558  65.522  1.00  0.00           H  
ATOM    395  HG3 LYS    28      34.721  78.461  65.214  1.00  0.00           H  
ATOM    396  CD  LYS    28      34.622  76.583  64.220  1.00  0.00           C  
ATOM    397  HD2 LYS    28      34.449  77.133  63.294  1.00  0.00           H  
ATOM    398  HD3 LYS    28      35.669  76.281  64.220  1.00  0.00           H  
ATOM    399  CE  LYS    28      33.697  75.327  64.285  1.00  0.00           C  
ATOM    400  HE2 LYS    28      33.923  74.750  65.182  1.00  0.00           H  
ATOM    401  HE3 LYS    28      32.656  75.641  64.360  1.00  0.00           H  
ATOM    402  NZ  LYS    28      33.884  74.462  63.061  1.00  0.00           N  
ATOM    403  HZ1 LYS    28      33.259  73.633  63.124  1.00  0.00           H  
ATOM    404  HZ2 LYS    28      33.647  75.010  62.209  1.00  0.00           H  
ATOM    405  HZ3 LYS    28      34.873  74.148  63.006  1.00  0.00           H  
ATOM    406  C   LYS    28      34.981  77.114  69.239  1.00  0.00           C  
ATOM    407  O   LYS    28      34.189  76.510  69.957  1.00  0.00           O  
ATOM    408  N   GLU    29      36.265  77.265  69.625  1.00  0.00           N  
ATOM    409  H   GLU    29      36.956  77.649  68.978  1.00  0.00           H  
ATOM    410  CA  GLU    29      36.887  76.940  70.943  1.00  0.00           C  
ATOM    411  HA  GLU    29      36.608  75.900  71.111  1.00  0.00           H  
ATOM    412  CB  GLU    29      38.442  76.884  70.970  1.00  0.00           C  
ATOM    413  HB2 GLU    29      38.791  77.908  70.839  1.00  0.00           H  
ATOM    414  HB3 GLU    29      38.724  76.579  71.979  1.00  0.00           H  
ATOM    415  CG  GLU    29      39.231  76.044  70.036  1.00  0.00           C  
ATOM    416  HG2 GLU    29      39.164  76.499  69.049  1.00  0.00           H  
ATOM    417  HG3 GLU    29      40.275  76.103  70.346  1.00  0.00           H  
ATOM    418  CD  GLU    29      38.882  74.565  69.884  1.00  0.00           C  
ATOM    419  OE1 GLU    29      38.435  73.961  70.905  1.00  0.00           O  
ATOM    420  OE2 GLU    29      38.974  74.013  68.783  1.00  0.00           O  
ATOM    421  C   GLU    29      36.280  77.766  72.105  1.00  0.00           C  
ATOM    422  O   GLU    29      36.397  77.329  73.240  1.00  0.00           O  
ATOM    423  N   GLY    30      35.482  78.803  71.890  1.00  0.00           N  
ATOM    424  H   GLY    30      35.410  79.207  70.956  1.00  0.00           H  
ATOM    425  CA  GLY    30      34.633  79.512  72.824  1.00  0.00           C  
ATOM    426  HA2 GLY    30      33.669  79.653  72.335  1.00  0.00           H  
ATOM    427  HA3 GLY    30      34.465  78.844  73.671  1.00  0.00           H  
ATOM    428  C   GLY    30      35.044  80.863  73.397  1.00  0.00           C  
ATOM    429  O   GLY    30      34.364  81.365  74.264  1.00  0.00           O  
ATOM    430  N   LEU    31      36.181  81.405  72.921  1.00  0.00           N  
ATOM    431  H   LEU    31      36.633  81.102  72.058  1.00  0.00           H  
ATOM    432  CA  LEU    31      36.884  82.508  73.619  1.00  0.00           C  
ATOM    433  HA  LEU    31      36.742  82.378  74.693  1.00  0.00           H  
ATOM    434  CB  LEU    31      38.435  82.489  73.444  1.00  0.00           C  
ATOM    435  HB2 LEU    31      38.668  82.625  72.388  1.00  0.00           H  
ATOM    436  HB3 LEU    31      38.856  83.342  73.974  1.00  0.00           H  
ATOM    437  CG  LEU    31      39.144  81.183  73.950  1.00  0.00           C  
ATOM    438  HG  LEU    31      38.596  80.807  74.814  1.00  0.00           H  
ATOM    439  CD1 LEU    31      39.142  80.096  72.892  1.00  0.00           C  
ATOM    440 HD11 LEU    31      39.642  79.209  73.280  1.00  0.00           H  
ATOM    441 HD12 LEU    31      38.115  79.846  72.627  1.00  0.00           H  
ATOM    442 HD13 LEU    31      39.668  80.449  72.005  1.00  0.00           H  
ATOM    443  CD2 LEU    31      40.572  81.518  74.324  1.00  0.00           C  
ATOM    444 HD21 LEU    31      41.077  80.619  74.677  1.00  0.00           H  
ATOM    445 HD22 LEU    31      41.095  81.907  73.450  1.00  0.00           H  
ATOM    446 HD23 LEU    31      40.575  82.271  75.112  1.00  0.00           H  
ATOM    447  C   LEU    31      36.276  83.811  73.160  1.00  0.00           C  
ATOM    448  O   LEU    31      35.552  83.911  72.178  1.00  0.00           O  
ATOM    449  N   ARG    32      36.585  84.959  73.755  1.00  0.00           N  
ATOM    450  H   ARG    32      37.105  84.917  74.632  1.00  0.00           H  
ATOM    451  CA  ARG    32      36.341  86.349  73.423  1.00  0.00           C  
ATOM    452  HA  ARG    32      35.608  86.404  72.617  1.00  0.00           H  
ATOM    453  CB  ARG    32      35.779  87.115  74.687  1.00  0.00           C  
ATOM    454  HB2 ARG    32      36.471  87.012  75.521  1.00  0.00           H  
ATOM    455  HB3 ARG    32      35.697  88.180  74.469  1.00  0.00           H  
ATOM    456  CG  ARG    32      34.431  86.566  75.068  1.00  0.00           C  
ATOM    457  HG2 ARG    32      33.802  86.516  74.180  1.00  0.00           H  
ATOM    458  HG3 ARG    32      34.551  85.544  75.430  1.00  0.00           H  
ATOM    459  CD  ARG    32      33.729  87.391  76.131  1.00  0.00           C  
ATOM    460  HD2 ARG    32      33.853  88.458  75.946  1.00  0.00           H  
ATOM    461  HD3 ARG    32      32.656  87.191  76.139  1.00  0.00           H  
ATOM    462  NE  ARG    32      34.367  86.986  77.433  1.00  0.00           N  
ATOM    463  HE  ARG    32      34.839  86.082  77.431  1.00  0.00           H  
ATOM    464  CZ  ARG    32      34.399  87.660  78.604  1.00  0.00           C  
ATOM    465  NH1 ARG    32      33.719  88.754  78.797  1.00  0.00           N  
ATOM    466 HH11 ARG    32      33.135  89.130  78.049  1.00  0.00           H  
ATOM    467 HH12 ARG    32      33.769  89.235  79.694  1.00  0.00           H  
ATOM    468  NH2 ARG    32      34.936  87.092  79.635  1.00  0.00           N  
ATOM    469 HH21 ARG    32      35.324  86.152  79.556  1.00  0.00           H  
ATOM    470 HH22 ARG    32      34.970  87.585  80.528  1.00  0.00           H  
ATOM    471  C   ARG    32      37.615  86.976  72.994  1.00  0.00           C  
ATOM    472  O   ARG    32      38.626  86.836  73.696  1.00  0.00           O  
ATOM    473  N   VAL    33      37.622  87.527  71.799  1.00  0.00           N  
ATOM    474  H   VAL    33      36.789  87.861  71.314  1.00  0.00           H  
ATOM    475  CA  VAL    33      38.831  87.699  71.083  1.00  0.00           C  
ATOM    476  HA  VAL    33      39.702  87.432  71.681  1.00  0.00           H  
ATOM    477  CB  VAL    33      38.914  86.736  69.899  1.00  0.00           C  
ATOM    478  HB  VAL    33      38.320  87.171  69.097  1.00  0.00           H  
ATOM    479  CG1 VAL    33      40.345  86.613  69.437  1.00  0.00           C  
ATOM    480 HG11 VAL    33      40.398  85.926  68.593  1.00  0.00           H  
ATOM    481 HG12 VAL    33      40.713  87.593  69.130  1.00  0.00           H  
ATOM    482 HG13 VAL    33      40.960  86.234  70.253  1.00  0.00           H  
ATOM    483  CG2 VAL    33      38.236  85.329  70.152  1.00  0.00           C  
ATOM    484 HG21 VAL    33      38.342  84.710  69.261  1.00  0.00           H  
ATOM    485 HG22 VAL    33      38.721  84.838  70.995  1.00  0.00           H  
ATOM    486 HG23 VAL    33      37.178  85.470  70.372  1.00  0.00           H  
ATOM    487  C   VAL    33      38.954  89.200  70.734  1.00  0.00           C  
ATOM    488  O   VAL    33      38.281  89.639  69.821  1.00  0.00           O  
ATOM    489  N   PHE    34      39.963  89.895  71.363  1.00  0.00           N  
ATOM    490  H   PHE    34      40.485  89.536  72.162  1.00  0.00           H  
ATOM    491  CA  PHE    34      40.370  91.213  70.933  1.00  0.00           C  
ATOM    492  HA  PHE    34      39.511  91.740  70.518  1.00  0.00           H  
ATOM    493  CB  PHE    34      40.822  92.031  72.123  1.00  0.00           C  
ATOM    494  HB2 PHE    34      40.154  91.831  72.959  1.00  0.00           H  
ATOM    495  HB3 PHE    34      41.815  91.694  72.421  1.00  0.00           H  
ATOM    496  CG  PHE    34      40.866  93.512  71.885  1.00  0.00           C  
ATOM    497  CD1 PHE    34      41.918  94.045  71.135  1.00  0.00           C  
ATOM    498  HD1 PHE    34      42.752  93.437  70.814  1.00  0.00           H  
ATOM    499  CE1 PHE    34      41.839  95.440  70.812  1.00  0.00           C  
ATOM    500  HE1 PHE    34      42.536  95.866  70.106  1.00  0.00           H  
ATOM    501  CZ  PHE    34      40.867  96.254  71.401  1.00  0.00           C  
ATOM    502  HZ  PHE    34      40.928  97.330  71.314  1.00  0.00           H  
ATOM    503  CE2 PHE    34      39.815  95.657  72.105  1.00  0.00           C  
ATOM    504  HE2 PHE    34      38.985  96.262  72.437  1.00  0.00           H  
ATOM    505  CD2 PHE    34      39.825  94.313  72.380  1.00  0.00           C  
ATOM    506  HD2 PHE    34      39.036  93.874  72.974  1.00  0.00           H  
ATOM    507  C   PHE    34      41.352  91.159  69.780  1.00  0.00           C  
ATOM    508  O   PHE    34      42.293  90.396  69.996  1.00  0.00           O  
ATOM    509  N   VAL    35      41.182  91.836  68.631  1.00  0.00           N  
ATOM    510  H   VAL    35      40.385  92.455  68.479  1.00  0.00           H  
ATOM    511  CA  VAL    35      42.096  91.780  67.465  1.00  0.00           C  
ATOM    512  HA  VAL    35      42.871  91.053  67.711  1.00  0.00           H  
ATOM    513  CB  VAL    35      41.368  91.327  66.228  1.00  0.00           C  
ATOM    514  HB  VAL    35      42.046  91.621  65.426  1.00  0.00           H  
ATOM    515  CG1 VAL    35      41.054  89.776  66.328  1.00  0.00           C  
ATOM    516 HG11 VAL    35      40.527  89.453  65.430  1.00  0.00           H  
ATOM    517 HG12 VAL    35      41.987  89.220  66.421  1.00  0.00           H  
ATOM    518 HG13 VAL    35      40.431  89.586  67.202  1.00  0.00           H  
ATOM    519  CG2 VAL    35      39.978  91.967  65.979  1.00  0.00           C  
ATOM    520 HG21 VAL    35      39.551  91.565  65.061  1.00  0.00           H  
ATOM    521 HG22 VAL    35      39.318  91.739  66.816  1.00  0.00           H  
ATOM    522 HG23 VAL    35      40.085  93.047  65.887  1.00  0.00           H  
ATOM    523  C   VAL    35      42.767  93.125  67.201  1.00  0.00           C  
ATOM    524  O   VAL    35      42.316  94.175  67.676  1.00  0.00           O  
ATOM    525  N   CYS    36      43.979  93.122  66.617  1.00  0.00           N  
ATOM    526  H   CYS    36      44.467  92.287  66.295  1.00  0.00           H  
ATOM    527  CA  CYS    36      44.667  94.334  66.412  1.00  0.00           C  
ATOM    528  HA  CYS    36      43.949  95.102  66.123  1.00  0.00           H  
ATOM    529  CB  CYS    36      45.413  94.696  67.763  1.00  0.00           C  
ATOM    530  HB2 CYS    36      45.773  95.724  67.711  1.00  0.00           H  
ATOM    531  HB3 CYS    36      44.705  94.648  68.591  1.00  0.00           H  
ATOM    532  SG  CYS    36      46.772  93.615  68.091  1.00  0.00           S  
ATOM    533  HG  CYS    36      46.388  92.381  67.952  1.00  0.00           H  
ATOM    534  C   CYS    36      45.690  94.220  65.308  1.00  0.00           C  
ATOM    535  O   CYS    36      46.186  93.159  64.900  1.00  0.00           O  
ATOM    536  N   ALA    37      45.907  95.394  64.715  1.00  0.00           N  
ATOM    537  H   ALA    37      45.581  96.278  65.107  1.00  0.00           H  
ATOM    538  CA  ALA    37      46.648  95.556  63.426  1.00  0.00           C  
ATOM    539  HA  ALA    37      47.540  94.953  63.591  1.00  0.00           H  
ATOM    540  CB  ALA    37      45.783  95.068  62.244  1.00  0.00           C  
ATOM    541  HB1 ALA    37      46.336  95.193  61.313  1.00  0.00           H  
ATOM    542  HB2 ALA    37      45.538  94.015  62.382  1.00  0.00           H  
ATOM    543  HB3 ALA    37      44.864  95.651  62.201  1.00  0.00           H  
ATOM    544  C   ALA    37      47.153  96.976  63.068  1.00  0.00           C  
ATOM    545  O   ALA    37      46.902  97.856  63.857  1.00  0.00           O  
ATOM    546  N   ARG    38      47.788  97.162  61.942  1.00  0.00           N  
ATOM    547  H   ARG    38      47.908  96.431  61.242  1.00  0.00           H  
ATOM    548  CA  ARG    38      48.426  98.506  61.548  1.00  0.00           C  
ATOM    549  HA  ARG    38      48.453  99.081  62.474  1.00  0.00           H  
ATOM    550  CB  ARG    38      49.880  98.316  61.027  1.00  0.00           C  
ATOM    551  HB2 ARG    38      50.347  99.298  60.962  1.00  0.00           H  
ATOM    552  HB3 ARG    38      50.436  97.748  61.774  1.00  0.00           H  
ATOM    553  CG  ARG    38      50.056  97.605  59.650  1.00  0.00           C  
ATOM    554  HG2 ARG    38      49.356  96.772  59.571  1.00  0.00           H  
ATOM    555  HG3 ARG    38      49.819  98.298  58.843  1.00  0.00           H  
ATOM    556  CD  ARG    38      51.464  97.103  59.494  1.00  0.00           C  
ATOM    557  HD2 ARG    38      52.161  97.934  59.378  1.00  0.00           H  
ATOM    558  HD3 ARG    38      51.777  96.546  60.378  1.00  0.00           H  
ATOM    559  NE  ARG    38      51.478  96.238  58.298  1.00  0.00           N  
ATOM    560  HE  ARG    38      50.595  95.772  58.095  1.00  0.00           H  
ATOM    561  CZ  ARG    38      52.436  95.976  57.465  1.00  0.00           C  
ATOM    562  NH1 ARG    38      53.629  96.457  57.698  1.00  0.00           N  
ATOM    563 HH11 ARG    38      53.795  97.029  58.527  1.00  0.00           H  
ATOM    564 HH12 ARG    38      54.393  96.260  57.052  1.00  0.00           H  
ATOM    565  NH2 ARG    38      52.197  95.055  56.525  1.00  0.00           N  
ATOM    566 HH21 ARG    38      51.289  94.591  56.486  1.00  0.00           H  
ATOM    567 HH22 ARG    38      52.923  94.817  55.849  1.00  0.00           H  
ATOM    568  C   ARG    38      47.625  99.326  60.608  1.00  0.00           C  
ATOM    569  O   ARG    38      48.003 100.449  60.258  1.00  0.00           O  
ATOM    570  N   GLY    39      46.448  98.825  60.219  1.00  0.00           N  
ATOM    571  H   GLY    39      46.156  97.869  60.422  1.00  0.00           H  
ATOM    572  CA  GLY    39      45.421  99.623  59.432  1.00  0.00           C  
ATOM    573  HA2 GLY    39      45.744 100.663  59.382  1.00  0.00           H  
ATOM    574  HA3 GLY    39      45.389  99.250  58.409  1.00  0.00           H  
ATOM    575  C   GLY    39      44.001  99.565  60.035  1.00  0.00           C  
ATOM    576  O   GLY    39      43.525  98.404  60.308  1.00  0.00           O  
ATOM    577  N   GLU    40      43.400 100.678  60.337  1.00  0.00           N  
ATOM    578  H   GLU    40      43.747 101.577  60.000  1.00  0.00           H  
ATOM    579  CA  GLU    40      42.154 100.830  61.193  1.00  0.00           C  
ATOM    580  HA  GLU    40      42.248 100.173  62.058  1.00  0.00           H  
ATOM    581  CB  GLU    40      42.076 102.293  61.626  1.00  0.00           C  
ATOM    582  HB2 GLU    40      43.086 102.642  61.841  1.00  0.00           H  
ATOM    583  HB3 GLU    40      41.709 102.881  60.785  1.00  0.00           H  
ATOM    584  CG  GLU    40      41.171 102.598  62.876  1.00  0.00           C  
ATOM    585  HG2 GLU    40      41.392 101.866  63.652  1.00  0.00           H  
ATOM    586  HG3 GLU    40      41.443 103.576  63.274  1.00  0.00           H  
ATOM    587  CD  GLU    40      39.697 102.585  62.614  1.00  0.00           C  
ATOM    588  OE1 GLU    40      38.954 102.014  63.402  1.00  0.00           O  
ATOM    589  OE2 GLU    40      39.290 103.177  61.537  1.00  0.00           O  
ATOM    590  C   GLU    40      40.792 100.305  60.515  1.00  0.00           C  
ATOM    591  O   GLU    40      39.988  99.577  61.042  1.00  0.00           O  
ATOM    592  N   GLU    41      40.687 100.654  59.229  1.00  0.00           N  
ATOM    593  H   GLU    41      41.323 101.295  58.755  1.00  0.00           H  
ATOM    594  CA  GLU    41      39.621 100.125  58.388  1.00  0.00           C  
ATOM    595  HA  GLU    41      38.716 100.128  58.994  1.00  0.00           H  
ATOM    596  CB  GLU    41      39.463 101.051  57.163  1.00  0.00           C  
ATOM    597  HB2 GLU    41      39.382 102.071  57.536  1.00  0.00           H  
ATOM    598  HB3 GLU    41      40.390 100.994  56.591  1.00  0.00           H  
ATOM    599  CG  GLU    41      38.280 100.827  56.159  1.00  0.00           C  
ATOM    600  HG2 GLU    41      38.335 101.571  55.366  1.00  0.00           H  
ATOM    601  HG3 GLU    41      38.388  99.851  55.688  1.00  0.00           H  
ATOM    602  CD  GLU    41      36.944 100.910  56.818  1.00  0.00           C  
ATOM    603  OE1 GLU    41      36.870 101.235  58.016  1.00  0.00           O  
ATOM    604  OE2 GLU    41      35.990 100.727  56.041  1.00  0.00           O  
ATOM    605  C   GLU    41      39.726  98.654  58.005  1.00  0.00           C  
ATOM    606  O   GLU    41      38.740  97.971  57.947  1.00  0.00           O  
ATOM    607  N   GLY    42      40.999  98.143  57.773  1.00  0.00           N  
ATOM    608  H   GLY    42      41.842  98.718  57.761  1.00  0.00           H  
ATOM    609  CA  GLY    42      41.245  96.724  57.522  1.00  0.00           C  
ATOM    610  HA2 GLY    42      40.669  96.382  56.662  1.00  0.00           H  
ATOM    611  HA3 GLY    42      42.295  96.555  57.288  1.00  0.00           H  
ATOM    612  C   GLY    42      40.848  95.952  58.770  1.00  0.00           C  
ATOM    613  O   GLY    42      40.117  94.996  58.611  1.00  0.00           O  
ATOM    614  N   LEU    43      40.975  96.531  59.922  1.00  0.00           N  
ATOM    615  H   LEU    43      41.455  97.424  60.038  1.00  0.00           H  
ATOM    616  CA  LEU    43      40.450  95.987  61.188  1.00  0.00           C  
ATOM    617  HA  LEU    43      40.623  94.922  61.349  1.00  0.00           H  
ATOM    618  CB  LEU    43      41.259  96.780  62.330  1.00  0.00           C  
ATOM    619  HB2 LEU    43      42.317  96.780  62.070  1.00  0.00           H  
ATOM    620  HB3 LEU    43      40.931  97.819  62.331  1.00  0.00           H  
ATOM    621  CG  LEU    43      41.103  96.217  63.746  1.00  0.00           C  
ATOM    622  HG  LEU    43      40.053  95.964  63.894  1.00  0.00           H  
ATOM    623  CD1 LEU    43      41.961  94.944  63.955  1.00  0.00           C  
ATOM    624 HD11 LEU    43      41.822  94.575  64.971  1.00  0.00           H  
ATOM    625 HD12 LEU    43      41.652  94.175  63.245  1.00  0.00           H  
ATOM    626 HD13 LEU    43      43.013  95.183  63.796  1.00  0.00           H  
ATOM    627  CD2 LEU    43      41.581  97.251  64.726  1.00  0.00           C  
ATOM    628 HD21 LEU    43      41.477  96.867  65.741  1.00  0.00           H  
ATOM    629 HD22 LEU    43      42.629  97.481  64.530  1.00  0.00           H  
ATOM    630 HD23 LEU    43      40.986  98.156  64.617  1.00  0.00           H  
ATOM    631  C   LEU    43      38.879  95.994  61.217  1.00  0.00           C  
ATOM    632  O   LEU    43      38.316  94.958  61.536  1.00  0.00           O  
ATOM    633  N   ARG    44      38.264  97.084  60.781  1.00  0.00           N  
ATOM    634  H   ARG    44      38.750  97.910  60.429  1.00  0.00           H  
ATOM    635  CA  ARG    44      36.788  97.191  60.772  1.00  0.00           C  
ATOM    636  HA  ARG    44      36.411  96.891  61.749  1.00  0.00           H  
ATOM    637  CB  ARG    44      36.300  98.673  60.592  1.00  0.00           C  
ATOM    638  HB2 ARG    44      36.802  99.301  61.326  1.00  0.00           H  
ATOM    639  HB3 ARG    44      36.604  99.028  59.607  1.00  0.00           H  
ATOM    640  CG  ARG    44      34.828  98.847  60.734  1.00  0.00           C  
ATOM    641  HG2 ARG    44      34.287  98.160  60.083  1.00  0.00           H  
ATOM    642  HG3 ARG    44      34.506  98.639  61.754  1.00  0.00           H  
ATOM    643  CD  ARG    44      34.544 100.304  60.354  1.00  0.00           C  
ATOM    644  HD2 ARG    44      35.149 100.569  59.488  1.00  0.00           H  
ATOM    645  HD3 ARG    44      33.500 100.396  60.053  1.00  0.00           H  
ATOM    646  NE  ARG    44      34.814 101.260  61.438  1.00  0.00           N  
ATOM    647  HE  ARG    44      34.049 101.472  62.077  1.00  0.00           H  
ATOM    648  CZ  ARG    44      35.991 101.873  61.655  1.00  0.00           C  
ATOM    649  NH1 ARG    44      36.961 101.794  60.761  1.00  0.00           N  
ATOM    650 HH11 ARG    44      36.819 101.265  59.900  1.00  0.00           H  
ATOM    651 HH12 ARG    44      37.852 102.262  60.931  1.00  0.00           H  
ATOM    652  NH2 ARG    44      36.294 102.610  62.698  1.00  0.00           N  
ATOM    653 HH21 ARG    44      35.606 102.757  63.435  1.00  0.00           H  
ATOM    654 HH22 ARG    44      37.219 103.035  62.771  1.00  0.00           H  
ATOM    655  C   ARG    44      36.186  96.207  59.735  1.00  0.00           C  
ATOM    656  O   ARG    44      35.289  95.409  60.083  1.00  0.00           O  
ATOM    657  N   THR    45      36.803  96.090  58.593  1.00  0.00           N  
ATOM    658  H   THR    45      37.679  96.576  58.402  1.00  0.00           H  
ATOM    659  CA  THR    45      36.351  95.275  57.456  1.00  0.00           C  
ATOM    660  HA  THR    45      35.294  95.429  57.238  1.00  0.00           H  
ATOM    661  CB  THR    45      37.168  95.722  56.290  1.00  0.00           C  
ATOM    662  HB  THR    45      38.191  95.410  56.496  1.00  0.00           H  
ATOM    663  CG2 THR    45      36.711  95.112  54.971  1.00  0.00           C  
ATOM    664 HG21 THR    45      37.344  95.476  54.163  1.00  0.00           H  
ATOM    665 HG22 THR    45      36.783  94.026  55.027  1.00  0.00           H  
ATOM    666 HG23 THR    45      35.676  95.396  54.778  1.00  0.00           H  
ATOM    667  OG1 THR    45      37.025  97.148  56.138  1.00  0.00           O  
ATOM    668  HG1 THR    45      37.763  97.601  56.596  1.00  0.00           H  
ATOM    669  C   THR    45      36.383  93.826  57.734  1.00  0.00           C  
ATOM    670  O   THR    45      35.537  93.097  57.434  1.00  0.00           O  
ATOM    671  N   THR    46      37.429  93.410  58.566  1.00  0.00           N  
ATOM    672  H   THR    46      38.127  94.068  58.912  1.00  0.00           H  
ATOM    673  CA  THR    46      37.666  92.081  59.034  1.00  0.00           C  
ATOM    674  HA  THR    46      37.480  91.411  58.195  1.00  0.00           H  
ATOM    675  CB  THR    46      39.103  91.798  59.441  1.00  0.00           C  
ATOM    676  HB  THR    46      39.286  92.398  60.333  1.00  0.00           H  
ATOM    677  CG2 THR    46      39.385  90.328  59.810  1.00  0.00           C  
ATOM    678 HG21 THR    46      40.432  90.217  60.087  1.00  0.00           H  
ATOM    679 HG22 THR    46      38.755  90.036  60.651  1.00  0.00           H  
ATOM    680 HG23 THR    46      39.166  89.690  58.955  1.00  0.00           H  
ATOM    681  OG1 THR    46      39.947  92.128  58.368  1.00  0.00           O  
ATOM    682  HG1 THR    46      40.081  93.099  58.344  1.00  0.00           H  
ATOM    683  C   THR    46      36.687  91.790  60.222  1.00  0.00           C  
ATOM    684  O   THR    46      36.152  90.703  60.216  1.00  0.00           O  
ATOM    685  N   LEU    47      36.457  92.729  61.134  1.00  0.00           N  
ATOM    686  H   LEU    47      36.879  93.655  61.093  1.00  0.00           H  
ATOM    687  CA  LEU    47      35.599  92.541  62.262  1.00  0.00           C  
ATOM    688  HA  LEU    47      35.941  91.739  62.917  1.00  0.00           H  
ATOM    689  CB  LEU    47      35.566  93.868  63.050  1.00  0.00           C  
ATOM    690  HB2 LEU    47      35.845  94.675  62.373  1.00  0.00           H  
ATOM    691  HB3 LEU    47      34.539  94.055  63.364  1.00  0.00           H  
ATOM    692  CG  LEU    47      36.489  93.944  64.314  1.00  0.00           C  
ATOM    693  HG  LEU    47      37.434  93.508  63.990  1.00  0.00           H  
ATOM    694  CD1 LEU    47      36.760  95.366  64.746  1.00  0.00           C  
ATOM    695 HD11 LEU    47      37.404  95.362  65.625  1.00  0.00           H  
ATOM    696 HD12 LEU    47      37.254  95.904  63.938  1.00  0.00           H  
ATOM    697 HD13 LEU    47      35.819  95.859  64.988  1.00  0.00           H  
ATOM    698  CD2 LEU    47      36.019  93.095  65.476  1.00  0.00           C  
ATOM    699 HD21 LEU    47      36.713  93.205  66.310  1.00  0.00           H  
ATOM    700 HD22 LEU    47      35.026  93.418  65.786  1.00  0.00           H  
ATOM    701 HD23 LEU    47      35.982  92.049  65.172  1.00  0.00           H  
ATOM    702  C   LEU    47      34.220  92.209  61.726  1.00  0.00           C  
ATOM    703  O   LEU    47      33.519  91.479  62.423  1.00  0.00           O  
ATOM    704  N   LYS    48      33.794  92.742  60.519  1.00  0.00           N  
ATOM    705  H   LYS    48      34.305  93.425  59.960  1.00  0.00           H  
ATOM    706  CA  LYS    48      32.489  92.304  59.968  1.00  0.00           C  
ATOM    707  HA  LYS    48      31.848  92.335  60.850  1.00  0.00           H  
ATOM    708  CB  LYS    48      32.006  93.236  58.846  1.00  0.00           C  
ATOM    709  HB2 LYS    48      32.686  93.150  57.997  1.00  0.00           H  
ATOM    710  HB3 LYS    48      31.027  92.901  58.505  1.00  0.00           H  
ATOM    711  CG  LYS    48      31.910  94.725  59.265  1.00  0.00           C  
ATOM    712  HG2 LYS    48      31.196  94.840  60.080  1.00  0.00           H  
ATOM    713  HG3 LYS    48      32.874  95.075  59.634  1.00  0.00           H  
ATOM    714  CD  LYS    48      31.473  95.557  58.059  1.00  0.00           C  
ATOM    715  HD2 LYS    48      32.250  95.534  57.294  1.00  0.00           H  
ATOM    716  HD3 LYS    48      30.576  95.123  57.616  1.00  0.00           H  
ATOM    717  CE  LYS    48      31.199  96.995  58.469  1.00  0.00           C  
ATOM    718  HE2 LYS    48      30.453  97.039  59.264  1.00  0.00           H  
ATOM    719  HE3 LYS    48      32.101  97.473  58.851  1.00  0.00           H  
ATOM    720  NZ  LYS    48      30.697  97.700  57.207  1.00  0.00           N  
ATOM    721  HZ1 LYS    48      30.490  98.695  57.425  1.00  0.00           H  
ATOM    722  HZ2 LYS    48      31.428  97.651  56.469  1.00  0.00           H  
ATOM    723  HZ3 LYS    48      29.832  97.231  56.869  1.00  0.00           H  
ATOM    724  C   LYS    48      32.437  90.860  59.388  1.00  0.00           C  
ATOM    725  O   LYS    48      31.413  90.241  59.470  1.00  0.00           O  
ATOM    726  N   GLU    49      33.515  90.436  58.783  1.00  0.00           N  
ATOM    727  H   GLU    49      34.296  91.029  58.501  1.00  0.00           H  
ATOM    728  CA  GLU    49      33.664  89.003  58.462  1.00  0.00           C  
ATOM    729  HA  GLU    49      32.839  88.621  57.859  1.00  0.00           H  
ATOM    730  CB  GLU    49      34.927  88.815  57.600  1.00  0.00           C  
ATOM    731  HB2 GLU    49      34.693  89.094  56.573  1.00  0.00           H  
ATOM    732  HB3 GLU    49      35.693  89.507  57.950  1.00  0.00           H  
ATOM    733  CG  GLU    49      35.527  87.352  57.603  1.00  0.00           C  
ATOM    734  HG2 GLU    49      36.515  87.374  57.143  1.00  0.00           H  
ATOM    735  HG3 GLU    49      35.664  87.028  58.635  1.00  0.00           H  
ATOM    736  CD  GLU    49      34.646  86.308  56.858  1.00  0.00           C  
ATOM    737  OE1 GLU    49      35.015  85.122  57.078  1.00  0.00           O  
ATOM    738  OE2 GLU    49      33.596  86.645  56.267  1.00  0.00           O  
ATOM    739  C   GLU    49      33.628  88.169  59.806  1.00  0.00           C  
ATOM    740  O   GLU    49      32.962  87.129  59.754  1.00  0.00           O  
ATOM    741  N   LEU    50      34.372  88.515  60.849  1.00  0.00           N  
ATOM    742  H   LEU    50      34.963  89.346  60.877  1.00  0.00           H  
ATOM    743  CA  LEU    50      34.404  87.699  62.085  1.00  0.00           C  
ATOM    744  HA  LEU    50      34.729  86.672  61.925  1.00  0.00           H  
ATOM    745  CB  LEU    50      35.404  88.397  62.997  1.00  0.00           C  
ATOM    746  HB2 LEU    50      35.317  89.473  62.850  1.00  0.00           H  
ATOM    747  HB3 LEU    50      35.130  88.195  64.033  1.00  0.00           H  
ATOM    748  CG  LEU    50      36.874  87.992  62.791  1.00  0.00           C  
ATOM    749  HG  LEU    50      36.918  87.882  61.708  1.00  0.00           H  
ATOM    750  CD1 LEU    50      37.986  89.071  63.262  1.00  0.00           C  
ATOM    751 HD11 LEU    50      38.983  88.675  63.068  1.00  0.00           H  
ATOM    752 HD12 LEU    50      37.851  89.999  62.707  1.00  0.00           H  
ATOM    753 HD13 LEU    50      37.875  89.266  64.328  1.00  0.00           H  
ATOM    754  CD2 LEU    50      37.234  86.691  63.564  1.00  0.00           C  
ATOM    755 HD21 LEU    50      38.281  86.442  63.390  1.00  0.00           H  
ATOM    756 HD22 LEU    50      37.069  86.845  64.631  1.00  0.00           H  
ATOM    757 HD23 LEU    50      36.604  85.874  63.214  1.00  0.00           H  
ATOM    758  C   LEU    50      32.989  87.529  62.659  1.00  0.00           C  
ATOM    759  O   LEU    50      32.638  86.414  63.103  1.00  0.00           O  
ATOM    760  N   ARG    51      32.264  88.670  62.708  1.00  0.00           N  
ATOM    761  H   ARG    51      32.571  89.560  62.313  1.00  0.00           H  
ATOM    762  CA  ARG    51      30.966  88.712  63.341  1.00  0.00           C  
ATOM    763  HA  ARG    51      31.162  88.227  64.297  1.00  0.00           H  
ATOM    764  CB  ARG    51      30.398  90.154  63.674  1.00  0.00           C  
ATOM    765  HB2 ARG    51      30.482  90.792  62.794  1.00  0.00           H  
ATOM    766  HB3 ARG    51      29.338  90.081  63.916  1.00  0.00           H  
ATOM    767  CG  ARG    51      31.158  90.792  64.854  1.00  0.00           C  
ATOM    768  HG2 ARG    51      30.912  90.246  65.765  1.00  0.00           H  
ATOM    769  HG3 ARG    51      32.229  90.669  64.688  1.00  0.00           H  
ATOM    770  CD  ARG    51      30.860  92.281  65.075  1.00  0.00           C  
ATOM    771  HD2 ARG    51      31.063  92.849  64.167  1.00  0.00           H  
ATOM    772  HD3 ARG    51      29.808  92.428  65.316  1.00  0.00           H  
ATOM    773  NE  ARG    51      31.725  92.766  66.197  1.00  0.00           N  
ATOM    774  HE  ARG    51      32.091  92.102  66.880  1.00  0.00           H  
ATOM    775  CZ  ARG    51      32.009  94.028  66.307  1.00  0.00           C  
ATOM    776  NH1 ARG    51      31.839  95.055  65.496  1.00  0.00           N  
ATOM    777 HH11 ARG    51      31.405  94.918  64.583  1.00  0.00           H  
ATOM    778 HH12 ARG    51      32.142  95.987  65.783  1.00  0.00           H  
ATOM    779  NH2 ARG    51      32.468  94.382  67.448  1.00  0.00           N  
ATOM    780 HH21 ARG    51      32.584  93.689  68.188  1.00  0.00           H  
ATOM    781 HH22 ARG    51      32.717  95.357  67.618  1.00  0.00           H  
ATOM    782  C   ARG    51      29.919  87.949  62.559  1.00  0.00           C  
ATOM    783  O   ARG    51      29.092  87.262  63.104  1.00  0.00           O  
ATOM    784  N   GLU    52      29.924  87.899  61.238  1.00  0.00           N  
ATOM    785  H   GLU    52      30.480  88.587  60.729  1.00  0.00           H  
ATOM    786  CA  GLU    52      29.267  87.020  60.289  1.00  0.00           C  
ATOM    787  HA  GLU    52      28.206  87.091  60.530  1.00  0.00           H  
ATOM    788  CB  GLU    52      29.462  87.515  58.816  1.00  0.00           C  
ATOM    789  HB2 GLU    52      29.045  88.517  58.718  1.00  0.00           H  
ATOM    790  HB3 GLU    52      30.528  87.592  58.602  1.00  0.00           H  
ATOM    791  CG  GLU    52      28.802  86.585  57.778  1.00  0.00           C  
ATOM    792  HG2 GLU    52      29.358  86.644  56.843  1.00  0.00           H  
ATOM    793  HG3 GLU    52      28.874  85.555  58.126  1.00  0.00           H  
ATOM    794  CD  GLU    52      27.392  86.905  57.519  1.00  0.00           C  
ATOM    795  OE1 GLU    52      26.866  86.357  56.538  1.00  0.00           O  
ATOM    796  OE2 GLU    52      26.722  87.625  58.268  1.00  0.00           O  
ATOM    797  C   GLU    52      29.574  85.480  60.466  1.00  0.00           C  
ATOM    798  O   GLU    52      28.539  84.723  60.415  1.00  0.00           O  
ATOM    799  N   ALA    53      30.775  85.041  60.759  1.00  0.00           N  
ATOM    800  H   ALA    53      31.601  85.612  60.579  1.00  0.00           H  
ATOM    801  CA  ALA    53      31.125  83.758  61.349  1.00  0.00           C  
ATOM    802  HA  ALA    53      30.460  83.056  60.848  1.00  0.00           H  
ATOM    803  CB  ALA    53      32.631  83.576  61.114  1.00  0.00           C  
ATOM    804  HB1 ALA    53      32.952  82.625  61.537  1.00  0.00           H  
ATOM    805  HB2 ALA    53      32.836  83.584  60.044  1.00  0.00           H  
ATOM    806  HB3 ALA    53      33.174  84.389  61.594  1.00  0.00           H  
ATOM    807  C   ALA    53      30.790  83.436  62.864  1.00  0.00           C  
ATOM    808  O   ALA    53      30.840  82.321  63.363  1.00  0.00           O  
ATOM    809  N   GLY    54      30.314  84.443  63.613  1.00  0.00           N  
ATOM    810  H   GLY    54      30.285  85.406  63.278  1.00  0.00           H  
ATOM    811  CA  GLY    54      29.808  84.305  64.920  1.00  0.00           C  
ATOM    812  HA2 GLY    54      28.859  84.838  64.978  1.00  0.00           H  
ATOM    813  HA3 GLY    54      29.592  83.251  65.094  1.00  0.00           H  
ATOM    814  C   GLY    54      30.762  84.834  66.117  1.00  0.00           C  
ATOM    815  O   GLY    54      30.262  84.898  67.222  1.00  0.00           O  
ATOM    816  N   VAL    55      32.007  85.196  65.879  1.00  0.00           N  
ATOM    817  H   VAL    55      32.369  85.345  64.938  1.00  0.00           H  
ATOM    818  CA  VAL    55      32.996  85.423  66.923  1.00  0.00           C  
ATOM    819  HA  VAL    55      33.064  84.547  67.567  1.00  0.00           H  
ATOM    820  CB  VAL    55      34.397  85.614  66.301  1.00  0.00           C  
ATOM    821  HB  VAL    55      34.329  86.499  65.670  1.00  0.00           H  
ATOM    822  CG1 VAL    55      35.528  85.766  67.387  1.00  0.00           C  
ATOM    823 HG11 VAL    55      36.490  85.897  66.893  1.00  0.00           H  
ATOM    824 HG12 VAL    55      35.320  86.634  68.011  1.00  0.00           H  
ATOM    825 HG13 VAL    55      35.559  84.871  68.009  1.00  0.00           H  
ATOM    826  CG2 VAL    55      34.794  84.298  65.575  1.00  0.00           C  
ATOM    827 HG21 VAL    55      35.781  84.412  65.129  1.00  0.00           H  
ATOM    828 HG22 VAL    55      34.812  83.478  66.293  1.00  0.00           H  
ATOM    829 HG23 VAL    55      34.065  84.080  64.793  1.00  0.00           H  
ATOM    830  C   VAL    55      32.574  86.556  67.786  1.00  0.00           C  
ATOM    831  O   VAL    55      32.201  87.577  67.256  1.00  0.00           O  
ATOM    832  N   GLU    56      32.701  86.505  69.143  1.00  0.00           N  
ATOM    833  H   GLU    56      32.869  85.631  69.640  1.00  0.00           H  
ATOM    834  CA  GLU    56      32.621  87.619  70.009  1.00  0.00           C  
ATOM    835  HA  GLU    56      31.887  88.329  69.627  1.00  0.00           H  
ATOM    836  CB  GLU    56      32.191  87.099  71.392  1.00  0.00           C  
ATOM    837  HB2 GLU    56      31.169  86.721  71.337  1.00  0.00           H  
ATOM    838  HB3 GLU    56      32.826  86.260  71.678  1.00  0.00           H  
ATOM    839  CG  GLU    56      32.267  88.124  72.402  1.00  0.00           C  
ATOM    840  HG2 GLU    56      31.814  87.735  73.313  1.00  0.00           H  
ATOM    841  HG3 GLU    56      33.319  88.305  72.621  1.00  0.00           H  
ATOM    842  CD  GLU    56      31.624  89.445  72.093  1.00  0.00           C  
ATOM    843  OE1 GLU    56      30.404  89.521  72.053  1.00  0.00           O  
ATOM    844  OE2 GLU    56      32.379  90.480  71.897  1.00  0.00           O  
ATOM    845  C   GLU    56      33.962  88.421  70.078  1.00  0.00           C  
ATOM    846  O   GLU    56      34.978  87.875  70.503  1.00  0.00           O  
ATOM    847  N   ALA    57      33.985  89.574  69.389  1.00  0.00           N  
ATOM    848  H   ALA    57      33.151  90.000  68.983  1.00  0.00           H  
ATOM    849  CA  ALA    57      35.204  90.332  69.151  1.00  0.00           C  
ATOM    850  HA  ALA    57      35.839  90.145  70.018  1.00  0.00           H  
ATOM    851  CB  ALA    57      35.833  89.854  67.742  1.00  0.00           C  
ATOM    852  HB1 ALA    57      36.750  90.410  67.544  1.00  0.00           H  
ATOM    853  HB2 ALA    57      36.058  88.789  67.786  1.00  0.00           H  
ATOM    854  HB3 ALA    57      35.117  90.041  66.941  1.00  0.00           H  
ATOM    855  C   ALA    57      35.002  91.857  69.024  1.00  0.00           C  
ATOM    856  O   ALA    57      33.931  92.294  68.600  1.00  0.00           O  
ATOM    857  N   ASP    58      36.100  92.670  69.242  1.00  0.00           N  
ATOM    858  H   ASP    58      36.987  92.293  69.578  1.00  0.00           H  
ATOM    859  CA  ASP    58      36.155  94.123  69.032  1.00  0.00           C  
ATOM    860  HA  ASP    58      35.599  94.513  68.178  1.00  0.00           H  
ATOM    861  CB  ASP    58      35.545  94.757  70.264  1.00  0.00           C  
ATOM    862  HB2 ASP    58      34.686  94.158  70.566  1.00  0.00           H  
ATOM    863  HB3 ASP    58      36.274  94.700  71.073  1.00  0.00           H  
ATOM    864  CG  ASP    58      35.104  96.172  70.132  1.00  0.00           C  
ATOM    865  OD1 ASP    58      35.570  96.971  69.270  1.00  0.00           O  
ATOM    866  OD2 ASP    58      34.344  96.630  71.007  1.00  0.00           O  
ATOM    867  C   ASP    58      37.619  94.425  68.817  1.00  0.00           C  
ATOM    868  O   ASP    58      38.420  93.512  69.074  1.00  0.00           O  
ATOM    869  N   GLY    59      38.090  95.592  68.321  1.00  0.00           N  
ATOM    870  H   GLY    59      37.502  96.340  67.952  1.00  0.00           H  
ATOM    871  CA  GLY    59      39.522  95.862  68.279  1.00  0.00           C  
ATOM    872  HA2 GLY    59      39.998  95.258  69.051  1.00  0.00           H  
ATOM    873  HA3 GLY    59      39.900  95.510  67.319  1.00  0.00           H  
ATOM    874  C   GLY    59      40.004  97.367  68.470  1.00  0.00           C  
ATOM    875  O   GLY    59      39.210  98.347  68.644  1.00  0.00           O  
ATOM    876  N   ARG    60      41.351  97.534  68.316  1.00  0.00           N  
ATOM    877  H   ARG    60      41.966  96.748  68.107  1.00  0.00           H  
ATOM    878  CA  ARG    60      42.085  98.804  68.420  1.00  0.00           C  
ATOM    879  HA  ARG    60      41.474  99.667  68.157  1.00  0.00           H  
ATOM    880  CB  ARG    60      42.499  99.096  69.846  1.00  0.00           C  
ATOM    881  HB2 ARG    60      41.640  98.959  70.502  1.00  0.00           H  
ATOM    882  HB3 ARG    60      43.253  98.372  70.153  1.00  0.00           H  
ATOM    883  CG  ARG    60      43.084 100.586  70.047  1.00  0.00           C  
ATOM    884  HG2 ARG    60      44.023 100.644  69.496  1.00  0.00           H  
ATOM    885  HG3 ARG    60      42.390 101.274  69.568  1.00  0.00           H  
ATOM    886  CD  ARG    60      43.344 101.102  71.417  1.00  0.00           C  
ATOM    887  HD2 ARG    60      42.413 101.386  71.906  1.00  0.00           H  
ATOM    888  HD3 ARG    60      43.808 100.335  72.037  1.00  0.00           H  
ATOM    889  NE  ARG    60      44.213 102.238  71.272  1.00  0.00           N  
ATOM    890  HE  ARG    60      44.990 102.100  70.625  1.00  0.00           H  
ATOM    891  CZ  ARG    60      44.173 103.444  71.842  1.00  0.00           C  
ATOM    892  NH1 ARG    60      43.245 103.870  72.670  1.00  0.00           N  
ATOM    893 HH11 ARG    60      42.471 103.258  72.928  1.00  0.00           H  
ATOM    894 HH12 ARG    60      43.300 104.812  73.057  1.00  0.00           H  
ATOM    895  NH2 ARG    60      44.968 104.399  71.458  1.00  0.00           N  
ATOM    896 HH21 ARG    60      45.639 104.233  70.707  1.00  0.00           H  
ATOM    897 HH22 ARG    60      44.922 105.314  71.907  1.00  0.00           H  
ATOM    898  C   ARG    60      43.278  98.667  67.420  1.00  0.00           C  
ATOM    899  O   ARG    60      43.598  97.544  67.130  1.00  0.00           O  
ATOM    900  N   THR    61      43.907  99.721  66.849  1.00  0.00           N  
ATOM    901  H   THR    61      43.555 100.673  66.952  1.00  0.00           H  
ATOM    902  CA  THR    61      45.083  99.669  66.066  1.00  0.00           C  
ATOM    903  HA  THR    61      44.973  98.941  65.264  1.00  0.00           H  
ATOM    904  CB  THR    61      45.353 100.980  65.305  1.00  0.00           C  
ATOM    905  HB  THR    61      46.364 101.060  64.907  1.00  0.00           H  
ATOM    906  CG2 THR    61      44.439 101.019  64.074  1.00  0.00           C  
ATOM    907 HG21 THR    61      44.614 101.940  63.519  1.00  0.00           H  
ATOM    908 HG22 THR    61      44.655 100.163  63.433  1.00  0.00           H  
ATOM    909 HG23 THR    61      43.398 100.979  64.392  1.00  0.00           H  
ATOM    910  OG1 THR    61      45.225 102.039  66.207  1.00  0.00           O  
ATOM    911  HG1 THR    61      45.395 102.886  65.743  1.00  0.00           H  
ATOM    912  C   THR    61      46.223  99.220  66.976  1.00  0.00           C  
ATOM    913  O   THR    61      46.242  99.588  68.148  1.00  0.00           O  
ATOM    914  N   CYS    62      47.185  98.477  66.405  1.00  0.00           N  
ATOM    915  H   CYS    62      47.092  98.031  65.492  1.00  0.00           H  
ATOM    916  CA  CYS    62      48.453  98.246  67.051  1.00  0.00           C  
ATOM    917  HA  CYS    62      48.686  99.125  67.653  1.00  0.00           H  
ATOM    918  CB  CYS    62      48.408  97.116  68.006  1.00  0.00           C  
ATOM    919  HB2 CYS    62      47.542  97.205  68.662  1.00  0.00           H  
ATOM    920  HB3 CYS    62      48.310  96.170  67.474  1.00  0.00           H  
ATOM    921  SG  CYS    62      49.958  97.147  68.980  1.00  0.00           S  
ATOM    922  HG  CYS    62      49.844  98.005  69.949  1.00  0.00           H  
ATOM    923  C   CYS    62      49.549  98.082  66.010  1.00  0.00           C  
ATOM    924  O   CYS    62      49.598  97.070  65.324  1.00  0.00           O  
ATOM    925  N   ASP    63      50.625  98.958  65.972  1.00  0.00           N  
ATOM    926  H   ASP    63      50.599  99.896  66.371  1.00  0.00           H  
ATOM    927  CA  ASP    63      51.903  98.615  65.350  1.00  0.00           C  
ATOM    928  HA  ASP    63      51.778  97.920  64.520  1.00  0.00           H  
ATOM    929  CB  ASP    63      52.509  99.918  64.829  1.00  0.00           C  
ATOM    930  HB2 ASP    63      51.783 100.408  64.178  1.00  0.00           H  
ATOM    931  HB3 ASP    63      52.685 100.587  65.672  1.00  0.00           H  
ATOM    932  CG  ASP    63      53.827  99.738  64.053  1.00  0.00           C  
ATOM    933  OD1 ASP    63      54.451  98.646  64.144  1.00  0.00           O  
ATOM    934  OD2 ASP    63      54.234 100.619  63.323  1.00  0.00           O  
ATOM    935  C   ASP    63      52.821  97.891  66.377  1.00  0.00           C  
ATOM    936  O   ASP    63      53.076  98.492  67.429  1.00  0.00           O  
ATOM    937  N   VAL    64      53.231  96.632  66.150  1.00  0.00           N  
ATOM    938  H   VAL    64      52.971  96.076  65.336  1.00  0.00           H  
ATOM    939  CA  VAL    64      54.124  95.953  67.108  1.00  0.00           C  
ATOM    940  HA  VAL    64      53.538  95.928  68.028  1.00  0.00           H  
ATOM    941  CB  VAL    64      54.477  94.476  66.698  1.00  0.00           C  
ATOM    942  HB  VAL    64      55.219  94.069  67.385  1.00  0.00           H  
ATOM    943  CG1 VAL    64      53.057  93.755  66.690  1.00  0.00           C  
ATOM    944 HG11 VAL    64      53.183  92.708  66.414  1.00  0.00           H  
ATOM    945 HG12 VAL    64      52.611  93.819  67.683  1.00  0.00           H  
ATOM    946 HG13 VAL    64      52.403  94.245  65.967  1.00  0.00           H  
ATOM    947  CG2 VAL    64      55.096  94.323  65.348  1.00  0.00           C  
ATOM    948 HG21 VAL    64      55.302  93.270  65.160  1.00  0.00           H  
ATOM    949 HG22 VAL    64      54.411  94.701  64.589  1.00  0.00           H  
ATOM    950 HG23 VAL    64      56.028  94.888  65.309  1.00  0.00           H  
ATOM    951  C   VAL    64      55.419  96.717  67.382  1.00  0.00           C  
ATOM    952  O   VAL    64      56.194  96.179  68.185  1.00  0.00           O  
ATOM    953  N   ARG    65      55.726  97.775  66.695  1.00  0.00           N  
ATOM    954  H   ARG    65      55.069  98.248  66.074  1.00  0.00           H  
ATOM    955  CA  ARG    65      57.042  98.399  66.740  1.00  0.00           C  
ATOM    956  HA  ARG    65      57.722  97.619  67.079  1.00  0.00           H  
ATOM    957  CB  ARG    65      57.546  98.840  65.317  1.00  0.00           C  
ATOM    958  HB2 ARG    65      56.858  99.563  64.880  1.00  0.00           H  
ATOM    959  HB3 ARG    65      58.515  99.330  65.395  1.00  0.00           H  
ATOM    960  CG  ARG    65      57.648  97.583  64.417  1.00  0.00           C  
ATOM    961  HG2 ARG    65      58.390  96.891  64.816  1.00  0.00           H  
ATOM    962  HG3 ARG    65      56.696  97.052  64.399  1.00  0.00           H  
ATOM    963  CD  ARG    65      58.032  98.019  63.026  1.00  0.00           C  
ATOM    964  HD2 ARG    65      58.934  98.629  63.056  1.00  0.00           H  
ATOM    965  HD3 ARG    65      58.254  97.151  62.404  1.00  0.00           H  
ATOM    966  NE  ARG    65      56.877  98.809  62.440  1.00  0.00           N  
ATOM    967  HE  ARG    65      55.962  98.743  62.883  1.00  0.00           H  
ATOM    968  CZ  ARG    65      57.012  99.564  61.399  1.00  0.00           C  
ATOM    969  NH1 ARG    65      58.126  99.632  60.672  1.00  0.00           N  
ATOM    970 HH11 ARG    65      58.936  99.069  60.927  1.00  0.00           H  
ATOM    971 HH12 ARG    65      58.167 100.249  59.861  1.00  0.00           H  
ATOM    972  NH2 ARG    65      55.951 100.229  61.009  1.00  0.00           N  
ATOM    973 HH21 ARG    65      55.073 100.135  61.521  1.00  0.00           H  
ATOM    974 HH22 ARG    65      56.002 100.838  60.193  1.00  0.00           H  
ATOM    975  C   ARG    65      57.163  99.512  67.787  1.00  0.00           C  
ATOM    976  O   ARG    65      58.147 100.176  67.891  1.00  0.00           O  
ATOM    977  N   SER    66      56.065  99.696  68.482  1.00  0.00           N  
ATOM    978  H   SER    66      55.285  99.038  68.477  1.00  0.00           H  
ATOM    979  CA  SER    66      55.836 100.898  69.367  1.00  0.00           C  
ATOM    980  HA  SER    66      56.848 101.225  69.605  1.00  0.00           H  
ATOM    981  CB  SER    66      55.096 102.029  68.636  1.00  0.00           C  
ATOM    982  HB2 SER    66      55.519 102.171  67.642  1.00  0.00           H  
ATOM    983  HB3 SER    66      54.047 101.763  68.501  1.00  0.00           H  
ATOM    984  OG  SER    66      55.199 103.207  69.372  1.00  0.00           O  
ATOM    985  HG  SER    66      54.729 103.927  68.903  1.00  0.00           H  
ATOM    986  C   SER    66      55.177 100.613  70.713  1.00  0.00           C  
ATOM    987  O   SER    66      53.961 100.385  70.739  1.00  0.00           O  
ATOM    988  N   VAL    67      55.972 100.742  71.838  1.00  0.00           N  
ATOM    989  H   VAL    67      56.930 101.092  71.814  1.00  0.00           H  
ATOM    990  CA  VAL    67      55.499 100.384  73.185  1.00  0.00           C  
ATOM    991  HA  VAL    67      55.152  99.351  73.140  1.00  0.00           H  
ATOM    992  CB  VAL    67      56.650 100.420  74.196  1.00  0.00           C  
ATOM    993  HB  VAL    67      57.037 101.433  74.085  1.00  0.00           H  
ATOM    994  CG1 VAL    67      56.128 100.203  75.663  1.00  0.00           C  
ATOM    995 HG11 VAL    67      56.969 100.234  76.358  1.00  0.00           H  
ATOM    996 HG12 VAL    67      55.420 100.992  75.916  1.00  0.00           H  
ATOM    997 HG13 VAL    67      55.635  99.234  75.734  1.00  0.00           H  
ATOM    998  CG2 VAL    67      57.870  99.598  73.904  1.00  0.00           C  
ATOM    999 HG21 VAL    67      58.595  99.726  74.707  1.00  0.00           H  
ATOM   1000 HG22 VAL    67      57.592  98.548  73.829  1.00  0.00           H  
ATOM   1001 HG23 VAL    67      58.310  99.925  72.962  1.00  0.00           H  
ATOM   1002  C   VAL    67      54.229 101.170  73.636  1.00  0.00           C  
ATOM   1003  O   VAL    67      53.331 100.517  74.145  1.00  0.00           O  
ATOM   1004  N   PRO    68      54.105 102.535  73.396  1.00  0.00           N  
ATOM   1005  CD  PRO    68      55.096 103.486  73.048  1.00  0.00           C  
ATOM   1006  HD2 PRO    68      55.195 103.584  71.967  1.00  0.00           H  
ATOM   1007  HD3 PRO    68      56.076 103.205  73.434  1.00  0.00           H  
ATOM   1008  CG  PRO    68      54.593 104.771  73.682  1.00  0.00           C  
ATOM   1009  HG2 PRO    68      55.038 105.659  73.229  1.00  0.00           H  
ATOM   1010  HG3 PRO    68      54.805 104.819  74.750  1.00  0.00           H  
ATOM   1011  CB  PRO    68      53.079 104.655  73.385  1.00  0.00           C  
ATOM   1012  HB2 PRO    68      52.846 104.928  72.357  1.00  0.00           H  
ATOM   1013  HB3 PRO    68      52.489 105.308  74.029  1.00  0.00           H  
ATOM   1014  CA  PRO    68      52.803 103.226  73.651  1.00  0.00           C  
ATOM   1015  HA  PRO    68      52.476 103.029  74.672  1.00  0.00           H  
ATOM   1016  C   PRO    68      51.606 102.710  72.812  1.00  0.00           C  
ATOM   1017  O   PRO    68      50.423 102.675  73.228  1.00  0.00           O  
ATOM   1018  N   GLU    69      51.818 102.200  71.618  1.00  0.00           N  
ATOM   1019  H   GLU    69      52.717 102.270  71.142  1.00  0.00           H  
ATOM   1020  CA  GLU    69      50.795 101.474  70.826  1.00  0.00           C  
ATOM   1021  HA  GLU    69      49.890 102.080  70.830  1.00  0.00           H  
ATOM   1022  CB  GLU    69      51.234 101.318  69.257  1.00  0.00           C  
ATOM   1023  HB2 GLU    69      52.041 100.592  69.167  1.00  0.00           H  
ATOM   1024  HB3 GLU    69      50.397 100.939  68.672  1.00  0.00           H  
ATOM   1025  CG  GLU    69      51.690 102.686  68.703  1.00  0.00           C  
ATOM   1026  HG2 GLU    69      52.558 103.021  69.270  1.00  0.00           H  
ATOM   1027  HG3 GLU    69      52.017 102.554  67.671  1.00  0.00           H  
ATOM   1028  CD  GLU    69      50.624 103.778  68.743  1.00  0.00           C  
ATOM   1029  OE1 GLU    69      49.480 103.615  68.340  1.00  0.00           O  
ATOM   1030  OE2 GLU    69      50.998 104.937  69.069  1.00  0.00           O  
ATOM   1031  C   GLU    69      50.426 100.132  71.473  1.00  0.00           C  
ATOM   1032  O   GLU    69      49.323  99.633  71.317  1.00  0.00           O  
ATOM   1033  N   ILE    70      51.346  99.493  72.174  1.00  0.00           N  
ATOM   1034  H   ILE    70      52.285  99.874  72.295  1.00  0.00           H  
ATOM   1035  CA  ILE    70      51.174  98.190  72.864  1.00  0.00           C  
ATOM   1036  HA  ILE    70      50.479  97.599  72.267  1.00  0.00           H  
ATOM   1037  CB  ILE    70      52.511  97.483  72.961  1.00  0.00           C  
ATOM   1038  HB  ILE    70      53.221  98.182  73.405  1.00  0.00           H  
ATOM   1039  CG2 ILE    70      52.373  96.183  73.862  1.00  0.00           C  
ATOM   1040 HG21 ILE    70      53.337  95.681  73.926  1.00  0.00           H  
ATOM   1041 HG22 ILE    70      52.044  96.468  74.862  1.00  0.00           H  
ATOM   1042 HG23 ILE    70      51.642  95.509  73.417  1.00  0.00           H  
ATOM   1043  CG1 ILE    70      53.013  97.067  71.595  1.00  0.00           C  
ATOM   1044 HG12 ILE    70      52.295  96.347  71.201  1.00  0.00           H  
ATOM   1045 HG13 ILE    70      52.962  97.950  70.958  1.00  0.00           H  
ATOM   1046  CD1 ILE    70      54.392  96.463  71.400  1.00  0.00           C  
ATOM   1047 HD11 ILE    70      54.545  96.239  70.343  1.00  0.00           H  
ATOM   1048 HD12 ILE    70      55.150  97.171  71.734  1.00  0.00           H  
ATOM   1049 HD13 ILE    70      54.473  95.544  71.980  1.00  0.00           H  
ATOM   1050  C   ILE    70      50.554  98.335  74.262  1.00  0.00           C  
ATOM   1051  O   ILE    70      49.663  97.533  74.596  1.00  0.00           O  
ATOM   1052  N   GLU    71      50.901  99.449  74.998  1.00  0.00           N  
ATOM   1053  H   GLU    71      51.557 100.131  74.617  1.00  0.00           H  
ATOM   1054  CA  GLU    71      50.457  99.840  76.316  1.00  0.00           C  
ATOM   1055  HA  GLU    71      50.724  99.046  77.014  1.00  0.00           H  
ATOM   1056  CB  GLU    71      51.184 101.107  76.753  1.00  0.00           C  
ATOM   1057  HB2 GLU    71      52.214 101.095  76.396  1.00  0.00           H  
ATOM   1058  HB3 GLU    71      50.708 101.987  76.322  1.00  0.00           H  
ATOM   1059  CG  GLU    71      51.152 101.173  78.229  1.00  0.00           C  
ATOM   1060  HG2 GLU    71      50.142 101.379  78.581  1.00  0.00           H  
ATOM   1061  HG3 GLU    71      51.453 100.219  78.662  1.00  0.00           H  
ATOM   1062  CD  GLU    71      52.111 102.288  78.667  1.00  0.00           C  
ATOM   1063  OE1 GLU    71      51.577 103.429  78.598  1.00  0.00           O  
ATOM   1064  OE2 GLU    71      53.239 102.195  79.193  1.00  0.00           O  
ATOM   1065  C   GLU    71      48.858  99.949  76.435  1.00  0.00           C  
ATOM   1066  O   GLU    71      48.226  99.124  77.148  1.00  0.00           O  
ATOM   1067  N   ALA    72      48.247 100.892  75.658  1.00  0.00           N  
ATOM   1068  H   ALA    72      48.798 101.537  75.091  1.00  0.00           H  
ATOM   1069  CA  ALA    72      46.833 101.133  75.505  1.00  0.00           C  
ATOM   1070  HA  ALA    72      46.254 101.124  76.428  1.00  0.00           H  
ATOM   1071  CB  ALA    72      46.782 102.504  74.914  1.00  0.00           C  
ATOM   1072  HB1 ALA    72      45.743 102.793  74.754  1.00  0.00           H  
ATOM   1073  HB2 ALA    72      47.255 103.211  75.595  1.00  0.00           H  
ATOM   1074  HB3 ALA    72      47.312 102.510  73.962  1.00  0.00           H  
ATOM   1075  C   ALA    72      46.145 100.027  74.794  1.00  0.00           C  
ATOM   1076  O   ALA    72      44.965  99.850  74.872  1.00  0.00           O  
ATOM   1077  N   LEU    73      46.855  99.190  74.054  1.00  0.00           N  
ATOM   1078  H   LEU    73      47.840  99.327  73.826  1.00  0.00           H  
ATOM   1079  CA  LEU    73      46.262  97.965  73.489  1.00  0.00           C  
ATOM   1080  HA  LEU    73      45.354  98.300  72.988  1.00  0.00           H  
ATOM   1081  CB  LEU    73      47.102  97.270  72.398  1.00  0.00           C  
ATOM   1082  HB2 LEU    73      47.202  97.943  71.546  1.00  0.00           H  
ATOM   1083  HB3 LEU    73      48.106  97.093  72.782  1.00  0.00           H  
ATOM   1084  CG  LEU    73      46.482  95.882  71.896  1.00  0.00           C  
ATOM   1085  HG  LEU    73      46.139  95.231  72.702  1.00  0.00           H  
ATOM   1086  CD1 LEU    73      45.245  96.227  70.994  1.00  0.00           C  
ATOM   1087 HD11 LEU    73      44.791  95.305  70.630  1.00  0.00           H  
ATOM   1088 HD12 LEU    73      44.513  96.786  71.577  1.00  0.00           H  
ATOM   1089 HD13 LEU    73      45.571  96.831  70.146  1.00  0.00           H  
ATOM   1090  CD2 LEU    73      47.585  95.167  71.134  1.00  0.00           C  
ATOM   1091 HD21 LEU    73      47.213  94.210  70.769  1.00  0.00           H  
ATOM   1092 HD22 LEU    73      47.898  95.781  70.290  1.00  0.00           H  
ATOM   1093 HD23 LEU    73      48.432  94.998  71.796  1.00  0.00           H  
ATOM   1094  C   LEU    73      45.938  96.980  74.594  1.00  0.00           C  
ATOM   1095  O   LEU    73      44.870  96.312  74.613  1.00  0.00           O  
ATOM   1096  N   VAL    74      46.833  96.876  75.569  1.00  0.00           N  
ATOM   1097  H   VAL    74      47.675  97.448  75.625  1.00  0.00           H  
ATOM   1098  CA  VAL    74      46.687  95.905  76.678  1.00  0.00           C  
ATOM   1099  HA  VAL    74      46.363  94.940  76.289  1.00  0.00           H  
ATOM   1100  CB  VAL    74      48.080  95.704  77.394  1.00  0.00           C  
ATOM   1101  HB  VAL    74      48.536  96.678  77.565  1.00  0.00           H  
ATOM   1102  CG1 VAL    74      48.024  95.002  78.784  1.00  0.00           C  
ATOM   1103 HG11 VAL    74      49.032  94.913  79.189  1.00  0.00           H  
ATOM   1104 HG12 VAL    74      47.411  95.593  79.466  1.00  0.00           H  
ATOM   1105 HG13 VAL    74      47.590  94.010  78.674  1.00  0.00           H  
ATOM   1106  CG2 VAL    74      48.813  94.688  76.438  1.00  0.00           C  
ATOM   1107 HG21 VAL    74      49.804  94.467  76.835  1.00  0.00           H  
ATOM   1108 HG22 VAL    74      48.235  93.766  76.373  1.00  0.00           H  
ATOM   1109 HG23 VAL    74      48.910  95.128  75.446  1.00  0.00           H  
ATOM   1110  C   VAL    74      45.644  96.414  77.653  1.00  0.00           C  
ATOM   1111  O   VAL    74      44.806  95.599  78.026  1.00  0.00           O  
ATOM   1112  N   ALA    75      45.614  97.704  77.946  1.00  0.00           N  
ATOM   1113  H   ALA    75      46.331  98.346  77.605  1.00  0.00           H  
ATOM   1114  CA  ALA    75      44.597  98.387  78.766  1.00  0.00           C  
ATOM   1115  HA  ALA    75      44.423  97.906  79.729  1.00  0.00           H  
ATOM   1116  CB  ALA    75      45.144  99.757  78.951  1.00  0.00           C  
ATOM   1117  HB1 ALA    75      44.454 100.346  79.553  1.00  0.00           H  
ATOM   1118  HB2 ALA    75      46.109  99.698  79.458  1.00  0.00           H  
ATOM   1119  HB3 ALA    75      45.274 100.231  77.979  1.00  0.00           H  
ATOM   1120  C   ALA    75      43.213  98.343  78.104  1.00  0.00           C  
ATOM   1121  O   ALA    75      42.237  98.362  78.865  1.00  0.00           O  
ATOM   1122  N   ALA    76      43.133  98.320  76.757  1.00  0.00           N  
ATOM   1123  H   ALA    76      43.944  98.303  76.138  1.00  0.00           H  
ATOM   1124  CA  ALA    76      41.844  98.315  76.064  1.00  0.00           C  
ATOM   1125  HA  ALA    76      41.254  99.092  76.552  1.00  0.00           H  
ATOM   1126  CB  ALA    76      41.921  98.688  74.571  1.00  0.00           C  
ATOM   1127  HB1 ALA    76      40.922  98.660  74.137  1.00  0.00           H  
ATOM   1128  HB2 ALA    76      42.333  99.692  74.467  1.00  0.00           H  
ATOM   1129  HB3 ALA    76      42.562  97.976  74.052  1.00  0.00           H  
ATOM   1130  C   ALA    76      41.154  96.907  76.203  1.00  0.00           C  
ATOM   1131  O   ALA    76      40.043  96.742  76.676  1.00  0.00           O  
ATOM   1132  N   VAL    77      41.873  95.789  75.867  1.00  0.00           N  
ATOM   1133  H   VAL    77      42.823  95.844  75.501  1.00  0.00           H  
ATOM   1134  CA  VAL    77      41.374  94.379  75.985  1.00  0.00           C  
ATOM   1135  HA  VAL    77      40.479  94.377  75.364  1.00  0.00           H  
ATOM   1136  CB  VAL    77      42.189  93.251  75.286  1.00  0.00           C  
ATOM   1137  HB  VAL    77      42.223  93.487  74.222  1.00  0.00           H  
ATOM   1138  CG1 VAL    77      43.593  93.160  76.015  1.00  0.00           C  
ATOM   1139 HG11 VAL    77      44.194  92.377  75.551  1.00  0.00           H  
ATOM   1140 HG12 VAL    77      44.112  94.116  75.926  1.00  0.00           H  
ATOM   1141 HG13 VAL    77      43.443  92.926  77.068  1.00  0.00           H  
ATOM   1142  CG2 VAL    77      41.558  91.818  75.536  1.00  0.00           C  
ATOM   1143 HG21 VAL    77      42.160  91.062  75.031  1.00  0.00           H  
ATOM   1144 HG22 VAL    77      41.539  91.610  76.606  1.00  0.00           H  
ATOM   1145 HG23 VAL    77      40.542  91.794  75.145  1.00  0.00           H  
ATOM   1146  C   VAL    77      40.978  94.052  77.426  1.00  0.00           C  
ATOM   1147  O   VAL    77      39.924  93.430  77.692  1.00  0.00           O  
ATOM   1148  N   VAL    78      41.711  94.546  78.487  1.00  0.00           N  
ATOM   1149  H   VAL    78      42.537  95.138  78.403  1.00  0.00           H  
ATOM   1150  CA  VAL    78      41.302  94.214  79.878  1.00  0.00           C  
ATOM   1151  HA  VAL    78      41.162  93.134  79.822  1.00  0.00           H  
ATOM   1152  CB  VAL    78      42.331  94.357  80.979  1.00  0.00           C  
ATOM   1153  HB  VAL    78      41.794  94.187  81.912  1.00  0.00           H  
ATOM   1154  CG1 VAL    78      43.451  93.350  80.785  1.00  0.00           C  
ATOM   1155 HG11 VAL    78      44.185  93.462  81.582  1.00  0.00           H  
ATOM   1156 HG12 VAL    78      43.041  92.340  80.809  1.00  0.00           H  
ATOM   1157 HG13 VAL    78      43.932  93.522  79.822  1.00  0.00           H  
ATOM   1158  CG2 VAL    78      42.989  95.787  81.026  1.00  0.00           C  
ATOM   1159 HG21 VAL    78      43.718  95.824  81.837  1.00  0.00           H  
ATOM   1160 HG22 VAL    78      43.488  95.988  80.078  1.00  0.00           H  
ATOM   1161 HG23 VAL    78      42.217  96.537  81.197  1.00  0.00           H  
ATOM   1162  C   VAL    78      39.992  94.910  80.258  1.00  0.00           C  
ATOM   1163  O   VAL    78      39.182  94.302  80.930  1.00  0.00           O  
ATOM   1164  N   GLU    79      39.786  96.144  79.838  1.00  0.00           N  
ATOM   1165  H   GLU    79      40.502  96.655  79.321  1.00  0.00           H  
ATOM   1166  CA  GLU    79      38.602  96.927  80.027  1.00  0.00           C  
ATOM   1167  HA  GLU    79      38.378  96.977  81.091  1.00  0.00           H  
ATOM   1168  CB  GLU    79      38.802  98.421  79.687  1.00  0.00           C  
ATOM   1169  HB2 GLU    79      39.823  98.712  79.932  1.00  0.00           H  
ATOM   1170  HB3 GLU    79      38.677  98.566  78.614  1.00  0.00           H  
ATOM   1171  CG  GLU    79      37.817  99.337  80.443  1.00  0.00           C  
ATOM   1172  HG2 GLU    79      37.705 100.270  79.889  1.00  0.00           H  
ATOM   1173  HG3 GLU    79      36.836  98.860  80.465  1.00  0.00           H  
ATOM   1174  CD  GLU    79      38.239  99.645  81.838  1.00  0.00           C  
ATOM   1175  OE1 GLU    79      38.923  98.864  82.534  1.00  0.00           O  
ATOM   1176  OE2 GLU    79      37.988 100.765  82.303  1.00  0.00           O  
ATOM   1177  C   GLU    79      37.349  96.213  79.407  1.00  0.00           C  
ATOM   1178  O   GLU    79      36.285  96.151  80.037  1.00  0.00           O  
ATOM   1179  N   ARG    80      37.643  95.708  78.141  1.00  0.00           N  
ATOM   1180  H   ARG    80      38.588  95.615  77.767  1.00  0.00           H  
ATOM   1181  CA  ARG    80      36.572  95.258  77.228  1.00  0.00           C  
ATOM   1182  HA  ARG    80      35.689  95.889  77.334  1.00  0.00           H  
ATOM   1183  CB  ARG    80      37.028  95.409  75.767  1.00  0.00           C  
ATOM   1184  HB2 ARG    80      37.185  96.464  75.542  1.00  0.00           H  
ATOM   1185  HB3 ARG    80      37.986  94.909  75.631  1.00  0.00           H  
ATOM   1186  CG  ARG    80      36.023  94.836  74.804  1.00  0.00           C  
ATOM   1187  HG2 ARG    80      36.465  94.746  73.813  1.00  0.00           H  
ATOM   1188  HG3 ARG    80      35.736  93.833  75.119  1.00  0.00           H  
ATOM   1189  CD  ARG    80      34.791  95.738  74.747  1.00  0.00           C  
ATOM   1190  HD2 ARG    80      34.227  95.652  75.676  1.00  0.00           H  
ATOM   1191  HD3 ARG    80      35.100  96.779  74.655  1.00  0.00           H  
ATOM   1192  NE  ARG    80      33.956  95.383  73.641  1.00  0.00           N  
ATOM   1193  HE  ARG    80      34.152  95.873  72.768  1.00  0.00           H  
ATOM   1194  CZ  ARG    80      32.974  94.516  73.594  1.00  0.00           C  
ATOM   1195  NH1 ARG    80      32.608  93.781  74.600  1.00  0.00           N  
ATOM   1196 HH11 ARG    80      33.093  93.861  75.493  1.00  0.00           H  
ATOM   1197 HH12 ARG    80      31.834  93.125  74.497  1.00  0.00           H  
ATOM   1198  NH2 ARG    80      32.348  94.484  72.470  1.00  0.00           N  
ATOM   1199 HH21 ARG    80      32.633  95.104  71.711  1.00  0.00           H  
ATOM   1200 HH22 ARG    80      31.569  93.840  72.339  1.00  0.00           H  
ATOM   1201  C   ARG    80      36.125  93.817  77.607  1.00  0.00           C  
ATOM   1202  O   ARG    80      34.965  93.493  77.485  1.00  0.00           O  
ATOM   1203  N   TYR    81      37.042  92.963  78.083  1.00  0.00           N  
ATOM   1204  H   TYR    81      38.013  93.192  78.291  1.00  0.00           H  
ATOM   1205  CA  TYR    81      36.637  91.554  78.338  1.00  0.00           C  
ATOM   1206  HA  TYR    81      35.558  91.659  78.441  1.00  0.00           H  
ATOM   1207  CB  TYR    81      37.067  90.679  77.198  1.00  0.00           C  
ATOM   1208  HB2 TYR    81      38.147  90.782  77.090  1.00  0.00           H  
ATOM   1209  HB3 TYR    81      36.873  89.645  77.484  1.00  0.00           H  
ATOM   1210  CG  TYR    81      36.458  90.900  75.867  1.00  0.00           C  
ATOM   1211  CD1 TYR    81      35.082  90.839  75.678  1.00  0.00           C  
ATOM   1212  HD1 TYR    81      34.436  90.700  76.531  1.00  0.00           H  
ATOM   1213  CE1 TYR    81      34.527  90.950  74.419  1.00  0.00           C  
ATOM   1214  HE1 TYR    81      33.478  90.746  74.267  1.00  0.00           H  
ATOM   1215  CZ  TYR    81      35.352  91.338  73.323  1.00  0.00           C  
ATOM   1216  OH  TYR    81      34.804  91.587  72.125  1.00  0.00           O  
ATOM   1217  HH  TYR    81      34.020  91.013  71.999  1.00  0.00           H  
ATOM   1218  CE2 TYR    81      36.731  91.487  73.512  1.00  0.00           C  
ATOM   1219  HE2 TYR    81      37.361  91.786  72.688  1.00  0.00           H  
ATOM   1220  CD2 TYR    81      37.310  91.237  74.818  1.00  0.00           C  
ATOM   1221  HD2 TYR    81      38.376  91.312  74.973  1.00  0.00           H  
ATOM   1222  C   TYR    81      37.055  90.887  79.617  1.00  0.00           C  
ATOM   1223  O   TYR    81      36.543  89.883  80.109  1.00  0.00           O  
ATOM   1224  N   GLY    82      38.005  91.524  80.309  1.00  0.00           N  
ATOM   1225  H   GLY    82      38.342  92.434  79.997  1.00  0.00           H  
ATOM   1226  CA  GLY    82      38.707  91.099  81.551  1.00  0.00           C  
ATOM   1227  HA2 GLY    82      38.808  91.948  82.228  1.00  0.00           H  
ATOM   1228  HA3 GLY    82      38.116  90.345  82.070  1.00  0.00           H  
ATOM   1229  C   GLY    82      40.114  90.524  81.213  1.00  0.00           C  
ATOM   1230  O   GLY    82      40.642  90.627  80.074  1.00  0.00           O  
ATOM   1231  N   PRO    83      40.759  89.835  82.207  1.00  0.00           N  
ATOM   1232  CD  PRO    83      40.295  89.732  83.521  1.00  0.00           C  
ATOM   1233  HD2 PRO    83      39.314  89.259  83.569  1.00  0.00           H  
ATOM   1234  HD3 PRO    83      40.200  90.708  83.996  1.00  0.00           H  
ATOM   1235  CG  PRO    83      41.405  88.851  84.202  1.00  0.00           C  
ATOM   1236  HG2 PRO    83      41.132  87.796  84.187  1.00  0.00           H  
ATOM   1237  HG3 PRO    83      41.539  89.130  85.248  1.00  0.00           H  
ATOM   1238  CB  PRO    83      42.662  89.096  83.413  1.00  0.00           C  
ATOM   1239  HB2 PRO    83      43.314  88.223  83.415  1.00  0.00           H  
ATOM   1240  HB3 PRO    83      43.238  89.926  83.821  1.00  0.00           H  
ATOM   1241  CA  PRO    83      42.152  89.399  82.046  1.00  0.00           C  
ATOM   1242  HA  PRO    83      42.700  90.216  81.577  1.00  0.00           H  
ATOM   1243  C   PRO    83      42.432  88.291  81.032  1.00  0.00           C  
ATOM   1244  O   PRO    83      41.792  87.231  81.163  1.00  0.00           O  
ATOM   1245  N   VAL    84      43.475  88.425  80.177  1.00  0.00           N  
ATOM   1246  H   VAL    84      44.240  89.089  80.304  1.00  0.00           H  
ATOM   1247  CA  VAL    84      43.583  87.589  78.959  1.00  0.00           C  
ATOM   1248  HA  VAL    84      42.544  87.379  78.702  1.00  0.00           H  
ATOM   1249  CB  VAL    84      44.225  88.315  77.776  1.00  0.00           C  
ATOM   1250  HB  VAL    84      43.630  87.773  77.041  1.00  0.00           H  
ATOM   1251  CG1 VAL    84      44.010  89.803  77.693  1.00  0.00           C  
ATOM   1252 HG11 VAL    84      44.516  90.196  76.811  1.00  0.00           H  
ATOM   1253 HG12 VAL    84      42.943  90.013  77.623  1.00  0.00           H  
ATOM   1254 HG13 VAL    84      44.416  90.279  78.588  1.00  0.00           H  
ATOM   1255  CG2 VAL    84      45.678  88.089  77.432  1.00  0.00           C  
ATOM   1256 HG21 VAL    84      45.945  88.693  76.564  1.00  0.00           H  
ATOM   1257 HG22 VAL    84      46.301  88.376  78.280  1.00  0.00           H  
ATOM   1258 HG23 VAL    84      45.838  87.035  77.204  1.00  0.00           H  
ATOM   1259  C   VAL    84      44.284  86.233  79.188  1.00  0.00           C  
ATOM   1260  O   VAL    84      45.374  86.137  79.733  1.00  0.00           O  
ATOM   1261  N   ASP    85      43.554  85.117  78.964  1.00  0.00           N  
ATOM   1262  H   ASP    85      42.584  85.155  78.649  1.00  0.00           H  
ATOM   1263  CA  ASP    85      44.037  83.756  79.137  1.00  0.00           C  
ATOM   1264  HA  ASP    85      44.598  83.689  80.070  1.00  0.00           H  
ATOM   1265  CB  ASP    85      42.818  82.852  79.175  1.00  0.00           C  
ATOM   1266  HB2 ASP    85      42.298  82.939  78.221  1.00  0.00           H  
ATOM   1267  HB3 ASP    85      43.160  81.820  79.261  1.00  0.00           H  
ATOM   1268  CG  ASP    85      41.830  83.113  80.276  1.00  0.00           C  
ATOM   1269  OD1 ASP    85      41.968  82.488  81.358  1.00  0.00           O  
ATOM   1270  OD2 ASP    85      40.833  83.842  80.083  1.00  0.00           O  
ATOM   1271  C   ASP    85      45.033  83.329  78.089  1.00  0.00           C  
ATOM   1272  O   ASP    85      45.870  82.503  78.425  1.00  0.00           O  
ATOM   1273  N   VAL    86      44.927  83.930  76.881  1.00  0.00           N  
ATOM   1274  H   VAL    86      44.284  84.713  76.757  1.00  0.00           H  
ATOM   1275  CA  VAL    86      45.641  83.627  75.599  1.00  0.00           C  
ATOM   1276  HA  VAL    86      46.543  83.077  75.871  1.00  0.00           H  
ATOM   1277  CB  VAL    86      44.768  82.729  74.652  1.00  0.00           C  
ATOM   1278  HB  VAL    86      43.872  83.296  74.403  1.00  0.00           H  
ATOM   1279  CG1 VAL    86      45.510  82.426  73.314  1.00  0.00           C  
ATOM   1280 HG11 VAL    86      44.879  81.803  72.680  1.00  0.00           H  
ATOM   1281 HG12 VAL    86      45.728  83.362  72.800  1.00  0.00           H  
ATOM   1282 HG13 VAL    86      46.443  81.903  73.525  1.00  0.00           H  
ATOM   1283  CG2 VAL    86      44.282  81.441  75.355  1.00  0.00           C  
ATOM   1284 HG21 VAL    86      43.683  80.852  74.661  1.00  0.00           H  
ATOM   1285 HG22 VAL    86      45.142  80.855  75.677  1.00  0.00           H  
ATOM   1286 HG23 VAL    86      43.677  81.705  76.223  1.00  0.00           H  
ATOM   1287  C   VAL    86      46.063  84.925  74.846  1.00  0.00           C  
ATOM   1288  O   VAL    86      45.254  85.809  74.666  1.00  0.00           O  
ATOM   1289  N   LEU    87      47.314  84.858  74.362  1.00  0.00           N  
ATOM   1290  H   LEU    87      47.942  84.103  74.641  1.00  0.00           H  
ATOM   1291  CA  LEU    87      47.969  85.785  73.412  1.00  0.00           C  
ATOM   1292  HA  LEU    87      47.253  86.515  73.034  1.00  0.00           H  
ATOM   1293  CB  LEU    87      49.015  86.740  74.047  1.00  0.00           C  
ATOM   1294  HB2 LEU    87      48.468  87.559  74.512  1.00  0.00           H  
ATOM   1295  HB3 LEU    87      49.512  86.193  74.849  1.00  0.00           H  
ATOM   1296  CG  LEU    87      50.102  87.354  73.175  1.00  0.00           C  
ATOM   1297  HG  LEU    87      50.492  86.493  72.633  1.00  0.00           H  
ATOM   1298  CD1 LEU    87      49.559  88.424  72.168  1.00  0.00           C  
ATOM   1299 HD11 LEU    87      50.386  88.822  71.579  1.00  0.00           H  
ATOM   1300 HD12 LEU    87      48.829  87.962  71.504  1.00  0.00           H  
ATOM   1301 HD13 LEU    87      49.085  89.235  72.720  1.00  0.00           H  
ATOM   1302  CD2 LEU    87      51.220  88.008  73.960  1.00  0.00           C  
ATOM   1303 HD21 LEU    87      51.956  88.422  73.270  1.00  0.00           H  
ATOM   1304 HD22 LEU    87      50.812  88.808  74.578  1.00  0.00           H  
ATOM   1305 HD23 LEU    87      51.699  87.265  74.597  1.00  0.00           H  
ATOM   1306  C   LEU    87      48.487  84.909  72.252  1.00  0.00           C  
ATOM   1307  O   LEU    87      49.322  83.990  72.493  1.00  0.00           O  
ATOM   1308  N   VAL    88      48.104  85.225  71.025  1.00  0.00           N  
ATOM   1309  H   VAL    88      47.315  85.815  70.760  1.00  0.00           H  
ATOM   1310  CA  VAL    88      48.937  84.643  69.914  1.00  0.00           C  
ATOM   1311  HA  VAL    88      49.698  83.947  70.266  1.00  0.00           H  
ATOM   1312  CB  VAL    88      48.003  83.873  68.995  1.00  0.00           C  
ATOM   1313  HB  VAL    88      47.240  84.629  68.806  1.00  0.00           H  
ATOM   1314  CG1 VAL    88      48.568  83.480  67.652  1.00  0.00           C  
ATOM   1315 HG11 VAL    88      47.812  82.938  67.085  1.00  0.00           H  
ATOM   1316 HG12 VAL    88      48.860  84.377  67.104  1.00  0.00           H  
ATOM   1317 HG13 VAL    88      49.441  82.843  67.798  1.00  0.00           H  
ATOM   1318  CG2 VAL    88      47.321  82.627  69.655  1.00  0.00           C  
ATOM   1319 HG21 VAL    88      46.673  82.138  68.928  1.00  0.00           H  
ATOM   1320 HG22 VAL    88      48.086  81.926  69.987  1.00  0.00           H  
ATOM   1321 HG23 VAL    88      46.727  82.948  70.511  1.00  0.00           H  
ATOM   1322  C   VAL    88      49.687  85.855  69.184  1.00  0.00           C  
ATOM   1323  O   VAL    88      49.044  86.790  68.686  1.00  0.00           O  
ATOM   1324  N   ASN    89      51.046  85.825  69.119  1.00  0.00           N  
ATOM   1325  H   ASN    89      51.568  85.084  69.584  1.00  0.00           H  
ATOM   1326  CA  ASN    89      51.913  86.723  68.461  1.00  0.00           C  
ATOM   1327  HA  ASN    89      51.520  87.740  68.449  1.00  0.00           H  
ATOM   1328  CB  ASN    89      53.262  86.698  69.219  1.00  0.00           C  
ATOM   1329  HB2 ASN    89      53.631  85.674  69.271  1.00  0.00           H  
ATOM   1330  HB3 ASN    89      54.001  87.276  68.663  1.00  0.00           H  
ATOM   1331  CG  ASN    89      53.136  87.252  70.604  1.00  0.00           C  
ATOM   1332  OD1 ASN    89      52.812  88.402  70.757  1.00  0.00           O  
ATOM   1333  ND2 ASN    89      53.392  86.501  71.635  1.00  0.00           N  
ATOM   1334 HD21 ASN    89      53.319  86.884  72.577  1.00  0.00           H  
ATOM   1335 HD22 ASN    89      53.666  85.526  71.501  1.00  0.00           H  
ATOM   1336  C   ASN    89      52.087  86.251  67.021  1.00  0.00           C  
ATOM   1337  O   ASN    89      52.971  85.575  66.640  1.00  0.00           O  
ATOM   1338  N   ASN    90      51.130  86.547  66.140  1.00  0.00           N  
ATOM   1339  H   ASN    90      50.289  87.046  66.430  1.00  0.00           H  
ATOM   1340  CA  ASN    90      51.107  86.239  64.699  1.00  0.00           C  
ATOM   1341  HA  ASN    90      51.576  85.278  64.487  1.00  0.00           H  
ATOM   1342  CB  ASN    90      49.619  86.200  64.304  1.00  0.00           C  
ATOM   1343  HB2 ASN    90      49.183  85.258  64.636  1.00  0.00           H  
ATOM   1344  HB3 ASN    90      49.088  86.999  64.825  1.00  0.00           H  
ATOM   1345  CG  ASN    90      49.399  86.352  62.792  1.00  0.00           C  
ATOM   1346  OD1 ASN    90      49.692  85.499  61.933  1.00  0.00           O  
ATOM   1347  ND2 ASN    90      48.890  87.486  62.368  1.00  0.00           N  
ATOM   1348 HD21 ASN    90      48.747  87.640  61.369  1.00  0.00           H  
ATOM   1349 HD22 ASN    90      48.636  88.214  63.037  1.00  0.00           H  
ATOM   1350  C   ASN    90      51.964  87.246  63.854  1.00  0.00           C  
ATOM   1351  O   ASN    90      52.551  86.754  62.890  1.00  0.00           O  
ATOM   1352  N   ALA    91      51.968  88.528  64.151  1.00  0.00           N  
ATOM   1353  H   ALA    91      51.570  88.893  65.016  1.00  0.00           H  
ATOM   1354  CA  ALA    91      52.554  89.603  63.257  1.00  0.00           C  
ATOM   1355  HA  ALA    91      52.043  89.611  62.294  1.00  0.00           H  
ATOM   1356  CB  ALA    91      52.314  90.995  63.908  1.00  0.00           C  
ATOM   1357  HB1 ALA    91      52.734  91.772  63.269  1.00  0.00           H  
ATOM   1358  HB2 ALA    91      51.244  91.162  64.027  1.00  0.00           H  
ATOM   1359  HB3 ALA    91      52.798  91.028  64.885  1.00  0.00           H  
ATOM   1360  C   ALA    91      53.957  89.321  62.928  1.00  0.00           C  
ATOM   1361  O   ALA    91      54.722  88.954  63.788  1.00  0.00           O  
ATOM   1362  N   GLY    92      54.333  89.572  61.671  1.00  0.00           N  
ATOM   1363  H   GLY    92      53.679  89.858  60.943  1.00  0.00           H  
ATOM   1364  CA  GLY    92      55.702  89.467  61.206  1.00  0.00           C  
ATOM   1365  HA2 GLY    92      56.367  89.971  61.907  1.00  0.00           H  
ATOM   1366  HA3 GLY    92      56.000  88.419  61.181  1.00  0.00           H  
ATOM   1367  C   GLY    92      55.849  90.049  59.888  1.00  0.00           C  
ATOM   1368  O   GLY    92      54.765  90.464  59.324  1.00  0.00           O  
ATOM   1369  N   ARG    93      57.034  90.023  59.313  1.00  0.00           N  
ATOM   1370  H   ARG    93      57.828  89.599  59.793  1.00  0.00           H  
ATOM   1371  CA  ARG    93      57.432  90.545  57.991  1.00  0.00           C  
ATOM   1372  HA  ARG    93      56.667  90.210  57.291  1.00  0.00           H  
ATOM   1373  CB  ARG    93      57.559  92.034  58.142  1.00  0.00           C  
ATOM   1374  HB2 ARG    93      56.706  92.397  58.714  1.00  0.00           H  
ATOM   1375  HB3 ARG    93      58.452  92.245  58.732  1.00  0.00           H  
ATOM   1376  CG  ARG    93      57.642  92.820  56.853  1.00  0.00           C  
ATOM   1377  HG2 ARG    93      58.569  92.549  56.345  1.00  0.00           H  
ATOM   1378  HG3 ARG    93      56.822  92.506  56.206  1.00  0.00           H  
ATOM   1379  CD  ARG    93      57.595  94.308  56.980  1.00  0.00           C  
ATOM   1380  HD2 ARG    93      57.323  94.734  56.015  1.00  0.00           H  
ATOM   1381  HD3 ARG    93      56.803  94.575  57.680  1.00  0.00           H  
ATOM   1382  NE  ARG    93      58.850  94.924  57.431  1.00  0.00           N  
ATOM   1383  HE  ARG    93      58.880  95.226  58.405  1.00  0.00           H  
ATOM   1384  CZ  ARG    93      59.934  95.133  56.732  1.00  0.00           C  
ATOM   1385  NH1 ARG    93      60.240  94.586  55.537  1.00  0.00           N  
ATOM   1386 HH11 ARG    93      59.590  93.937  55.092  1.00  0.00           H  
ATOM   1387 HH12 ARG    93      61.120  94.821  55.079  1.00  0.00           H  
ATOM   1388  NH2 ARG    93      60.800  96.022  57.143  1.00  0.00           N  
ATOM   1389 HH21 ARG    93      60.626  96.543  58.002  1.00  0.00           H  
ATOM   1390 HH22 ARG    93      61.650  96.192  56.606  1.00  0.00           H  
ATOM   1391  C   ARG    93      58.730  90.036  57.428  1.00  0.00           C  
ATOM   1392  O   ARG    93      59.737  90.062  58.130  1.00  0.00           O  
ATOM   1393  N   PRO    94      58.886  89.801  56.077  1.00  0.00           N  
ATOM   1394  CD  PRO    94      57.834  89.802  55.093  1.00  0.00           C  
ATOM   1395  HD2 PRO    94      57.747  90.768  54.595  1.00  0.00           H  
ATOM   1396  HD3 PRO    94      56.864  89.583  55.538  1.00  0.00           H  
ATOM   1397  CG  PRO    94      58.262  88.736  54.154  1.00  0.00           C  
ATOM   1398  HG2 PRO    94      57.855  88.905  53.158  1.00  0.00           H  
ATOM   1399  HG3 PRO    94      57.906  87.759  54.482  1.00  0.00           H  
ATOM   1400  CB  PRO    94      59.765  88.785  54.138  1.00  0.00           C  
ATOM   1401  HB2 PRO    94      60.126  89.421  53.330  1.00  0.00           H  
ATOM   1402  HB3 PRO    94      60.187  87.794  53.976  1.00  0.00           H  
ATOM   1403  CA  PRO    94      60.190  89.359  55.542  1.00  0.00           C  
ATOM   1404  HA  PRO    94      60.702  88.668  56.212  1.00  0.00           H  
ATOM   1405  C   PRO    94      61.196  90.543  55.323  1.00  0.00           C  
ATOM   1406  O   PRO    94      60.807  91.693  55.220  1.00  0.00           O  
ATOM   1407  N   GLY    95      62.480  90.226  55.136  1.00  0.00           N  
ATOM   1408  H   GLY    95      62.839  89.293  55.339  1.00  0.00           H  
ATOM   1409  CA  GLY    95      63.481  91.099  54.650  1.00  0.00           C  
ATOM   1410  HA2 GLY    95      63.129  91.596  53.746  1.00  0.00           H  
ATOM   1411  HA3 GLY    95      63.679  91.879  55.386  1.00  0.00           H  
ATOM   1412  C   GLY    95      64.764  90.333  54.353  1.00  0.00           C  
ATOM   1413  O   GLY    95      65.061  89.502  55.191  1.00  0.00           O  
ATOM   1414  N   GLY    96      65.459  90.650  53.294  1.00  0.00           N  
ATOM   1415  H   GLY    96      65.215  91.426  52.679  1.00  0.00           H  
ATOM   1416  CA  GLY    96      66.669  89.923  52.873  1.00  0.00           C  
ATOM   1417  HA2 GLY    96      67.353  89.854  53.719  1.00  0.00           H  
ATOM   1418  HA3 GLY    96      66.394  88.906  52.599  1.00  0.00           H  
ATOM   1419  C   GLY    96      67.420  90.594  51.663  1.00  0.00           C  
ATOM   1420  O   GLY    96      67.156  91.719  51.227  1.00  0.00           O  
ATOM   1421  N   GLY    97      68.308  89.835  51.039  1.00  0.00           N  
ATOM   1422  H   GLY    97      68.438  88.860  51.308  1.00  0.00           H  
ATOM   1423  CA  GLY    97      69.194  90.206  49.944  1.00  0.00           C  
ATOM   1424  HA2 GLY    97      68.705  90.000  48.992  1.00  0.00           H  
ATOM   1425  HA3 GLY    97      69.387  91.279  49.978  1.00  0.00           H  
ATOM   1426  C   GLY    97      70.493  89.462  50.015  1.00  0.00           C  
ATOM   1427  O   GLY    97      70.721  88.725  50.958  1.00  0.00           O  
ATOM   1428  N   ALA    98      71.541  89.884  49.239  1.00  0.00           N  
ATOM   1429  H   ALA    98      71.388  90.435  48.394  1.00  0.00           H  
ATOM   1430  CA  ALA    98      73.001  89.624  49.486  1.00  0.00           C  
ATOM   1431  HA  ALA    98      73.206  88.554  49.529  1.00  0.00           H  
ATOM   1432  CB  ALA    98      73.808  90.203  48.327  1.00  0.00           C  
ATOM   1433  HB1 ALA    98      74.869  90.020  48.496  1.00  0.00           H  
ATOM   1434  HB2 ALA    98      73.502  89.725  47.397  1.00  0.00           H  
ATOM   1435  HB3 ALA    98      73.632  91.276  48.261  1.00  0.00           H  
ATOM   1436  C   ALA    98      73.401  90.205  50.842  1.00  0.00           C  
ATOM   1437  O   ALA    98      73.410  91.413  51.000  1.00  0.00           O  
ATOM   1438  N   THR    99      73.777  89.381  51.827  1.00  0.00           N  
ATOM   1439  H   THR    99      73.902  88.375  51.719  1.00  0.00           H  
ATOM   1440  CA  THR    99      74.042  89.891  53.176  1.00  0.00           C  
ATOM   1441  HA  THR    99      73.152  90.406  53.536  1.00  0.00           H  
ATOM   1442  CB  THR    99      74.322  88.693  54.108  1.00  0.00           C  
ATOM   1443  HB  THR    99      75.251  88.253  53.746  1.00  0.00           H  
ATOM   1444  CG2 THR    99      74.453  89.045  55.592  1.00  0.00           C  
ATOM   1445 HG21 THR    99      74.648  88.138  56.166  1.00  0.00           H  
ATOM   1446 HG22 THR    99      75.276  89.745  55.730  1.00  0.00           H  
ATOM   1447 HG23 THR    99      73.526  89.501  55.941  1.00  0.00           H  
ATOM   1448  OG1 THR    99      73.146  87.869  54.096  1.00  0.00           O  
ATOM   1449  HG1 THR    99      73.284  87.093  54.677  1.00  0.00           H  
ATOM   1450  C   THR    99      75.079  90.991  53.235  1.00  0.00           C  
ATOM   1451  O   THR    99      74.901  91.954  53.982  1.00  0.00           O  
ATOM   1452  N   ALA   100      76.170  90.893  52.423  1.00  0.00           N  
ATOM   1453  H   ALA   100      76.248  90.169  51.710  1.00  0.00           H  
ATOM   1454  CA  ALA   100      77.346  91.784  52.459  1.00  0.00           C  
ATOM   1455  HA  ALA   100      77.805  91.893  53.441  1.00  0.00           H  
ATOM   1456  CB  ALA   100      78.340  91.145  51.555  1.00  0.00           C  
ATOM   1457  HB1 ALA   100      79.247  91.749  51.528  1.00  0.00           H  
ATOM   1458  HB2 ALA   100      78.580  90.148  51.927  1.00  0.00           H  
ATOM   1459  HB3 ALA   100      77.922  91.069  50.552  1.00  0.00           H  
ATOM   1460  C   ALA   100      76.932  93.253  52.126  1.00  0.00           C  
ATOM   1461  O   ALA   100      77.513  94.224  52.640  1.00  0.00           O  
ATOM   1462  N   GLU   101      75.817  93.401  51.402  1.00  0.00           N  
ATOM   1463  H   GLU   101      75.273  92.584  51.124  1.00  0.00           H  
ATOM   1464  CA  GLU   101      75.198  94.635  50.903  1.00  0.00           C  
ATOM   1465  HA  GLU   101      75.911  95.458  50.859  1.00  0.00           H  
ATOM   1466  CB  GLU   101      74.684  94.278  49.429  1.00  0.00           C  
ATOM   1467  HB2 GLU   101      73.834  93.601  49.504  1.00  0.00           H  
ATOM   1468  HB3 GLU   101      74.326  95.187  48.946  1.00  0.00           H  
ATOM   1469  CG  GLU   101      75.754  93.636  48.552  1.00  0.00           C  
ATOM   1470  HG2 GLU   101      75.972  92.645  48.951  1.00  0.00           H  
ATOM   1471  HG3 GLU   101      75.338  93.495  47.555  1.00  0.00           H  
ATOM   1472  CD  GLU   101      77.089  94.408  48.416  1.00  0.00           C  
ATOM   1473  OE1 GLU   101      77.206  95.622  48.554  1.00  0.00           O  
ATOM   1474  OE2 GLU   101      78.046  93.742  48.054  1.00  0.00           O  
ATOM   1475  C   GLU   101      74.137  95.249  51.865  1.00  0.00           C  
ATOM   1476  O   GLU   101      73.592  96.290  51.540  1.00  0.00           O  
ATOM   1477  N   LEU   102      73.790  94.620  53.021  1.00  0.00           N  
ATOM   1478  H   LEU   102      74.409  94.004  53.548  1.00  0.00           H  
ATOM   1479  CA  LEU   102      72.474  94.792  53.597  1.00  0.00           C  
ATOM   1480  HA  LEU   102      71.687  95.136  52.926  1.00  0.00           H  
ATOM   1481  CB  LEU   102      72.120  93.310  54.128  1.00  0.00           C  
ATOM   1482  HB2 LEU   102      72.248  92.610  53.303  1.00  0.00           H  
ATOM   1483  HB3 LEU   102      72.843  93.037  54.896  1.00  0.00           H  
ATOM   1484  CG  LEU   102      70.726  93.125  54.698  1.00  0.00           C  
ATOM   1485  HG  LEU   102      70.152  93.965  54.307  1.00  0.00           H  
ATOM   1486  CD1 LEU   102      70.161  91.856  54.243  1.00  0.00           C  
ATOM   1487 HD11 LEU   102      69.161  91.734  54.659  1.00  0.00           H  
ATOM   1488 HD12 LEU   102      70.106  91.852  53.154  1.00  0.00           H  
ATOM   1489 HD13 LEU   102      70.797  91.036  54.578  1.00  0.00           H  
ATOM   1490  CD2 LEU   102      70.600  93.263  56.195  1.00  0.00           C  
ATOM   1491 HD21 LEU   102      69.561  93.112  56.489  1.00  0.00           H  
ATOM   1492 HD22 LEU   102      71.226  92.518  56.683  1.00  0.00           H  
ATOM   1493 HD23 LEU   102      70.919  94.261  56.497  1.00  0.00           H  
ATOM   1494  C   LEU   102      72.544  95.880  54.663  1.00  0.00           C  
ATOM   1495  O   LEU   102      73.236  95.795  55.692  1.00  0.00           O  
ATOM   1496  N   ALA   103      71.687  96.931  54.521  1.00  0.00           N  
ATOM   1497  H   ALA   103      71.061  97.002  53.719  1.00  0.00           H  
ATOM   1498  CA  ALA   103      71.531  98.083  55.460  1.00  0.00           C  
ATOM   1499  HA  ALA   103      72.513  98.551  55.537  1.00  0.00           H  
ATOM   1500  CB  ALA   103      70.489  99.019  54.890  1.00  0.00           C  
ATOM   1501  HB1 ALA   103      70.358  99.869  55.559  1.00  0.00           H  
ATOM   1502  HB2 ALA   103      70.814  99.374  53.912  1.00  0.00           H  
ATOM   1503  HB3 ALA   103      69.542  98.490  54.787  1.00  0.00           H  
ATOM   1504  C   ALA   103      71.154  97.704  56.934  1.00  0.00           C  
ATOM   1505  O   ALA   103      70.242  96.927  57.164  1.00  0.00           O  
ATOM   1506  N   ASP   104      71.691  98.480  57.904  1.00  0.00           N  
ATOM   1507  H   ASP   104      72.463  99.129  57.747  1.00  0.00           H  
ATOM   1508  CA  ASP   104      71.192  98.452  59.302  1.00  0.00           C  
ATOM   1509  HA  ASP   104      71.397  97.464  59.716  1.00  0.00           H  
ATOM   1510  CB  ASP   104      71.874  99.549  60.051  1.00  0.00           C  
ATOM   1511  HB2 ASP   104      71.626 100.497  59.570  1.00  0.00           H  
ATOM   1512  HB3 ASP   104      71.460  99.586  61.057  1.00  0.00           H  
ATOM   1513  CG  ASP   104      73.450  99.447  60.164  1.00  0.00           C  
ATOM   1514  OD1 ASP   104      74.099  98.722  59.368  1.00  0.00           O  
ATOM   1515  OD2 ASP   104      73.927 100.158  61.067  1.00  0.00           O  
ATOM   1516  C   ASP   104      69.702  98.707  59.383  1.00  0.00           C  
ATOM   1517  O   ASP   104      69.051  97.925  60.064  1.00  0.00           O  
ATOM   1518  N   GLU   105      69.119  99.667  58.665  1.00  0.00           N  
ATOM   1519  H   GLU   105      69.646 100.314  58.078  1.00  0.00           H  
ATOM   1520  CA  GLU   105      67.710  99.896  58.635  1.00  0.00           C  
ATOM   1521  HA  GLU   105      67.453 100.027  59.687  1.00  0.00           H  
ATOM   1522  CB  GLU   105      67.402 101.113  57.746  1.00  0.00           C  
ATOM   1523  HB2 GLU   105      67.889 100.976  56.780  1.00  0.00           H  
ATOM   1524  HB3 GLU   105      66.328 101.150  57.558  1.00  0.00           H  
ATOM   1525  CG  GLU   105      67.861 102.494  58.357  1.00  0.00           C  
ATOM   1526  HG2 GLU   105      67.532 103.290  57.690  1.00  0.00           H  
ATOM   1527  HG3 GLU   105      67.342 102.638  59.304  1.00  0.00           H  
ATOM   1528  CD  GLU   105      69.358 102.654  58.597  1.00  0.00           C  
ATOM   1529  OE1 GLU   105      70.124 102.068  57.766  1.00  0.00           O  
ATOM   1530  OE2 GLU   105      69.799 103.171  59.666  1.00  0.00           O  
ATOM   1531  C   GLU   105      66.834  98.736  58.073  1.00  0.00           C  
ATOM   1532  O   GLU   105      65.718  98.532  58.649  1.00  0.00           O  
ATOM   1533  N   LEU   106      67.349  97.924  57.151  1.00  0.00           N  
ATOM   1534  H   LEU   106      68.225  98.078  56.652  1.00  0.00           H  
ATOM   1535  CA  LEU   106      66.639  96.722  56.805  1.00  0.00           C  
ATOM   1536  HA  LEU   106      65.568  96.886  56.681  1.00  0.00           H  
ATOM   1537  CB  LEU   106      67.226  96.251  55.454  1.00  0.00           C  
ATOM   1538  HB2 LEU   106      67.056  97.027  54.708  1.00  0.00           H  
ATOM   1539  HB3 LEU   106      68.305  96.140  55.560  1.00  0.00           H  
ATOM   1540  CG  LEU   106      66.640  94.922  54.932  1.00  0.00           C  
ATOM   1541  HG  LEU   106      66.883  94.159  55.672  1.00  0.00           H  
ATOM   1542  CD1 LEU   106      65.142  94.766  54.868  1.00  0.00           C  
ATOM   1543 HD11 LEU   106      64.895  93.778  54.480  1.00  0.00           H  
ATOM   1544 HD12 LEU   106      64.720  94.879  55.866  1.00  0.00           H  
ATOM   1545 HD13 LEU   106      64.725  95.528  54.209  1.00  0.00           H  
ATOM   1546  CD2 LEU   106      67.297  94.713  53.502  1.00  0.00           C  
ATOM   1547 HD21 LEU   106      66.929  93.786  53.065  1.00  0.00           H  
ATOM   1548 HD22 LEU   106      67.034  95.549  52.855  1.00  0.00           H  
ATOM   1549 HD23 LEU   106      68.381  94.660  53.604  1.00  0.00           H  
ATOM   1550  C   LEU   106      66.705  95.671  57.959  1.00  0.00           C  
ATOM   1551  O   LEU   106      65.683  95.053  58.290  1.00  0.00           O  
ATOM   1552  N   TRP   107      67.840  95.464  58.569  1.00  0.00           N  
ATOM   1553  H   TRP   107      68.698  95.953  58.319  1.00  0.00           H  
ATOM   1554  CA  TRP   107      68.015  94.528  59.660  1.00  0.00           C  
ATOM   1555  HA  TRP   107      67.664  93.532  59.392  1.00  0.00           H  
ATOM   1556  CB  TRP   107      69.500  94.453  59.986  1.00  0.00           C  
ATOM   1557  HB2 TRP   107      70.051  94.271  59.064  1.00  0.00           H  
ATOM   1558  HB3 TRP   107      69.824  95.423  60.365  1.00  0.00           H  
ATOM   1559  CG  TRP   107      69.869  93.406  60.979  1.00  0.00           C  
ATOM   1560  CD1 TRP   107      69.782  93.586  62.348  1.00  0.00           C  
ATOM   1561  HD1 TRP   107      69.457  94.477  62.864  1.00  0.00           H  
ATOM   1562  NE1 TRP   107      70.173  92.458  62.894  1.00  0.00           N  
ATOM   1563  HE1 TRP   107      70.209  92.334  63.906  1.00  0.00           H  
ATOM   1564  CE2 TRP   107      70.526  91.469  62.043  1.00  0.00           C  
ATOM   1565  CZ2 TRP   107      70.982  90.149  62.082  1.00  0.00           C  
ATOM   1566  HZ2 TRP   107      71.050  89.649  63.037  1.00  0.00           H  
ATOM   1567  CH2 TRP   107      71.342  89.474  60.961  1.00  0.00           C  
ATOM   1568  HH2 TRP   107      71.809  88.505  61.071  1.00  0.00           H  
ATOM   1569  CZ3 TRP   107      71.138  89.971  59.673  1.00  0.00           C  
ATOM   1570  HZ3 TRP   107      71.313  89.382  58.785  1.00  0.00           H  
ATOM   1571  CE3 TRP   107      70.678  91.327  59.626  1.00  0.00           C  
ATOM   1572  HE3 TRP   107      70.561  91.795  58.660  1.00  0.00           H  
ATOM   1573  CD2 TRP   107      70.369  92.082  60.774  1.00  0.00           C  
ATOM   1574  C   TRP   107      67.217  95.003  60.835  1.00  0.00           C  
ATOM   1575  O   TRP   107      66.331  94.205  61.267  1.00  0.00           O  
ATOM   1576  N   LEU   108      67.463  96.216  61.355  1.00  0.00           N  
ATOM   1577  H   LEU   108      68.116  96.891  60.959  1.00  0.00           H  
ATOM   1578  CA  LEU   108      66.756  96.671  62.610  1.00  0.00           C  
ATOM   1579  HA  LEU   108      67.034  96.003  63.425  1.00  0.00           H  
ATOM   1580  CB  LEU   108      67.199  98.046  62.978  1.00  0.00           C  
ATOM   1581  HB2 LEU   108      67.098  98.679  62.097  1.00  0.00           H  
ATOM   1582  HB3 LEU   108      66.511  98.432  63.729  1.00  0.00           H  
ATOM   1583  CG  LEU   108      68.688  98.221  63.541  1.00  0.00           C  
ATOM   1584  HG  LEU   108      69.302  97.444  63.085  1.00  0.00           H  
ATOM   1585  CD1 LEU   108      69.161  99.637  63.171  1.00  0.00           C  
ATOM   1586 HD11 LEU   108      70.175  99.792  63.540  1.00  0.00           H  
ATOM   1587 HD12 LEU   108      69.148  99.754  62.087  1.00  0.00           H  
ATOM   1588 HD13 LEU   108      68.496 100.373  63.622  1.00  0.00           H  
ATOM   1589  CD2 LEU   108      68.830  98.009  65.020  1.00  0.00           C  
ATOM   1590 HD21 LEU   108      69.872  98.149  65.310  1.00  0.00           H  
ATOM   1591 HD22 LEU   108      68.206  98.727  65.552  1.00  0.00           H  
ATOM   1592 HD23 LEU   108      68.514  96.996  65.274  1.00  0.00           H  
ATOM   1593  C   LEU   108      65.236  96.559  62.485  1.00  0.00           C  
ATOM   1594  O   LEU   108      64.659  96.061  63.429  1.00  0.00           O  
ATOM   1595  N   ASP   109      64.529  97.042  61.492  1.00  0.00           N  
ATOM   1596  H   ASP   109      64.923  97.434  60.636  1.00  0.00           H  
ATOM   1597  CA  ASP   109      63.066  97.046  61.559  1.00  0.00           C  
ATOM   1598  HA  ASP   109      62.675  97.448  62.494  1.00  0.00           H  
ATOM   1599  CB  ASP   109      62.642  97.883  60.372  1.00  0.00           C  
ATOM   1600  HB2 ASP   109      63.052  98.890  60.445  1.00  0.00           H  
ATOM   1601  HB3 ASP   109      63.021  97.452  59.445  1.00  0.00           H  
ATOM   1602  CG  ASP   109      61.149  97.925  60.358  1.00  0.00           C  
ATOM   1603  OD1 ASP   109      60.619  98.749  61.168  1.00  0.00           O  
ATOM   1604  OD2 ASP   109      60.437  97.306  59.519  1.00  0.00           O  
ATOM   1605  C   ASP   109      62.554  95.634  61.452  1.00  0.00           C  
ATOM   1606  O   ASP   109      61.554  95.400  62.132  1.00  0.00           O  
ATOM   1607  N   VAL   110      63.043  94.782  60.594  1.00  0.00           N  
ATOM   1608  H   VAL   110      63.693  95.084  59.868  1.00  0.00           H  
ATOM   1609  CA  VAL   110      62.772  93.325  60.513  1.00  0.00           C  
ATOM   1610  HA  VAL   110      61.747  93.224  60.161  1.00  0.00           H  
ATOM   1611  CB  VAL   110      63.642  92.650  59.527  1.00  0.00           C  
ATOM   1612  HB  VAL   110      64.638  92.890  59.899  1.00  0.00           H  
ATOM   1613  CG1 VAL   110      63.590  91.137  59.470  1.00  0.00           C  
ATOM   1614 HG11 VAL   110      64.277  90.777  58.703  1.00  0.00           H  
ATOM   1615 HG12 VAL   110      63.879  90.725  60.437  1.00  0.00           H  
ATOM   1616 HG13 VAL   110      62.577  90.817  59.228  1.00  0.00           H  
ATOM   1617  CG2 VAL   110      63.399  93.182  58.133  1.00  0.00           C  
ATOM   1618 HG21 VAL   110      64.051  92.668  57.426  1.00  0.00           H  
ATOM   1619 HG22 VAL   110      62.359  93.012  57.854  1.00  0.00           H  
ATOM   1620 HG23 VAL   110      63.610  94.251  58.109  1.00  0.00           H  
ATOM   1621  C   VAL   110      62.849  92.649  61.880  1.00  0.00           C  
ATOM   1622  O   VAL   110      61.933  91.878  62.297  1.00  0.00           O  
ATOM   1623  N   VAL   111      63.870  93.002  62.642  1.00  0.00           N  
ATOM   1624  H   VAL   111      64.613  93.621  62.316  1.00  0.00           H  
ATOM   1625  CA  VAL   111      64.060  92.545  64.058  1.00  0.00           C  
ATOM   1626  HA  VAL   111      63.861  91.473  64.039  1.00  0.00           H  
ATOM   1627  CB  VAL   111      65.483  92.870  64.532  1.00  0.00           C  
ATOM   1628  HB  VAL   111      65.636  93.941  64.404  1.00  0.00           H  
ATOM   1629  CG1 VAL   111      65.788  92.699  66.010  1.00  0.00           C  
ATOM   1630 HG11 VAL   111      66.828  92.963  66.200  1.00  0.00           H  
ATOM   1631 HG12 VAL   111      65.135  93.350  66.594  1.00  0.00           H  
ATOM   1632 HG13 VAL   111      65.620  91.662  66.300  1.00  0.00           H  
ATOM   1633  CG2 VAL   111      66.399  91.985  63.681  1.00  0.00           C  
ATOM   1634 HG21 VAL   111      67.439  92.161  63.961  1.00  0.00           H  
ATOM   1635 HG22 VAL   111      66.150  90.937  63.846  1.00  0.00           H  
ATOM   1636 HG23 VAL   111      66.263  92.228  62.626  1.00  0.00           H  
ATOM   1637  C   VAL   111      63.092  93.209  65.065  1.00  0.00           C  
ATOM   1638  O   VAL   111      62.637  92.566  65.964  1.00  0.00           O  
ATOM   1639  N   GLU   112      62.815  94.488  64.869  1.00  0.00           N  
ATOM   1640  H   GLU   112      63.306  95.038  64.165  1.00  0.00           H  
ATOM   1641  CA  GLU   112      61.810  95.283  65.594  1.00  0.00           C  
ATOM   1642  HA  GLU   112      62.105  95.258  66.643  1.00  0.00           H  
ATOM   1643  CB  GLU   112      61.783  96.712  65.104  1.00  0.00           C  
ATOM   1644  HB2 GLU   112      62.805  97.067  64.969  1.00  0.00           H  
ATOM   1645  HB3 GLU   112      61.300  96.751  64.128  1.00  0.00           H  
ATOM   1646  CG  GLU   112      61.043  97.649  66.075  1.00  0.00           C  
ATOM   1647  HG2 GLU   112      60.541  98.418  65.488  1.00  0.00           H  
ATOM   1648  HG3 GLU   112      60.266  97.073  66.578  1.00  0.00           H  
ATOM   1649  CD  GLU   112      61.901  98.354  67.163  1.00  0.00           C  
ATOM   1650  OE1 GLU   112      62.968  97.833  67.535  1.00  0.00           O  
ATOM   1651  OE2 GLU   112      61.432  99.378  67.691  1.00  0.00           O  
ATOM   1652  C   GLU   112      60.394  94.691  65.462  1.00  0.00           C  
ATOM   1653  O   GLU   112      59.637  94.646  66.428  1.00  0.00           O  
ATOM   1654  N   THR   113      60.088  94.067  64.343  1.00  0.00           N  
ATOM   1655  H   THR   113      60.798  93.978  63.615  1.00  0.00           H  
ATOM   1656  CA  THR   113      58.838  93.429  63.907  1.00  0.00           C  
ATOM   1657  HA  THR   113      58.096  93.999  64.465  1.00  0.00           H  
ATOM   1658  CB  THR   113      58.585  93.524  62.399  1.00  0.00           C  
ATOM   1659  HB  THR   113      59.308  92.785  62.054  1.00  0.00           H  
ATOM   1660  CG2 THR   113      57.097  93.251  62.030  1.00  0.00           C  
ATOM   1661 HG21 THR   113      56.969  93.330  60.951  1.00  0.00           H  
ATOM   1662 HG22 THR   113      56.821  92.249  62.356  1.00  0.00           H  
ATOM   1663 HG23 THR   113      56.459  93.982  62.526  1.00  0.00           H  
ATOM   1664  OG1 THR   113      58.823  94.785  61.750  1.00  0.00           O  
ATOM   1665  HG1 THR   113      59.764  95.037  61.860  1.00  0.00           H  
ATOM   1666  C   THR   113      58.736  91.948  64.246  1.00  0.00           C  
ATOM   1667  O   THR   113      57.899  91.629  65.085  1.00  0.00           O  
ATOM   1668  N   ASN   114      59.568  91.075  63.652  1.00  0.00           N  
ATOM   1669  H   ASN   114      60.271  91.322  62.955  1.00  0.00           H  
ATOM   1670  CA  ASN   114      59.503  89.676  63.986  1.00  0.00           C  
ATOM   1671  HA  ASN   114      58.446  89.413  63.941  1.00  0.00           H  
ATOM   1672  CB  ASN   114      60.361  88.899  62.986  1.00  0.00           C  
ATOM   1673  HB2 ASN   114      61.381  89.283  63.031  1.00  0.00           H  
ATOM   1674  HB3 ASN   114      60.400  87.856  63.299  1.00  0.00           H  
ATOM   1675  CG  ASN   114      59.886  88.953  61.539  1.00  0.00           C  
ATOM   1676  OD1 ASN   114      58.867  88.364  61.161  1.00  0.00           O  
ATOM   1677  ND2 ASN   114      60.570  89.728  60.757  1.00  0.00           N  
ATOM   1678 HD21 ASN   114      60.274  89.869  59.792  1.00  0.00           H  
ATOM   1679 HD22 ASN   114      61.404  90.196  61.107  1.00  0.00           H  
ATOM   1680  C   ASN   114      59.958  89.311  65.395  1.00  0.00           C  
ATOM   1681  O   ASN   114      59.381  88.341  65.875  1.00  0.00           O  
ATOM   1682  N   LEU   115      60.925  89.964  65.993  1.00  0.00           N  
ATOM   1683  H   LEU   115      61.373  90.795  65.603  1.00  0.00           H  
ATOM   1684  CA  LEU   115      61.466  89.547  67.307  1.00  0.00           C  
ATOM   1685  HA  LEU   115      60.999  88.584  67.522  1.00  0.00           H  
ATOM   1686  CB  LEU   115      63.035  89.387  67.253  1.00  0.00           C  
ATOM   1687  HB2 LEU   115      63.273  88.489  66.683  1.00  0.00           H  
ATOM   1688  HB3 LEU   115      63.451  90.232  66.703  1.00  0.00           H  
ATOM   1689  CG  LEU   115      63.729  89.301  68.610  1.00  0.00           C  
ATOM   1690  HG  LEU   115      63.350  90.044  69.312  1.00  0.00           H  
ATOM   1691  CD1 LEU   115      63.510  87.908  69.145  1.00  0.00           C  
ATOM   1692 HD11 LEU   115      63.994  87.812  70.117  1.00  0.00           H  
ATOM   1693 HD12 LEU   115      62.441  87.723  69.251  1.00  0.00           H  
ATOM   1694 HD13 LEU   115      63.937  87.183  68.453  1.00  0.00           H  
ATOM   1695  CD2 LEU   115      65.271  89.497  68.350  1.00  0.00           C  
ATOM   1696 HD21 LEU   115      65.810  89.443  69.296  1.00  0.00           H  
ATOM   1697 HD22 LEU   115      65.629  88.713  67.683  1.00  0.00           H  
ATOM   1698 HD23 LEU   115      65.440  90.471  67.890  1.00  0.00           H  
ATOM   1699  C   LEU   115      61.102  90.503  68.437  1.00  0.00           C  
ATOM   1700  O   LEU   115      60.469  90.104  69.393  1.00  0.00           O  
ATOM   1701  N   THR   116      61.572  91.799  68.466  1.00  0.00           N  
ATOM   1702  H   THR   116      62.066  92.247  67.693  1.00  0.00           H  
ATOM   1703  CA  THR   116      61.386  92.653  69.657  1.00  0.00           C  
ATOM   1704  HA  THR   116      61.728  92.095  70.528  1.00  0.00           H  
ATOM   1705  CB  THR   116      62.206  93.954  69.400  1.00  0.00           C  
ATOM   1706  HB  THR   116      61.856  94.347  68.445  1.00  0.00           H  
ATOM   1707  CG2 THR   116      61.992  94.973  70.503  1.00  0.00           C  
ATOM   1708 HG21 THR   116      62.578  95.867  70.292  1.00  0.00           H  
ATOM   1709 HG22 THR   116      60.935  95.236  70.557  1.00  0.00           H  
ATOM   1710 HG23 THR   116      62.308  94.549  71.456  1.00  0.00           H  
ATOM   1711  OG1 THR   116      63.607  93.680  69.353  1.00  0.00           O  
ATOM   1712  HG1 THR   116      64.097  94.513  69.190  1.00  0.00           H  
ATOM   1713  C   THR   116      59.924  93.012  69.973  1.00  0.00           C  
ATOM   1714  O   THR   116      59.616  93.200  71.140  1.00  0.00           O  
ATOM   1715  N   GLY   117      59.028  93.026  68.973  1.00  0.00           N  
ATOM   1716  H   GLY   117      59.347  92.994  68.004  1.00  0.00           H  
ATOM   1717  CA  GLY   117      57.573  93.081  69.031  1.00  0.00           C  
ATOM   1718  HA2 GLY   117      57.295  93.985  69.572  1.00  0.00           H  
ATOM   1719  HA3 GLY   117      57.202  93.191  68.012  1.00  0.00           H  
ATOM   1720  C   GLY   117      56.836  91.915  69.670  1.00  0.00           C  
ATOM   1721  O   GLY   117      55.961  92.168  70.408  1.00  0.00           O  
ATOM   1722  N   VAL   118      57.238  90.665  69.465  1.00  0.00           N  
ATOM   1723  H   VAL   118      57.879  90.419  68.710  1.00  0.00           H  
ATOM   1724  CA  VAL   118      56.830  89.499  70.268  1.00  0.00           C  
ATOM   1725  HA  VAL   118      55.755  89.390  70.120  1.00  0.00           H  
ATOM   1726  CB  VAL   118      57.371  88.118  69.809  1.00  0.00           C  
ATOM   1727  HB  VAL   118      58.449  88.140  69.963  1.00  0.00           H  
ATOM   1728  CG1 VAL   118      56.813  86.898  70.636  1.00  0.00           C  
ATOM   1729 HG11 VAL   118      57.239  85.972  70.251  1.00  0.00           H  
ATOM   1730 HG12 VAL   118      57.085  87.015  71.684  1.00  0.00           H  
ATOM   1731 HG13 VAL   118      55.727  86.862  70.544  1.00  0.00           H  
ATOM   1732  CG2 VAL   118      56.989  87.912  68.343  1.00  0.00           C  
ATOM   1733 HG21 VAL   118      57.361  86.946  68.001  1.00  0.00           H  
ATOM   1734 HG22 VAL   118      55.904  87.937  68.242  1.00  0.00           H  
ATOM   1735 HG23 VAL   118      57.428  88.705  67.736  1.00  0.00           H  
ATOM   1736  C   VAL   118      57.162  89.775  71.720  1.00  0.00           C  
ATOM   1737  O   VAL   118      56.238  89.730  72.563  1.00  0.00           O  
ATOM   1738  N   PHE   119      58.430  90.045  72.083  1.00  0.00           N  
ATOM   1739  H   PHE   119      59.188  90.062  71.400  1.00  0.00           H  
ATOM   1740  CA  PHE   119      58.900  90.339  73.428  1.00  0.00           C  
ATOM   1741  HA  PHE   119      58.654  89.466  74.033  1.00  0.00           H  
ATOM   1742  CB  PHE   119      60.469  90.510  73.456  1.00  0.00           C  
ATOM   1743  HB2 PHE   119      60.930  89.526  73.535  1.00  0.00           H  
ATOM   1744  HB3 PHE   119      60.795  90.941  72.511  1.00  0.00           H  
ATOM   1745  CG  PHE   119      60.985  91.406  74.627  1.00  0.00           C  
ATOM   1746  CD1 PHE   119      60.992  90.900  75.916  1.00  0.00           C  
ATOM   1747  HD1 PHE   119      60.768  89.858  76.079  1.00  0.00           H  
ATOM   1748  CE1 PHE   119      61.296  91.752  77.051  1.00  0.00           C  
ATOM   1749  HE1 PHE   119      61.288  91.346  78.053  1.00  0.00           H  
ATOM   1750  CZ  PHE   119      61.591  93.076  76.844  1.00  0.00           C  
ATOM   1751  HZ  PHE   119      61.724  93.746  77.681  1.00  0.00           H  
ATOM   1752  CE2 PHE   119      61.721  93.548  75.517  1.00  0.00           C  
ATOM   1753  HE2 PHE   119      62.057  94.559  75.342  1.00  0.00           H  
ATOM   1754  CD2 PHE   119      61.420  92.727  74.435  1.00  0.00           C  
ATOM   1755  HD2 PHE   119      61.522  93.112  73.431  1.00  0.00           H  
ATOM   1756  C   PHE   119      58.142  91.483  74.139  1.00  0.00           C  
ATOM   1757  O   PHE   119      57.683  91.196  75.186  1.00  0.00           O  
ATOM   1758  N   ARG   120      57.992  92.703  73.543  1.00  0.00           N  
ATOM   1759  H   ARG   120      58.400  92.920  72.634  1.00  0.00           H  
ATOM   1760  CA  ARG   120      57.234  93.846  74.126  1.00  0.00           C  
ATOM   1761  HA  ARG   120      57.630  94.106  75.108  1.00  0.00           H  
ATOM   1762  CB  ARG   120      57.414  95.025  73.169  1.00  0.00           C  
ATOM   1763  HB2 ARG   120      57.164  94.681  72.166  1.00  0.00           H  
ATOM   1764  HB3 ARG   120      56.680  95.786  73.437  1.00  0.00           H  
ATOM   1765  CG  ARG   120      58.784  95.699  73.105  1.00  0.00           C  
ATOM   1766  HG2 ARG   120      59.022  96.112  74.085  1.00  0.00           H  
ATOM   1767  HG3 ARG   120      59.540  94.946  72.884  1.00  0.00           H  
ATOM   1768  CD  ARG   120      58.868  96.798  72.075  1.00  0.00           C  
ATOM   1769  HD2 ARG   120      58.875  96.358  71.077  1.00  0.00           H  
ATOM   1770  HD3 ARG   120      57.978  97.426  72.141  1.00  0.00           H  
ATOM   1771  NE  ARG   120      60.072  97.630  72.255  1.00  0.00           N  
ATOM   1772  HE  ARG   120      60.421  97.744  73.206  1.00  0.00           H  
ATOM   1773  CZ  ARG   120      60.751  98.254  71.271  1.00  0.00           C  
ATOM   1774  NH1 ARG   120      60.432  98.097  69.966  1.00  0.00           N  
ATOM   1775 HH11 ARG   120      59.655  97.491  69.701  1.00  0.00           H  
ATOM   1776 HH12 ARG   120      60.968  98.585  69.247  1.00  0.00           H  
ATOM   1777  NH2 ARG   120      61.712  99.116  71.572  1.00  0.00           N  
ATOM   1778 HH21 ARG   120      61.937  99.309  72.548  1.00  0.00           H  
ATOM   1779 HH22 ARG   120      62.226  99.588  70.828  1.00  0.00           H  
ATOM   1780  C   ARG   120      55.807  93.515  74.425  1.00  0.00           C  
ATOM   1781  O   ARG   120      55.249  93.798  75.454  1.00  0.00           O  
ATOM   1782  N   VAL   121      55.059  92.850  73.498  1.00  0.00           N  
ATOM   1783  H   VAL   121      55.434  92.561  72.594  1.00  0.00           H  
ATOM   1784  CA  VAL   121      53.610  92.464  73.688  1.00  0.00           C  
ATOM   1785  HA  VAL   121      53.043  93.291  74.116  1.00  0.00           H  
ATOM   1786  CB  VAL   121      52.996  92.168  72.289  1.00  0.00           C  
ATOM   1787  HB  VAL   121      53.586  91.337  71.904  1.00  0.00           H  
ATOM   1788  CG1 VAL   121      51.553  91.786  72.380  1.00  0.00           C  
ATOM   1789 HG11 VAL   121      51.165  91.588  71.381  1.00  0.00           H  
ATOM   1790 HG12 VAL   121      51.453  90.890  72.992  1.00  0.00           H  
ATOM   1791 HG13 VAL   121      50.988  92.600  72.834  1.00  0.00           H  
ATOM   1792  CG2 VAL   121      53.107  93.349  71.315  1.00  0.00           C  
ATOM   1793 HG21 VAL   121      52.659  93.075  70.359  1.00  0.00           H  
ATOM   1794 HG22 VAL   121      52.581  94.211  71.727  1.00  0.00           H  
ATOM   1795 HG23 VAL   121      54.156  93.601  71.165  1.00  0.00           H  
ATOM   1796  C   VAL   121      53.419  91.344  74.771  1.00  0.00           C  
ATOM   1797  O   VAL   121      52.653  91.534  75.713  1.00  0.00           O  
ATOM   1798  N   THR   122      54.062  90.182  74.661  1.00  0.00           N  
ATOM   1799  H   THR   122      54.594  89.914  73.834  1.00  0.00           H  
ATOM   1800  CA  THR   122      54.069  89.148  75.742  1.00  0.00           C  
ATOM   1801  HA  THR   122      53.026  88.890  75.924  1.00  0.00           H  
ATOM   1802  CB  THR   122      54.940  87.937  75.267  1.00  0.00           C  
ATOM   1803  HB  THR   122      55.976  88.280  75.246  1.00  0.00           H  
ATOM   1804  CG2 THR   122      54.910  86.754  76.254  1.00  0.00           C  
ATOM   1805 HG21 THR   122      55.531  85.945  75.873  1.00  0.00           H  
ATOM   1806 HG22 THR   122      55.292  87.079  77.223  1.00  0.00           H  
ATOM   1807 HG23 THR   122      53.886  86.403  76.368  1.00  0.00           H  
ATOM   1808  OG1 THR   122      54.598  87.550  73.983  1.00  0.00           O  
ATOM   1809  HG1 THR   122      55.107  88.080  73.334  1.00  0.00           H  
ATOM   1810  C   THR   122      54.693  89.638  77.064  1.00  0.00           C  
ATOM   1811  O   THR   122      54.188  89.194  78.091  1.00  0.00           O  
ATOM   1812  N   LYS   123      55.658  90.561  77.057  1.00  0.00           N  
ATOM   1813  H   LYS   123      56.185  90.806  76.220  1.00  0.00           H  
ATOM   1814  CA  LYS   123      56.075  91.341  78.282  1.00  0.00           C  
ATOM   1815  HA  LYS   123      56.442  90.658  79.049  1.00  0.00           H  
ATOM   1816  CB  LYS   123      57.172  92.311  77.854  1.00  0.00           C  
ATOM   1817  HB2 LYS   123      58.012  91.761  77.429  1.00  0.00           H  
ATOM   1818  HB3 LYS   123      56.799  92.976  77.074  1.00  0.00           H  
ATOM   1819  CG  LYS   123      57.657  93.167  79.121  1.00  0.00           C  
ATOM   1820  HG2 LYS   123      56.788  93.652  79.565  1.00  0.00           H  
ATOM   1821  HG3 LYS   123      58.056  92.483  79.868  1.00  0.00           H  
ATOM   1822  CD  LYS   123      58.703  94.225  78.824  1.00  0.00           C  
ATOM   1823  HD2 LYS   123      59.685  93.755  78.803  1.00  0.00           H  
ATOM   1824  HD3 LYS   123      58.523  94.632  77.830  1.00  0.00           H  
ATOM   1825  CE  LYS   123      58.720  95.347  79.815  1.00  0.00           C  
ATOM   1826  HE2 LYS   123      57.795  95.921  79.756  1.00  0.00           H  
ATOM   1827  HE3 LYS   123      58.791  94.958  80.830  1.00  0.00           H  
ATOM   1828  NZ  LYS   123      59.853  96.188  79.519  1.00  0.00           N  
ATOM   1829  HZ1 LYS   123      59.886  96.977  80.197  1.00  0.00           H  
ATOM   1830  HZ2 LYS   123      60.728  95.631  79.594  1.00  0.00           H  
ATOM   1831  HZ3 LYS   123      59.764  96.564  78.554  1.00  0.00           H  
ATOM   1832  C   LYS   123      54.877  92.101  78.914  1.00  0.00           C  
ATOM   1833  O   LYS   123      54.659  91.848  80.101  1.00  0.00           O  
ATOM   1834  N   GLN   124      54.212  92.928  78.145  1.00  0.00           N  
ATOM   1835  H   GLN   124      54.397  92.998  77.145  1.00  0.00           H  
ATOM   1836  CA  GLN   124      53.129  93.853  78.590  1.00  0.00           C  
ATOM   1837  HA  GLN   124      53.412  94.344  79.521  1.00  0.00           H  
ATOM   1838  CB  GLN   124      52.973  95.022  77.606  1.00  0.00           C  
ATOM   1839  HB2 GLN   124      53.958  95.426  77.369  1.00  0.00           H  
ATOM   1840  HB3 GLN   124      52.547  94.653  76.674  1.00  0.00           H  
ATOM   1841  CG  GLN   124      52.076  96.161  78.162  1.00  0.00           C  
ATOM   1842  HG2 GLN   124      51.657  96.690  77.306  1.00  0.00           H  
ATOM   1843  HG3 GLN   124      51.244  95.692  78.685  1.00  0.00           H  
ATOM   1844  CD  GLN   124      52.651  97.176  79.067  1.00  0.00           C  
ATOM   1845  OE1 GLN   124      53.814  97.448  79.134  1.00  0.00           O  
ATOM   1846  NE2 GLN   124      51.902  97.751  79.925  1.00  0.00           N  
ATOM   1847 HE21 GLN   124      50.898  97.568  79.930  1.00  0.00           H  
ATOM   1848 HE22 GLN   124      52.307  98.393  80.607  1.00  0.00           H  
ATOM   1849  C   GLN   124      51.863  93.098  79.006  1.00  0.00           C  
ATOM   1850  O   GLN   124      51.245  93.433  80.001  1.00  0.00           O  
ATOM   1851  N   VAL   125      51.519  92.023  78.273  1.00  0.00           N  
ATOM   1852  H   VAL   125      51.900  91.878  77.338  1.00  0.00           H  
ATOM   1853  CA  VAL   125      50.615  90.966  78.655  1.00  0.00           C  
ATOM   1854  HA  VAL   125      49.640  91.448  78.726  1.00  0.00           H  
ATOM   1855  CB  VAL   125      50.358  89.869  77.590  1.00  0.00           C  
ATOM   1856  HB  VAL   125      51.310  89.541  77.173  1.00  0.00           H  
ATOM   1857  CG1 VAL   125      49.683  88.554  78.120  1.00  0.00           C  
ATOM   1858 HG11 VAL   125      49.549  87.856  77.293  1.00  0.00           H  
ATOM   1859 HG12 VAL   125      50.319  88.100  78.880  1.00  0.00           H  
ATOM   1860 HG13 VAL   125      48.712  88.793  78.555  1.00  0.00           H  
ATOM   1861  CG2 VAL   125      49.369  90.552  76.620  1.00  0.00           C  
ATOM   1862 HG21 VAL   125      49.113  89.863  75.816  1.00  0.00           H  
ATOM   1863 HG22 VAL   125      48.464  90.833  77.160  1.00  0.00           H  
ATOM   1864 HG23 VAL   125      49.830  91.445  76.198  1.00  0.00           H  
ATOM   1865  C   VAL   125      50.961  90.412  80.016  1.00  0.00           C  
ATOM   1866  O   VAL   125      50.072  90.424  80.897  1.00  0.00           O  
ATOM   1867  N   LEU   126      52.138  89.869  80.218  1.00  0.00           N  
ATOM   1868  H   LEU   126      52.843  89.713  79.498  1.00  0.00           H  
ATOM   1869  CA  LEU   126      52.517  89.430  81.600  1.00  0.00           C  
ATOM   1870  HA  LEU   126      51.719  88.732  81.856  1.00  0.00           H  
ATOM   1871  CB  LEU   126      53.888  88.577  81.710  1.00  0.00           C  
ATOM   1872  HB2 LEU   126      54.709  89.216  81.386  1.00  0.00           H  
ATOM   1873  HB3 LEU   126      54.058  88.347  82.762  1.00  0.00           H  
ATOM   1874  CG  LEU   126      53.967  87.240  80.901  1.00  0.00           C  
ATOM   1875  HG  LEU   126      53.709  87.465  79.867  1.00  0.00           H  
ATOM   1876  CD1 LEU   126      55.364  86.642  80.859  1.00  0.00           C  
ATOM   1877 HD11 LEU   126      55.346  85.717  80.283  1.00  0.00           H  
ATOM   1878 HD12 LEU   126      56.048  87.349  80.391  1.00  0.00           H  
ATOM   1879 HD13 LEU   126      55.701  86.431  81.875  1.00  0.00           H  
ATOM   1880  CD2 LEU   126      52.982  86.250  81.491  1.00  0.00           C  
ATOM   1881 HD21 LEU   126      53.030  85.313  80.934  1.00  0.00           H  
ATOM   1882 HD22 LEU   126      53.234  86.064  82.536  1.00  0.00           H  
ATOM   1883 HD23 LEU   126      51.974  86.657  81.428  1.00  0.00           H  
ATOM   1884  C   LEU   126      52.501  90.591  82.638  1.00  0.00           C  
ATOM   1885  O   LEU   126      52.175  90.396  83.796  1.00  0.00           O  
ATOM   1886  N   LYS   127      53.001  91.762  82.309  1.00  0.00           N  
ATOM   1887  H   LYS   127      53.308  92.011  81.369  1.00  0.00           H  
ATOM   1888  CA  LYS   127      53.156  92.834  83.314  1.00  0.00           C  
ATOM   1889  HA  LYS   127      53.515  92.497  84.287  1.00  0.00           H  
ATOM   1890  CB  LYS   127      54.202  93.798  82.638  1.00  0.00           C  
ATOM   1891  HB2 LYS   127      55.155  93.275  82.553  1.00  0.00           H  
ATOM   1892  HB3 LYS   127      53.869  94.020  81.625  1.00  0.00           H  
ATOM   1893  CG  LYS   127      54.435  95.135  83.386  1.00  0.00           C  
ATOM   1894  HG2 LYS   127      54.835  95.877  82.695  1.00  0.00           H  
ATOM   1895  HG3 LYS   127      53.483  95.521  83.751  1.00  0.00           H  
ATOM   1896  CD  LYS   127      55.376  94.954  84.531  1.00  0.00           C  
ATOM   1897  HD2 LYS   127      55.182  94.020  85.059  1.00  0.00           H  
ATOM   1898  HD3 LYS   127      56.410  94.918  84.191  1.00  0.00           H  
ATOM   1899  CE  LYS   127      55.127  96.185  85.453  1.00  0.00           C  
ATOM   1900  HE2 LYS   127      55.751  97.016  85.126  1.00  0.00           H  
ATOM   1901  HE3 LYS   127      54.090  96.508  85.358  1.00  0.00           H  
ATOM   1902  NZ  LYS   127      55.426  95.863  86.903  1.00  0.00           N  
ATOM   1903  HZ1 LYS   127      55.250  96.703  87.489  1.00  0.00           H  
ATOM   1904  HZ2 LYS   127      54.813  95.086  87.220  1.00  0.00           H  
ATOM   1905  HZ3 LYS   127      56.422  95.578  86.996  1.00  0.00           H  
ATOM   1906  C   LYS   127      51.803  93.473  83.680  1.00  0.00           C  
ATOM   1907  O   LYS   127      51.637  93.868  84.852  1.00  0.00           O  
ATOM   1908  N   ALA   128      50.822  93.655  82.763  1.00  0.00           N  
ATOM   1909  H   ALA   128      50.876  93.295  81.810  1.00  0.00           H  
ATOM   1910  CA  ALA   128      49.574  94.395  83.049  1.00  0.00           C  
ATOM   1911  HA  ALA   128      49.333  94.221  84.099  1.00  0.00           H  
ATOM   1912  CB  ALA   128      49.874  95.828  82.694  1.00  0.00           C  
ATOM   1913  HB1 ALA   128      48.993  96.441  82.880  1.00  0.00           H  
ATOM   1914  HB2 ALA   128      50.703  96.187  83.304  1.00  0.00           H  
ATOM   1915  HB3 ALA   128      50.145  95.892  81.639  1.00  0.00           H  
ATOM   1916  C   ALA   128      48.279  93.924  82.372  1.00  0.00           C  
ATOM   1917  O   ALA   128      47.191  94.448  82.560  1.00  0.00           O  
ATOM   1918  N   GLY   129      48.375  92.874  81.522  1.00  0.00           N  
ATOM   1919  H   GLY   129      49.281  92.473  81.281  1.00  0.00           H  
ATOM   1920  CA  GLY   129      47.298  92.190  80.860  1.00  0.00           C  
ATOM   1921  HA2 GLY   129      46.514  92.913  80.632  1.00  0.00           H  
ATOM   1922  HA3 GLY   129      47.662  91.804  79.909  1.00  0.00           H  
ATOM   1923  C   GLY   129      46.656  90.986  81.688  1.00  0.00           C  
ATOM   1924  O   GLY   129      46.056  90.045  81.093  1.00  0.00           O  
ATOM   1925  N   GLY   130      46.925  90.972  82.983  1.00  0.00           N  
ATOM   1926  H   GLY   130      47.650  91.567  83.385  1.00  0.00           H  
ATOM   1927  CA  GLY   130      46.255  90.145  84.000  1.00  0.00           C  
ATOM   1928  HA2 GLY   130      46.505  90.549  84.980  1.00  0.00           H  
ATOM   1929  HA3 GLY   130      45.178  90.262  83.872  1.00  0.00           H  
ATOM   1930  C   GLY   130      46.564  88.653  84.017  1.00  0.00           C  
ATOM   1931  O   GLY   130      46.127  88.084  84.964  1.00  0.00           O  
ATOM   1932  N   MET   131      47.343  88.117  83.134  1.00  0.00           N  
ATOM   1933  H   MET   131      47.835  88.701  82.457  1.00  0.00           H  
ATOM   1934  CA  MET   131      47.668  86.641  82.929  1.00  0.00           C  
ATOM   1935  HA  MET   131      46.819  85.959  82.934  1.00  0.00           H  
ATOM   1936  CB  MET   131      48.274  86.483  81.523  1.00  0.00           C  
ATOM   1937  HB2 MET   131      47.549  86.790  80.768  1.00  0.00           H  
ATOM   1938  HB3 MET   131      49.141  87.135  81.416  1.00  0.00           H  
ATOM   1939  CG  MET   131      48.687  85.000  81.295  1.00  0.00           C  
ATOM   1940  HG2 MET   131      49.252  84.667  82.166  1.00  0.00           H  
ATOM   1941  HG3 MET   131      47.780  84.397  81.253  1.00  0.00           H  
ATOM   1942  SD  MET   131      49.659  84.653  79.832  1.00  0.00           S  
ATOM   1943  CE  MET   131      48.460  85.049  78.554  1.00  0.00           C  
ATOM   1944  HE1 MET   131      48.906  84.886  77.573  1.00  0.00           H  
ATOM   1945  HE2 MET   131      47.583  84.410  78.666  1.00  0.00           H  
ATOM   1946  HE3 MET   131      48.160  86.094  78.648  1.00  0.00           H  
ATOM   1947  C   MET   131      48.546  86.256  84.102  1.00  0.00           C  
ATOM   1948  O   MET   131      48.438  85.148  84.603  1.00  0.00           O  
ATOM   1949  N   LEU   132      49.629  87.017  84.408  1.00  0.00           N  
ATOM   1950  H   LEU   132      49.874  87.863  83.896  1.00  0.00           H  
ATOM   1951  CA  LEU   132      50.531  86.717  85.470  1.00  0.00           C  
ATOM   1952  HA  LEU   132      50.595  85.629  85.464  1.00  0.00           H  
ATOM   1953  CB  LEU   132      51.965  87.343  85.189  1.00  0.00           C  
ATOM   1954  HB2 LEU   132      52.208  87.254  84.131  1.00  0.00           H  
ATOM   1955  HB3 LEU   132      51.957  88.408  85.426  1.00  0.00           H  
ATOM   1956  CG  LEU   132      53.080  86.597  86.070  1.00  0.00           C  
ATOM   1957  HG  LEU   132      52.721  86.428  87.085  1.00  0.00           H  
ATOM   1958  CD1 LEU   132      53.421  85.264  85.457  1.00  0.00           C  
ATOM   1959 HD11 LEU   132      54.178  84.767  86.064  1.00  0.00           H  
ATOM   1960 HD12 LEU   132      52.527  84.643  85.414  1.00  0.00           H  
ATOM   1961 HD13 LEU   132      53.807  85.415  84.448  1.00  0.00           H  
ATOM   1962  CD2 LEU   132      54.286  87.457  86.037  1.00  0.00           C  
ATOM   1963 HD21 LEU   132      55.079  86.994  86.623  1.00  0.00           H  
ATOM   1964 HD22 LEU   132      54.619  87.578  85.006  1.00  0.00           H  
ATOM   1965 HD23 LEU   132      54.047  88.435  86.457  1.00  0.00           H  
ATOM   1966  C   LEU   132      50.048  87.033  86.884  1.00  0.00           C  
ATOM   1967  O   LEU   132      50.292  86.360  87.882  1.00  0.00           O  
ATOM   1968  N   GLU   133      49.200  88.094  86.921  1.00  0.00           N  
ATOM   1969  H   GLU   133      49.054  88.702  86.114  1.00  0.00           H  
ATOM   1970  CA  GLU   133      48.400  88.498  88.094  1.00  0.00           C  
ATOM   1971  HA  GLU   133      49.057  88.546  88.963  1.00  0.00           H  
ATOM   1972  CB  GLU   133      47.824  89.923  87.934  1.00  0.00           C  
ATOM   1973  HB2 GLU   133      48.540  90.561  87.417  1.00  0.00           H  
ATOM   1974  HB3 GLU   133      46.921  89.896  87.323  1.00  0.00           H  
ATOM   1975  CG  GLU   133      47.507  90.498  89.308  1.00  0.00           C  
ATOM   1976  HG2 GLU   133      46.917  91.406  89.192  1.00  0.00           H  
ATOM   1977  HG3 GLU   133      46.895  89.788  89.863  1.00  0.00           H  
ATOM   1978  CD  GLU   133      48.727  90.805  90.087  1.00  0.00           C  
ATOM   1979  OE1 GLU   133      48.384  91.190  91.257  1.00  0.00           O  
ATOM   1980  OE2 GLU   133      49.854  90.890  89.552  1.00  0.00           O  
ATOM   1981  C   GLU   133      47.340  87.457  88.392  1.00  0.00           C  
ATOM   1982  O   GLU   133      47.102  87.238  89.517  1.00  0.00           O  
ATOM   1983  N   ARG   134      46.684  86.797  87.394  1.00  0.00           N  
ATOM   1984  H   ARG   134      46.781  87.056  86.412  1.00  0.00           H  
ATOM   1985  CA  ARG   134      45.787  85.669  87.598  1.00  0.00           C  
ATOM   1986  HA  ARG   134      45.074  85.810  88.410  1.00  0.00           H  
ATOM   1987  CB  ARG   134      44.790  85.483  86.468  1.00  0.00           C  
ATOM   1988  HB2 ARG   134      44.178  86.379  86.366  1.00  0.00           H  
ATOM   1989  HB3 ARG   134      45.322  85.350  85.526  1.00  0.00           H  
ATOM   1990  CG  ARG   134      43.926  84.317  86.719  1.00  0.00           C  
ATOM   1991  HG2 ARG   134      44.535  83.435  86.920  1.00  0.00           H  
ATOM   1992  HG3 ARG   134      43.313  84.489  87.604  1.00  0.00           H  
ATOM   1993  CD  ARG   134      43.018  84.070  85.476  1.00  0.00           C  
ATOM   1994  HD2 ARG   134      42.427  83.172  85.654  1.00  0.00           H  
ATOM   1995  HD3 ARG   134      42.317  84.901  85.392  1.00  0.00           H  
ATOM   1996  NE  ARG   134      43.709  83.921  84.203  1.00  0.00           N  
ATOM   1997  HE  ARG   134      44.334  83.117  84.137  1.00  0.00           H  
ATOM   1998  CZ  ARG   134      43.646  84.667  83.135  1.00  0.00           C  
ATOM   1999  NH1 ARG   134      44.608  84.635  82.327  1.00  0.00           N  
ATOM   2000 HH11 ARG   134      45.412  84.035  82.515  1.00  0.00           H  
ATOM   2001 HH12 ARG   134      44.585  85.208  81.484  1.00  0.00           H  
ATOM   2002  NH2 ARG   134      42.616  85.407  82.927  1.00  0.00           N  
ATOM   2003 HH21 ARG   134      41.846  85.412  83.597  1.00  0.00           H  
ATOM   2004 HH22 ARG   134      42.567  85.991  82.091  1.00  0.00           H  
ATOM   2005  C   ARG   134      46.709  84.486  87.989  1.00  0.00           C  
ATOM   2006  O   ARG   134      46.401  83.793  88.928  1.00  0.00           O  
ATOM   2007  N   GLY   135      47.795  84.311  87.247  1.00  0.00           N  
ATOM   2008  H   GLY   135      48.007  84.880  86.428  1.00  0.00           H  
ATOM   2009  CA  GLY   135      48.786  83.299  87.517  1.00  0.00           C  
ATOM   2010  HA2 GLY   135      49.779  83.747  87.504  1.00  0.00           H  
ATOM   2011  HA3 GLY   135      48.633  82.896  88.518  1.00  0.00           H  
ATOM   2012  C   GLY   135      48.725  82.202  86.529  1.00  0.00           C  
ATOM   2013  O   GLY   135      49.546  81.253  86.643  1.00  0.00           O  
ATOM   2014  N   THR   136      47.811  82.305  85.580  1.00  0.00           N  
ATOM   2015  H   THR   136      47.258  83.155  85.464  1.00  0.00           H  
ATOM   2016  CA  THR   136      47.464  81.293  84.605  1.00  0.00           C  
ATOM   2017  HA  THR   136      48.323  80.623  84.560  1.00  0.00           H  
ATOM   2018  CB  THR   136      46.212  80.539  85.050  1.00  0.00           C  
ATOM   2019  HB  THR   136      46.134  79.718  84.337  1.00  0.00           H  
ATOM   2020  CG2 THR   136      46.287  80.004  86.504  1.00  0.00           C  
ATOM   2021 HG21 THR   136      45.362  79.480  86.747  1.00  0.00           H  
ATOM   2022 HG22 THR   136      47.128  79.317  86.596  1.00  0.00           H  
ATOM   2023 HG23 THR   136      46.424  80.839  87.192  1.00  0.00           H  
ATOM   2024  OG1 THR   136      45.067  81.414  85.066  1.00  0.00           O  
ATOM   2025  HG1 THR   136      44.275  80.911  85.353  1.00  0.00           H  
ATOM   2026  C   THR   136      47.264  81.825  83.185  1.00  0.00           C  
ATOM   2027  O   THR   136      46.745  82.977  83.127  1.00  0.00           O  
ATOM   2028  N   GLY   137      47.623  80.992  82.133  1.00  0.00           N  
ATOM   2029  H   GLY   137      47.994  80.049  82.249  1.00  0.00           H  
ATOM   2030  CA  GLY   137      47.486  81.440  80.711  1.00  0.00           C  
ATOM   2031  HA2 GLY   137      46.430  81.489  80.448  1.00  0.00           H  
ATOM   2032  HA3 GLY   137      47.888  82.448  80.609  1.00  0.00           H  
ATOM   2033  C   GLY   137      48.213  80.499  79.733  1.00  0.00           C  
ATOM   2034  O   GLY   137      49.012  79.616  80.019  1.00  0.00           O  
ATOM   2035  N   ARG   138      48.071  80.731  78.403  1.00  0.00           N  
ATOM   2036  H   ARG   138      47.390  81.405  78.055  1.00  0.00           H  
ATOM   2037  CA  ARG   138      48.807  80.104  77.328  1.00  0.00           C  
ATOM   2038  HA  ARG   138      49.632  79.595  77.826  1.00  0.00           H  
ATOM   2039  CB  ARG   138      47.956  79.042  76.543  1.00  0.00           C  
ATOM   2040  HB2 ARG   138      47.167  79.567  76.003  1.00  0.00           H  
ATOM   2041  HB3 ARG   138      48.596  78.574  75.796  1.00  0.00           H  
ATOM   2042  CG  ARG   138      47.291  77.899  77.419  1.00  0.00           C  
ATOM   2043  HG2 ARG   138      46.877  78.285  78.352  1.00  0.00           H  
ATOM   2044  HG3 ARG   138      46.477  77.400  76.893  1.00  0.00           H  
ATOM   2045  CD  ARG   138      48.470  76.981  77.652  1.00  0.00           C  
ATOM   2046  HD2 ARG   138      48.815  76.555  76.710  1.00  0.00           H  
ATOM   2047  HD3 ARG   138      49.307  77.535  78.077  1.00  0.00           H  
ATOM   2048  NE  ARG   138      48.038  75.918  78.568  1.00  0.00           N  
ATOM   2049  HE  ARG   138      47.881  75.017  78.116  1.00  0.00           H  
ATOM   2050  CZ  ARG   138      47.814  75.914  79.877  1.00  0.00           C  
ATOM   2051  NH1 ARG   138      48.242  76.901  80.636  1.00  0.00           N  
ATOM   2052 HH11 ARG   138      48.753  77.681  80.219  1.00  0.00           H  
ATOM   2053 HH12 ARG   138      48.064  76.888  81.639  1.00  0.00           H  
ATOM   2054  NH2 ARG   138      47.114  74.938  80.328  1.00  0.00           N  
ATOM   2055 HH21 ARG   138      46.764  74.223  79.690  1.00  0.00           H  
ATOM   2056 HH22 ARG   138      46.906  74.878  81.325  1.00  0.00           H  
ATOM   2057  C   ARG   138      49.383  81.115  76.331  1.00  0.00           C  
ATOM   2058  O   ARG   138      48.576  81.952  75.933  1.00  0.00           O  
ATOM   2059  N   ILE   139      50.586  80.911  75.882  1.00  0.00           N  
ATOM   2060  H   ILE   139      51.156  80.109  76.156  1.00  0.00           H  
ATOM   2061  CA  ILE   139      51.264  81.831  74.911  1.00  0.00           C  
ATOM   2062  HA  ILE   139      50.477  82.425  74.446  1.00  0.00           H  
ATOM   2063  CB  ILE   139      52.221  82.867  75.656  1.00  0.00           C  
ATOM   2064  HB  ILE   139      52.866  82.124  76.126  1.00  0.00           H  
ATOM   2065  CG2 ILE   139      53.048  83.715  74.771  1.00  0.00           C  
ATOM   2066 HG21 ILE   139      53.662  84.383  75.375  1.00  0.00           H  
ATOM   2067 HG22 ILE   139      53.693  83.084  74.160  1.00  0.00           H  
ATOM   2068 HG23 ILE   139      52.400  84.305  74.122  1.00  0.00           H  
ATOM   2069  CG1 ILE   139      51.696  83.660  76.882  1.00  0.00           C  
ATOM   2070 HG12 ILE   139      51.250  84.593  76.536  1.00  0.00           H  
ATOM   2071 HG13 ILE   139      50.904  83.085  77.362  1.00  0.00           H  
ATOM   2072  CD1 ILE   139      52.791  83.986  77.934  1.00  0.00           C  
ATOM   2073 HD11 ILE   139      52.348  84.541  78.759  1.00  0.00           H  
ATOM   2074 HD12 ILE   139      53.222  83.058  78.309  1.00  0.00           H  
ATOM   2075 HD13 ILE   139      53.573  84.588  77.470  1.00  0.00           H  
ATOM   2076  C   ILE   139      51.909  81.122  73.736  1.00  0.00           C  
ATOM   2077  O   ILE   139      52.705  80.198  73.877  1.00  0.00           O  
ATOM   2078  N   VAL   140      51.502  81.521  72.481  1.00  0.00           N  
ATOM   2079  H   VAL   140      50.869  82.311  72.354  1.00  0.00           H  
ATOM   2080  CA  VAL   140      51.877  80.931  71.240  1.00  0.00           C  
ATOM   2081  HA  VAL   140      52.684  80.242  71.491  1.00  0.00           H  
ATOM   2082  CB  VAL   140      50.771  80.027  70.573  1.00  0.00           C  
ATOM   2083  HB  VAL   140      50.119  80.704  70.021  1.00  0.00           H  
ATOM   2084  CG1 VAL   140      51.495  78.968  69.668  1.00  0.00           C  
ATOM   2085 HG11 VAL   140      50.751  78.327  69.193  1.00  0.00           H  
ATOM   2086 HG12 VAL   140      52.076  79.480  68.901  1.00  0.00           H  
ATOM   2087 HG13 VAL   140      52.159  78.359  70.281  1.00  0.00           H  
ATOM   2088  CG2 VAL   140      49.912  79.300  71.508  1.00  0.00           C  
ATOM   2089 HG21 VAL   140      49.185  78.708  70.951  1.00  0.00           H  
ATOM   2090 HG22 VAL   140      50.522  78.639  72.124  1.00  0.00           H  
ATOM   2091 HG23 VAL   140      49.388  80.011  72.147  1.00  0.00           H  
ATOM   2092  C   VAL   140      52.413  81.971  70.265  1.00  0.00           C  
ATOM   2093  O   VAL   140      51.645  82.789  69.659  1.00  0.00           O  
ATOM   2094  N   ASN   141      53.683  81.861  69.946  1.00  0.00           N  
ATOM   2095  H   ASN   141      54.306  81.161  70.347  1.00  0.00           H  
ATOM   2096  CA  ASN   141      54.318  82.737  68.981  1.00  0.00           C  
ATOM   2097  HA  ASN   141      53.837  83.710  68.902  1.00  0.00           H  
ATOM   2098  CB  ASN   141      55.754  82.935  69.441  1.00  0.00           C  
ATOM   2099  HB2 ASN   141      56.317  82.007  69.338  1.00  0.00           H  
ATOM   2100  HB3 ASN   141      56.251  83.680  68.821  1.00  0.00           H  
ATOM   2101  CG  ASN   141      55.735  83.393  70.927  1.00  0.00           C  
ATOM   2102  OD1 ASN   141      55.027  84.345  71.208  1.00  0.00           O  
ATOM   2103  ND2 ASN   141      56.368  82.766  71.888  1.00  0.00           N  
ATOM   2104 HD21 ASN   141      56.265  83.076  72.855  1.00  0.00           H  
ATOM   2105 HD22 ASN   141      56.963  81.967  71.670  1.00  0.00           H  
ATOM   2106  C   ASN   141      54.238  82.045  67.597  1.00  0.00           C  
ATOM   2107  O   ASN   141      54.677  80.877  67.517  1.00  0.00           O  
ATOM   2108  N   ILE   142      53.878  82.711  66.505  1.00  0.00           N  
ATOM   2109  H   ILE   142      53.647  83.704  66.486  1.00  0.00           H  
ATOM   2110  CA  ILE   142      53.784  82.027  65.210  1.00  0.00           C  
ATOM   2111  HA  ILE   142      53.543  80.973  65.348  1.00  0.00           H  
ATOM   2112  CB  ILE   142      52.659  82.616  64.321  1.00  0.00           C  
ATOM   2113  HB  ILE   142      52.866  83.685  64.262  1.00  0.00           H  
ATOM   2114  CG2 ILE   142      52.726  81.969  62.893  1.00  0.00           C  
ATOM   2115 HG21 ILE   142      51.933  82.384  62.268  1.00  0.00           H  
ATOM   2116 HG22 ILE   142      53.693  82.183  62.441  1.00  0.00           H  
ATOM   2117 HG23 ILE   142      52.594  80.890  62.975  1.00  0.00           H  
ATOM   2118  CG1 ILE   142      51.243  82.587  64.904  1.00  0.00           C  
ATOM   2119 HG12 ILE   142      51.205  83.287  65.740  1.00  0.00           H  
ATOM   2120 HG13 ILE   142      50.553  82.960  64.145  1.00  0.00           H  
ATOM   2121  CD1 ILE   142      50.729  81.227  65.392  1.00  0.00           C  
ATOM   2122 HD11 ILE   142      49.718  81.338  65.781  1.00  0.00           H  
ATOM   2123 HD12 ILE   142      50.722  80.522  64.560  1.00  0.00           H  
ATOM   2124 HD13 ILE   142      51.382  80.853  66.180  1.00  0.00           H  
ATOM   2125  C   ILE   142      55.137  82.244  64.543  1.00  0.00           C  
ATOM   2126  O   ILE   142      55.553  83.317  64.050  1.00  0.00           O  
ATOM   2127  N   ALA   143      56.086  81.292  64.646  1.00  0.00           N  
ATOM   2128  H   ALA   143      55.876  80.377  65.043  1.00  0.00           H  
ATOM   2129  CA  ALA   143      57.505  81.400  64.231  1.00  0.00           C  
ATOM   2130  HA  ALA   143      57.803  82.425  64.452  1.00  0.00           H  
ATOM   2131  CB  ALA   143      58.407  80.425  65.046  1.00  0.00           C  
ATOM   2132  HB1 ALA   143      59.442  80.526  64.718  1.00  0.00           H  
ATOM   2133  HB2 ALA   143      58.337  80.665  66.106  1.00  0.00           H  
ATOM   2134  HB3 ALA   143      58.074  79.400  64.882  1.00  0.00           H  
ATOM   2135  C   ALA   143      57.724  81.198  62.674  1.00  0.00           C  
ATOM   2136  O   ALA   143      57.110  81.855  61.845  1.00  0.00           O  
ATOM   2137  N   SER   144      58.812  80.521  62.190  1.00  0.00           N  
ATOM   2138  H   SER   144      59.518  80.115  62.804  1.00  0.00           H  
ATOM   2139  CA  SER   144      59.096  80.293  60.759  1.00  0.00           C  
ATOM   2140  HA  SER   144      58.149  80.221  60.224  1.00  0.00           H  
ATOM   2141  CB  SER   144      59.956  81.458  60.169  1.00  0.00           C  
ATOM   2142  HB2 SER   144      59.455  82.405  60.368  1.00  0.00           H  
ATOM   2143  HB3 SER   144      60.914  81.490  60.688  1.00  0.00           H  
ATOM   2144  OG  SER   144      60.191  81.343  58.774  1.00  0.00           O  
ATOM   2145  HG  SER   144      60.066  82.216  58.348  1.00  0.00           H  
ATOM   2146  C   SER   144      59.975  78.973  60.639  1.00  0.00           C  
ATOM   2147  O   SER   144      60.513  78.530  61.698  1.00  0.00           O  
ATOM   2148  N   THR   145      60.188  78.462  59.407  1.00  0.00           N  
ATOM   2149  H   THR   145      59.586  78.675  58.612  1.00  0.00           H  
ATOM   2150  CA  THR   145      61.265  77.577  59.077  1.00  0.00           C  
ATOM   2151  HA  THR   145      61.149  76.678  59.683  1.00  0.00           H  
ATOM   2152  CB  THR   145      61.239  77.208  57.538  1.00  0.00           C  
ATOM   2153  HB  THR   145      62.214  76.779  57.308  1.00  0.00           H  
ATOM   2154  CG2 THR   145      60.253  76.128  57.192  1.00  0.00           C  
ATOM   2155 HG21 THR   145      60.291  75.931  56.122  1.00  0.00           H  
ATOM   2156 HG22 THR   145      60.502  75.219  57.739  1.00  0.00           H  
ATOM   2157 HG23 THR   145      59.248  76.452  57.465  1.00  0.00           H  
ATOM   2158  OG1 THR   145      61.095  78.291  56.788  1.00  0.00           O  
ATOM   2159  HG1 THR   145      61.083  78.036  55.842  1.00  0.00           H  
ATOM   2160  C   THR   145      62.627  78.272  59.358  1.00  0.00           C  
ATOM   2161  O   THR   145      63.536  77.680  59.940  1.00  0.00           O  
ATOM   2162  N   GLY   146      62.687  79.530  59.098  1.00  0.00           N  
ATOM   2163  H   GLY   146      61.969  79.955  58.512  1.00  0.00           H  
ATOM   2164  CA  GLY   146      63.700  80.571  59.531  1.00  0.00           C  
ATOM   2165  HA2 GLY   146      64.661  80.325  59.080  1.00  0.00           H  
ATOM   2166  HA3 GLY   146      63.396  81.536  59.128  1.00  0.00           H  
ATOM   2167  C   GLY   146      63.899  80.719  61.062  1.00  0.00           C  
ATOM   2168  O   GLY   146      64.778  81.479  61.526  1.00  0.00           O  
ATOM   2169  N   GLY   147      63.209  79.873  61.877  1.00  0.00           N  
ATOM   2170  H   GLY   147      62.435  79.280  61.578  1.00  0.00           H  
ATOM   2171  CA  GLY   147      63.561  79.768  63.298  1.00  0.00           C  
ATOM   2172  HA2 GLY   147      63.986  80.712  63.639  1.00  0.00           H  
ATOM   2173  HA3 GLY   147      62.661  79.593  63.886  1.00  0.00           H  
ATOM   2174  C   GLY   147      64.556  78.641  63.540  1.00  0.00           C  
ATOM   2175  O   GLY   147      65.071  78.588  64.667  1.00  0.00           O  
ATOM   2176  N   LYS   148      64.814  77.727  62.545  1.00  0.00           N  
ATOM   2177  H   LYS   148      64.455  77.825  61.595  1.00  0.00           H  
ATOM   2178  CA  LYS   148      65.632  76.513  62.745  1.00  0.00           C  
ATOM   2179  HA  LYS   148      66.299  76.626  63.600  1.00  0.00           H  
ATOM   2180  CB  LYS   148      64.664  75.316  63.029  1.00  0.00           C  
ATOM   2181  HB2 LYS   148      63.732  75.466  62.481  1.00  0.00           H  
ATOM   2182  HB3 LYS   148      65.108  74.393  62.657  1.00  0.00           H  
ATOM   2183  CG  LYS   148      64.356  75.168  64.536  1.00  0.00           C  
ATOM   2184  HG2 LYS   148      65.306  75.160  65.068  1.00  0.00           H  
ATOM   2185  HG3 LYS   148      63.819  76.062  64.853  1.00  0.00           H  
ATOM   2186  CD  LYS   148      63.538  73.937  65.012  1.00  0.00           C  
ATOM   2187  HD2 LYS   148      63.979  73.027  64.602  1.00  0.00           H  
ATOM   2188  HD3 LYS   148      63.598  73.858  66.098  1.00  0.00           H  
ATOM   2189  CE  LYS   148      62.049  74.027  64.583  1.00  0.00           C  
ATOM   2190  HE2 LYS   148      61.566  74.872  65.073  1.00  0.00           H  
ATOM   2191  HE3 LYS   148      61.976  74.198  63.508  1.00  0.00           H  
ATOM   2192  NZ  LYS   148      61.360  72.749  64.953  1.00  0.00           N  
ATOM   2193  HZ1 LYS   148      60.622  72.537  64.253  1.00  0.00           H  
ATOM   2194  HZ2 LYS   148      62.053  71.973  64.971  1.00  0.00           H  
ATOM   2195  HZ3 LYS   148      60.928  72.848  65.894  1.00  0.00           H  
ATOM   2196  C   LYS   148      66.547  76.269  61.511  1.00  0.00           C  
ATOM   2197  O   LYS   148      67.726  76.030  61.649  1.00  0.00           O  
ATOM   2198  N   GLN   149      65.924  76.331  60.359  1.00  0.00           N  
ATOM   2199  H   GLN   149      64.922  76.172  60.248  1.00  0.00           H  
ATOM   2200  CA  GLN   149      66.612  76.632  59.129  1.00  0.00           C  
ATOM   2201  HA  GLN   149      67.485  75.980  59.114  1.00  0.00           H  
ATOM   2202  CB  GLN   149      65.819  76.265  57.847  1.00  0.00           C  
ATOM   2203  HB2 GLN   149      64.900  76.848  57.841  1.00  0.00           H  
ATOM   2204  HB3 GLN   149      66.406  76.585  56.985  1.00  0.00           H  
ATOM   2205  CG  GLN   149      65.428  74.712  57.638  1.00  0.00           C  
ATOM   2206  HG2 GLN   149      66.281  74.181  57.214  1.00  0.00           H  
ATOM   2207  HG3 GLN   149      65.222  74.260  58.608  1.00  0.00           H  
ATOM   2208  CD  GLN   149      64.212  74.525  56.725  1.00  0.00           C  
ATOM   2209  OE1 GLN   149      63.155  74.032  57.125  1.00  0.00           O  
ATOM   2210  NE2 GLN   149      64.233  75.222  55.587  1.00  0.00           N  
ATOM   2211 HE21 GLN   149      65.107  75.630  55.255  1.00  0.00           H  
ATOM   2212 HE22 GLN   149      63.375  75.346  55.047  1.00  0.00           H  
ATOM   2213  C   GLN   149      67.103  78.121  59.104  1.00  0.00           C  
ATOM   2214  O   GLN   149      66.513  78.972  59.677  1.00  0.00           O  
ATOM   2215  N   GLY   150      68.219  78.392  58.412  1.00  0.00           N  
ATOM   2216  H   GLY   150      68.983  77.730  58.272  1.00  0.00           H  
ATOM   2217  CA  GLY   150      68.425  79.705  57.790  1.00  0.00           C  
ATOM   2218  HA2 GLY   150      67.997  80.485  58.419  1.00  0.00           H  
ATOM   2219  HA3 GLY   150      69.491  79.912  57.705  1.00  0.00           H  
ATOM   2220  C   GLY   150      67.768  79.741  56.386  1.00  0.00           C  
ATOM   2221  O   GLY   150      68.116  78.991  55.490  1.00  0.00           O  
ATOM   2222  N   VAL   151      66.852  80.657  56.149  1.00  0.00           N  
ATOM   2223  H   VAL   151      66.434  81.249  56.867  1.00  0.00           H  
ATOM   2224  CA  VAL   151      66.341  80.906  54.756  1.00  0.00           C  
ATOM   2225  HA  VAL   151      66.106  79.996  54.203  1.00  0.00           H  
ATOM   2226  CB  VAL   151      65.047  81.769  54.895  1.00  0.00           C  
ATOM   2227  HB  VAL   151      65.292  82.694  55.415  1.00  0.00           H  
ATOM   2228  CG1 VAL   151      64.480  82.157  53.548  1.00  0.00           C  
ATOM   2229 HG11 VAL   151      63.582  82.756  53.692  1.00  0.00           H  
ATOM   2230 HG12 VAL   151      65.220  82.737  52.996  1.00  0.00           H  
ATOM   2231 HG13 VAL   151      64.231  81.257  52.986  1.00  0.00           H  
ATOM   2232  CG2 VAL   151      63.995  80.934  55.693  1.00  0.00           C  
ATOM   2233 HG21 VAL   151      63.080  81.514  55.804  1.00  0.00           H  
ATOM   2234 HG22 VAL   151      63.778  80.011  55.153  1.00  0.00           H  
ATOM   2235 HG23 VAL   151      64.395  80.693  56.678  1.00  0.00           H  
ATOM   2236  C   VAL   151      67.458  81.698  54.031  1.00  0.00           C  
ATOM   2237  O   VAL   151      67.741  82.775  54.596  1.00  0.00           O  
ATOM   2238  N   VAL   152      68.050  81.162  52.955  1.00  0.00           N  
ATOM   2239  H   VAL   152      67.733  80.296  52.521  1.00  0.00           H  
ATOM   2240  CA  VAL   152      69.244  81.775  52.270  1.00  0.00           C  
ATOM   2241  HA  VAL   152      69.943  82.123  53.031  1.00  0.00           H  
ATOM   2242  CB  VAL   152      70.013  80.679  51.370  1.00  0.00           C  
ATOM   2243  HB  VAL   152      70.201  79.805  51.993  1.00  0.00           H  
ATOM   2244  CG1 VAL   152      69.143  80.304  50.223  1.00  0.00           C  
ATOM   2245 HG11 VAL   152      69.653  79.562  49.607  1.00  0.00           H  
ATOM   2246 HG12 VAL   152      68.209  79.883  50.595  1.00  0.00           H  
ATOM   2247 HG13 VAL   152      68.929  81.188  49.623  1.00  0.00           H  
ATOM   2248  CG2 VAL   152      71.420  81.142  50.897  1.00  0.00           C  
ATOM   2249 HG21 VAL   152      71.879  80.357  50.297  1.00  0.00           H  
ATOM   2250 HG22 VAL   152      71.322  82.047  50.297  1.00  0.00           H  
ATOM   2251 HG23 VAL   152      72.046  81.348  51.765  1.00  0.00           H  
ATOM   2252  C   VAL   152      68.803  83.014  51.412  1.00  0.00           C  
ATOM   2253  O   VAL   152      67.681  83.145  51.011  1.00  0.00           O  
ATOM   2254  N   HIE   153      69.569  84.029  51.568  1.00  0.00           N  
ATOM   2255  H   HIE   153      70.368  83.858  52.162  1.00  0.00           H  
ATOM   2256  CA  HIE   153      69.300  85.421  51.136  1.00  0.00           C  
ATOM   2257  HA  HIE   153      70.100  86.057  51.512  1.00  0.00           H  
ATOM   2258  CB  HIE   153      69.220  85.581  49.581  1.00  0.00           C  
ATOM   2259  HB2 HIE   153      68.496  84.783  49.417  1.00  0.00           H  
ATOM   2260  HB3 HIE   153      68.828  86.515  49.180  1.00  0.00           H  
ATOM   2261  CG  HIE   153      70.426  85.239  48.766  1.00  0.00           C  
ATOM   2262  ND1 HIE   153      70.483  85.085  47.402  1.00  0.00           N  
ATOM   2263  CE1 HIE   153      71.799  85.091  47.069  1.00  0.00           C  
ATOM   2264  HE1 HIE   153      72.074  85.040  46.016  1.00  0.00           H  
ATOM   2265  NE2 HIE   153      72.554  85.162  48.171  1.00  0.00           N  
ATOM   2266  HE2 HIE   153      73.561  85.114  48.223  1.00  0.00           H  
ATOM   2267  CD2 HIE   153      71.714  85.314  49.251  1.00  0.00           C  
ATOM   2268  HD2 HIE   153      72.129  85.459  50.248  1.00  0.00           H  
ATOM   2269  C   HIE   153      68.096  86.057  51.849  1.00  0.00           C  
ATOM   2270  O   HIE   153      67.460  87.006  51.415  1.00  0.00           O  
ATOM   2271  N   ALA   154      67.797  85.579  53.071  1.00  0.00           N  
ATOM   2272  H   ALA   154      68.186  84.706  53.428  1.00  0.00           H  
ATOM   2273  CA  ALA   154      66.905  86.226  54.009  1.00  0.00           C  
ATOM   2274  HA  ALA   154      66.810  87.288  53.784  1.00  0.00           H  
ATOM   2275  CB  ALA   154      65.539  85.624  53.889  1.00  0.00           C  
ATOM   2276  HB1 ALA   154      64.863  86.108  54.594  1.00  0.00           H  
ATOM   2277  HB2 ALA   154      65.166  85.766  52.874  1.00  0.00           H  
ATOM   2278  HB3 ALA   154      65.590  84.558  54.110  1.00  0.00           H  
ATOM   2279  C   ALA   154      67.489  86.124  55.437  1.00  0.00           C  
ATOM   2280  O   ALA   154      66.966  85.561  56.391  1.00  0.00           O  
ATOM   2281  N   ALA   155      68.656  86.693  55.599  1.00  0.00           N  
ATOM   2282  H   ALA   155      69.113  87.210  54.848  1.00  0.00           H  
ATOM   2283  CA  ALA   155      69.436  86.676  56.812  1.00  0.00           C  
ATOM   2284  HA  ALA   155      69.390  85.617  57.064  1.00  0.00           H  
ATOM   2285  CB  ALA   155      70.888  87.138  56.577  1.00  0.00           C  
ATOM   2286  HB1 ALA   155      71.436  87.108  57.519  1.00  0.00           H  
ATOM   2287  HB2 ALA   155      71.368  86.475  55.856  1.00  0.00           H  
ATOM   2288  HB3 ALA   155      70.887  88.157  56.190  1.00  0.00           H  
ATOM   2289  C   ALA   155      68.862  87.385  58.079  1.00  0.00           C  
ATOM   2290  O   ALA   155      68.910  86.703  59.101  1.00  0.00           O  
ATOM   2291  N   PRO   156      68.232  88.557  57.941  1.00  0.00           N  
ATOM   2292  CD  PRO   156      68.060  89.486  56.816  1.00  0.00           C  
ATOM   2293  HD2 PRO   156      67.494  89.009  56.017  1.00  0.00           H  
ATOM   2294  HD3 PRO   156      69.028  89.761  56.401  1.00  0.00           H  
ATOM   2295  CG  PRO   156      67.324  90.730  57.316  1.00  0.00           C  
ATOM   2296  HG2 PRO   156      66.283  90.741  56.995  1.00  0.00           H  
ATOM   2297  HG3 PRO   156      67.782  91.647  56.943  1.00  0.00           H  
ATOM   2298  CB  PRO   156      67.450  90.609  58.854  1.00  0.00           C  
ATOM   2299  HB2 PRO   156      66.539  90.958  59.343  1.00  0.00           H  
ATOM   2300  HB3 PRO   156      68.267  91.228  59.225  1.00  0.00           H  
ATOM   2301  CA  PRO   156      67.698  89.158  59.165  1.00  0.00           C  
ATOM   2302  HA  PRO   156      68.414  89.029  59.977  1.00  0.00           H  
ATOM   2303  C   PRO   156      66.393  88.472  59.658  1.00  0.00           C  
ATOM   2304  O   PRO   156      66.169  88.503  60.796  1.00  0.00           O  
ATOM   2305  N   TYR   157      65.565  88.096  58.697  1.00  0.00           N  
ATOM   2306  H   TYR   157      65.734  88.302  57.712  1.00  0.00           H  
ATOM   2307  CA  TYR   157      64.338  87.361  58.925  1.00  0.00           C  
ATOM   2308  HA  TYR   157      63.653  87.932  59.551  1.00  0.00           H  
ATOM   2309  CB  TYR   157      63.662  87.092  57.548  1.00  0.00           C  
ATOM   2310  HB2 TYR   157      63.416  88.032  57.056  1.00  0.00           H  
ATOM   2311  HB3 TYR   157      64.345  86.556  56.889  1.00  0.00           H  
ATOM   2312  CG  TYR   157      62.413  86.279  57.778  1.00  0.00           C  
ATOM   2313  CD1 TYR   157      61.280  86.846  58.395  1.00  0.00           C  
ATOM   2314  HD1 TYR   157      61.302  87.883  58.697  1.00  0.00           H  
ATOM   2315  CE1 TYR   157      60.091  86.058  58.628  1.00  0.00           C  
ATOM   2316  HE1 TYR   157      59.225  86.485  59.111  1.00  0.00           H  
ATOM   2317  CZ  TYR   157      60.101  84.742  58.213  1.00  0.00           C  
ATOM   2318  OH  TYR   157      59.009  83.973  58.542  1.00  0.00           O  
ATOM   2319  HH  TYR   157      58.680  83.513  57.742  1.00  0.00           H  
ATOM   2320  CE2 TYR   157      61.127  84.182  57.524  1.00  0.00           C  
ATOM   2321  HE2 TYR   157      61.018  83.215  57.057  1.00  0.00           H  
ATOM   2322  CD2 TYR   157      62.367  84.909  57.430  1.00  0.00           C  
ATOM   2323  HD2 TYR   157      63.263  84.408  57.093  1.00  0.00           H  
ATOM   2324  C   TYR   157      64.672  86.034  59.652  1.00  0.00           C  
ATOM   2325  O   TYR   157      64.045  85.743  60.656  1.00  0.00           O  
ATOM   2326  N   SER   158      65.700  85.298  59.206  1.00  0.00           N  
ATOM   2327  H   SER   158      66.243  85.538  58.376  1.00  0.00           H  
ATOM   2328  CA  SER   158      66.154  84.054  59.880  1.00  0.00           C  
ATOM   2329  HA  SER   158      65.303  83.397  60.057  1.00  0.00           H  
ATOM   2330  CB  SER   158      67.116  83.236  58.979  1.00  0.00           C  
ATOM   2331  HB2 SER   158      68.070  83.759  58.909  1.00  0.00           H  
ATOM   2332  HB3 SER   158      67.314  82.274  59.451  1.00  0.00           H  
ATOM   2333  OG  SER   158      66.584  83.005  57.608  1.00  0.00           O  
ATOM   2334  HG  SER   158      66.675  83.826  57.079  1.00  0.00           H  
ATOM   2335  C   SER   158      66.757  84.415  61.238  1.00  0.00           C  
ATOM   2336  O   SER   158      66.430  83.749  62.169  1.00  0.00           O  
ATOM   2337  N   ALA   159      67.531  85.492  61.398  1.00  0.00           N  
ATOM   2338  H   ALA   159      67.771  86.162  60.668  1.00  0.00           H  
ATOM   2339  CA  ALA   159      68.097  85.756  62.717  1.00  0.00           C  
ATOM   2340  HA  ALA   159      68.456  84.815  63.133  1.00  0.00           H  
ATOM   2341  CB  ALA   159      69.233  86.774  62.486  1.00  0.00           C  
ATOM   2342  HB1 ALA   159      69.702  87.018  63.440  1.00  0.00           H  
ATOM   2343  HB2 ALA   159      69.976  86.344  61.815  1.00  0.00           H  
ATOM   2344  HB3 ALA   159      68.824  87.680  62.042  1.00  0.00           H  
ATOM   2345  C   ALA   159      67.120  86.179  63.821  1.00  0.00           C  
ATOM   2346  O   ALA   159      67.208  85.813  64.998  1.00  0.00           O  
ATOM   2347  N   SER   160      66.101  86.927  63.423  1.00  0.00           N  
ATOM   2348  H   SER   160      65.993  87.227  62.455  1.00  0.00           H  
ATOM   2349  CA  SER   160      65.025  87.410  64.288  1.00  0.00           C  
ATOM   2350  HA  SER   160      65.513  87.658  65.231  1.00  0.00           H  
ATOM   2351  CB  SER   160      64.365  88.651  63.705  1.00  0.00           C  
ATOM   2352  HB2 SER   160      63.558  88.963  64.369  1.00  0.00           H  
ATOM   2353  HB3 SER   160      65.095  89.460  63.689  1.00  0.00           H  
ATOM   2354  OG  SER   160      63.837  88.484  62.388  1.00  0.00           O  
ATOM   2355  HG  SER   160      64.571  88.476  61.740  1.00  0.00           H  
ATOM   2356  C   SER   160      63.950  86.351  64.615  1.00  0.00           C  
ATOM   2357  O   SER   160      63.725  86.232  65.803  1.00  0.00           O  
ATOM   2358  N   LYS   161      63.352  85.677  63.638  1.00  0.00           N  
ATOM   2359  H   LYS   161      63.376  85.913  62.646  1.00  0.00           H  
ATOM   2360  CA  LYS   161      62.577  84.475  64.007  1.00  0.00           C  
ATOM   2361  HA  LYS   161      61.765  84.891  64.603  1.00  0.00           H  
ATOM   2362  CB  LYS   161      61.960  83.744  62.834  1.00  0.00           C  
ATOM   2363  HB2 LYS   161      62.752  83.403  62.168  1.00  0.00           H  
ATOM   2364  HB3 LYS   161      61.444  82.855  63.197  1.00  0.00           H  
ATOM   2365  CG  LYS   161      60.998  84.592  62.063  1.00  0.00           C  
ATOM   2366  HG2 LYS   161      61.268  85.645  62.130  1.00  0.00           H  
ATOM   2367  HG3 LYS   161      61.009  84.327  61.005  1.00  0.00           H  
ATOM   2368  CD  LYS   161      59.651  84.348  62.659  1.00  0.00           C  
ATOM   2369  HD2 LYS   161      59.428  83.281  62.628  1.00  0.00           H  
ATOM   2370  HD3 LYS   161      59.663  84.639  63.709  1.00  0.00           H  
ATOM   2371  CE  LYS   161      58.529  85.131  61.918  1.00  0.00           C  
ATOM   2372  HE2 LYS   161      58.651  86.191  62.143  1.00  0.00           H  
ATOM   2373  HE3 LYS   161      58.686  85.013  60.846  1.00  0.00           H  
ATOM   2374  NZ  LYS   161      57.139  84.757  62.220  1.00  0.00           N  
ATOM   2375  HZ1 LYS   161      56.491  85.416  61.743  1.00  0.00           H  
ATOM   2376  HZ2 LYS   161      56.960  83.790  61.883  1.00  0.00           H  
ATOM   2377  HZ3 LYS   161      56.984  84.802  63.246  1.00  0.00           H  
ATOM   2378  C   LYS   161      63.352  83.479  64.879  1.00  0.00           C  
ATOM   2379  O   LYS   161      62.792  82.809  65.726  1.00  0.00           O  
ATOM   2380  N   HID   162      64.674  83.353  64.710  1.00  0.00           N  
ATOM   2381  H   HID   162      65.048  83.773  63.871  1.00  0.00           H  
ATOM   2382  CA  HID   162      65.592  82.511  65.560  1.00  0.00           C  
ATOM   2383  HA  HID   162      65.169  81.508  65.589  1.00  0.00           H  
ATOM   2384  CB  HID   162      66.997  82.419  65.102  1.00  0.00           C  
ATOM   2385  HB2 HID   162      67.079  83.213  64.360  1.00  0.00           H  
ATOM   2386  HB3 HID   162      67.765  82.553  65.863  1.00  0.00           H  
ATOM   2387  CG  HID   162      67.325  81.099  64.374  1.00  0.00           C  
ATOM   2388  ND1 HID   162      67.006  80.839  63.085  1.00  0.00           N  
ATOM   2389  HD1 HID   162      66.485  81.459  62.483  1.00  0.00           H  
ATOM   2390  CE1 HID   162      67.484  79.657  62.754  1.00  0.00           C  
ATOM   2391  HE1 HID   162      67.269  79.251  61.766  1.00  0.00           H  
ATOM   2392  NE2 HID   162      68.197  79.150  63.788  1.00  0.00           N  
ATOM   2393  CD2 HID   162      68.090  80.090  64.843  1.00  0.00           C  
ATOM   2394  HD2 HID   162      68.587  79.899  65.795  1.00  0.00           H  
ATOM   2395  C   HID   162      65.510  82.933  67.003  1.00  0.00           C  
ATOM   2396  O   HID   162      65.330  82.134  67.908  1.00  0.00           O  
ATOM   2397  N   GLY   163      65.606  84.239  67.209  1.00  0.00           N  
ATOM   2398  H   GLY   163      65.805  84.882  66.443  1.00  0.00           H  
ATOM   2399  CA  GLY   163      65.454  84.930  68.470  1.00  0.00           C  
ATOM   2400  HA2 GLY   163      66.209  84.581  69.174  1.00  0.00           H  
ATOM   2401  HA3 GLY   163      65.620  85.998  68.327  1.00  0.00           H  
ATOM   2402  C   GLY   163      64.003  84.685  69.069  1.00  0.00           C  
ATOM   2403  O   GLY   163      63.887  84.525  70.306  1.00  0.00           O  
ATOM   2404  N   VAL   164      62.910  84.515  68.365  1.00  0.00           N  
ATOM   2405  H   VAL   164      62.897  84.676  67.358  1.00  0.00           H  
ATOM   2406  CA  VAL   164      61.563  84.078  68.885  1.00  0.00           C  
ATOM   2407  HA  VAL   164      61.304  84.679  69.756  1.00  0.00           H  
ATOM   2408  CB  VAL   164      60.488  84.319  67.834  1.00  0.00           C  
ATOM   2409  HB  VAL   164      60.620  83.655  66.979  1.00  0.00           H  
ATOM   2410  CG1 VAL   164      59.116  84.048  68.426  1.00  0.00           C  
ATOM   2411 HG11 VAL   164      58.352  84.222  67.668  1.00  0.00           H  
ATOM   2412 HG12 VAL   164      59.063  83.012  68.764  1.00  0.00           H  
ATOM   2413 HG13 VAL   164      58.947  84.714  69.273  1.00  0.00           H  
ATOM   2414  CG2 VAL   164      60.600  85.789  67.410  1.00  0.00           C  
ATOM   2415 HG21 VAL   164      59.845  86.008  66.655  1.00  0.00           H  
ATOM   2416 HG22 VAL   164      60.443  86.431  68.277  1.00  0.00           H  
ATOM   2417 HG23 VAL   164      61.591  85.974  66.996  1.00  0.00           H  
ATOM   2418  C   VAL   164      61.611  82.588  69.359  1.00  0.00           C  
ATOM   2419  O   VAL   164      60.909  82.283  70.365  1.00  0.00           O  
ATOM   2420  N   VAL   165      62.409  81.725  68.768  1.00  0.00           N  
ATOM   2421  H   VAL   165      62.913  81.916  67.902  1.00  0.00           H  
ATOM   2422  CA  VAL   165      62.643  80.375  69.328  1.00  0.00           C  
ATOM   2423  HA  VAL   165      61.680  79.904  69.525  1.00  0.00           H  
ATOM   2424  CB  VAL   165      63.359  79.473  68.343  1.00  0.00           C  
ATOM   2425  HB  VAL   165      64.318  79.968  68.188  1.00  0.00           H  
ATOM   2426  CG1 VAL   165      63.616  78.040  68.890  1.00  0.00           C  
ATOM   2427 HG11 VAL   165      64.132  77.448  68.134  1.00  0.00           H  
ATOM   2428 HG12 VAL   165      64.233  78.098  69.788  1.00  0.00           H  
ATOM   2429 HG13 VAL   165      62.665  77.567  69.135  1.00  0.00           H  
ATOM   2430  CG2 VAL   165      62.609  79.350  66.963  1.00  0.00           C  
ATOM   2431 HG21 VAL   165      63.171  78.692  66.301  1.00  0.00           H  
ATOM   2432 HG22 VAL   165      61.613  78.939  67.125  1.00  0.00           H  
ATOM   2433 HG23 VAL   165      62.523  80.337  66.507  1.00  0.00           H  
ATOM   2434  C   VAL   165      63.382  80.493  70.596  1.00  0.00           C  
ATOM   2435  O   VAL   165      63.045  79.795  71.520  1.00  0.00           O  
ATOM   2436  N   GLY   166      64.363  81.437  70.761  1.00  0.00           N  
ATOM   2437  H   GLY   166      64.686  82.034  69.999  1.00  0.00           H  
ATOM   2438  CA  GLY   166      65.035  81.688  72.005  1.00  0.00           C  
ATOM   2439  HA2 GLY   166      65.563  80.783  72.307  1.00  0.00           H  
ATOM   2440  HA3 GLY   166      65.789  82.458  71.846  1.00  0.00           H  
ATOM   2441  C   GLY   166      64.119  82.124  73.147  1.00  0.00           C  
ATOM   2442  O   GLY   166      63.990  81.448  74.193  1.00  0.00           O  
ATOM   2443  N   PHE   167      63.230  83.081  72.923  1.00  0.00           N  
ATOM   2444  H   PHE   167      63.113  83.512  72.006  1.00  0.00           H  
ATOM   2445  CA  PHE   167      62.320  83.635  73.932  1.00  0.00           C  
ATOM   2446  HA  PHE   167      62.842  83.881  74.858  1.00  0.00           H  
ATOM   2447  CB  PHE   167      61.713  84.925  73.406  1.00  0.00           C  
ATOM   2448  HB2 PHE   167      62.516  85.653  73.288  1.00  0.00           H  
ATOM   2449  HB3 PHE   167      61.311  84.730  72.412  1.00  0.00           H  
ATOM   2450  CG  PHE   167      60.651  85.543  74.215  1.00  0.00           C  
ATOM   2451  CD1 PHE   167      60.938  86.220  75.407  1.00  0.00           C  
ATOM   2452  HD1 PHE   167      61.927  86.163  75.838  1.00  0.00           H  
ATOM   2453  CE1 PHE   167      59.896  87.002  76.067  1.00  0.00           C  
ATOM   2454  HE1 PHE   167      60.128  87.553  76.967  1.00  0.00           H  
ATOM   2455  CZ  PHE   167      58.617  87.045  75.552  1.00  0.00           C  
ATOM   2456  HZ  PHE   167      57.857  87.660  76.013  1.00  0.00           H  
ATOM   2457  CE2 PHE   167      58.314  86.254  74.389  1.00  0.00           C  
ATOM   2458  HE2 PHE   167      57.291  86.149  74.060  1.00  0.00           H  
ATOM   2459  CD2 PHE   167      59.345  85.620  73.687  1.00  0.00           C  
ATOM   2460  HD2 PHE   167      59.139  85.183  72.722  1.00  0.00           H  
ATOM   2461  C   PHE   167      61.245  82.556  74.240  1.00  0.00           C  
ATOM   2462  O   PHE   167      60.935  82.395  75.396  1.00  0.00           O  
ATOM   2463  N   THR   168      60.784  81.744  73.244  1.00  0.00           N  
ATOM   2464  H   THR   168      61.066  81.811  72.267  1.00  0.00           H  
ATOM   2465  CA  THR   168      59.824  80.692  73.537  1.00  0.00           C  
ATOM   2466  HA  THR   168      58.983  81.111  74.090  1.00  0.00           H  
ATOM   2467  CB  THR   168      59.427  80.113  72.184  1.00  0.00           C  
ATOM   2468  HB  THR   168      60.357  79.842  71.684  1.00  0.00           H  
ATOM   2469  CG2 THR   168      58.586  78.826  72.284  1.00  0.00           C  
ATOM   2470 HG21 THR   168      58.341  78.472  71.282  1.00  0.00           H  
ATOM   2471 HG22 THR   168      59.153  78.060  72.811  1.00  0.00           H  
ATOM   2472 HG23 THR   168      57.665  79.035  72.830  1.00  0.00           H  
ATOM   2473  OG1 THR   168      58.739  81.048  71.462  1.00  0.00           O  
ATOM   2474  HG1 THR   168      59.370  81.685  71.066  1.00  0.00           H  
ATOM   2475  C   THR   168      60.390  79.575  74.441  1.00  0.00           C  
ATOM   2476  O   THR   168      59.655  79.054  75.339  1.00  0.00           O  
ATOM   2477  N   LYS   169      61.670  79.259  74.348  1.00  0.00           N  
ATOM   2478  H   LYS   169      62.274  79.578  73.589  1.00  0.00           H  
ATOM   2479  CA  LYS   169      62.337  78.434  75.313  1.00  0.00           C  
ATOM   2480  HA  LYS   169      61.657  77.607  75.519  1.00  0.00           H  
ATOM   2481  CB  LYS   169      63.595  77.763  74.772  1.00  0.00           C  
ATOM   2482  HB2 LYS   169      64.257  78.525  74.359  1.00  0.00           H  
ATOM   2483  HB3 LYS   169      64.130  77.289  75.596  1.00  0.00           H  
ATOM   2484  CG  LYS   169      63.294  76.679  73.657  1.00  0.00           C  
ATOM   2485  HG2 LYS   169      62.563  75.967  74.041  1.00  0.00           H  
ATOM   2486  HG3 LYS   169      62.838  77.171  72.797  1.00  0.00           H  
ATOM   2487  CD  LYS   169      64.545  75.915  73.195  1.00  0.00           C  
ATOM   2488  HD2 LYS   169      65.353  76.613  72.977  1.00  0.00           H  
ATOM   2489  HD3 LYS   169      64.898  75.255  73.989  1.00  0.00           H  
ATOM   2490  CE  LYS   169      64.202  75.108  71.958  1.00  0.00           C  
ATOM   2491  HE2 LYS   169      63.276  74.560  72.129  1.00  0.00           H  
ATOM   2492  HE3 LYS   169      64.022  75.786  71.124  1.00  0.00           H  
ATOM   2493  NZ  LYS   169      65.255  74.173  71.600  1.00  0.00           N  
ATOM   2494  HZ1 LYS   169      64.976  73.644  70.749  1.00  0.00           H  
ATOM   2495  HZ2 LYS   169      66.135  74.695  71.409  1.00  0.00           H  
ATOM   2496  HZ3 LYS   169      65.411  73.508  72.385  1.00  0.00           H  
ATOM   2497  C   LYS   169      62.535  79.141  76.663  1.00  0.00           C  
ATOM   2498  O   LYS   169      62.271  78.557  77.731  1.00  0.00           O  
ATOM   2499  N   ALA   170      63.109  80.320  76.706  1.00  0.00           N  
ATOM   2500  H   ALA   170      63.229  80.895  75.871  1.00  0.00           H  
ATOM   2501  CA  ALA   170      63.636  80.957  77.904  1.00  0.00           C  
ATOM   2502  HA  ALA   170      64.205  80.221  78.472  1.00  0.00           H  
ATOM   2503  CB  ALA   170      64.525  82.116  77.508  1.00  0.00           C  
ATOM   2504  HB1 ALA   170      64.921  82.593  78.405  1.00  0.00           H  
ATOM   2505  HB2 ALA   170      65.352  81.749  76.900  1.00  0.00           H  
ATOM   2506  HB3 ALA   170      63.946  82.840  76.937  1.00  0.00           H  
ATOM   2507  C   ALA   170      62.453  81.506  78.791  1.00  0.00           C  
ATOM   2508  O   ALA   170      62.437  81.385  79.991  1.00  0.00           O  
ATOM   2509  N   LEU   171      61.378  82.017  78.149  1.00  0.00           N  
ATOM   2510  H   LEU   171      61.325  82.129  77.136  1.00  0.00           H  
ATOM   2511  CA  LEU   171      60.171  82.462  78.871  1.00  0.00           C  
ATOM   2512  HA  LEU   171      60.416  82.935  79.823  1.00  0.00           H  
ATOM   2513  CB  LEU   171      59.501  83.556  78.089  1.00  0.00           C  
ATOM   2514  HB2 LEU   171      60.206  84.370  77.921  1.00  0.00           H  
ATOM   2515  HB3 LEU   171      59.210  83.179  77.109  1.00  0.00           H  
ATOM   2516  CG  LEU   171      58.217  84.112  78.848  1.00  0.00           C  
ATOM   2517  HG  LEU   171      57.845  83.309  79.483  1.00  0.00           H  
ATOM   2518  CD1 LEU   171      58.576  85.351  79.601  1.00  0.00           C  
ATOM   2519 HD11 LEU   171      57.694  85.729  80.119  1.00  0.00           H  
ATOM   2520 HD12 LEU   171      59.355  85.123  80.328  1.00  0.00           H  
ATOM   2521 HD13 LEU   171      58.939  86.108  78.905  1.00  0.00           H  
ATOM   2522  CD2 LEU   171      57.183  84.613  77.824  1.00  0.00           C  
ATOM   2523 HD21 LEU   171      56.306  84.992  78.350  1.00  0.00           H  
ATOM   2524 HD22 LEU   171      57.621  85.411  77.225  1.00  0.00           H  
ATOM   2525 HD23 LEU   171      56.889  83.789  77.172  1.00  0.00           H  
ATOM   2526  C   LEU   171      59.318  81.268  79.343  1.00  0.00           C  
ATOM   2527  O   LEU   171      58.764  81.238  80.447  1.00  0.00           O  
ATOM   2528  N   GLY   172      59.328  80.177  78.590  1.00  0.00           N  
ATOM   2529  H   GLY   172      59.739  80.159  77.657  1.00  0.00           H  
ATOM   2530  CA  GLY   172      58.757  78.863  79.001  1.00  0.00           C  
ATOM   2531  HA2 GLY   172      57.701  78.996  79.238  1.00  0.00           H  
ATOM   2532  HA3 GLY   172      58.809  78.176  78.157  1.00  0.00           H  
ATOM   2533  C   GLY   172      59.449  78.234  80.187  1.00  0.00           C  
ATOM   2534  O   GLY   172      58.687  77.840  81.058  1.00  0.00           O  
ATOM   2535  N   LEU   173      60.758  78.204  80.325  1.00  0.00           N  
ATOM   2536  H   LEU   173      61.393  78.570  79.616  1.00  0.00           H  
ATOM   2537  CA  LEU   173      61.446  77.659  81.473  1.00  0.00           C  
ATOM   2538  HA  LEU   173      60.854  76.785  81.752  1.00  0.00           H  
ATOM   2539  CB  LEU   173      62.832  77.109  81.139  1.00  0.00           C  
ATOM   2540  HB2 LEU   173      63.444  77.947  80.806  1.00  0.00           H  
ATOM   2541  HB3 LEU   173      63.271  76.744  82.067  1.00  0.00           H  
ATOM   2542  CG  LEU   173      62.974  75.981  80.082  1.00  0.00           C  
ATOM   2543  HG  LEU   173      62.790  76.473  79.126  1.00  0.00           H  
ATOM   2544  CD1 LEU   173      64.400  75.360  80.188  1.00  0.00           C  
ATOM   2545 HD11 LEU   173      64.507  74.565  79.449  1.00  0.00           H  
ATOM   2546 HD12 LEU   173      65.148  76.130  80.005  1.00  0.00           H  
ATOM   2547 HD13 LEU   173      64.543  74.946  81.188  1.00  0.00           H  
ATOM   2548  CD2 LEU   173      61.985  74.890  80.156  1.00  0.00           C  
ATOM   2549 HD21 LEU   173      62.185  74.163  79.369  1.00  0.00           H  
ATOM   2550 HD22 LEU   173      62.056  74.400  81.129  1.00  0.00           H  
ATOM   2551 HD23 LEU   173      60.983  75.297  80.028  1.00  0.00           H  
ATOM   2552  C   LEU   173      61.381  78.490  82.717  1.00  0.00           C  
ATOM   2553  O   LEU   173      61.355  77.950  83.821  1.00  0.00           O  
ATOM   2554  N   GLU   174      61.137  79.763  82.528  1.00  0.00           N  
ATOM   2555  H   GLU   174      61.037  80.164  81.596  1.00  0.00           H  
ATOM   2556  CA  GLU   174      60.978  80.783  83.622  1.00  0.00           C  
ATOM   2557  HA  GLU   174      61.595  80.512  84.478  1.00  0.00           H  
ATOM   2558  CB  GLU   174      61.498  82.157  83.104  1.00  0.00           C  
ATOM   2559  HB2 GLU   174      62.540  82.059  82.801  1.00  0.00           H  
ATOM   2560  HB3 GLU   174      60.934  82.449  82.218  1.00  0.00           H  
ATOM   2561  CG  GLU   174      61.373  83.291  84.205  1.00  0.00           C  
ATOM   2562  HG2 GLU   174      60.362  83.310  84.614  1.00  0.00           H  
ATOM   2563  HG3 GLU   174      62.049  83.087  85.035  1.00  0.00           H  
ATOM   2564  CD  GLU   174      61.710  84.642  83.568  1.00  0.00           C  
ATOM   2565  OE1 GLU   174      62.786  84.702  82.901  1.00  0.00           O  
ATOM   2566  OE2 GLU   174      61.001  85.699  83.777  1.00  0.00           O  
ATOM   2567  C   GLU   174      59.557  80.793  84.236  1.00  0.00           C  
ATOM   2568  O   GLU   174      59.357  81.247  85.362  1.00  0.00           O  
ATOM   2569  N   LEU   175      58.636  80.215  83.520  1.00  0.00           N  
ATOM   2570  H   LEU   175      58.841  79.762  82.629  1.00  0.00           H  
ATOM   2571  CA  LEU   175      57.227  80.136  83.883  1.00  0.00           C  
ATOM   2572  HA  LEU   175      57.123  80.592  84.867  1.00  0.00           H  
ATOM   2573  CB  LEU   175      56.421  80.903  82.858  1.00  0.00           C  
ATOM   2574  HB2 LEU   175      56.565  80.425  81.889  1.00  0.00           H  
ATOM   2575  HB3 LEU   175      55.367  80.797  83.111  1.00  0.00           H  
ATOM   2576  CG  LEU   175      56.722  82.394  82.699  1.00  0.00           C  
ATOM   2577  HG  LEU   175      57.796  82.537  82.585  1.00  0.00           H  
ATOM   2578  CD1 LEU   175      55.844  82.849  81.483  1.00  0.00           C  
ATOM   2579 HD11 LEU   175      55.999  83.914  81.300  1.00  0.00           H  
ATOM   2580 HD12 LEU   175      56.128  82.283  80.597  1.00  0.00           H  
ATOM   2581 HD13 LEU   175      54.792  82.671  81.707  1.00  0.00           H  
ATOM   2582  CD2 LEU   175      56.258  83.240  83.916  1.00  0.00           C  
ATOM   2583 HD21 LEU   175      56.498  84.289  83.744  1.00  0.00           H  
ATOM   2584 HD22 LEU   175      55.180  83.131  84.046  1.00  0.00           H  
ATOM   2585 HD23 LEU   175      56.768  82.893  84.816  1.00  0.00           H  
ATOM   2586  C   LEU   175      56.698  78.738  84.087  1.00  0.00           C  
ATOM   2587  O   LEU   175      55.494  78.596  84.360  1.00  0.00           O  
ATOM   2588  N   ALA   176      57.473  77.682  84.054  1.00  0.00           N  
ATOM   2589  H   ALA   176      58.482  77.770  83.942  1.00  0.00           H  
ATOM   2590  CA  ALA   176      57.065  76.308  84.164  1.00  0.00           C  
ATOM   2591  HA  ALA   176      56.199  76.148  83.520  1.00  0.00           H  
ATOM   2592  CB  ALA   176      58.218  75.387  83.613  1.00  0.00           C  
ATOM   2593  HB1 ALA   176      57.918  74.342  83.691  1.00  0.00           H  
ATOM   2594  HB2 ALA   176      58.411  75.631  82.568  1.00  0.00           H  
ATOM   2595  HB3 ALA   176      59.122  75.550  84.197  1.00  0.00           H  
ATOM   2596  C   ALA   176      56.419  75.908  85.485  1.00  0.00           C  
ATOM   2597  O   ALA   176      55.340  75.391  85.477  1.00  0.00           O  
ATOM   2598  N   ARG   177      56.957  76.336  86.656  1.00  0.00           N  
ATOM   2599  H   ARG   177      57.858  76.813  86.673  1.00  0.00           H  
ATOM   2600  CA  ARG   177      56.390  76.204  88.013  1.00  0.00           C  
ATOM   2601  HA  ARG   177      56.074  75.170  88.154  1.00  0.00           H  
ATOM   2602  CB  ARG   177      57.422  76.311  89.189  1.00  0.00           C  
ATOM   2603  HB2 ARG   177      58.378  75.908  88.855  1.00  0.00           H  
ATOM   2604  HB3 ARG   177      57.582  77.364  89.419  1.00  0.00           H  
ATOM   2605  CG  ARG   177      57.000  75.582  90.477  1.00  0.00           C  
ATOM   2606  HG2 ARG   177      57.876  75.442  91.110  1.00  0.00           H  
ATOM   2607  HG3 ARG   177      56.304  76.209  91.031  1.00  0.00           H  
ATOM   2608  CD  ARG   177      56.354  74.232  90.215  1.00  0.00           C  
ATOM   2609  HD2 ARG   177      55.391  74.378  89.728  1.00  0.00           H  
ATOM   2610  HD3 ARG   177      56.975  73.658  89.528  1.00  0.00           H  
ATOM   2611  NE  ARG   177      56.169  73.483  91.444  1.00  0.00           N  
ATOM   2612  HE  ARG   177      55.422  73.822  92.051  1.00  0.00           H  
ATOM   2613  CZ  ARG   177      56.815  72.439  91.889  1.00  0.00           C  
ATOM   2614  NH1 ARG   177      57.899  72.062  91.337  1.00  0.00           N  
ATOM   2615 HH11 ARG   177      58.271  72.576  90.539  1.00  0.00           H  
ATOM   2616 HH12 ARG   177      58.393  71.245  91.694  1.00  0.00           H  
ATOM   2617  NH2 ARG   177      56.436  71.733  92.911  1.00  0.00           N  
ATOM   2618 HH21 ARG   177      55.586  71.983  93.418  1.00  0.00           H  
ATOM   2619 HH22 ARG   177      56.988  70.928  93.208  1.00  0.00           H  
ATOM   2620  C   ARG   177      55.139  77.079  88.118  1.00  0.00           C  
ATOM   2621  O   ARG   177      54.281  76.656  88.822  1.00  0.00           O  
ATOM   2622  N   THR   178      55.045  78.197  87.375  1.00  0.00           N  
ATOM   2623  H   THR   178      55.777  78.514  86.741  1.00  0.00           H  
ATOM   2624  CA  THR   178      53.835  79.095  87.407  1.00  0.00           C  
ATOM   2625  HA  THR   178      53.399  79.180  88.403  1.00  0.00           H  
ATOM   2626  CB  THR   178      54.325  80.503  86.952  1.00  0.00           C  
ATOM   2627  HB  THR   178      54.696  80.324  85.942  1.00  0.00           H  
ATOM   2628  CG2 THR   178      53.269  81.622  86.862  1.00  0.00           C  
ATOM   2629 HG21 THR   178      53.744  82.546  86.533  1.00  0.00           H  
ATOM   2630 HG22 THR   178      52.497  81.337  86.146  1.00  0.00           H  
ATOM   2631 HG23 THR   178      52.816  81.774  87.841  1.00  0.00           H  
ATOM   2632  OG1 THR   178      55.260  80.971  87.868  1.00  0.00           O  
ATOM   2633  HG1 THR   178      55.578  81.856  87.591  1.00  0.00           H  
ATOM   2634  C   THR   178      52.725  78.521  86.565  1.00  0.00           C  
ATOM   2635  O   THR   178      51.528  78.815  86.729  1.00  0.00           O  
ATOM   2636  N   GLY   179      52.991  77.574  85.685  1.00  0.00           N  
ATOM   2637  H   GLY   179      53.939  77.236  85.522  1.00  0.00           H  
ATOM   2638  CA  GLY   179      51.983  76.892  84.839  1.00  0.00           C  
ATOM   2639  HA2 GLY   179      52.382  75.911  84.581  1.00  0.00           H  
ATOM   2640  HA3 GLY   179      51.099  76.726  85.453  1.00  0.00           H  
ATOM   2641  C   GLY   179      51.533  77.540  83.569  1.00  0.00           C  
ATOM   2642  O   GLY   179      50.897  76.899  82.755  1.00  0.00           O  
ATOM   2643  N   ILE   180      51.983  78.809  83.310  1.00  0.00           N  
ATOM   2644  H   ILE   180      52.432  79.418  83.993  1.00  0.00           H  
ATOM   2645  CA  ILE   180      51.829  79.405  81.912  1.00  0.00           C  
ATOM   2646  HA  ILE   180      50.855  79.179  81.479  1.00  0.00           H  
ATOM   2647  CB  ILE   180      52.030  80.942  82.094  1.00  0.00           C  
ATOM   2648  HB  ILE   180      53.032  81.023  82.517  1.00  0.00           H  
ATOM   2649  CG2 ILE   180      51.815  81.617  80.729  1.00  0.00           C  
ATOM   2650 HG21 ILE   180      51.950  82.694  80.830  1.00  0.00           H  
ATOM   2651 HG22 ILE   180      52.537  81.226  80.012  1.00  0.00           H  
ATOM   2652 HG23 ILE   180      50.805  81.410  80.377  1.00  0.00           H  
ATOM   2653  CG1 ILE   180      51.072  81.681  83.077  1.00  0.00           C  
ATOM   2654 HG12 ILE   180      50.236  82.102  82.516  1.00  0.00           H  
ATOM   2655 HG13 ILE   180      50.654  80.961  83.780  1.00  0.00           H  
ATOM   2656  CD1 ILE   180      51.752  82.767  83.833  1.00  0.00           C  
ATOM   2657 HD11 ILE   180      51.038  83.248  84.502  1.00  0.00           H  
ATOM   2658 HD12 ILE   180      52.570  82.346  84.418  1.00  0.00           H  
ATOM   2659 HD13 ILE   180      52.147  83.504  83.134  1.00  0.00           H  
ATOM   2660  C   ILE   180      52.863  78.819  80.954  1.00  0.00           C  
ATOM   2661  O   ILE   180      54.090  78.784  81.203  1.00  0.00           O  
ATOM   2662  N   THR   181      52.344  78.313  79.768  1.00  0.00           N  
ATOM   2663  H   THR   181      51.362  78.422  79.514  1.00  0.00           H  
ATOM   2664  CA  THR   181      53.120  77.577  78.755  1.00  0.00           C  
ATOM   2665  HA  THR   181      54.069  77.303  79.214  1.00  0.00           H  
ATOM   2666  CB  THR   181      52.469  76.183  78.365  1.00  0.00           C  
ATOM   2667  HB  THR   181      53.334  75.650  77.969  1.00  0.00           H  
ATOM   2668  CG2 THR   181      51.838  75.357  79.494  1.00  0.00           C  
ATOM   2669 HG21 THR   181      51.434  74.431  79.086  1.00  0.00           H  
ATOM   2670 HG22 THR   181      52.596  75.124  80.242  1.00  0.00           H  
ATOM   2671 HG23 THR   181      51.035  75.930  79.959  1.00  0.00           H  
ATOM   2672  OG1 THR   181      51.348  76.373  77.444  1.00  0.00           O  
ATOM   2673  HG1 THR   181      50.961  75.502  77.214  1.00  0.00           H  
ATOM   2674  C   THR   181      53.489  78.467  77.558  1.00  0.00           C  
ATOM   2675  O   THR   181      52.608  79.282  77.052  1.00  0.00           O  
ATOM   2676  N   VAL   182      54.750  78.395  77.141  1.00  0.00           N  
ATOM   2677  H   VAL   182      55.467  77.789  77.536  1.00  0.00           H  
ATOM   2678  CA  VAL   182      55.195  79.273  75.987  1.00  0.00           C  
ATOM   2679  HA  VAL   182      54.380  79.861  75.564  1.00  0.00           H  
ATOM   2680  CB  VAL   182      56.214  80.298  76.506  1.00  0.00           C  
ATOM   2681  HB  VAL   182      57.145  79.771  76.711  1.00  0.00           H  
ATOM   2682  CG1 VAL   182      56.396  81.384  75.479  1.00  0.00           C  
ATOM   2683 HG11 VAL   182      57.119  82.113  75.845  1.00  0.00           H  
ATOM   2684 HG12 VAL   182      56.760  80.949  74.548  1.00  0.00           H  
ATOM   2685 HG13 VAL   182      55.441  81.878  75.299  1.00  0.00           H  
ATOM   2686  CG2 VAL   182      55.670  81.005  77.803  1.00  0.00           C  
ATOM   2687 HG21 VAL   182      56.403  81.728  78.158  1.00  0.00           H  
ATOM   2688 HG22 VAL   182      54.736  81.519  77.573  1.00  0.00           H  
ATOM   2689 HG23 VAL   182      55.492  80.258  78.577  1.00  0.00           H  
ATOM   2690  C   VAL   182      55.688  78.379  74.875  1.00  0.00           C  
ATOM   2691  O   VAL   182      56.672  77.660  75.077  1.00  0.00           O  
ATOM   2692  N   ASN   183      54.991  78.313  73.752  1.00  0.00           N  
ATOM   2693  H   ASN   183      54.185  78.918  73.593  1.00  0.00           H  
ATOM   2694  CA  ASN   183      55.226  77.462  72.668  1.00  0.00           C  
ATOM   2695  HA  ASN   183      56.195  76.969  72.739  1.00  0.00           H  
ATOM   2696  CB  ASN   183      54.168  76.271  72.682  1.00  0.00           C  
ATOM   2697  HB2 ASN   183      53.154  76.672  72.720  1.00  0.00           H  
ATOM   2698  HB3 ASN   183      54.247  75.690  71.763  1.00  0.00           H  
ATOM   2699  CG  ASN   183      54.425  75.371  73.898  1.00  0.00           C  
ATOM   2700  OD1 ASN   183      55.544  74.915  74.085  1.00  0.00           O  
ATOM   2701  ND2 ASN   183      53.397  75.182  74.689  1.00  0.00           N  
ATOM   2702 HD21 ASN   183      53.499  74.618  75.532  1.00  0.00           H  
ATOM   2703 HD22 ASN   183      52.493  75.599  74.461  1.00  0.00           H  
ATOM   2704  C   ASN   183      55.302  78.315  71.328  1.00  0.00           C  
ATOM   2705  O   ASN   183      54.874  79.465  71.250  1.00  0.00           O  
ATOM   2706  N   ALA   184      55.785  77.675  70.257  1.00  0.00           N  
ATOM   2707  H   ALA   184      56.199  76.743  70.288  1.00  0.00           H  
ATOM   2708  CA  ALA   184      55.755  78.297  68.893  1.00  0.00           C  
ATOM   2709  HA  ALA   184      55.006  79.086  68.825  1.00  0.00           H  
ATOM   2710  CB  ALA   184      57.091  78.986  68.606  1.00  0.00           C  
ATOM   2711  HB1 ALA   184      57.062  79.436  67.613  1.00  0.00           H  
ATOM   2712  HB2 ALA   184      57.268  79.762  69.351  1.00  0.00           H  
ATOM   2713  HB3 ALA   184      57.895  78.252  68.647  1.00  0.00           H  
ATOM   2714  C   ALA   184      55.361  77.255  67.900  1.00  0.00           C  
ATOM   2715  O   ALA   184      55.582  76.047  68.090  1.00  0.00           O  
ATOM   2716  N   VAL   185      54.883  77.730  66.758  1.00  0.00           N  
ATOM   2717  H   VAL   185      54.769  78.731  66.596  1.00  0.00           H  
ATOM   2718  CA  VAL   185      54.462  76.915  65.592  1.00  0.00           C  
ATOM   2719  HA  VAL   185      54.784  75.875  65.656  1.00  0.00           H  
ATOM   2720  CB  VAL   185      52.952  76.845  65.532  1.00  0.00           C  
ATOM   2721  HB  VAL   185      52.639  77.883  65.419  1.00  0.00           H  
ATOM   2722  CG1 VAL   185      52.447  76.006  64.311  1.00  0.00           C  
ATOM   2723 HG11 VAL   185      51.357  75.984  64.311  1.00  0.00           H  
ATOM   2724 HG12 VAL   185      52.802  76.460  63.386  1.00  0.00           H  
ATOM   2725 HG13 VAL   185      52.830  74.988  64.387  1.00  0.00           H  
ATOM   2726  CG2 VAL   185      52.306  76.283  66.819  1.00  0.00           C  
ATOM   2727 HG21 VAL   185      51.222  76.262  66.702  1.00  0.00           H  
ATOM   2728 HG22 VAL   185      52.670  75.271  66.998  1.00  0.00           H  
ATOM   2729 HG23 VAL   185      52.568  76.918  67.665  1.00  0.00           H  
ATOM   2730  C   VAL   185      55.119  77.555  64.359  1.00  0.00           C  
ATOM   2731  O   VAL   185      54.982  78.774  64.138  1.00  0.00           O  
ATOM   2732  N   CYS   186      55.774  76.737  63.559  1.00  0.00           N  
ATOM   2733  H   CYS   186      55.549  75.743  63.563  1.00  0.00           H  
ATOM   2734  CA  CYS   186      56.827  77.011  62.609  1.00  0.00           C  
ATOM   2735  HA  CYS   186      56.952  78.092  62.534  1.00  0.00           H  
ATOM   2736  CB  CYS   186      58.095  76.447  63.050  1.00  0.00           C  
ATOM   2737  HB2 CYS   186      58.085  75.373  62.868  1.00  0.00           H  
ATOM   2738  HB3 CYS   186      58.898  76.867  62.445  1.00  0.00           H  
ATOM   2739  SG  CYS   186      58.467  76.748  64.826  1.00  0.00           S  
ATOM   2740  HG  CYS   186      59.611  76.209  65.127  1.00  0.00           H  
ATOM   2741  C   CYS   186      56.451  76.455  61.258  1.00  0.00           C  
ATOM   2742  O   CYS   186      56.790  75.276  60.911  1.00  0.00           O  
ATOM   2743  N   PRO   187      55.555  77.189  60.547  1.00  0.00           N  
ATOM   2744  CD  PRO   187      55.037  78.486  60.964  1.00  0.00           C  
ATOM   2745  HD2 PRO   187      55.860  79.160  61.203  1.00  0.00           H  
ATOM   2746  HD3 PRO   187      54.441  78.379  61.870  1.00  0.00           H  
ATOM   2747  CG  PRO   187      54.209  79.059  59.874  1.00  0.00           C  
ATOM   2748  HG2 PRO   187      54.721  79.876  59.366  1.00  0.00           H  
ATOM   2749  HG3 PRO   187      53.266  79.456  60.249  1.00  0.00           H  
ATOM   2750  CB  PRO   187      53.978  77.812  58.901  1.00  0.00           C  
ATOM   2751  HB2 PRO   187      53.943  78.120  57.855  1.00  0.00           H  
ATOM   2752  HB3 PRO   187      53.037  77.305  59.114  1.00  0.00           H  
ATOM   2753  CA  PRO   187      55.152  76.938  59.177  1.00  0.00           C  
ATOM   2754  HA  PRO   187      54.875  75.896  59.015  1.00  0.00           H  
ATOM   2755  C   PRO   187      56.354  77.267  58.227  1.00  0.00           C  
ATOM   2756  O   PRO   187      57.282  78.032  58.535  1.00  0.00           O  
ATOM   2757  N   GLY   188      56.233  76.815  56.976  1.00  0.00           N  
ATOM   2758  H   GLY   188      55.533  76.129  56.691  1.00  0.00           H  
ATOM   2759  CA  GLY   188      57.133  77.279  55.852  1.00  0.00           C  
ATOM   2760  HA2 GLY   188      57.615  78.206  56.166  1.00  0.00           H  
ATOM   2761  HA3 GLY   188      57.921  76.539  55.722  1.00  0.00           H  
ATOM   2762  C   GLY   188      56.479  77.522  54.492  1.00  0.00           C  
ATOM   2763  O   GLY   188      57.135  78.136  53.633  1.00  0.00           O  
ATOM   2764  N   PHE   189      55.266  77.027  54.260  1.00  0.00           N  
ATOM   2765  H   PHE   189      54.637  76.734  55.006  1.00  0.00           H  
ATOM   2766  CA  PHE   189      54.702  76.849  52.923  1.00  0.00           C  
ATOM   2767  HA  PHE   189      55.014  77.611  52.207  1.00  0.00           H  
ATOM   2768  CB  PHE   189      55.207  75.425  52.399  1.00  0.00           C  
ATOM   2769  HB2 PHE   189      55.150  74.728  53.233  1.00  0.00           H  
ATOM   2770  HB3 PHE   189      54.499  75.081  51.646  1.00  0.00           H  
ATOM   2771  CG  PHE   189      56.608  75.319  51.799  1.00  0.00           C  
ATOM   2772  CD1 PHE   189      56.671  74.986  50.429  1.00  0.00           C  
ATOM   2773  HD1 PHE   189      55.757  74.899  49.861  1.00  0.00           H  
ATOM   2774  CE1 PHE   189      57.893  74.767  49.797  1.00  0.00           C  
ATOM   2775  HE1 PHE   189      57.948  74.554  48.739  1.00  0.00           H  
ATOM   2776  CZ  PHE   189      59.040  74.832  50.581  1.00  0.00           C  
ATOM   2777  HZ  PHE   189      60.016  74.827  50.115  1.00  0.00           H  
ATOM   2778  CE2 PHE   189      58.929  74.904  51.991  1.00  0.00           C  
ATOM   2779  HE2 PHE   189      59.809  74.737  52.594  1.00  0.00           H  
ATOM   2780  CD2 PHE   189      57.734  75.182  52.618  1.00  0.00           C  
ATOM   2781  HD2 PHE   189      57.671  75.288  53.691  1.00  0.00           H  
ATOM   2782  C   PHE   189      53.203  76.924  53.056  1.00  0.00           C  
ATOM   2783  O   PHE   189      52.442  76.185  52.406  1.00  0.00           O  
ATOM   2784  N   VAL   190      52.612  77.782  53.875  1.00  0.00           N  
ATOM   2785  H   VAL   190      53.112  78.312  54.589  1.00  0.00           H  
ATOM   2786  CA  VAL   190      51.146  78.058  53.833  1.00  0.00           C  
ATOM   2787  HA  VAL   190      50.689  77.068  53.832  1.00  0.00           H  
ATOM   2788  CB  VAL   190      50.599  78.817  55.045  1.00  0.00           C  
ATOM   2789  HB  VAL   190      51.029  79.817  55.027  1.00  0.00           H  
ATOM   2790  CG1 VAL   190      49.122  78.928  54.982  1.00  0.00           C  
ATOM   2791 HG11 VAL   190      48.760  79.472  55.855  1.00  0.00           H  
ATOM   2792 HG12 VAL   190      48.835  79.464  54.078  1.00  0.00           H  
ATOM   2793 HG13 VAL   190      48.681  77.932  54.968  1.00  0.00           H  
ATOM   2794  CG2 VAL   190      50.995  78.122  56.338  1.00  0.00           C  
ATOM   2795 HG21 VAL   190      50.597  78.677  57.188  1.00  0.00           H  
ATOM   2796 HG22 VAL   190      50.592  77.108  56.345  1.00  0.00           H  
ATOM   2797 HG23 VAL   190      52.081  78.079  56.410  1.00  0.00           H  
ATOM   2798  C   VAL   190      50.765  78.876  52.542  1.00  0.00           C  
ATOM   2799  O   VAL   190      51.450  79.830  52.195  1.00  0.00           O  
ATOM   2800  N   GLU   191      49.771  78.515  51.789  1.00  0.00           N  
ATOM   2801  H   GLU   191      49.297  77.625  51.939  1.00  0.00           H  
ATOM   2802  CA  GLU   191      49.195  79.242  50.690  1.00  0.00           C  
ATOM   2803  HA  GLU   191      49.976  79.549  49.993  1.00  0.00           H  
ATOM   2804  CB  GLU   191      48.205  78.267  50.037  1.00  0.00           C  
ATOM   2805  HB2 GLU   191      48.708  77.312  49.887  1.00  0.00           H  
ATOM   2806  HB3 GLU   191      47.384  78.090  50.731  1.00  0.00           H  
ATOM   2807  CG  GLU   191      47.616  78.732  48.688  1.00  0.00           C  
ATOM   2808  HG2 GLU   191      46.711  78.161  48.479  1.00  0.00           H  
ATOM   2809  HG3 GLU   191      47.321  79.779  48.770  1.00  0.00           H  
ATOM   2810  CD  GLU   191      48.588  78.577  47.507  1.00  0.00           C  
ATOM   2811  OE1 GLU   191      48.213  77.909  46.513  1.00  0.00           O  
ATOM   2812  OE2 GLU   191      49.522  79.397  47.398  1.00  0.00           O  
ATOM   2813  C   GLU   191      48.589  80.614  51.048  1.00  0.00           C  
ATOM   2814  O   GLU   191      47.449  80.712  51.491  1.00  0.00           O  
ATOM   2815  N   THR   192      49.425  81.625  51.006  1.00  0.00           N  
ATOM   2816  H   THR   192      50.408  81.482  50.777  1.00  0.00           H  
ATOM   2817  CA  THR   192      49.120  83.086  51.267  1.00  0.00           C  
ATOM   2818  HA  THR   192      48.031  83.145  51.284  1.00  0.00           H  
ATOM   2819  CB  THR   192      49.790  83.507  52.666  1.00  0.00           C  
ATOM   2820  HB  THR   192      49.398  84.486  52.943  1.00  0.00           H  
ATOM   2821  CG2 THR   192      49.417  82.551  53.760  1.00  0.00           C  
ATOM   2822 HG21 THR   192      49.887  82.864  54.693  1.00  0.00           H  
ATOM   2823 HG22 THR   192      48.334  82.543  53.884  1.00  0.00           H  
ATOM   2824 HG23 THR   192      49.759  81.549  53.500  1.00  0.00           H  
ATOM   2825  OG1 THR   192      51.170  83.623  52.541  1.00  0.00           O  
ATOM   2826  HG1 THR   192      51.528  84.112  53.310  1.00  0.00           H  
ATOM   2827  C   THR   192      49.502  84.074  50.194  1.00  0.00           C  
ATOM   2828  O   THR   192      49.980  83.656  49.159  1.00  0.00           O  
ATOM   2829  N   PRO   193      49.205  85.369  50.311  1.00  0.00           N  
ATOM   2830  CD  PRO   193      47.985  85.932  51.033  1.00  0.00           C  
ATOM   2831  HD2 PRO   193      48.159  85.960  52.108  1.00  0.00           H  
ATOM   2832  HD3 PRO   193      47.118  85.292  50.866  1.00  0.00           H  
ATOM   2833  CG  PRO   193      47.723  87.313  50.512  1.00  0.00           C  
ATOM   2834  HG2 PRO   193      47.406  88.004  51.294  1.00  0.00           H  
ATOM   2835  HG3 PRO   193      46.951  87.331  49.740  1.00  0.00           H  
ATOM   2836  CB  PRO   193      49.122  87.645  49.959  1.00  0.00           C  
ATOM   2837  HB2 PRO   193      49.766  88.019  50.756  1.00  0.00           H  
ATOM   2838  HB3 PRO   193      49.058  88.431  49.207  1.00  0.00           H  
ATOM   2839  CA  PRO   193      49.709  86.366  49.351  1.00  0.00           C  
ATOM   2840  HA  PRO   193      49.424  86.196  48.312  1.00  0.00           H  
ATOM   2841  C   PRO   193      51.251  86.377  49.280  1.00  0.00           C  
ATOM   2842  O   PRO   193      51.852  86.644  48.257  1.00  0.00           O  
ATOM   2843  N   MET   194      51.995  86.109  50.353  1.00  0.00           N  
ATOM   2844  H   MET   194      51.598  85.986  51.284  1.00  0.00           H  
ATOM   2845  CA  MET   194      53.492  85.958  50.318  1.00  0.00           C  
ATOM   2846  HA  MET   194      53.980  86.796  49.822  1.00  0.00           H  
ATOM   2847  CB  MET   194      54.018  85.937  51.745  1.00  0.00           C  
ATOM   2848  HB2 MET   194      53.717  86.838  52.280  1.00  0.00           H  
ATOM   2849  HB3 MET   194      53.611  85.088  52.295  1.00  0.00           H  
ATOM   2850  CG  MET   194      55.579  85.842  51.654  1.00  0.00           C  
ATOM   2851  HG2 MET   194      55.814  85.333  50.717  1.00  0.00           H  
ATOM   2852  HG3 MET   194      55.957  86.860  51.567  1.00  0.00           H  
ATOM   2853  SD  MET   194      56.530  85.033  52.947  1.00  0.00           S  
ATOM   2854  CE  MET   194      56.248  83.352  52.634  1.00  0.00           C  
ATOM   2855  HE1 MET   194      56.784  82.749  53.367  1.00  0.00           H  
ATOM   2856  HE2 MET   194      55.180  83.142  52.701  1.00  0.00           H  
ATOM   2857  HE3 MET   194      56.601  83.103  51.633  1.00  0.00           H  
ATOM   2858  C   MET   194      53.836  84.677  49.493  1.00  0.00           C  
ATOM   2859  O   MET   194      54.730  84.705  48.714  1.00  0.00           O  
ATOM   2860  N   ALA   195      53.002  83.631  49.545  1.00  0.00           N  
ATOM   2861  H   ALA   195      52.184  83.574  50.151  1.00  0.00           H  
ATOM   2862  CA  ALA   195      53.223  82.469  48.707  1.00  0.00           C  
ATOM   2863  HA  ALA   195      54.211  82.089  48.965  1.00  0.00           H  
ATOM   2864  CB  ALA   195      52.230  81.342  48.979  1.00  0.00           C  
ATOM   2865  HB1 ALA   195      52.446  80.499  48.321  1.00  0.00           H  
ATOM   2866  HB2 ALA   195      52.318  81.023  50.017  1.00  0.00           H  
ATOM   2867  HB3 ALA   195      51.217  81.697  48.792  1.00  0.00           H  
ATOM   2868  C   ALA   195      53.208  82.857  47.207  1.00  0.00           C  
ATOM   2869  O   ALA   195      53.993  82.438  46.363  1.00  0.00           O  
ATOM   2870  N   ALA   196      52.195  83.597  46.893  1.00  0.00           N  
ATOM   2871  H   ALA   196      51.507  83.900  47.582  1.00  0.00           H  
ATOM   2872  CA  ALA   196      51.899  84.095  45.521  1.00  0.00           C  
ATOM   2873  HA  ALA   196      51.932  83.243  44.841  1.00  0.00           H  
ATOM   2874  CB  ALA   196      50.490  84.681  45.410  1.00  0.00           C  
ATOM   2875  HB1 ALA   196      50.320  85.032  44.391  1.00  0.00           H  
ATOM   2876  HB2 ALA   196      49.756  83.913  45.657  1.00  0.00           H  
ATOM   2877  HB3 ALA   196      50.388  85.516  46.103  1.00  0.00           H  
ATOM   2878  C   ALA   196      52.967  85.111  45.084  1.00  0.00           C  
ATOM   2879  O   ALA   196      53.428  85.045  43.967  1.00  0.00           O  
ATOM   2880  N   SER   197      53.537  85.911  46.032  1.00  0.00           N  
ATOM   2881  H   SER   197      53.128  85.972  46.964  1.00  0.00           H  
ATOM   2882  CA  SER   197      54.726  86.759  45.926  1.00  0.00           C  
ATOM   2883  HA  SER   197      54.726  87.257  44.956  1.00  0.00           H  
ATOM   2884  CB  SER   197      54.628  87.831  47.080  1.00  0.00           C  
ATOM   2885  HB2 SER   197      54.725  87.348  48.054  1.00  0.00           H  
ATOM   2886  HB3 SER   197      55.443  88.549  46.999  1.00  0.00           H  
ATOM   2887  OG  SER   197      53.372  88.498  46.986  1.00  0.00           O  
ATOM   2888  HG  SER   197      52.681  87.959  47.422  1.00  0.00           H  
ATOM   2889  C   SER   197      56.073  86.013  45.840  1.00  0.00           C  
ATOM   2890  O   SER   197      56.994  86.564  45.219  1.00  0.00           O  
ATOM   2891  N   VAL   198      56.299  84.831  46.359  1.00  0.00           N  
ATOM   2892  H   VAL   198      55.628  84.377  46.979  1.00  0.00           H  
ATOM   2893  CA  VAL   198      57.521  84.000  46.133  1.00  0.00           C  
ATOM   2894  HA  VAL   198      58.458  84.556  46.185  1.00  0.00           H  
ATOM   2895  CB  VAL   198      57.676  83.015  47.252  1.00  0.00           C  
ATOM   2896  HB  VAL   198      56.685  82.577  47.370  1.00  0.00           H  
ATOM   2897  CG1 VAL   198      58.683  81.866  46.928  1.00  0.00           C  
ATOM   2898 HG11 VAL   198      58.748  81.188  47.779  1.00  0.00           H  
ATOM   2899 HG12 VAL   198      58.339  81.317  46.052  1.00  0.00           H  
ATOM   2900 HG13 VAL   198      59.667  82.290  46.725  1.00  0.00           H  
ATOM   2901  CG2 VAL   198      58.096  83.692  48.579  1.00  0.00           C  
ATOM   2902 HG21 VAL   198      58.194  82.936  49.358  1.00  0.00           H  
ATOM   2903 HG22 VAL   198      59.051  84.199  48.442  1.00  0.00           H  
ATOM   2904 HG23 VAL   198      57.338  84.418  48.873  1.00  0.00           H  
ATOM   2905  C   VAL   198      57.472  83.467  44.665  1.00  0.00           C  
ATOM   2906  O   VAL   198      58.466  83.637  43.974  1.00  0.00           O  
ATOM   2907  N   ARG   199      56.342  82.939  44.233  1.00  0.00           N  
ATOM   2908  H   ARG   199      55.523  82.785  44.823  1.00  0.00           H  
ATOM   2909  CA  ARG   199      56.163  82.505  42.782  1.00  0.00           C  
ATOM   2910  HA  ARG   199      56.928  81.771  42.529  1.00  0.00           H  
ATOM   2911  CB  ARG   199      54.754  81.863  42.625  1.00  0.00           C  
ATOM   2912  HB2 ARG   199      53.998  82.554  43.000  1.00  0.00           H  
ATOM   2913  HB3 ARG   199      54.545  81.708  41.568  1.00  0.00           H  
ATOM   2914  CG  ARG   199      54.637  80.528  43.369  1.00  0.00           C  
ATOM   2915  HG2 ARG   199      55.483  79.899  43.091  1.00  0.00           H  
ATOM   2916  HG3 ARG   199      54.720  80.717  44.439  1.00  0.00           H  
ATOM   2917  CD  ARG   199      53.347  79.749  43.114  1.00  0.00           C  
ATOM   2918  HD2 ARG   199      53.319  79.484  42.057  1.00  0.00           H  
ATOM   2919  HD3 ARG   199      53.401  78.816  43.675  1.00  0.00           H  
ATOM   2920  NE  ARG   199      52.068  80.408  43.452  1.00  0.00           N  
ATOM   2921  HE  ARG   199      51.718  81.107  42.798  1.00  0.00           H  
ATOM   2922  CZ  ARG   199      51.326  80.163  44.547  1.00  0.00           C  
ATOM   2923  NH1 ARG   199      51.731  79.584  45.607  1.00  0.00           N  
ATOM   2924 HH11 ARG   199      52.695  79.260  45.675  1.00  0.00           H  
ATOM   2925 HH12 ARG   199      51.088  79.443  46.388  1.00  0.00           H  
ATOM   2926  NH2 ARG   199      50.030  80.311  44.563  1.00  0.00           N  
ATOM   2927 HH21 ARG   199      49.543  80.623  43.723  1.00  0.00           H  
ATOM   2928 HH22 ARG   199      49.505  80.115  45.414  1.00  0.00           H  
ATOM   2929  C   ARG   199      56.343  83.629  41.857  1.00  0.00           C  
ATOM   2930  O   ARG   199      56.924  83.525  40.770  1.00  0.00           O  
ATOM   2931  N   GLU   200      55.795  84.763  42.171  1.00  0.00           N  
ATOM   2932  H   GLU   200      55.306  84.918  43.053  1.00  0.00           H  
ATOM   2933  CA  GLU   200      55.817  85.951  41.292  1.00  0.00           C  
ATOM   2934  HA  GLU   200      55.430  85.773  40.288  1.00  0.00           H  
ATOM   2935  CB  GLU   200      54.968  86.983  42.047  1.00  0.00           C  
ATOM   2936  HB2 GLU   200      53.922  86.793  41.804  1.00  0.00           H  
ATOM   2937  HB3 GLU   200      55.086  86.793  43.115  1.00  0.00           H  
ATOM   2938  CG  GLU   200      55.240  88.477  41.808  1.00  0.00           C  
ATOM   2939  HG2 GLU   200      55.810  88.895  42.638  1.00  0.00           H  
ATOM   2940  HG3 GLU   200      55.839  88.612  40.908  1.00  0.00           H  
ATOM   2941  CD  GLU   200      53.908  89.199  41.669  1.00  0.00           C  
ATOM   2942  OE1 GLU   200      53.546  90.003  42.538  1.00  0.00           O  
ATOM   2943  OE2 GLU   200      53.236  88.916  40.610  1.00  0.00           O  
ATOM   2944  C   GLU   200      57.301  86.428  41.129  1.00  0.00           C  
ATOM   2945  O   GLU   200      57.835  86.497  40.003  1.00  0.00           O  
ATOM   2946  N   HIE   201      58.080  86.682  42.238  1.00  0.00           N  
ATOM   2947  H   HIE   201      57.587  86.702  43.119  1.00  0.00           H  
ATOM   2948  CA  HIE   201      59.503  86.942  42.241  1.00  0.00           C  
ATOM   2949  HA  HIE   201      59.700  87.910  41.780  1.00  0.00           H  
ATOM   2950  CB  HIE   201      60.035  86.962  43.636  1.00  0.00           C  
ATOM   2951  HB2 HIE   201      59.603  87.780  44.213  1.00  0.00           H  
ATOM   2952  HB3 HIE   201      59.758  86.011  44.090  1.00  0.00           H  
ATOM   2953  CG  HIE   201      61.587  87.087  43.776  1.00  0.00           C  
ATOM   2954  ND1 HIE   201      62.534  86.018  43.839  1.00  0.00           N  
ATOM   2955  CE1 HIE   201      63.714  86.653  44.029  1.00  0.00           C  
ATOM   2956  HE1 HIE   201      64.605  86.034  44.131  1.00  0.00           H  
ATOM   2957  NE2 HIE   201      63.561  87.981  44.055  1.00  0.00           N  
ATOM   2958  HE2 HIE   201      64.300  88.661  44.160  1.00  0.00           H  
ATOM   2959  CD2 HIE   201      62.211  88.286  43.916  1.00  0.00           C  
ATOM   2960  HD2 HIE   201      61.882  89.325  43.936  1.00  0.00           H  
ATOM   2961  C   HIE   201      60.264  85.833  41.397  1.00  0.00           C  
ATOM   2962  O   HIE   201      61.006  86.092  40.421  1.00  0.00           O  
ATOM   2963  N   TYR   202      60.066  84.559  41.742  1.00  0.00           N  
ATOM   2964  H   TYR   202      59.460  84.259  42.507  1.00  0.00           H  
ATOM   2965  CA  TYR   202      60.740  83.445  41.008  1.00  0.00           C  
ATOM   2966  HA  TYR   202      61.817  83.567  41.118  1.00  0.00           H  
ATOM   2967  CB  TYR   202      60.168  82.123  41.598  1.00  0.00           C  
ATOM   2968  HB2 TYR   202      60.325  82.129  42.677  1.00  0.00           H  
ATOM   2969  HB3 TYR   202      59.091  82.107  41.432  1.00  0.00           H  
ATOM   2970  CG  TYR   202      60.761  80.849  41.033  1.00  0.00           C  
ATOM   2971  CD1 TYR   202      60.397  80.250  39.792  1.00  0.00           C  
ATOM   2972  HD1 TYR   202      59.677  80.763  39.172  1.00  0.00           H  
ATOM   2973  CE1 TYR   202      60.919  79.033  39.326  1.00  0.00           C  
ATOM   2974  HE1 TYR   202      60.555  78.585  38.413  1.00  0.00           H  
ATOM   2975  CZ  TYR   202      61.957  78.397  40.101  1.00  0.00           C  
ATOM   2976  OH  TYR   202      62.433  77.172  39.664  1.00  0.00           O  
ATOM   2977  HH  TYR   202      63.130  76.855  40.275  1.00  0.00           H  
ATOM   2978  CE2 TYR   202      62.163  78.873  41.326  1.00  0.00           C  
ATOM   2979  HE2 TYR   202      62.731  78.263  42.012  1.00  0.00           H  
ATOM   2980  CD2 TYR   202      61.679  80.159  41.804  1.00  0.00           C  
ATOM   2981  HD2 TYR   202      62.029  80.566  42.742  1.00  0.00           H  
ATOM   2982  C   TYR   202      60.395  83.423  39.441  1.00  0.00           C  
ATOM   2983  O   TYR   202      61.278  83.140  38.644  1.00  0.00           O  
ATOM   2984  N   SER   203      59.147  83.792  38.967  1.00  0.00           N  
ATOM   2985  H   SER   203      58.351  83.932  39.589  1.00  0.00           H  
ATOM   2986  CA  SER   203      58.814  84.019  37.577  1.00  0.00           C  
ATOM   2987  HA  SER   203      59.279  83.149  37.114  1.00  0.00           H  
ATOM   2988  CB  SER   203      57.317  84.080  37.297  1.00  0.00           C  
ATOM   2989  HB2 SER   203      56.906  85.038  37.619  1.00  0.00           H  
ATOM   2990  HB3 SER   203      57.121  83.992  36.229  1.00  0.00           H  
ATOM   2991  OG  SER   203      56.689  82.982  38.027  1.00  0.00           O  
ATOM   2992  HG  SER   203      56.674  83.191  38.983  1.00  0.00           H  
ATOM   2993  C   SER   203      59.371  85.338  36.979  1.00  0.00           C  
ATOM   2994  O   SER   203      59.322  85.520  35.743  1.00  0.00           O  
ATOM   2995  N   ASP   204      59.935  86.214  37.792  1.00  0.00           N  
ATOM   2996  H   ASP   204      59.832  86.153  38.805  1.00  0.00           H  
ATOM   2997  CA  ASP   204      60.725  87.314  37.396  1.00  0.00           C  
ATOM   2998  HA  ASP   204      60.273  87.712  36.487  1.00  0.00           H  
ATOM   2999  CB  ASP   204      60.703  88.475  38.356  1.00  0.00           C  
ATOM   3000  HB2 ASP   204      60.837  88.081  39.364  1.00  0.00           H  
ATOM   3001  HB3 ASP   204      61.567  89.104  38.144  1.00  0.00           H  
ATOM   3002  CG  ASP   204      59.415  89.394  38.355  1.00  0.00           C  
ATOM   3003  OD1 ASP   204      59.351  90.340  39.223  1.00  0.00           O  
ATOM   3004  OD2 ASP   204      58.586  89.141  37.440  1.00  0.00           O  
ATOM   3005  C   ASP   204      62.172  86.841  37.083  1.00  0.00           C  
ATOM   3006  O   ASP   204      62.710  87.108  35.979  1.00  0.00           O  
ATOM   3007  N   ILE   205      62.814  86.151  38.031  1.00  0.00           N  
ATOM   3008  H   ILE   205      62.351  85.951  38.918  1.00  0.00           H  
ATOM   3009  CA  ILE   205      64.147  85.600  38.015  1.00  0.00           C  
ATOM   3010  HA  ILE   205      64.827  86.430  37.830  1.00  0.00           H  
ATOM   3011  CB  ILE   205      64.686  85.090  39.359  1.00  0.00           C  
ATOM   3012  HB  ILE   205      63.984  84.365  39.768  1.00  0.00           H  
ATOM   3013  CG2 ILE   205      66.057  84.321  39.155  1.00  0.00           C  
ATOM   3014 HG21 ILE   205      66.422  83.968  40.119  1.00  0.00           H  
ATOM   3015 HG22 ILE   205      65.902  83.470  38.493  1.00  0.00           H  
ATOM   3016 HG23 ILE   205      66.791  84.996  38.713  1.00  0.00           H  
ATOM   3017  CG1 ILE   205      64.762  86.230  40.410  1.00  0.00           C  
ATOM   3018 HG12 ILE   205      63.755  86.591  40.612  1.00  0.00           H  
ATOM   3019 HG13 ILE   205      65.148  85.823  41.345  1.00  0.00           H  
ATOM   3020  CD1 ILE   205      65.664  87.454  39.978  1.00  0.00           C  
ATOM   3021 HD11 ILE   205      65.663  88.204  40.768  1.00  0.00           H  
ATOM   3022 HD12 ILE   205      66.684  87.110  39.805  1.00  0.00           H  
ATOM   3023 HD13 ILE   205      65.269  87.891  39.060  1.00  0.00           H  
ATOM   3024  C   ILE   205      64.267  84.583  36.840  1.00  0.00           C  
ATOM   3025  O   ILE   205      64.984  84.771  35.899  1.00  0.00           O  
ATOM   3026  N   TRP   206      63.342  83.615  36.768  1.00  0.00           N  
ATOM   3027  H   TRP   206      62.597  83.538  37.461  1.00  0.00           H  
ATOM   3028  CA  TRP   206      63.254  82.578  35.755  1.00  0.00           C  
ATOM   3029  HA  TRP   206      64.186  82.645  35.194  1.00  0.00           H  
ATOM   3030  CB  TRP   206      63.158  81.203  36.424  1.00  0.00           C  
ATOM   3031  HB2 TRP   206      62.246  81.197  37.020  1.00  0.00           H  
ATOM   3032  HB3 TRP   206      63.027  80.466  35.631  1.00  0.00           H  
ATOM   3033  CG  TRP   206      64.280  80.712  37.314  1.00  0.00           C  
ATOM   3034  CD1 TRP   206      64.326  80.869  38.606  1.00  0.00           C  
ATOM   3035  HD1 TRP   206      63.672  81.495  39.194  1.00  0.00           H  
ATOM   3036  NE1 TRP   206      65.346  80.106  39.083  1.00  0.00           N  
ATOM   3037  HE1 TRP   206      65.461  79.923  40.080  1.00  0.00           H  
ATOM   3038  CE2 TRP   206      66.206  79.599  38.157  1.00  0.00           C  
ATOM   3039  CZ2 TRP   206      67.442  78.899  38.243  1.00  0.00           C  
ATOM   3040  HZ2 TRP   206      67.857  78.644  39.206  1.00  0.00           H  
ATOM   3041  CH2 TRP   206      68.102  78.549  37.087  1.00  0.00           C  
ATOM   3042  HH2 TRP   206      69.079  78.090  37.112  1.00  0.00           H  
ATOM   3043  CZ3 TRP   206      67.433  78.824  35.844  1.00  0.00           C  
ATOM   3044  HZ3 TRP   206      67.938  78.585  34.920  1.00  0.00           H  
ATOM   3045  CE3 TRP   206      66.139  79.395  35.780  1.00  0.00           C  
ATOM   3046  HE3 TRP   206      65.622  79.448  34.833  1.00  0.00           H  
ATOM   3047  CD2 TRP   206      65.507  79.905  36.970  1.00  0.00           C  
ATOM   3048  C   TRP   206      62.207  82.790  34.620  1.00  0.00           C  
ATOM   3049  O   TRP   206      61.179  83.388  34.885  1.00  0.00           O  
ATOM   3050  N   GLU   207      62.495  82.463  33.379  1.00  0.00           N  
ATOM   3051  H   GLU   207      63.403  82.059  33.151  1.00  0.00           H  
ATOM   3052  CA  GLU   207      61.669  82.590  32.190  1.00  0.00           C  
ATOM   3053  HA  GLU   207      61.045  83.484  32.201  1.00  0.00           H  
ATOM   3054  CB  GLU   207      62.599  82.758  30.969  1.00  0.00           C  
ATOM   3055  HB2 GLU   207      63.360  81.979  31.005  1.00  0.00           H  
ATOM   3056  HB3 GLU   207      62.014  82.590  30.065  1.00  0.00           H  
ATOM   3057  CG  GLU   207      63.298  84.098  30.843  1.00  0.00           C  
ATOM   3058  HG2 GLU   207      62.533  84.860  30.688  1.00  0.00           H  
ATOM   3059  HG3 GLU   207      63.778  84.318  31.796  1.00  0.00           H  
ATOM   3060  CD  GLU   207      64.354  84.256  29.731  1.00  0.00           C  
ATOM   3061  OE1 GLU   207      65.467  84.775  30.099  1.00  0.00           O  
ATOM   3062  OE2 GLU   207      64.048  83.803  28.604  1.00  0.00           O  
ATOM   3063  C   GLU   207      60.665  81.464  32.136  1.00  0.00           C  
ATOM   3064  O   GLU   207      60.723  80.428  31.492  1.00  0.00           O  
ATOM   3065  N   VAL   208      59.636  81.587  33.045  1.00  0.00           N  
ATOM   3066  H   VAL   208      59.573  82.434  33.608  1.00  0.00           H  
ATOM   3067  CA  VAL   208      58.469  80.623  33.407  1.00  0.00           C  
ATOM   3068  HA  VAL   208      58.299  80.029  32.507  1.00  0.00           H  
ATOM   3069  CB  VAL   208      58.891  79.613  34.623  1.00  0.00           C  
ATOM   3070  HB  VAL   208      58.099  78.867  34.570  1.00  0.00           H  
ATOM   3071  CG1 VAL   208      60.203  78.839  34.469  1.00  0.00           C  
ATOM   3072 HG11 VAL   208      60.359  78.210  35.345  1.00  0.00           H  
ATOM   3073 HG12 VAL   208      60.155  78.214  33.578  1.00  0.00           H  
ATOM   3074 HG13 VAL   208      61.030  79.541  34.375  1.00  0.00           H  
ATOM   3075  CG2 VAL   208      58.916  80.350  36.019  1.00  0.00           C  
ATOM   3076 HG21 VAL   208      59.201  79.643  36.799  1.00  0.00           H  
ATOM   3077 HG22 VAL   208      59.638  81.165  35.989  1.00  0.00           H  
ATOM   3078 HG23 VAL   208      57.925  80.750  36.237  1.00  0.00           H  
ATOM   3079  C   VAL   208      57.167  81.284  33.658  1.00  0.00           C  
ATOM   3080  O   VAL   208      57.164  82.434  34.091  1.00  0.00           O  
ATOM   3081  N   SER   209      56.097  80.510  33.546  1.00  0.00           N  
ATOM   3082  H   SER   209      56.150  79.614  33.064  1.00  0.00           H  
ATOM   3083  CA  SER   209      54.740  80.768  34.051  1.00  0.00           C  
ATOM   3084  HA  SER   209      54.451  81.774  33.744  1.00  0.00           H  
ATOM   3085  CB  SER   209      53.853  79.646  33.497  1.00  0.00           C  
ATOM   3086  HB2 SER   209      53.885  79.642  32.408  1.00  0.00           H  
ATOM   3087  HB3 SER   209      54.216  78.675  33.831  1.00  0.00           H  
ATOM   3088  OG  SER   209      52.531  79.857  33.948  1.00  0.00           O  
ATOM   3089  HG  SER   209      51.923  79.249  33.477  1.00  0.00           H  
ATOM   3090  C   SER   209      54.634  80.690  35.592  1.00  0.00           C  
ATOM   3091  O   SER   209      55.184  79.837  36.230  1.00  0.00           O  
ATOM   3092  N   THR   210      53.848  81.598  36.263  1.00  0.00           N  
ATOM   3093  H   THR   210      53.448  82.424  35.820  1.00  0.00           H  
ATOM   3094  CA  THR   210      53.507  81.470  37.685  1.00  0.00           C  
ATOM   3095  HA  THR   210      54.470  81.490  38.195  1.00  0.00           H  
ATOM   3096  CB  THR   210      52.653  82.661  38.247  1.00  0.00           C  
ATOM   3097  HB  THR   210      52.408  82.391  39.274  1.00  0.00           H  
ATOM   3098  CG2 THR   210      53.445  83.929  38.220  1.00  0.00           C  
ATOM   3099 HG21 THR   210      52.837  84.745  38.612  1.00  0.00           H  
ATOM   3100 HG22 THR   210      54.337  83.813  38.834  1.00  0.00           H  
ATOM   3101 HG23 THR   210      53.736  84.154  37.194  1.00  0.00           H  
ATOM   3102  OG1 THR   210      51.371  82.853  37.560  1.00  0.00           O  
ATOM   3103  HG1 THR   210      50.895  83.609  37.962  1.00  0.00           H  
ATOM   3104  C   THR   210      52.789  80.144  37.993  1.00  0.00           C  
ATOM   3105  O   THR   210      52.889  79.731  39.122  1.00  0.00           O  
ATOM   3106  N   GLU   211      51.993  79.561  37.059  1.00  0.00           N  
ATOM   3107  H   GLU   211      51.691  80.058  36.221  1.00  0.00           H  
ATOM   3108  CA  GLU   211      51.472  78.188  37.115  1.00  0.00           C  
ATOM   3109  HA  GLU   211      50.991  78.039  38.081  1.00  0.00           H  
ATOM   3110  CB  GLU   211      50.458  78.020  35.959  1.00  0.00           C  
ATOM   3111  HB2 GLU   211      49.906  78.953  35.842  1.00  0.00           H  
ATOM   3112  HB3 GLU   211      51.009  77.858  35.032  1.00  0.00           H  
ATOM   3113  CG  GLU   211      49.460  76.885  36.134  1.00  0.00           C  
ATOM   3114  HG2 GLU   211      48.946  76.757  35.182  1.00  0.00           H  
ATOM   3115  HG3 GLU   211      50.035  75.975  36.309  1.00  0.00           H  
ATOM   3116  CD  GLU   211      48.414  76.952  37.193  1.00  0.00           C  
ATOM   3117  OE1 GLU   211      48.156  75.950  37.927  1.00  0.00           O  
ATOM   3118  OE2 GLU   211      48.050  78.095  37.592  1.00  0.00           O  
ATOM   3119  C   GLU   211      52.572  77.113  37.047  1.00  0.00           C  
ATOM   3120  O   GLU   211      52.415  76.015  37.568  1.00  0.00           O  
ATOM   3121  N   GLU   212      53.719  77.407  36.351  1.00  0.00           N  
ATOM   3122  H   GLU   212      53.820  78.252  35.789  1.00  0.00           H  
ATOM   3123  CA  GLU   212      54.957  76.525  36.330  1.00  0.00           C  
ATOM   3124  HA  GLU   212      54.627  75.486  36.332  1.00  0.00           H  
ATOM   3125  CB  GLU   212      55.807  76.620  35.012  1.00  0.00           C  
ATOM   3126  HB2 GLU   212      55.191  76.290  34.175  1.00  0.00           H  
ATOM   3127  HB3 GLU   212      56.055  77.667  34.832  1.00  0.00           H  
ATOM   3128  CG  GLU   212      57.082  75.819  35.015  1.00  0.00           C  
ATOM   3129  HG2 GLU   212      57.593  75.980  34.066  1.00  0.00           H  
ATOM   3130  HG3 GLU   212      57.731  76.209  35.798  1.00  0.00           H  
ATOM   3131  CD  GLU   212      56.914  74.290  35.231  1.00  0.00           C  
ATOM   3132  OE1 GLU   212      55.763  73.808  35.048  1.00  0.00           O  
ATOM   3133  OE2 GLU   212      57.923  73.592  35.575  1.00  0.00           O  
ATOM   3134  C   GLU   212      55.795  76.818  37.620  1.00  0.00           C  
ATOM   3135  O   GLU   212      56.180  75.898  38.287  1.00  0.00           O  
ATOM   3136  N   ALA   213      55.991  78.056  38.101  1.00  0.00           N  
ATOM   3137  H   ALA   213      55.768  78.893  37.564  1.00  0.00           H  
ATOM   3138  CA  ALA   213      56.531  78.345  39.405  1.00  0.00           C  
ATOM   3139  HA  ALA   213      57.537  77.927  39.415  1.00  0.00           H  
ATOM   3140  CB  ALA   213      56.537  79.876  39.619  1.00  0.00           C  
ATOM   3141  HB1 ALA   213      56.944  80.104  40.604  1.00  0.00           H  
ATOM   3142  HB2 ALA   213      57.153  80.347  38.853  1.00  0.00           H  
ATOM   3143  HB3 ALA   213      55.518  80.258  39.550  1.00  0.00           H  
ATOM   3144  C   ALA   213      55.769  77.662  40.595  1.00  0.00           C  
ATOM   3145  O   ALA   213      56.330  77.452  41.665  1.00  0.00           O  
ATOM   3146  N   PHE   214      54.504  77.364  40.438  1.00  0.00           N  
ATOM   3147  H   PHE   214      53.990  77.566  39.580  1.00  0.00           H  
ATOM   3148  CA  PHE   214      53.699  76.718  41.459  1.00  0.00           C  
ATOM   3149  HA  PHE   214      53.856  77.285  42.377  1.00  0.00           H  
ATOM   3150  CB  PHE   214      52.176  76.626  40.980  1.00  0.00           C  
ATOM   3151  HB2 PHE   214      51.817  77.619  40.708  1.00  0.00           H  
ATOM   3152  HB3 PHE   214      52.111  76.008  40.085  1.00  0.00           H  
ATOM   3153  CG  PHE   214      51.290  76.042  42.071  1.00  0.00           C  
ATOM   3154  CD1 PHE   214      50.812  74.717  42.157  1.00  0.00           C  
ATOM   3155  HD1 PHE   214      51.127  73.988  41.425  1.00  0.00           H  
ATOM   3156  CE1 PHE   214      49.930  74.334  43.186  1.00  0.00           C  
ATOM   3157  HE1 PHE   214      49.626  73.300  43.253  1.00  0.00           H  
ATOM   3158  CZ  PHE   214      49.437  75.241  44.118  1.00  0.00           C  
ATOM   3159  HZ  PHE   214      48.771  74.934  44.912  1.00  0.00           H  
ATOM   3160  CE2 PHE   214      49.852  76.579  43.973  1.00  0.00           C  
ATOM   3161  HE2 PHE   214      49.495  77.323  44.670  1.00  0.00           H  
ATOM   3162  CD2 PHE   214      50.689  76.950  42.978  1.00  0.00           C  
ATOM   3163  HD2 PHE   214      50.914  78.001  42.867  1.00  0.00           H  
ATOM   3164  C   PHE   214      54.074  75.185  41.555  1.00  0.00           C  
ATOM   3165  O   PHE   214      54.115  74.594  42.639  1.00  0.00           O  
ATOM   3166  N   ASP   215      54.420  74.584  40.416  1.00  0.00           N  
ATOM   3167  H   ASP   215      54.377  75.061  39.516  1.00  0.00           H  
ATOM   3168  CA  ASP   215      54.898  73.197  40.299  1.00  0.00           C  
ATOM   3169  HA  ASP   215      54.298  72.482  40.864  1.00  0.00           H  
ATOM   3170  CB  ASP   215      54.816  72.803  38.722  1.00  0.00           C  
ATOM   3171  HB2 ASP   215      54.053  73.405  38.229  1.00  0.00           H  
ATOM   3172  HB3 ASP   215      55.764  73.031  38.234  1.00  0.00           H  
ATOM   3173  CG  ASP   215      54.487  71.293  38.556  1.00  0.00           C  
ATOM   3174  OD1 ASP   215      54.413  70.574  39.571  1.00  0.00           O  
ATOM   3175  OD2 ASP   215      54.313  70.813  37.410  1.00  0.00           O  
ATOM   3176  C   ASP   215      56.345  73.141  40.869  1.00  0.00           C  
ATOM   3177  O   ASP   215      56.659  72.251  41.618  1.00  0.00           O  
ATOM   3178  N   ARG   216      57.192  74.100  40.506  1.00  0.00           N  
ATOM   3179  H   ARG   216      56.897  74.840  39.867  1.00  0.00           H  
ATOM   3180  CA  ARG   216      58.590  74.271  40.913  1.00  0.00           C  
ATOM   3181  HA  ARG   216      59.173  73.426  40.547  1.00  0.00           H  
ATOM   3182  CB  ARG   216      59.160  75.572  40.307  1.00  0.00           C  
ATOM   3183  HB2 ARG   216      58.571  76.422  40.651  1.00  0.00           H  
ATOM   3184  HB3 ARG   216      60.179  75.725  40.664  1.00  0.00           H  
ATOM   3185  CG  ARG   216      59.154  75.528  38.735  1.00  0.00           C  
ATOM   3186  HG2 ARG   216      58.233  75.085  38.357  1.00  0.00           H  
ATOM   3187  HG3 ARG   216      59.223  76.531  38.314  1.00  0.00           H  
ATOM   3188  CD  ARG   216      60.364  74.688  38.356  1.00  0.00           C  
ATOM   3189  HD2 ARG   216      61.282  75.190  38.662  1.00  0.00           H  
ATOM   3190  HD3 ARG   216      60.336  73.730  38.874  1.00  0.00           H  
ATOM   3191  NE  ARG   216      60.356  74.480  36.889  1.00  0.00           N  
ATOM   3192  HE  ARG   216      59.469  74.107  36.552  1.00  0.00           H  
ATOM   3193  CZ  ARG   216      61.179  74.655  35.968  1.00  0.00           C  
ATOM   3194  NH1 ARG   216      62.370  75.066  36.247  1.00  0.00           N  
ATOM   3195 HH11 ARG   216      62.634  75.246  37.215  1.00  0.00           H  
ATOM   3196 HH12 ARG   216      63.048  75.210  35.498  1.00  0.00           H  
ATOM   3197  NH2 ARG   216      60.840  74.552  34.705  1.00  0.00           N  
ATOM   3198 HH21 ARG   216      59.878  74.324  34.452  1.00  0.00           H  
ATOM   3199 HH22 ARG   216      61.537  74.701  33.976  1.00  0.00           H  
ATOM   3200  C   ARG   216      58.686  74.324  42.492  1.00  0.00           C  
ATOM   3201  O   ARG   216      59.529  73.627  43.135  1.00  0.00           O  
ATOM   3202  N   ILE   217      57.845  75.127  43.085  1.00  0.00           N  
ATOM   3203  H   ILE   217      57.160  75.727  42.625  1.00  0.00           H  
ATOM   3204  CA  ILE   217      57.883  75.183  44.603  1.00  0.00           C  
ATOM   3205  HA  ILE   217      58.891  74.965  44.957  1.00  0.00           H  
ATOM   3206  CB  ILE   217      57.536  76.615  45.040  1.00  0.00           C  
ATOM   3207  HB  ILE   217      56.502  76.732  44.717  1.00  0.00           H  
ATOM   3208  CG2 ILE   217      57.658  76.816  46.589  1.00  0.00           C  
ATOM   3209 HG21 ILE   217      57.402  77.844  46.844  1.00  0.00           H  
ATOM   3210 HG22 ILE   217      56.975  76.135  47.100  1.00  0.00           H  
ATOM   3211 HG23 ILE   217      58.680  76.607  46.904  1.00  0.00           H  
ATOM   3212  CG1 ILE   217      58.416  77.732  44.350  1.00  0.00           C  
ATOM   3213 HG12 ILE   217      58.372  77.574  43.272  1.00  0.00           H  
ATOM   3214 HG13 ILE   217      57.950  78.696  44.550  1.00  0.00           H  
ATOM   3215  CD1 ILE   217      59.884  77.831  44.749  1.00  0.00           C  
ATOM   3216 HD11 ILE   217      60.358  78.641  44.195  1.00  0.00           H  
ATOM   3217 HD12 ILE   217      59.957  78.031  45.819  1.00  0.00           H  
ATOM   3218 HD13 ILE   217      60.387  76.891  44.521  1.00  0.00           H  
ATOM   3219  C   ILE   217      57.078  74.060  45.284  1.00  0.00           C  
ATOM   3220  O   ILE   217      57.556  73.510  46.245  1.00  0.00           O  
ATOM   3221  N   THR   218      55.910  73.585  44.765  1.00  0.00           N  
ATOM   3222  H   THR   218      55.441  73.982  43.952  1.00  0.00           H  
ATOM   3223  CA  THR   218      55.216  72.418  45.371  1.00  0.00           C  
ATOM   3224  HA  THR   218      55.127  72.703  46.420  1.00  0.00           H  
ATOM   3225  CB  THR   218      53.825  72.155  44.742  1.00  0.00           C  
ATOM   3226  HB  THR   218      53.573  71.162  45.116  1.00  0.00           H  
ATOM   3227  CG2 THR   218      52.797  73.247  45.173  1.00  0.00           C  
ATOM   3228 HG21 THR   218      51.829  73.038  44.717  1.00  0.00           H  
ATOM   3229 HG22 THR   218      52.694  73.243  46.259  1.00  0.00           H  
ATOM   3230 HG23 THR   218      53.148  74.227  44.847  1.00  0.00           H  
ATOM   3231  OG1 THR   218      53.788  72.111  43.282  1.00  0.00           O  
ATOM   3232  HG1 THR   218      53.919  73.013  42.925  1.00  0.00           H  
ATOM   3233  C   THR   218      56.005  71.083  45.240  1.00  0.00           C  
ATOM   3234  O   THR   218      56.212  70.439  46.258  1.00  0.00           O  
ATOM   3235  N   ALA   219      56.725  70.837  44.073  1.00  0.00           N  
ATOM   3236  H   ALA   219      56.551  71.310  43.187  1.00  0.00           H  
ATOM   3237  CA  ALA   219      57.830  69.840  44.029  1.00  0.00           C  
ATOM   3238  HA  ALA   219      57.418  68.839  44.173  1.00  0.00           H  
ATOM   3239  CB  ALA   219      58.497  69.978  42.683  1.00  0.00           C  
ATOM   3240  HB1 ALA   219      59.316  69.264  42.607  1.00  0.00           H  
ATOM   3241  HB2 ALA   219      57.770  69.782  41.895  1.00  0.00           H  
ATOM   3242  HB3 ALA   219      58.887  70.990  42.573  1.00  0.00           H  
ATOM   3243  C   ALA   219      58.846  70.037  45.147  1.00  0.00           C  
ATOM   3244  O   ALA   219      59.409  69.037  45.502  1.00  0.00           O  
ATOM   3245  N   ARG   220      59.176  71.237  45.757  1.00  0.00           N  
ATOM   3246  H   ARG   220      58.784  72.142  45.499  1.00  0.00           H  
ATOM   3247  CA  ARG   220      60.167  71.276  46.872  1.00  0.00           C  
ATOM   3248  HA  ARG   220      60.895  70.550  46.510  1.00  0.00           H  
ATOM   3249  CB  ARG   220      60.662  72.758  47.128  1.00  0.00           C  
ATOM   3250  HB2 ARG   220      59.806  73.430  47.082  1.00  0.00           H  
ATOM   3251  HB3 ARG   220      61.068  72.827  48.137  1.00  0.00           H  
ATOM   3252  CG  ARG   220      61.742  73.239  46.111  1.00  0.00           C  
ATOM   3253  HG2 ARG   220      62.457  72.438  45.917  1.00  0.00           H  
ATOM   3254  HG3 ARG   220      61.275  73.488  45.159  1.00  0.00           H  
ATOM   3255  CD  ARG   220      62.479  74.483  46.686  1.00  0.00           C  
ATOM   3256  HD2 ARG   220      61.737  75.172  47.091  1.00  0.00           H  
ATOM   3257  HD3 ARG   220      63.106  74.163  47.518  1.00  0.00           H  
ATOM   3258  NE  ARG   220      63.340  75.231  45.690  1.00  0.00           N  
ATOM   3259  HE  ARG   220      63.474  74.784  44.784  1.00  0.00           H  
ATOM   3260  CZ  ARG   220      63.966  76.453  45.873  1.00  0.00           C  
ATOM   3261  NH1 ARG   220      64.428  77.063  44.867  1.00  0.00           N  
ATOM   3262 HH11 ARG   220      64.337  76.654  43.936  1.00  0.00           H  
ATOM   3263 HH12 ARG   220      64.891  77.964  44.986  1.00  0.00           H  
ATOM   3264  NH2 ARG   220      63.996  77.041  47.043  1.00  0.00           N  
ATOM   3265 HH21 ARG   220      63.552  76.599  47.847  1.00  0.00           H  
ATOM   3266 HH22 ARG   220      64.464  77.941  47.149  1.00  0.00           H  
ATOM   3267  C   ARG   220      59.697  70.902  48.252  1.00  0.00           C  
ATOM   3268  O   ARG   220      60.467  70.457  49.026  1.00  0.00           O  
ATOM   3269  N   VAL   221      58.385  70.739  48.447  1.00  0.00           N  
ATOM   3270  H   VAL   221      57.672  70.792  47.720  1.00  0.00           H  
ATOM   3271  CA  VAL   221      57.878  70.458  49.824  1.00  0.00           C  
ATOM   3272  HA  VAL   221      58.644  70.626  50.581  1.00  0.00           H  
ATOM   3273  CB  VAL   221      56.734  71.420  50.169  1.00  0.00           C  
ATOM   3274  HB  VAL   221      57.333  72.257  50.530  1.00  0.00           H  
ATOM   3275  CG1 VAL   221      55.877  71.938  49.007  1.00  0.00           C  
ATOM   3276 HG11 VAL   221      55.107  72.607  49.392  1.00  0.00           H  
ATOM   3277 HG12 VAL   221      56.507  72.478  48.301  1.00  0.00           H  
ATOM   3278 HG13 VAL   221      55.404  71.096  48.501  1.00  0.00           H  
ATOM   3279  CG2 VAL   221      55.754  70.926  51.318  1.00  0.00           C  
ATOM   3280 HG21 VAL   221      54.983  71.678  51.487  1.00  0.00           H  
ATOM   3281 HG22 VAL   221      55.289  69.988  51.021  1.00  0.00           H  
ATOM   3282 HG23 VAL   221      56.320  70.775  52.237  1.00  0.00           H  
ATOM   3283  C   VAL   221      57.487  69.019  49.877  1.00  0.00           C  
ATOM   3284  O   VAL   221      56.717  68.593  48.989  1.00  0.00           O  
ATOM   3285  N   PRO   222      57.949  68.269  50.895  1.00  0.00           N  
ATOM   3286  CD  PRO   222      58.895  68.586  51.983  1.00  0.00           C  
ATOM   3287  HD2 PRO   222      58.398  69.181  52.749  1.00  0.00           H  
ATOM   3288  HD3 PRO   222      59.718  69.189  51.597  1.00  0.00           H  
ATOM   3289  CG  PRO   222      59.435  67.296  52.592  1.00  0.00           C  
ATOM   3290  HG2 PRO   222      59.558  67.368  53.673  1.00  0.00           H  
ATOM   3291  HG3 PRO   222      60.405  67.019  52.181  1.00  0.00           H  
ATOM   3292  CB  PRO   222      58.328  66.302  52.197  1.00  0.00           C  
ATOM   3293  HB2 PRO   222      57.571  66.227  52.978  1.00  0.00           H  
ATOM   3294  HB3 PRO   222      58.734  65.302  52.047  1.00  0.00           H  
ATOM   3295  CA  PRO   222      57.748  66.837  50.939  1.00  0.00           C  
ATOM   3296  HA  PRO   222      58.290  66.362  50.122  1.00  0.00           H  
ATOM   3297  C   PRO   222      56.284  66.424  50.640  1.00  0.00           C  
ATOM   3298  O   PRO   222      56.122  65.439  49.899  1.00  0.00           O  
ATOM   3299  N   ILE   223      55.213  67.019  51.214  1.00  0.00           N  
ATOM   3300  H   ILE   223      55.299  67.830  51.829  1.00  0.00           H  
ATOM   3301  CA  ILE   223      53.850  66.588  51.030  1.00  0.00           C  
ATOM   3302  HA  ILE   223      53.956  65.504  50.985  1.00  0.00           H  
ATOM   3303  CB  ILE   223      52.930  66.997  52.200  1.00  0.00           C  
ATOM   3304  HB  ILE   223      51.942  66.635  51.916  1.00  0.00           H  
ATOM   3305  CG2 ILE   223      53.343  66.303  53.527  1.00  0.00           C  
ATOM   3306 HG21 ILE   223      52.671  66.617  54.326  1.00  0.00           H  
ATOM   3307 HG22 ILE   223      53.281  65.221  53.406  1.00  0.00           H  
ATOM   3308 HG23 ILE   223      54.366  66.582  53.781  1.00  0.00           H  
ATOM   3309  CG1 ILE   223      52.757  68.511  52.382  1.00  0.00           C  
ATOM   3310 HG12 ILE   223      53.690  68.921  52.768  1.00  0.00           H  
ATOM   3311 HG13 ILE   223      52.593  68.960  51.402  1.00  0.00           H  
ATOM   3312  CD1 ILE   223      51.611  68.944  53.315  1.00  0.00           C  
ATOM   3313 HD11 ILE   223      51.579  70.032  53.371  1.00  0.00           H  
ATOM   3314 HD12 ILE   223      50.664  68.573  52.925  1.00  0.00           H  
ATOM   3315 HD13 ILE   223      51.778  68.535  54.312  1.00  0.00           H  
ATOM   3316  C   ILE   223      53.153  67.068  49.668  1.00  0.00           C  
ATOM   3317  O   ILE   223      51.921  66.984  49.421  1.00  0.00           O  
ATOM   3318  N   GLY   224      53.982  67.622  48.723  1.00  0.00           N  
ATOM   3319  H   GLY   224      54.948  67.852  48.957  1.00  0.00           H  
ATOM   3320  CA  GLY   224      53.671  67.975  47.274  1.00  0.00           C  
ATOM   3321  HA2 GLY   224      54.572  68.372  46.807  1.00  0.00           H  
ATOM   3322  HA3 GLY   224      53.408  67.063  46.737  1.00  0.00           H  
ATOM   3323  C   GLY   224      52.532  68.997  47.111  1.00  0.00           C  
ATOM   3324  O   GLY   224      51.999  69.183  46.006  1.00  0.00           O  
ATOM   3325  N   ARG   225      52.201  69.696  48.219  1.00  0.00           N  
ATOM   3326  H   ARG   225      52.581  69.478  49.140  1.00  0.00           H  
ATOM   3327  CA  ARG   225      51.274  70.831  48.231  1.00  0.00           C  
ATOM   3328  HA  ARG   225      51.412  71.378  47.298  1.00  0.00           H  
ATOM   3329  CB  ARG   225      49.832  70.213  48.386  1.00  0.00           C  
ATOM   3330  HB2 ARG   225      49.077  70.950  48.112  1.00  0.00           H  
ATOM   3331  HB3 ARG   225      49.711  69.368  47.708  1.00  0.00           H  
ATOM   3332  CG  ARG   225      49.625  69.749  49.874  1.00  0.00           C  
ATOM   3333  HG2 ARG   225      50.025  68.745  50.007  1.00  0.00           H  
ATOM   3334  HG3 ARG   225      50.179  70.406  50.546  1.00  0.00           H  
ATOM   3335  CD  ARG   225      48.154  69.767  50.239  1.00  0.00           C  
ATOM   3336  HD2 ARG   225      47.789  70.793  50.297  1.00  0.00           H  
ATOM   3337  HD3 ARG   225      47.567  69.263  49.471  1.00  0.00           H  
ATOM   3338  NE  ARG   225      47.989  69.088  51.542  1.00  0.00           N  
ATOM   3339  HE  ARG   225      48.005  68.068  51.536  1.00  0.00           H  
ATOM   3340  CZ  ARG   225      47.828  69.668  52.691  1.00  0.00           C  
ATOM   3341  NH1 ARG   225      47.841  70.888  52.900  1.00  0.00           N  
ATOM   3342 HH11 ARG   225      47.989  71.535  52.128  1.00  0.00           H  
ATOM   3343 HH12 ARG   225      47.702  71.244  53.845  1.00  0.00           H  
ATOM   3344  NH2 ARG   225      47.702  68.974  53.776  1.00  0.00           N  
ATOM   3345 HH21 ARG   225      47.731  67.956  53.737  1.00  0.00           H  
ATOM   3346 HH22 ARG   225      47.575  69.446  54.671  1.00  0.00           H  
ATOM   3347  C   ARG   225      51.529  71.899  49.231  1.00  0.00           C  
ATOM   3348  O   ARG   225      52.323  71.630  50.147  1.00  0.00           O  
ATOM   3349  N   TYR   226      50.891  73.051  49.136  1.00  0.00           N  
ATOM   3350  H   TYR   226      50.308  73.300  48.337  1.00  0.00           H  
ATOM   3351  CA  TYR   226      50.952  74.080  50.151  1.00  0.00           C  
ATOM   3352  HA  TYR   226      51.971  74.105  50.538  1.00  0.00           H  
ATOM   3353  CB  TYR   226      50.733  75.528  49.597  1.00  0.00           C  
ATOM   3354  HB2 TYR   226      49.768  75.554  49.095  1.00  0.00           H  
ATOM   3355  HB3 TYR   226      50.669  76.207  50.448  1.00  0.00           H  
ATOM   3356  CG  TYR   226      51.765  76.074  48.648  1.00  0.00           C  
ATOM   3357  CD1 TYR   226      52.974  76.545  49.159  1.00  0.00           C  
ATOM   3358  HD1 TYR   226      53.120  76.612  50.227  1.00  0.00           H  
ATOM   3359  CE1 TYR   226      54.008  76.933  48.275  1.00  0.00           C  
ATOM   3360  HE1 TYR   226      54.974  77.204  48.674  1.00  0.00           H  
ATOM   3361  CZ  TYR   226      53.798  76.972  46.879  1.00  0.00           C  
ATOM   3362  OH  TYR   226      54.686  77.473  46.029  1.00  0.00           O  
ATOM   3363  HH  TYR   226      54.341  77.400  45.115  1.00  0.00           H  
ATOM   3364  CE2 TYR   226      52.506  76.470  46.385  1.00  0.00           C  
ATOM   3365  HE2 TYR   226      52.319  76.490  45.321  1.00  0.00           H  
ATOM   3366  CD2 TYR   226      51.498  75.966  47.235  1.00  0.00           C  
ATOM   3367  HD2 TYR   226      50.589  75.527  46.854  1.00  0.00           H  
ATOM   3368  C   TYR   226      49.999  73.721  51.313  1.00  0.00           C  
ATOM   3369  O   TYR   226      48.906  73.082  51.143  1.00  0.00           O  
ATOM   3370  N   VAL   227      50.371  74.235  52.532  1.00  0.00           N  
ATOM   3371  H   VAL   227      51.236  74.768  52.623  1.00  0.00           H  
ATOM   3372  CA  VAL   227      49.685  74.138  53.799  1.00  0.00           C  
ATOM   3373  HA  VAL   227      49.210  73.166  53.933  1.00  0.00           H  
ATOM   3374  CB  VAL   227      50.721  74.190  54.979  1.00  0.00           C  
ATOM   3375  HB  VAL   227      51.155  75.189  54.939  1.00  0.00           H  
ATOM   3376  CG1 VAL   227      50.166  73.978  56.378  1.00  0.00           C  
ATOM   3377 HG11 VAL   227      50.978  74.037  57.104  1.00  0.00           H  
ATOM   3378 HG12 VAL   227      49.427  74.748  56.596  1.00  0.00           H  
ATOM   3379 HG13 VAL   227      49.696  72.996  56.438  1.00  0.00           H  
ATOM   3380  CG2 VAL   227      51.657  72.987  54.776  1.00  0.00           C  
ATOM   3381 HG21 VAL   227      52.403  72.970  55.570  1.00  0.00           H  
ATOM   3382 HG22 VAL   227      51.076  72.066  54.803  1.00  0.00           H  
ATOM   3383 HG23 VAL   227      52.156  73.073  53.811  1.00  0.00           H  
ATOM   3384  C   VAL   227      48.492  75.106  53.837  1.00  0.00           C  
ATOM   3385  O   VAL   227      48.489  76.205  53.219  1.00  0.00           O  
ATOM   3386  N   GLN   228      47.368  74.693  54.409  1.00  0.00           N  
ATOM   3387  H   GLN   228      47.224  73.715  54.662  1.00  0.00           H  
ATOM   3388  CA  GLN   228      46.233  75.516  54.744  1.00  0.00           C  
ATOM   3389  HA  GLN   228      46.046  76.176  53.896  1.00  0.00           H  
ATOM   3390  CB  GLN   228      44.937  74.710  54.909  1.00  0.00           C  
ATOM   3391  HB2 GLN   228      45.131  73.863  55.568  1.00  0.00           H  
ATOM   3392  HB3 GLN   228      44.193  75.336  55.403  1.00  0.00           H  
ATOM   3393  CG  GLN   228      44.335  74.177  53.573  1.00  0.00           C  
ATOM   3394  HG2 GLN   228      43.822  75.001  53.076  1.00  0.00           H  
ATOM   3395  HG3 GLN   228      45.157  73.875  52.924  1.00  0.00           H  
ATOM   3396  CD  GLN   228      43.363  73.011  53.685  1.00  0.00           C  
ATOM   3397  OE1 GLN   228      43.686  72.009  54.325  1.00  0.00           O  
ATOM   3398  NE2 GLN   228      42.159  73.122  53.171  1.00  0.00           N  
ATOM   3399 HE21 GLN   228      41.904  73.956  52.644  1.00  0.00           H  
ATOM   3400 HE22 GLN   228      41.478  72.372  53.300  1.00  0.00           H  
ATOM   3401  C   GLN   228      46.536  76.383  55.925  1.00  0.00           C  
ATOM   3402  O   GLN   228      47.048  75.881  56.917  1.00  0.00           O  
ATOM   3403  N   PRO   229      46.073  77.633  56.058  1.00  0.00           N  
ATOM   3404  CD  PRO   229      45.128  78.282  55.092  1.00  0.00           C  
ATOM   3405  HD2 PRO   229      44.336  77.605  54.771  1.00  0.00           H  
ATOM   3406  HD3 PRO   229      45.633  78.630  54.192  1.00  0.00           H  
ATOM   3407  CG  PRO   229      44.603  79.423  55.930  1.00  0.00           C  
ATOM   3408  HG2 PRO   229      43.663  79.136  56.402  1.00  0.00           H  
ATOM   3409  HG3 PRO   229      44.393  80.285  55.299  1.00  0.00           H  
ATOM   3410  CB  PRO   229      45.678  79.810  57.046  1.00  0.00           C  
ATOM   3411  HB2 PRO   229      45.257  80.332  57.905  1.00  0.00           H  
ATOM   3412  HB3 PRO   229      46.500  80.421  56.674  1.00  0.00           H  
ATOM   3413  CA  PRO   229      46.067  78.349  57.333  1.00  0.00           C  
ATOM   3414  HA  PRO   229      47.060  78.378  57.780  1.00  0.00           H  
ATOM   3415  C   PRO   229      45.311  77.607  58.457  1.00  0.00           C  
ATOM   3416  O   PRO   229      45.728  77.609  59.603  1.00  0.00           O  
ATOM   3417  N   SER   230      44.263  76.867  58.093  1.00  0.00           N  
ATOM   3418  H   SER   230      43.956  76.834  57.120  1.00  0.00           H  
ATOM   3419  CA  SER   230      43.451  76.057  58.925  1.00  0.00           C  
ATOM   3420  HA  SER   230      43.123  76.778  59.673  1.00  0.00           H  
ATOM   3421  CB  SER   230      42.222  75.438  58.252  1.00  0.00           C  
ATOM   3422  HB2 SER   230      42.531  74.721  57.492  1.00  0.00           H  
ATOM   3423  HB3 SER   230      41.630  74.890  58.984  1.00  0.00           H  
ATOM   3424  OG  SER   230      41.458  76.446  57.677  1.00  0.00           O  
ATOM   3425  HG  SER   230      41.110  77.033  58.379  1.00  0.00           H  
ATOM   3426  C   SER   230      44.203  74.909  59.537  1.00  0.00           C  
ATOM   3427  O   SER   230      43.814  74.423  60.637  1.00  0.00           O  
ATOM   3428  N   GLU   231      45.275  74.408  58.864  1.00  0.00           N  
ATOM   3429  H   GLU   231      45.632  74.739  57.969  1.00  0.00           H  
ATOM   3430  CA  GLU   231      46.021  73.239  59.499  1.00  0.00           C  
ATOM   3431  HA  GLU   231      45.302  72.571  59.973  1.00  0.00           H  
ATOM   3432  CB  GLU   231      46.797  72.420  58.432  1.00  0.00           C  
ATOM   3433  HB2 GLU   231      47.475  73.075  57.883  1.00  0.00           H  
ATOM   3434  HB3 GLU   231      47.411  71.664  58.921  1.00  0.00           H  
ATOM   3435  CG  GLU   231      45.787  71.718  57.415  1.00  0.00           C  
ATOM   3436  HG2 GLU   231      45.352  70.847  57.905  1.00  0.00           H  
ATOM   3437  HG3 GLU   231      44.970  72.408  57.206  1.00  0.00           H  
ATOM   3438  CD  GLU   231      46.401  71.272  56.083  1.00  0.00           C  
ATOM   3439  OE1 GLU   231      45.977  70.193  55.562  1.00  0.00           O  
ATOM   3440  OE2 GLU   231      47.164  72.002  55.421  1.00  0.00           O  
ATOM   3441  C   GLU   231      46.999  73.799  60.528  1.00  0.00           C  
ATOM   3442  O   GLU   231      47.332  73.147  61.485  1.00  0.00           O  
ATOM   3443  N   VAL   232      47.493  75.021  60.301  1.00  0.00           N  
ATOM   3444  H   VAL   232      47.399  75.490  59.400  1.00  0.00           H  
ATOM   3445  CA  VAL   232      48.218  75.829  61.300  1.00  0.00           C  
ATOM   3446  HA  VAL   232      48.935  75.111  61.695  1.00  0.00           H  
ATOM   3447  CB  VAL   232      48.941  77.004  60.687  1.00  0.00           C  
ATOM   3448  HB  VAL   232      48.252  77.773  60.336  1.00  0.00           H  
ATOM   3449  CG1 VAL   232      49.827  77.660  61.796  1.00  0.00           C  
ATOM   3450 HG11 VAL   232      50.361  78.513  61.377  1.00  0.00           H  
ATOM   3451 HG12 VAL   232      49.194  77.996  62.617  1.00  0.00           H  
ATOM   3452 HG13 VAL   232      50.545  76.928  62.167  1.00  0.00           H  
ATOM   3453  CG2 VAL   232      49.706  76.552  59.423  1.00  0.00           C  
ATOM   3454 HG21 VAL   232      50.225  77.407  58.987  1.00  0.00           H  
ATOM   3455 HG22 VAL   232      50.432  75.786  59.692  1.00  0.00           H  
ATOM   3456 HG23 VAL   232      49.002  76.146  58.697  1.00  0.00           H  
ATOM   3457  C   VAL   232      47.379  76.326  62.515  1.00  0.00           C  
ATOM   3458  O   VAL   232      47.707  76.136  63.699  1.00  0.00           O  
ATOM   3459  N   ALA   233      46.126  76.722  62.195  1.00  0.00           N  
ATOM   3460  H   ALA   233      45.785  76.758  61.234  1.00  0.00           H  
ATOM   3461  CA  ALA   233      45.136  77.138  63.180  1.00  0.00           C  
ATOM   3462  HA  ALA   233      45.684  77.776  63.874  1.00  0.00           H  
ATOM   3463  CB  ALA   233      43.965  77.904  62.464  1.00  0.00           C  
ATOM   3464  HB1 ALA   233      43.226  78.213  63.204  1.00  0.00           H  
ATOM   3465  HB2 ALA   233      44.361  78.783  61.958  1.00  0.00           H  
ATOM   3466  HB3 ALA   233      43.493  77.246  61.734  1.00  0.00           H  
ATOM   3467  C   ALA   233      44.524  75.998  64.028  1.00  0.00           C  
ATOM   3468  O   ALA   233      43.993  76.266  65.099  1.00  0.00           O  
ATOM   3469  N   GLU   234      44.588  74.713  63.579  1.00  0.00           N  
ATOM   3470  H   GLU   234      44.795  74.462  62.612  1.00  0.00           H  
ATOM   3471  CA  GLU   234      44.364  73.583  64.445  1.00  0.00           C  
ATOM   3472  HA  GLU   234      43.443  73.786  64.992  1.00  0.00           H  
ATOM   3473  CB  GLU   234      44.146  72.293  63.633  1.00  0.00           C  
ATOM   3474  HB2 GLU   234      43.390  72.472  62.868  1.00  0.00           H  
ATOM   3475  HB3 GLU   234      45.069  72.033  63.114  1.00  0.00           H  
ATOM   3476  CG  GLU   234      43.707  71.103  64.517  1.00  0.00           C  
ATOM   3477  HG2 GLU   234      44.122  70.192  64.085  1.00  0.00           H  
ATOM   3478  HG3 GLU   234      44.163  71.227  65.498  1.00  0.00           H  
ATOM   3479  CD  GLU   234      42.258  70.896  64.710  1.00  0.00           C  
ATOM   3480  OE1 GLU   234      41.923  70.593  65.873  1.00  0.00           O  
ATOM   3481  OE2 GLU   234      41.443  70.981  63.784  1.00  0.00           O  
ATOM   3482  C   GLU   234      45.439  73.424  65.518  1.00  0.00           C  
ATOM   3483  O   GLU   234      45.120  73.274  66.675  1.00  0.00           O  
ATOM   3484  N   MET   235      46.730  73.606  65.178  1.00  0.00           N  
ATOM   3485  H   MET   235      47.062  73.940  64.273  1.00  0.00           H  
ATOM   3486  CA  MET   235      47.775  73.305  66.174  1.00  0.00           C  
ATOM   3487  HA  MET   235      47.533  72.339  66.618  1.00  0.00           H  
ATOM   3488  CB  MET   235      49.192  73.237  65.507  1.00  0.00           C  
ATOM   3489  HB2 MET   235      49.153  72.557  64.657  1.00  0.00           H  
ATOM   3490  HB3 MET   235      49.449  74.222  65.115  1.00  0.00           H  
ATOM   3491  CG  MET   235      50.297  72.774  66.474  1.00  0.00           C  
ATOM   3492  HG2 MET   235      50.324  73.460  67.322  1.00  0.00           H  
ATOM   3493  HG3 MET   235      50.026  71.794  66.865  1.00  0.00           H  
ATOM   3494  SD  MET   235      51.920  72.675  65.779  1.00  0.00           S  
ATOM   3495  CE  MET   235      52.065  71.171  64.739  1.00  0.00           C  
ATOM   3496  HE1 MET   235      53.069  71.117  64.314  1.00  0.00           H  
ATOM   3497  HE2 MET   235      51.881  70.287  65.349  1.00  0.00           H  
ATOM   3498  HE3 MET   235      51.333  71.214  63.932  1.00  0.00           H  
ATOM   3499  C   MET   235      47.809  74.412  67.269  1.00  0.00           C  
ATOM   3500  O   MET   235      48.132  74.093  68.414  1.00  0.00           O  
ATOM   3501  N   VAL   236      47.531  75.674  66.967  1.00  0.00           N  
ATOM   3502  H   VAL   236      47.405  75.980  66.002  1.00  0.00           H  
ATOM   3503  CA  VAL   236      47.371  76.752  67.906  1.00  0.00           C  
ATOM   3504  HA  VAL   236      48.210  76.722  68.601  1.00  0.00           H  
ATOM   3505  CB  VAL   236      47.425  78.118  67.161  1.00  0.00           C  
ATOM   3506  HB  VAL   236      46.514  78.130  66.561  1.00  0.00           H  
ATOM   3507  CG1 VAL   236      47.332  79.381  68.000  1.00  0.00           C  
ATOM   3508 HG11 VAL   236      47.383  80.255  67.349  1.00  0.00           H  
ATOM   3509 HG12 VAL   236      46.388  79.388  68.544  1.00  0.00           H  
ATOM   3510 HG13 VAL   236      48.159  79.409  68.709  1.00  0.00           H  
ATOM   3511  CG2 VAL   236      48.706  78.172  66.333  1.00  0.00           C  
ATOM   3512 HG21 VAL   236      48.758  79.125  65.805  1.00  0.00           H  
ATOM   3513 HG22 VAL   236      49.569  78.075  66.992  1.00  0.00           H  
ATOM   3514 HG23 VAL   236      48.708  77.355  65.611  1.00  0.00           H  
ATOM   3515  C   VAL   236      46.150  76.593  68.797  1.00  0.00           C  
ATOM   3516  O   VAL   236      46.244  76.881  69.990  1.00  0.00           O  
ATOM   3517  N   ALA   237      45.090  76.062  68.249  1.00  0.00           N  
ATOM   3518  H   ALA   237      45.048  75.914  67.241  1.00  0.00           H  
ATOM   3519  CA  ALA   237      43.849  75.606  68.905  1.00  0.00           C  
ATOM   3520  HA  ALA   237      43.576  76.465  69.517  1.00  0.00           H  
ATOM   3521  CB  ALA   237      42.695  75.300  67.920  1.00  0.00           C  
ATOM   3522  HB1 ALA   237      41.819  74.971  68.478  1.00  0.00           H  
ATOM   3523  HB2 ALA   237      42.450  76.201  67.357  1.00  0.00           H  
ATOM   3524  HB3 ALA   237      43.003  74.514  67.231  1.00  0.00           H  
ATOM   3525  C   ALA   237      44.029  74.440  69.776  1.00  0.00           C  
ATOM   3526  O   ALA   237      43.488  74.395  70.930  1.00  0.00           O  
ATOM   3527  N   TYR   238      44.936  73.500  69.434  1.00  0.00           N  
ATOM   3528  H   TYR   238      45.413  73.505  68.532  1.00  0.00           H  
ATOM   3529  CA  TYR   238      45.343  72.377  70.291  1.00  0.00           C  
ATOM   3530  HA  TYR   238      44.446  72.007  70.788  1.00  0.00           H  
ATOM   3531  CB  TYR   238      45.897  71.263  69.453  1.00  0.00           C  
ATOM   3532  HB2 TYR   238      45.051  70.707  69.049  1.00  0.00           H  
ATOM   3533  HB3 TYR   238      46.414  71.716  68.606  1.00  0.00           H  
ATOM   3534  CG  TYR   238      46.814  70.290  70.063  1.00  0.00           C  
ATOM   3535  CD1 TYR   238      46.299  69.291  70.879  1.00  0.00           C  
ATOM   3536  HD1 TYR   238      45.239  69.088  70.895  1.00  0.00           H  
ATOM   3537  CE1 TYR   238      47.169  68.560  71.671  1.00  0.00           C  
ATOM   3538  HE1 TYR   238      46.764  67.746  72.255  1.00  0.00           H  
ATOM   3539  CZ  TYR   238      48.523  68.811  71.756  1.00  0.00           C  
ATOM   3540  OH  TYR   238      49.369  68.088  72.528  1.00  0.00           O  
ATOM   3541  HH  TYR   238      50.295  68.337  72.322  1.00  0.00           H  
ATOM   3542  CE2 TYR   238      49.081  69.736  70.852  1.00  0.00           C  
ATOM   3543  HE2 TYR   238      50.150  69.875  70.796  1.00  0.00           H  
ATOM   3544  CD2 TYR   238      48.192  70.497  69.995  1.00  0.00           C  
ATOM   3545  HD2 TYR   238      48.596  71.223  69.306  1.00  0.00           H  
ATOM   3546  C   TYR   238      46.235  72.771  71.457  1.00  0.00           C  
ATOM   3547  O   TYR   238      46.003  72.255  72.589  1.00  0.00           O  
ATOM   3548  N   LEU   239      47.208  73.644  71.229  1.00  0.00           N  
ATOM   3549  H   LEU   239      47.450  74.018  70.312  1.00  0.00           H  
ATOM   3550  CA  LEU   239      48.051  74.155  72.376  1.00  0.00           C  
ATOM   3551  HA  LEU   239      48.353  73.293  72.970  1.00  0.00           H  
ATOM   3552  CB  LEU   239      49.266  74.893  71.757  1.00  0.00           C  
ATOM   3553  HB2 LEU   239      48.885  75.564  70.985  1.00  0.00           H  
ATOM   3554  HB3 LEU   239      49.701  75.518  72.536  1.00  0.00           H  
ATOM   3555  CG  LEU   239      50.413  74.065  71.128  1.00  0.00           C  
ATOM   3556  HG  LEU   239      50.049  73.353  70.386  1.00  0.00           H  
ATOM   3557  CD1 LEU   239      51.417  74.898  70.348  1.00  0.00           C  
ATOM   3558 HD11 LEU   239      52.188  74.247  69.938  1.00  0.00           H  
ATOM   3559 HD12 LEU   239      50.907  75.413  69.534  1.00  0.00           H  
ATOM   3560 HD13 LEU   239      51.874  75.632  71.012  1.00  0.00           H  
ATOM   3561  CD2 LEU   239      51.059  73.442  72.353  1.00  0.00           C  
ATOM   3562 HD21 LEU   239      51.898  72.820  72.045  1.00  0.00           H  
ATOM   3563 HD22 LEU   239      51.413  74.231  73.016  1.00  0.00           H  
ATOM   3564 HD23 LEU   239      50.326  72.829  72.878  1.00  0.00           H  
ATOM   3565  C   LEU   239      47.339  75.009  73.377  1.00  0.00           C  
ATOM   3566  O   LEU   239      47.692  74.937  74.537  1.00  0.00           O  
ATOM   3567  N   ILE   240      46.279  75.863  73.057  1.00  0.00           N  
ATOM   3568  H   ILE   240      45.979  75.988  72.090  1.00  0.00           H  
ATOM   3569  CA  ILE   240      45.505  76.637  73.948  1.00  0.00           C  
ATOM   3570  HA  ILE   240      46.155  76.950  74.764  1.00  0.00           H  
ATOM   3571  CB  ILE   240      45.016  77.961  73.386  1.00  0.00           C  
ATOM   3572  HB  ILE   240      44.604  78.464  74.261  1.00  0.00           H  
ATOM   3573  CG2 ILE   240      46.084  78.888  72.817  1.00  0.00           C  
ATOM   3574 HG21 ILE   240      45.614  79.800  72.447  1.00  0.00           H  
ATOM   3575 HG22 ILE   240      46.800  79.141  73.599  1.00  0.00           H  
ATOM   3576 HG23 ILE   240      46.601  78.389  71.999  1.00  0.00           H  
ATOM   3577  CG1 ILE   240      43.949  77.729  72.275  1.00  0.00           C  
ATOM   3578 HG12 ILE   240      44.090  78.449  71.471  1.00  0.00           H  
ATOM   3579 HG13 ILE   240      44.077  76.737  71.841  1.00  0.00           H  
ATOM   3580  CD1 ILE   240      42.523  77.866  72.857  1.00  0.00           C  
ATOM   3581 HD11 ILE   240      41.790  77.701  72.068  1.00  0.00           H  
ATOM   3582 HD12 ILE   240      42.379  77.128  73.646  1.00  0.00           H  
ATOM   3583 HD13 ILE   240      42.393  78.867  73.270  1.00  0.00           H  
ATOM   3584  C   ILE   240      44.395  75.781  74.481  1.00  0.00           C  
ATOM   3585  O   ILE   240      43.789  76.204  75.467  1.00  0.00           O  
ATOM   3586  N   GLY   241      44.265  74.493  74.081  1.00  0.00           N  
ATOM   3587  H   GLY   241      44.918  74.044  73.437  1.00  0.00           H  
ATOM   3588  CA  GLY   241      43.196  73.619  74.516  1.00  0.00           C  
ATOM   3589  HA2 GLY   241      42.316  74.230  74.715  1.00  0.00           H  
ATOM   3590  HA3 GLY   241      42.942  72.953  73.691  1.00  0.00           H  
ATOM   3591  C   GLY   241      43.478  72.762  75.757  1.00  0.00           C  
ATOM   3592  O   GLY   241      44.502  72.945  76.383  1.00  0.00           O  
ATOM   3593  N   PRO   242      42.588  71.820  76.114  1.00  0.00           N  
ATOM   3594  CD  PRO   242      41.330  71.452  75.410  1.00  0.00           C  
ATOM   3595  HD2 PRO   242      41.487  71.341  74.337  1.00  0.00           H  
ATOM   3596  HD3 PRO   242      40.558  72.208  75.543  1.00  0.00           H  
ATOM   3597  CG  PRO   242      40.934  70.108  76.072  1.00  0.00           C  
ATOM   3598  HG2 PRO   242      41.358  69.257  75.539  1.00  0.00           H  
ATOM   3599  HG3 PRO   242      39.852  69.970  76.085  1.00  0.00           H  
ATOM   3600  CB  PRO   242      41.500  70.229  77.473  1.00  0.00           C  
ATOM   3601  HB2 PRO   242      41.613  69.252  77.941  1.00  0.00           H  
ATOM   3602  HB3 PRO   242      40.843  70.816  78.116  1.00  0.00           H  
ATOM   3603  CA  PRO   242      42.840  70.910  77.291  1.00  0.00           C  
ATOM   3604  HA  PRO   242      43.175  71.434  78.187  1.00  0.00           H  
ATOM   3605  C   PRO   242      43.941  69.930  77.003  1.00  0.00           C  
ATOM   3606  O   PRO   242      44.011  69.492  75.832  1.00  0.00           O  
ATOM   3607  N   GLY   243      44.704  69.502  77.983  1.00  0.00           N  
ATOM   3608  H   GLY   243      44.753  69.966  78.890  1.00  0.00           H  
ATOM   3609  CA  GLY   243      45.544  68.352  77.892  1.00  0.00           C  
ATOM   3610  HA2 GLY   243      45.651  67.891  78.875  1.00  0.00           H  
ATOM   3611  HA3 GLY   243      45.086  67.608  77.239  1.00  0.00           H  
ATOM   3612  C   GLY   243      46.883  68.733  77.364  1.00  0.00           C  
ATOM   3613  O   GLY   243      47.803  67.889  77.265  1.00  0.00           O  
ATOM   3614  N   ALA   244      47.146  69.953  76.853  1.00  0.00           N  
ATOM   3615  H   ALA   244      46.415  70.652  76.719  1.00  0.00           H  
ATOM   3616  CA  ALA   244      48.487  70.436  76.428  1.00  0.00           C  
ATOM   3617  HA  ALA   244      49.091  69.540  76.286  1.00  0.00           H  
ATOM   3618  CB  ALA   244      48.362  71.238  75.050  1.00  0.00           C  
ATOM   3619  HB1 ALA   244      49.347  71.590  74.743  1.00  0.00           H  
ATOM   3620  HB2 ALA   244      47.957  70.578  74.282  1.00  0.00           H  
ATOM   3621  HB3 ALA   244      47.696  72.091  75.184  1.00  0.00           H  
ATOM   3622  C   ALA   244      49.269  71.221  77.471  1.00  0.00           C  
ATOM   3623  O   ALA   244      50.345  71.753  77.304  1.00  0.00           O  
ATOM   3624  N   ALA   245      48.828  71.027  78.702  1.00  0.00           N  
ATOM   3625  H   ALA   245      47.870  70.739  78.898  1.00  0.00           H  
ATOM   3626  CA  ALA   245      49.648  71.199  79.943  1.00  0.00           C  
ATOM   3627  HA  ALA   245      49.939  72.244  80.046  1.00  0.00           H  
ATOM   3628  CB  ALA   245      48.701  70.780  81.179  1.00  0.00           C  
ATOM   3629  HB1 ALA   245      49.252  70.886  82.113  1.00  0.00           H  
ATOM   3630  HB2 ALA   245      47.823  71.425  81.200  1.00  0.00           H  
ATOM   3631  HB3 ALA   245      48.386  69.742  81.060  1.00  0.00           H  
ATOM   3632  C   ALA   245      51.081  70.608  79.926  1.00  0.00           C  
ATOM   3633  O   ALA   245      52.115  71.154  80.320  1.00  0.00           O  
ATOM   3634  N   ALA   246      51.086  69.396  79.415  1.00  0.00           N  
ATOM   3635  H   ALA   246      50.235  68.888  79.171  1.00  0.00           H  
ATOM   3636  CA  ALA   246      52.329  68.646  79.143  1.00  0.00           C  
ATOM   3637  HA  ALA   246      52.985  68.668  80.013  1.00  0.00           H  
ATOM   3638  CB  ALA   246      51.719  67.316  78.695  1.00  0.00           C  
ATOM   3639  HB1 ALA   246      52.516  66.617  78.445  1.00  0.00           H  
ATOM   3640  HB2 ALA   246      51.114  66.904  79.501  1.00  0.00           H  
ATOM   3641  HB3 ALA   246      51.093  67.481  77.818  1.00  0.00           H  
ATOM   3642  C   ALA   246      53.309  69.172  78.071  1.00  0.00           C  
ATOM   3643  O   ALA   246      54.433  68.639  77.858  1.00  0.00           O  
ATOM   3644  N   VAL   247      52.909  70.252  77.363  1.00  0.00           N  
ATOM   3645  H   VAL   247      52.033  70.720  77.598  1.00  0.00           H  
ATOM   3646  CA  VAL   247      53.585  70.934  76.202  1.00  0.00           C  
ATOM   3647  HA  VAL   247      54.503  70.407  75.940  1.00  0.00           H  
ATOM   3648  CB  VAL   247      52.728  70.893  74.965  1.00  0.00           C  
ATOM   3649  HB  VAL   247      51.860  71.500  75.219  1.00  0.00           H  
ATOM   3650  CG1 VAL   247      53.570  71.448  73.723  1.00  0.00           C  
ATOM   3651 HG11 VAL   247      52.954  71.420  72.824  1.00  0.00           H  
ATOM   3652 HG12 VAL   247      53.878  72.475  73.921  1.00  0.00           H  
ATOM   3653 HG13 VAL   247      54.454  70.827  73.576  1.00  0.00           H  
ATOM   3654  CG2 VAL   247      52.208  69.501  74.551  1.00  0.00           C  
ATOM   3655 HG21 VAL   247      51.604  69.592  73.649  1.00  0.00           H  
ATOM   3656 HG22 VAL   247      53.053  68.839  74.359  1.00  0.00           H  
ATOM   3657 HG23 VAL   247      51.599  69.088  75.355  1.00  0.00           H  
ATOM   3658  C   VAL   247      53.938  72.389  76.634  1.00  0.00           C  
ATOM   3659  O   VAL   247      53.110  73.324  76.697  1.00  0.00           O  
ATOM   3660  N   THR   248      55.179  72.714  76.767  1.00  0.00           N  
ATOM   3661  H   THR   248      55.905  72.000  76.699  1.00  0.00           H  
ATOM   3662  CA  THR   248      55.770  74.043  77.022  1.00  0.00           C  
ATOM   3663  HA  THR   248      55.286  74.762  76.360  1.00  0.00           H  
ATOM   3664  CB  THR   248      55.496  74.426  78.511  1.00  0.00           C  
ATOM   3665  HB  THR   248      54.450  74.213  78.732  1.00  0.00           H  
ATOM   3666  CG2 THR   248      56.198  73.591  79.568  1.00  0.00           C  
ATOM   3667 HG21 THR   248      55.927  73.956  80.558  1.00  0.00           H  
ATOM   3668 HG22 THR   248      55.894  72.549  79.468  1.00  0.00           H  
ATOM   3669 HG23 THR   248      57.276  73.669  79.436  1.00  0.00           H  
ATOM   3670  OG1 THR   248      55.829  75.839  78.621  1.00  0.00           O  
ATOM   3671  HG1 THR   248      55.783  76.114  79.560  1.00  0.00           H  
ATOM   3672  C   THR   248      57.253  74.160  76.638  1.00  0.00           C  
ATOM   3673  O   THR   248      57.952  73.106  76.635  1.00  0.00           O  
ATOM   3674  N   ALA   249      57.701  75.338  76.250  1.00  0.00           N  
ATOM   3675  H   ALA   249      57.119  76.175  76.200  1.00  0.00           H  
ATOM   3676  CA  ALA   249      59.110  75.554  75.843  1.00  0.00           C  
ATOM   3677  HA  ALA   249      59.210  76.618  75.628  1.00  0.00           H  
ATOM   3678  CB  ALA   249      60.029  75.152  76.982  1.00  0.00           C  
ATOM   3679  HB1 ALA   249      61.066  75.310  76.686  1.00  0.00           H  
ATOM   3680  HB2 ALA   249      59.807  75.760  77.860  1.00  0.00           H  
ATOM   3681  HB3 ALA   249      59.876  74.100  77.220  1.00  0.00           H  
ATOM   3682  C   ALA   249      59.528  74.832  74.484  1.00  0.00           C  
ATOM   3683  O   ALA   249      60.695  74.642  74.124  1.00  0.00           O  
ATOM   3684  N   GLN   250      58.490  74.523  73.643  1.00  0.00           N  
ATOM   3685  H   GLN   250      57.529  74.782  73.873  1.00  0.00           H  
ATOM   3686  CA  GLN   250      58.573  73.801  72.332  1.00  0.00           C  
ATOM   3687  HA  GLN   250      59.636  73.576  72.248  1.00  0.00           H  
ATOM   3688  CB  GLN   250      57.680  72.538  72.357  1.00  0.00           C  
ATOM   3689  HB2 GLN   250      56.633  72.837  72.315  1.00  0.00           H  
ATOM   3690  HB3 GLN   250      57.877  71.941  71.466  1.00  0.00           H  
ATOM   3691  CG  GLN   250      57.918  71.651  73.642  1.00  0.00           C  
ATOM   3692  HG2 GLN   250      57.544  72.193  74.509  1.00  0.00           H  
ATOM   3693  HG3 GLN   250      57.322  70.744  73.551  1.00  0.00           H  
ATOM   3694  CD  GLN   250      59.367  71.253  73.905  1.00  0.00           C  
ATOM   3695  OE1 GLN   250      60.052  70.940  72.945  1.00  0.00           O  
ATOM   3696  NE2 GLN   250      59.873  71.306  75.117  1.00  0.00           N  
ATOM   3697 HE21 GLN   250      59.282  71.571  75.904  1.00  0.00           H  
ATOM   3698 HE22 GLN   250      60.857  71.082  75.268  1.00  0.00           H  
ATOM   3699  C   GLN   250      58.218  74.601  71.060  1.00  0.00           C  
ATOM   3700  O   GLN   250      57.423  75.522  71.088  1.00  0.00           O  
ATOM   3701  N   ALA   251      58.886  74.264  69.983  1.00  0.00           N  
ATOM   3702  H   ALA   251      59.555  73.494  69.968  1.00  0.00           H  
ATOM   3703  CA  ALA   251      58.759  74.932  68.705  1.00  0.00           C  
ATOM   3704  HA  ALA   251      57.974  75.688  68.707  1.00  0.00           H  
ATOM   3705  CB  ALA   251      60.105  75.663  68.366  1.00  0.00           C  
ATOM   3706  HB1 ALA   251      60.012  76.166  67.403  1.00  0.00           H  
ATOM   3707  HB2 ALA   251      60.325  76.397  69.140  1.00  0.00           H  
ATOM   3708  HB3 ALA   251      60.913  74.933  68.317  1.00  0.00           H  
ATOM   3709  C   ALA   251      58.439  73.827  67.672  1.00  0.00           C  
ATOM   3710  O   ALA   251      59.296  73.032  67.287  1.00  0.00           O  
ATOM   3711  N   LEU   252      57.203  73.807  67.197  1.00  0.00           N  
ATOM   3712  H   LEU   252      56.557  74.578  67.364  1.00  0.00           H  
ATOM   3713  CA  LEU   252      56.611  72.769  66.426  1.00  0.00           C  
ATOM   3714  HA  LEU   252      57.222  71.882  66.594  1.00  0.00           H  
ATOM   3715  CB  LEU   252      55.179  72.549  66.882  1.00  0.00           C  
ATOM   3716  HB2 LEU   252      54.698  73.523  66.965  1.00  0.00           H  
ATOM   3717  HB3 LEU   252      54.656  72.002  66.098  1.00  0.00           H  
ATOM   3718  CG  LEU   252      54.966  71.780  68.241  1.00  0.00           C  
ATOM   3719  HG  LEU   252      55.654  70.935  68.231  1.00  0.00           H  
ATOM   3720  CD1 LEU   252      55.181  72.705  69.441  1.00  0.00           C  
ATOM   3721 HD11 LEU   252      55.026  72.145  70.363  1.00  0.00           H  
ATOM   3722 HD12 LEU   252      56.197  73.097  69.421  1.00  0.00           H  
ATOM   3723 HD13 LEU   252      54.472  73.531  69.396  1.00  0.00           H  
ATOM   3724  CD2 LEU   252      53.463  71.397  68.379  1.00  0.00           C  
ATOM   3725 HD21 LEU   252      53.307  70.864  69.317  1.00  0.00           H  
ATOM   3726 HD22 LEU   252      52.853  72.301  68.370  1.00  0.00           H  
ATOM   3727 HD23 LEU   252      53.173  70.756  67.546  1.00  0.00           H  
ATOM   3728  C   LEU   252      56.624  73.026  64.926  1.00  0.00           C  
ATOM   3729  O   LEU   252      56.479  74.160  64.394  1.00  0.00           O  
ATOM   3730  N   ASN   253      56.888  72.003  64.087  1.00  0.00           N  
ATOM   3731  H   ASN   253      57.125  71.063  64.406  1.00  0.00           H  
ATOM   3732  CA  ASN   253      56.860  72.145  62.571  1.00  0.00           C  
ATOM   3733  HA  ASN   253      57.097  73.191  62.372  1.00  0.00           H  
ATOM   3734  CB  ASN   253      57.928  71.143  61.937  1.00  0.00           C  
ATOM   3735  HB2 ASN   253      57.683  70.117  62.214  1.00  0.00           H  
ATOM   3736  HB3 ASN   253      57.887  71.197  60.849  1.00  0.00           H  
ATOM   3737  CG  ASN   253      59.292  71.481  62.408  1.00  0.00           C  
ATOM   3738  OD1 ASN   253      59.611  72.609  62.823  1.00  0.00           O  
ATOM   3739  ND2 ASN   253      60.215  70.543  62.414  1.00  0.00           N  
ATOM   3740 HD21 ASN   253      61.154  70.754  62.752  1.00  0.00           H  
ATOM   3741 HD22 ASN   253      59.992  69.605  62.082  1.00  0.00           H  
ATOM   3742  C   ASN   253      55.469  71.891  61.898  1.00  0.00           C  
ATOM   3743  O   ASN   253      54.825  70.889  62.210  1.00  0.00           O  
ATOM   3744  N   VAL   254      55.016  72.751  60.959  1.00  0.00           N  
ATOM   3745  H   VAL   254      55.405  73.685  60.824  1.00  0.00           H  
ATOM   3746  CA  VAL   254      53.915  72.428  60.032  1.00  0.00           C  
ATOM   3747  HA  VAL   254      53.614  71.384  60.097  1.00  0.00           H  
ATOM   3748  CB  VAL   254      52.577  73.086  60.383  1.00  0.00           C  
ATOM   3749  HB  VAL   254      52.119  73.551  59.510  1.00  0.00           H  
ATOM   3750  CG1 VAL   254      51.706  71.927  60.981  1.00  0.00           C  
ATOM   3751 HG11 VAL   254      50.727  72.316  61.261  1.00  0.00           H  
ATOM   3752 HG12 VAL   254      51.587  71.140  60.236  1.00  0.00           H  
ATOM   3753 HG13 VAL   254      52.199  71.519  61.864  1.00  0.00           H  
ATOM   3754  CG2 VAL   254      52.753  74.186  61.404  1.00  0.00           C  
ATOM   3755 HG21 VAL   254      51.784  74.632  61.629  1.00  0.00           H  
ATOM   3756 HG22 VAL   254      53.184  73.771  62.315  1.00  0.00           H  
ATOM   3757 HG23 VAL   254      53.419  74.951  61.004  1.00  0.00           H  
ATOM   3758  C   VAL   254      54.492  72.723  58.607  1.00  0.00           C  
ATOM   3759  O   VAL   254      53.750  73.088  57.690  1.00  0.00           O  
ATOM   3760  N   CYS   255      55.770  72.579  58.324  1.00  0.00           N  
ATOM   3761  H   CYS   255      56.452  72.170  58.963  1.00  0.00           H  
ATOM   3762  CA  CYS   255      56.325  73.002  57.043  1.00  0.00           C  
ATOM   3763  HA  CYS   255      55.811  73.911  56.728  1.00  0.00           H  
ATOM   3764  CB  CYS   255      57.826  73.353  57.202  1.00  0.00           C  
ATOM   3765  HB2 CYS   255      58.256  73.580  56.226  1.00  0.00           H  
ATOM   3766  HB3 CYS   255      57.932  74.249  57.814  1.00  0.00           H  
ATOM   3767  SG  CYS   255      58.740  71.968  57.972  1.00  0.00           S  
ATOM   3768  HG  CYS   255      59.995  72.289  58.091  1.00  0.00           H  
ATOM   3769  C   CYS   255      56.048  72.012  55.939  1.00  0.00           C  
ATOM   3770  O   CYS   255      56.608  72.193  54.855  1.00  0.00           O  
ATOM   3771  N   GLY   256      55.198  71.024  56.079  1.00  0.00           N  
ATOM   3772  H   GLY   256      54.658  70.892  56.934  1.00  0.00           H  
ATOM   3773  CA  GLY   256      54.908  69.989  55.054  1.00  0.00           C  
ATOM   3774  HA2 GLY   256      53.911  69.577  55.211  1.00  0.00           H  
ATOM   3775  HA3 GLY   256      54.914  70.437  54.061  1.00  0.00           H  
ATOM   3776  C   GLY   256      55.950  68.875  55.131  1.00  0.00           C  
ATOM   3777  O   GLY   256      56.351  68.293  54.124  1.00  0.00           O  
ATOM   3778  N   GLY   257      56.390  68.597  56.379  1.00  0.00           N  
ATOM   3779  H   GLY   257      56.067  69.075  57.221  1.00  0.00           H  
ATOM   3780  CA  GLY   257      57.407  67.544  56.617  1.00  0.00           C  
ATOM   3781  HA2 GLY   257      57.248  67.131  57.613  1.00  0.00           H  
ATOM   3782  HA3 GLY   257      57.239  66.737  55.906  1.00  0.00           H  
ATOM   3783  C   GLY   257      58.867  67.987  56.507  1.00  0.00           C  
ATOM   3784  O   GLY   257      59.688  67.148  56.864  1.00  0.00           O  
ATOM   3785  N   LEU   258      59.229  69.107  55.823  1.00  0.00           N  
ATOM   3786  H   LEU   258      58.536  69.743  55.431  1.00  0.00           H  
ATOM   3787  CA  LEU   258      60.621  69.554  55.553  1.00  0.00           C  
ATOM   3788  HA  LEU   258      61.052  68.744  54.965  1.00  0.00           H  
ATOM   3789  CB  LEU   258      60.532  70.922  54.820  1.00  0.00           C  
ATOM   3790  HB2 LEU   258      59.893  70.811  53.945  1.00  0.00           H  
ATOM   3791  HB3 LEU   258      60.047  71.643  55.479  1.00  0.00           H  
ATOM   3792  CG  LEU   258      61.891  71.494  54.373  1.00  0.00           C  
ATOM   3793  HG  LEU   258      62.461  71.485  55.302  1.00  0.00           H  
ATOM   3794  CD1 LEU   258      62.507  70.692  53.206  1.00  0.00           C  
ATOM   3795 HD11 LEU   258      63.464  71.134  52.926  1.00  0.00           H  
ATOM   3796 HD12 LEU   258      62.660  69.658  53.515  1.00  0.00           H  
ATOM   3797 HD13 LEU   258      61.831  70.719  52.350  1.00  0.00           H  
ATOM   3798  CD2 LEU   258      61.784  72.869  53.707  1.00  0.00           C  
ATOM   3799 HD21 LEU   258      62.777  73.212  53.417  1.00  0.00           H  
ATOM   3800 HD22 LEU   258      61.154  72.796  52.820  1.00  0.00           H  
ATOM   3801 HD23 LEU   258      61.346  73.581  54.407  1.00  0.00           H  
ATOM   3802  C   LEU   258      61.637  69.642  56.720  1.00  0.00           C  
ATOM   3803  O   LEU   258      62.810  69.407  56.604  1.00  0.00           O  
ATOM   3804  N   GLY   259      61.111  69.833  57.918  1.00  0.00           N  
ATOM   3805  H   GLY   259      60.106  69.960  58.049  1.00  0.00           H  
ATOM   3806  CA  GLY   259      61.866  69.892  59.208  1.00  0.00           C  
ATOM   3807  HA2 GLY   259      62.682  70.609  59.112  1.00  0.00           H  
ATOM   3808  HA3 GLY   259      61.206  70.264  59.991  1.00  0.00           H  
ATOM   3809  C   GLY   259      62.450  68.510  59.647  1.00  0.00           C  
ATOM   3810  O   GLY   259      61.783  67.507  59.735  1.00  0.00           O  
ATOM   3811  N   ASN   260      63.765  68.487  59.887  1.00  0.00           N  
ATOM   3812  H   ASN   260      64.377  69.266  59.644  1.00  0.00           H  
ATOM   3813  CA  ASN   260      64.497  67.350  60.524  1.00  0.00           C  
ATOM   3814  HA  ASN   260      63.820  66.517  60.339  1.00  0.00           H  
ATOM   3815  CB  ASN   260      65.848  66.964  59.905  1.00  0.00           C  
ATOM   3816  HB2 ASN   260      66.617  67.603  60.341  1.00  0.00           H  
ATOM   3817  HB3 ASN   260      66.078  65.940  60.202  1.00  0.00           H  
ATOM   3818  CG  ASN   260      65.952  67.049  58.475  1.00  0.00           C  
ATOM   3819  OD1 ASN   260      65.035  66.659  57.760  1.00  0.00           O  
ATOM   3820  ND2 ASN   260      67.081  67.516  57.908  1.00  0.00           N  
ATOM   3821 HD21 ASN   260      67.168  67.543  56.892  1.00  0.00           H  
ATOM   3822 HD22 ASN   260      67.850  67.842  58.494  1.00  0.00           H  
ATOM   3823  C   ASN   260      64.733  67.593  62.070  1.00  0.00           C  
ATOM   3824  O   ASN   260      65.299  66.609  62.723  1.00  0.00           O  
ATOM   3825  N   TYR   261      64.312  68.769  62.667  1.00  0.00           N  
ATOM   3826  H   TYR   261      64.038  69.583  62.118  1.00  0.00           H  
ATOM   3827  CA  TYR   261      64.205  69.000  64.079  1.00  0.00           C  
ATOM   3828  HA  TYR   261      63.860  68.083  64.559  1.00  0.00           H  
ATOM   3829  CB  TYR   261      65.571  69.287  64.675  1.00  0.00           C  
ATOM   3830  HB2 TYR   261      65.580  68.996  65.725  1.00  0.00           H  
ATOM   3831  HB3 TYR   261      66.324  68.683  64.169  1.00  0.00           H  
ATOM   3832  CG  TYR   261      65.920  70.710  64.556  1.00  0.00           C  
ATOM   3833  CD1 TYR   261      66.396  71.124  63.302  1.00  0.00           C  
ATOM   3834  HD1 TYR   261      66.234  70.522  62.420  1.00  0.00           H  
ATOM   3835  CE1 TYR   261      67.085  72.334  63.223  1.00  0.00           C  
ATOM   3836  HE1 TYR   261      67.495  72.648  62.275  1.00  0.00           H  
ATOM   3837  CZ  TYR   261      67.249  73.127  64.314  1.00  0.00           C  
ATOM   3838  OH  TYR   261      67.899  74.257  64.332  1.00  0.00           O  
ATOM   3839  HH  TYR   261      67.810  74.699  63.462  1.00  0.00           H  
ATOM   3840  CE2 TYR   261      66.773  72.720  65.619  1.00  0.00           C  
ATOM   3841  HE2 TYR   261      66.893  73.369  66.474  1.00  0.00           H  
ATOM   3842  CD2 TYR   261      66.161  71.484  65.757  1.00  0.00           C  
ATOM   3843  HD2 TYR   261      65.873  71.109  66.728  1.00  0.00           H  
ATOM   3844  C   TYR   261      63.122  70.003  64.429  1.00  0.00           C  
ATOM   3845  O   TYR   261      62.776  70.129  65.586  1.00  0.00           O  
ATOM   3846  OXT TYR   261      62.667  70.738  63.536  1.00  0.00           O  
TER    3847      TYR   261 
ATOM   3847  N   MET   262     107.994  83.417  61.696  1.00  0.00           N  
ATOM   3848  H1  MET   262     108.903  82.987  61.960  1.00  0.00           H  
ATOM   3849  H2  MET   262     107.604  83.931  62.512  1.00  0.00           H  
ATOM   3850  H3  MET   262     107.328  82.672  61.406  1.00  0.00           H  
ATOM   3851  CA  MET   262     108.201  84.356  60.576  1.00  0.00           C  
ATOM   3852  HA  MET   262     108.833  85.180  60.909  1.00  0.00           H  
ATOM   3853  CB  MET   262     108.983  83.617  59.386  1.00  0.00           C  
ATOM   3854  HB2 MET   262     109.944  83.251  59.744  1.00  0.00           H  
ATOM   3855  HB3 MET   262     108.415  82.747  59.051  1.00  0.00           H  
ATOM   3856  CG  MET   262     109.192  84.563  58.234  1.00  0.00           C  
ATOM   3857  HG2 MET   262     108.208  84.916  57.925  1.00  0.00           H  
ATOM   3858  HG3 MET   262     109.733  85.426  58.621  1.00  0.00           H  
ATOM   3859  SD  MET   262     110.051  84.020  56.750  1.00  0.00           S  
ATOM   3860  CE  MET   262     111.551  83.323  57.555  1.00  0.00           C  
ATOM   3861  HE1 MET   262     112.223  82.928  56.792  1.00  0.00           H  
ATOM   3862  HE2 MET   262     112.059  84.107  58.115  1.00  0.00           H  
ATOM   3863  HE3 MET   262     111.260  82.521  58.233  1.00  0.00           H  
ATOM   3864  C   MET   262     106.900  85.020  60.144  1.00  0.00           C  
ATOM   3865  O   MET   262     105.974  84.312  59.669  1.00  0.00           O  
ATOM   3866  N   ALA   263     106.872  86.364  60.146  1.00  0.00           N  
ATOM   3867  H   ALA   263     107.693  86.940  60.332  1.00  0.00           H  
ATOM   3868  CA  ALA   263     105.635  87.147  59.879  1.00  0.00           C  
ATOM   3869  HA  ALA   263     104.731  86.543  59.802  1.00  0.00           H  
ATOM   3870  CB  ALA   263     105.376  88.092  61.074  1.00  0.00           C  
ATOM   3871  HB1 ALA   263     104.472  88.672  60.890  1.00  0.00           H  
ATOM   3872  HB2 ALA   263     105.250  87.503  61.982  1.00  0.00           H  
ATOM   3873  HB3 ALA   263     106.222  88.769  61.194  1.00  0.00           H  
ATOM   3874  C   ALA   263     105.832  87.827  58.525  1.00  0.00           C  
ATOM   3875  O   ALA   263     105.919  89.048  58.460  1.00  0.00           O  
ATOM   3876  N   THR   264     105.783  86.989  57.501  1.00  0.00           N  
ATOM   3877  H   THR   264     105.692  85.982  57.633  1.00  0.00           H  
ATOM   3878  CA  THR   264     105.850  87.379  56.023  1.00  0.00           C  
ATOM   3879  HA  THR   264     106.818  87.853  55.864  1.00  0.00           H  
ATOM   3880  CB  THR   264     105.705  86.141  55.101  1.00  0.00           C  
ATOM   3881  HB  THR   264     105.729  86.613  54.119  1.00  0.00           H  
ATOM   3882  CG2 THR   264     106.802  85.109  55.167  1.00  0.00           C  
ATOM   3883 HG21 THR   264     106.579  84.296  54.475  1.00  0.00           H  
ATOM   3884 HG22 THR   264     107.751  85.568  54.895  1.00  0.00           H  
ATOM   3885 HG23 THR   264     106.868  84.713  56.181  1.00  0.00           H  
ATOM   3886  OG1 THR   264     104.507  85.414  55.366  1.00  0.00           O  
ATOM   3887  HG1 THR   264     104.066  85.190  54.519  1.00  0.00           H  
ATOM   3888  C   THR   264     104.730  88.295  55.688  1.00  0.00           C  
ATOM   3889  O   THR   264     103.603  88.245  56.271  1.00  0.00           O  
ATOM   3890  N   GLN   265     105.015  89.232  54.757  1.00  0.00           N  
ATOM   3891  H   GLN   265     105.959  89.346  54.388  1.00  0.00           H  
ATOM   3892  CA  GLN   265     104.097  90.159  54.176  1.00  0.00           C  
ATOM   3893  HA  GLN   265     103.633  90.634  55.041  1.00  0.00           H  
ATOM   3894  CB  GLN   265     104.804  91.180  53.304  1.00  0.00           C  
ATOM   3895  HB2 GLN   265     105.327  90.656  52.505  1.00  0.00           H  
ATOM   3896  HB3 GLN   265     104.055  91.817  52.832  1.00  0.00           H  
ATOM   3897  CG  GLN   265     105.832  92.092  54.069  1.00  0.00           C  
ATOM   3898  HG2 GLN   265     105.380  92.454  54.993  1.00  0.00           H  
ATOM   3899  HG3 GLN   265     106.703  91.500  54.351  1.00  0.00           H  
ATOM   3900  CD  GLN   265     106.275  93.276  53.227  1.00  0.00           C  
ATOM   3901  OE1 GLN   265     105.755  93.584  52.224  1.00  0.00           O  
ATOM   3902  NE2 GLN   265     107.400  93.916  53.588  1.00  0.00           N  
ATOM   3903 HE21 GLN   265     107.873  93.666  54.457  1.00  0.00           H  
ATOM   3904 HE22 GLN   265     107.782  94.652  52.993  1.00  0.00           H  
ATOM   3905  C   GLN   265     102.978  89.517  53.331  1.00  0.00           C  
ATOM   3906  O   GLN   265     101.911  90.128  53.181  1.00  0.00           O  
ATOM   3907  N   ASP   266     103.154  88.310  52.784  1.00  0.00           N  
ATOM   3908  H   ASP   266     104.066  87.855  52.767  1.00  0.00           H  
ATOM   3909  CA  ASP   266     102.118  87.503  52.161  1.00  0.00           C  
ATOM   3910  HA  ASP   266     101.464  88.237  51.690  1.00  0.00           H  
ATOM   3911  CB  ASP   266     102.697  86.580  51.095  1.00  0.00           C  
ATOM   3912  HB2 ASP   266     101.865  86.086  50.593  1.00  0.00           H  
ATOM   3913  HB3 ASP   266     103.196  87.200  50.349  1.00  0.00           H  
ATOM   3914  CG  ASP   266     103.654  85.533  51.534  1.00  0.00           C  
ATOM   3915  OD1 ASP   266     104.371  84.917  50.704  1.00  0.00           O  
ATOM   3916  OD2 ASP   266     103.861  85.362  52.749  1.00  0.00           O  
ATOM   3917  C   ASP   266     101.192  86.736  53.118  1.00  0.00           C  
ATOM   3918  O   ASP   266     100.155  86.316  52.613  1.00  0.00           O  
ATOM   3919  N   SER   267     101.466  86.653  54.438  1.00  0.00           N  
ATOM   3920  H   SER   267     102.191  87.236  54.859  1.00  0.00           H  
ATOM   3921  CA  SER   267     100.827  85.783  55.435  1.00  0.00           C  
ATOM   3922  HA  SER   267     100.955  84.772  55.048  1.00  0.00           H  
ATOM   3923  CB  SER   267     101.445  85.926  56.799  1.00  0.00           C  
ATOM   3924  HB2 SER   267     100.932  85.261  57.494  1.00  0.00           H  
ATOM   3925  HB3 SER   267     102.484  85.598  56.754  1.00  0.00           H  
ATOM   3926  OG  SER   267     101.401  87.215  57.292  1.00  0.00           O  
ATOM   3927  HG  SER   267     102.101  87.752  56.867  1.00  0.00           H  
ATOM   3928  C   SER   267      99.386  86.132  55.622  1.00  0.00           C  
ATOM   3929  O   SER   267      98.862  87.058  54.996  1.00  0.00           O  
ATOM   3930  N   GLU   268      98.622  85.285  56.302  1.00  0.00           N  
ATOM   3931  H   GLU   268      98.999  84.460  56.768  1.00  0.00           H  
ATOM   3932  CA  GLU   268      97.094  85.430  56.473  1.00  0.00           C  
ATOM   3933  HA  GLU   268      96.766  85.739  55.480  1.00  0.00           H  
ATOM   3934  CB  GLU   268      96.350  84.130  56.841  1.00  0.00           C  
ATOM   3935  HB2 GLU   268      96.562  83.879  57.880  1.00  0.00           H  
ATOM   3936  HB3 GLU   268      95.276  84.301  56.768  1.00  0.00           H  
ATOM   3937  CG  GLU   268      96.738  82.921  55.934  1.00  0.00           C  
ATOM   3938  HG2 GLU   268      97.625  82.460  56.368  1.00  0.00           H  
ATOM   3939  HG3 GLU   268      95.932  82.189  56.004  1.00  0.00           H  
ATOM   3940  CD  GLU   268      97.030  83.152  54.399  1.00  0.00           C  
ATOM   3941  OE1 GLU   268      96.188  83.804  53.710  1.00  0.00           O  
ATOM   3942  OE2 GLU   268      98.115  82.752  53.896  1.00  0.00           O  
ATOM   3943  C   GLU   268      96.729  86.488  57.546  1.00  0.00           C  
ATOM   3944  O   GLU   268      97.469  86.738  58.480  1.00  0.00           O  
ATOM   3945  N   VAL   269      95.594  87.157  57.426  1.00  0.00           N  
ATOM   3946  H   VAL   269      94.895  86.904  56.726  1.00  0.00           H  
ATOM   3947  CA  VAL   269      95.180  88.300  58.230  1.00  0.00           C  
ATOM   3948  HA  VAL   269      95.905  88.367  59.040  1.00  0.00           H  
ATOM   3949  CB  VAL   269      95.223  89.620  57.379  1.00  0.00           C  
ATOM   3950  HB  VAL   269      94.505  89.447  56.577  1.00  0.00           H  
ATOM   3951  CG1 VAL   269      94.699  90.926  58.103  1.00  0.00           C  
ATOM   3952 HG11 VAL   269      94.777  91.775  57.424  1.00  0.00           H  
ATOM   3953 HG12 VAL   269      93.659  90.788  58.395  1.00  0.00           H  
ATOM   3954 HG13 VAL   269      95.304  91.116  58.990  1.00  0.00           H  
ATOM   3955  CG2 VAL   269      96.614  89.847  56.794  1.00  0.00           C  
ATOM   3956 HG21 VAL   269      96.617  90.766  56.209  1.00  0.00           H  
ATOM   3957 HG22 VAL   269      97.340  89.927  57.603  1.00  0.00           H  
ATOM   3958 HG23 VAL   269      96.880  89.007  56.151  1.00  0.00           H  
ATOM   3959  C   VAL   269      93.852  88.138  58.912  1.00  0.00           C  
ATOM   3960  O   VAL   269      92.863  87.780  58.280  1.00  0.00           O  
ATOM   3961  N   ALA   270      93.768  88.688  60.144  1.00  0.00           N  
ATOM   3962  H   ALA   270      94.445  89.359  60.509  1.00  0.00           H  
ATOM   3963  CA  ALA   270      92.705  88.371  61.059  1.00  0.00           C  
ATOM   3964  HA  ALA   270      91.820  88.029  60.523  1.00  0.00           H  
ATOM   3965  CB  ALA   270      93.321  87.383  61.972  1.00  0.00           C  
ATOM   3966  HB1 ALA   270      92.589  87.070  62.716  1.00  0.00           H  
ATOM   3967  HB2 ALA   270      93.649  86.514  61.399  1.00  0.00           H  
ATOM   3968  HB3 ALA   270      94.178  87.833  62.470  1.00  0.00           H  
ATOM   3969  C   ALA   270      92.270  89.608  61.926  1.00  0.00           C  
ATOM   3970  O   ALA   270      93.081  90.499  62.181  1.00  0.00           O  
ATOM   3971  N   LEU   271      91.022  89.605  62.338  1.00  0.00           N  
ATOM   3972  H   LEU   271      90.430  88.790  62.178  1.00  0.00           H  
ATOM   3973  CA  LEU   271      90.291  90.649  63.033  1.00  0.00           C  
ATOM   3974  HA  LEU   271      91.007  91.311  63.520  1.00  0.00           H  
ATOM   3975  CB  LEU   271      89.447  91.504  62.012  1.00  0.00           C  
ATOM   3976  HB2 LEU   271      90.105  91.897  61.235  1.00  0.00           H  
ATOM   3977  HB3 LEU   271      88.718  90.862  61.516  1.00  0.00           H  
ATOM   3978  CG  LEU   271      88.708  92.684  62.713  1.00  0.00           C  
ATOM   3979  HG  LEU   271      88.110  92.314  63.546  1.00  0.00           H  
ATOM   3980  CD1 LEU   271      89.757  93.697  63.191  1.00  0.00           C  
ATOM   3981 HD11 LEU   271      89.259  94.531  63.685  1.00  0.00           H  
ATOM   3982 HD12 LEU   271      90.438  93.213  63.893  1.00  0.00           H  
ATOM   3983 HD13 LEU   271      90.323  94.068  62.335  1.00  0.00           H  
ATOM   3984  CD2 LEU   271      87.822  93.405  61.648  1.00  0.00           C  
ATOM   3985 HD21 LEU   271      87.295  94.236  62.116  1.00  0.00           H  
ATOM   3986 HD22 LEU   271      88.454  93.782  60.843  1.00  0.00           H  
ATOM   3987 HD23 LEU   271      87.098  92.699  61.240  1.00  0.00           H  
ATOM   3988  C   LEU   271      89.363  90.027  64.147  1.00  0.00           C  
ATOM   3989  O   LEU   271      88.641  89.028  63.998  1.00  0.00           O  
ATOM   3990  N   VAL   272      89.456  90.602  65.349  1.00  0.00           N  
ATOM   3991  H   VAL   272      89.942  91.489  65.487  1.00  0.00           H  
ATOM   3992  CA  VAL   272      88.893  90.064  66.604  1.00  0.00           C  
ATOM   3993  HA  VAL   272      88.117  89.343  66.347  1.00  0.00           H  
ATOM   3994  CB  VAL   272      89.917  89.213  67.460  1.00  0.00           C  
ATOM   3995  HB  VAL   272      90.604  89.984  67.811  1.00  0.00           H  
ATOM   3996  CG1 VAL   272      89.344  88.450  68.705  1.00  0.00           C  
ATOM   3997 HG11 VAL   272      90.149  87.907  69.203  1.00  0.00           H  
ATOM   3998 HG12 VAL   272      88.905  89.165  69.400  1.00  0.00           H  
ATOM   3999 HG13 VAL   272      88.579  87.746  68.380  1.00  0.00           H  
ATOM   4000  CG2 VAL   272      90.572  88.097  66.595  1.00  0.00           C  
ATOM   4001 HG21 VAL   272      91.272  87.527  67.206  1.00  0.00           H  
ATOM   4002 HG22 VAL   272      89.797  87.432  66.213  1.00  0.00           H  
ATOM   4003 HG23 VAL   272      91.104  88.551  65.760  1.00  0.00           H  
ATOM   4004  C   VAL   272      88.258  91.254  67.419  1.00  0.00           C  
ATOM   4005  O   VAL   272      88.901  92.228  67.749  1.00  0.00           O  
ATOM   4006  N   THR   273      86.964  91.221  67.800  1.00  0.00           N  
ATOM   4007  H   THR   273      86.374  90.490  67.405  1.00  0.00           H  
ATOM   4008  CA  THR   273      86.138  92.047  68.717  1.00  0.00           C  
ATOM   4009  HA  THR   273      86.669  92.990  68.595  1.00  0.00           H  
ATOM   4010  CB  THR   273      84.675  92.110  68.304  1.00  0.00           C  
ATOM   4011  HB  THR   273      84.168  92.892  68.869  1.00  0.00           H  
ATOM   4012  CG2 THR   273      84.549  92.453  66.779  1.00  0.00           C  
ATOM   4013 HG21 THR   273      83.495  92.494  66.502  1.00  0.00           H  
ATOM   4014 HG22 THR   273      85.013  93.419  66.583  1.00  0.00           H  
ATOM   4015 HG23 THR   273      85.048  91.684  66.191  1.00  0.00           H  
ATOM   4016  OG1 THR   273      84.098  90.877  68.560  1.00  0.00           O  
ATOM   4017  HG1 THR   273      83.152  90.897  68.302  1.00  0.00           H  
ATOM   4018  C   THR   273      86.149  91.756  70.192  1.00  0.00           C  
ATOM   4019  O   THR   273      86.478  90.638  70.631  1.00  0.00           O  
ATOM   4020  N   GLY   274      85.922  92.745  71.062  1.00  0.00           N  
ATOM   4021  H   GLY   274      85.576  93.655  70.759  1.00  0.00           H  
ATOM   4022  CA  GLY   274      86.131  92.680  72.556  1.00  0.00           C  
ATOM   4023  HA2 GLY   274      86.170  93.703  72.931  1.00  0.00           H  
ATOM   4024  HA3 GLY   274      85.249  92.213  72.995  1.00  0.00           H  
ATOM   4025  C   GLY   274      87.367  91.938  73.093  1.00  0.00           C  
ATOM   4026  O   GLY   274      87.169  91.034  73.933  1.00  0.00           O  
ATOM   4027  N   ALA   275      88.536  92.236  72.552  1.00  0.00           N  
ATOM   4028  H   ALA   275      88.683  93.018  71.914  1.00  0.00           H  
ATOM   4029  CA  ALA   275      89.722  91.463  72.826  1.00  0.00           C  
ATOM   4030  HA  ALA   275      89.458  90.410  72.923  1.00  0.00           H  
ATOM   4031  CB  ALA   275      90.668  91.739  71.638  1.00  0.00           C  
ATOM   4032  HB1 ALA   275      91.595  91.183  71.775  1.00  0.00           H  
ATOM   4033  HB2 ALA   275      90.189  91.422  70.711  1.00  0.00           H  
ATOM   4034  HB3 ALA   275      90.888  92.805  71.586  1.00  0.00           H  
ATOM   4035  C   ALA   275      90.383  91.770  74.143  1.00  0.00           C  
ATOM   4036  O   ALA   275      91.442  91.208  74.434  1.00  0.00           O  
ATOM   4037  N   THR   276      89.779  92.585  75.036  1.00  0.00           N  
ATOM   4038  H   THR   276      88.891  93.059  74.868  1.00  0.00           H  
ATOM   4039  CA  THR   276      90.385  92.861  76.376  1.00  0.00           C  
ATOM   4040  HA  THR   276      91.443  92.603  76.316  1.00  0.00           H  
ATOM   4041  CB  THR   276      90.232  94.367  76.697  1.00  0.00           C  
ATOM   4042  HB  THR   276      90.440  94.440  77.764  1.00  0.00           H  
ATOM   4043  CG2 THR   276      91.190  95.188  75.778  1.00  0.00           C  
ATOM   4044 HG21 THR   276      91.086  96.250  76.002  1.00  0.00           H  
ATOM   4045 HG22 THR   276      92.220  94.879  75.959  1.00  0.00           H  
ATOM   4046 HG23 THR   276      90.935  95.010  74.735  1.00  0.00           H  
ATOM   4047  OG1 THR   276      88.971  94.892  76.434  1.00  0.00           O  
ATOM   4048  HG1 THR   276      88.312  94.478  77.032  1.00  0.00           H  
ATOM   4049  C   THR   276      89.848  91.962  77.511  1.00  0.00           C  
ATOM   4050  O   THR   276      90.329  91.937  78.663  1.00  0.00           O  
ATOM   4051  N   SER   277      88.933  91.006  77.265  1.00  0.00           N  
ATOM   4052  H   SER   277      88.317  91.078  76.455  1.00  0.00           H  
ATOM   4053  CA  SER   277      88.650  89.753  78.050  1.00  0.00           C  
ATOM   4054  HA  SER   277      89.281  89.802  78.937  1.00  0.00           H  
ATOM   4055  CB  SER   277      87.204  89.770  78.336  1.00  0.00           C  
ATOM   4056  HB2 SER   277      86.894  90.782  78.594  1.00  0.00           H  
ATOM   4057  HB3 SER   277      86.652  89.484  77.441  1.00  0.00           H  
ATOM   4058  OG  SER   277      86.882  88.902  79.381  1.00  0.00           O  
ATOM   4059  HG  SER   277      85.956  88.595  79.278  1.00  0.00           H  
ATOM   4060  C   SER   277      89.101  88.415  77.491  1.00  0.00           C  
ATOM   4061  O   SER   277      89.573  88.307  76.356  1.00  0.00           O  
ATOM   4062  N   GLY   278      89.216  87.389  78.395  1.00  0.00           N  
ATOM   4063  H   GLY   278      88.644  87.314  79.235  1.00  0.00           H  
ATOM   4064  CA  GLY   278      90.198  86.278  78.229  1.00  0.00           C  
ATOM   4065  HA2 GLY   278      91.150  86.704  77.915  1.00  0.00           H  
ATOM   4066  HA3 GLY   278      90.361  85.814  79.202  1.00  0.00           H  
ATOM   4067  C   GLY   278      89.801  85.190  77.234  1.00  0.00           C  
ATOM   4068  O   GLY   278      90.755  84.549  76.845  1.00  0.00           O  
ATOM   4069  N   ILE   279      88.516  84.978  76.885  1.00  0.00           N  
ATOM   4070  H   ILE   279      87.691  85.283  77.400  1.00  0.00           H  
ATOM   4071  CA  ILE   279      88.275  84.220  75.618  1.00  0.00           C  
ATOM   4072  HA  ILE   279      88.877  83.320  75.743  1.00  0.00           H  
ATOM   4073  CB  ILE   279      86.804  83.753  75.414  1.00  0.00           C  
ATOM   4074  HB  ILE   279      86.191  84.642  75.565  1.00  0.00           H  
ATOM   4075  CG2 ILE   279      86.507  83.203  74.023  1.00  0.00           C  
ATOM   4076 HG21 ILE   279      85.461  82.901  73.967  1.00  0.00           H  
ATOM   4077 HG22 ILE   279      86.703  83.974  73.277  1.00  0.00           H  
ATOM   4078 HG23 ILE   279      87.145  82.340  73.829  1.00  0.00           H  
ATOM   4079  CG1 ILE   279      86.497  82.629  76.399  1.00  0.00           C  
ATOM   4080 HG12 ILE   279      86.463  81.666  75.889  1.00  0.00           H  
ATOM   4081 HG13 ILE   279      87.274  82.560  77.160  1.00  0.00           H  
ATOM   4082  CD1 ILE   279      85.126  82.962  77.041  1.00  0.00           C  
ATOM   4083 HD11 ILE   279      84.861  82.184  77.756  1.00  0.00           H  
ATOM   4084 HD12 ILE   279      85.188  83.921  77.554  1.00  0.00           H  
ATOM   4085 HD13 ILE   279      84.363  83.015  76.264  1.00  0.00           H  
ATOM   4086  C   ILE   279      88.783  84.985  74.337  1.00  0.00           C  
ATOM   4087  O   ILE   279      89.648  84.473  73.652  1.00  0.00           O  
ATOM   4088  N   GLY   280      88.451  86.202  74.035  1.00  0.00           N  
ATOM   4089  H   GLY   280      87.814  86.768  74.595  1.00  0.00           H  
ATOM   4090  CA  GLY   280      88.964  86.885  72.846  1.00  0.00           C  
ATOM   4091  HA2 GLY   280      88.610  86.370  71.953  1.00  0.00           H  
ATOM   4092  HA3 GLY   280      88.565  87.898  72.811  1.00  0.00           H  
ATOM   4093  C   GLY   280      90.478  86.943  72.823  1.00  0.00           C  
ATOM   4094  O   GLY   280      91.065  86.639  71.756  1.00  0.00           O  
ATOM   4095  N   LEU   281      91.136  87.175  73.968  1.00  0.00           N  
ATOM   4096  H   LEU   281      90.652  87.326  74.853  1.00  0.00           H  
ATOM   4097  CA  LEU   281      92.609  87.241  74.099  1.00  0.00           C  
ATOM   4098  HA  LEU   281      92.962  87.971  73.370  1.00  0.00           H  
ATOM   4099  CB  LEU   281      92.995  87.665  75.484  1.00  0.00           C  
ATOM   4100  HB2 LEU   281      92.572  88.653  75.665  1.00  0.00           H  
ATOM   4101  HB3 LEU   281      92.524  86.982  76.190  1.00  0.00           H  
ATOM   4102  CG  LEU   281      94.458  87.725  75.804  1.00  0.00           C  
ATOM   4103  HG  LEU   281      94.933  86.745  75.725  1.00  0.00           H  
ATOM   4104  CD1 LEU   281      95.119  88.728  74.829  1.00  0.00           C  
ATOM   4105 HD11 LEU   281      96.187  88.791  75.038  1.00  0.00           H  
ATOM   4106 HD12 LEU   281      94.971  88.391  73.803  1.00  0.00           H  
ATOM   4107 HD13 LEU   281      94.666  89.711  74.956  1.00  0.00           H  
ATOM   4108  CD2 LEU   281      94.570  88.328  77.275  1.00  0.00           C  
ATOM   4109 HD21 LEU   281      95.620  88.394  77.563  1.00  0.00           H  
ATOM   4110 HD22 LEU   281      94.126  89.324  77.295  1.00  0.00           H  
ATOM   4111 HD23 LEU   281      94.043  87.680  77.977  1.00  0.00           H  
ATOM   4112  C   LEU   281      93.279  85.839  73.801  1.00  0.00           C  
ATOM   4113  O   LEU   281      94.311  85.837  73.120  1.00  0.00           O  
ATOM   4114  N   GLU   282      92.743  84.781  74.401  1.00  0.00           N  
ATOM   4115  H   GLU   282      91.946  84.843  75.035  1.00  0.00           H  
ATOM   4116  CA  GLU   282      93.233  83.441  74.215  1.00  0.00           C  
ATOM   4117  HA  GLU   282      94.248  83.409  74.610  1.00  0.00           H  
ATOM   4118  CB  GLU   282      92.466  82.363  75.066  1.00  0.00           C  
ATOM   4119  HB2 GLU   282      92.545  82.600  76.127  1.00  0.00           H  
ATOM   4120  HB3 GLU   282      91.406  82.375  74.813  1.00  0.00           H  
ATOM   4121  CG  GLU   282      93.047  80.991  74.797  1.00  0.00           C  
ATOM   4122  HG2 GLU   282      92.355  80.231  75.159  1.00  0.00           H  
ATOM   4123  HG3 GLU   282      93.145  80.847  73.721  1.00  0.00           H  
ATOM   4124  CD  GLU   282      94.447  80.781  75.475  1.00  0.00           C  
ATOM   4125  OE1 GLU   282      94.895  81.663  76.240  1.00  0.00           O  
ATOM   4126  OE2 GLU   282      95.052  79.701  75.366  1.00  0.00           O  
ATOM   4127  C   GLU   282      93.306  83.102  72.724  1.00  0.00           C  
ATOM   4128  O   GLU   282      94.212  82.461  72.269  1.00  0.00           O  
ATOM   4129  N   ILE   283      92.240  83.396  71.966  1.00  0.00           N  
ATOM   4130  H   ILE   283      91.388  83.828  72.326  1.00  0.00           H  
ATOM   4131  CA  ILE   283      92.211  83.123  70.572  1.00  0.00           C  
ATOM   4132  HA  ILE   283      92.547  82.107  70.361  1.00  0.00           H  
ATOM   4133  CB  ILE   283      90.719  83.328  70.100  1.00  0.00           C  
ATOM   4134  HB  ILE   283      90.400  84.295  70.489  1.00  0.00           H  
ATOM   4135  CG2 ILE   283      90.496  83.505  68.562  1.00  0.00           C  
ATOM   4136 HG21 ILE   283      89.432  83.637  68.362  1.00  0.00           H  
ATOM   4137 HG22 ILE   283      91.043  84.380  68.212  1.00  0.00           H  
ATOM   4138 HG23 ILE   283      90.856  82.618  68.039  1.00  0.00           H  
ATOM   4139  CG1 ILE   283      89.871  82.175  70.683  1.00  0.00           C  
ATOM   4140 HG12 ILE   283      89.988  81.276  70.077  1.00  0.00           H  
ATOM   4141 HG13 ILE   283      90.211  81.926  71.688  1.00  0.00           H  
ATOM   4142  CD1 ILE   283      88.356  82.622  70.711  1.00  0.00           C  
ATOM   4143 HD11 ILE   283      87.745  81.817  71.120  1.00  0.00           H  
ATOM   4144 HD12 ILE   283      88.250  83.510  71.335  1.00  0.00           H  
ATOM   4145 HD13 ILE   283      88.025  82.850  69.697  1.00  0.00           H  
ATOM   4146  C   ILE   283      93.176  84.105  69.805  1.00  0.00           C  
ATOM   4147  O   ILE   283      93.731  83.633  68.835  1.00  0.00           O  
ATOM   4148  N   ALA   284      93.376  85.333  70.232  1.00  0.00           N  
ATOM   4149  H   ALA   284      92.871  85.731  71.023  1.00  0.00           H  
ATOM   4150  CA  ALA   284      94.344  86.266  69.625  1.00  0.00           C  
ATOM   4151  HA  ALA   284      94.217  86.279  68.543  1.00  0.00           H  
ATOM   4152  CB  ALA   284      94.076  87.683  70.165  1.00  0.00           C  
ATOM   4153  HB1 ALA   284      94.787  88.382  69.722  1.00  0.00           H  
ATOM   4154  HB2 ALA   284      93.061  87.985  69.905  1.00  0.00           H  
ATOM   4155  HB3 ALA   284      94.190  87.687  71.248  1.00  0.00           H  
ATOM   4156  C   ALA   284      95.776  85.812  69.881  1.00  0.00           C  
ATOM   4157  O   ALA   284      96.588  86.066  68.976  1.00  0.00           O  
ATOM   4158  N   ARG   285      96.137  85.167  71.008  1.00  0.00           N  
ATOM   4159  H   ARG   285      95.558  85.155  71.848  1.00  0.00           H  
ATOM   4160  CA  ARG   285      97.445  84.385  71.164  1.00  0.00           C  
ATOM   4161  HA  ARG   285      98.189  85.096  70.809  1.00  0.00           H  
ATOM   4162  CB  ARG   285      97.878  84.037  72.600  1.00  0.00           C  
ATOM   4163  HB2 ARG   285      97.155  83.338  73.018  1.00  0.00           H  
ATOM   4164  HB3 ARG   285      98.835  83.516  72.552  1.00  0.00           H  
ATOM   4165  CG  ARG   285      98.020  85.219  73.566  1.00  0.00           C  
ATOM   4166  HG2 ARG   285      98.728  85.929  73.137  1.00  0.00           H  
ATOM   4167  HG3 ARG   285      97.058  85.728  73.627  1.00  0.00           H  
ATOM   4168  CD  ARG   285      98.495  84.872  75.041  1.00  0.00           C  
ATOM   4169  HD2 ARG   285      99.419  84.297  74.994  1.00  0.00           H  
ATOM   4170  HD3 ARG   285      98.720  85.796  75.574  1.00  0.00           H  
ATOM   4171  NE  ARG   285      97.505  84.124  75.781  1.00  0.00           N  
ATOM   4172  HE  ARG   285      97.191  83.230  75.403  1.00  0.00           H  
ATOM   4173  CZ  ARG   285      97.000  84.526  76.891  1.00  0.00           C  
ATOM   4174  NH1 ARG   285      97.567  85.429  77.721  1.00  0.00           N  
ATOM   4175 HH11 ARG   285      98.468  85.847  77.482  1.00  0.00           H  
ATOM   4176 HH12 ARG   285      97.096  85.694  78.585  1.00  0.00           H  
ATOM   4177  NH2 ARG   285      95.835  84.107  77.246  1.00  0.00           N  
ATOM   4178 HH21 ARG   285      95.322  83.460  76.646  1.00  0.00           H  
ATOM   4179 HH22 ARG   285      95.426  84.421  78.125  1.00  0.00           H  
ATOM   4180  C   ARG   285      97.450  83.121  70.309  1.00  0.00           C  
ATOM   4181  O   ARG   285      98.419  82.848  69.540  1.00  0.00           O  
ATOM   4182  N   ARG   286      96.366  82.339  70.256  1.00  0.00           N  
ATOM   4183  H   ARG   286      95.494  82.550  70.740  1.00  0.00           H  
ATOM   4184  CA  ARG   286      96.336  81.091  69.489  1.00  0.00           C  
ATOM   4185  HA  ARG   286      97.225  80.520  69.755  1.00  0.00           H  
ATOM   4186  CB  ARG   286      95.158  80.215  69.906  1.00  0.00           C  
ATOM   4187  HB2 ARG   286      95.248  79.956  70.961  1.00  0.00           H  
ATOM   4188  HB3 ARG   286      94.228  80.772  69.794  1.00  0.00           H  
ATOM   4189  CG  ARG   286      95.097  78.876  69.024  1.00  0.00           C  
ATOM   4190  HG2 ARG   286      94.144  78.373  69.190  1.00  0.00           H  
ATOM   4191  HG3 ARG   286      95.142  79.134  67.966  1.00  0.00           H  
ATOM   4192  CD  ARG   286      96.247  77.928  69.372  1.00  0.00           C  
ATOM   4193  HD2 ARG   286      97.205  78.420  69.206  1.00  0.00           H  
ATOM   4194  HD3 ARG   286      96.206  77.655  70.426  1.00  0.00           H  
ATOM   4195  NE  ARG   286      96.137  76.738  68.537  1.00  0.00           N  
ATOM   4196  HE  ARG   286      96.446  76.863  67.572  1.00  0.00           H  
ATOM   4197  CZ  ARG   286      95.705  75.536  68.827  1.00  0.00           C  
ATOM   4198  NH1 ARG   286      95.133  75.256  69.948  1.00  0.00           N  
ATOM   4199 HH11 ARG   286      95.002  75.985  70.649  1.00  0.00           H  
ATOM   4200 HH12 ARG   286      94.812  74.305  70.132  1.00  0.00           H  
ATOM   4201  NH2 ARG   286      95.757  74.572  67.930  1.00  0.00           N  
ATOM   4202 HH21 ARG   286      96.136  74.759  67.002  1.00  0.00           H  
ATOM   4203 HH22 ARG   286      95.419  73.638  68.164  1.00  0.00           H  
ATOM   4204  C   ARG   286      96.527  81.289  67.953  1.00  0.00           C  
ATOM   4205  O   ARG   286      97.211  80.553  67.303  1.00  0.00           O  
ATOM   4206  N   LEU   287      95.916  82.353  67.389  1.00  0.00           N  
ATOM   4207  H   LEU   287      95.329  83.017  67.893  1.00  0.00           H  
ATOM   4208  CA  LEU   287      96.065  82.621  65.983  1.00  0.00           C  
ATOM   4209  HA  LEU   287      95.812  81.668  65.519  1.00  0.00           H  
ATOM   4210  CB  LEU   287      95.095  83.736  65.468  1.00  0.00           C  
ATOM   4211  HB2 LEU   287      95.224  84.616  66.098  1.00  0.00           H  
ATOM   4212  HB3 LEU   287      95.406  84.018  64.461  1.00  0.00           H  
ATOM   4213  CG  LEU   287      93.630  83.393  65.429  1.00  0.00           C  
ATOM   4214  HG  LEU   287      93.445  83.115  66.467  1.00  0.00           H  
ATOM   4215  CD1 LEU   287      92.788  84.604  64.977  1.00  0.00           C  
ATOM   4216 HD11 LEU   287      91.733  84.327  64.959  1.00  0.00           H  
ATOM   4217 HD12 LEU   287      92.934  85.429  65.675  1.00  0.00           H  
ATOM   4218 HD13 LEU   287      93.099  84.912  63.979  1.00  0.00           H  
ATOM   4219  CD2 LEU   287      93.206  82.210  64.640  1.00  0.00           C  
ATOM   4220 HD21 LEU   287      92.125  82.094  64.711  1.00  0.00           H  
ATOM   4221 HD22 LEU   287      93.490  82.347  63.597  1.00  0.00           H  
ATOM   4222 HD23 LEU   287      93.693  81.317  65.034  1.00  0.00           H  
ATOM   4223  C   LEU   287      97.471  83.000  65.581  1.00  0.00           C  
ATOM   4224  O   LEU   287      97.842  82.835  64.375  1.00  0.00           O  
ATOM   4225  N   GLY   288      98.343  83.504  66.442  1.00  0.00           N  
ATOM   4226  H   GLY   288      98.077  83.732  67.401  1.00  0.00           H  
ATOM   4227  CA  GLY   288      99.743  83.795  66.170  1.00  0.00           C  
ATOM   4228  HA2 GLY   288      99.816  84.346  65.232  1.00  0.00           H  
ATOM   4229  HA3 GLY   288     100.130  84.446  66.953  1.00  0.00           H  
ATOM   4230  C   GLY   288     100.641  82.510  66.082  1.00  0.00           C  
ATOM   4231  O   GLY   288     101.447  82.492  65.157  1.00  0.00           O  
ATOM   4232  N   LYS   289     100.302  81.451  66.856  1.00  0.00           N  
ATOM   4233  H   LYS   289      99.616  81.499  67.610  1.00  0.00           H  
ATOM   4234  CA  LYS   289     100.910  80.107  66.669  1.00  0.00           C  
ATOM   4235  HA  LYS   289     101.982  80.300  66.639  1.00  0.00           H  
ATOM   4236  CB  LYS   289     100.551  79.137  67.845  1.00  0.00           C  
ATOM   4237  HB2 LYS   289      99.467  79.040  67.913  1.00  0.00           H  
ATOM   4238  HB3 LYS   289     100.945  78.145  67.625  1.00  0.00           H  
ATOM   4239  CG  LYS   289     101.113  79.622  69.224  1.00  0.00           C  
ATOM   4240  HG2 LYS   289     102.185  79.794  69.125  1.00  0.00           H  
ATOM   4241  HG3 LYS   289     100.659  80.583  69.470  1.00  0.00           H  
ATOM   4242  CD  LYS   289     100.877  78.668  70.368  1.00  0.00           C  
ATOM   4243  HD2 LYS   289     101.013  79.178  71.321  1.00  0.00           H  
ATOM   4244  HD3 LYS   289      99.852  78.298  70.346  1.00  0.00           H  
ATOM   4245  CE  LYS   289     101.882  77.479  70.244  1.00  0.00           C  
ATOM   4246  HE2 LYS   289     101.698  76.934  69.319  1.00  0.00           H  
ATOM   4247  HE3 LYS   289     102.902  77.862  70.191  1.00  0.00           H  
ATOM   4248  NZ  LYS   289     101.751  76.542  71.422  1.00  0.00           N  
ATOM   4249  HZ1 LYS   289     102.427  75.759  71.321  1.00  0.00           H  
ATOM   4250  HZ2 LYS   289     101.950  77.061  72.303  1.00  0.00           H  
ATOM   4251  HZ3 LYS   289     100.783  76.162  71.456  1.00  0.00           H  
ATOM   4252  C   LYS   289     100.497  79.428  65.380  1.00  0.00           C  
ATOM   4253  O   LYS   289     101.327  78.915  64.637  1.00  0.00           O  
ATOM   4254  N   GLU   290      99.206  79.514  64.996  1.00  0.00           N  
ATOM   4255  H   GLU   290      98.491  79.818  65.658  1.00  0.00           H  
ATOM   4256  CA  GLU   290      98.609  79.217  63.659  1.00  0.00           C  
ATOM   4257  HA  GLU   290      98.954  78.206  63.440  1.00  0.00           H  
ATOM   4258  CB  GLU   290      97.062  79.063  63.621  1.00  0.00           C  
ATOM   4259  HB2 GLU   290      96.646  80.054  63.804  1.00  0.00           H  
ATOM   4260  HB3 GLU   290      96.801  78.792  62.597  1.00  0.00           H  
ATOM   4261  CG  GLU   290      96.326  78.126  64.506  1.00  0.00           C  
ATOM   4262  HG2 GLU   290      96.362  78.535  65.517  1.00  0.00           H  
ATOM   4263  HG3 GLU   290      95.281  78.133  64.196  1.00  0.00           H  
ATOM   4264  CD  GLU   290      96.770  76.668  64.585  1.00  0.00           C  
ATOM   4265  OE1 GLU   290      97.258  76.148  63.539  1.00  0.00           O  
ATOM   4266  OE2 GLU   290      96.712  76.057  65.658  1.00  0.00           O  
ATOM   4267  C   GLU   290      99.165  80.140  62.544  1.00  0.00           C  
ATOM   4268  O   GLU   290      99.078  79.754  61.387  1.00  0.00           O  
ATOM   4269  N   GLY   291      99.892  81.214  62.817  1.00  0.00           N  
ATOM   4270  H   GLY   291      99.934  81.575  63.770  1.00  0.00           H  
ATOM   4271  CA  GLY   291     100.696  82.023  61.923  1.00  0.00           C  
ATOM   4272  HA2 GLY   291     101.646  82.203  62.426  1.00  0.00           H  
ATOM   4273  HA3 GLY   291     100.910  81.412  61.046  1.00  0.00           H  
ATOM   4274  C   GLY   291     100.198  83.371  61.418  1.00  0.00           C  
ATOM   4275  O   GLY   291     100.845  83.960  60.580  1.00  0.00           O  
ATOM   4276  N   LEU   292      99.028  83.814  61.914  1.00  0.00           N  
ATOM   4277  H   LEU   292      98.594  83.439  62.757  1.00  0.00           H  
ATOM   4278  CA  LEU   292      98.256  84.904  61.268  1.00  0.00           C  
ATOM   4279  HA  LEU   292      98.406  84.839  60.191  1.00  0.00           H  
ATOM   4280  CB  LEU   292      96.709  84.774  61.434  1.00  0.00           C  
ATOM   4281  HB2 LEU   292      96.466  84.840  62.494  1.00  0.00           H  
ATOM   4282  HB3 LEU   292      96.234  85.624  60.944  1.00  0.00           H  
ATOM   4283  CG  LEU   292      96.087  83.454  60.859  1.00  0.00           C  
ATOM   4284  HG  LEU   292      96.660  83.158  59.980  1.00  0.00           H  
ATOM   4285  CD1 LEU   292      96.158  82.316  61.861  1.00  0.00           C  
ATOM   4286 HD11 LEU   292      95.718  81.419  61.426  1.00  0.00           H  
ATOM   4287 HD12 LEU   292      97.199  82.121  62.119  1.00  0.00           H  
ATOM   4288 HD13 LEU   292      95.608  82.589  62.762  1.00  0.00           H  
ATOM   4289  CD2 LEU   292      94.641  83.714  60.495  1.00  0.00           C  
ATOM   4290 HD21 LEU   292      94.197  82.803  60.094  1.00  0.00           H  
ATOM   4291 HD22 LEU   292      94.093  84.024  61.385  1.00  0.00           H  
ATOM   4292 HD23 LEU   292      94.591  84.503  59.745  1.00  0.00           H  
ATOM   4293  C   LEU   292      98.778  86.218  61.796  1.00  0.00           C  
ATOM   4294  O   LEU   292      99.491  86.314  62.786  1.00  0.00           O  
ATOM   4295  N   ARG   293      98.395  87.373  61.258  1.00  0.00           N  
ATOM   4296  H   ARG   293      97.882  87.342  60.377  1.00  0.00           H  
ATOM   4297  CA  ARG   293      98.549  88.756  61.662  1.00  0.00           C  
ATOM   4298  HA  ARG   293      99.274  88.819  62.473  1.00  0.00           H  
ATOM   4299  CB  ARG   293      99.063  89.620  60.442  1.00  0.00           C  
ATOM   4300  HB2 ARG   293      98.379  89.515  59.599  1.00  0.00           H  
ATOM   4301  HB3 ARG   293      99.075  90.675  60.714  1.00  0.00           H  
ATOM   4302  CG  ARG   293     100.443  89.180  60.040  1.00  0.00           C  
ATOM   4303  HG2 ARG   293     101.073  89.125  60.927  1.00  0.00           H  
ATOM   4304  HG3 ARG   293     100.390  88.172  59.626  1.00  0.00           H  
ATOM   4305  CD  ARG   293     101.093  90.102  59.024  1.00  0.00           C  
ATOM   4306  HD2 ARG   293     100.899  91.147  59.262  1.00  0.00           H  
ATOM   4307  HD3 ARG   293     102.175  89.972  59.012  1.00  0.00           H  
ATOM   4308  NE  ARG   293     100.485  89.723  57.700  1.00  0.00           N  
ATOM   4309  HE  ARG   293     100.073  88.791  57.653  1.00  0.00           H  
ATOM   4310  CZ  ARG   293     100.410  90.453  56.564  1.00  0.00           C  
ATOM   4311  NH1 ARG   293     101.020  91.598  56.432  1.00  0.00           N  
ATOM   4312 HH11 ARG   293     101.577  91.970  57.201  1.00  0.00           H  
ATOM   4313 HH12 ARG   293     100.941  92.120  55.559  1.00  0.00           H  
ATOM   4314  NH2 ARG   293      99.915  89.904  55.503  1.00  0.00           N  
ATOM   4315 HH21 ARG   293      99.589  88.937  55.533  1.00  0.00           H  
ATOM   4316 HH22 ARG   293      99.851  90.437  54.636  1.00  0.00           H  
ATOM   4317  C   ARG   293      97.236  89.277  62.115  1.00  0.00           C  
ATOM   4318  O   ARG   293      96.237  89.108  61.401  1.00  0.00           O  
ATOM   4319  N   VAL   294      97.190  89.764  63.336  1.00  0.00           N  
ATOM   4320  H   VAL   294      97.999  90.126  63.841  1.00  0.00           H  
ATOM   4321  CA  VAL   294      95.970  89.821  64.053  1.00  0.00           C  
ATOM   4322  HA  VAL   294      95.118  89.530  63.437  1.00  0.00           H  
ATOM   4323  CB  VAL   294      95.947  88.795  65.187  1.00  0.00           C  
ATOM   4324  HB  VAL   294      96.510  89.227  66.014  1.00  0.00           H  
ATOM   4325  CG1 VAL   294      94.527  88.557  65.634  1.00  0.00           C  
ATOM   4326 HG11 VAL   294      94.517  87.825  66.442  1.00  0.00           H  
ATOM   4327 HG12 VAL   294      94.095  89.493  65.988  1.00  0.00           H  
ATOM   4328 HG13 VAL   294      93.939  88.180  64.797  1.00  0.00           H  
ATOM   4329  CG2 VAL   294      96.716  87.451  64.866  1.00  0.00           C  
ATOM   4330 HG21 VAL   294      96.650  86.780  65.722  1.00  0.00           H  
ATOM   4331 HG22 VAL   294      96.267  86.973  63.995  1.00  0.00           H  
ATOM   4332 HG23 VAL   294      97.763  87.672  64.659  1.00  0.00           H  
ATOM   4333  C   VAL   294      95.750  91.292  64.477  1.00  0.00           C  
ATOM   4334  O   VAL   294      96.390  91.727  65.415  1.00  0.00           O  
ATOM   4335  N   PHE   295      94.698  91.951  63.879  1.00  0.00           N  
ATOM   4336  H   PHE   295      94.203  91.600  63.060  1.00  0.00           H  
ATOM   4337  CA  PHE   295      94.206  93.216  64.372  1.00  0.00           C  
ATOM   4338  HA  PHE   295      95.028  93.775  64.820  1.00  0.00           H  
ATOM   4339  CB  PHE   295      93.705  94.062  63.223  1.00  0.00           C  
ATOM   4340  HB2 PHE   295      94.388  93.949  62.381  1.00  0.00           H  
ATOM   4341  HB3 PHE   295      92.736  93.677  62.902  1.00  0.00           H  
ATOM   4342  CG  PHE   295      93.563  95.522  63.536  1.00  0.00           C  
ATOM   4343  CD1 PHE   295      92.476  95.950  64.305  1.00  0.00           C  
ATOM   4344  HD1 PHE   295      91.683  95.275  64.590  1.00  0.00           H  
ATOM   4345  CE1 PHE   295      92.466  97.328  64.699  1.00  0.00           C  
ATOM   4346  HE1 PHE   295      91.741  97.670  65.423  1.00  0.00           H  
ATOM   4347  CZ  PHE   295      93.383  98.232  64.157  1.00  0.00           C  
ATOM   4348  HZ  PHE   295      93.253  99.295  64.299  1.00  0.00           H  
ATOM   4349  CE2 PHE   295      94.474  97.739  63.429  1.00  0.00           C  
ATOM   4350  HE2 PHE   295      95.265  98.413  63.134  1.00  0.00           H  
ATOM   4351  CD2 PHE   295      94.552  96.415  63.087  1.00  0.00           C  
ATOM   4352  HD2 PHE   295      95.367  96.060  62.475  1.00  0.00           H  
ATOM   4353  C   PHE   295      93.228  93.040  65.516  1.00  0.00           C  
ATOM   4354  O   PHE   295      92.338  92.229  65.257  1.00  0.00           O  
ATOM   4355  N   VAL   296      93.350  93.668  66.699  1.00  0.00           N  
ATOM   4356  H   VAL   296      94.104  94.329  66.887  1.00  0.00           H  
ATOM   4357  CA  VAL   296      92.439  93.492  67.854  1.00  0.00           C  
ATOM   4358  HA  VAL   296      91.713  92.731  67.568  1.00  0.00           H  
ATOM   4359  CB  VAL   296      93.192  93.026  69.072  1.00  0.00           C  
ATOM   4360  HB  VAL   296      92.496  93.234  69.884  1.00  0.00           H  
ATOM   4361  CG1 VAL   296      93.607  91.506  68.895  1.00  0.00           C  
ATOM   4362 HG11 VAL   296      94.151  91.172  69.779  1.00  0.00           H  
ATOM   4363 HG12 VAL   296      92.713  90.897  68.769  1.00  0.00           H  
ATOM   4364 HG13 VAL   296      94.242  91.403  68.016  1.00  0.00           H  
ATOM   4365  CG2 VAL   296      94.537  93.742  69.360  1.00  0.00           C  
ATOM   4366 HG21 VAL   296      94.987  93.321  70.259  1.00  0.00           H  
ATOM   4367 HG22 VAL   296      95.212  93.599  68.516  1.00  0.00           H  
ATOM   4368 HG23 VAL   296      94.358  94.806  69.507  1.00  0.00           H  
ATOM   4369  C   VAL   296      91.681  94.777  68.184  1.00  0.00           C  
ATOM   4370  O   VAL   296      92.064  95.878  67.765  1.00  0.00           O  
ATOM   4371  N   CYS   297      90.471  94.665  68.759  1.00  0.00           N  
ATOM   4372  H   CYS   297      90.039  93.784  69.035  1.00  0.00           H  
ATOM   4373  CA  CYS   297      89.705  95.818  69.022  1.00  0.00           C  
ATOM   4374  HA  CYS   297      90.370  96.615  69.354  1.00  0.00           H  
ATOM   4375  CB  CYS   297      88.940  96.201  67.687  1.00  0.00           C  
ATOM   4376  HB2 CYS   297      88.515  97.198  67.787  1.00  0.00           H  
ATOM   4377  HB3 CYS   297      89.652  96.240  66.862  1.00  0.00           H  
ATOM   4378  SG  CYS   297      87.655  95.052  67.298  1.00  0.00           S  
ATOM   4379  HG  CYS   297      88.119  93.839  67.378  1.00  0.00           H  
ATOM   4380  C   CYS   297      88.691  95.582  70.114  1.00  0.00           C  
ATOM   4381  O   CYS   297      88.263  94.473  70.466  1.00  0.00           O  
ATOM   4382  N   ALA   298      88.394  96.708  70.764  1.00  0.00           N  
ATOM   4383  H   ALA   298      88.663  97.629  70.420  1.00  0.00           H  
ATOM   4384  CA  ALA   298      87.642  96.756  72.055  1.00  0.00           C  
ATOM   4385  HA  ALA   298      86.790  96.106  71.856  1.00  0.00           H  
ATOM   4386  CB  ALA   298      88.535  96.265  73.216  1.00  0.00           C  
ATOM   4387  HB1 ALA   298      87.973  96.306  74.149  1.00  0.00           H  
ATOM   4388  HB2 ALA   298      88.848  95.238  73.026  1.00  0.00           H  
ATOM   4389  HB3 ALA   298      89.415  96.904  73.294  1.00  0.00           H  
ATOM   4390  C   ALA   298      87.045  98.120  72.482  1.00  0.00           C  
ATOM   4391  O   ALA   298      87.239  99.054  71.740  1.00  0.00           O  
ATOM   4392  N   ARG   299      86.397  98.208  73.612  1.00  0.00           N  
ATOM   4393  H   ARG   299      86.323  97.435  74.274  1.00  0.00           H  
ATOM   4394  CA  ARG   299      85.673  99.485  74.070  1.00  0.00           C  
ATOM   4395  HA  ARG   299      85.611 100.103  73.174  1.00  0.00           H  
ATOM   4396  CB  ARG   299      84.232  99.175  74.573  1.00  0.00           C  
ATOM   4397  HB2 ARG   299      83.702 100.121  74.684  1.00  0.00           H  
ATOM   4398  HB3 ARG   299      83.716  98.611  73.795  1.00  0.00           H  
ATOM   4399  CG  ARG   299      84.100  98.385  75.911  1.00  0.00           C  
ATOM   4400  HG2 ARG   299      84.852  97.597  75.950  1.00  0.00           H  
ATOM   4401  HG3 ARG   299      84.290  99.051  76.753  1.00  0.00           H  
ATOM   4402  CD  ARG   299      82.727  97.784  76.035  1.00  0.00           C  
ATOM   4403  HD2 ARG   299      81.978  98.562  76.188  1.00  0.00           H  
ATOM   4404  HD3 ARG   299      82.452  97.255  75.123  1.00  0.00           H  
ATOM   4405  NE  ARG   299      82.765  96.862  77.185  1.00  0.00           N  
ATOM   4406  HE  ARG   299      83.678  96.445  77.368  1.00  0.00           H  
ATOM   4407  CZ  ARG   299      81.827  96.497  77.998  1.00  0.00           C  
ATOM   4408  NH1 ARG   299      80.605  96.910  77.783  1.00  0.00           N  
ATOM   4409 HH11 ARG   299      80.404  97.511  76.983  1.00  0.00           H  
ATOM   4410 HH12 ARG   299      79.854  96.631  78.413  1.00  0.00           H  
ATOM   4411  NH2 ARG   299      82.123  95.546  78.891  1.00  0.00           N  
ATOM   4412 HH21 ARG   299      83.058  95.139  78.912  1.00  0.00           H  
ATOM   4413 HH22 ARG   299      81.414  95.228  79.552  1.00  0.00           H  
ATOM   4414  C   ARG   299      86.417 100.307  75.054  1.00  0.00           C  
ATOM   4415  O   ARG   299      85.965 101.385  75.459  1.00  0.00           O  
ATOM   4416  N   GLY   300      87.621  99.863  75.424  1.00  0.00           N  
ATOM   4417  H   GLY   300      87.977  98.940  75.176  1.00  0.00           H  
ATOM   4418  CA  GLY   300      88.593 100.686  76.256  1.00  0.00           C  
ATOM   4419  HA2 GLY   300      88.204 101.699  76.357  1.00  0.00           H  
ATOM   4420  HA3 GLY   300      88.647 100.263  77.260  1.00  0.00           H  
ATOM   4421  C   GLY   300      90.017 100.750  75.660  1.00  0.00           C  
ATOM   4422  O   GLY   300      90.567  99.639  75.330  1.00  0.00           O  
ATOM   4423  N   GLU   301      90.544 101.914  75.418  1.00  0.00           N  
ATOM   4424  H   GLU   301      90.139 102.769  75.798  1.00  0.00           H  
ATOM   4425  CA  GLU   301      91.780 102.189  74.578  1.00  0.00           C  
ATOM   4426  HA  GLU   301      91.730 101.573  73.680  1.00  0.00           H  
ATOM   4427  CB  GLU   301      91.763 103.676  74.220  1.00  0.00           C  
ATOM   4428  HB2 GLU   301      90.732 103.968  74.016  1.00  0.00           H  
ATOM   4429  HB3 GLU   301      92.090 104.243  75.091  1.00  0.00           H  
ATOM   4430  CG  GLU   301      92.649 104.100  72.990  1.00  0.00           C  
ATOM   4431  HG2 GLU   301      92.477 103.396  72.176  1.00  0.00           H  
ATOM   4432  HG3 GLU   301      92.313 105.078  72.641  1.00  0.00           H  
ATOM   4433  CD  GLU   301      94.120 104.170  73.260  1.00  0.00           C  
ATOM   4434  OE1 GLU   301      94.900 103.689  72.448  1.00  0.00           O  
ATOM   4435  OE2 GLU   301      94.486 104.733  74.367  1.00  0.00           O  
ATOM   4436  C   GLU   301      93.170 101.721  75.235  1.00  0.00           C  
ATOM   4437  O   GLU   301      94.022 101.074  74.676  1.00  0.00           O  
ATOM   4438  N   GLU   302      93.251 102.009  76.538  1.00  0.00           N  
ATOM   4439  H   GLU   302      92.574 102.583  77.040  1.00  0.00           H  
ATOM   4440  CA  GLU   302      94.347 101.508  77.356  1.00  0.00           C  
ATOM   4441  HA  GLU   302      95.252 101.600  76.755  1.00  0.00           H  
ATOM   4442  CB  GLU   302      94.443 102.380  78.627  1.00  0.00           C  
ATOM   4443  HB2 GLU   302      94.457 103.422  78.306  1.00  0.00           H  
ATOM   4444  HB3 GLU   302      93.522 102.233  79.191  1.00  0.00           H  
ATOM   4445  CG  GLU   302      95.635 102.182  79.625  1.00  0.00           C  
ATOM   4446  HG2 GLU   302      95.529 102.882  80.455  1.00  0.00           H  
ATOM   4447  HG3 GLU   302      95.589 101.178  80.045  1.00  0.00           H  
ATOM   4448  CD  GLU   302      96.963 102.384  78.979  1.00  0.00           C  
ATOM   4449  OE1 GLU   302      97.018 102.774  77.798  1.00  0.00           O  
ATOM   4450  OE2 GLU   302      97.925 102.225  79.750  1.00  0.00           O  
ATOM   4451  C   GLU   302      94.336 100.017  77.665  1.00  0.00           C  
ATOM   4452  O   GLU   302      95.366  99.395  77.692  1.00  0.00           O  
ATOM   4453  N   GLY   303      93.099  99.412  77.862  1.00  0.00           N  
ATOM   4454  H   GLY   303      92.221  99.930  77.898  1.00  0.00           H  
ATOM   4455  CA  GLY   303      92.945  97.970  78.040  1.00  0.00           C  
ATOM   4456  HA2 GLY   303      93.541  97.624  78.884  1.00  0.00           H  
ATOM   4457  HA3 GLY   303      91.907  97.723  78.259  1.00  0.00           H  
ATOM   4458  C   GLY   303      93.394  97.290  76.756  1.00  0.00           C  
ATOM   4459  O   GLY   303      94.185  96.376  76.871  1.00  0.00           O  
ATOM   4460  N   LEU   304      93.232  97.918  75.636  1.00  0.00           N  
ATOM   4461  H   LEU   304      92.694  98.782  75.562  1.00  0.00           H  
ATOM   4462  CA  LEU   304      93.794  97.473  74.345  1.00  0.00           C  
ATOM   4463  HA  LEU   304      93.691  96.410  74.131  1.00  0.00           H  
ATOM   4464  CB  LEU   304      92.938  98.269  73.241  1.00  0.00           C  
ATOM   4465  HB2 LEU   304      91.880  98.187  73.494  1.00  0.00           H  
ATOM   4466  HB3 LEU   304      93.197  99.326  73.294  1.00  0.00           H  
ATOM   4467  CG  LEU   304      93.133  97.790  71.800  1.00  0.00           C  
ATOM   4468  HG  LEU   304      94.198  97.615  71.645  1.00  0.00           H  
ATOM   4469  CD1 LEU   304      92.359  96.476  71.522  1.00  0.00           C  
ATOM   4470 HD11 LEU   304      92.525  96.170  70.488  1.00  0.00           H  
ATOM   4471 HD12 LEU   304      92.716  95.694  72.193  1.00  0.00           H  
ATOM   4472 HD13 LEU   304      91.295  96.639  71.687  1.00  0.00           H  
ATOM   4473  CD2 LEU   304      92.591  98.840  70.871  1.00  0.00           C  
ATOM   4474 HD21 LEU   304      92.722  98.515  69.839  1.00  0.00           H  
ATOM   4475 HD22 LEU   304      91.530  98.991  71.072  1.00  0.00           H  
ATOM   4476 HD23 LEU   304      93.126  99.775  71.027  1.00  0.00           H  
ATOM   4477  C   LEU   304      95.362  97.583  74.326  1.00  0.00           C  
ATOM   4478  O   LEU   304      95.991  96.604  73.958  1.00  0.00           O  
ATOM   4479  N   ARG   305      95.903  98.688  74.820  1.00  0.00           N  
ATOM   4480  H   ARG   305      95.364  99.462  75.211  1.00  0.00           H  
ATOM   4481  CA  ARG   305      97.370  98.889  74.843  1.00  0.00           C  
ATOM   4482  HA  ARG   305      97.769  98.664  73.853  1.00  0.00           H  
ATOM   4483  CB  ARG   305      97.759 100.388  75.099  1.00  0.00           C  
ATOM   4484  HB2 ARG   305      97.218 101.020  74.394  1.00  0.00           H  
ATOM   4485  HB3 ARG   305      97.430 100.673  76.099  1.00  0.00           H  
ATOM   4486  CG  ARG   305      99.218 100.666  74.975  1.00  0.00           C  
ATOM   4487  HG2 ARG   305      99.802  99.984  75.594  1.00  0.00           H  
ATOM   4488  HG3 ARG   305      99.556 100.531  73.948  1.00  0.00           H  
ATOM   4489  CD  ARG   305      99.405 102.116  75.430  1.00  0.00           C  
ATOM   4490  HD2 ARG   305      98.780 102.297  76.304  1.00  0.00           H  
ATOM   4491  HD3 ARG   305     100.439 102.260  75.743  1.00  0.00           H  
ATOM   4492  NE  ARG   305      99.076 103.106  74.393  1.00  0.00           N  
ATOM   4493  HE  ARG   305      99.828 103.401  73.770  1.00  0.00           H  
ATOM   4494  CZ  ARG   305      97.862 103.651  74.203  1.00  0.00           C  
ATOM   4495  NH1 ARG   305      96.898 103.465  75.086  1.00  0.00           N  
ATOM   4496 HH11 ARG   305      97.071 102.903  75.920  1.00  0.00           H  
ATOM   4497 HH12 ARG   305      95.980 103.882  74.934  1.00  0.00           H  
ATOM   4498  NH2 ARG   305      97.514 104.418  73.196  1.00  0.00           N  
ATOM   4499 HH21 ARG   305      98.193 104.647  72.470  1.00  0.00           H  
ATOM   4500 HH22 ARG   305      96.564 104.786  73.140  1.00  0.00           H  
ATOM   4501  C   ARG   305      98.032  97.895  75.832  1.00  0.00           C  
ATOM   4502  O   ARG   305      98.980  97.176  75.449  1.00  0.00           O  
ATOM   4503  N   THR   306      97.420  97.681  76.963  1.00  0.00           N  
ATOM   4504  H   THR   306      96.514  98.100  77.175  1.00  0.00           H  
ATOM   4505  CA  THR   306      97.923  96.840  78.061  1.00  0.00           C  
ATOM   4506  HA  THR   306      98.967  97.051  78.294  1.00  0.00           H  
ATOM   4507  CB  THR   306      97.076  97.172  79.242  1.00  0.00           C  
ATOM   4508  HB  THR   306      96.075  96.804  79.015  1.00  0.00           H  
ATOM   4509  CG2 THR   306      97.570  96.527  80.531  1.00  0.00           C  
ATOM   4510 HG21 THR   306      96.911  96.807  81.353  1.00  0.00           H  
ATOM   4511 HG22 THR   306      97.569  95.443  80.418  1.00  0.00           H  
ATOM   4512 HG23 THR   306      98.582  96.869  80.744  1.00  0.00           H  
ATOM   4513  OG1 THR   306      97.125  98.596  79.467  1.00  0.00           O  
ATOM   4514  HG1 THR   306      96.426  99.035  78.940  1.00  0.00           H  
ATOM   4515  C   THR   306      97.986  95.408  77.708  1.00  0.00           C  
ATOM   4516  O   THR   306      98.876  94.722  77.975  1.00  0.00           O  
ATOM   4517  N   THR   307      96.970  94.968  76.850  1.00  0.00           N  
ATOM   4518  H   THR   307      96.231  95.596  76.535  1.00  0.00           H  
ATOM   4519  CA  THR   307      96.821  93.653  76.314  1.00  0.00           C  
ATOM   4520  HA  THR   307      97.049  92.953  77.119  1.00  0.00           H  
ATOM   4521  CB  THR   307      95.407  93.298  75.887  1.00  0.00           C  
ATOM   4522  HB  THR   307      95.188  93.930  75.026  1.00  0.00           H  
ATOM   4523  CG2 THR   307      95.223  91.833  75.441  1.00  0.00           C  
ATOM   4524 HG21 THR   307      94.184  91.668  75.153  1.00  0.00           H  
ATOM   4525 HG22 THR   307      95.872  91.627  74.589  1.00  0.00           H  
ATOM   4526 HG23 THR   307      95.481  91.166  76.263  1.00  0.00           H  
ATOM   4527  OG1 THR   307      94.542  93.517  76.970  1.00  0.00           O  
ATOM   4528  HG1 THR   307      94.330  94.471  77.033  1.00  0.00           H  
ATOM   4529  C   THR   307      97.821  93.485  75.118  1.00  0.00           C  
ATOM   4530  O   THR   307      98.423  92.437  75.072  1.00  0.00           O  
ATOM   4531  N   LEU   308      97.989  94.482  74.257  1.00  0.00           N  
ATOM   4532  H   LEU   308      97.508  95.375  74.342  1.00  0.00           H  
ATOM   4533  CA  LEU   308      98.861  94.408  73.126  1.00  0.00           C  
ATOM   4534  HA  LEU   308      98.573  93.619  72.431  1.00  0.00           H  
ATOM   4535  CB  LEU   308      98.809  95.772  72.405  1.00  0.00           C  
ATOM   4536  HB2 LEU   308      98.477  96.524  73.121  1.00  0.00           H  
ATOM   4537  HB3 LEU   308      99.823  96.041  72.107  1.00  0.00           H  
ATOM   4538  CG  LEU   308      97.887  95.853  71.142  1.00  0.00           C  
ATOM   4539  HG  LEU   308      96.972  95.341  71.439  1.00  0.00           H  
ATOM   4540  CD1 LEU   308      97.524  97.274  70.780  1.00  0.00           C  
ATOM   4541 HD11 LEU   308      96.884  97.274  69.898  1.00  0.00           H  
ATOM   4542 HD12 LEU   308      96.993  97.738  71.612  1.00  0.00           H  
ATOM   4543 HD13 LEU   308      98.431  97.840  70.569  1.00  0.00           H  
ATOM   4544  CD2 LEU   308      98.413  95.096  69.941  1.00  0.00           C  
ATOM   4545 HD21 LEU   308      97.715  95.202  69.110  1.00  0.00           H  
ATOM   4546 HD22 LEU   308      99.384  95.497  69.654  1.00  0.00           H  
ATOM   4547 HD23 LEU   308      98.517  94.040  70.194  1.00  0.00           H  
ATOM   4548  C   LEU   308     100.258  94.140  73.650  1.00  0.00           C  
ATOM   4549  O   LEU   308     101.006  93.492  72.922  1.00  0.00           O  
ATOM   4550  N   LYS   309     100.646  94.638  74.886  1.00  0.00           N  
ATOM   4551  H   LYS   309     100.091  95.255  75.476  1.00  0.00           H  
ATOM   4552  CA  LYS   309     101.976  94.257  75.422  1.00  0.00           C  
ATOM   4553  HA  LYS   309     102.616  94.374  74.548  1.00  0.00           H  
ATOM   4554  CB  LYS   309     102.394  95.161  76.592  1.00  0.00           C  
ATOM   4555  HB2 LYS   309     101.720  94.989  77.431  1.00  0.00           H  
ATOM   4556  HB3 LYS   309     103.393  94.873  76.922  1.00  0.00           H  
ATOM   4557  CG  LYS   309     102.394  96.670  76.249  1.00  0.00           C  
ATOM   4558  HG2 LYS   309     103.101  96.873  75.445  1.00  0.00           H  
ATOM   4559  HG3 LYS   309     101.409  96.975  75.893  1.00  0.00           H  
ATOM   4560  CD  LYS   309     102.774  97.469  77.499  1.00  0.00           C  
ATOM   4561  HD2 LYS   309     101.999  97.357  78.257  1.00  0.00           H  
ATOM   4562  HD3 LYS   309     103.695  97.070  77.924  1.00  0.00           H  
ATOM   4563  CE  LYS   309     102.956  98.940  77.163  1.00  0.00           C  
ATOM   4564  HE2 LYS   309     103.698  99.072  76.376  1.00  0.00           H  
ATOM   4565  HE3 LYS   309     102.025  99.375  76.799  1.00  0.00           H  
ATOM   4566  NZ  LYS   309     103.407  99.610  78.461  1.00  0.00           N  
ATOM   4567  HZ1 LYS   309     103.549 100.627  78.295  1.00  0.00           H  
ATOM   4568  HZ2 LYS   309     102.678  99.478  79.191  1.00  0.00           H  
ATOM   4569  HZ3 LYS   309     104.300  99.183  78.781  1.00  0.00           H  
ATOM   4570  C   LYS   309     102.120  92.792  75.927  1.00  0.00           C  
ATOM   4571  O   LYS   309     103.182  92.245  75.819  1.00  0.00           O  
ATOM   4572  N   GLU   310     101.070  92.269  76.505  1.00  0.00           N  
ATOM   4573  H   GLU   310     100.251  92.795  76.813  1.00  0.00           H  
ATOM   4574  CA  GLU   310     101.014  90.813  76.753  1.00  0.00           C  
ATOM   4575  HA  GLU   310     101.861  90.457  77.339  1.00  0.00           H  
ATOM   4576  CB  GLU   310      99.764  90.501  77.596  1.00  0.00           C  
ATOM   4577  HB2 GLU   310      99.977  90.742  78.638  1.00  0.00           H  
ATOM   4578  HB3 GLU   310      98.955  91.158  77.277  1.00  0.00           H  
ATOM   4579  CG  GLU   310      99.261  89.005  77.516  1.00  0.00           C  
ATOM   4580  HG2 GLU   310      98.273  88.939  77.971  1.00  0.00           H  
ATOM   4581  HG3 GLU   310      99.149  88.725  76.468  1.00  0.00           H  
ATOM   4582  CD  GLU   310     100.207  87.982  78.212  1.00  0.00           C  
ATOM   4583  OE1 GLU   310      99.915  86.788  77.931  1.00  0.00           O  
ATOM   4584  OE2 GLU   310     101.231  88.357  78.825  1.00  0.00           O  
ATOM   4585  C   GLU   310     101.107  90.053  75.367  1.00  0.00           C  
ATOM   4586  O   GLU   310     101.840  89.058  75.371  1.00  0.00           O  
ATOM   4587  N   LEU   311     100.344  90.404  74.340  1.00  0.00           N  
ATOM   4588  H   LEU   311      99.701  91.196  74.350  1.00  0.00           H  
ATOM   4589  CA  LEU   311     100.369  89.651  73.064  1.00  0.00           C  
ATOM   4590  HA  LEU   311     100.110  88.598  73.171  1.00  0.00           H  
ATOM   4591  CB  LEU   311      99.327  90.328  72.183  1.00  0.00           C  
ATOM   4592  HB2 LEU   311      99.344  91.399  72.385  1.00  0.00           H  
ATOM   4593  HB3 LEU   311      99.618  90.196  71.140  1.00  0.00           H  
ATOM   4594  CG  LEU   311      97.885  89.818  72.358  1.00  0.00           C  
ATOM   4595  HG  LEU   311      97.846  89.651  73.435  1.00  0.00           H  
ATOM   4596  CD1 LEU   311      96.707  90.846  71.938  1.00  0.00           C  
ATOM   4597 HD11 LEU   311      95.737  90.377  72.106  1.00  0.00           H  
ATOM   4598 HD12 LEU   311      96.781  91.751  72.541  1.00  0.00           H  
ATOM   4599 HD13 LEU   311      96.808  91.104  70.883  1.00  0.00           H  
ATOM   4600  CD2 LEU   311      97.613  88.538  71.520  1.00  0.00           C  
ATOM   4601 HD21 LEU   311      96.584  88.214  71.674  1.00  0.00           H  
ATOM   4602 HD22 LEU   311      97.770  88.755  70.464  1.00  0.00           H  
ATOM   4603 HD23 LEU   311      98.294  87.747  71.833  1.00  0.00           H  
ATOM   4604  C   LEU   311     101.792  89.602  72.489  1.00  0.00           C  
ATOM   4605  O   LEU   311     102.216  88.537  71.991  1.00  0.00           O  
ATOM   4606  N   ARG   312     102.442  90.790  72.502  1.00  0.00           N  
ATOM   4607  H   ARG   312     102.078  91.636  72.939  1.00  0.00           H  
ATOM   4608  CA  ARG   312     103.736  90.946  71.879  1.00  0.00           C  
ATOM   4609  HA  ARG   312     103.574  90.499  70.898  1.00  0.00           H  
ATOM   4610  CB  ARG   312     104.210  92.436  71.623  1.00  0.00           C  
ATOM   4611  HB2 ARG   312     104.081  93.023  72.533  1.00  0.00           H  
ATOM   4612  HB3 ARG   312     105.273  92.448  71.384  1.00  0.00           H  
ATOM   4613  CG  ARG   312     103.413  93.084  70.472  1.00  0.00           C  
ATOM   4614  HG2 ARG   312     103.697  92.603  69.536  1.00  0.00           H  
ATOM   4615  HG3 ARG   312     102.352  92.884  70.625  1.00  0.00           H  
ATOM   4616  CD  ARG   312     103.613  94.599  70.328  1.00  0.00           C  
ATOM   4617  HD2 ARG   312     103.373  95.106  71.263  1.00  0.00           H  
ATOM   4618  HD3 ARG   312     104.655  94.826  70.102  1.00  0.00           H  
ATOM   4619  NE  ARG   312     102.722  95.084  69.228  1.00  0.00           N  
ATOM   4620  HE  ARG   312     102.400  94.432  68.512  1.00  0.00           H  
ATOM   4621  CZ  ARG   312     102.355  96.328  69.181  1.00  0.00           C  
ATOM   4622  NH1 ARG   312     102.458  97.321  70.044  1.00  0.00           N  
ATOM   4623 HH11 ARG   312     102.899  97.166  70.951  1.00  0.00           H  
ATOM   4624 HH12 ARG   312     102.096  98.245  69.803  1.00  0.00           H  
ATOM   4625  NH2 ARG   312     101.877  96.710  68.056  1.00  0.00           N  
ATOM   4626 HH21 ARG   312     101.809  96.050  67.281  1.00  0.00           H  
ATOM   4627 HH22 ARG   312     101.565  97.673  67.934  1.00  0.00           H  
ATOM   4628  C   ARG   312     104.829  90.214  72.627  1.00  0.00           C  
ATOM   4629  O   ARG   312     105.699  89.611  72.053  1.00  0.00           O  
ATOM   4630  N   GLU   313     104.824  90.098  73.945  1.00  0.00           N  
ATOM   4631  H   GLU   313     104.224  90.722  74.484  1.00  0.00           H  
ATOM   4632  CA  GLU   313     105.535  89.217  74.851  1.00  0.00           C  
ATOM   4633  HA  GLU   313     106.588  89.370  74.619  1.00  0.00           H  
ATOM   4634  CB  GLU   313     105.305  89.622  76.345  1.00  0.00           C  
ATOM   4635  HB2 GLU   313     105.655  90.644  76.498  1.00  0.00           H  
ATOM   4636  HB3 GLU   313     104.235  89.617  76.557  1.00  0.00           H  
ATOM   4637  CG  GLU   313     106.022  88.686  77.340  1.00  0.00           C  
ATOM   4638  HG2 GLU   313     105.460  88.662  78.273  1.00  0.00           H  
ATOM   4639  HG3 GLU   313     106.018  87.672  76.939  1.00  0.00           H  
ATOM   4640  CD  GLU   313     107.406  89.083  77.623  1.00  0.00           C  
ATOM   4641  OE1 GLU   313     107.965  88.520  78.576  1.00  0.00           O  
ATOM   4642  OE2 GLU   313     108.030  89.882  76.915  1.00  0.00           O  
ATOM   4643  C   GLU   313     105.329  87.670  74.596  1.00  0.00           C  
ATOM   4644  O   GLU   313     106.412  86.980  74.614  1.00  0.00           O  
ATOM   4645  N   ALA   314     104.160  87.170  74.274  1.00  0.00           N  
ATOM   4646  H   ALA   314     103.297  87.677  74.478  1.00  0.00           H  
ATOM   4647  CA  ALA   314     103.894  85.900  73.618  1.00  0.00           C  
ATOM   4648  HA  ALA   314     104.603  85.215  74.086  1.00  0.00           H  
ATOM   4649  CB  ALA   314     102.404  85.607  73.835  1.00  0.00           C  
ATOM   4650  HB1 ALA   314     102.145  84.660  73.361  1.00  0.00           H  
ATOM   4651  HB2 ALA   314     102.196  85.548  74.903  1.00  0.00           H  
ATOM   4652  HB3 ALA   314     101.808  86.408  73.395  1.00  0.00           H  
ATOM   4653  C   ALA   314     104.253  85.676  72.090  1.00  0.00           C  
ATOM   4654  O   ALA   314     104.276  84.588  71.534  1.00  0.00           O  
ATOM   4655  N   GLY   315     104.665  86.749  71.396  1.00  0.00           N  
ATOM   4656  H   GLY   315     104.631  87.692  71.780  1.00  0.00           H  
ATOM   4657  CA  GLY   315     105.181  86.711  70.086  1.00  0.00           C  
ATOM   4658  HA2 GLY   315     106.093  87.307  70.060  1.00  0.00           H  
ATOM   4659  HA3 GLY   315     105.464  85.683  69.860  1.00  0.00           H  
ATOM   4660  C   GLY   315     104.197  87.236  68.911  1.00  0.00           C  
ATOM   4661  O   GLY   315     104.695  87.389  67.816  1.00  0.00           O  
ATOM   4662  N   VAL   316     102.932  87.505  69.161  1.00  0.00           N  
ATOM   4663  H   VAL   316     102.559  87.581  70.106  1.00  0.00           H  
ATOM   4664  CA  VAL   316     101.932  87.720  68.125  1.00  0.00           C  
ATOM   4665  HA  VAL   316     101.924  86.876  67.436  1.00  0.00           H  
ATOM   4666  CB  VAL   316     100.520  87.788  68.747  1.00  0.00           C  
ATOM   4667  HB  VAL   316     100.528  88.643  69.422  1.00  0.00           H  
ATOM   4668  CG1 VAL   316      99.384  87.921  67.665  1.00  0.00           C  
ATOM   4669 HG11 VAL   316      98.413  87.964  68.160  1.00  0.00           H  
ATOM   4670 HG12 VAL   316      99.537  88.832  67.087  1.00  0.00           H  
ATOM   4671 HG13 VAL   316      99.414  87.059  66.999  1.00  0.00           H  
ATOM   4672  CG2 VAL   316     100.209  86.414  69.405  1.00  0.00           C  
ATOM   4673 HG21 VAL   316      99.215  86.441  69.851  1.00  0.00           H  
ATOM   4674 HG22 VAL   316     100.246  85.630  68.648  1.00  0.00           H  
ATOM   4675 HG23 VAL   316     100.947  86.206  70.179  1.00  0.00           H  
ATOM   4676  C   VAL   316     102.281  88.920  67.323  1.00  0.00           C  
ATOM   4677  O   VAL   316     102.587  89.934  67.906  1.00  0.00           O  
ATOM   4678  N   GLU   317     102.159  88.930  65.964  1.00  0.00           N  
ATOM   4679  H   GLU   317     102.048  88.073  65.423  1.00  0.00           H  
ATOM   4680  CA  GLU   317     102.169  90.089  65.156  1.00  0.00           C  
ATOM   4681  HA  GLU   317     102.856  90.824  65.578  1.00  0.00           H  
ATOM   4682  CB  GLU   317     102.637  89.669  63.750  1.00  0.00           C  
ATOM   4683  HB2 GLU   317     103.680  89.356  63.793  1.00  0.00           H  
ATOM   4684  HB3 GLU   317     102.059  88.807  63.418  1.00  0.00           H  
ATOM   4685  CG  GLU   317     102.496  90.739  62.793  1.00  0.00           C  
ATOM   4686  HG2 GLU   317     102.974  90.427  61.866  1.00  0.00           H  
ATOM   4687  HG3 GLU   317     101.434  90.861  62.579  1.00  0.00           H  
ATOM   4688  CD  GLU   317     103.050  92.080  63.173  1.00  0.00           C  
ATOM   4689  OE1 GLU   317     104.264  92.232  63.223  1.00  0.00           O  
ATOM   4690  OE2 GLU   317     102.230  93.052  63.416  1.00  0.00           O  
ATOM   4691  C   GLU   317     100.780  90.806  65.120  1.00  0.00           C  
ATOM   4692  O   GLU   317      99.803  90.218  64.663  1.00  0.00           O  
ATOM   4693  N   ALA   318     100.681  91.918  65.867  1.00  0.00           N  
ATOM   4694  H   ALA   318     101.484  92.374  66.298  1.00  0.00           H  
ATOM   4695  CA  ALA   318      99.415  92.583  66.135  1.00  0.00           C  
ATOM   4696  HA  ALA   318      98.796  92.400  65.257  1.00  0.00           H  
ATOM   4697  CB  ALA   318      98.815  91.994  67.516  1.00  0.00           C  
ATOM   4698  HB1 ALA   318      97.864  92.479  67.735  1.00  0.00           H  
ATOM   4699  HB2 ALA   318      98.659  90.920  67.416  1.00  0.00           H  
ATOM   4700  HB3 ALA   318      99.516  92.184  68.327  1.00  0.00           H  
ATOM   4701  C   ALA   318      99.517  94.110  66.343  1.00  0.00           C  
ATOM   4702  O   ALA   318     100.556  94.593  66.792  1.00  0.00           O  
ATOM   4703  N   ASP   319      98.368  94.859  66.159  1.00  0.00           N  
ATOM   4704  H   ASP   319      97.509  94.443  65.799  1.00  0.00           H  
ATOM   4705  CA  ASP   319      98.219  96.293  66.440  1.00  0.00           C  
ATOM   4706  HA  ASP   319      98.745  96.672  67.315  1.00  0.00           H  
ATOM   4707  CB  ASP   319      98.788  97.026  65.247  1.00  0.00           C  
ATOM   4708  HB2 ASP   319      99.684  96.500  64.918  1.00  0.00           H  
ATOM   4709  HB3 ASP   319      98.066  96.965  64.433  1.00  0.00           H  
ATOM   4710  CG  ASP   319      99.138  98.459  65.453  1.00  0.00           C  
ATOM   4711  OD1 ASP   319      98.617  99.181  66.351  1.00  0.00           O  
ATOM   4712  OD2 ASP   319      99.867  99.009  64.605  1.00  0.00           O  
ATOM   4713  C   ASP   319      96.738  96.489  66.663  1.00  0.00           C  
ATOM   4714  O   ASP   319      95.997  95.540  66.356  1.00  0.00           O  
ATOM   4715  N   GLY   320      96.191  97.594  67.215  1.00  0.00           N  
ATOM   4716  H   GLY   320      96.727  98.359  67.624  1.00  0.00           H  
ATOM   4717  CA  GLY   320      94.746  97.770  67.264  1.00  0.00           C  
ATOM   4718  HA2 GLY   320      94.310  97.175  66.460  1.00  0.00           H  
ATOM   4719  HA3 GLY   320      94.389  97.345  68.202  1.00  0.00           H  
ATOM   4720  C   GLY   320      94.166  99.247  67.146  1.00  0.00           C  
ATOM   4721  O   GLY   320      94.894 100.284  67.026  1.00  0.00           O  
ATOM   4722  N   ARG   321      92.812  99.320  67.300  1.00  0.00           N  
ATOM   4723  H   ARG   321      92.249  98.486  67.466  1.00  0.00           H  
ATOM   4724  CA  ARG   321      91.995 100.541  67.256  1.00  0.00           C  
ATOM   4725  HA  ARG   321      92.548 101.429  67.566  1.00  0.00           H  
ATOM   4726  CB  ARG   321      91.566 100.879  65.845  1.00  0.00           C  
ATOM   4727  HB2 ARG   321      92.435 100.832  65.188  1.00  0.00           H  
ATOM   4728  HB3 ARG   321      90.861 100.124  65.497  1.00  0.00           H  
ATOM   4729  CG  ARG   321      90.886 102.337  65.716  1.00  0.00           C  
ATOM   4730  HG2 ARG   321      89.945 102.306  66.265  1.00  0.00           H  
ATOM   4731  HG3 ARG   321      91.533 103.044  66.234  1.00  0.00           H  
ATOM   4732  CD  ARG   321      90.596 102.903  64.373  1.00  0.00           C  
ATOM   4733  HD2 ARG   321      91.508 103.272  63.903  1.00  0.00           H  
ATOM   4734  HD3 ARG   321      90.184 102.140  63.712  1.00  0.00           H  
ATOM   4735  NE  ARG   321      89.655 103.972  64.571  1.00  0.00           N  
ATOM   4736  HE  ARG   321      88.887 103.751  65.206  1.00  0.00           H  
ATOM   4737  CZ  ARG   321      89.618 105.206  64.063  1.00  0.00           C  
ATOM   4738  NH1 ARG   321      90.517 105.732  63.262  1.00  0.00           N  
ATOM   4739 HH11 ARG   321      91.329 105.184  62.977  1.00  0.00           H  
ATOM   4740 HH12 ARG   321      90.402 106.687  62.923  1.00  0.00           H  
ATOM   4741  NH2 ARG   321      88.761 106.086  64.490  1.00  0.00           N  
ATOM   4742 HH21 ARG   321      88.101 105.838  65.227  1.00  0.00           H  
ATOM   4743 HH22 ARG   321      88.750 107.024  64.088  1.00  0.00           H  
ATOM   4744  C   ARG   321      90.812 100.278  68.243  1.00  0.00           C  
ATOM   4745  O   ARG   321      90.565  99.124  68.473  1.00  0.00           O  
ATOM   4746  N   THR   322      90.115 101.259  68.863  1.00  0.00           N  
ATOM   4747  H   THR   322      90.406 102.235  68.810  1.00  0.00           H  
ATOM   4748  CA  THR   322      88.942 101.091  69.635  1.00  0.00           C  
ATOM   4749  HA  THR   322      89.096 100.330  70.399  1.00  0.00           H  
ATOM   4750  CB  THR   322      88.587 102.341  70.461  1.00  0.00           C  
ATOM   4751  HB  THR   322      87.571 102.335  70.855  1.00  0.00           H  
ATOM   4752  CG2 THR   322      89.493 102.376  71.697  1.00  0.00           C  
ATOM   4753 HG21 THR   322      89.256 103.255  72.296  1.00  0.00           H  
ATOM   4754 HG22 THR   322      89.332 101.477  72.292  1.00  0.00           H  
ATOM   4755 HG23 THR   322      90.535 102.420  71.382  1.00  0.00           H  
ATOM   4756  OG1 THR   322      88.647 103.450  69.614  1.00  0.00           O  
ATOM   4757  HG1 THR   322      88.423 104.260  70.118  1.00  0.00           H  
ATOM   4758  C   THR   322      87.836 100.615  68.697  1.00  0.00           C  
ATOM   4759  O   THR   322      87.796 101.041  67.546  1.00  0.00           O  
ATOM   4760  N   CYS   323      86.922  99.783  69.223  1.00  0.00           N  
ATOM   4761  H   CYS   323      87.042  99.298  70.113  1.00  0.00           H  
ATOM   4762  CA  CYS   323      85.675  99.505  68.562  1.00  0.00           C  
ATOM   4763  HA  CYS   323      85.385 100.397  68.004  1.00  0.00           H  
ATOM   4764  CB  CYS   323      85.795  98.430  67.551  1.00  0.00           C  
ATOM   4765  HB2 CYS   323      86.655  98.607  66.905  1.00  0.00           H  
ATOM   4766  HB3 CYS   323      85.953  97.467  68.036  1.00  0.00           H  
ATOM   4767  SG  CYS   323      84.249  98.410  66.570  1.00  0.00           S  
ATOM   4768  HG  CYS   323      84.291  99.350  65.673  1.00  0.00           H  
ATOM   4769  C   CYS   323      84.589  99.217  69.586  1.00  0.00           C  
ATOM   4770  O   CYS   323      84.604  98.169  70.221  1.00  0.00           O  
ATOM   4771  N   ASP   324      83.459 100.017  69.663  1.00  0.00           N  
ATOM   4772  H   ASP   324      83.426 100.974  69.312  1.00  0.00           H  
ATOM   4773  CA  ASP   324      82.204  99.561  70.259  1.00  0.00           C  
ATOM   4774  HA  ASP   324      82.372  98.836  71.055  1.00  0.00           H  
ATOM   4775  CB  ASP   324      81.514 100.794  70.843  1.00  0.00           C  
ATOM   4776  HB2 ASP   324      82.205 101.297  71.520  1.00  0.00           H  
ATOM   4777  HB3 ASP   324      81.296 101.493  70.035  1.00  0.00           H  
ATOM   4778  CG  ASP   324      80.208 100.489  71.601  1.00  0.00           C  
ATOM   4779  OD1 ASP   324      79.658  99.366  71.452  1.00  0.00           O  
ATOM   4780  OD2 ASP   324      79.744 101.304  72.373  1.00  0.00           O  
ATOM   4781  C   ASP   324      81.337  98.833  69.191  1.00  0.00           C  
ATOM   4782  O   ASP   324      81.045  99.468  68.170  1.00  0.00           O  
ATOM   4783  N   VAL   325      81.010  97.541  69.353  1.00  0.00           N  
ATOM   4784  H   VAL   325      81.305  96.962  70.140  1.00  0.00           H  
ATOM   4785  CA  VAL   325      80.164  96.854  68.356  1.00  0.00           C  
ATOM   4786  HA  VAL   325      80.753  96.912  67.440  1.00  0.00           H  
ATOM   4787  CB  VAL   325      79.907  95.339  68.689  1.00  0.00           C  
ATOM   4788  HB  VAL   325      79.194  94.922  67.978  1.00  0.00           H  
ATOM   4789  CG1 VAL   325      81.372  94.712  68.669  1.00  0.00           C  
ATOM   4790 HG11 VAL   325      81.314  93.646  68.891  1.00  0.00           H  
ATOM   4791 HG12 VAL   325      81.815  94.854  67.684  1.00  0.00           H  
ATOM   4792 HG13 VAL   325      81.988  95.204  69.419  1.00  0.00           H  
ATOM   4793  CG2 VAL   325      79.297  95.078  70.028  1.00  0.00           C  
ATOM   4794 HG21 VAL   325      79.160  94.005  70.162  1.00  0.00           H  
ATOM   4795 HG22 VAL   325      79.954  95.460  70.809  1.00  0.00           H  
ATOM   4796 HG23 VAL   325      78.330  95.577  70.091  1.00  0.00           H  
ATOM   4797  C   VAL   325      78.822  97.546  68.115  1.00  0.00           C  
ATOM   4798  O   VAL   325      78.086  97.000  67.282  1.00  0.00           O  
ATOM   4799  N   ARG   326      78.448  98.547  68.854  1.00  0.00           N  
ATOM   4800  H   ARG   326      79.072  99.028  69.501  1.00  0.00           H  
ATOM   4801  CA  ARG   326      77.093  99.084  68.832  1.00  0.00           C  
ATOM   4802  HA  ARG   326      76.466  98.281  68.448  1.00  0.00           H  
ATOM   4803  CB  ARG   326      76.558  99.417  70.273  1.00  0.00           C  
ATOM   4804  HB2 ARG   326      77.196 100.161  70.751  1.00  0.00           H  
ATOM   4805  HB3 ARG   326      75.557  99.847  70.215  1.00  0.00           H  
ATOM   4806  CG  ARG   326      76.536  98.113  71.108  1.00  0.00           C  
ATOM   4807  HG2 ARG   326      75.842  97.396  70.671  1.00  0.00           H  
ATOM   4808  HG3 ARG   326      77.520  97.644  71.104  1.00  0.00           H  
ATOM   4809  CD  ARG   326      76.122  98.451  72.517  1.00  0.00           C  
ATOM   4810  HD2 ARG   326      75.180  99.001  72.514  1.00  0.00           H  
ATOM   4811  HD3 ARG   326      75.955  97.541  73.093  1.00  0.00           H  
ATOM   4812  NE  ARG   326      77.221  99.285  73.149  1.00  0.00           N  
ATOM   4813  HE  ARG   326      78.142  99.301  72.709  1.00  0.00           H  
ATOM   4814  CZ  ARG   326      77.035  99.976  74.226  1.00  0.00           C  
ATOM   4815  NH1 ARG   326      75.919  99.935  74.949  1.00  0.00           N  
ATOM   4816 HH11 ARG   326      75.147  99.333  74.661  1.00  0.00           H  
ATOM   4817 HH12 ARG   326      75.835 100.505  75.790  1.00  0.00           H  
ATOM   4818  NH2 ARG   326      78.051 100.686  74.655  1.00  0.00           N  
ATOM   4819 HH21 ARG   326      78.932 100.675  74.142  1.00  0.00           H  
ATOM   4820 HH22 ARG   326      77.959 101.250  75.499  1.00  0.00           H  
ATOM   4821  C   ARG   326      76.903 100.237  67.842  1.00  0.00           C  
ATOM   4822  O   ARG   326      75.876 100.841  67.767  1.00  0.00           O  
ATOM   4823  N   SER   327      77.988 100.528  67.164  1.00  0.00           N  
ATOM   4824  H   SER   327      78.809  99.923  67.141  1.00  0.00           H  
ATOM   4825  CA  SER   327      78.139 101.786  66.342  1.00  0.00           C  
ATOM   4826  HA  SER   327      77.109 102.059  66.115  1.00  0.00           H  
ATOM   4827  CB  SER   327      78.803 102.924  67.134  1.00  0.00           C  
ATOM   4828  HB2 SER   327      78.369 102.987  68.131  1.00  0.00           H  
ATOM   4829  HB3 SER   327      79.865 102.720  67.261  1.00  0.00           H  
ATOM   4830  OG  SER   327      78.624 104.129  66.458  1.00  0.00           O  
ATOM   4831  HG  SER   327      79.046 104.853  66.964  1.00  0.00           H  
ATOM   4832  C   SER   327      78.818 101.613  64.986  1.00  0.00           C  
ATOM   4833  O   SER   327      80.047 101.467  64.957  1.00  0.00           O  
ATOM   4834  N   VAL   328      78.019 101.748  63.865  1.00  0.00           N  
ATOM   4835  H   VAL   328      77.040 102.033  63.901  1.00  0.00           H  
ATOM   4836  CA  VAL   328      78.518 101.490  62.504  1.00  0.00           C  
ATOM   4837  HA  VAL   328      78.931 100.481  62.498  1.00  0.00           H  
ATOM   4838  CB  VAL   328      77.369 101.502  61.490  1.00  0.00           C  
ATOM   4839  HB  VAL   328      76.917 102.481  61.649  1.00  0.00           H  
ATOM   4840  CG1 VAL   328      77.907 101.395  60.017  1.00  0.00           C  
ATOM   4841 HG11 VAL   328      77.068 101.406  59.322  1.00  0.00           H  
ATOM   4842 HG12 VAL   328      78.564 102.238  59.807  1.00  0.00           H  
ATOM   4843 HG13 VAL   328      78.464 100.465  59.900  1.00  0.00           H  
ATOM   4844  CG2 VAL   328      76.204 100.590  61.735  1.00  0.00           C  
ATOM   4845 HG21 VAL   328      75.474 100.710  60.935  1.00  0.00           H  
ATOM   4846 HG22 VAL   328      76.550  99.557  61.758  1.00  0.00           H  
ATOM   4847 HG23 VAL   328      75.741 100.839  62.689  1.00  0.00           H  
ATOM   4848  C   VAL   328      79.735 102.378  62.101  1.00  0.00           C  
ATOM   4849  O   VAL   328      80.674 101.812  61.565  1.00  0.00           O  
ATOM   4850  N   PRO   329      79.768 103.736  62.410  1.00  0.00           N  
ATOM   4851  CD  PRO   329      78.717 104.602  62.800  1.00  0.00           C  
ATOM   4852  HD2 PRO   329      78.609 104.637  63.885  1.00  0.00           H  
ATOM   4853  HD3 PRO   329      77.759 104.278  62.395  1.00  0.00           H  
ATOM   4854  CG  PRO   329      79.136 105.947  62.236  1.00  0.00           C  
ATOM   4855  HG2 PRO   329      78.635 106.779  62.731  1.00  0.00           H  
ATOM   4856  HG3 PRO   329      78.923 106.036  61.171  1.00  0.00           H  
ATOM   4857  CB  PRO   329      80.657 105.913  62.534  1.00  0.00           C  
ATOM   4858  HB2 PRO   329      80.871 106.147  63.577  1.00  0.00           H  
ATOM   4859  HB3 PRO   329      81.204 106.634  61.927  1.00  0.00           H  
ATOM   4860  CA  PRO   329      81.023 104.520  62.197  1.00  0.00           C  
ATOM   4861  HA  PRO   329      81.364 104.396  61.169  1.00  0.00           H  
ATOM   4862  C   PRO   329      82.249 104.042  63.016  1.00  0.00           C  
ATOM   4863  O   PRO   329      83.434 104.104  62.605  1.00  0.00           O  
ATOM   4864  N   GLU   330      82.070 103.458  64.182  1.00  0.00           N  
ATOM   4865  H   GLU   330      81.166 103.443  64.654  1.00  0.00           H  
ATOM   4866  CA  GLU   330      83.136 102.762  64.942  1.00  0.00           C  
ATOM   4867  HA  GLU   330      83.998 103.426  64.973  1.00  0.00           H  
ATOM   4868  CB  GLU   330      82.704 102.498  66.498  1.00  0.00           C  
ATOM   4869  HB2 GLU   330      81.946 101.716  66.547  1.00  0.00           H  
ATOM   4870  HB3 GLU   330      83.564 102.145  67.068  1.00  0.00           H  
ATOM   4871  CG  GLU   330      82.160 103.803  67.119  1.00  0.00           C  
ATOM   4872  HG2 GLU   330      81.274 104.110  66.564  1.00  0.00           H  
ATOM   4873  HG3 GLU   330      81.839 103.598  68.140  1.00  0.00           H  
ATOM   4874  CD  GLU   330      83.152 104.962  67.139  1.00  0.00           C  
ATOM   4875  OE1 GLU   330      84.303 104.854  67.541  1.00  0.00           O  
ATOM   4876  OE2 GLU   330      82.704 106.109  66.871  1.00  0.00           O  
ATOM   4877  C   GLU   330      83.594 101.480  64.229  1.00  0.00           C  
ATOM   4878  O   GLU   330      84.724 101.047  64.366  1.00  0.00           O  
ATOM   4879  N   ILE   331      82.718 100.821  63.491  1.00  0.00           N  
ATOM   4880  H   ILE   331      81.758 101.145  63.383  1.00  0.00           H  
ATOM   4881  CA  ILE   331      82.975  99.569  62.738  1.00  0.00           C  
ATOM   4882  HA  ILE   331      83.706  98.995  63.308  1.00  0.00           H  
ATOM   4883  CB  ILE   331      81.687  98.781  62.598  1.00  0.00           C  
ATOM   4884  HB  ILE   331      80.935  99.454  62.187  1.00  0.00           H  
ATOM   4885  CG2 ILE   331      81.912  97.541  61.633  1.00  0.00           C  
ATOM   4886 HG21 ILE   331      80.981  96.981  61.539  1.00  0.00           H  
ATOM   4887 HG22 ILE   331      82.224  97.895  60.651  1.00  0.00           H  
ATOM   4888 HG23 ILE   331      82.684  96.894  62.047  1.00  0.00           H  
ATOM   4889  CG1 ILE   331      81.210  98.263  63.938  1.00  0.00           C  
ATOM   4890 HG12 ILE   331      81.973  97.573  64.299  1.00  0.00           H  
ATOM   4891 HG13 ILE   331      81.203  99.115  64.620  1.00  0.00           H  
ATOM   4892  CD1 ILE   331      79.872  97.562  64.095  1.00  0.00           C  
ATOM   4893 HD11 ILE   331      79.732  97.275  65.138  1.00  0.00           H  
ATOM   4894 HD12 ILE   331      79.071  98.236  63.794  1.00  0.00           H  
ATOM   4895 HD13 ILE   331      79.853  96.671  63.468  1.00  0.00           H  
ATOM   4896  C   ILE   331      83.588  99.822  61.354  1.00  0.00           C  
ATOM   4897  O   ILE   331      84.529  99.099  60.982  1.00  0.00           O  
ATOM   4898  N   GLU   332      83.171 100.948  60.672  1.00  0.00           N  
ATOM   4899  H   GLU   332      82.471 101.568  61.084  1.00  0.00           H  
ATOM   4900  CA  GLU   332      83.591 101.435  59.377  1.00  0.00           C  
ATOM   4901  HA  GLU   332      83.378 100.663  58.638  1.00  0.00           H  
ATOM   4902  CB  GLU   332      82.783 102.670  59.002  1.00  0.00           C  
ATOM   4903  HB2 GLU   332      81.756 102.573  59.353  1.00  0.00           H  
ATOM   4904  HB3 GLU   332      83.201 103.556  59.480  1.00  0.00           H  
ATOM   4905  CG  GLU   332      82.814 102.815  57.530  1.00  0.00           C  
ATOM   4906  HG2 GLU   332      83.811 103.103  57.195  1.00  0.00           H  
ATOM   4907  HG3 GLU   332      82.578 101.867  57.048  1.00  0.00           H  
ATOM   4908  CD  GLU   332      81.786 103.886  57.145  1.00  0.00           C  
ATOM   4909  OE1 GLU   332      82.245 105.055  57.275  1.00  0.00           O  
ATOM   4910  OE2 GLU   332      80.667 103.747  56.608  1.00  0.00           O  
ATOM   4911  C   GLU   332      85.180 101.651  59.273  1.00  0.00           C  
ATOM   4912  O   GLU   332      85.865 100.908  58.524  1.00  0.00           O  
ATOM   4913  N   ALA   333      85.726 102.592  60.101  1.00  0.00           N  
ATOM   4914  H   ALA   333      85.132 103.169  60.698  1.00  0.00           H  
ATOM   4915  CA  ALA   333      87.122 102.915  60.273  1.00  0.00           C  
ATOM   4916  HA  ALA   333      87.703 102.994  59.355  1.00  0.00           H  
ATOM   4917  CB  ALA   333      87.082 104.256  60.933  1.00  0.00           C  
ATOM   4918  HB1 ALA   333      88.099 104.603  61.114  1.00  0.00           H  
ATOM   4919  HB2 ALA   333      86.566 104.966  60.286  1.00  0.00           H  
ATOM   4920  HB3 ALA   333      86.552 104.180  61.883  1.00  0.00           H  
ATOM   4921  C   ALA   333      87.879 101.822  60.931  1.00  0.00           C  
ATOM   4922  O   ALA   333      89.067 101.726  60.850  1.00  0.00           O  
ATOM   4923  N   LEU   334      87.222 100.906  61.624  1.00  0.00           N  
ATOM   4924  H   LEU   334      86.230 100.966  61.853  1.00  0.00           H  
ATOM   4925  CA  LEU   334      87.893  99.695  62.130  1.00  0.00           C  
ATOM   4926  HA  LEU   334      88.776 100.063  62.652  1.00  0.00           H  
ATOM   4927  CB  LEU   334      87.098  98.891  63.180  1.00  0.00           C  
ATOM   4928  HB2 LEU   334      86.951  99.510  64.064  1.00  0.00           H  
ATOM   4929  HB3 LEU   334      86.108  98.668  62.780  1.00  0.00           H  
ATOM   4930  CG  LEU   334      87.807  97.522  63.613  1.00  0.00           C  
ATOM   4931  HG  LEU   334      88.193  96.938  62.778  1.00  0.00           H  
ATOM   4932  CD1 LEU   334      89.016  97.900  64.539  1.00  0.00           C  
ATOM   4933 HD11 LEU   334      89.528  96.991  64.858  1.00  0.00           H  
ATOM   4934 HD12 LEU   334      89.710  98.534  63.988  1.00  0.00           H  
ATOM   4935 HD13 LEU   334      88.650  98.438  65.414  1.00  0.00           H  
ATOM   4936  CD2 LEU   334      86.751  96.700  64.332  1.00  0.00           C  
ATOM   4937 HD21 LEU   334      87.183  95.751  64.651  1.00  0.00           H
[truncated: 17,727,166 more chars]
