# Supplementary material for: Path to Actinorhodin: Regio- and Stereoselective Ketone Reduction by a Type II Polyketide Ketoreductase Revealed in Atomistic Detail
Source: JACS Au. 2022 Apr 7;2(4):972–84. doi: 10.1021/jacsau.2c00086 (PMC9088766; doi:10.1021/jacsau.2c00086)
Supplement: Supplementary file 2 — au2c00086_si_002.zip [file au2c00086_si_002.zip › SI_files/Series_IA_starting_structures/M13-M16.rst]

default_name
310481
  35.2749826  86.7745300  74.6961706  34.3907877  86.3465368  74.3538971
  35.7265866  87.3023064  73.9233394  35.9164380  86.0250404  75.0257314
  34.9782048  87.6924188  75.8109172  34.3723350  88.5207219  75.4428455
  34.1067386  86.9304643  76.9245743  33.1773504  86.5695757  76.4848096
  34.6482887  86.0568264  77.2862623  33.8042607  87.8551042  78.0723048
  34.7600646  88.2047096  78.4635835  33.2933796  88.7243069  77.6585233
  32.8321210  87.2850849  79.4740240  31.4019645  86.5998176  78.5415793
  30.6745958  86.1906125  79.2415157  30.9366436  87.3924470  77.9554905
  31.7473434  85.8106797  77.8740766  36.2375979  88.3507064  76.3574694
  37.1267060  87.6351028  76.8903376  36.2630731  89.6936855  76.3807725
  35.4580459  90.2730775  76.1422559  37.4722102  90.4748847  76.7595986
  38.3686719  89.8705370  76.8966611  37.8219850  91.4410877  75.6051171
  38.7076693  92.0190633  75.8704421  38.0205109  90.8687671  74.6995335
  36.9855286  92.1172521  75.4311938  37.1668277  91.1295050  78.1034668
  37.0718498  92.3488124  78.1838081  37.1369583  90.2726547  79.1156122
  37.2398279  89.2689972  78.9735470  36.9530697  90.6370914  80.5896525
  35.9735083  91.1069921  80.6795800  37.0281680  89.3813983  81.4976239
  36.9260305  89.8361655  82.4830354  35.9423621  88.3506625  81.3274648
  36.1122999  87.5256716  82.0194476  34.9725315  88.8040186  81.5341210
  35.9561932  87.9734180  80.3049833  38.2462043  88.6620296  81.3162119
  38.6517721  88.4790786  82.1889082  38.0398644  91.5482307  81.0270955
  39.2096334  91.5118977  80.5352476  37.6784600  92.4683602  81.9490356
  36.7072529  92.5725073  82.2443321  38.5456613  93.3865185  82.6176807
  39.0738676  93.8767449  81.8004077  37.7700904  94.3906640  83.4497297
  37.1874608  93.8506203  84.1969717  38.4779016  95.0191024  83.9905972
  36.8025790  95.3134141  82.6210995  37.3252064  95.6924808  81.7423009
  35.9583705  94.7257592  82.2621152  36.2902630  96.4815318  83.4474961
  36.7313717  96.7725346  84.4936674  35.1955398  97.1274876  83.0090133
  34.7942715  96.8912990  82.1013958  34.7667882  97.8534037  83.5829426
  39.5972846  92.7303155  83.5378090  40.6457690  93.3410284  83.7822434
  39.3824300  91.5144028  84.0463635  38.4722424  91.0572013  83.9830761
  40.3669355  90.6970336  84.7358174  40.9786643  91.4240709  85.2707328
  39.7086412  89.7546257  85.7366416  40.5002246  89.2512637  86.2940746
  39.1512888  90.3593435  86.4514034  38.7931949  88.7145276  85.2043127
  38.0131867  88.0819507  85.9639741  38.6826972  88.5647938  83.9745289
  41.3689118  89.9500708  83.8411694  42.3648142  89.5224774  84.4196460
  41.1995429  89.8897179  82.5029087  40.5089316  90.4763691  82.0358001
  41.9190673  89.0377217  81.5443237  41.7631662  88.0198542  81.9026231
  41.4079043  89.2033894  80.1381474  41.9764230  88.5516678  79.4745614
  40.3695171  88.8744867  80.0968437  41.4882151  90.5012424  79.6725204
  40.6175639  90.9409227  79.7763882  43.3677603  89.3926906  81.4782648
  43.8384119  90.3074842  82.1602916  44.1859121  88.5590633  80.8457538
  43.8485214  87.7431314  80.3355433  45.7221457  88.7098808  80.7978016
  45.9693623  89.0012560  81.8181512  46.4965731  87.4174934  80.4670113
  46.3682565  87.1857765  79.4090363  47.5611709  87.5890802  80.6278420
  46.0414613  86.1901752  81.3192960  45.1924561  85.7372702  80.8087813
  46.8521471  85.4620099  81.2989778  45.6295789  86.3953704  82.8293082
  46.4125320  87.0361720  83.5953419  44.5086282  85.9850124  83.2390225
  46.1688388  89.7865461  79.7779525  45.5041407  90.0516792  78.7906588
  47.2881840  90.4546151  79.9974866  47.9295526  90.1911821  80.7445578
  47.7615215  91.6137350  79.2492923  47.1023611  91.6937837  78.3842733
  47.6466075  92.9176778  80.1168371  48.2995742  92.7303153  80.9687642
  48.2221116  94.2372390  79.4593599  48.0883077  95.0730089  80.1460587
  49.2835177  94.1050963  79.2485937  47.6903259  94.4420286  78.5303064
  46.2121664  93.1313599  80.5941951  46.1600391  94.0404026  81.1925137
  45.5523720  93.2257235  79.7325943  45.9002208  92.2802223  81.1992196
  49.1390709  91.4649203  78.6708178  50.0774889  91.0964095  79.3723992
  49.3180777  92.0360945  77.4582624  48.6711316  92.7119416  77.0528423
  50.4502742  91.7376257  76.6254759  51.2908931  91.3890284  77.2237675
  49.9118719  90.7655953  75.6501304  50.7016877  90.4684520  74.9592159
  49.5429021  89.8867200  76.1790638  49.0961528  91.2232795  75.0925701
  50.9483596  92.9912163  75.8182915  50.1585365  93.8849242  75.5154915
  52.2262412  92.9974999  75.5070938  52.8059144  92.1793276  75.6985725
  53.0078704  94.0543519  74.8886203  52.3306949  94.7234254  74.3576362
  53.7650502  94.8927442  75.9890948  53.0459308  95.2690929  76.7174594
  54.4556951  94.2430408  76.5289319  54.5522770  96.0862731  75.3691717
  55.2148598  95.7320427  74.5798202  53.5416984  97.1067499  74.8274625
  54.0756801  97.9500883  74.3893155  52.9214736  96.6339264  74.0659921
  52.9101409  97.4600596  75.6422222  55.3512502  96.7896686  76.5138072
  55.9110900  97.6301492  76.1026639  54.6566050  97.1509450  77.2718002
  56.0437331  96.0787969  76.9646440  54.0216232  93.4536580  73.8411595
  54.7321811  92.4541149  74.0295002  54.0229939  94.0511701  72.6468453
  53.5482751  94.9397025  72.4864797  54.6852183  93.5350686  71.4297618
  55.4399785  92.8106785  71.7343221  53.7332863  92.6988714  70.4802731
  53.0749373  93.4746197  70.0902715  54.4051615  91.9584391  69.2709052
  53.6435515  91.4236341  68.7026977  54.8962648  92.6859527  68.6247029
  55.1436338  91.2476532  69.6439026  53.0171269  91.5670132  71.2711206
  52.3692166  91.0055892  70.5982192  53.7607615  90.8959224  71.7008865
  52.4186529  92.0029345  72.0702017  55.3774255  94.7414619  70.6900690
  54.7603668  95.7186240  70.3260980  56.6986599  94.7168020  70.4108874
  57.2570727  93.9798496  70.8395882  57.5916948  95.5588818  69.5759429
  57.0499505  96.4997641  69.6707186  59.0174852  95.6181695  70.1052555
  59.5660413  96.4111812  69.5967963  59.0225686  95.9346684  71.6398641
  60.0512093  95.9728529  71.9998729  58.5404991  96.8963129  71.8158608
  58.4798743  95.1538783  72.1739996  59.6165007  94.3903205  69.8744975
  60.5367518  94.4088565  70.2074575  57.6970644  95.2959887  68.1006265
  57.4078006  94.1860414  67.6168305  57.9897102  96.2982421  67.2693333
  58.3087687  97.2038137  67.6140183  57.9009084  96.2610982  65.7607632
  57.8890889  97.2903523  65.4020733  58.8164546  95.8033326  65.3860959
  56.7120861  95.5276354  65.1164592  56.9779028  94.6390174  64.2785728
  55.5034005  95.8136618  65.5679379  55.3035448  96.5852080  66.2059185
  54.3453432  95.0453624  65.1884469  54.6194539  93.9948780  65.0928653
  53.3079075  95.2972024  66.3022479  52.3952982  94.7415357  66.0827307
  53.7128533  94.9642740  67.2584689  53.0811314  96.3617432  66.3544721
  53.7882767  95.3737591  63.8280431  52.7584515  94.8153122  63.4442526
  54.4602269  96.2050029  63.0009804  55.3311081  96.6770348  63.2470492
  53.9601316  96.5040703  61.6221354  52.9020974  96.2454110  61.5937105
  54.1348882  98.0142641  61.3391375  54.0110319  98.1078274  60.2599529
  53.1041659  98.8188190  62.1955649  53.2214696  99.8841030  61.9998567
  52.0923631  98.5107150  61.9290331  53.2772838  98.6217457  63.2522112
  55.3695139  98.5372988  61.7114507  56.0664524  98.1850980  61.1191996
  54.5874275  95.6264113  60.5160706  54.1990965  95.6209925  59.3313412
  55.4835659  94.6677745  60.8173650  56.0330141  94.7257796  61.6745506
  55.8316731  93.4302729  60.0348817  55.2719012  93.4938984  59.1020231
  57.2940536  93.4526690  59.8650826  57.6209512  94.4701760  59.6508875
  57.7747426  93.1516847  60.7957783  57.7005998  92.6044012  58.8331238
  58.5912475  92.2470047  59.0343289  55.3407106  92.0808004  60.5337303
  54.7812997  91.9518076  61.6246044  55.3007736  91.0707685  59.6054929
  55.9376141  91.0118251  58.8104949  54.3135941  89.9564347  59.6720726
  53.3367813  90.3745317  59.9186040  54.2293304  89.5093176  58.6826551
  54.6324659  88.8507266  60.6773324  53.6531013  88.2004617  60.9779228
  55.8868193  88.6333260  61.1221114  56.7497665  88.9497106  60.6777681
  56.0288994  87.8544592  62.3916144  55.4432664  86.9541176  62.2046496
  57.4804652  87.3853858  62.7026060  58.1006475  88.2784417  62.6140454
  57.6681265  86.8106474  64.1037105  58.7068646  86.5081656  64.2369848
  57.4124365  87.5680856  64.8439529  57.0186635  85.9448215  64.2307829
  57.8686243  86.2795907  61.7258799  57.8658566  85.3078212  62.2205689
  57.1536021  86.2212074  60.9042202  59.2855930  86.6258971  61.1993120
  59.6080064  85.8607571  60.4934597  59.2611935  87.5940860  60.6987813
  59.9843329  86.6674915  62.0356011  55.4189383  88.5962834  63.6408659
  54.5047441  88.0707205  64.2475335  55.7233478  89.8075816  63.9909024
  56.4022043  90.3833474  63.4933989  55.1149890  90.4686275  65.1466376
  55.3991483  89.9381916  66.0553781  55.5085533  91.4817535  65.2314248
  53.6044902  90.5238655  65.0511434  52.9359676  90.1994908  66.0641037
  53.0387910  90.7741838  63.8619419  53.5904284  90.9396692  63.0202302
  51.5804748  90.8422195  63.6169211  51.1697514  91.5584436  64.3289846
  51.3030472  91.2900476  62.2122426  51.7375680  92.2804466  62.0817995
  51.8309452  90.6186466  61.5354779  49.8696731  91.3520848  61.7787253
  49.3945112  90.3715055  61.8019962  49.1305834  92.3370957  62.7169816
  48.0828804  92.4028037  62.4238831  49.1974874  91.9814999  63.7460926
  49.5896983  93.3227221  62.6447310  49.8719778  91.9821715  60.3135938
  48.8480461  92.0520776  59.9458876  50.3133221  92.9778782  60.3470814
  50.4546204  91.3493568  59.6460017  50.8923896  89.4331402  63.8361724
  49.8109016  89.4158566  64.4328951  51.4776448  88.3865377  63.2613049
  52.3220757  88.4595115  62.6939846  50.9775022  87.0433569  63.3845511
  49.9967543  87.0181683  62.9102515  51.8137371  85.9809665  62.5786059
  51.8183621  86.2366793  61.5182382  52.8503368  85.9899256  62.9138653
  51.2159788  84.6039731  62.7764906  51.9369983  83.8512291  62.4565963
  51.0341691  84.4410913  63.8382630  49.8746991  84.4041902  61.9861473
  49.4858552  85.2975987  61.2022509  49.2660176  83.3225187  62.0271062
  50.7887983  86.6777955  64.8573436  49.8516204  86.0269549  65.2293130
  51.7913470  86.9593997  65.7035582  52.6672239  87.3993782  65.4198180
  51.7114080  86.6617002  67.0907881  51.3632331  85.6415829  67.2560908
  53.1585621  86.8600180  67.6813479  53.5036951  87.8350909  67.3349189
  53.2603782  87.0089452  69.2361685  54.3048482  87.1396790  69.5216384
  52.6853981  87.8773043  69.5576969  52.8640624  86.1136847  69.7136750
  54.0549222  85.7181574  67.1491497  53.8935024  84.8101466  67.7288877
  53.7967357  85.4877870  66.1146908  55.5666845  86.1680043  67.2477462
  56.2087946  85.3708688  66.8747322  55.7191541  87.0675511  66.6494271
  55.8157582  86.3781514  68.2876801  50.6849710  87.6294153  67.7962905
  50.0558613  87.1381809  68.7111160  50.5141710  88.8624195  67.3769124
  51.0800328  89.2758145  66.6353229  49.5003583  89.7836306  67.9214241
  49.5418577  89.7762039  69.0101907  49.8056604  91.2114157  67.4296711
  49.0609814  91.9007624  67.8272441  50.7959558  91.5107925  67.7726442
  49.7773215  91.2349209  66.3403729  48.0944718  89.3324699  67.5448841
  47.2127283  89.5698120  68.3875620  47.8247069  88.7082720  66.3814763
  48.4687581  88.7124964  65.5912579  46.5360448  87.9252746  66.1089401
  45.7625913  88.6299874  66.4169313  46.2186653  87.6035509  64.6383381
  46.9759061  86.9132309  64.2664799  45.2641463  87.0795041  64.6010207
  46.1484373  88.8022422  63.6844529  45.4057183  89.5017135  64.0680743
  47.1101253  89.3154898  63.7080596  45.7941558  88.4806760  62.1703628
  44.8699440  87.9041878  62.1324326  45.6103805  89.4138498  61.6388760
  46.8409268  87.7466456  61.4966722  47.1244896  86.8453735  61.8817666
  47.4311408  88.1699679  60.4392246  46.9283711  89.0865589  59.5827506
  46.0108729  89.4967448  59.7566859  47.4665593  89.3675230  58.7631021
  48.6221984  87.7591154  60.1702060  49.0883757  87.1021619  60.7953115
  49.0990990  88.0906004  59.3312325  46.4676682  86.6475779  66.9379255
  45.4413888  86.3583953  67.6227613  47.5448064  85.8653680  67.0637589
  48.4522415  86.0875034  66.6534586  47.5186850  84.6057738  67.8083891
  46.6541525  84.0381497  67.4618025  48.7279902  83.7366100  67.4700977
  48.7213614  83.4964132  66.4067221  49.6453838  84.2925110  67.6646538
  48.7235470  82.3834715  68.3299387  49.6872940  81.8844480  68.2317790
  48.5942298  82.6217646  69.3863096  47.6069127  81.4397810  67.8772965
  46.6359952  81.9275092  67.9754981  47.7299422  81.1861040  66.8245036
  47.6536003  80.2357949  68.6977395  47.2694395  80.3401701  69.6354608
  48.1110373  79.0386849  68.4199427  48.7701018  78.7803530  67.3438908
  48.9532466  79.5218483  66.6674386  49.1077868  77.8341392  67.1677677
  47.9910902  78.0581595  69.2929138  47.5393500  78.2282163  70.1905359
  48.3492851  77.1301809  69.0699738  47.2053013  84.7731729  69.3270301
  46.4746331  84.0263606  69.9072233  47.7669135  85.8289609  69.9565042
  48.3893326  86.5031653  69.5116852  47.5069296  86.0716915  71.3509572
  47.7261199  85.1119037  71.8187928  48.4292768  87.1788792  71.9613973
  48.3496687  88.0705541  71.3389543  48.0405603  87.4415165  72.9455229
  49.8888631  86.8381450  72.1088325  50.1558540  86.5785301  71.0844981
  50.6892928  88.0417623  72.6476940  51.7390448  87.7671237  72.7445203
  50.5960350  88.8791682  71.9571440  50.2989075  88.3301298  73.6238090
  50.2518716  85.6402663  72.9088352  51.3359012  85.5276172  72.9222501
  49.8868576  85.7600617  73.9291737  49.8004449  84.7548718  72.4632910
  46.0732724  86.4419715  71.6480529  45.6079814  86.2546679  72.8162723
  45.2711107  86.9582337  70.7297949  45.6100961  87.2030527  69.7995941
  43.8529962  87.2432574  70.8947399  43.7038105  87.7767627  71.8327723
  43.5271812  87.9083695  70.0935780  42.9535071  85.9555061  70.8893629
  42.0783775  85.9200104  71.7474924  43.3568841  84.9109583  70.1252943
  44.0991709  84.9732206  69.4291257  42.7392432  83.5626553  70.2397131
  41.6664396  83.7541800  70.1885673  43.1930579  82.6154667  69.0790323
  44.2787043  82.5219871  69.0952608  42.7847641  81.6185666  69.2482939
  42.7391233  83.1242401  67.6686983  41.6613507  83.2919941  67.6860453
  43.2082211  84.0892727  67.4765383  43.0667630  82.1885326  66.5307345
  43.0066568  82.7157473  65.5784530  44.0891276  81.8213159  66.6257689
  42.0589113  80.9980922  66.5526550  42.1717999  80.4383460  67.4815760
  41.0374331  81.3790142  66.5329159  42.2871250  80.0829414  65.3733524
  41.6062483  79.2974423  65.4065803  42.1565491  80.6166369  64.4902736
  43.2548851  79.7035158  65.4102121  43.0509620  82.8610908  71.5457815
  42.1664981  82.3335146  72.2105701  44.3079110  82.9447135  72.0322644
  45.0710336  83.2621025  71.4344283  44.7978559  82.6241832  73.4060779
  44.4396263  81.6095956  73.5800016  46.3377236  82.4705875  73.5637670
  46.7637738  83.4644135  73.4326139  46.5161653  82.1818769  74.5990997
  47.1432426  81.5503620  72.7231426  47.1870658  81.9774177  71.7207330
  48.1602944  81.5533538  73.1163354  46.7108131  80.0935420  72.5829917
  46.1432573  79.5536186  73.5791468  46.8556105  79.5008703  71.5075108
  44.1543092  83.5253560  74.4899387  44.1495877  83.1192761  75.6425817
  43.4470980  84.6032441  74.1806648  43.4789215  84.9804864  73.2330971
  42.5722453  85.3941373  75.0214085  41.6635687  85.5816129  74.4489422
  42.2918970  84.7669508  75.8684361  43.0237982  86.7339873  75.5885469
  42.3109878  87.3068323  76.3816219  44.2285537  87.1877011  75.1939002
  44.7294534  86.8279203  74.3799571  44.9441729  88.2665637  75.9170888
  44.7104019  88.1822591  76.9780529  46.4993885  88.1422238  75.8723143
  46.8265579  88.2272651  74.8358288  46.9315937  88.9850142  76.4119670
  47.0784061  86.8121376  76.4711819  46.4394059  86.5004655  77.2974605
  47.0893436  85.6926066  75.4469043  47.4972637  84.7895794  75.9004470
  46.0718703  85.5011510  75.1068265  47.7075383  85.9829592  74.5969274
  48.4896304  87.0683621  76.9529995  48.9037149  86.1503991  77.3707661
  49.1065575  87.3947091  76.1144153  48.4779669  87.8440609  77.7179108
  44.4625485  89.5896518  75.3731992  43.8292353  89.7029245  74.3320039
  44.7977229  90.7345796  75.9597890  45.2379389  90.6887185  76.8779920
  44.6734326  92.1260350  75.5700432  44.0152957  92.2019773  74.7039800
  44.0610215  92.9669363  76.7605433  44.6768799  92.8486108  77.6531998
  44.0684712  94.0272004  76.5075562  42.6554267  92.5167150  77.0442155
  42.0959454  92.4782426  76.1080501  42.6777910  91.5033175  77.4437757
  41.9239923  93.4196343  78.0216681  42.1335035  94.4696477  77.8183706
  40.8441790  93.2894538  77.9464471  42.4269570  93.0183724  79.3828766
  42.8372836  92.0862453  79.4447173  42.4082610  93.7272876  80.5346980
  41.7871773  94.8689856  80.6382671  41.2935537  95.2563820  79.8339029
  41.7952473  95.3748001  81.5242528  42.8213400  93.1618851  81.6210984
  43.1536349  92.1970927  81.5998908  42.8154345  93.6793751  82.4991868
  46.0156901  92.6560949  75.2301913  46.9558647  92.4760712  76.0177700
  46.1568870  93.1659583  74.0263189  45.3893424  93.5353229  73.4649036
  47.4293864  93.2366699  73.4086182  48.2289594  92.9356637  74.0840612
  47.5444047  92.2319301  72.2628657  47.0477639  92.6763603  71.4007690
  48.9964380  92.0032633  71.9258323  49.0710247  91.2870241  71.1084784
  49.4521496  92.9465547  71.6250577  49.5167013  91.6123210  72.8008913
  46.7563763  90.8795361  72.4973862  46.8923020  90.2248594  71.6369209
  47.1368821  90.3872218  73.3927810  45.6961372  91.0950946  72.6264305
  47.6781511  94.7157299  73.0304231  47.1113752  95.1652080  72.0519710
  48.6759349  95.3660425  73.7215816  49.1054740  95.0012596  74.5714848
  49.2032206  96.6394984  73.2900762  48.4177972  97.2045814  72.7880469
  49.6097097  97.4649431  74.4894317  48.8629378  97.3360875  75.2726131
  50.5509532  97.0765673  74.8783210  49.7705072  98.9321546  74.2162147
  50.9127622  99.3743099  73.5424245  51.7268729  98.7041734  73.3078123
  50.9515648 100.7573979  73.1749660  51.7309220 101.1155220  72.5180866
  49.9915211 101.6512433  73.6585761  50.1295044 102.7168154  73.5471191
  48.8488751 101.1452511  74.2880639  48.0344361 101.8129741  74.5318450
  48.7472259  99.8150496  74.6014272  47.8860325  99.4470812  75.1392480
  50.2688572  96.4860911  72.2247904  51.1379313  95.6709295  72.5386704
  50.2383032  97.1336795  71.0474226  49.4989849  97.7959309  70.8108206
  51.2390115  96.9810491  69.9633295  51.9425106  96.2160736  70.2920171
  50.5847394  96.5353473  68.6826297  51.3404140  96.7596811  67.9301351
  50.1612394  95.0106071  68.8010732  49.6881531  94.6912057  67.8725792
  51.0456806  94.4005235  68.9862565  49.4598741  94.8899998  69.6260063
  49.2649338  97.2527839  68.3026743  48.8878895  96.8482051  67.3637049
  48.5263165  97.0939744  69.0890603  49.4503333  98.3202991  68.1898274
  52.0151912  98.2711641  69.7188622  51.5980927  99.3646145  70.1249263
  53.2668831  98.1728611  69.2378477  53.7236502  97.2971868  68.9814898
  54.0489961  99.3303659  69.0571718  53.4108804 100.1327392  68.6866822
  54.7041252  99.6894665  70.4561277  55.1331380 100.6900374  70.4066920
  53.9292266  99.7121745  71.2219204  55.9583025  98.5358576  70.9250527
  55.5069615  97.3252215  70.7875150  55.1479207  99.1156544  68.0453246
  55.6049392  98.0135024  67.7097281  55.4907060 100.2540753  67.4420982
  55.1926686 101.1694328  67.7793701  56.3423548 100.3251446  66.2132718
  57.1770139  99.6725578  66.4689194  55.5453098  99.8549731  64.9769692
  56.1778179  99.9130041  64.0912176  55.2210621  98.8253517  65.1236127
  54.6724537 100.4948078  64.8422405  56.9665070 101.6982595  65.8592387
  56.7115009 102.6186090  66.6001806  57.7022906 101.8063644  64.7858684
  57.8299766 101.0459085  64.1187754  58.4570245 103.0927859  64.4104185
  58.4464121 103.6937666  65.3194772  59.9338191 102.7944489  64.0163416
  60.4671339 103.7427714  63.9604863  60.3877006 102.2179470  64.8215286
  60.1726470 102.0276164  62.6798162  59.4282651 101.2387745  62.5672328
  60.0470873 102.7063026  61.8367190  61.5543634 101.4334216  62.6540234
  62.3095997 102.2144810  62.5741916  61.7565171 100.8874545  63.5760255
  61.6085386 100.5298253  61.4885450  60.7146786 100.1153442  61.2253917
  62.6097236 100.1810842  60.7451547  63.8088392 100.5923341  61.0635403
  63.9444453 101.1787941  61.8876323  64.6082089 100.3268350  60.4902538
  62.3867497  99.2464272  59.8151536  61.4575426  98.8388746  59.7141934
  63.1462904  98.9407480  59.2076151  57.7903078 103.9307093  63.3837276
  58.2699672 105.0163011  63.0361974  56.6200170 103.4922668  62.9113236
  56.2486099 102.5645968  63.1155076  55.7145486 104.3290982  62.0207445
  56.1070259 105.3450623  61.9688175  55.7403811 103.9247076  61.0085612
  54.2484530 104.3800791  62.5045293  53.6773875 103.2620796  62.7692545
  53.7003169 105.5383173  62.7246749  54.1302943 106.4011538  62.3932936
  52.4005016 105.7964337  63.4695090  52.3814564 105.1651779  64.3568868
  52.3843443 107.2769619  63.8534158  53.3949134 107.5675991  64.1404997
  52.1239441 107.8576525  62.9685705  51.4041647 107.6793528  65.0164220
  51.5133388 106.9600450  65.8279534  51.7080518 108.6498846  65.4077654
  49.9584779 107.7503635  64.6322694  49.1172458 107.2540515  65.3716205
  49.6789523 108.3318630  63.5090808  51.0679330 105.3380691  62.6961548
  50.1765636 104.6793459  63.1737009  51.0901228 105.6498198  61.3952996
  51.8033342 106.2320672  60.9586461  50.0634203 105.1614454  60.4843032
  49.1134762 105.2414490  61.0122045  50.0665552 106.0551557  59.2253632
  50.0219259 107.0910040  59.5631802  51.0306461 105.9215116  58.7345640
  48.9569297 105.8744280  58.1322589  49.1266760 106.5867616  57.3256065
  49.0386851 104.8771581  57.6982787  47.5806836 106.0623003  58.6752538
  47.4313350 106.4320506  59.8558171  46.6834505 105.9158669  57.8278188
  50.1016905 103.6769899  60.1528330  49.0798944 103.0535147  60.0326196
  51.3527682 103.0776720  60.0411783  52.2294901 103.5958769  60.0826794
  51.5252570 101.6380628  59.8516348  50.9995322 101.3059012  58.9571607
  52.5781235 101.3960670  59.7111138  50.9772914 100.9343887  61.0828495
  50.2017472 100.0213389  60.8890115  51.0479160 101.5427401  62.2244855
  51.5762392 102.4047992  62.3554769  50.3880210 101.0735611  63.4581226
  50.4782666 100.0055368  63.6602137  51.1516718 101.8516681  64.6411187
  52.2258036 101.7765748  64.4693835  50.8935606 102.9086993  64.5858687
  50.8445078 101.3477196  66.0536102  49.7719148 101.1668275  66.1207169
  51.5975029 100.0292826  66.3682787  51.3536870  99.7032790  67.3796572
  51.2974179  99.2597463  65.6566490  52.6717868 100.1962215  66.2897069
  51.3094074 102.3799933  67.0389097  51.0983408 102.0362190  68.0526726
  52.3821607 102.5358206  66.9249658  50.7851929 103.3188172  66.8582722
  48.8236800 101.1820741  63.3550923  48.1697955 100.1952201  63.6549728
  48.3202856 102.2945718  62.8403876  48.8856979 103.0755844  62.5067137
  46.8592412 102.4940922  62.7048078  46.3861818 102.2515110  63.6566456
  46.4862778 103.9973200  62.4438820  46.9679947 104.6169254  63.2000942
  46.8910836 104.2995592  61.4788013  45.0209174 104.2692831  62.4587496
  44.4909964 103.5965661  61.7846624  44.6046532 104.1159942  63.4541212
  44.8663655 105.7272945  62.0160743  45.5577995 105.9248759  61.1966509
  43.8592882 105.8739780  61.6263190  45.1104005 106.6975509  63.0919867
  44.3115319 106.9793532  63.6591123  46.3042103 107.2427596  63.3878578
  47.3354367 107.0745258  62.5798483  47.2306745 106.5269795  61.7248957
  48.2372635 107.4903818  62.8109292  46.5701316 107.9928145  64.4327657
  45.8345604 108.2059735  65.1077688  47.5111462 108.3622839  64.5696044
  46.2793355 101.5160618  61.6491787  45.3061631 100.7888942  61.9441443
  46.9797324 101.3226503  60.5651929  47.8979461 101.7472101  60.4343280
  46.5677406 100.5011536  59.4167406  45.5442126 100.7149760  59.1078725
  47.5038543 100.8560245  58.3134144  48.4834749 100.4837658  58.6123790
  47.1161313 100.2331172  56.9776167  47.8381848 100.5299304  56.2155126
  47.1118145  99.1465373  57.0690252  46.1228025 100.5779101  56.6899088
  47.4683882 102.2819074  58.1089980  48.1548381 102.7090858  58.6628708
  46.4814285  99.0628862  59.7381983  45.6171839  98.3805091  59.3892272
  47.4267311  98.6084240  60.6667246  48.1368716  99.2309916  61.0500576
  47.5359563  97.2846566  61.1882671  47.3738473  96.5994552  60.3558846
  48.9140764  96.9242920  61.7199261  49.0630025  97.5405131  62.6076252
  49.0678206  95.4519761  62.1538992  50.0808413  95.2834577  62.5194695
  48.3545260  95.2306389  62.9476364  48.8759327  94.7999476  61.3016980
  49.8621399  97.1641026  60.7130380  50.0621793  98.1225554  60.6737647
  46.4473716  97.0956637  62.3000234  45.8446988  96.0442926  62.2775176
  46.2063772  98.0749375  63.1610260  46.6898251  98.9728505  63.1300337
  45.2501393  97.9795911  64.2190638  45.4870757  97.1794822  64.9219585
  45.2398823  99.3309413  64.9654126  45.6245317 100.0971579  64.2915581
  44.2047055  99.5924612  65.1863070  46.0598031  99.3910333  66.2987591
  46.9973099  98.8859515  66.0675139  46.3891262 100.8062275  66.7131752
  46.9571160 100.7910273  67.6436968  46.9811994 101.2847351  65.9337133
  45.4653638 101.3654891  66.8616698  45.4428132  98.6120343  67.4405992
  46.0720276  98.7049407  68.3258606  44.4499129  99.0074750  67.6570328
  45.3617819  97.5608265  67.1616421  43.8984969  97.7196651  63.5803695
  43.0973423  97.0581606  64.2357908  43.6088859  98.2372352  62.3280905
  44.2088802  98.8678864  61.7941131  42.3256775  97.8653131  61.6816703
  41.6184453  97.9661241  62.5044733  41.9989419  98.7896970  60.4978476
  42.7381632  98.6328646  59.7131404  41.0306192  98.5055925  60.0847535
  41.9676338 100.2933339  60.8670087  41.1988071 100.4804246  61.6157581
  42.9191976 100.5929476  61.3041986  41.6859044 101.1116606  59.6061645
  42.5184909 101.0141648  58.9094578  40.8020154 100.7198808  59.1026381
  41.4735273 102.5766402  59.9517954  40.6713638 102.6940727  60.6803606
  42.3717890 103.0071440  60.3947010  41.1240446 103.2699072  58.6336836
  40.9663692 104.2828865  58.8069966  41.9079031 103.1513748  57.9604512
  40.2611029 102.8466389  58.2381187  42.2265469  96.4097559  61.1402099
  41.1616497  95.8598225  61.1539663  43.3212369  95.8979052  60.6376391
  44.1595733  96.4290127  60.4050087  43.4004457  94.4479906  60.3703870
  42.6036404  94.0985431  59.7139247  44.7140786  94.1528505  59.6228458
  44.5834067  94.4124205  58.5727185  45.4942441  94.8055518  60.0175998
  45.2129260  92.6552284  59.7160135  46.2340893  92.5980347  59.3386696
  45.2437329  92.3571426  60.7632240  44.3283233  91.6439179  58.9293011
  44.6016089  90.4456537  59.2119648  43.3551966  92.0274397  58.2438433
  43.1999683  93.6629350  61.7306983  42.4735824  92.6664286  61.6517841
  43.8793479  93.9964646  62.8211351  44.5196804  94.7879287  62.8750598
  43.7558056  93.2206129  64.0770131  44.0247976  92.1685658  63.9729842
  44.7229340  93.8834680  65.0507824  44.7191849  94.9576467  64.8661690
  44.3526855  93.7334405  66.0650199  46.1748703  93.3788335  64.9800774
  46.2997093  93.2299965  63.9075030  47.3141718  94.4015577  65.5099587
  48.2949153  93.9360944  65.4104441  47.2853905  95.3168599  64.9191130
  47.1297452  94.6396572  66.5580886  46.3836123  92.0852168  65.8147945
  47.4223928  91.7644776  65.7354949  46.1439898  92.2835309  66.8589826
  45.7316990  91.2982158  65.4360699  42.2915238  93.1595983  64.5366173
  41.8328845  92.0841286  64.9808155  41.6415597  94.3454688  64.4937258
  42.0371038  95.2001969  64.1030267  40.3015227  94.4892906  65.0146426
  40.3862270  94.0258128  65.9979974  39.8046324  95.9753268  65.2591063
  40.0022866  96.5778386  64.3725206  38.7253856  95.9794140  65.4139306
  40.5078121  96.6024132  66.4796926  40.1530649  96.1046454  67.3826631
  41.5773832  96.4064609  66.4071860  40.2912188  98.1138052  66.6348554
  40.6028846  98.6381246  65.7317692  39.2342504  98.3342614  66.7823203
  41.0916585  98.5804466  67.8108006  41.3569016  97.9174841  68.5393580
  41.4496735  99.8245919  67.9080100  41.4124330 100.8323046  67.0584894
  41.0447822 100.6921338  66.1174735  41.7523291 101.7511601  67.3426325
  41.8362640 100.1868638  69.0753651  41.8460799  99.5117782  69.8406651
  42.1355131 101.1481582  69.2380184  39.2742166  93.7700371  64.1711110
  38.3618448  93.1558654  64.6635588  39.3824556  93.6762516  62.8552575
  40.0217864  94.3108157  62.3750883  38.7489795  92.8101722  61.8805121
  37.6792730  92.9565674  62.0309295  39.0940604  93.2425839  60.4168464
  38.7524451  94.2649367  60.2552456  40.1768399  93.2442368  60.2898353
  38.4604065  92.3227266  59.3536652  39.0938796  92.3162174  58.4660102
  38.4361650  91.3028116  59.7341356  37.1015484  92.7223998  58.9678479
  36.6216688  92.1766661  57.9631732  36.4211879  93.5081808  59.6381783
  38.9373180  91.2602094  62.1241613  37.8621803  90.5683595  62.0089066
  40.0791512  90.7561481  62.5277355  40.9534257  91.2673140  62.4010806
  40.2966077  89.4727933  63.1812546  39.6291260  88.7966456  62.6472683
  41.7997808  89.1875590  63.0765589  42.0222906  88.2330432  63.5527722
  42.0902028  89.1474979  62.0267674  42.3566679  89.9816800  63.5754722
  39.8180930  89.2231014  64.6708987  39.7531677  88.1248449  65.2036860
  39.3504563  90.2828997  65.3512827  39.4127090  91.2339499  64.9877472
  38.7319539  90.2201195  66.6132155  37.8185251  90.8141026  66.5778471
  38.4345234  89.1872532  66.7989013  39.6194260  90.7261900  67.8707126
  39.0355756  90.8588830  68.9275102  40.8983488  91.0008659  67.7270513
  41.3456450  91.0942198  66.8158273  41.8123997  91.2001242  68.8428977
  41.7700055  90.3440306  69.5151643  43.2686276  91.2803274  68.3353775
  43.3119056  92.1470621  67.6757594  44.3149976  91.3959664  69.5056064
  45.3215133  91.4487687  69.0902715  44.1145750  92.2971820  70.0860847
  44.2358488  90.5221230  70.1532346  43.6366823  89.9187272  67.6793047
  44.6635717  89.9570120  67.3142108  43.5423086  89.1230584  68.4182944
  42.9621616  89.7223313  66.8463242  41.3974544  92.3854529  69.6357572
  41.1376986  93.4093262  69.0485337  41.4113683  92.3708849  70.9994457
  41.4803106  91.5036180  71.5317361  41.3345534  93.5151182  71.8246782
  40.6831176  94.2561965  71.3623219  40.7598321  93.0696170  73.1817891
  39.7241666  92.7554810  73.0525278  41.3127410  92.2031119  73.5437982
  40.8213164  94.1210668  74.1655447  40.2709566  93.7911294  75.0461396
  41.8616696  94.2417193  74.4655548  40.2952596  95.4679472  73.7680029
  39.0879021  95.6205108  73.6242381  41.1289996  96.4464925  73.6061983
  42.7155911  94.2326772  71.9835017  43.6541582  93.6381765  72.5051929
  42.8690779  95.3588447  71.2668779  42.1004339  95.8232161  70.7827834
  44.1519613  96.0298862  71.1102306  44.7003979  95.8308775  72.0319133
  44.8598026  95.4659600  69.7715993  45.8246081  95.9569853  69.6366675
  45.0096810  94.3903078  69.8648614  44.2242964  95.6713332  68.9109689
  44.0598958  97.5594042  70.9235421  43.0589045  98.0497552  70.4016481
  45.1897001  98.3079307  71.2094554  46.0194826  97.8879050  71.6288852
  45.3559622  99.7465551  70.9668638  44.8985290 100.1414947  70.0600966
  44.6920830 100.4580807  72.1244102  43.7738381  99.9256983  72.3718395
  45.3480320 100.3830039  72.9925861  44.3563164 101.8938027  71.9164121
  44.9445604 102.6318751  71.0749146  43.5594964 102.4270288  72.7120828
  46.8506981  99.9482166  70.8650430  47.5676696  98.9952151  71.2127755
  47.4350153 101.0644114  70.3771696  46.9298912 101.8346145  69.9408064
  48.8801839 101.2439063  70.4470426  49.2521019 100.6363772  71.2718840
  49.3113537 100.8373591  69.5322399  49.4441162 102.7195945  70.6361322
  48.7053618 103.7528176  70.7157685  50.8060950 102.7961845  70.5905407
  51.3832608 101.9655559  70.4560355  51.6122805 104.0183512  70.7192794
  51.0823497 104.9094038  70.3818961  51.9280965 104.3318601  72.1660680
  51.0106015 104.2717833  72.7518358  52.6046951 103.5725007  72.5554748
  52.5921579 105.7869028  72.3735945  53.5743893 105.7656710  71.9019105
  51.9866943 106.5027012  71.8182141  52.7726315 106.3293871  73.7459137
  51.8254857 106.6890348  74.1479365  53.1339050 105.5570223  74.4232630
  53.7235983 107.4046836  73.6412588  54.5385417 107.1960462  73.0664835
  53.7164657 108.6286851  74.1722764  52.7554528 109.1391495  74.9099418
  51.9238665 108.5857819  75.1179770  52.8399677 110.0893042  75.2736701
  54.6021728 109.5174418  73.8303345  55.3205666 109.2841619  73.1448392
  54.5792736 110.4486062  74.2486939  52.8717282 103.7731788  69.8255697
  53.1390061 102.6235672  69.5950211  53.6116856 104.7677798  69.2798510
  53.3141110 105.7417860  69.3256678  54.8424790 104.6141027  68.6006095
  54.7498272 103.8685020  67.8114198  55.2595216 105.8791597  67.8269157
  56.3033977 105.8813542  67.5131340  54.4523866 105.9344764  66.5234246
  54.7330204 106.8243281  65.9605164  54.6610228 105.0469365  65.9278628
  53.3885212 105.9728227  66.7558744  55.1285558 106.9743225  68.6866990
  55.3897455 107.7925765  68.2158218  55.8727503 104.1239874  69.6137536
  55.8215649 104.5293467  70.7725223  56.8273128 103.3037961  69.1454089
  56.7796121 102.8350219  68.2405971  58.0207640 103.0138567  69.8990536
  58.2632256 103.8955865  70.4932051  57.8226820 101.9216654  70.8779099
  56.9139998 102.0859722  71.4556554  57.7059879 100.9663336  70.3660645
  59.2882205 101.8869251  71.9777554  59.1620301 102.7968136  72.8975689
  59.1841296 102.7462863  68.9590347  59.2213174 101.7103641  68.3068236
  60.3144044 103.5503017  68.9860353  60.3182217 104.5008033  69.3564541
  61.6125945 103.1072240  68.4833328  61.5092193 102.3960303  67.6642070
  62.3440906 104.3516026  67.9765574  61.7088327 104.8648993  67.2555588
  62.4956011 105.0341619  68.8127729  63.7066565 104.0619453  67.3195727
  64.2470804 102.9361777  67.4918264  64.2276167 104.8907268  66.6003199
  62.3945432 102.3608987  69.6027186  62.6031688 102.9789630  70.6546753
  62.7387969 101.0720294  69.4436264  62.5081921 100.5078334  68.6265743
  63.5042301 100.3694803  70.4924724  62.8460672 100.4094727  71.3602455
  63.7914903  98.8606212  70.1543321  64.4475791  98.4319749  70.9114469
  62.3324311  98.2312983  70.0480066  62.4105776  97.1694190  69.8128394
  61.8126500  98.3550624  70.9987363  61.7744688  98.7363598  69.2608599
  64.5057011  98.6242093  68.8641859  64.6562211  97.5547164  68.7231839
  63.9103944  99.0188020  68.0400793  65.4731281  99.1267237  68.8858271
  64.8213101 101.0587122  70.8522635  65.4904418 100.4987300  71.7297103
  65.2502160 102.0722890  70.1626530  64.6779394 102.5653005  69.4768518
  66.5972284 102.6119924  70.2999441  67.1952870 101.8023723  70.7161712
  67.2431866 102.9723200  68.9128204  66.6421737 103.7236971  68.4000116
  68.2351178 103.4008592  69.0568880  67.3346718 101.6815293  68.0586963
  67.9950445 100.9582988  68.5371953  66.3537666 101.2133690  67.9749411
  67.8588599 102.0454943  66.6940186  68.7947396 102.5986469  66.7815200
  68.0715552 101.1465006  66.1158733  66.8089179 102.8893958  65.9921917
  65.8577063 102.8962138  66.3594342  67.0785583 103.5998375  64.9451842
  68.2485614 103.5728369  64.3124894  68.9971165 102.9662672  64.6484958
  68.3971227 104.1589449  63.4901750  66.0971249 104.3161112  64.4494318
  65.1773260 104.2931668  64.8898005  66.2544358 104.8934666  63.6241452
  66.7059504 103.7471827  71.3215035  67.7200680 104.3513581  71.4880586
  65.5685564 104.0249710  71.9192957  64.7501267 103.4186371  71.8668266
  65.3493900 105.2679043  72.7474164  66.3574985 105.5394785  73.0591691
  64.7473133 106.4184471  71.9260663  65.2589916 106.4997882  70.9662148
  63.6979416 106.2149494  71.7112462  64.8683406 107.6103562  72.6351460
  65.1568306 108.3239267  72.0290613  64.5662645 105.0695658  74.0430268
  63.3407244 104.9197404  73.9721406  65.2745332 105.1864277  75.2247026
  66.2523071 105.4728211  75.2712965  64.6705602 104.9022231  76.5374990
  64.2613637 103.8927986  76.4936988  65.7359740 104.8980433  77.6402238
  66.1950182 105.8811091  77.5339226  65.0828073 104.7629572  79.0624945
  65.8644086 104.7643288  79.8231059  64.4089113 105.6020998  79.2343866
  64.5230260 103.8298442  79.1187883  66.9182069 103.9919846  77.4721906
  67.5833177 104.0996274  78.3298967  66.5775121 102.9595236  77.4041659
  67.4535726 104.2588212  76.5616881  63.4221150 105.7814751  76.8590488
  62.4467197 105.2030849  77.3099065  63.4093532 107.1437702  76.5726135
  64.4852358 108.0176079  76.2813244  64.6783992 108.0728493  75.2096200
  65.4100107 107.6878095  76.7550633  64.0192640 109.3529872  76.8353742
  64.5553555 110.1938333  76.3966467  64.1464572 109.4206497  77.9149096
  62.5282588 109.3226789  76.4183480  62.3972445 109.5744894  75.3658387
  61.9325409 110.0317972  76.9933292  62.1392858 107.9223513  76.7000194
  61.7200136 107.7797369  77.6954756  60.9831131 107.4572533  75.7784081
  59.7706712 107.5097512  76.0940070  61.2556739 106.8953381  74.6200567
  62.1932708 106.8923475  74.2196330  60.2566307 106.2098048  73.7654727
  59.3953592 106.8720259  73.6766423  60.8094993 105.9749153  72.2441851
  61.5708320 105.1958950  72.2404512  59.9981850 105.6311020  71.6021013
  61.3982923 107.2912998  71.6917046  62.2369387 107.5904493  72.3217013
  61.7987252 107.1047551  70.6956360  60.4068646 108.4497187  71.6126737
  59.2906858 108.3474476  71.1201055  60.8294944 109.5925135  71.9371319
  59.7464998 104.9159202  74.4176529  58.6307420 104.4825225  74.1837833
  60.5629009 104.2438100  75.2109803  61.5113896 104.5687962  75.3988716
  60.2511300 102.9789635  75.9184788  59.5683165 102.4142487  75.2827250
  61.5256026 102.1908480  76.1460190  62.2418123 102.8564983  76.6282713
  61.2303728 100.9337392  77.0681696  62.1519120 100.3734853  77.2259168
  60.8416138 101.2698019  78.0297404  60.4938119 100.2921574  76.5843258
  62.1084272 101.6984319  74.8384220  61.3798835 101.0131739  74.4058628
  62.1677949 102.5615790  74.1751637  63.4569902 101.0022607  74.7751102
  63.6802119 100.7336586  73.7422622  64.2302585 101.6709601  75.1519062
  63.4294792 100.0991319  75.3864492  59.5307787 103.2062535  77.2547562
  58.5643420 102.4756490  77.5372793  59.8876685 104.3210235  77.9860041
  60.6144140 104.9482298  77.6415056  59.3670643 104.7835249  79.2519629
  59.5245252 103.9989479  79.9920919  60.1375249 106.0148196  79.7129475
  61.1893489 105.9275778  79.4416745  59.7544674 106.9078441  79.2187257
  59.9900656 106.1314934  81.1790239  58.9697943 106.4112321  81.4396034
  60.1925431 105.1749342  81.6618348  60.9813211 107.1977417  81.6627099
  60.5312935 108.3675953  81.5177311  62.0550336 107.0497256  82.2848463
  57.7740063 104.9969946  79.2347547  57.0327943 104.2372385  79.9148844
  57.2913044 105.9495564  78.3829056  57.9277993 106.5382519  77.8447534
  55.9123926 106.2752538  78.1074489  55.2617113 106.3351232  78.9790861
  56.0015008 107.6271099  77.4763942  54.9994614 107.9766733  77.2226769
  56.4629671 108.3253124  78.1746979  56.6048204 107.5668127  76.5705561
  55.2126012 105.1919611  77.3712275  54.0224034 105.0926822  77.3564660
  55.9254862 104.2888314  76.7182881  56.9329090 104.3551477  76.5686271
  55.2995995 103.0858135  76.1393721  54.4593086 103.4609935  75.5556151
  56.1775597 102.3021017  75.1412856  56.3913666 102.9382803  74.2808274
  57.1334793 102.0733715  75.6129691  55.5104953 100.9404374  74.6287453
  55.0614326 100.3395870  75.4213684  54.3764678 101.3341412  73.6162825
  53.8941618 100.4316088  73.2423398  53.6379276 101.9575735  74.1210592
  54.8087419 101.8861805  72.7827252  56.6216509 100.1321643  73.9806798
  56.2188993  99.1893316  73.6123923  57.0431438 100.6970754  73.1491431
  57.4026282  99.9321561  74.7147623  54.8230981 102.1598397  77.2393743
  53.7153978 101.5606994  77.1882572  55.6278065 102.0314635  78.2896019
  56.4976405 102.5508412  78.3992219  55.3289237 101.1094892  79.4081413
  54.9720225 100.1550946  79.0201291  56.6420023 100.8432447  80.2433081
  57.1461747 101.7920816  80.4221259  56.4263070 100.1933592  81.6432361
  57.3909140 100.0543488  82.1316493  55.8008109 100.8439612  82.2544263
  55.9373233  99.2268709  81.5247734  57.3818303  99.7518934  79.3801530
  58.3207959  99.4814718  79.8641402  56.7509044  98.8670405  79.2928207
  57.5866352 100.1509796  78.3869424  54.2452817 101.7150282  80.2789980
  53.3267448 100.9677133  80.6023545  54.2775248 103.0133101  80.5325756
  55.0594554 103.5959217  80.2355736  53.2436464 103.7856048  81.2455933
  52.9595107 103.3495452  82.2039815  53.8633908 105.1234450  81.4386775
  53.1656418 105.7751562  81.9651192  54.7772947 105.0204349  82.0240761
  54.1021458 105.5566580  80.4671176  51.9181089 103.8081147  80.4727740
  50.8878916 103.9134191  81.1481001  51.9471855 103.7459589  79.1244572
  52.8018670 103.6579175  78.5759782  50.7200589 103.7995744  78.3276852
  50.1446003 104.6274212  78.7438895  50.9426900 104.1170528  76.8349435
  49.9825339 104.1391109  76.3204849  51.4274393 105.0898580  76.7386408
  51.5757915 103.3500733  76.3910178  49.9296344 102.4435800  78.4466535
  48.7753811 102.3649345  78.8322272  50.5985768 101.2715111  78.2029803
  51.5772462 101.2534130  77.9184954  49.9994411  99.9003998  78.3189290
  49.1586402  99.9330538  77.6260130  50.7921446  98.7019266  77.7219825
  50.9270895  98.9016374  76.6590651  52.1244046  98.5451848  78.5667016
  52.7075837  97.7115507  78.1741173  52.7099880  99.4614211  78.4957646
  51.8733629  98.3537629  79.6096483  50.0508115  97.3188338  77.9582739
  50.6405521  96.5110727  77.5249645  49.9327515  97.1465884  79.0283713
  49.0694378  97.3459251  77.4846257  49.4679105  99.6469766  79.7301104
  48.3566147  99.1022051  79.9251580  50.1432512 100.1268087  80.8340470
  51.0107605 100.6621023  80.8031527  49.5997991  99.8685499  82.1951036
  49.3927878  98.7993221  82.1575245  50.5448040  99.9820773  83.3729263
  49.9225575  99.8789450  84.2622243  51.6073252  98.8997864  83.3008009
  52.2811228  98.9929563  84.1540267  51.1306904  97.9200398  83.3203118
  52.1759121  99.0091459  82.3775195  51.2898433 101.3685309  83.4354006
  51.9522039 101.3876472  84.3014434  51.8772376 101.5077970  82.5278634
  50.5577445 102.1713491  83.5207191  48.3138660 100.6584558  82.4453307
  47.4136007 100.1261332  83.0644598  48.2245174 101.8893241  81.9762826
  49.0115942 102.3361114  81.5059622  47.0830413 102.7509870  82.0437826
  46.7757982 102.8493265  83.0854088  47.4064761 104.2172334  81.6819024
  48.4226898 104.4511146  82.0023464  47.3805595 104.3342164  80.5979927
  46.4259233 105.2189794  82.3253681  46.4230061 106.1399295  81.7405344
  45.4179625 104.8090362  82.2791997  46.7543777 105.5448072  83.7428052
  47.3267299 104.7458316  84.5142856  46.5408995 106.6931614  84.1535982
  45.8402843 102.0975864  81.3420584  44.7265602 102.1240235  81.8836964
  46.2014212 101.5329421  80.1194122  47.1649509 101.3685218  79.8276067
  45.1812050 101.1225938  79.1329913  44.3370613 101.8117747  79.1474120
  45.7636551 101.1961566  77.7109711  46.0082363 102.2306757  77.4708223
  46.6941108 100.6297727  77.6707791  44.8036685 100.6571282  76.6862902
  45.3178118 100.5069367  75.7372364  44.4263478  99.6850254  77.0029010
  43.6421769 101.6310411  76.5005784  43.0006944 101.6127728  77.3810972
  44.0260522 102.6474416  76.4069043  42.8787798 101.2948125  75.3403292
  43.1771721 101.7411041  74.4725062  41.8490782 100.4914662  75.2349796
  41.3550089  99.8153694  76.2267142  41.7710897  99.8933174  77.1543940
  40.5507029  99.2059993  76.0784103  41.3162276 100.4615119  74.0644656
  41.7011813 101.0363746  73.3140761  40.5082533  99.8643647  73.8865282
  44.6114401  99.7264701  79.5130171  43.4464664  99.4737649  79.3046630
  45.4278906  98.8319220  80.0884493  46.3919370  99.0050257  80.3717223
  44.9126321  97.4613014  80.3469159  43.8366006  97.6375711  80.3564237
  45.3744362  96.5228126  79.2709375  46.4636065  96.5540912  79.2501124
  45.0903295  95.5133319  79.5682861  44.8918107  96.7378283  77.8892432
  43.5349227  96.7579927  77.5861735  42.8138994  96.6907687  78.3878089
  43.0923967  96.8634791  76.2847311  42.0469202  96.7210926  76.0507996
  44.0269016  97.1622607  75.2509994  43.5951898  97.4045094  74.0045944
  42.8060160  96.8551583  73.8189710  45.3920157  97.2284866  75.5489654
  46.1049671  97.4588687  74.7719934  45.8449444  96.9861921  76.9054015
  46.8981200  96.9973821  77.1466276  45.1800287  96.8108803  81.6736942
  44.5655226  95.8585553  82.1493077  46.1096913  97.4079832  82.4249709
  46.5298762  98.2845568  82.1161596  46.6785571  96.9815952  83.7321912
  46.7803678  97.8437834  84.3917449  45.9989489  96.2845468  84.2222821
  48.0679921  96.3082677  83.5281362  48.6924718  96.3396379  82.4348352
  48.5838560  95.6121923  84.5913452  48.0082121  95.5833300  85.8634136
  46.9976397  95.1763803  85.8431337  47.9420797  96.5799067  86.3020243
  48.9993597  94.6563458  86.6600376  48.6597845  93.6203758  86.6490430
  49.0657863  94.9594412  87.7051379  50.3287831  94.7943331  85.9724324
  50.9207968  93.8832773  86.0528690  50.9222108  95.6005970  86.4038673
  49.9536398  95.0835387  84.5594740  50.5908630  95.8468825  84.1147640
  50.2409956  93.9270715  83.6027733  49.5233172  92.9159008  83.7097573
  51.3570939  93.9668074  82.8338965  52.1498215  94.5842400  83.0071390
  51.5068997  93.0866361  81.6518327  50.4818314  92.9365775  81.3148544
  52.2904071  93.7317669  80.5082010  51.7208614  93.2036499  79.7428245
  52.1812729  95.2250128  80.3669767  52.7829972  95.5540744  79.5200556
  51.1403331  95.4988451  80.2005609  52.5418760  95.7033130  81.2776470
  53.7483057  93.4025275  80.2918147  54.1225890  93.9596839  79.4339699
  54.3182547  93.6754321  81.1811084  53.8555628  92.3341266  80.1060341
  52.0971978  91.6962267  81.9770676  53.1306759  91.5502537  82.6130250
  51.3155989  90.6222169  81.7236291  50.3800846  90.7123841  81.3284305
  51.6922659  89.2397474  81.9739394  52.1705701  89.1676218  82.9503957
  50.4170280  88.4164285  81.9353583  49.9829348  88.5039749  80.9396772
  50.6817475  87.3685375  82.0770131  49.3627248  88.7748137  82.9421237
  49.3723270  88.1796675  84.0507467  48.4344331  89.5597363  82.6479384
  52.7403020  88.7154821  81.0243884  53.4915790  87.8506862  81.4505549
  52.7705333  89.2837427  79.7952688  52.1921024  90.0994176  79.5966332
  53.5669743  88.8916729  78.5868467  54.4051131  88.2969395  78.9478266
  52.7156782  88.0207403  77.5958263  51.8831085  88.6350400  77.2572104
  53.5423704  87.6275042  76.3335386  52.9247523  87.0250971  75.6676208
  53.8626089  88.5306171  75.8128396  54.4177635  87.0543200  76.6357585
  52.0901772  86.7908705  78.2911555  51.5102652  86.2185766  77.5658033
  52.8812401  86.1629032  78.7012514  51.4362750  87.1221222  79.0970185
  54.1329571  90.1355682  77.8354918  53.3994706  91.0625998  77.5650757
  55.4120295  89.9737940  77.4594854  55.9639336  89.1926154  77.8115267
  56.2003080  90.8249601  76.5407285  55.5669971  91.5857163  76.0838738
  57.2534240  91.7318759  77.2356475  56.7264171  92.5987400  77.6311376
  57.6460910  91.1799857  78.0899471  58.4463007  92.2469722  76.4395584
  58.8202747  91.3451879  75.9547961  58.0578191  93.3162137  75.3620029
  58.9538037  93.6402533  74.8308786  57.3540703  92.8798711  74.6519706
  57.5954279  94.1735678  75.8505541  59.5365903  92.8544027  77.2961550
  60.3509595  93.1996663  76.6580846  59.1316818  93.6986350  77.8552934
  59.9129921  92.1050813  77.9915636  56.7519172  89.8810376  75.4544290
  57.5028536  88.9191706  75.7879561  56.4921947  90.1799483  74.1901609
  55.7676644  90.8092967  73.8436693  57.3722149  89.5092279  73.1692125
  58.0546745  88.7788945  73.6034428  56.4675055  88.7704556  72.1969989
  55.7743804  89.5668573  71.9243986  57.1132437  88.2993827  70.9178861
  56.3724701  87.7873011  70.3037275  57.5069135  89.1564961  70.3723297
  57.9270635  87.6136437  71.1522818  55.6541658  87.5925865  72.8322155
  55.0370611  87.1225480  72.0666819  56.3435954  86.8563317  73.2448504
  55.0158390  87.9786252  73.6265548  58.2575833  90.6467166  72.4713039
  57.7194010  91.6053379  71.8965255  59.6111094  90.5298223  72.5194265
  60.0441154  89.7719219  73.0474064  60.5870672  91.3473743  71.9119951
  60.2649702  92.3867943  71.8393479  61.8657149  91.2623766  72.7792421
  62.1606196  90.2191130  72.8901490  62.6830059  91.7729729  72.2705223
  61.6641972  91.8688953  74.1334720  61.4071938  93.0411329  74.2267053
  61.7854923  91.1355024  75.2028323  61.6616084  91.5537296  76.1248409
  62.0033992  90.1420733  75.1179667  60.8451658  90.8171762  70.5046259
  61.7103352  90.0756551  70.2177140  59.9863141  91.1449071  69.5386372
  59.1584412  91.7061903  69.7444303  60.0585451  90.7905224  68.1100339
  60.4783688  89.7954618  67.9632574  58.6085989  90.8338273  67.5950829
  58.0864849  89.9331188  67.9161409  58.0917539  91.6810851  68.0479431
  58.5228109  90.9492717  66.0659283  58.8271133  90.0510287  65.2576427
  58.1254531  92.0989940  65.5700540  58.0758620  92.2293319  64.5598135
  57.8664375  92.8618363  66.1957724  61.0458762  91.7146198  67.3121616
  61.6760452  91.1544501  66.4141070  61.1103260  93.0016887  67.5724478
  60.6695133  93.4211728  68.3914974  61.8372611  94.0081279  66.7012014
  61.4088480  94.0171424  65.6981396  61.6382284  95.4332340  67.2923543
  62.1583097  96.1606748  66.6690924  60.5749442  95.6709653  67.3168611
  62.0412178  95.4659786  68.3045165  63.2405474  93.6264885  66.4975325
  63.9062731  93.2394675  67.4279115  63.7330654  93.8126641  65.2694598
  63.1597490  94.1150808  64.4817540  65.1239735  93.6051527  64.9243546
  65.7611327  94.0890117  65.6638149  65.3549523  92.5395692  64.9521694
  65.4155439  94.1329898  63.6075719  64.4106527  94.5972261  62.9441865
  66.6406517  94.0111267  63.1328188  67.3630760  93.5523695  63.6883923
  67.1767588  94.4641004  61.8358419  66.4491659  94.1558878  61.0850646
  67.3904908  95.9454658  61.9543373  66.5191503  96.3815252  62.4433187
  68.2441569  96.1194619  62.6095140  67.6282600  96.6826432  60.6560502
  68.5725426  96.3368678  60.2340184  66.8448525  96.4005695  59.9536720
  67.6697642  98.1741356  60.7373434  67.5063574  98.5851843  59.7412961
  66.8437424  98.5134062  61.3621413  68.9220474  98.7247301  61.2742703
  68.8920372  99.0555414  62.2374880  70.0706321  98.8403032  60.6613241
  70.4351273  98.2358239  59.5133833  69.7828035  97.6155059  59.0342266
  71.3630426  98.4000573  59.1229303  70.9562656  99.6839163  61.1192698
  70.7468627 100.2443422  61.9450962  71.8565055  99.7830874  60.6491865
  68.4813411  93.8549179  61.3959831  69.4272440  93.8409569  62.1787275
  68.7292298  93.5669154  60.0709790  67.7641691  93.6015379  59.0024374
  67.7796475  94.5545783  58.4741529  66.7477624  93.4597571  59.3710925
  68.1958388  92.4805565  58.1319008  67.8838290  92.6436313  57.1005956
  67.7504563  91.5399985  58.4550325  69.6938311  92.4329460  58.2387709
  70.1612606  93.0162961  57.4467795  70.0613202  91.4104714  58.1417996
  70.0417949  93.0254471  59.6570832  70.4528922  92.3262015  60.3858929
  71.1378677  94.1349104  59.4903809  70.8353668  95.3038952  59.3219897
  72.4090993  93.7321521  59.4194093  72.6900895  92.7860053  59.6777534
  73.5009136  94.5235771  58.9937873  73.2576678  95.0106448  58.0495746
  73.6893648  95.3128677  59.7213437  74.7506643  93.6672650  58.8265426
  74.9234169  92.8477445  59.7085311  75.5491573  93.9046429  57.8205298
  75.4066938  94.6732866  57.1654138  76.7384963  93.0907096  57.5222375
  77.3453604  93.0056600  58.4236583  76.4207351  92.0828759  57.2544015
  77.6283072  93.6708556  56.3600709  77.4740863  94.7955225  55.8735053
  78.5116477  92.8371425  55.8339198  78.5550797  91.8650888  56.1394330
  79.5078522  93.1147535  54.8069676  79.0851483  92.9085356  53.8236911
  79.7673543  94.1735239  54.8269865  80.7426818  92.2909636  55.0057019
  80.8443416  91.5743928  55.9848820  81.8757654  92.6209277  54.3082680
  81.8276356  93.1522673  53.4386458  83.2906017  92.2773076  54.6827056
  83.4221101  91.1991359  54.7717020  84.2249418  92.7645126  53.5801219
  85.2552388  92.5201873  53.8412851  83.9651012  92.2776473  52.6400484
  84.1254471  93.8448549  53.4689578  83.6175076  92.8761722  56.0505692
  83.6926614  94.0858260  56.1756876  83.8559986  92.0636526  57.0862829
  83.9229938  91.0474449  57.0158663  84.0442490  92.5997904  58.4365966
  83.1642496  93.1814764  58.7064253  84.1680949  91.4177329  59.4226287
  85.0933677  90.9086731  59.1519436  84.2011484  91.8090566  60.9030071
  84.2892602  90.9110578  61.5146013  85.0556630  92.4596400  61.0878426
  83.2819484  92.3351068  61.1607134  82.9450150  90.6700167  59.3351417
  82.9840622  89.9064847  59.9473281  85.1427746  93.6329578  58.5512463
  84.9703343  94.6287711  59.2544776  86.2880617  93.4403828  57.8367819
  86.3760645  92.6892081  57.1527154  87.5139435  94.2558948  57.9448327
  87.8994002  94.3669708  58.9583362  88.5327987  93.5256657  57.1464816
  89.4772225  94.0686637  57.1759926  88.6750357  92.5283956  57.5627589
  88.1947518  93.4417871  56.1127143  87.2243870  95.7345879  57.5394135
  87.8257030  96.6835401  58.0724940  86.1844110  95.9303058  56.7196730
  85.6129751  95.1411974  56.4185302  85.6916408  97.1836613  56.1383784
  86.4584347  97.9573848  56.1303212  85.2766184  96.8102198  54.6365971
  84.3786532  96.1925925  54.6587976  85.0204138  97.7251715  54.1009923
  86.3695212  96.0741828  53.8704521  86.4891946  95.0847796  54.3122049
  86.0283876  95.9266931  52.8453513  87.7606964  96.7545331  53.8245081
  87.9440117  97.9632916  53.9365767  88.6961162  96.0195005  53.5617785
  84.5987918  97.8946669  56.9915144  84.1515751  98.9570599  56.5929113
  84.1183350  97.3282236  58.1303911  84.6503245  96.6907252  58.7233835
  82.7734801  97.6001570  58.5919347  82.0691240  97.9721975  57.8473118
  82.2806762  96.1634712  59.1312362  82.4295576  95.4295559  58.3393741
  82.9209964  95.8701216  59.9633186  80.8359569  96.0873746  59.5888796
  80.3503898  96.9477737  59.1291884  80.2284849  94.8406841  59.1231343
  79.1914537  94.7947324  59.4567264  80.2621187  94.8050180  58.0342217
  80.7792463  93.9931570  59.5319432  80.5976362  96.2817793  61.0662743
  79.5301846  96.2066028  61.2752569  81.1321983  95.5146815  61.6255714
  80.9573089  97.2660446  61.3653986  82.8294889  98.7168109  59.6289767
  83.4278398  98.6219119  60.7140018  82.0564036  99.8157873  59.3876801
  81.5022970  99.8995764  58.5352599  81.9023013 101.0062208  60.2762939
  82.9034133 101.4133548  60.4215997  80.9727824 101.9871200  59.5961906
  80.8454844 102.8662779  60.2287771  81.3992303 102.2873367  58.6392052
  80.0050360 101.5151697  59.4301100  81.3814110 100.6988188  61.7253444
  80.4048240  99.9901023  61.8994014  81.8891746 101.4734414  62.7133954
  82.7120899 102.0664963  62.6031853  81.2775329 101.5227063  64.0652716
  81.3829297 100.5385274  64.5222851  81.9666866 102.5977481  64.8378766
  81.8219802 103.5424423  64.3127843  81.4752272 102.6924432  65.8061811
  83.5179142 102.3984947  65.0847304  84.1796974 101.6108670  64.3651510
  83.9666589 103.1086926  66.0039758  79.8044289 101.8730040  64.0154111
  79.0514722 101.1570513  64.6611704  79.3469144 102.8440689  63.2256122
  79.9605443 103.4364061  62.6679681  77.9637850 103.1608596  63.0729759
  77.6317225 103.3433202  64.0956115  77.8107967 104.3648392  62.1263537
  78.3647205 104.1649905  61.2094972  76.7597453 104.4629216  61.8491827
  78.3079000 105.7329396  62.7342975  78.0885592 106.5257315  62.0199637
  77.7242700 105.9422780  63.6316478  79.7869787 105.8057611  63.0959939
  80.5772466 105.1445996  62.3469023  80.1727346 106.3294791  64.1821365
  77.0617742 102.0410617  62.4717236  75.8903471 101.9263291  62.9584299
  77.5952714 101.1676669  61.6179812  78.5166623 101.2506428  61.1892181
  76.8376819 100.0017582  61.2486153  75.7936561 100.2289352  61.0318532
  77.5004721  99.4499025  59.9648812  77.4432296 100.2103778  59.1860047
  78.5573440  99.2754965  60.1619658  76.8711724  98.1450254  59.4336312
  77.0021778  97.3925179  60.2103750  75.3767284  98.0828763  59.2476078
  75.0971181  97.1000753  58.8679734  74.8838906  98.2559608  60.2050866
  75.0663673  98.8480273  58.5364814  77.6285049  97.8466973  58.0681994
  77.2359991  96.9303769  57.6267674  77.4743936  98.6766975  57.3777747
  78.6940776  97.7284583  58.2607487  76.7407014  98.9883307  62.4324368
  75.6573663  98.4465075  62.6940465  77.8059174  98.7296949  63.1403235
  78.7118875  99.1555112  62.9475110  77.8303637  97.8207288  64.2669929
  77.4376832  96.8396516  63.9995912  79.2750571  97.6633876  64.7167280
  79.8859339  97.4160572  63.8489618  79.6299756  98.6222757  65.0937458
  79.4931135  96.6279486  65.7653412  79.3056252  96.8589383  67.1170911
  79.0002086  97.7854651  67.5794102  79.5768207  95.7258917  67.7253931
  79.5211302  95.6343377  68.7394554  79.9314242  94.6895436  66.9349064
  80.2938234  93.3452761  67.0468692  80.2495947  92.8732068  68.0171291
  80.7004310  92.6112221  65.9795380  81.0933129  91.6210047  66.1550326
  80.6336881  93.0769445  64.6659676  80.8391893  92.4491277  63.8121191
  80.2686147  94.4596101  64.5430762  80.2624306  94.9015678  63.5585041
  79.9186783  95.2694411  65.6408904  76.9728821  98.3842652  65.3580387
  76.0041606  97.6589164  65.7354414  77.2543103  99.5948823  65.8634727
  77.9815690 100.2142783  65.5061392  76.4782309 100.1367267  67.0420292
  76.6450951  99.4785092  67.8939565  76.9812024 101.4912591  67.4074313
  76.9931408 102.1001356  66.5024563  76.2594716 101.9454862  68.0865096
  78.4266573 101.5906802  68.0873978  79.0213317 100.7609457  67.7060674
  79.0213020 102.9610421  67.7171869  80.0101383 103.0611246  68.1663375
  79.1053830 103.0399791  66.6330904  78.3713087 103.7522056  68.0906370
  78.4331113 101.4182425  69.5780962  79.4550402 101.5011002  69.9492968
  77.8178820 102.1914582  70.0360823  78.0337237 100.4377864  69.8331498
  74.9709930 100.1170857  66.7940997  74.2863362  99.6877336  67.7013036
  74.3798382 100.6108547  65.7315465  74.8667299 100.9478941  64.9015912
  72.9204625 100.7097600  65.6791522  72.4814419 101.1653674  66.5666700
  72.6497459 101.5316092  64.4363166  73.1185397 102.5118307  64.5154631
  73.0732276 101.0457026  63.5569537  71.1685813 101.6673998  64.2979646
  70.6299595 102.5499079  65.0371134  70.4877530 101.0691863  63.4205003
  72.3265564  99.3288151  65.5669344  71.2608984  99.1818037  66.1683575
  72.8272020  98.4207371  64.7771595  73.5516455  98.6569419  64.0996362
  72.4673410  96.9819700  64.7147062  71.4681012  96.9364460  64.2811805
  73.3678577  96.2206329  63.8231118  74.3440048  96.4091508  64.2702201
  73.2208931  94.7117690  63.8034898  73.9436726  94.2852323  63.1075255
  73.4024401  94.3163047  64.8019986  72.2109879  94.4491942  63.4861890
  73.2744279  96.7212122  62.3989892  73.9466763  96.1435448  61.7651545
  72.2505047  96.6090323  62.0396304  73.5574156  97.7736359  62.3645182
  72.3877232  96.3465696  66.0991069  71.3932393  95.6510712  66.4631586
  73.3657658  96.6608728  66.9363644  74.1710702  97.2214521  66.6569763
  73.4078517  96.2380889  68.3738916  73.1415356  95.1811286  68.3678475
  74.8081302  96.4879097  68.9553896  75.0418492  97.5429618  68.8115445
  74.9782147  96.3478955  70.4588457  76.0154881  96.5513955  70.7278750
  74.3254452  97.0574831  70.9674501  74.7178910  95.3330779  70.7621850
  75.7291325  95.5200417  68.2084443  76.7515050  95.6387922  68.5701316
  75.3995891  94.4959215  68.3828491  75.6957847  95.7364445  67.1409502
  72.4087147  96.9952370  69.2781935  71.8400440  96.4136999  70.1543985
  72.2325057  98.2831994  69.0252346  72.8136834  98.7777722  68.3490791
  71.2258529  99.1628596  69.6415186  71.4331236  99.1530080  70.7126786
  71.3341284 100.5755215  69.1119000  72.3846305 100.8593550  69.0531038
  70.9357303 100.6120979  68.0978634  70.5808139 101.5883770  69.9908829
  70.1799863 102.3677234  69.3430755  69.7278966 101.0799088  70.4419551
  71.3928028 102.2731193  71.1268208  72.3880312 101.6965621  71.5999679
  70.9500560 103.3402849  71.5852516  69.7898707  98.6580383  69.4101020
  68.9562344  98.6917062  70.3098453  69.5351595  98.0173478  68.2860816
  70.2931597  97.8605484  67.6211548  68.2857391  97.4455161  67.7646075
  67.5388750  98.0808634  68.2431021  68.1632767  97.5090029  66.2391131
  68.8629724  96.7152135  65.9783252  66.6942550  97.3171710  65.7548347
  66.6613601  97.3705763  64.6670273  66.3281031  96.3444795  66.0818334
  66.0678183  98.1023222  66.1759707  68.5364706  98.7295346  65.5764633
  69.4799854  98.9255679  65.7590254  68.0581899  95.9876667  68.1357305
  67.1381672  95.7498213  68.9105219  68.8784320  95.0437801  67.6362327
  69.6515134  95.2244541  66.9949129  68.6940018  93.6638905  68.0016093
  67.6289573  93.4679250  67.8749177  69.5765957  92.8011895  67.0993782
  70.6124041  93.1205979  67.2185807  69.5208629  91.7682853  67.4435639
  69.2252335  92.8377737  65.6171744  68.2038665  92.3022393  65.1726429
  70.0194489  93.5403635  64.8738336  69.8121682  93.6668558  63.8840920
  70.8524439  93.9671003  65.2800367  69.0088164  93.3183999  69.4541967
  68.3311267  92.4027521  69.9113540  69.9651106  93.9269336  70.1119315
  70.4941486  94.7130042  69.7380415  70.3672688  93.5202736  71.4779255
  69.8235634  92.5979441  71.6789820  71.9226939  93.2603723  71.5594366
  72.1456577  92.3299217  71.0365275  72.4366106  94.0584518  71.0239139
  72.4964457  93.1747790  72.9715905  72.1118010  93.9625645  73.6193355
  72.1438064  91.8171103  73.5242768  72.5392920  91.7213730  74.5353968
  71.0594448  91.7040793  73.5466581  72.5753386  91.0431717  72.8910171
  74.0628484  93.2638847  72.8348550  74.5186090  93.2061128  73.8227895
  74.4224828  92.4387152  72.2205453  74.3331556  94.2097703  72.3641996
  69.9769460  94.5353566  72.5468505  69.2440862  94.2078014  73.4585111
  70.5271539  95.7984686  72.5806790  71.1109777  96.1882484  71.8403875
  70.3035380  96.7019830  73.7250179  70.5366464  96.1525348  74.6383777
  71.2237640  97.9383634  73.5026473  70.9791734  98.3219974  72.5118550
  70.9889203  99.0043097  74.5564997  71.6489743  99.8517684  74.3693483
  69.9508977  99.3360664  74.5137377  71.1985963  98.5931600  75.5437068
  72.6024632  97.5756765  73.5795676  73.1591488  98.3705406  73.4337659
  68.8464638  97.1625819  73.9092635  68.4571221  97.4077530  75.0418968
  68.0374439  97.1995070  72.8380808  68.4326714  97.1169740  71.9019245
  66.5881968  97.3492230  72.7748843  66.3284232  98.2868037  73.2643240
  66.3094901  97.4491261  71.7258524  65.7270297  96.2538443  73.3816774
  64.8140349  96.5854984  74.0383295  66.0619401  94.9746209  73.2454031
  66.7445097  94.6640226  72.5549595  65.5128234  93.8632619  74.0437013
  64.4502216  93.8179767  73.8095226  65.9977449  92.4374610  73.6693898
  67.0600016  92.3970378  73.9137147  65.2947496  91.2837721  74.4795018
  65.6892651  90.3200637  74.1578238  65.4878537  91.4179020  75.5442107
  64.2199252  91.3144370  74.2985791  65.7224653  92.2083839  72.1831288
  66.0581147  91.2095967  71.9014790  64.6536441  92.2997423  71.9925488
  66.2612850  92.9515053  71.5950947  65.7447100  94.1682380  75.5097784
  64.7548469  94.2069142  76.2750223  66.9942713  94.3674698  75.9691694
  67.8036072  94.3127349  75.3506158  67.3711407  94.6762931  77.3410013
  67.0214797  93.8414016  77.9476431  68.9400683  94.7475179  77.4934714
  69.3285475  93.7389004  77.6354988  69.3695044  95.1274013  76.5670523
  69.4171243  95.6471028  78.6792052  69.2867774  95.1847058  79.9771053
  68.9832542  94.1621223  80.1499015  69.5519738  96.0514344  81.1093043
  69.4368199  95.6804852  82.1180392  69.9508730  97.3472517  80.8920928
  70.0586952  98.0351056  81.7173403  70.2173349  97.7665233  79.5677555
  70.6329967  98.7477463  79.3926678  69.9516679  96.9310076  78.4876001
  70.1604978  97.2752732  77.4859928  66.6343856  95.8884422  77.9533668
  66.0734524  95.6653057  78.9657447  66.6147958  97.0941351  77.3136467
  67.1099167  97.2544657  76.4368164  65.8893002  98.3023907  77.8010560
  66.2186861  98.5704919  78.8048062  66.2227308  99.4352882  76.8292539
  66.0337743  99.0734105  75.8186076  65.5209924 100.2500968  77.0130481
  67.6345366 100.0187243  76.8609502  67.8186403 100.4483912  77.8454227
  68.3550246  99.2122872  76.7248568  67.8747670 101.0755746  75.8114786
  67.9353035 100.6044678  74.8294380  67.0272488 101.7601943  75.7849871
  69.1129561 101.8353952  76.0672724  69.3899390 101.9578151  77.0409416
  69.9087040 102.3821387  75.1252545  69.6865082 102.2024015  73.8043920
  68.8966762 101.6379457  73.4917434  70.3097527 102.6303958  73.1190884
  70.8965691 103.1911956  75.4812414  71.0544692 103.4000591  76.4675120
  71.4992116 103.6035729  74.7691671  64.4237091  98.0722803  77.9896825
  63.8033976  98.4242506  78.9595832  63.7099823  97.4245824  77.0207962
  64.1372591  97.0832112  76.1599836  62.2293072  97.1392795  77.1004491
  61.6874162  98.0165062  77.4559256  61.7130771  96.8374128  75.6642729
  62.2762920  95.9578808  75.3531244  60.2444785  96.5499216  75.6456233
  59.9270093  96.3435957  74.6232237  60.0361534  95.6825706  76.2713578
  59.6998790  97.4125887  76.0279268  61.9785398  97.9752192  74.6707160
  61.5924070  97.6980723  73.6890557  61.4793095  98.8818020  75.0138526
  63.0519708  98.1548639  74.6016749  61.8772595  96.0692078  78.1947881
  61.0517919  96.3394437  79.0628634  62.4486792  94.8658470  78.1720224
  63.0291399  94.5373396  77.3992622  62.3004875  93.8702890  79.2756063
  61.2312214  93.6841442  79.3790771  63.1270886  92.5914817  78.9090322
  64.1806054  92.8686944  78.9654101  62.9367927  91.4465846  79.9237000
  63.5333999  90.5876615  79.6178634  63.2564045  91.7781091  80.9107485
  61.8846045  91.1631155  79.9593009  62.8636949  92.1835434  77.6120233
  63.4470156  92.6705008  76.9918536  62.8460973  94.3636508  80.6320362
  62.2319970  93.9871267  81.6256923  63.8676143  95.2220937  80.6812487
  64.4773046  95.4049865  79.8844797  64.2339510  96.0132990  81.9126892
  64.4925318  95.3352289  82.7266830  65.4226489  96.8982147  81.5514645
  66.2564976  96.2828919  81.2135427  65.1590403  97.5596002  80.7253733
  65.8582204  97.7621490  82.8290682  64.9902522  98.3157152  83.1858309
  66.1508913  97.0792892  83.6273164  66.9927611  98.7420196  82.5920030
  67.9423299  98.2107570  82.6651343  66.9223387  99.1287552  81.5748893
  67.0040162  99.8931615  83.5491595  66.1257928 100.5212073  83.3990291
  66.9657395  99.5318242  84.5772467  68.2106414 100.6507887  83.3258668
  68.2409310 101.4571691  83.9806028  69.0383165 100.0421283  83.4881244
  68.2247320 100.9996825  82.3459895  63.0413319  96.8692292  82.4218357
  62.7107748  96.6707747  83.5935801  62.4955509  97.7107395  81.5780866
  62.7659255  97.7357963  80.5944521  61.4445803  98.7168821  81.9054257
  61.6831529  99.2200718  82.8428180  61.4458840  99.8621055  80.8794960
  62.4709113 100.1938504  80.7136273  61.0728367  99.4888422  79.9256820
  60.5842022 101.0720270  81.3264761  60.2719106 101.5981286  80.4254033
  59.6834537 100.6743676  81.7928977  61.1489682 102.0776741  82.2481384
  62.3188458 102.2778455  82.4035760  60.3717714 102.7268363  83.0256230
  59.3616245 102.6083940  82.9533687  60.7618549 103.3639232  83.7200071
  60.1022992  98.0561227  82.2344308  59.4286026  98.4637081  83.1660171
  59.7487683  96.9837675  81.5072697  60.1947767  96.7823853  80.6113397
  58.7499510  95.9987500  81.8410906  57.8061310  96.5455789  81.8167613
  58.5072632  94.8856324  80.7891339  59.4655406  94.4839526  80.4598805
  57.7068609  93.6340063  81.2970966  57.5936158  92.9181185  80.4829258
  58.2478645  93.1661360  82.1196017  56.7212707  93.9488840  81.6430954
  57.6465549  95.5968922  79.7218281  57.4105520  94.8985063  78.9186664
  56.7227938  95.9513676  80.1776412  58.1983423  96.4448958  79.3163031
  58.9460156  95.4695779  83.2407482  57.9902741  95.5657100  84.0452418
  60.0637361  94.8591085  83.5536092  60.8134352  94.6343119  82.8989523
  60.2995383  94.4431675  84.9750069  59.4398677  93.8058163  85.1831603
  61.5973438  93.5084885  85.2223889  62.4831750  94.0842906  84.9515272
  61.6664257  93.3024276  86.2909401  61.6546135  92.1435269  84.4607255
  61.4977892  92.3500800  83.4019229  63.0074429  91.4571722  84.5516422
  62.9756455  90.5164171  84.0015205  63.7722082  92.1041944  84.1224334
  63.2450923  91.2596382  85.5967355  60.5618689  91.2377319  84.9933036
  60.5931646  90.2827862  84.4698445  60.7159996  91.0704549  86.0597309
  59.5904447  91.7074807  84.8361223  60.2754946  95.6375984  85.9763229
  59.8449612  95.5009522  87.1067700  60.8769524  96.7617786  85.6577079
  61.2753658  96.9593557  84.7397760  61.0204908  97.8533030  86.6418625
  61.2746928  97.5250744  87.6502009  62.1798080  98.7273407  86.0293622
  63.0995592  98.1437699  86.0395589  61.9452791  98.9350245  84.9847620
  62.4382206 100.0706100  86.7567008  62.9410216 100.7614620  86.0813079
  61.4872586 100.5279077  87.0305093  63.2688188  99.8688077  87.9802642
  62.9724867  98.9665082  88.5154483  64.3238923  99.7578822  87.7277402
  63.0274633 101.1412748  88.8438306  63.7294037 101.9210160  88.5484117
  62.0254636 101.5257550  88.6539477  63.1866158 100.8498979  90.3217758
  63.0187461 101.7193416  90.8675719  62.4996295 100.1225099  90.6069715
  64.1513099 100.5057239  90.5062090  59.6874919  98.5901625  86.8764408
  59.4522103  99.0337110  88.0187115  58.7981058  98.8023989  85.8750308
  58.9060008  98.4085280  84.9402108  57.5819260  99.6290566  86.0366532
  57.2453946  99.5062010  87.0671031  58.0042914 101.0280501  85.6684648
  57.1536261 101.7021057  85.7637415  58.8022382 101.3542317  86.3342220
  58.3635307 101.0398177  84.6393610  56.3178051  99.2187990  85.2676155
  55.2562097  99.8172338  85.3481947  56.4143495  98.1375265  84.4573722
  57.3088233  97.6739489  84.3032410  55.3517065  97.5022169  83.7279228
  54.6391114  98.2649700  83.4153388  55.7653974  97.0617327  82.8212296
  54.5668874  96.3680472  84.5323905  53.9564103  95.4492131  83.9159495
  54.7270050  96.3819508  85.8469684  55.4541403  96.9410992  86.2904527
  53.9236064  95.6329435  86.8251220  54.1192515  96.0542292  87.8117280
  52.8721559  95.8132889  86.6032921  54.1325921  94.1245291  86.9103054
  53.5837085  93.6178971  87.8331118  54.9432681  93.5113986  86.1101301
  55.5264172  94.0403209  85.4607556  55.1860192  92.0130395  85.9734041
  54.2953750  91.3868771  85.9262176  55.8922195  91.7708805  84.6271436
  55.2545875  92.0964719  83.8059349  56.8074235  92.3607205  84.5750150
  56.2249606  90.2568640  84.4764304  56.6941619  89.9172865  85.4001550
  55.2866803  89.7114738  84.3761625  57.2858392  89.8008006  83.1084853
  56.2232705  90.2294783  81.7249680  56.7361240  90.0066763  80.7901287
  55.3027612  89.6503739  81.7823502  55.9861636  91.2933604  81.7648699
  55.9383731  91.6115297  87.2256862  55.7174296  90.5301124  87.7461951
  57.0407483  92.3122821  87.5997997  57.3809667  93.1243855  87.0859616
  57.8320242  91.9909157  88.7407484  57.8236238  90.9009485  88.7715694
  59.3216432  92.5154097  88.5624162  59.6424985  92.3764186  87.5311901
  59.3654414  93.5854664  88.7681107  60.3094561  91.7279612  89.5540138
  59.8584631  91.6169565  90.5396406  60.6124284  90.3573575  89.0084137
  61.2829598  89.8342690  89.6894885  59.6844933  89.7938029  88.9083155
  61.0874028  90.4507826  88.0321058  61.5693400  92.5107571  89.5970837
  62.2814010  92.0182520  90.2598843  61.9929423  92.5744578  88.5944251
  61.3622956  93.5134963  89.9691223  57.2577174  92.3832998  90.1005187
  57.3754831  91.7294806  91.1340939  56.4810435  93.4968125  90.0369883
  56.4406284  94.0865180  89.2049281  55.6163019  93.9894421  91.1287410
  56.2008123  94.0232957  92.0482269  55.1513028  95.4418066  90.8809058
  55.9489094  96.0149627  90.4075807  54.3023189  95.4525977  90.1969929
  54.7635181  96.0812119  92.2076755  54.2449846  97.0215275  92.0171638
  54.0608407  95.4304409  92.7287538  55.9333293  96.3343600  93.0759466
  55.5220744  96.7796013  94.2018918  57.1013561  96.3304848  92.6347885
  54.4692903  93.0269570  91.3647009  54.1266362  92.8624162  92.4726289
  53.8555273  92.3775503  90.3357953  54.0502700  92.5968089  89.3580372
  52.8715809  91.3161338  90.4952744  52.1055378  91.5309249  91.2402904
  51.9601789  91.1553254  89.2911580  51.4188639  92.0850946  89.1130871
  52.5569048  90.9584199  88.4018029  51.0041262  90.0563875  89.5029447
  51.5353389  89.1442772  89.7769172  50.3331497  90.2945232  90.3278568
  50.1850040  89.8273173  88.1951666  49.5226755  88.9748925  88.3488640
  49.5501623  90.6984942  88.0303888  50.9661930  89.5923448  86.9889420
  51.5392603  88.7483794  86.9967088  51.0392768  90.3047885  85.8994322
  52.0603167  90.1852060  85.1745388  52.8051242  89.5429687  85.4450718
  52.1439139  90.7307988  84.3176386  50.0808299  91.1032918  85.5854927
  49.2613852  91.1789968  86.1892454  50.1388433  91.6600055  84.7325670
  53.6795262  90.0911621  90.9942218  53.2509221  89.4499405  91.9225528
  54.8075607  89.8219745  90.3496062  55.1216596  90.3502129  89.5350001
  55.7049182  88.7594488  90.7292819  56.7241518  89.1442978  90.7846267
  55.4459871  88.4010181  91.7250395  55.6528168  87.6364418  89.7698890
  56.3973347  86.6416220  89.9786847  54.8281036  87.7661015  88.7448043
  54.3434890  88.6445382  88.5608135  54.4948528  86.7464542  87.7737588
  55.3089072  86.0217093  87.8199008  53.1639694  86.0888456  88.1341034
  53.0885473  85.2509460  87.4403341  53.0855723  85.5990667  89.6039961
  52.1117339  85.1430733  89.7847991  53.8687658  84.8635192  89.7859022
  53.2203630  86.4451488  90.2768509  52.0804511  87.0349899  88.0305808
  51.2376483  86.5933943  88.2640369  54.4450565  87.2424497  86.3280698
  54.0106371  88.4230685  86.1953179  54.8336508  86.3546335  85.3334829
  55.1314914  85.3948115  85.5050684  54.8421585  86.7625557  83.8938552
  53.8160588  86.8713483  83.5425241  55.3152410  87.7396663  83.7969592
  55.5817897  85.7466664  83.0057310  56.2945103  84.8236410  83.3798521
  55.5645561  85.9422535  81.6624162  54.9617614  86.6478208  81.2398973
  56.3424240  85.2352088  80.6707840  57.0881302  84.6895175  81.2501147
  55.4901756  84.2043691  79.8460610  54.7840908  84.7593795  79.2277392
  56.1571673  83.6715717  79.1675715  54.6814350  83.1365475  80.6956030
  54.2216525  83.5774336  81.5794839  53.8824176  82.6718444  80.1176789
  55.7749297  82.1522480  81.0508688  56.1654622  81.6742604  80.1521246
  56.6090128  82.6657611  81.5277238  55.2004899  81.1495289  81.9573479
  55.0225968  80.2462492  81.5198346  54.8712930  81.2029456  83.2412486
  55.3016464  82.1865695  84.0066988  55.8939192  82.9174584  83.6120404
  55.0416469  82.2172593  84.9919640  54.0747319  80.2890471  83.6602546
  53.7335273  79.5760555  83.0163513  53.7839115  80.2757959  84.6377575
  57.0629602  86.1740573  79.6961183  56.3473835  87.0469533  79.2098862
  58.2820001  85.8792102  79.3545895  58.7740075  85.0534147  79.6960135
  59.0960676  86.7228834  78.4187510  58.3910211  87.3495661  77.8720113
  60.0545353  87.7197307  79.2121537  60.6094111  86.9546409  79.7556925
  61.0055369  88.4839230  78.3744877  61.6102617  89.1301641  79.0086197
  61.6544685  87.7926885  77.8368759  60.4524204  89.0916158  77.6587017
  59.4862008  88.5845763  80.3670178  59.1303336  89.5296312  79.9601030
  58.6216986  88.0778909  80.7958952  60.5120096  88.8744234  81.4966420
  60.0415329  89.4837829  82.2677605  60.8488961  87.9339105  81.9322116
  61.3659017  89.4099449  81.0828280  59.7849917  85.9351254  77.3212160
  60.5055075  84.9682027  77.5538371  59.5109717  86.3170978  76.0256219
  58.9440090  87.1407100  75.8242512  59.9458757  85.6645828  74.8368012
  60.6813263  84.9349564  75.1746290  58.8390169  84.8096162  74.1042259
  58.2799402  85.5083800  73.4822191  59.5614792  83.6787570  73.2941797
  58.8191139  83.0706579  72.7764063  60.2357061  84.1284933  72.5647276
  60.1323174  83.0510187  73.9778392  57.8604442  84.1714550  74.9861861
  57.1444041  83.6083193  74.3882674  58.3741754  83.4941809  75.6698126
  57.3345262  84.9343524  75.5598270  60.6260270  86.6348958  73.8817326
  59.9643748  87.4807669  73.1907279  61.9059558  86.4348587  73.6713892
  62.4488462  85.7097772  74.1425769  62.6735912  87.2353396  72.7401872
  62.2655305  88.2357479  72.5949705  64.0784078  87.3572356  73.3120593
  64.5848357  86.3931516  73.2815676  64.6721441  88.0486402  72.7149957
  63.9686204  87.8647720  74.7786504  63.3044186  88.8683551  74.9722532
  64.4790432  87.2311552  75.8054271  64.3186325  87.5795176  76.7499455
  65.0370941  86.3894229  75.6594619  62.6618258  86.5054824  71.3746474
  63.0268413  85.3089806  71.3629838  62.4356594  87.1565532  70.2379814
  62.2750866  88.1614458  70.1702089  62.4029466  86.4367767  68.9597432
  62.0837722  85.4041944  69.1048074  61.3935680  87.0678270  67.9635051
  61.6722497  88.1194037  67.8946285  61.5340394  86.3704582  66.5638703
  60.8251263  86.8133723  65.8635887  62.5476385  86.5085963  66.1885934
  61.3263318  85.3053728  66.6644518  59.9369159  87.1467349  68.4271676
  59.8766850  87.8741062  69.2368411  59.3380083  87.5360910  67.6038441
  59.2975284  85.8400733  68.9090672  58.2668039  86.0286785  69.2094136
  59.3114136  85.1091016  68.0997313  59.8587433  85.4523450  69.7589540
  63.8155303  86.5458285  68.4023037  64.3414136  87.5733185  67.9158183
  64.6896012  85.5399395  68.6092252  64.3879632  84.6528278  69.0134124
  66.1414712  85.5437336  68.3088370  66.4881183  86.5541126  68.5260260
  66.9068890  84.5402159  69.2234893  67.9685506  84.5647579  68.9800303
  66.7656513  84.8199370  70.2671076  66.5211782  83.5340356  69.0616303
  66.4729900  85.2771458  66.7824045  65.9722111  85.9440893  65.8887531
  67.5489989  84.5149610  66.4099140  68.1747554  84.0850162  67.0916547
  67.9321666  84.2241307  65.0150630  67.0304529  84.1961585  64.4041294
  68.9128202  85.3116882  64.4661128  68.4606790  86.2950628  64.5955682
  69.8257627  85.3006030  65.0616051  69.2513356  85.1369564  63.0995693
  69.2177990  86.0025609  62.6410736  68.7285712  82.8494864  65.0053270
  69.1499704  82.4069063  66.1148672  69.0067560  82.2844836  63.8100454
  68.4867641  82.5089120  62.9618389  70.0473778  81.3225978  63.5944347
  69.8237246  80.4538854  64.2133726  70.1218823  80.9049725  62.0700846
  71.0814326  80.4059065  61.9344631  69.0971802  79.8796678  61.6731970
  69.2100364  79.6433152  60.6141299  69.2392891  78.9748469  62.2639882
  68.0976940  80.2755192  61.8518752  70.1098374  81.9691534  61.2798474
  70.1588573  81.6833909  60.3438923  71.4243765  81.9376357  63.9685792
  72.2413401  81.3088054  64.6401505  71.5883132  83.1793383  63.6793036
  70.9503755  83.6308381  63.0243956  72.6298851  84.1686820  64.1661424
  73.6064627  83.8469848  63.8046108  72.4240679  85.1376515  63.7126544
  72.7131245  84.3546613  65.7045298  73.5992176  85.0730906  66.2175554
  71.9039619  83.5818289  66.4815240  71.1191199  83.0286003  66.1353633
  72.1317574  83.5021785  67.9286625  72.5890154  84.4271634  68.2788253
  71.1766137  83.4042156  68.4455230  73.0286778  82.3228025  68.2847623
  73.4448677  82.2737283  69.4515642  73.3046814  81.3613641  67.3400564
  73.0324273  81.4503496  66.3613464  74.0220835  80.1052262  67.6420379
  74.6222346  80.2048773  68.5460298  72.9571177  78.9827288  67.8761157
  72.0865284  79.1725611  67.2493558  73.3694894  78.0219853  67.5669822
  72.5182500  78.9025147  69.3558406  73.4206465  78.8512525  69.9649192
  72.0198844  79.8397983  69.6030412  71.5860604  77.7426240  69.7971798
  71.9976355  76.7940270  69.4519515  71.5527675  77.6986611  70.8864115
  70.1467297  77.9129908  69.2421091  69.6815659  78.8028554  69.6671357
  70.1727473  78.0522622  68.1616724  69.3468187  76.6947192  69.5897091
  68.5887314  76.5648787  68.8890464  69.9671813  75.8592014  69.5866692
  68.9287264  76.8124279  70.5346332  75.0168252  79.7638590  66.4956164
  76.1628597  79.4539503  66.7354802  74.4939140  79.8254836  65.2936142
  73.4968294  79.7268231  65.1046634  75.2970015  80.0430222  64.1173096
  76.1245979  79.3381331  64.1963204  74.5895239  79.6826957  62.7848678
  73.7134954  80.3235203  62.6843144  75.2648478  79.9353070  61.9669197
  74.1149991  78.1534004  62.5858499  74.9625202  77.5557853  62.2491525
  73.8011411  77.7477282  63.5469193  72.9673810  78.0141129  61.5798391
  71.8511496  77.6025697  61.9049938  73.1270897  78.6695696  60.4296780
  74.0500798  79.0102865  60.1610867  72.3252561  78.8307767  59.8191126
  75.8858473  81.4946551  64.0902450  75.3095950  82.4007804  64.5895206
  77.0708726  81.6720351  63.4873476  77.7974288  80.9592452  63.4294552
  77.4126072  82.9491881  62.8479646  76.9863896  83.7746767  63.4187475
  78.4938036  83.0864445  62.8478794  76.8762458  82.9804385  61.3950331
  77.2458183  82.1808673  60.5519091  76.0444281  83.9434367  61.0572718
  75.6085489  84.5824062  61.7219231  75.6665952  84.1783060  59.6197709
  75.4188574  83.2674394  59.0746930  74.4240499  85.1254175  59.6266363
  74.6850475  86.0510368  60.1410624  73.9958737  85.5042971  58.2285128
  73.1294513  86.1634002  58.2790442  74.8141886  86.0181519  57.7233049
  73.7350296  84.6030364  57.6720790  73.2588378  84.3849953  60.3572050
  72.3767167  85.0242858  60.3754562  73.0262066  83.4612259  59.8259585
  73.5599283  84.1506371  61.3775352  76.8868148  84.8738327  58.9683512
  77.1934796  85.9485702  59.5253010  77.5285260  84.2665344  57.9614542
  77.1893573  83.4080083  57.5260205  78.8118617  84.7784953  57.3611515
  79.4691458  85.1070226  58.1671102  79.5771837  83.6068206  56.5582557
  79.6556099  82.7422422  57.2185456  78.7815504  83.2490186  55.3545276
  79.2901265  82.4563158  54.8044853  77.7939290  82.9027234  55.6602359
  78.6757063  84.1260338  54.7151800  81.0453524  83.9645096  56.1912811
  81.4987445  83.1320770  55.6543261  81.0560613  84.8523801  55.5602730
  81.6101607  84.1587804  57.1032089  78.5243558  86.0141139  56.4340738
  77.4499257  86.2029851  55.9388206  79.3387158  86.9831716  56.6267031
  80.0729134  86.7817866  57.2897098  79.1990870  88.3733614  56.1349713
  80.0072406  88.9692701  56.5583134  79.2570258  88.4875784  54.5753026
  78.4970458  87.7334525  54.3741218  78.9599422  89.4313359  54.1171454
  80.4985343  88.0437042  53.8717529  80.6573397  87.8422669  52.5231559
  81.9924666  87.7525994  52.2996701  82.3483153  87.6501156  51.2750532
  82.6588364  87.8109871  53.4595455  83.6532686  87.7008728  53.5963902
  81.7455785  88.0527195  54.4599592  82.0862630  88.2043003  55.4848120
  77.9863643  89.1086778  56.7271490  77.4504983  90.0809382  56.2159207
  77.5585824  88.6908887  57.9325634  77.8592875  87.8073442  58.3451874
  76.6381330  89.4246873  58.7769315  76.6326749  90.4823147  58.5159170
  75.2480090  88.9051443  58.5583327  74.5509149  89.4551123  59.1915119
  74.9703946  89.0393362  57.5124762  75.2098390  87.8458769  58.8108094
  77.0954732  89.3333598  60.2488470  76.4606666  88.8373624  61.1720307
  78.2814497  89.8319974  60.4922608  78.8318791  90.2927058  59.7687899
  78.9552563  89.8044584  61.7655704  78.8179083  88.7590181  62.0426755
  80.4497810  90.1656990  61.6393274  80.9164850  90.1309837  62.6248888
  80.9418101  89.4513547  60.9804038  80.5471819  91.1681756  61.2258026
  78.3283266  90.5909343  62.9595473  78.2485318  89.9401195  64.0012362
  77.7925060  91.7956696  62.7388795  77.7718978  92.6958736  61.5776487
  77.2424239  92.2288390  60.7473324  78.7877357  92.8945137  61.2367010
  77.0829478  93.9995111  61.9795729  76.0740739  94.0657310  61.5721720
  77.6286789  94.8726944  61.6213587  77.0750567  93.9222644  63.5262257
  76.1528720  94.3430909  63.9285593  77.8982422  94.4994943  63.9448619
  77.2006109  92.4674299  63.8963886  77.8398659  92.3220448  64.7680361
  75.8187958  91.8832069  64.2974578  75.5039313  91.9668260  65.4124817
  75.0474356  91.5296372  63.2809058  75.3096428  91.6908596  62.3082822
  73.7594390  90.8823430  63.4272613  73.0643187  91.5153016  63.9783086
  73.1826080  90.6106815  62.0063549  73.0397336  91.5487696  61.4697734
  73.8804887  90.0126767  61.4220719  71.8669006  89.8863408  62.1536865
  70.7283609  90.5444094  62.6598023  70.7943568  91.5869113  62.9352750
  69.4756647  89.8421606  62.8155325  68.6029910  90.3391901  63.2118862
  69.4311229  88.5143121  62.4392131  68.2683666  87.8274141  62.6974185
  67.9753306  87.3632488  61.8854847  70.4715153  87.8672567  61.8529735
  70.3369450  86.8928823  61.4061498  71.7595596  88.5125478  61.8428604
  72.6452664  87.9451200  61.5962939  73.9460445  89.5587821  64.2153489
  73.2222273  89.3434916  65.1722630  74.9563742  88.7465243  63.8777141
  75.5801810  88.9250886  63.0888182  75.2706660  87.4983568  64.6218354
  74.3660585  86.9036427  64.7437348  76.2464764  86.5917511  63.8265579
  77.2361032  87.0500578  63.8206702  76.3426503  85.6348827  64.3395095
  75.8141285  86.3516713  62.4230644  75.9732839  87.1577922  61.8884079
  75.7835982  87.8646576  66.0139961  75.3389586  87.2527080  66.9340800
  76.6119029  88.8955208  66.2089972  76.9541015  89.5255923  65.4830612
  77.0851512  89.1669100  67.5629742  77.3470267  88.2197857  68.0333812
  78.2995103  90.1030222  67.3990474  78.7051088  90.3475341  68.3796853
  79.0646267  89.6053637  66.8039953  77.9880481  91.0187317  66.8953647
  76.0516090  89.6874087  68.5693120  76.0191531  89.3567019  69.7574895
  75.1195483  90.4851934  68.0666816  75.1100874  90.7589907  67.0841891
  74.0118138  91.0634700  68.8257782  74.4356769  91.3129124  69.7982249
  73.4850389  92.3245343  68.1549892  72.6504237  92.7095711  68.7398295
  74.2662068  93.0841915  68.1751548  73.0546468  92.1470667  66.8050203
  73.8366801  92.0729541  66.2186702  72.8459884  90.0867417  69.0906893
  72.5183131  90.0209291  70.2598247  72.2862417  89.4200441  68.0859963
  72.4053921  89.6190621  67.0926781  71.4060559  88.2820898  68.4240523
  70.5786905  88.7696631  68.9412561  70.8396208  87.5532228  67.2244330
  71.6588242  87.1398880  66.6361727  70.2379811  86.7108712  67.5674936
  70.0018205  88.4345485  66.3525699  70.3353340  89.4703882  66.4127197
  70.0811939  88.1347796  65.3080032  68.5974533  88.2961244  66.8420406
  68.3089855  87.2448473  66.8206667  68.5435936  88.6211107  67.8813981
  67.5946929  89.1247364  65.9880226  67.7682295  90.1808651  66.1927330
  67.8301348  88.9611851  64.9361486  66.1619999  88.8495085  66.1832922
  65.5998465  89.5424947  65.6489789  65.9423066  87.8914161  65.8446996
  65.9289687  88.9201908  67.1947740  72.0404642  87.2673500  69.3827567
  71.3718197  86.6634482  70.2000884  73.3605106  87.0535820  69.3289254
  73.8301676  87.4216243  68.5133849  74.1486163  86.1840746  70.2760665
  73.6594455  85.2107030  70.2984427  75.5777084  85.9868820  69.9392982
  75.7711768  86.7491516  69.1836131  76.2893600  86.0996227  70.7564956
  75.8761305  84.6253763  69.2778124  75.6469289  84.3449744  67.9743725
  75.2201482  84.9769630  67.3136769  76.0701139  83.1240906  67.7172302
  75.9098288  82.6988448  66.7262672  76.6614257  82.6071800  68.8211408
  76.5325910  83.5860268  69.8349211  76.9366882  83.3973817  70.8300731
  73.9788955  86.6562662  71.6955435  73.6731097  85.9011449  72.6031980
  74.1436128  87.9607326  71.8717301  74.4466378  88.5648905  71.1077954
  73.9355089  88.7004760  73.0968678  74.6049483  88.3271637  73.8716438
  74.1837058  89.7507163  72.9401682  72.4266787  88.5689324  73.5785199
  72.2017102  88.4580572  74.8062189  71.3859958  88.4446445  72.7916549
  71.4641903  88.5741649  71.7825027  69.9753061  88.1117430  73.2094207
  69.6861074  88.7570123  74.0390180  69.0079660  88.3846300  72.0674024
  69.1662483  87.6867730  71.2444691  67.5771259  88.2213757  72.5500437
  66.8911225  88.4180388  71.7258847  67.4273220  87.2038057  72.9102758
  67.3829756  88.9247790  73.3600649  69.2509532  89.8300670  71.6127475
  68.5748261  90.0714639  70.7909016  69.0660714  90.5084575  72.4449825
  70.2827995  89.9381789  71.2776636  69.8870982  86.6382240  73.7270104
  69.0869429  86.4109130  74.6803174  70.6716877  85.7056421  73.2285574
  71.2555869  85.8350346  72.4023853  70.7702143  84.3636027  73.8430659
  69.7642655  83.9627705  73.9718001  71.5022835  83.3862134  72.9464824
  72.5005800  83.8142722  72.8573608  71.6194912  81.9584473  73.5525090
  72.1547829  81.3105309  72.8586329  72.1642644  82.0074316  74.4951684
  70.6227011  81.5559669  73.7302167  70.8604904  83.2656180  71.5142631
  71.4283767  82.5512517  70.9192354  69.8298454  82.9235233  71.6042416
  70.8767713  84.2391868  71.0247850  71.4085699  84.4761426  75.1647399
  70.9531581  83.8329316  76.0765363  72.4333755  85.3603968  75.3838081
  72.8565696  85.9112590  74.6359956  73.0183763  85.6098278  76.6731848
  73.4594668  84.6838377  77.0426892  73.8317908  86.3251334  76.5565327
  72.0430878  86.1407815  77.7223152  71.7855646  85.5093318  78.7722267
  71.2399790  87.1449229  77.3983752  71.2275707  87.5508220  76.4633110
  70.2891635  87.7884794  78.3131156  70.7483884  88.0318872  79.2711705
  69.8149204  89.0960976  77.7022693  70.6699132  89.7674761  77.6324751
  69.4829440  88.8933312  76.6842136  68.7316001  89.8064153  78.4017833
  68.9648958  90.5032806  79.5961015  69.9101878  90.3990178  80.1080207
  67.9269293  91.3702525  80.1444483  68.1218149  91.9345912  81.0446757
  66.6999302  91.4771201  79.5243148  65.9481001  92.1542934  79.9033764
  66.4413307  90.6701917  78.3626131  65.4434505  90.6198151  77.9514169
  67.4827812  89.9487644  77.7653415  67.3259758  89.4941348  76.7994879
  69.1237879  86.7908557  78.5591274  68.7126090  86.6881387  79.6900373
  68.6942032  85.9775142  77.5528861  69.0586555  85.9935165  76.6003388
  67.6462544  84.9992565  77.7928220  66.7912667  85.4884254  78.2613589
  67.3227146  84.4007482  76.4287718  68.2707658  84.0561538  76.0153657
  66.3930757  83.1738307  76.4936247  66.2084147  82.8033048  75.4857636
  66.8647738  82.3909028  77.0870763  65.4475003  83.4585096  76.9544967
  66.7588249  85.3542137  75.6259506  67.4605079  85.9258677  75.2531710
  68.0600529  83.8781634  78.7715824  67.2226402  83.4348091  79.6195700
  69.3217850  83.4795715  78.7946183  70.0043635  83.7344288  78.0812423
  69.8515129  82.6447288  79.8339021  69.1037052  81.8703655  80.0067231
  71.1036938  81.8781994  79.4174965  71.8451858  82.5826009  79.0414947
  71.5368500  81.3987012  80.2959008  70.8217352  80.7795443  78.3123173
  70.0176096  80.1284976  78.6536592  70.4718286  81.2700017  77.4034598
  72.0525621  79.9222274  77.9772606  72.9211766  80.5595370  77.8086800
  72.2964182  79.2682024  78.8153795  71.7596400  79.0985556  76.7385938
  70.7880462  78.6169681  76.8479552  71.6940490  79.7592768  75.8736103
  72.7736797  78.0868660  76.4955063  72.5301024  77.5501475  75.6390880
  73.6986803  78.5451874  76.3649373  72.8205107  77.4398121  77.3094284
  69.9858891  83.3823561  81.1741394  69.5979140  82.8522561  82.2329705
  70.6295328  84.5233002  81.2331424  70.8549362  85.0609238  80.3952545
  71.0990049  85.1642631  82.4526126  71.5719732  84.4136989  83.0857124
  72.0928036  86.2505848  82.1014341  72.4440198  86.7319326  83.0148609
  72.9391571  85.8132389  81.5719559  71.6112701  86.9923131  81.4630842
  69.8875149  85.8156149  83.2219947  69.7651478  85.7369730  84.4206255
  68.9044896  86.3722679  82.4790164  68.9405203  86.4539858  81.4632969
  67.6748450  86.9176784  83.0860382  67.8748231  87.4032934  84.0413077
  67.1436130  88.0254780  82.2216179  67.9131620  88.7869022  82.0903408
  66.9098997  87.6347176  81.2308866  65.8426298  88.6858578  82.8543857
  65.3677395  87.9293731  83.4771827  66.2190751  89.9244324  83.6006000
  65.3251435  90.3746227  84.0329424  66.9198285  89.6702272  84.3963980
  66.6876851  90.6330656  82.9175387  64.9292995  89.2182933  81.7348517
  64.0401758  89.6688294  82.1762917  65.4656521  89.9676060  81.1526126
  64.6346055  88.3953635  81.0842881  66.7086552  85.7980200  83.5187545
  66.0671930  85.8374895  84.5734897  66.7089458  84.6833726  82.8000007
  67.1924029  84.6090785  81.9045094  66.0200443  83.4206670  83.1974655
  64.9600178  83.6293288  83.3413890  66.0959809  82.7048096  82.3799333
  66.5707424  82.7890765  84.4549277  65.7165597  82.4749593  85.2676228
  67.8597759  82.6810131  84.7010193  68.5730430  82.9840343  84.0370847
  68.4138350  82.1308876  85.9172242  67.7455797  81.3087078  86.1693041
  69.7833994  81.4840801  85.7148578  70.4747771  82.2709372  85.4107908
  70.1209831  81.1214629  86.6863732  69.9352517  80.3153385  84.7042669
  69.8636899  80.7863333  83.7243431  71.3044130  79.6079349  84.9466274
  71.4184724  78.7859565  84.2409298  72.1149009  80.3240276  84.8039020
  71.3389476  79.2202588  85.9648261  68.8751766  79.2920958  84.7280841
  69.0892700  78.5288983  83.9802555  68.8343910  78.8314489  85.7152163
  67.9145337  79.7585638  84.5053131  68.3026090  83.0063319  87.1288727
  68.1524196  82.5057267  88.2396462  68.1610429  84.2850771  86.8829079
  68.1626420  84.6616740  85.9350697  67.9808454  85.3499622  87.9332024
  68.5068788  85.0684616  88.8451291  68.6302496  86.6698058  87.4207758
  69.6853021  86.4965390  87.2084458  68.1609342  86.9664645  86.4828048
  68.4910027  87.8441723  88.4771430  67.4532728  87.9394777  88.7994683
  69.0823273  87.6246308  89.3655087  68.9674658  89.1501583  87.8315235
  70.0955641  89.1192457  87.2545394  68.3152004  90.2557635  87.9526143
  66.5179112  85.4703302  88.4268581  66.2566947  85.9709643  89.5174605
  65.6210178  84.9272373  87.6523627  65.8682993  84.4349834  86.7938133
  64.1868838  84.9498684  87.8968658  64.0333100  85.4439243  88.8574035
  63.5186531  85.7316132  86.7889119  63.7101686  85.2123955  85.8486307
  62.4420962  85.7005736  86.9561810  63.9288254  87.1959922  86.6141844
  65.0154916  87.2669035  86.5863608  63.1833989  87.6650059  85.3177522
  63.4223877  88.7091552  85.1175656  63.5006905  87.0522222  84.4731723
  62.1081208  87.5591289  85.4578420  63.4243631  88.1081890  87.7651496
  63.7461038  89.1332540  87.5841702  62.3357767  88.0716606  87.8071902
  63.8354364  87.7600062  88.7126666  63.5520474  83.5948261  88.0965835
  62.3228575  83.5389791  88.2721435  64.2551959  82.4908809  88.1567278
  65.2747173  82.5116180  88.1244174  63.7497962  81.1514453  88.2706286
  62.9318369  81.0255890  87.5626542  64.8805219  80.1414008  87.8433600
  64.5073228  79.1219044  87.9271127  65.1724765  80.3377926  86.8123480
  65.7450705  80.2653645  88.4962267  62.9728740  80.8373611  89.5448275
  61.8666381  80.3879402  89.4608632  63.4427122  81.2683698  90.7437272
  64.3691185  81.6881502  90.8216303  62.7604332  81.2167650  92.0514712
  62.3653315  80.2109520  92.1949737  63.6976105  81.2972144  93.3066863
  64.6486088  80.8232796  93.0648184  63.9084586  82.3457117  93.5195581
  63.1253176  80.6390438  94.5745290  63.9356766  80.4641081  95.2819078
  62.4282075  81.3281454  95.0512863  62.4152490  79.3251235  94.2984547
  61.5054707  79.5150787  93.7285648  63.0500276  78.6886146  93.6811634
  62.0817883  78.6316110  95.5266095  61.3128193  79.0380838  96.0598933
  62.6204872  77.5642023  96.0518296  63.7167726  77.0986428  95.6043639
  64.1860527  77.5607251  94.8246888  64.1262186  76.2636669  96.0245046
  62.1125334  76.9161932  97.0602765  61.2427971  77.2356397  97.4855724
  62.5840084  76.0867807  97.4235714  61.5638998  82.1735133  92.0291468
  60.6256073  81.8277812  92.6701822  61.6043016  83.2689768  91.2486947
  62.4056679  83.5170911  90.6686755  60.4586623  84.2437100  91.1566900
  59.9512195  84.3880713  92.1103386  61.0756490  85.6015317  90.7044695
  61.5133814  85.3661751  89.7348424  60.1060378  86.7815602  90.4948129
  60.6668106  87.6623641  90.1826603  59.3783657  86.5222851  89.7248494
  59.5852852  86.9951188  91.4285723  61.9618648  86.0389243  91.6820867
  62.3575542  86.8923980  91.4075444  59.3845372  83.7133528  90.2398156
  58.1990888  84.0886899  90.2958432  59.6585080  82.7221222  89.4121836
  60.5922768  82.3168525  89.3382838  58.6795304  82.0768604  88.5041339
  59.0323810  81.0645455  88.3069005  57.7387191  81.9876922  89.0473807
  58.3776379  82.7112267  87.1846551  57.7696582  82.0847670  86.3383555
  58.9307252  83.9390332  86.9292134  59.3611097  84.5418879  87.6310805
  58.9292828  84.4974663  85.5065991  57.9814046  84.3196405  84.9991871
  59.2159852  86.0241046  85.6631825  60.1817709  86.0558028  86.1671261
  59.1575494  86.6653839  84.2668792  59.3549005  87.7345351  84.3489181
  59.9085491  86.2058140  83.6240884  58.1671158  86.5114939  83.8362272
  58.2324462  86.8551815  86.5410414  57.4750670  87.3094355  85.9018864
  57.7102531  86.1880109  87.2268816  58.9195792  87.9196685  87.3206116
  58.1862022  88.4669375  87.9144809  59.6572955  87.4670927  87.9827352
  59.4187971  88.6064806  86.6374830  59.9972974  83.8167461  84.6536749
  61.1956823  83.7119968  85.0056950  59.5447612  83.3057412  83.4425171
  58.5963247  83.4677980  83.1034069  60.3488910  82.4881700  82.5195813
  61.2369118  82.1699299  83.0650666  59.6415557  81.1260042  82.1160593
  60.4989075  80.5274744  81.8069575  58.8683100  80.3800691  83.2112743
  58.4363125  79.4690859  82.7963360  59.5470578  80.1230794  84.0251831
  58.0707474  81.0181108  83.5921400  58.6147244  81.3559371  81.0990079
  58.1917456  80.5041653  80.8622681  60.8723563  83.3129210  81.3340844
  60.0895716  84.1659085  80.7338666  62.1543927  83.1484522  81.0252044
  62.7952500  82.5080465  81.4940503  62.7490292  83.9568913  79.8893318
  62.0129889  84.5814464  79.3837850  63.7871820  84.9326980  80.4614821
  64.6618460  84.3542010  80.7580238  64.1237888  85.9709933  79.4233377
  64.8605633  86.6637589  79.8277386  64.5318641  85.4820987  78.5387103
  63.2218370  86.5186542  79.1514031  63.1882806  85.7142539  81.6888686
  63.9370343  86.4018564  82.0831779  62.3119120  86.2771891  81.3685378
  62.9005463  85.0069459  82.4654620  63.2698743  82.9977763  78.8460294
  64.1852416  82.2237499  79.1498185  62.6654767  82.9381465  77.6703773
  61.9164598  83.5874989  77.4280694  62.9297051  82.0382895  76.6338124
  63.8552322  81.4881904  76.7986290  61.7986412  80.9190169  76.5931637
  60.8147046  81.3856615  76.5364752  61.9122550  80.3046792  75.7006369
  61.8962220  80.0458265  77.8509683  62.9643926  79.5252580  78.1438387
  60.7956255  79.9488341  78.5585395  60.7910482  79.4074639  79.4226525
  59.9447592  80.4137078  78.2437382  63.1708968  82.8405578  75.2821074
  62.8273529  84.0140856  75.1379821  63.6961141  82.1354458  74.2717946
  64.0417613  81.1805619  74.3616479  63.8166487  82.7137378  72.8954212
  63.1300985  83.5463458  72.7444879  65.2152550  83.3064852  72.7013674
  65.2966711  83.7258740  71.6979585  65.3819820  84.0929559  73.4378740
  65.9628584  82.5248948  72.8293070  63.4370525  81.6663210  71.9010099
  63.5620306  80.4528092  72.1442477  63.0875900  82.1342069  70.7117094
  63.0526274  83.1342162  70.5133258  62.7083871  81.3079129  69.5376470
  62.9554375  80.2521235  69.6576126  61.2061866  81.3312560  69.3525824
  60.9709375  82.3838075  69.1860523  60.7493067  80.4874768  68.1194391
  59.6648154  80.5337285  68.0276713  61.2078646  80.8872895  67.2150141
  61.0567131  79.4501746  68.2536305  60.4230634  80.8550887  70.5973091
  59.3529947  80.8994653  70.3920271  60.7050977  79.8292241  70.8330704
  60.6575414  81.5001530  71.4429853  63.5037101  81.8656886  68.3469041
  63.4663689  83.0811191  68.0814608  64.1668862  80.9808482  67.6259977
  63.8779288  80.0027868  67.6399115  65.3096882  81.1557239  66.7598268
  65.5097144  82.2226144  66.6666438  66.4967683  80.5279926  67.3196235
  66.4314373  79.4511718  67.1663464  67.3720479  80.8756505  66.7720528
  66.7427091  80.8623540  69.1119735  67.8207375  80.2619482  69.5216035
  65.0079365  80.5804854  65.3974470  65.2960515  79.3714989  65.1134061
  64.2235177  81.3450515  64.5955736  63.7598129  82.6857955  64.9315682
  64.6037968  83.3140514  65.2187785  63.0857642  82.6456150  65.7878117
  63.0620000  83.2727201  63.7601479  63.6660450  84.0402435  63.2751051
  62.1202852  83.7417176  64.0448928  62.8298436  82.0131300  62.8051442
  62.9006288  82.2876074  61.7530664  61.8442081  81.5731810  62.9534294
  63.9175041  81.0756391  63.2052422  63.5889469  80.0487847  63.0504577
  65.2104420  81.2970654  62.3472118  66.1577130  82.0097462  62.7110590
  65.1618805  80.8120876  61.1040368  64.4440416  80.1637334  60.7810427
  66.1800177  81.1814602  60.0470554  66.6953355  82.0840200  60.3737624
  66.9257163  80.3862730  60.0025146  65.6563970  81.4204236  58.6306064
  66.4177659  81.9633353  57.8126465  64.4353396  80.9953053  58.3126925
  63.7288446  80.7690381  59.0127790  63.9723840  80.8085805  56.9375260
  64.3899855  81.5238300  56.2301675  64.4221531  79.3399546  56.4970229
  64.2504836  78.6735181  57.3425180  63.7562265  79.0156943  55.6964586
  65.8573228  79.1242206  56.0207868  66.0095608  78.7432383  54.6698460
  65.1406957  78.6961694  54.0311764  67.2612957  78.4263438  54.1473256
  67.3872559  78.1750952  53.1050928  68.3435046  78.4451856  55.0227666
  69.3507313  78.3641514  54.6402841  68.1225037  78.5703817  56.4158156
  68.9383094  78.3678882  57.0942133  66.9016724  78.9434244  56.9336091
  66.7592096  79.0888867  57.9945210  62.4751679  80.9827239  56.9448085
  61.7217262  80.2730060  56.2546142  61.8767095  81.9031435  57.6878679
  62.3504359  82.4244346  58.4254402  60.4408884  82.2711040  57.5150765
  59.9209450  81.3120948  57.5034855  59.8479577  83.1016720  58.6570922
  60.3435948  84.0716980  58.6484635  58.3915491  83.3046043  58.4685892
  57.9966490  83.8971730  59.2936172  58.2160197  83.8291759  57.5284935
  57.8895433  82.3386727  58.4433849  60.0928338  82.4268174  59.9965914
  59.6637461  83.0330180  60.7938816  59.6243782  81.4415489  59.9989091
  61.1651020  82.3185630  60.1602707  60.2207994  83.0679812  56.1758653
  60.9937508  83.9651203  55.8618675  59.2694857  82.7466759  55.3521183
  58.7278256  81.8930932  55.4859462  58.8339572  83.4715090  54.1903993
  59.6867979  83.7049737  53.5537252  57.8381996  82.5401822  53.4848916
  58.2871797  81.5504884  53.4020846  56.9546815  82.4375356  54.1133488
  57.3927719  82.9973576  52.0789486  56.4718636  82.4780379  51.8127514
  57.1627272  84.0622910  52.1072738  58.4444455  82.7420494  50.9869938
  58.1075152  82.0661779  49.9839376  59.4366551  83.4961849  50.9330993
  58.2923019  84.8906974  54.4575449  57.1293902  85.0742235  54.8005736
  59.1938512  85.8439732  54.4577321  60.1818225  85.6313913  54.3151047
  58.9653747  87.3295918  54.6528013  57.8845730  87.4574959  54.5787326
  59.5451339  87.7531486  56.0902379  59.1969953  88.7629859  56.3066196
  59.0229022  86.8586273  57.1749599  59.4350045  87.1727711  58.1352236
  57.9354551  86.9241307  57.2085620  59.3191655  85.8290061  56.9721263
  60.9377071  87.7761765  56.0774500  61.2637098  88.2673795  56.8603810
  59.4967161  88.2558505  53.5872300  60.0297753  87.7732275  52.6079522
  59.2785687  89.5697283  53.6442107  58.0427577  90.2312031  54.2455719
  58.1293578  90.2825131  55.3304740  57.1523141  89.6436651  54.0246755
  57.9149372  91.6098563  53.6671368  57.5830158  92.3434236  54.4016381
  57.2133735  91.6508110  52.8348074  59.3732432  91.8335556  53.2246208
  59.9748260  92.1922419  54.0604093  59.4227480  92.5964730  52.4459558
  59.9224957  90.4987222  52.7021627  59.7130875  90.3118573  51.6478555
  61.4624448  90.4101239  52.7585191  62.1608481  90.6062360  51.7812501
  62.0984036  90.1317517  53.8980258  61.6196656  90.0646817  54.7957382
  63.5796647  89.8851523  53.9905260  64.1621451  90.6731291  53.5150029
  63.9847822  89.8789243  55.4567967  63.7018914  90.8140698  55.9398597
  63.4790254  89.0762009  55.9936796  65.5381029  89.6805854  55.4971783
  65.8143173  89.1280319  54.5995797  65.9887959  90.6700131  55.4141748
  66.3275642  88.8570222  56.8893422  65.9601349  87.1865382  56.5987529
  66.3937338  86.5756721  57.3899144  64.8788172  87.0484217  56.5848650
  66.3765337  86.8838367  55.6374648  63.9044445  88.5583484  53.2327797
  64.8594429  88.5050345  52.5311455  63.0016135  87.5704271  53.2440401
  62.1343833  87.5847643  53.7808485  63.2146192  86.3698142  52.4598857
  64.1516887  85.9352437  52.8079996  62.1305395  85.3162367  52.6800102
  62.3429058  84.4412246  52.0666120  62.1108911  85.0277047  53.7302193
  61.1604804  85.7287968  52.3995220  63.3452346  86.7082100  50.9546317
  64.1677177  86.2117534  50.1908264  62.4128594  87.4993362  50.5362898
  61.6921173  87.8671915  51.1556947  62.2623689  87.9696331  49.1312733
  62.2942664  87.0951102  48.4817673  60.9088400  88.6395752  48.8877915
  60.8459352  88.9664828  47.8499632  60.1082694  87.9283994  49.0936791
  60.8058461  89.5024261  49.5460760  63.4258661  88.9011326  48.7575233
  63.9719707  88.7687035  47.6847198  63.9696025  89.6941930  49.7265216
  63.4929192  89.8116325  50.6198704  65.2169936  90.4606544  49.6961333
  65.3300963  90.9260639  48.7170976  65.0957048  91.5744301  50.8091772
  65.0806133  91.1181965  51.7983911  65.9603695  92.2363502  50.7755214
  63.8976195  92.3170113  50.5913635  63.1374584  91.8289804  50.9696648
  66.5151420  89.6278014  49.7435845  67.5161399  90.0995909  49.1854198
  66.6185058  88.4517083  50.3126239  65.8702535  88.0629078  50.8869596
  67.7974801  87.5385817  50.2113247  68.7616897  88.0353363  50.3252399
  67.7966362  86.5828275  51.3659992  66.7731628  86.2110547  51.4130851
  68.7469973  85.3630108  51.1597515  68.6983477  84.7114489  52.0318898
  68.4397779  84.8070011  50.2737270  69.7700511  85.7181840  51.0290996
  68.1492611  87.2758314  52.7039407  68.1358609  86.5417072  53.5091463
  69.1437706  87.7183169  52.6338591  67.4188380  88.0569730  52.9125284
  67.8327136  86.9614800  48.7603983  68.8891759  87.0445270  48.1486797
  66.7094987  86.4909772  48.2504842  65.8384198  86.4077534  48.7735800
  66.6199932  86.0232594  46.8016354  67.3529812  85.2344492  46.6352923
  65.1883506  85.4680500  46.5456586  64.4523172  86.2165004  46.8380366
  65.0560285  85.2902756  45.4775270  64.9242381  84.1657422  47.3150226
  65.7473189  83.4767965  47.1248598  64.9340891  84.3862931  48.3831580
  63.6116350  83.4617877  46.9744200  63.6524229  83.1656048  45.9258166
  63.5586499  82.5464151  47.5629738  62.3560974  84.2126002  47.1859971
  62.1067122  84.9112837  46.4857333  61.5124008  84.0525489  48.2228523
  61.7900242  83.4824599  49.3280359  62.7221959  83.0988028  49.4845517
  61.0802177  83.4098828  50.0573351  60.2323273  84.2826129  48.1263320
  59.8357715  84.5956066  47.2414006  59.6277018  84.1482573  48.9363861
  66.9489059  87.1020515  45.8648360  67.6076513  86.9255347  44.8325582
  66.4522192  88.2769112  46.1006877  65.9038400  88.4910758  46.9331682
  66.6247132  89.4327110  45.1932822  66.3098866  89.2467384  44.1671734
  65.7873411  90.5407646  45.8472815  64.7542057  90.4096873  45.5235180
  65.8069506  90.3777419  46.9250630  66.1744135  92.0061311  45.5895334
  66.7015416  92.4149233  46.4512235  66.8517714  92.0736224  44.7383071
  64.9092620  92.8065837  45.3187854  64.5311573  93.6597161  46.1334945
  64.3086536  92.5323445  44.2170013  68.1453376  89.8096186  45.1411362
  68.7714368  89.8075194  44.0613323  68.8464205  90.0498667  46.3026824
  68.2867960  90.1303307  47.1394840  70.2782339  90.2191504  46.4178143
  70.5753812  91.1567637  45.9475784  70.6947236  90.2517964  47.8515352
  70.2732571  91.1141763  48.3690503  70.3176944  89.3352656  48.3061375
  72.2369319  90.2814380  48.1164371  73.1021591  89.1584065  48.2859897
  74.3021687  89.7226067  48.5573072  75.1391335  89.0522207  48.7530560
  74.2348075  91.0574134  48.5332539  75.0070485  91.6927083  48.6793812
  72.9255378  91.4430758  48.2741121  72.6654829  92.5006185  48.2388861
  71.0314236  89.0356451  45.6715741  71.8659753  89.2150429  44.7526938
  70.7204760  87.7900652  46.0340739  70.0359764  87.5548612  46.7525544
  71.3786901  86.6119796  45.3879449  72.4494019  86.6712769  45.5845485
  70.6745907  85.3485260  45.9659352  70.7428158  85.3793713  47.0529724
  69.6157199  85.3957923  45.7114266  71.2261630  84.0231824  45.4869576
  70.9254488  83.4058327  44.2385189  70.2924079  83.9436853  43.5476217
  71.4024152  82.1430607  43.8502319  71.0840233  81.6908429  42.9224174
  72.3296098  81.4690965  44.7268740  72.7583787  80.2028435  44.3644110
  73.3809270  79.8631845  45.0413367  72.4670674  81.9714967  45.9513153
  72.9338454  81.3492376  46.7000935  72.0311504  83.3012995  46.3508640
  72.3291270  83.7160109  47.3017758  71.1615113  86.5598935  43.8008250
  72.0852486  86.1951804  43.0874305  69.9824973  86.9917918  43.2136532
  69.1507255  87.2039384  43.7638828  69.7788774  87.1931615  41.7951670
  70.2209444  86.2809532  41.3941883  68.3167789  87.3391461  41.3912259
  67.9447645  88.3303920  41.6506111  68.2034323  87.2283476  40.3129378
  67.5611251  86.3086149  42.0944490  67.4680941  86.5572746  43.0383661
  70.4697585  88.4527616  41.2097994  70.5323665  88.5973368  39.9691253
  71.0215141  89.3183068  42.0414382  70.8332755  89.2970420  43.0437356
  71.9105277  90.3523073  41.6822240  71.5601930  90.7470752  40.7278767
  71.8880521  91.5435902  42.6045677  71.9128140  91.1761380  43.6313392
  72.8062997  92.1105707  42.4480447  70.6681689  92.5416641  42.4715500
  70.5961907  93.5180089  43.3047864  69.8999893  92.3123066  41.4982786
  73.3446773  89.7790617  41.5038243  73.9868552  89.9743399  40.4412148
  73.8603181  89.0803878  42.5205339  73.3155725  88.9388882  43.3704422
  75.1512779  88.4455031  42.6290005  75.8992834  89.2244280  42.4786552
  75.5458546  87.9476332  44.0283003  74.7657383  87.2823339  44.3975066
  76.8740608  87.0880986  43.9601937  77.1367795  86.7441623  44.9601215
  76.7163457  86.2261977  43.3098385  77.6834349  87.6996611  43.5628388
  75.6110151  89.1142884  45.0510202  74.6157562  89.5453462  45.1576454
  75.8913850  88.7139860  46.0246365  76.6240741  90.2634012  44.6604550
  76.6077864  91.0379699  45.4271936  77.6300049  89.8502010  44.5831250
  76.3339167  90.6953857  43.7030078  75.3000748  87.3862670  41.4989057
  76.1011845  87.4961916  40.6155095  74.3204553  86.4769667  41.3776020
  73.5182270  86.4719825  42.0062115  74.2487452  85.4150823  40.3894248
  75.2261555  85.4028884  39.9062051  74.0082858  84.0708382  41.0854480
  73.0515309  84.1411379  41.6026983  73.8930089  83.3179447  40.3056348
  75.0188484  83.5389786  42.0787181  74.9704018  83.7356466  43.3665351
  74.3111253  84.4208765  43.8802738  75.8963300  82.9255802  43.9478392
  75.9177250  82.7704580  44.9551268  76.7933625  82.3355775  43.1107093
  77.9676742  81.5615649  43.3167805  78.2875086  81.3124943  44.3185308
  78.6951924  81.1324298  42.2306114  79.6342186  80.6125440  42.3492226
  78.1481724  81.4077409  40.9279223  78.7102428  81.1062132  40.0569027
  76.9050666  82.0573775  40.7422716  76.4722686  82.1122565  39.7537433
  76.2132742  82.6451806  41.8610159  73.3124317  85.6556661  39.1663952
  72.3074802  86.3243249  39.3270373  73.6777426  85.2678044  37.9613125
  74.5727397  84.7985469  37.8214103  72.9616748  85.4089140  36.7065692
  72.4011587  86.3414648  36.6414255  73.9968539  85.4775483  35.5608914
  74.6975621  84.6515108  35.6816688  73.4759373  85.3174454  34.6169937
  74.7898218  86.7657588  35.4562366  74.0925480  87.5697058  35.2188479
  75.2047082  86.9843799  36.4405349  75.9406858  86.8186969  34.4349038
  77.0529125  87.2785752  34.8781517  75.6982067  86.3484069  33.2972807
  71.8926060  84.3486660  36.5999151  71.9349307  83.2891080  35.9920545
  70.8040578  84.5657986  37.4151447  70.7502455  85.4342322  37.9474174
  69.5513440  83.6884143  37.7060398  69.4171445  83.0776076  36.8124406
  69.8063336  82.6958818  38.9802743  68.9723493  82.0002744  38.8824810
  71.0710712  81.8360843  38.9582510  71.1137478  81.2269688  39.8611923
  71.0542813  81.1855178  38.0832565  71.9488299  82.4809779  38.9143655
  69.7656028  83.4761803  40.3536131  69.9385948  82.7785393  41.1731329
  70.5398553  84.2432742  40.3597832  68.7887180  83.9445071  40.4772504
  68.2781687  84.4400970  37.8308347  68.3178008  85.6015134  38.2286075
  67.1739501  83.7318521  37.6510006  67.2075657  82.8179302  37.1992817
  65.8003331  84.0918663  38.0329419  65.6046192  85.1017928  37.6763222
  64.8879179  83.0118973  37.4382021  65.0070862  82.9701178  36.3556508
  65.1591446  82.0300241  37.8265051  63.5495210  83.3196310  37.7729600
  62.9438182  82.7354969  37.2699873  65.5632774  84.0732736  39.5629436
  66.0035161  83.2067882  40.2664426  64.7880978  85.0512576  40.1401055
  64.4810713  85.8856424  39.6416773  64.3247540  84.9904165  41.5321115
  65.2443672  84.9648840  42.1191317  63.5076410  86.2509587  41.9874684
  63.1639729  86.0318127  42.9988601  64.3805840  87.4649042  41.9927531
  63.7987152  88.3292973  42.3097189  65.2122855  87.3131802  42.6814849
  64.7688638  87.6370764  40.9885896  62.3016704  86.5022061  41.1907981
  61.8437210  87.2985582  41.5319179  63.4980830  83.7242663  41.8157620
  63.4782713  83.3417253  42.9606458  62.7435230  83.1606136  40.8354718
  62.5441246  83.6487044  39.9618096  62.1310655  81.8271099  40.8862423
  61.5625288  81.7402193  41.8131495  61.2043444  81.6861010  39.6534153
  60.7275980  82.6472621  39.4649790  61.8178637  81.4591240  38.7819398
  60.1230297  80.6223546  39.7773839  59.6801265  80.4981725  38.7888028
  60.6208847  79.6846637  40.0244510  59.0005688  80.7916361  40.7437101
  58.6185512  79.8308048  41.4806218  58.6818860  81.9678973  41.0795551
  63.1593976  80.6834146  40.9397138  62.8892846  79.6156520  41.4761260
  64.3770103  80.8797543  40.3325037  64.5764086  81.6976280  39.7575560
  65.5500814  79.9220993  40.4388204  65.1542630  78.9060418  40.4428326
  66.5088225  79.9191972  39.1950113  65.9423834  79.6013569  38.3201906
  66.8379339  80.9412402  39.0072836  67.7232525  79.0392293  39.3265305
  68.3189392  79.1358687  38.4185397  68.3330178  79.4124136  40.1487596
  67.4385310  77.5326505  39.5698967  66.2781459  77.1187863  39.3035795
  68.3676659  76.7841427  40.0157007  66.2989200  80.2032811  41.7859382
  66.5664096  79.2830080  42.5077025  66.5351353  81.4407559  42.2477438
  66.4107120  82.2746482  41.6726164  66.9864539  81.7394574  43.5839126
  67.9600437  81.2592919  43.6903317  67.0754710  83.2723890  43.7547061
  67.4155861  83.5072243  44.7628446  67.7802850  83.6790878  43.0300715
  66.0927160  83.7141631  43.5920456  66.0858151  81.1455650  44.7244044
  66.5434719  80.9350629  45.8426727  64.8222873  80.9240018  44.4703308
  64.3923865  81.1293722  43.5679821  63.8970535  80.3635033  45.4400833
  64.0163026  80.9493415  46.3520961  62.4145172  80.3532504  44.8385386
  62.1455937  81.3581465  44.5113474  62.3812062  79.7115592  43.9584177
  61.4050815  79.8611185  45.8667894  60.8360538  78.5730315  45.9510290
  61.1597485  77.8014122  45.2690383  59.8507062  78.2811114  46.9117816
  59.4749210  77.2722362  46.9818778  59.3438502  79.2479397  47.7747127
  58.5978568  79.0111391  48.5177284  59.8557354  80.5516178  47.6277464
  59.4930923  81.3389721  48.2728937  60.7943427  80.8359530  46.6950616
  61.0953114  81.8661095  46.5752100  64.1607208  78.8130701  45.6081060
  64.0750674  78.2572906  46.7079754  64.5576194  78.1534499  44.5201025
  64.6192089  78.6037310  43.6065689  64.9497805  76.7382915  44.4813014
  64.2605672  76.0815805  45.0130773  64.9711489  76.2970444  42.9134936
  64.2907943  76.9292941  42.3412918  65.9695690  76.4475994  42.5003695
  64.5584665  74.8075540  42.7631595  64.3550883  74.1272060  43.7874143
  64.4467930  74.3016587  41.6198660  66.3381839  76.6085400  45.1695743
  66.5339827  75.7258263  45.9673696  67.2742339  77.4984526  44.8523157
  67.0824298  78.2332528  44.1718006  68.6433717  77.5947176  45.3683928
  69.1983105  76.7031543  45.0753760  69.3455454  78.8357103  44.7782044
  68.7887822  79.7329460  45.0471278  70.3395821  78.9348330  45.2142007
  69.4641407  78.7400851  43.2116052  68.5493145  78.3433922  42.7717714
  69.6318135  79.7219283  42.7699710  70.6430057  77.8138018  42.9579647
  71.5643599  78.2656597  43.3242104  70.5100129  76.8765371  43.4996091
  70.7393579  77.5576780  41.5017758  69.8600820  77.2278145  41.1040374
  71.6448774  77.6497673  40.6471981  72.8334494  77.9923703  41.0135570
  73.0286000  78.1858076  41.9964463  73.5785777  78.0701082  40.3215638
  71.4022505  77.5260804  39.3645709  70.4514471  77.3497284  39.0400175
  72.1645201  77.6068162  38.6909948  68.6139883  77.6931673  46.9490728
  69.3548003  76.9651334  47.6785110  67.7825927  78.5682550  47.4467483
  67.1768111  79.1943072  46.9155031  67.7004869  78.6703585  48.9613903
  68.6586545  78.4022941  49.4051317  67.4144687  80.1355954  49.3276831
  66.4189445  80.3077135  48.9172250  67.4236152  80.3785620  50.8758009
  67.2164769  81.4293450  51.0808520  66.6599947  79.7598277  51.3461980
  68.4007680  80.1165360  51.2799304  68.4187162  81.1713470  48.6838145
  68.4526728  80.9821964  47.6107894  68.0022938  82.1691572  48.8173672
  69.8535004  81.1899940  49.1998065  70.4228308  81.9494444  48.6646066
  69.8531599  81.4193079  50.2656301  70.3107387  80.2133608  49.0392613
  66.7701693  77.6237895  49.6034225  67.1312907  77.0771119  50.6169820
  65.6189326  77.2078374  49.0037977  65.2449483  77.6066322  48.1425872
  64.8034952  76.1074013  49.5814492  64.6491124  76.4322443  50.6109530
  63.4536397  75.9112303  48.8460641  63.1064545  74.9505941  49.2246859
  62.4683048  77.0818448  49.1588434  61.5301621  76.9172365  48.6300651
  62.2787437  77.1192283  50.2318275  62.9086763  78.0237192  48.8342428
  63.5333456  75.8220280  47.3913371  63.9795749  76.6203773  47.0393091
  65.5111836  74.7209257  49.5533160  65.5918698  74.0984971  50.6033152
  66.3053630  74.3921522  48.4576701  66.2351016  74.8461988  47.5466234
  67.3422392  73.3255395  48.5333740  66.8552791  72.3586272  48.6704123
  68.1239843  73.3769262  47.2435306  68.8970453  72.6087603  47.2564889
  67.4516724  73.2008812  46.4035527  68.5869531  74.3570617  47.1382345
  68.2739552  73.4957207  49.7262883  68.7405212  72.4734809  50.1554583
  68.6326269  74.6900606  50.3273806  68.3236688  75.6100237  50.0143537
  69.5303015  74.7032840  51.5209498  70.2356045  73.9199399  51.2408629
  70.1004064  76.1586506  51.7749312  69.2968442  76.8833100  51.6398178
  70.4267215  76.2358241  52.8120757  71.2885382  76.5361812  50.8390666
  71.9614884  75.6858160  50.7256995  70.9170971  76.7821811  49.8438217
  72.0562968  77.7496052  51.4375807  71.3307915  78.4959111  51.7602004
  72.5911534  77.4188643  52.3277003  73.0427062  78.4082450  50.4961797
  73.2215708  77.9249910  49.6156275  73.7304075  79.5937284  50.6980539
  74.3123286  80.1395496  49.7167262  74.2706745  79.7065332  48.7940590
  74.8229195  81.0121590  49.8482239  73.7055504  80.2166021  51.8489282
  73.1690728  79.8313436  52.6264606  74.2205348  81.0886770  51.9676818
  68.9264590  74.4073404  52.8656708  69.5996029  73.9398742  53.7136268
  67.5944627  74.3348140  52.9562682  66.9482393  74.4091610  52.1713562
  66.9604931  74.1284368  54.2927307  67.6707400  74.2730404  55.1058316
  65.8576228  75.1748394  54.5152722  66.4794851  75.9824496  54.9012905
  65.1331588  75.7073250  53.2722899  64.3818218  76.4377213  53.5727826
  65.8545752  76.1824982  52.6068466  64.6490690  74.8815193  52.7519373
  64.7582063  74.7825936  55.5921156  64.0264494  75.5858064  55.6752598
  64.2573425  73.8655195  55.2820646  65.2351456  74.6247165  56.5596929
  66.4736639  72.7215003  54.3522277  65.7499242  72.3154210  53.4155007
  66.7994349  71.9776663  55.4274697  67.6745993  72.2708874  56.5790910
  67.1571949  72.9209464  57.2839875  68.5631508  72.8056017  56.2464685
  68.0754225  70.9681996  57.2671334  68.1129725  71.0698593  58.3520810
  69.0555229  70.6163522  56.9462164  66.9420816  70.0362434  56.8084747
  66.1203473  70.0339648  57.5251137  67.2906847  69.0064045  56.7209949
  66.5016757  70.5646656  55.4921401  67.0752959  70.0293198  54.7350360
  65.0426484  70.2340598  55.0835911  64.8782043  69.2389353  54.3606262
  63.9704193  70.9152316  55.5523553  64.0589544  71.7374527  56.1492161
  62.6011191  70.5657485  55.2667116  62.6369775  69.4768467  55.2591526
  61.6196597  71.0715981  56.3443500  60.6362385  70.7634765  55.9898325
  61.8762420  70.3958209  57.7200170  61.1659827  70.7789511  58.4514656
  61.7532114  69.3166213  57.6239247  62.8916285  70.6162756  58.0503122
  61.5318549  72.5979748  56.4691322  62.4553454  72.9610528  56.9194052
  61.4769525  73.0232524  55.4669732  60.3432467  73.1330979  57.2918464
  60.3783219  74.2219125  57.3146829  59.4078806  72.8086066  56.8342913
  60.4026839  72.7461667  58.3094969  62.0514674  71.0452651  53.8373964
  60.8401951  71.0306414  53.4911197  62.9881462  71.5123093  52.9504468
  63.9446013  71.6889007  53.2566154  62.8194268  71.8349028  51.4725235
  63.7793850  72.1573162  51.0689051  62.5407792  70.9246762  50.9415583
  61.7672401  72.9227587  51.1862410  61.3391883  73.1052287  50.0358053
  61.3950211  73.6773533  52.2438506  61.6846645  73.4658652  53.1984624
  60.5470137  74.8680774  52.1477023  60.7937656  75.3743504  51.2136562
  59.0587735  74.3496697  52.1981163  58.3781672  75.1239214  51.8438970
  58.9370421  73.4915327  51.5366253  58.7013147  73.9489811  53.6752516
  59.0235131  72.9258776  53.8676976  59.2430630  74.5901018  54.3712200
  57.2108956  74.0723148  53.9167630  56.9121355  75.1209178  53.9170614
  56.6554532  73.5830130  53.1169558  56.8959735  73.4476990  55.2196679
  56.8434317  72.4291959  55.2431802  56.6802527  74.0741222  56.3351949
  56.7559879  75.2974053  56.5107108  57.0084675  75.9094344  55.7342777
  56.5664535  75.6932069  57.4316640  56.4214764  73.4260838  57.4242119
  56.3841002  72.4067736  57.4150080  56.2549230  73.9339729  58.2936938
  60.7889802  75.9507792  53.1346947  61.4867066  75.6625496  54.1206904
  60.2384540  77.1375566  52.9549080  59.7389653  77.3958836  52.1045797
  60.2843918  78.1934010  53.9425356  61.2671779  78.1650469  54.4129573
  60.2076519  79.6334437  53.3326825  59.2879379  79.7035016  52.7505080
  60.1177173  80.3418348  54.1572368  61.3476709  80.0806937  52.4566375
  62.5389679  80.4901525  53.0540242  62.6026313  80.5835172  54.1282347
  63.6637048  80.7835818  52.2488427  64.6095517  81.0066517  52.7199938
  63.5705302  80.7901321  50.8399607  64.5552750  81.2047249  50.0531535
  64.2814734  81.1244189  49.1152235  62.2938747  80.3554022  50.2544604
  62.1963587  80.3496566  49.1788710  61.1888403  79.9426805  51.0318907
  60.2860096  79.5514607  50.5880376  59.2184664  77.9340706  55.0303715
  58.1045442  77.3593295  54.7881550  59.5231390  78.4634948  56.2607152
  60.4110632  78.9422279  56.4090363  58.7325751  78.4499856  57.4695801
  58.1848968  77.5156338  57.5924019  59.6699269  78.4769561  58.7293742
  60.1699593  79.4443728  58.6979667  58.9906324  78.3470451  60.0827061
  59.7433595  78.3796871  60.8711282  58.2886578  79.1686389  60.2175626
  58.4540610  77.3991709  60.1316917  60.5382851  77.2109124  58.6389005
  61.2151750  77.1729523  59.4927295  59.8973477  76.3285966  58.6438197
  61.1182894  77.2330815  57.7163076  57.6068864  79.4945788  57.3809736
  57.7264774  80.5689529  56.7342464  56.4151233  79.1724052  57.8696062
  56.1882388  78.2144057  58.1383836  55.3132034  80.0762628  58.0857431
  55.2393728  80.7179065  57.2072629  53.9572342  79.3602291  58.1647814
  54.0407320  78.5262984  58.8617862  53.2200765  80.0486663  58.5780898
  53.4316792  78.8227587  56.7984404  53.0175166  79.6614487  56.2384142
  54.2825999  78.4472575  56.2284730  52.3796330  77.7243616  56.8623117
  52.5815759  76.7256235  57.5535492  51.2312314  77.8934342  56.2469701
  51.0753258  78.7259072  55.6772130  50.4955889  77.1932985  56.3399709
  55.5762835  80.9611472  59.2632177  55.9710766  80.4612869  60.3066664
  55.1859839  82.2403638  59.3222519  54.3684619  82.9152962  58.2629626
  53.5618086  82.2807570  57.8972351  54.9677452  83.2002477  57.3984534
  53.8523653  84.1159372  59.0238386  52.8607166  83.9064095  59.4236450
  53.7521243  84.9686483  58.3524456  54.8580660  84.4704722  60.2126334
  54.4043475  85.0473669  61.0186688  55.7471906  85.0146107  59.8933096
  55.1237241  82.9973968  60.5725410  56.0779042  82.9759014  61.0990399
  54.2326754  82.3430914  61.6506846  54.5545879  82.3562879  62.8259217
  53.1716333  81.6589213  61.2212304  52.9427372  81.6139113  60.2277785
  52.2430238  80.9288269  62.0042160  51.9042430  81.6934406  62.7027999
  51.0344310  80.3681018  61.2492559  51.3566142  79.6086619  60.5370431
  50.3491111  79.8837568  61.9440066  50.3878919  81.4032317  60.5843985
  49.9275649  81.9732121  61.2359039  52.8643454  79.7579317  62.7089968
  52.3572908  79.3342952  63.7840631  53.9536344  79.1667561  62.1415076
  54.4038140  79.4463804  61.2696030  54.5656226  77.9761033  62.8679106
  53.7676621  77.3709628  63.2981210  55.3708800  77.0742171  61.8907556
  56.1324552  77.6675556  61.3841526  55.8924227  76.2983879  62.4505601
  54.4030432  76.4053226  60.8145947  53.8730912  75.5808119  61.2899073
  53.6529684  77.1386378  60.5197498  55.0921482  75.8771182  59.5507892
  54.6417883  74.8101507  59.0273856  55.9519580  76.5351728  58.9338604
  55.4918468  78.5053793  63.9581810  55.7027008  77.8680356  64.9578722
  56.0824643  79.6860388  63.7400975  56.0946056  80.1311311  62.8224460
  56.7739878  80.4789216  64.7732360  57.4083213  79.7308633  65.2481936
  57.6210018  81.5856750  64.1901981  57.0142390  82.3844023  63.7632665
  58.4564349  82.2194116  65.3495407  59.0768676  83.0232559  64.9541541
  57.7826665  82.6215237  66.1062698  59.0928812  81.4573468  65.7992921
  58.4563517  81.0438995  63.0062564  59.0642832  81.8491473  62.5921414
  59.1065581  80.2424578  63.3581195  57.7891499  80.6597395  62.2360137
  55.8760702  81.0682580  65.8994001  56.0935650  80.8969767  67.1116627
  54.6816998  81.5319893  65.4659873  54.4220797  81.5574193  64.4804886
  53.6441475  82.0423731  66.3530372  54.1752282  82.6666256  67.0723222
  52.5882853  82.8569700  65.5212403  51.8149531  83.2366085  66.1883257
  53.0819379  83.6923147  65.0242490  52.1348919  82.2062210  64.7725681
  52.8924930  80.9713368  67.1792373  52.2935337  81.3075244  68.1928643
  52.9063949  79.6712555  66.7720746  53.1740582  79.3763879  65.8343532
  52.5396987  78.5872701  67.6472588  51.5926480  78.8674914  68.1098494
  52.3038369  77.2866423  66.8566971  51.6255778  77.4872206  66.0266477
  53.2463091  76.9518853  66.4221226  51.7161436  76.1566793  67.7324791
  52.1046679  75.2072180  67.3623127  52.0971040  76.2833559  68.7453474
  50.2469861  76.0491748  67.8089581  49.8002313  75.8067068  68.9489236
  49.5178521  76.1554701  66.8181186  53.5111621  78.3960379  68.8102644
  53.0914212  78.3045048  69.9395581  54.8348458  78.4849871  68.5741637
  55.2594900  78.7687419  67.6916347  55.7730164  78.1508230  69.6613800
  55.4337962  77.2155793  70.1097927  57.2313107  77.9703504  69.1160724
  57.2180070  77.2651459  68.2850613  57.5845026  78.9222369  68.7193299
  58.2209332  77.4718069  70.1847650  58.2245257  78.1808611  71.0121883
  57.8561058  76.5234035  70.5793902  59.8864303  77.2460851  69.6307119
  60.0166667  75.7025946  68.6466721  61.0447884  75.5719037  68.3104346
  59.7260370  74.8523113  69.2634822  59.3571771  75.7655001  67.7817094
  55.7917400  79.2878747  70.7233969  55.9987749  78.9876463  71.9000334
  55.6226716  80.5565721  70.3655005  55.5953532  80.8368440  69.3850545
  55.4576772  81.6716844  71.2571284  56.2334471  81.6115225  72.0212924
  55.6621714  83.0061478  70.4810063  54.8047680  83.0575644  69.8091218
  55.5846641  84.3001439  71.2739802  55.7454542  85.1458128  70.6064806
  54.6020126  84.3846482  71.7377647  56.3513045  84.2985857  72.0496445
  57.0065201  82.9510157  69.7620779  57.1639032  83.8800313  69.2135730
  57.8057738  82.8212878  70.4933926  57.0138119  82.1127437  69.0656099
  54.1620415  81.6191326  72.0469597  54.1757187  81.9400457  73.2355558
  53.1163015  81.1386209  71.4292102  53.1468014  80.9620098  70.4241469
  51.7994454  80.7852021  71.9918460  51.5349615  81.6798348  72.5555371
  50.7115352  80.5208396  70.9233115  49.7728898  80.2664978  71.4153043
  50.5724224  81.4149302  70.3154063  51.0226729  79.6932540  70.2843800
  51.8309655  79.6398009  72.9070031  51.1962389  79.6662427  74.0128647
  52.6973596  78.6334099  72.6678766  53.2447831  78.5776050  71.8083359
  52.9593057  77.5154425  73.5860722  52.0022484  77.2183742  74.0154435
  53.5049954  76.3424167  72.8279626  52.6601714  75.8283538  72.3695557
  54.1175232  76.7334514  72.0160645  54.3043731  75.3334961  73.5395471
  53.6585985  74.3954848  74.3361706  52.5886193  74.2602402  74.2684757
  54.4102014  73.6375277  75.2177901  53.9057170  72.8724581  75.7888426
  55.7682215  73.8048046  75.4092602  56.4993199  73.0561484  76.2677269
  57.4521797  73.2399258  76.1303446  56.4573335  74.6624889  74.5276047
  57.5352204  74.7313096  74.5578117  55.6925313  75.4494743  73.5801890
  56.1989906  76.1259731  72.9073656  53.7771098  77.8908523  74.8102801
  53.4210495  77.4273167  75.9335831  54.8216412  78.6913764  74.6405731
  55.1619564  79.0195535  73.7362887  55.5992275  79.1858843  75.8377592
  55.7949564  78.3271567  76.4789223  56.9084080  79.8253681  75.3023790
  56.6358621  80.4930750  74.4838485  57.3191643  80.4468725  76.0974498
  58.0452203  78.9051800  74.7939514  57.6965444  78.1936235  74.0461101
  59.1605158  79.6453825  74.0775702  59.9188595  78.9335526  73.7521136
  58.7531673  80.1648481  73.2109378  59.6102620  80.3706957  74.7564149
  58.5456274  78.2832370  76.0838904  59.3656743  77.5995641  75.8652321
  58.8972982  79.0683875  76.7540340  57.7341693  77.7352717  76.5623690
  54.8665090  80.1163879  76.7524069  55.1198731  80.0607088  77.9397790
  53.8958364  81.0237632  76.3210859  53.6837587  81.1352357  75.3301636
  53.1040742  81.8750010  77.1237570  53.7056711  82.1737392  77.9827021
  52.7501495  83.2083956  76.4863764  52.3019626  83.7656390  77.3090320
  53.9201105  84.0462482  75.9835043  53.5451767  84.9732091  75.5505307
  54.5857327  84.2787434  76.8151984  54.4692115  83.4876912  75.2266106
  51.7634082  83.0070284  75.2980066  52.0161889  83.6908028  74.4868097
  51.8616144  81.9960966  74.9032275  50.3085126  83.2524803  75.7558378
  49.6328717  83.1079317  74.9132340  50.0538084  82.5515350  76.5493581
  50.2114302  84.2727094  76.1285648  51.9017089  81.1090937  77.5858390
  51.2463560  81.6032600  78.5052085  51.7187289  79.8190300  77.2125457
  52.3912729  79.3097409  76.6376204  50.5634220  79.0294567  77.5820672
  49.7112797  79.7011293  77.6890972  50.3348753  78.3529109  76.7587458
  50.6856289  78.1991610  78.8657870  51.6655119  78.3365889  79.5682085
  49.7106406  77.3271137  79.1732663  48.4923005  77.0142913  78.3762196
  48.7289227  76.8572520  77.3247931  47.7628802  77.8230518  78.4216442
  47.9561947  75.7233937  79.0400350  48.3648908  74.8287485  78.5698471
  46.8713194  75.6541589  78.9672605  48.4123293  75.8549332  80.4809211
  48.4219732  74.8874425  80.9833976  47.7463461  76.5037275  81.0509223
  49.8049383  76.4416051  80.3910648  50.1004034  76.9717678  81.2953860
  50.8596343  75.3844681  80.2238497  50.9941992  74.9056701  79.0736020
  51.5112191  74.9413575  81.2747442  51.5152500  75.4313526  82.1691818
  52.2781739  73.7380264  81.2854904  52.2738677  73.3036704  82.2854301
  51.8271203  73.0042000  80.6177730  53.6765505  74.0168335  80.8605699
  54.5428508  73.1124986  80.8616362  54.0590930  75.2000875  80.3402612
  53.3898379  75.9390548  80.1253802  55.4601687  75.5836996  80.0143540
  56.0150027  74.6467444  79.9485651  55.4994910  76.3439362  78.6090198
  56.5280292  76.6235320  78.3749078  55.1162180  75.6872455  77.8289018
  54.8832722  77.2412006  78.6634717  56.2055930  76.3499813  81.0957531
  57.3235206  76.8071766  81.0045151  55.6534837  76.2256835  82.2911913
  54.6666873  76.0057604  82.4139175  56.3792524  76.3858820  83.5915671
  56.7290782  77.4133677  83.6900200  55.3096062  76.0676645  84.7550566
  55.7907851  76.1702394  85.7291773  54.4778953  76.7677624  84.6851076
  54.9385607  75.0495127  84.6393235  57.7672199  75.7054723  83.7088650
  58.8005209  76.1975599  84.1731437  57.7329596  74.4791882  83.2353141
  56.8729838  74.0173906  82.9367064  58.9418578  73.6425054  83.0868247
  59.5261304  73.6514588  84.0072732  58.2839482  72.3412713  82.6271652
  59.0511693  71.5844778  82.4632773  57.5897189  71.9949367  83.3929354
  57.7427697  72.5164336  81.6981566  60.0393096  74.0697493  82.0868531
  61.1399295  73.4615069  81.9834946  59.7701552  75.1495562  81.3183533
  58.9113975  75.6802083  81.4658981  60.5811726  75.7480979  80.1991073
  61.4790064  75.1553737  80.0294240  59.8277978  75.7211282  78.8964941
  58.9834467  76.3895741  79.0611946  60.8009695  76.1803752  77.7139951
  60.2589958  76.1623625  76.7691184  61.1574276  77.1929435  77.9092079
  61.6516563  75.5011410  77.6582555  59.2520043  74.3519054  78.4811006
  58.7314980  74.4506433  77.5281341  60.0640908  73.6320125  78.3769575
  58.5538658  74.0044075  79.2428255  60.9919414  77.1915493  80.6176610
  60.2268411  78.1800002  80.5870641  62.2381031  77.4411247  80.8451124
  62.9188331  76.6820790  80.8571655  62.8917250  78.7377210  81.1110063
  62.5104668  79.4621530  80.3928396  62.5243407  79.1868582  82.5605271
  61.4519892  79.0486600  82.6984306  63.0814623  78.3444545  83.6956516
  62.7559776  78.7593061  84.6488168  62.7182467  77.3213200  83.6004823
  64.1705859  78.3491149  83.6511311  62.9402266  80.5777085  82.6585080
  62.8815897  80.8722188  83.5908590  64.4069532  78.7481869  80.8503073
  65.0322568  77.6527550  80.9337907  64.9608408  79.8820515  80.4670991
  64.4419675  80.7523778  80.3484580  66.4092869  79.9945422  80.1716426
  66.5969895  81.0411941  79.9362501  67.2046207  79.5721074  81.3960702
  68.2704609  79.6534245  81.1824295  66.9520837  80.2207889  82.2357310
  66.9631715  78.5404292  81.6491851  66.8882200  79.2036265  78.8740207
  68.0646710  78.9282473  78.6162546  65.9030039  78.9328931  77.9579963
  64.9471881  79.2591854  78.0996420  66.0440090  78.1644548  76.6793857
  67.0941011  77.8703424  76.6922438  65.0726243  76.9613508  76.6642685
  64.0535881  77.3234664  76.5274382  65.3022657  76.3244981  75.8111961
  65.1454777  76.1043692  77.9882760  64.7395006  76.6971345  78.8083784
  64.4996035  75.2335980  77.8740133  66.5394295  75.6240191  78.3829065
  67.2777275  75.2353378  77.4929650  66.9464075  75.6844095  79.6302171
  66.3121950  76.0121714  80.3589754  67.8969519  75.4031640  79.8702991
  65.8480851  78.9429681  75.3604183  65.1167808  79.9118795  75.2970948
  66.5780409  78.5283324  74.3517723  67.1928239  77.7172303  74.4148364
  66.5986033  79.1598313  73.0502826  65.8677048  79.9632961  72.9666540
  68.0129617  79.7929369  72.8039404  68.0324306  80.2695338  71.8241698
  68.2182603  80.5367155  73.5727985  68.7732141  79.0112174  72.8423200
  66.2919231  78.0447659  72.0256240  67.1225943  77.1850718  71.7348362
  65.1000288  78.0878166  71.4504802  64.4945383  78.9033253  71.5400733
  64.5065269  77.0647812  70.6609613  65.0417947  76.1475924  70.9042946
  63.0291030  76.9501372  71.0016026  62.6078822  77.9541840  71.0168713
  62.5365988  76.4097827  70.1932279  62.6566210  76.2431012  72.3596053
  63.2866240  75.3578224  72.4295372  62.8339102  77.1901005  73.5477411
  62.5685707  76.6702596  74.4690431  63.8726665  77.5153601  73.6008598
  62.1866006  78.0575581  73.4208014  61.1236709  75.9594358  72.3835028
  60.8589859  75.4706656  73.3202053  60.5783815  76.8989744  72.2971857
  60.8612619  75.3104495  71.5479004  64.6571606  77.2692867  69.1607707
  64.6312404  78.3928423  68.5888546  64.9209762  76.2048880  68.3743734
  65.0688055  75.2632815  68.7390826  65.0250447  76.2999913  66.8594229
  65.3453784  77.3200951  66.6515659  66.0718966  75.2104219  66.3447418
  65.7394484  74.2112181  66.6289953  66.1239582  75.2303444  65.2563978
  67.4117625  75.4760748  66.9177739  67.7706471  76.5954626  67.3263847
  68.2682471  74.4840854  67.0269481  69.1886814  74.6470034  67.4348937
  68.0122183  73.5512381  66.7028614  63.6782879  76.1117840  66.0804376
  62.9466657  75.1627177  66.3662138  63.3616143  76.9671719  65.0829836
  63.8205851  77.8697282  64.9551600  62.3206214  76.6841486  64.0773104
  61.9475646  75.6625598  64.1464480  61.0041372  77.4373871  64.2981414
  60.6492784  77.9001317  63.3765766  60.0135382  76.3561638  64.8526564
  59.0420061  76.8139780  65.0391574  59.9032521  75.5543423  64.1236186
  60.4057358  75.9470441  65.7847659  61.1691358  78.5571327  65.2976913
  60.2163692  79.0699406  65.4299747  61.4953249  78.1460907  66.2531071
  61.9143340  79.2643596  64.9333635  63.0287186  76.8938609  62.6979182
  62.3905284  77.2756806  61.7125143  64.3140475  76.6615910  62.5267269
  64.9137020  76.2326321  63.2316778  64.9972238  77.0049371  61.2840312
  64.5728778  77.9342413  60.9025837  66.5015559  77.2644067  61.5580137
  67.0239531  77.4313485  60.6158436  66.6158955  78.1718693  62.1514066
  67.2556195  75.8506297  62.4391946  68.5143659  76.0942044  62.6537380
  64.7474917  75.9983837  60.1882173  65.4027419  76.1069292  59.1510157
  63.8247323  75.0711504  60.2850863  63.2084986  75.0015340  61.0954063
  63.5517327  74.0240630  59.2684028  62.5207322  73.6835927  59.3535610
  63.6698725  74.4378547  58.2674530  64.5072138  72.8503820  59.4631917
  64.9500595  72.2091051  58.5099227  64.8252147  72.5863583  60.7498544
  64.4673117  73.1111602  61.5472441  65.7495818  71.4778961  61.1010639
  65.4820385  71.1081805  62.0915794  65.5867818  70.6600252  60.3999495
  67.2385678  71.8237357  61.1017742  67.9705053  70.9450862  61.5481413
  67.7285217  72.8945541  60.4192741  67.1118887  73.5602254  59.9523840
  69.1641401  73.2437283  60.2530630  69.5877208  72.3894364  59.7240103
  69.2244352  74.5907635  59.4777046  68.6513318  74.4917582  58.5555466
  68.7364647  75.3611740  60.0743137  70.6513349  75.0587390  59.1297760
  71.1434291  75.0430907  60.1016337  71.3043521  74.1814555  58.0397819
  72.3076748  74.5506273  57.8290006  71.3621613  73.1500613  58.3887577
  70.7038737  74.2247085  57.1308596  70.6889965  76.4162194  58.4185239
  71.7237193  76.6851404  58.2027640  70.1286719  76.3536844  57.4861374
  70.2425184  77.1757699  59.0592402  70.0852574  73.3048486  61.4967254
  71.2464736  72.9946427  61.4864224  69.4766047  73.5689716  62.6415459
  68.4771385  73.7630757  62.6856470  70.1282863  73.6229503  63.9891814
  70.9942109  74.2835697  63.9398502  69.4330145  74.0629017  64.7034040
  70.5817854  72.2219352  64.5122056  69.8441911  71.2665210  64.5709861
  71.8699606  72.1232107  64.8615011  72.5486154  72.8538564  64.6491750
  72.4705358  70.9650347  65.5878644  71.7552363  70.1707961  65.3698719
  73.8388906  70.4720493  65.0944959  74.6106492  71.0737427  65.5743352
  73.9748387  69.4468917  65.4371137  74.0625969  70.5035149  63.6760339
  73.1843915  70.1495157  62.8983227  75.2619258  70.8798670  63.1924450
  75.4328125  70.8691960  62.1866822  75.9996721  71.1760852  63.8317996
  72.5943788  71.2421556  67.1408995  73.0411348  70.2474012  67.8658366
  72.2048659  72.4620537  67.6676160  72.0318628  73.2739579  67.0757997
  71.9999861  72.7449619  69.0605486  71.5586642  71.8685216  69.5348537
  73.3284586  72.9651027  69.7582877  73.2322619  72.7082711  70.8127917
  74.0775696  72.2976346  69.3345672  73.7797229  74.3577931  69.6289825
  74.3814690  74.7003225  68.4073687  74.2489551  74.0817865  67.5324085
  75.1527874  75.8609011  68.3534130  75.6601004  76.1155906  67.4344550
  75.2801141  76.6770213  69.4326710  76.0005683  77.7629383  69.4730683
  75.9720181  78.2077339  68.6000163  74.6740769  76.3441296  70.7041115
  74.7673534  77.0131299  71.5471063  73.9723565  75.1546679  70.8249394
  73.5811719  74.8329380  71.7785061  70.9596336  73.8277535  69.2903265
  70.5307334  74.0136228  70.4114956  70.6278278  74.5578284  68.3417979
 116.6917858  84.2715270  69.9262588 117.5461016  83.7928214  70.2768061
 116.2719438  84.8357989  70.6925570 116.0054158  83.5613170  69.6025058
 117.0503198  85.1584489  68.8029187 117.7050154  85.9510558  69.1642413
 117.8765960  84.3312921  67.7018940 118.7799950  83.9181111  68.1493194
 117.2811895  83.4893864  67.3473859 118.2397152  85.2233262  66.5457082
 117.3097879  85.6269661  66.1461911 118.8032722  86.0631551  66.9518621
 119.1789817  84.5784232  65.1538024 120.5583439  83.8147419  66.0986006
 121.2634744  83.3530336  65.4068155 121.0720903  84.5821940  66.6792553
 120.1623073  83.0548698  66.7727359 115.8351922  85.8888061  68.2449196
 114.9062597  85.2250441  67.7153025 115.8953727  87.2305144  68.2085995
 116.7345385  87.7594661  68.4429945 114.7399832  88.0819560  67.8181084
 113.8067214  87.5343157  67.6837267 114.4468774  89.0803006  68.9590729
 113.6000536  89.7093755  68.6843672 114.2093535  88.5309023  69.8706457
 115.3232355  89.7051049  69.1307064 115.0897473  88.7020677  66.4665132
 115.2625256  89.9132177  66.3749908 115.0690167  87.8355613  65.4638612
 114.9028006  86.8417141  65.6160913 115.2813145  88.1712599  63.9879791
 116.2885904  88.5775012  63.8976894 115.1308665  86.9143742  63.0909274
 115.2646171  87.3515861  62.1012822 116.1477288  85.8182934  63.2772572
 115.9301555  84.9994826  62.5912756 117.1437775  86.2080403  63.0722858
 116.1065039  85.4533311  64.3033030 113.8686036  86.2748760  63.2749392
 113.4633516  86.0948161  62.4012583 114.2558432  89.1449524  63.5361611
 113.0841521  89.1862091  64.0240012 114.6771577  90.0308937  62.6055661
 115.6536993  90.0720205  62.3140183 113.8708910  90.9947235  61.9247284
 113.3699177  91.5255799  62.7342945 114.7122338  91.9394584  61.0864889
 115.2637775  91.3576429  60.3487544 114.0481725  92.6053571  60.5358342
 115.7326390  92.8094473  61.9089204 115.2311183  93.2298623  62.7806831
 116.5362766  92.1733490  62.2790442 116.3192363  93.9334400  61.0737358
 115.9033207  94.2401362  60.0231828 117.4513638  94.5133681  61.5097065
 117.8336056  94.2632093  62.4208084 117.9276902  95.2034077  60.9293474
 112.7842313  90.3960080  61.0077341 111.7763762  91.0694823  60.7530193
 112.9246955  89.1642488  60.5105320 113.8040918  88.6522936  60.5816524
 111.8924746  88.4035582  59.8270405 111.3275901  89.1618970  59.2830021
 112.4933925  87.4120518  58.8382828 111.6745739  86.9543348  58.2824292
 113.0913341  87.9743546  58.1200249 113.3406862  86.3216367  59.3848561
 114.0804771  85.6340828  58.6345354 113.4366801  86.1780708  60.6170780
 110.8429389  87.7304718  60.7250781 109.8245662  87.3602205  60.1468212
 111.0028042  87.6730045  62.0643770 111.7277606  88.2204192  62.5279256
 110.2267688  86.8785110  63.0289195 110.3197327  85.8502752  62.6807675
 110.7417957  87.0263619  64.4346540 110.1316761  86.4183970  65.1031559
 111.7567639  86.6325964  64.4841532 110.7436951  88.3311897  64.8874762
 111.5190564  88.8038511  64.5184340 108.8035743  87.3245639  63.0852332
 108.3940214  88.2603182  62.3922322 107.9326278  86.5504175  63.7225741
 108.2160981  85.7198188  64.2414416 106.4075072  86.7986994  63.7614608
 106.1831387  87.0952704  62.7373502 105.5528549  85.5618613  64.1035222
 105.6643071  85.3324975  65.1625485 104.5012948  85.7971054  63.9367116
 105.9324348  84.2994796  63.2649012 106.7495810  83.7975403  63.7833789
 105.0763650  83.6234787  63.2886142 106.3623578  84.4618337  61.7531448
 105.6241369  85.1414885  60.9789993 107.4562863  83.9768748  61.3528395
 106.0275968  87.9109726  64.7696351 106.7045120  88.1445774  65.7564622
 104.9527994  88.6462426  64.5386058 104.2977254  88.4158638  63.7912815
 104.5510098  89.8392955  65.2737656 105.2112349  89.8870365  66.1400685
 104.7508625  91.1253199  64.3924574 104.0898066  90.9714737  63.5394213
 104.2580188  92.4843721  65.0348842 104.4448137  93.3041371  64.3405565
 103.1897632  92.4222757  65.2433548 104.7993147  92.6648583  65.9636094
 106.1965708  91.2434065  63.9200539 106.3089190  92.1416516  63.3124301
 106.8582268  91.3058111  64.7837240 106.4581018  90.3683284  63.3254129
 103.1651822  89.7844977  65.8470989 102.2085832  89.4685979  65.1463024
 103.0179985  90.3784607  67.0530582 103.7061990  91.0166192  67.4550878
 101.8661191  90.1615859  67.8839633 101.0072021  89.8596619  67.2852300
 102.3379690  89.1663937  68.8707860 101.5298620  88.9257141  69.5614772
 102.6538129  88.2603048  68.3517257 103.1807184  89.5766974  69.4277764
 101.4448641  91.4503417  68.6766648 102.2886719  92.2962731  68.9743786
 100.1686939  91.5407845  68.9836103  99.5406494  90.7592657  68.7972843
  99.4543404  92.6512091  69.5870151 100.1703313  93.2814904  70.1152455
  98.7548026  93.5233732  68.4749114  99.4985607  93.8480535  67.7461140
  98.0271811  92.9145202  67.9381629  98.0419344  94.7709738  69.0804499
  97.3555596  94.4682576  69.8700893  99.1124885  95.7297002  69.6145816
  98.6326135  96.6100570  70.0424681  99.6999348  95.2272802  70.3838475
  99.7671094  96.0353890  68.7984120  97.2933196  95.5112342  67.9256511
  96.7851345  96.3891818  68.3247326  98.0112635  95.8212016  67.1662080
  96.5596152  94.8399096  67.4782519  98.3997901  92.1265286  70.6358392
  97.6283772  91.1709768  70.4551739  98.4325462  92.7341323  71.8256563
  98.9617328  93.5929808  71.9787372  97.7359003  92.2745883  73.0428452
  96.9379129  91.5947688  72.7410911  98.6285740  91.3884244  74.0057057
  99.3322980  92.1262696  74.3910147  97.9074317  90.7047598  75.2192998
  98.6309763  90.1288614  75.7961024  97.4611883  91.4691906  75.8554196
  97.1270252  90.0386725  74.8501340  99.2752098  90.2060492  73.2291177
  99.8847824  89.6126720  73.9094667  98.4920312  89.5798372  72.8009835
  99.9039956  90.5968056  72.4275444  97.1173106  93.5281249  73.7691493
  97.7937431  94.4689252  74.1244517  95.7961467  93.5891054  74.0425159
  95.1936917  92.8843083  73.6197984  94.9548347  94.4964841  74.8650620
  95.5550850  95.4009003  74.7620911  93.5378987  94.6387189  74.3295637
  93.0372074  95.4690791  74.8292697  93.5583064  94.9378844  72.7920412
  92.5359471  95.0371660  72.4262343  94.1005041  95.8660180  72.6088183
  94.0527683  94.1210402  72.2685128  92.8611797  93.4536635  74.5705644
  91.9435852  93.5261208  74.2338401  94.8269446  94.2559427  76.3425118
  95.0442653  93.1329557  76.8393046  94.5958675  95.2834844  77.1632422
  94.3355441  96.2027817  76.8076100  94.6772708  95.2550294  78.6716210
  94.7533802  96.2849155  79.0190629  93.7344021  94.8595165  79.0481023
  95.8147389  94.4554416  79.3290241  95.4906682  93.5943011  80.1740881
  97.0407438  94.6590798  78.8794538  97.2901968  95.4087972  78.2346973
  98.1468896  93.8228816  79.2718670  97.8073683  92.7934143  79.3761231
  99.2012756  93.9990555  78.1597654 100.0769103  93.3909190  78.3889902
  98.7809329  93.6826385  77.2051523  99.4938414  95.0467136  78.0978801
  98.7180316  94.1299712  80.6302395  99.7098402  93.5127951  81.0241881
  98.0975638  95.0106307  81.4467887  97.2590306  95.5338596  81.1932701
  98.6103891  95.2919541  82.8244295  99.6509126  94.9658390  82.8589502
  98.5309619  96.8129185  83.0907445  98.6579439  96.9095722  84.1690694
  99.6124936  97.5426819  82.2310209  99.5615281  98.6157138  82.4154553
 100.6018805  97.1754536  82.5025389  99.4307636  97.3462973  81.1751988
  97.3332711  97.4091793  82.7084584  97.5192119  98.2612158  82.2617752
  97.9252680  94.4672059  83.9357550  98.3079770  94.4494686  85.1236764
  96.9716756  93.5629605  83.6410096  96.4298434  93.6468968  82.7808878
  96.5433760  92.3578029  84.4353029  97.1026560  92.3958630  85.3690621
  95.0843916  92.4749682  84.5987706  94.8217369  93.5141524  84.8017256
  94.5888941  92.1972318  83.6683353  94.6219061  91.6640761  85.6363168
  93.7362169  91.9715247  85.9207882  96.9496041  90.9756185  83.9512099
  97.5049975  90.8004943  82.8629197  96.9232595  89.9751370  84.8900091
  96.2817047  89.9659737  85.6829431  97.8392291  88.7997710  84.8381970
  98.8405852  89.1525385  84.5942340  97.8900025  88.3569915  85.8333108
  97.4553107  87.7071110  83.8431735  98.3922612  86.9927809  83.5522471
  96.1912512  87.5641335  83.3944721  95.3484116  87.9378163  83.8310813
  96.0043754  86.7820428  82.1335746  96.5321402  85.8501557  82.3335066
  94.5264974  86.4031151  81.8209143  93.9643059  87.3337087  81.8958898
  94.3075589  85.8261783  80.4257154  93.2531824  85.5891518  80.2918692
  94.6138483  86.5573161  79.6779813  94.9011676  84.9197536  80.3094746
  94.0673541  85.3335179  82.8065137  94.0101522  84.3587591  82.3221139
  94.7734858  85.2385497  83.6306781  92.6734449  85.7735825  83.3239732
  92.3007713  85.0378861  84.0360653  92.7565553  86.7437833  83.8152992
  91.9802370  85.8502897  82.4856488  96.6635121  87.4720724  80.8791907
  97.5454117  86.8827413  80.2821848  96.4378350  88.6948822  80.5160227
  95.7949669  89.3188785  81.0060505  97.0906515  89.3049049  79.3565068
  96.7750961  88.7849235  78.4508744  96.7614527  90.3398908  79.2598617
  98.6015714  89.2664179  79.4574071  99.2517226  88.8912957  78.4507425
  99.1774819  89.4928244  80.6455107  98.6347328  89.7028163  81.4836383
 100.6370160  89.4705182  80.8967230 101.0946430  90.1527120  80.1804603
 100.9374608  89.9140203  82.2979980 100.5646597  90.9313600  82.4166584
 100.3650056  89.2841447  82.9804039 102.3687469  89.8904217  82.7363236
 102.7806722  88.8816656  82.7247175 103.1721743  90.8196077  81.7908757
 104.2213174  90.8212580  82.0876872 103.0860577  90.4569343  80.7663607
 102.7759097  91.8331280  81.8527216 102.4017318  90.5360601  84.1943184
 103.4267956  90.5449504  84.5654655 102.0233347  91.5570532  84.1494877
 101.7779303  89.9471558  84.8673478 101.2348791  88.0194331  80.6951769
 102.3155381  87.9285369  80.1016863 100.5824667  87.0175521  81.2767967
  99.7423288  87.1506910  81.8412666 100.9981259  85.6445925  81.1697819
 101.9737312  85.5616880  81.6484908 100.0947311  84.6458445  81.9834017
 100.1015059  84.9113335  83.0403524  99.0610960  84.7164404  81.6446501
 100.6049654  83.2308057  81.8012944  99.8367674  82.5283791  82.1251628
 100.7808717  83.0463231  80.7417789 101.9273131  82.9565040  82.5996622
 102.3689537  83.8309165  83.3737419 102.4676266  81.8366101  82.5705966
 101.1684783  85.2518499  79.7008938 102.0640648  84.5409415  79.3396943
 100.1889084  85.5875777  78.8475336  99.3424045  86.0853437  79.1239557
 100.2556603  85.2710125  77.4640266 100.5386913  84.2299657  77.3103903
  98.8241507  85.5554146  76.8646529  98.5379533  86.5530152  77.1984764
  98.7380162  85.6936440  75.3087639  97.7060710  85.8880882  75.0180517
  99.3693304  86.5199634  74.9821775  99.0791664  84.7700944  74.8429457
  97.8561922  84.4773906  77.4067513  97.9627855  83.5543309  76.8374495
  98.0954959  84.2414156  78.4437482  96.3774146  85.0211447  77.2963647
  95.6836074  84.2701054  77.6755395  96.2797058  85.9342931  77.8836618
  96.1456484  85.2353124  76.2529158 101.3429797  86.1648912  76.7527404
 101.9422478  85.6265223  75.8468846 101.5880945  87.3905873  77.1613759
 101.0463171  87.8468453  77.8948755 102.6612819  88.2399463  76.6122602
 102.6233620  88.2240281  75.5230391 102.4438312  89.6887051  77.0866084
 103.2337391  90.3255377  76.6857197 101.4751417  90.0450659  76.7354253
 102.4692491  89.7228311  78.1762484 104.0338910  87.7048506  76.9972780
 104.9317124  87.8775720  76.1561241 104.2604733  87.0767548  78.1694543
 103.6151928  87.1309380  78.9576620 105.4951684  86.2181376  78.4552118
 106.3119947  86.8702678  78.1450391 105.7877171  85.8911145  79.9301861
 104.9870934  85.2539951  80.3054216 106.7076931  85.3080676  79.9768476
 105.9288199  87.0944268  80.8716964 106.7152980  87.7419873  80.4846334
 105.0015152  87.6649996  80.8381759 106.2568736  86.7644155  82.3903452
 107.1429847  86.1309791  82.4372539 106.4993588  87.6896076  82.9151207
 105.1636351  86.1053207  83.0660446 104.8248208  85.2208498  82.6898877
 104.5973702  86.5769793  84.1181384 105.1542011  87.4690230  84.9664228
 106.0960857  87.8190832  84.7935640 104.6319755  87.7920591  85.7813818
 103.3819447  86.2435121  84.3866743 102.8778375  85.6096772  83.7669362
 102.9245019  86.6131378  85.2198158 105.4879362  84.9297740  77.6384371
 106.4938213  84.5689088  76.9607347 104.3620130  84.2156050  77.5171249
 103.4684890  84.4982742  77.9191275 104.3111214  82.9483667  76.7851651
 105.1364411  82.3305845  77.1399461 103.0481590  82.1624031  77.1269153
 103.0363541  81.9321635  78.1930768 102.1685939  82.7723290  76.9222333
 102.9714713  80.8017762  76.2801246 101.9777633  80.3650894  76.3799001
 103.1178695  81.0208827  75.2220684 104.0249690  79.7937043  76.7471273
 105.0245703  80.2176213  76.6478005 103.8812834  79.5586129  77.8027088
 103.9053722  78.5871509  75.9390299 104.2988156  78.6589906  75.0002555
 103.3723057  77.4244000  76.2273641 102.6934287  77.2180262  77.3024259
 102.5539038  77.9762627  77.9704739 102.2962713  76.2960932  77.4865847
 103.4333796  76.4306075  75.3639503 103.8986632  76.5636769  74.4664423
 103.0164649  75.5296236  75.5947973 104.6409649  83.0811764  75.2656475
 105.3246992  82.2830009  74.6952421 104.1484222  84.1636458  74.6230187
 103.5675845  84.8805939  75.0582635 104.4280616  84.3750026  73.2280639
 104.1504142  83.4245722  72.7699866 103.5802245  85.5321308  72.6015277
 103.7141832  86.4217260  73.2154595 103.9884483  85.7582924  71.6171978
 102.1021972  85.2823651  72.4521039 101.8161169  85.0499123  73.4784146
 101.3811239  86.5279447  71.8978883 100.3162722  86.3185956  71.8000730
 101.5261667  87.3656939  72.5800413 101.7923150  86.7810224  70.9207498
 101.6661153  84.1011446  71.6632283 100.5780985  84.0562466  71.6468085
 102.0424805  84.1852976  70.6439759 102.0610007  83.1934795  72.1203186
 105.8833984  84.6515066  72.9321831 106.3411270  84.4224784  71.7686202
 106.7135923  85.1253017  73.8496471 106.3868135  85.4012594  74.7760206
 108.1485273  85.3189296  73.6872927 108.3341825  85.8328808  72.7445730
 108.5117033  85.9699312  74.4825349 108.9635657  83.9771066  73.7094399
 109.8375812  83.8770734  72.8555131 108.4939455  82.9682602  74.4822729
 107.7543479  83.0835573  75.1752158 109.0254238  81.5828977  74.3843202
 110.1071491  81.7060242  74.4364851 108.5086797  80.6767052  75.5528734
 107.4195662  80.6522320  75.5326292 108.8537468  79.6548663  75.3940809
 108.9886018  81.1714919  76.9590234 110.0735174  81.2706560  76.9447908
 108.5800506  82.1656275  77.1386796 108.5972444  80.2701697  78.1058636
 108.6876943  80.8035912  79.0521270 107.5548867  79.9660688  78.0091062
 109.5296200  79.0186890  78.0993881 109.3857549  78.4573804  77.1769183
 110.5712981  79.3348070  78.1214118 109.2396971  78.1314782  79.2872760
 109.8699336  77.3038700  79.2637680 109.3987864  78.6629504  80.1657912
 108.2498128  77.8134973  79.2496023 108.6737524  80.8883658  73.0839654
 109.5261853  80.2998158  72.4281963 107.4264104  81.0454501  72.5911679
 106.6827739  81.4156946  73.1825703 106.9231995  80.7427239  71.2180533
 107.2172803  79.7055185  71.0553535 105.3764950  80.6853321  71.0559507
 105.0143842  81.7049218  71.1762405 105.1837568  80.3969512  70.0226345
 104.5111496  79.8264235  71.9018534 104.4907110  80.2649605  72.8990056
 103.4984407  79.8898914  71.5043882 104.8500056  78.3459705  72.0599055
 105.3862273  77.7611733  71.0708598 104.6660162  77.7744524  73.1386960
 107.6254651  81.5904900  70.1287789 107.6081758  81.1725955  68.9799642
 108.3973173  82.6248313  70.4309761 108.3867176  83.0131815  71.3727344
 109.3234880  83.3498658  69.5850583 110.2404519  83.4839913  70.1574056
 109.5650240  82.6977174  68.7444182 108.9582148  84.7097920  69.0026803
 109.7098925  85.2292801  68.2070009 107.7849218  85.2427726  69.3872634
 107.2603499  84.9243726  70.2017987 107.1405243  86.3568376  68.6496828
 107.3747835  86.2467780  67.5912337 105.5788408  86.3318407  68.6902528
 105.2550635  86.4484392  69.7243142 105.2028337  87.1943268  68.1391654
 104.9214873  85.0338468  68.1015693 105.5431766  84.6737683  67.2817298
 104.8353194  83.9290790  69.1380543 104.3732653  83.0471548  68.6923888
 105.8368614  83.6778341  69.4863454 104.2325497  84.2672296  69.9812653
 103.5301969  85.3737763  67.6115031 103.0609960  84.4806684  67.1999381
 102.9324480  85.7465010  68.4433814 103.5929514  86.1397251  66.8386911
 107.7021895  87.6532222  69.1834739 108.3384588  87.7362968  70.2244355
 107.4421683  88.8109902  68.5837155 107.0032724  88.7833219  67.6638731
 107.6535438  90.1936193  68.9607966 108.3123249  90.2360805  69.8272939
 108.3208649  90.9833094  67.7630415 107.7027002  90.8942442  66.8687166
 108.3807742  92.0445999  68.0046328 109.6964856  90.4419101  67.4901526
 110.2475210  90.3776535  68.4284218 109.6110172  89.4279894  67.1004436
 110.4855996  91.2887646  66.5068147 110.3414131  92.3517699  66.6986870
 111.5549666  91.0920972  66.5882217 109.9649146  90.9047527  65.1470146
 109.4989232  89.9996919  65.0929882 110.0301433  91.5999732  63.9892138
 110.7229381  92.6989841  63.8763222 111.2389763  93.0616534  64.6786853
 110.7485978  93.1953549  62.9857406 109.5878738  91.0499953  62.9068959
 109.1975107  90.1074132  62.9356796 109.6276998  91.5571416  62.0232571
 106.3448451  90.8119022  69.2880577 105.3977671  90.6825393  68.4979733
 106.2319550  91.3414841  70.4868049 107.0195293  91.6679248  71.0465745
 104.9645449  91.4984988  71.0978844 104.1478867  91.2420619  70.4229861
 104.7828927  90.5143692  72.2530123 105.3047802  90.9375427  73.1114293
 103.3173359  90.3811026  72.5875405 103.1945844  89.6781302  73.4111003
 102.9204862  91.3541443  72.8778905 102.7758669  90.0150139  71.7143283
 105.4848941  89.1151348  72.0367784 105.3051426  88.4791380  72.9030847
 105.0769337  88.6373964  71.1445193 106.5580824  89.2615251  71.9115316
 104.8072968  92.9943280  71.4614624 105.3980322  93.4177921  72.4379213
 103.8560524  93.6987276  70.7594951 103.4064337  93.3526012  69.9121678
 103.4088170  95.0079760  71.1751501 104.2252557  95.5284319  71.6734869
 103.0589980  95.8449295  69.9658505 103.7996869  95.6619545  69.1867477
 102.0978598  95.5121722  69.5758711 102.9880663  97.3216050  70.2240834
 101.8743359  97.8404804  70.8891292 101.0187597  97.2256026  71.1259214
 101.9215636  99.2290406  71.2419352 101.1643310  99.6409819  71.8925789
 102.9381481 100.0555961  70.7538286 102.8670462 101.1291469  70.8542437
 104.0487373  99.4715944  70.1330399 104.9037721 100.0835905  69.8859811
 104.0660682  98.1342387  69.8346332 104.9046665  97.7076515  69.3031286
 102.3313901  94.9321224  72.2379062 101.4138720  94.1712762  71.9288665
 102.3974875  95.5884306  73.4086908 103.1760829  96.2046944  73.6406693
 101.3852525  95.5105679  74.4896120 100.6361201  94.7884922  74.1644147
 102.0052062  95.0382169  75.7767468 101.2606645  95.3162973  76.5228326
 102.3332744  93.4889359  75.6777691 102.7816212  93.1518335  76.6115417
 101.4128373  92.9339512  75.4957787 103.0288548  93.3156780  74.8583824
 103.3669564  95.6756148  76.1562311 103.7136734  95.2576095  77.1007330
 104.0974768  95.4626155  75.3760593 103.2485794  96.7545697  76.2580120
 100.6907924  96.8500858  74.7191900 101.1779869  97.9108062  74.3025610
  99.4336019  96.8345552  75.1952372  98.9221559  95.9918397  75.4576692
  98.7260031  98.0414097  75.3609576  99.4129490  98.8052328  75.7253468
  98.1002392  98.4273314  73.9569587  97.7341292  99.4536663  73.9941370
  98.8778039  98.3935543  73.1932556  96.7768052  97.3507886  73.4936791
  97.1578251  96.1140201  73.6234809  97.6127509  97.9072679  76.3697873
  97.0848110  96.8397480  76.7157652  97.3386014  99.0692238  76.9616189
  97.6947028  99.9611973  76.6156305  96.4897884  99.2083711  78.1853511
  95.6168968  98.6069177  77.9329542  97.2516186  98.7013034  79.4291638
  96.6205253  98.8094217  80.3112582  97.5106570  97.6513853  79.2936009
  98.1623751  99.2857106  79.5616203  95.9519797 100.6207763  78.5231592
  96.2667734 101.5150769  77.7741803  95.2216048 100.7869444  79.5910476
  95.0435333 100.0424882  80.2659205  94.5467888 102.1212101  79.9524607
  94.5980268 102.7117379  79.0365374  93.0528286 101.9204810  80.3424872
  92.5795271 102.9011161  80.3844112  92.5654556 101.3649407  79.5404419
  92.7620798 101.1848784  81.6860808  93.4551060 100.3532812  81.8097004
  92.9274138 101.8630889  82.5223010  91.3465066 100.6780590  81.7113907
  90.6402339 101.5052368  81.7808152  91.1137554 100.1352184  80.7948531
  91.2316330  99.7919358  82.8865281  92.0963950  99.3254253  83.1572245
  90.2072986  99.5147454  83.6285776  89.0370513  99.9975521  83.3008445
  88.9416634 100.5838306  82.4714763  88.2200701  99.7880960  83.8734665
  90.3661288  98.5776764  84.5684497  91.2693584  98.1143871  84.6774463
  89.5868812  98.3267757  85.1753576  95.2614046 102.9258561  80.9725083
  94.8501914 104.0434566  81.3066130  96.4005676 102.4200575  81.4530750
  96.7130116 101.4685550  81.2596050  97.3537602 103.2066158  82.3394813
  97.0244394 104.2457288  82.3797045  97.2976530 102.8161813  83.3553444
  98.8219348 103.1613296  81.8611963  99.3229264 102.0063473  81.6107721
  99.4427199 104.2801258  81.6324894  99.0663433 105.1720301  81.9545661
 100.7578249 104.4484245  80.8901832 100.7398126 103.8068421  80.0083484
 100.8688146 105.9206729  80.4918470  99.8801123 106.2718861  80.1968332
 101.1618107 106.4928617  81.3721323 101.8776259 106.2474111  79.3290766
 101.7265822 105.5281973  78.5244559 101.6363168 107.2319283  78.9261811
 103.3234470 106.2331708  79.7180346 104.1344453 105.6770160  78.9862016
 103.6334589 106.8070430  80.8372439 102.0566801 103.9152400  81.6742057
 102.9067503 103.1975048  81.2061855 102.0500252 104.2401619  82.9697950
 101.3725411 104.8715636  83.3986926 103.0404157 103.6990630  83.8915268
 103.9953590 103.7145152  83.3647189 103.0890283 104.6034124  85.1413740
 103.1971565 105.6304007  84.7942351 102.1173253 104.5330366  85.6312021
 104.1819052 104.3639035  86.2397412 104.0552401 105.0957812  87.0384064
 104.0362787 103.3787880  86.6842482 105.5687886 104.4600363  85.7012117
 105.7452930 104.8075926  84.5180466 106.4529039 104.2653808  86.5545876
 102.9068612 102.2221779  84.2381008 103.8875576 101.5369758  84.3686751
 101.6210231 101.7033536  84.3506212 100.7782511 102.2763315  84.3004744
 101.3573665 100.2811668  84.5528257 101.8590904  99.9253692  85.4525047
 100.2912917 100.1077324  84.6908401 101.8644209  99.5312025  83.3314481
 102.5805687  98.5724421  83.5372681 101.8360229 100.1302578  82.1842448
 101.3651179 101.0244948  82.0425317 102.4697925  99.6085493  80.9584498
 102.3140023  98.5472162  80.7647840 101.7606721 100.4214216  79.7646292
 100.6832356 100.4144905  79.9319961 102.0847868 101.4602532  79.8105063
 102.0402579  99.8838729  78.3583848 103.1001966  99.6354679  78.2969202
 101.2062039  98.6122536  78.0530145 101.4326461  98.2607862  77.0465669
 101.4544825  97.8328104  78.7738613 100.1448638  98.8472474  78.1256225
 101.6452702 100.9338955  77.3586452 101.8380409 100.5671447  76.3505681
 100.5836873 101.1575779  77.4668762 102.2262988 101.8395938  77.5334402
 104.0373369  99.6192212  81.0661378 104.6295930  98.5905795  80.7789462
 104.6080889 100.7030116  81.5724318 104.0917629 101.5216570  81.8950804
 106.0794652 100.8115895  81.7112826 106.5399603 100.5297281  80.7639303
 106.5448620 102.2909950  81.9586812 106.1059728 102.9326724  81.1934365
 106.1561812 102.6286845  82.9187198 108.0222119 102.4708310  81.9476700
 108.5069249 101.7732913  82.6317940 108.4328991 102.2812436  80.9554212
 108.2686240 103.9207348  82.3751252 107.5882493 104.1692272  83.1903207
 109.2816898 104.0083251  82.7678677 108.0898643 104.8936360  81.2882263
 108.9072665 105.1198431  80.7210103 106.9340214 105.5089464  80.9831274
 105.8903772 105.4128106  81.7871956 105.9570167 104.8692431  82.6473907
 105.0167034 105.8836794  81.5480837 106.7196031 106.2645954  79.9293791
 107.4697398 106.4251898  79.2564309 105.8039147 106.6896229  79.7843435
 106.5912334  99.8097703  82.7786076 107.5179580  99.0197116  82.4948654
 105.8773500  99.6731008  83.8612757 104.9863155 100.1544763  83.9842234
 106.2325022  98.8383296  85.0202981 107.2659086  98.9914102  85.3315403
 105.3179257  99.2629230  86.1162425 104.3163849  98.9508426  85.8179478
 105.6597502  98.6295018  87.4596492 104.9561197  98.9799209  88.2160985
 105.5955661  97.5451342  87.3773914 106.6723038  98.9135708  87.7476929
 105.4401516 100.6866601  86.3046349 104.6545383 101.1353767  85.9277129
 106.2290851  97.3947707  84.7131515 107.0472750  96.6628086  85.0723043
 105.2598727  96.9913948  83.7856882 104.5897872  97.6530296  83.3933671
 105.0689875  95.6712298  83.2769091 105.1846479  94.9865972  84.1164505
 103.6734100  95.3924806  82.7419519 103.5663741  96.0085817  81.8490153
 103.4299411  93.9282566  82.3229388 102.4090149  93.8200761  81.9555786
 104.1308938  93.6541449  81.5357647 103.5757966  93.2745509  83.1824998
 102.7383813  95.7016029  83.7442741 102.5750072  96.6680076  83.7523227
 106.1472859  95.4018910  82.1714168 106.6841324  94.3165753  82.2069524
 106.4527619  96.3568162  81.3022762 106.0266992  97.2833903  81.3224997
 107.4067899  96.1896661  80.2486813 107.1229109  95.3994573  79.5537850
 107.5033868  97.5311575  79.4895231 107.1654574  98.3262649  80.1533016
 108.5534095  97.7254538  79.2690642 106.6932885  97.6280676  78.1517215
 105.7250112  97.1852093  78.3859150 106.4554095  99.0566888  77.7218844
 105.8897931  99.0681645  76.7901401 105.8917755  99.5796437  78.4944074
 107.4136414  99.5555454  77.5707829 107.2640146  96.7995929  77.0199320
 106.6438273  96.9220987  76.1314929 108.2798673  97.1297148  76.8035738
 107.2780633  95.7488383  77.3102206 108.7350229  95.8522774  80.8948670
 109.4956069  95.1352717  80.2500936 109.0537605  96.3643437  82.1440489
 108.4939180  97.0354480  82.6680999 110.3071696  95.9185822  82.7992736
 111.0225144  95.9654355  81.9783305 110.6879876  96.8314142  83.9745783
 109.9382264  96.7291594  84.7584381 111.6348510  96.4924383  84.3940138
 110.8152543  98.3266755  83.5917169 111.5955173  98.4578586  82.8427398
 109.8849857  98.6815825  83.1469672 111.1436084  99.1395083  84.8454862
 110.3044944  99.1019668  85.5401144 111.9996038  98.6980447  85.3557527
 111.4483889 100.5832509  84.4848670 112.2594619 100.6424610  83.7589471
 110.5811866 101.0659580  84.0341352 111.8358342 101.2673384  85.7981501
 112.0575720 102.2665604  85.6179120 111.0440584 101.2059441  86.4692171
 112.6701712 100.7953180  86.2024204 110.3133537  94.4646102  83.3554904
 111.3425791  93.8486733  83.3512713 109.1866525  94.0289435  83.8581316
 108.3832796  94.6143159  84.0822677 109.0148736  92.5889211  84.1400756
 109.7854943  92.1965614  84.8045043 107.6837332  92.3846005  84.8857406
 107.8278523  92.6453845  85.9349186 106.9483211  93.0809370  84.4825464
 107.0909827  90.9204416  84.8059743 106.0674527  90.9319365  85.1797112
 107.0451294  90.6149066  83.7599868 107.9086868  89.8640913  85.6051976
 107.5612416  88.6816423  85.3331973 108.9007132  90.1923317  86.2921880
 109.1701291  91.7783229  82.7893646 109.8331605  90.7393596  82.8812103
 108.5170955  92.1425053  81.6931022 107.9283982  92.9735194  81.6290152
 108.5967714  91.3483950  80.4448015 108.2623217  90.3180415  80.5575129
 107.6759843  92.0598597  79.4614511 107.7460274  93.1342030  79.6338764
 108.0405334  91.8755901  78.4509543 106.1961553  91.6491526  79.5313548
 106.0590189  91.5197506  80.6048485 105.1246925  92.7357048  78.9842454
 104.1161118  92.3336054  79.0847401 105.2093865  93.6530871  79.5651185
 105.3271453  92.9492718  77.9349180 105.9085898  90.3616611  78.7083714
 104.8505801  90.1082520  78.7866864 106.1641431  90.5333887  77.6630197
 106.5085288  89.5384443  79.0985102 110.0556089  91.1906726  79.9915544
 110.4470321  90.0845660  79.5602990 110.7792098  92.3332660  80.0257156
 110.4377440  93.2157104  80.4067562 112.1274620  92.3873364  79.5084320
 112.0167531  91.9187161  78.5307303 112.7171637  93.8361572  79.2519478
 112.5546653  94.4599648  80.1311476 113.7948616  93.7712720  79.1010231
 112.0597026  94.4935682  78.0210178 112.3857727  93.9649734  77.1259486
 110.9797498  94.3663182  78.0911838 112.3710457  95.9880396  77.8523088
 112.0891989  96.5394758  78.7497388 113.4409189  96.1397382  77.7077273
 111.6059432  96.4900583  76.6682356 111.3014931  95.8381673  75.9455363
 111.3275756  97.7551338  76.5574132 111.4245360  98.7658215  77.3972316
 111.7792654  98.6126646  78.3413895 111.1452894  99.7016050  77.1018665
 110.9688122  98.1277063  75.3852257 110.9203084  97.4475091  74.6272665
 110.7331618  99.1046995  75.2108983 113.1047409  91.6127083  80.3636416
 113.9777392  90.9381767  79.8813119 112.9844750  91.5397212  81.6799907
 112.3839018  92.2167367  82.1494976 113.5607184  90.6466455  82.6663479
 114.6389252  90.7254917  82.5185932 113.2378347  91.1153730  84.1245820
 113.6426924  92.1150304  84.2772297 112.1568394  91.1867632  84.2476532
 113.8086795  90.1679797  85.2004961 113.1735851  90.2100330  86.0846887
 113.7692552  89.1438433  84.8290512 115.1884557  90.4853333  85.5863593
 115.6294942  89.9199665  86.5985151 115.9183352  91.2191892  84.9107852
 113.2754566  89.1074933  82.4378108 114.3051999  88.3519218  82.5647057
 112.1049965  88.6729549  82.0341580 111.2652436  89.2403014  82.1517973
 111.8107694  87.3996637  81.3929958 112.4319383  86.6880145  81.9359613
 110.2927942  87.2115111  81.4936140 110.0120624  86.2680537  81.0271187
 109.9960628  87.2002421  82.5427558 109.7890148  88.0316708  80.9837421
 112.2773827  87.1044858  79.9083733 112.2734281  85.9995477  79.3857233
 112.8131299  88.1254028  79.2189580 112.8087130  89.0821371  79.5740356
 113.4308363  88.0118123  77.9603044 114.3784851  88.5478195  77.9936530
 113.6629321  86.9610636  77.7872394 112.5811546  88.5596926  76.6939872
 113.1747453  88.6444534  75.6381739 111.3217848  88.9162921  76.8288154
 110.8772647  89.0474543  77.7370711 110.4254489  89.1601186  75.7078655
 110.4172902  88.2953045  75.0450843 108.9751855  89.3382468  76.2080177
 108.9841867  90.2123939  76.8579076 107.9418907  89.5065341  75.0325049
 106.9396620  89.6271696  75.4422776 108.2012099  90.3860921  74.4432202
 107.9684310  88.6223526  74.3946612 108.5211016  88.0082225  76.8762497
 107.4984309  88.1123452  77.2361179 108.5679869  87.2001115  76.1459487
 109.1798502  87.7778263  77.7134569 110.9182062  90.3084751  74.9042004
 111.2387868  91.3205425  75.4827792 110.9064251  90.2817634  73.5411741
 110.7832503  89.4138944  73.0161280 111.0591005  91.4095926  72.7042233
 111.7557430  92.1135045  73.1595279 111.6094909  90.9152106  71.3543752
 112.6225814  90.5381058  71.4926094 111.0045904  90.0808382  71.0002015
 111.6180130  91.9583200  70.3607197 112.1486356  91.5851074  69.4850828
 110.5876045  92.1408475  70.0561282 112.2273778  93.2737193  70.7467875
 113.4387835  93.3517917  70.8934940 111.4538533  94.3045676  70.8945736
 109.7264819  92.2120754  72.5326977 108.7532900  91.6704710  72.0136926
 109.6409724  93.3519984  73.2380393 110.4353153  93.7711593  73.7223361
 108.4027805  94.1042979  73.3822450 107.8464189  93.9306577  72.4606720
 107.6559991  93.5995743  74.7231684 106.7241717  94.1515734  74.8511396
 107.4386962  92.5352966  74.6407164 108.3000365  93.7733773  75.5854291
 108.5897138  95.6267777  73.5541204 109.6179635  96.0587184  74.0756777
 107.5115646  96.4419223  73.2556536 106.6597165  96.0702184  72.8357773
 107.4340864  97.8908573  73.4834463 107.9116105  98.2648120  74.3885046
 108.1459184  98.5475109  72.3209768 109.0295236  97.9552466  72.0838299
 107.4907065  98.5037437  71.4506643 108.5704920  99.9605611  72.5154185
 108.0273617 100.7426044  73.3473870 109.4021438 100.4344054  71.7171317
 105.9558205  98.1874169  73.5766367 105.1813950  97.2775362  73.2354533
 105.4404597  99.3434122  74.0512695 105.9912226 100.0855703  74.4822979
 104.0091597  99.6115592  73.9737557 103.6035196  99.0200874  73.1527452
 103.5502794  99.2420079  74.8900611 103.5412299 101.1171984  73.7673236
 104.3436758 102.1018944  73.6789822 102.1848080 101.2801698  73.8071356
 101.5566908 100.4891095  73.9474546 101.4585461 102.5492433  73.6620241
 102.0429917 103.4080206  73.9921147 101.1685818 102.8677197  72.2107411
 102.0816327 102.7437403  71.6290435 100.4462273 102.1486070  71.8254424
 100.5985143 104.3593362  71.9861632  99.6147059 104.4059061  72.4552990
 101.2463667 105.0416300  72.5361155 100.4565497 104.8981542  70.6073415
 101.4263231 105.1922125  70.2060992 100.0500839 104.1414116  69.9364971
  99.5750083 106.0321495  70.6966125  98.7448966 105.8805261  71.2712270
  99.6607037 107.2483863  70.1530893 100.6543178 107.6886954  69.4155774
 101.4490547 107.0823356  69.2157096 100.6304611 108.6385095  69.0424165
  98.8309875 108.1939408  70.4835266  98.0985162 108.0138602  71.1699738
  98.9141944 109.1170208  70.0561194 100.1837831 102.3941328  74.5528854
  99.8435143 101.2663154  74.7941695  99.5042950 103.4370968  75.0851391
  99.8628127 104.3904086  75.0289191  98.2645523 103.3696237  75.7614700
  98.3081871 102.6266203  76.5588551  97.9257555 104.6656702  76.5210884
  96.8842379 104.7365035  76.8296380  98.7305312 104.6847180  77.8257471
  98.5046242 105.5957287  78.3800796  98.4640118 103.8167815  78.4302665
  99.7965539 104.6536931  77.5972649  98.1287290 105.7417934  75.6513875
  97.9176762 106.5803473  76.1125783  97.2088217 102.9337381  74.7487323
  97.2908250 103.3240109  73.5865156  96.2029298 102.1800168  75.2213840
  96.2196148 101.7180093  76.1303800  94.9979426 101.9593525  74.4647797
  94.8141895 102.8486002  73.8618541  95.1281057 100.8458873  73.4980647
  96.0477325 100.9467827  72.9205004  95.1817966  99.8914975  74.0199635
  93.6682958 100.8919332  72.3928932  93.8556052 101.7811503  71.4642705
  93.8161171 101.7752540  75.4027078  93.7119706 100.7504500  76.0649997
  92.7390866 102.6475800  75.3640757  92.7958335 103.5921492  74.9842403
  91.4133683 102.2916804  75.8655371  91.4682679 101.5824457  76.6915190
  90.7591827 103.5847349  76.3565536  91.4239793 104.0651310  77.0735154
  90.6535306 104.2687537  75.5129554  89.3796552 103.3883936  77.0109716
  88.7693406 102.2983243  76.8477816  88.9083128 104.2568494  77.7190555
  90.5893772 101.5855946  74.7500540  90.4235739 102.2035030  73.6909094
  90.1647389 100.3219651  74.9198478  90.3560793  99.7530194  75.7444535
  89.3596853  99.6582160  73.8757368  90.0237030  99.6483346  73.0102099
  88.9776469  98.1746889  74.2280251  88.2977324  97.7797988  73.4731529
  90.3931618  97.4553737  74.3471929  90.2470220  96.4026483  74.5926179
  90.9234873  97.5359832  73.3979595  90.9793572  97.9334171  75.1313954
  88.2451073  97.9961825  75.5172521  88.0263587  96.9388257  75.6685521
  88.8606275  98.3619049  76.3390319  87.3116873  98.5578962  75.4857615
  88.0905770 100.4257485  73.5045667  87.3904612  99.8993696  72.6292883
  87.7236031 101.4709428  74.1811116  88.3238276 101.9336871  74.8649392
  86.4132858 102.0930033  74.0332390  85.7684880 101.3180083  73.6219379
  85.7871571 102.5080924  75.4138174  86.4329620 103.2249941  75.9214365
  84.8256038 102.9972650  75.2607936  85.6112818 101.2350329  76.2800924
  84.9077890 100.5495682  75.8068218  86.5584108 100.7059238  76.3730078
  85.1058057 101.6456928  77.6392853  84.2073967 102.2547013  77.5423162
  84.8346027 100.7667566  78.2240545  86.2042945 102.4280271  78.3380452
  87.1558059 102.3718060  77.9738416  85.9770066 103.1638486  79.3759435
  84.8055048 103.2178141  80.0045580  84.0211703 102.6556344  79.6711103
  84.6921222 103.8192383  80.8207291  86.9989772 103.8216173  79.8680506
  87.9176834 103.7376141  79.4315561  86.8765628 104.4171000  80.6872424
  86.3800506 103.2229384  72.9991035  85.4070870 103.8878308  72.8219060
  87.5347612 103.4221597  72.4041419  88.3135281 102.7671546  72.4670508
  87.8344492 104.6390287  71.5641550  86.8461050 104.9697386  71.2447796
  88.5050622 105.7586546  72.3759708  87.9965905 105.8818122  73.3325082
  89.5391339 105.4924819  72.5965083  88.4625551 106.9498210  71.6550425
  88.8899286 107.6615661  72.1747509  88.6086383 104.3794173  70.2746302
  89.8227914 104.1534142  70.3518634  87.9133793 104.5281063  69.0870847
  86.9556392 104.8754398  69.0349378  88.5034654 104.1939856  67.7808436
  88.8478944 103.1618382  67.8362458  87.4433683 104.2454147  66.6737324
  87.0457616 105.2553934  66.7682992  88.0904804 104.0551928  65.2549384
  87.3134962 104.0970099  64.4927732  88.8166023 104.8491493  65.0776642
  88.5916509 103.0874891  65.2105450  86.2056623 103.4167602  66.8461321
  85.5512294 103.5555318  65.9856154  86.4804793 102.3647990  66.9265458
  85.6843919 103.7266026  67.7522120  89.8045942 104.9890714  67.4559491
  90.7443222 104.3468777  67.0152775  89.9029886 106.3502510  67.7281246
  88.8833419 107.2935662  68.0066732  88.6911831 107.3730492  69.0772312
  87.9410844 107.0177479  67.5338719  89.4342141 108.5910349  67.4406574
  88.9497773 109.4686170  67.8673231  89.3146813 108.6551079  66.3591000
  90.9181284 108.4716473  67.8648142  91.0610359 108.7267415  68.9150687
  91.5586971 109.1364846  67.2850107  91.2202689 107.0460381  67.5988545
  91.6335336 106.8657936  66.6068669  92.3403703 106.5192181  68.5293165
  93.5560743 106.4915818  68.2187428  92.0290964 105.9867635  69.6926865
  91.0916045 106.0452722  70.0894050  92.9808576 105.2489965  70.5570125
  93.8817300 105.8571238  70.6430077  92.4087282 105.0653171  72.0793314
  91.6005321 104.3356701  72.0870382  93.1938136 104.6775293  72.7284673
  91.9014152 106.4210340  72.6163139  91.0856907 106.7661712  71.9803753
  91.4878197 106.2693310  73.6128529  92.9639510 107.5168167  72.6879164
  94.0699898 107.3481702  73.1853715  92.6165215 108.6791666  72.3502815
  93.4101384 103.9185435  69.9208195  94.4962754 103.4187001  70.1641654
  92.5562407 103.2925029  69.1315915  91.6305311 103.6718249  68.9362112
  92.7909773 102.0019356  68.4370919  93.4336513 101.4029035  69.0811460
  91.4691009 101.2932318  68.2123705  90.7980681 101.9986605  67.7216054
  91.6875474 100.0104433  67.3046946  90.7336014  99.5076376  67.1489817
  92.1008397 100.3125267  66.3418399  92.3805696  99.3286969  67.7995361
  90.8520488 100.8524734  69.5227523  91.5348955 100.1270582  69.9648350
  90.8434381 101.7233014  70.1780091  89.4624819 100.2427906  69.5863742
  89.2189877 100.0001580  70.6216732  88.7335393 100.9558013  69.2005614
  89.4355428  99.3344412  68.9854070  93.5284742 102.1703969  67.1022083
  94.4475152 101.3768532  66.8313431  93.2429400 103.2979602  66.3568176
  92.5547638 103.9725374  66.6906860  93.7982411 103.7130999  65.0904868
  93.5945405 102.9314396  64.3591578  93.1079393 104.9852904  64.6130890
  92.0507578 104.9660456  64.8793706  93.5425977 105.8576684  65.1000866
  93.2669221 105.0790899  63.1465505  94.3051030 105.2922718  62.8881033
  93.0101315 104.1314744  62.6729468  92.3467472 106.1984220  62.6484966
  92.8688105 107.3411342  62.7834476  91.2683962 106.1125462  62.0231947
  95.4011534 103.8252968  65.1113198  96.0951936 103.0151650  64.4419405
  95.9398708 104.7556475  65.9549698  95.3390119 105.3883581  66.4844600
  97.3345965 104.9960029  66.2330843  97.9910784 105.0058541  65.3639747
  97.3295827 106.3574437  66.8500898  98.3504919 106.6457312  67.1038787
  96.9160330 107.0755913  66.1431820  96.7206479 106.3451613  67.7542902
  97.9622494 103.8786238  66.9826080  99.1438113 103.7053305  67.0044923
  97.1921027 103.0287109  67.6432048  96.1912834 103.1590625  67.7872848
  97.7386357 101.7951870  68.2365526  98.5992988 102.1235719  68.8210459
  96.8097179 101.0792921  69.2382328  96.6344935 101.7355134  70.0904992
  95.8426871 100.9068483  68.7655801  97.3885668  99.6828288  69.7666161
  97.8014476  99.0488110  68.9833454  98.5406899 100.0139674  70.7800995
  98.9649423  99.0871300  71.1661193  99.3173730 100.5849636  70.2727370
  98.1402647 100.6009331  71.6073811  96.2259805  98.9543498  70.4192781
  96.5670948  97.9911140  70.7989567  95.8384205  99.5520836  71.2436381
  95.4376240  98.7951712  69.6846148  98.1596779 100.8296717  67.1474197
  99.2279319 100.1637920  67.2083426  97.3530183 100.7416681  66.0957878
  96.5169018 101.3138830  65.9766401  97.5962751  99.7909385  64.9878214
  97.8901234  98.8205075  65.3868174  96.2729590  99.5992257  64.1488758
  95.8297610 100.5768845  63.9581308  96.4521132  98.9231887  62.7568957
  95.4831029  98.8405522  62.2652767  97.1195810  99.5265553  62.1425697
  96.8781141  97.9285130  62.8875767  95.4618158  98.5654102  65.0193896
  94.5100926  98.3489419  64.5347148  96.0356544  97.6437414  65.1189583
  95.2792382  98.9866172  66.0081378  98.7200802 100.3177240  64.1144634
  99.5887638  99.5103136  63.8028078  98.7704023 101.6131338  63.8483450
  98.0248987 102.2482319  64.1347586  99.8530915 102.3110856  63.1311265
 100.1129203 101.8484985  62.1787504  99.3195514 103.6840499  62.9234126
 100.0571464 104.2855285  62.3928996  98.4033680 103.6335606  62.3341725
  99.1044190 104.1413296  63.8887526 101.1752240 102.2584416  63.9089794
 102.2125277 102.2922527  63.2374797 101.1365212 102.2113563  65.2589524
 100.2752237 102.1847725  65.8035245 102.3623666 102.1957542  66.0601225
 102.9904816 102.9809891  65.6381902 102.1552916 102.5435297  67.5472699
 103.1123720 102.5084806  68.0667057 101.7329536 103.5445587  67.6317242
 101.4721651 101.8219179  67.9973950 103.0661893 100.7927707  65.9561768
 104.2143742 100.6375903  65.5791828 102.3238797  99.6678183  66.2106499
 101.3447978  99.7144952  66.4915182 102.8362698  98.2599495  66.1106702
 103.6746847  98.2477687  66.8069267 101.9668089  97.1198090  66.7158538
 101.8385884  97.3376773  67.7760490 100.6305920  97.0381578  65.8690992
  99.9940565  96.2472849  66.2656877 100.1038148  97.9904758  65.9278303
 100.8719326  96.8218528  64.8274352 102.6212498  95.6912646  66.4974000
 101.9807230  94.9259201  66.9352483 102.7344742  95.5018332  65.4294295
 103.5994723  95.6622105  66.9766355 103.3549040  97.9591319  64.7049528
 104.4311654  97.3437382  64.5196582 102.7153239  98.4700011  63.5928156
 101.8824231  99.0601766  63.6149516 103.2456916  98.1642231  62.2372552
 103.3839727  97.0829332  62.2867370 102.3143806  98.3244006  61.0537706
 102.9308503  98.1716327  60.1672521 101.1851584  97.3120584  61.1326229
 100.5231349  97.4375134  60.2758546 101.6001080  96.3032639  61.1270045
 100.6222258  97.4671784  62.0537427 101.6587168  99.7540290  60.9737359
 101.0026081  99.8058324  60.1049904 101.0786799  99.9380036  61.8776262
 102.4396590 100.5080235  60.8847554 104.5792451  98.8674552  61.9835754
 105.4478344  98.2746626  61.3737299 104.7464153 100.0956256  62.4411140
 103.9856566 100.5948083  62.9042089 105.9387547 100.8834285  62.3705280
 106.2550609 100.9523301  61.3294051 105.7064913 102.3716569  62.7163315
 104.7091269 102.6649472  62.3887463 105.7368320 102.4975373  63.7985623
 106.7498651 103.3025113  62.0655563 106.8089301 104.2264908  62.6403773
 107.7308064 102.8297927  62.1202115 106.4493150 103.6331310  60.6442480
 105.8307855 102.8642247  59.8785193 106.7352098 104.7622212  60.2240118
 107.1358989 100.1604574  63.0829552 108.2509051 100.1107367  62.5460317
 106.7339704  99.6324022  64.3096765 105.7614515  99.5311646  64.5983060
 107.7241121  99.1683142  65.3046769 108.6107377  99.8020998  65.2873053
 107.1436882  99.2927380  66.7229352 106.9639144 100.3442984  66.9517474
 106.1795671  98.7879236  66.7662461 108.0636354  98.7055925  67.7586120
 107.5373697  98.5967248  68.7061146 108.3807958  97.7087157  67.4532450
 109.2835918  99.6072040  67.9388484 109.9249322  99.5381015  67.0608471
 108.9642230 100.6462625  68.0206404 110.0193373  99.2351328  69.1060157
 109.7470564  99.7090887  69.9660517 110.9969750  98.3686496  69.2234446
 111.4510765  97.6527436  68.2404637 111.0442624  97.7477393  67.3102147
 112.2153931  96.9962866  68.3983415 111.5223775  98.3179009  70.3946976
 111.1724926  98.9224010  71.1374440 112.2894827  97.6733295  70.5823068
 108.2061907  97.7364773  64.9407810 109.3521812  97.4126054  65.1560271
 107.3375234  96.8884991  64.3720287 106.3867002  97.1193673  64.0836659
 107.7667047  95.4850224  64.1282227 108.8507828  95.5927987  64.1204807
 107.2431543  94.5892970  65.2115989 106.1569282  94.6890158  65.2267668
 107.4630837  93.5604619  64.9260761 107.7318045  94.7878000  66.5934034
 109.0864023  94.7256381  66.9013687 109.8055876  94.6046715  66.1034629
 109.5315736  94.8152820  68.2032275 110.5638225  94.6084103  68.4415999
 108.6142543  95.1841752  69.2320604 109.0546864  95.4109224  70.4775701
 110.0280088  95.2963683  70.5068059 107.2558717  95.3313480  68.9260509
 106.5553278  95.6147901  69.6970456 106.7934159  95.1050718  67.5709204
 105.7441528  95.1803588  67.3257677 107.4626340  94.8401389  62.8066496
 108.0181788  93.8459227  62.3433213 106.5754699  95.4871756  62.0463968
 106.2096668  96.3910500  62.3451728 105.9845616  95.0830466  60.7399726
 105.9404875  95.9436777  60.0733298 106.6224233  94.3403591  60.2607307
 104.5558391  94.4998978  60.9452906 103.9309014  94.5820458  62.0370459
 104.0008508  93.8280329  59.8870564 104.5770157  93.7490973  58.6180418
 105.5606627  93.2782832  58.6467923 104.7082909  94.7336609  58.1702581
 103.5334544  92.8784292  57.8263404 103.8071202  91.8234344  57.8466919
 103.4893043  93.1759504  56.7778492 102.2125770  93.1081596  58.5079795
 101.5646145  92.2347021  58.4338343 101.6717039  93.9447731  58.0665498
 102.6010219  93.3866746  59.9193639 102.0117462  94.1936159  60.3544374
 102.2376487  92.2604610  60.8862909 102.8900110  91.2039428  60.7925215
 101.1236620  92.3782800  61.6496004 100.3714856  93.0434078  61.4676096
 100.9139132  91.5205713  62.8402721 101.9279079  91.3086733  63.1820250
 100.1687984  92.2254128  63.9741730 100.7010755  91.6718048  64.7489299
 100.3713893  93.7106940  64.1008257  99.7886736  94.0868343  64.9416669
 101.4282356  93.9204241  64.2678202 100.0439355  94.2019194  63.1841400
  98.6922005  91.9906947  64.1873682  98.3485884  92.5786862  65.0375674
  98.1442743  92.2902352  63.2941301  98.5167148  90.9322458  64.3834468
 100.2387549  90.1678832  62.5267768  99.2006383  90.0799642  61.8876538
 100.9499390  89.0485403  62.7941971 101.8882546  89.0840981  63.1937975
 100.4884589  87.6903612  62.5556184 100.0102233  87.6387602  61.5783339
 101.7081305  86.7887986  62.6076946 102.1438529  86.8584302  63.6045629
 101.3777368  85.7579700  62.4753564 102.7866722  87.0706140  61.6018114
 102.7442777  86.4651197  60.5005474 103.7624175  87.7976146  61.8922477
  99.4063277  87.2434692  63.5061407  98.6034508  86.4228862  63.0847049
  99.4059765  87.8240530  64.7295410 100.0343453  88.6047699  64.9222115
  98.5842569  87.4967337  65.9391024  97.7117099  86.9516808  65.5801745
  99.3749175  86.5836672  66.9412898 100.2445722  87.1487049  67.2762543
  98.5204791  86.2563407  68.2059555  99.0955074  85.6223652  68.8799433
  98.2566806  87.1834480  68.7153978  97.6115716  85.7362701  67.9056347
  99.9250693  85.3083231  66.2614365 100.4636144  84.7079091  66.9946494
  99.0973962  84.7267298  65.8555604 100.6011414  85.5895385  65.4543166
  98.0940465  88.7800936  66.6749089  98.8831455  89.6624908  66.9393633
  96.8065024  88.7031492  67.0476508  96.2067061  87.9544568  66.7024711
  96.0690957  89.6120728  67.9535054  96.7472955  90.3371484  68.4042319
  95.0785722  90.5760888  67.2464875  95.6611846  91.4059550  66.8448174
  94.6548899  90.0424402  66.3958803  93.9185176  91.1734222  68.0316307
  93.4861299  90.3021746  68.5230009  94.3683997  92.2274946  69.1013121
  93.4931626  92.6118823  69.6239958  95.0398643  91.7543203  69.8178087
  94.8863308  93.0484955  68.6059952  92.8702828  91.8395324  67.1639655
  92.0771030  92.2406636  67.7941167  93.3284148  92.6504250  66.5980802
  92.4498930  91.1074948  66.4742588  95.4555680  88.7152562  69.0487509
  94.6469265  87.7987247  68.7202971  95.7296838  89.0109901  70.3100641
  96.4900803  89.5973478  70.6542542  94.8067725  88.4073425  71.3339808
  94.0809577  87.7167356  70.9050192  95.6585009  87.6232983  72.3176755
  96.3998634  88.3771821  72.5848739  94.9802669  87.2064807  73.5974859
  95.6838688  86.6543903  74.2200866  94.6391559  88.0922882  74.1341882
  94.1258584  86.5704420  73.3660946  96.3988220  86.3898234  71.6978609
  96.9827774  85.8903362  72.4694098  95.6661439  85.6932874  71.2883606
  97.0627852  86.7268397  70.9017240  93.9918471  89.6044864  72.0177974
  94.5861389  90.5336756  72.5843605  92.6329708  89.5728356  71.9644099
  92.1558198  88.8387586  71.4406400  91.7083383  90.4565685  72.5598359
  92.0943364  91.4734451  72.6234172  90.4309134  90.4431190  71.6873316
  90.0711127  89.4207151  71.5859329  89.6449009  91.0094645  72.1871606
  90.6734277  91.0223909  70.3280171  91.0056656  92.1744957  70.2237170
  90.5105054  90.2874488  69.2652540  90.6648237  90.6873201  68.3401352
  90.2298476  89.3119393  69.3586637  91.4120211  89.9581235  73.9708925
  90.5005171  89.2759015  74.2625558  92.2876427  90.2413324  74.9363377
  93.1485126  90.7463649  74.7287340  92.1877027  89.9070071  76.3685065
  91.7053475  88.9421030  76.5222709  93.6345135  89.8650108  76.8905608
  94.1003570  88.9293690  76.5801335  94.2048145  90.6724680  76.4318358
  93.7233286  89.9895989  78.4182230  93.3596361  89.1213654  79.2341527
  94.1899382  91.1173771  78.9032467  94.2428101  91.2552431  79.9125482
  94.4989815  91.8557811  78.2704065  91.2574498  90.8988586  77.1528446
  90.5911949  90.3891054  78.0552487  91.2754527  92.1846570  76.8794398
  91.7447570  92.5669786  76.0581568  90.6108230  93.2439261  77.7384784
  91.0360401  93.2357900  78.7416570  90.8998690  94.6479719  77.1345373
  90.4238407  95.4129007  77.7481268  91.9759879  94.8187336  77.1116792
  90.5019384  94.6963836  76.1213425  89.1846112  92.9538942  77.9398990
  88.4996226  92.6001771  77.0104902  88.7011910  93.1815733  79.1640270
  89.2895796  93.4566452  79.9508302  87.2972795  93.0667456  79.5056160
  86.6944084  93.5817852  78.7587514  86.9996572  92.0181062  79.4878806
  87.0349877  93.6265119  80.8155884  88.0650632  94.0315238  81.4783423
  85.8039838  93.5863679  81.2857671  85.0566990  93.1677101  80.7326133
  85.2932184  94.0859195  82.5765547  85.9955444  93.7400927  83.3338948
  85.1728802  95.5773609  82.4419798  86.0715193  95.9533436  81.9524353
  84.3349803  95.7974819  81.7798646  84.9773809  96.3395336  83.7320410
  84.0115625  96.0585270  84.1519115  85.7391152  96.0148629  84.4404722
  85.0294587  97.8306439  83.6346360  85.2147510  98.2394940  84.6283952
  85.8784888  98.1099579  83.0112031  83.8161843  98.4523884  83.0880309
  83.8710254  98.7703239  82.1204409  82.6763667  98.6461384  83.6950257
  82.2692641  98.0783324  84.8479493  82.8795173  97.4218384  85.3366586
  81.3516681  98.3042398  85.2321854  81.8456966  99.5408993  83.2254792
  82.0922460 100.0781425  82.3954465  80.9518549  99.7000622  83.6914826
  83.9515149  93.5639358  83.0163839  83.0093878  93.6023131  82.2303860
  83.6799953  93.3056535  84.3443084  84.6418943  93.2911070  85.4150767
  84.6842986  94.2483001  85.9348951  85.6476480  93.0803174  85.0520460
  84.1376055  92.2089652  86.2956355  84.4572653  92.3617865  87.3266061
  84.5242201  91.2380881  85.9829123  82.6397850  92.2557357  86.1826609
  82.2078947  92.8762387  86.9669286  82.2088368  91.2598813  86.2892194
  82.3361390  92.8522226  84.7576071  81.8851861  92.1729249  84.0335725
  81.3104536  94.0296130  84.9084359  81.6851626  95.1797187  85.0652511
  80.0168910  93.7092423  84.9780319  79.6784441  92.7798519  84.7271592
  78.9757721  94.5713387  85.3911593  79.2446107  95.0523127  86.3306586
  78.8397077  95.3636870  84.6558053  77.6739209  93.7986275  85.5622460
  77.4530996  92.9817087  84.6875268  76.8882116  94.0946661  86.5622171
  77.0765358  94.8600125  87.2095198  75.6483242  93.3603939  86.8640857
  75.0404238  93.3041765  85.9607791  75.9010411  92.3372716  87.1417274
  74.7932041  94.0073872  88.0171023  75.0152426  95.1255373  88.4918162
  73.8571159  93.2357755  88.5480753  73.7554221  92.2653485  88.2520148
  72.8769107  93.5866525  89.5669694  73.2819494  93.3648896  90.5544190
  72.6844125  94.6584258  89.5352906  71.5924594  92.8405775  89.3717055
  71.4487446  92.1214857  88.3985461  70.4809202  93.2480192  90.0614843
  70.5584173  93.7838711  90.9261246  69.0490684  92.9904931  89.6842698
  68.8513443  91.9217696  89.6059293  68.1421522  93.5468219  90.7781922
  67.1008480  93.3654677  90.5148481  68.3686553  93.0543655  91.7243133
  68.3095391  94.6182448  90.8793880  68.7644046  93.5949416  88.3077988
  68.7655129  94.8055673  88.1717098  68.4772890  92.7869635  87.2812405
  68.3453907  91.7795624  87.3614387  68.3292368  93.3202495  85.9229939
  69.2461819  93.8431850  85.6511092  68.1352685  92.1394877  84.9492081
  67.1780448  91.6940954  85.2223938  68.1333223  92.5164316  83.4650600
  67.9903141  91.6196982  82.8626674  67.3221353  93.2181676  83.2680162
  69.0840612  92.9807773  83.2057927  69.3070955  91.3169927  85.0495046
  69.2225453  90.5502005  84.4444733  67.2981041  94.4204695  85.7945021
  67.5360421  95.3968075  85.0823619  66.1422214  94.3061783  86.5063375
  66.0036192  93.5687770  87.1978958  64.9691402  95.1964089  86.3845627
  64.5960663  95.3231400  85.3683343  63.9038803  94.5392331  87.1864307
  62.9954805  95.1404613  87.1485687  63.7000674  93.5487666  86.7809896
  64.2323339  94.4456799  88.2219011  65.3497561  96.6587310  86.7778837
  64.8116495  97.6378580  86.2307551  66.3971370  96.7960678  87.5985254
  66.9163974  95.9745460  87.9086762  66.9670347  98.0230005  88.1692984
  66.2505517  98.8452410  88.1676920  67.3514173  97.6400096  89.6756911
  68.2078054  96.9665279  89.6642053  67.6629105  98.5426536  90.2035460
  66.2109295  96.9821297  90.4449053  66.0315761  95.9976401  90.0131201
  66.5397132  96.8236214  91.4727781  64.8669947  97.7479406  90.4792707
  64.7596020  98.9643572  90.3529274  63.8839872  97.0764014  90.7459918
  68.1035486  98.6541284  87.3127369  68.6159779  99.6912947  87.7038934
  68.5533129  98.0468425  86.1818342  67.9845508  97.4388519  85.5934142
  69.9134475  98.2307278  85.7240141  70.6369823  98.5651238  86.4664875
  70.3170129  96.7586352  85.2011083  70.1185953  96.0443758  85.9996832
  69.6623546  96.4977543  84.3692059  71.7549166  96.5870315  84.7503288
  72.2919923  97.4197683  85.2043831  72.2816522  95.3102322  85.2301456
  73.3143991  95.1954011  84.9011933  72.2431504  95.2871931  86.3191363
  71.6799154  94.4948340  84.8284011  72.0100193  96.7520374  83.2722744
  73.0699321  96.6068755  83.0671893  71.4286096  96.0137392  82.7184662
  71.7137686  97.7542485  82.9623754  69.9315517  99.3375810  84.6758251
  69.3319737  99.2687619  83.5898688  70.7707902 100.3871443  84.9095141
  71.3251575 100.4442252  85.7627062  71.0019031 101.5561312  84.0086604
  70.0300588 102.0238587  83.8551855  71.9894590 102.4834289  84.6827119
  72.1743267 103.3458755  84.0427401  71.5801284 102.8198566  85.6351350
  72.9254920 101.9531683  84.8573803  71.5081382 101.2027523  82.5647780
  72.4384869 100.4326198  82.4015838  71.0547141 101.9966579  81.5668569
  70.2707277 102.6416838  81.6673499  71.6728036 101.9934150  80.2165285
  71.5073717 101.0126902  79.7692185  71.0546523 103.1023269  79.4310878
  71.2572983 104.0409116  79.9465103  71.5539917 103.1557060  78.4637612
  69.4943043 102.9991718  79.1798865  68.7818217 102.2606506  79.9042621
  69.0946593 103.7244912  78.2515624  73.1632968 102.2512007  80.2700238
  73.8731170 101.4825281  79.6350265  73.6801539 103.1989204  81.0526783
  73.1027660 103.8345167  81.6034002  75.0793422 103.4310242  81.2067363
  75.4262882 103.5814753  80.1852320  75.3048350 104.6314691  82.1416791
  74.7358369 104.4759550  83.0583587  76.3585964 104.6668687  82.4223457
  74.8970334 106.0231103  81.5183561  75.1627709 106.8071742  82.2253818
  75.4957561 106.1850611  80.6217765  73.4263812 106.1844838  81.1498975
  72.5931467 105.5823056  81.9025672  73.0773611 106.7196451  80.0575032
  75.9064509 102.2636427  81.8226331  77.0698865 102.0694494  81.3429920
  75.3166327 101.4329754  82.6838719  74.3999892 101.5773312  83.1081881
  75.9971307 100.2251819  83.0679321  77.0525756 100.3877408  83.2859356
  75.2965993  99.7308261  84.3549998  75.3995144 100.4945449  85.1260952
  74.2306727  99.6211989  84.1541534  75.8404375  98.3934868  84.9019463
  75.6650208  97.6425940  84.1309767  77.3278705  98.2401981  85.0951392
  77.5434713  97.2459217  85.4844023  77.8342987  98.3726889  84.1377664
  77.6826456  98.9911023  85.7995691  75.0622390  98.1573042  86.2659713
  75.3944529  97.2226515  86.7179671  75.2656021  98.9829103  86.9486520
  73.9913576  98.1041371  86.0699936  76.0344640  99.1965257  81.8941252
  77.0831382  98.5851208  81.6431264  74.9584362  98.9972194  81.1837519
  74.0805461  99.4818112  81.3682211  74.8806075  98.0803950  80.0673243
  75.2085789  97.0803342  80.3471872  73.4300979  98.0099872  79.6130538
  72.8018634  97.8105338  80.4807091  73.1376448  98.9853237  79.2239062
  73.1511172  96.9792773  78.5749459  73.3566132  97.1840278  77.2214047
  73.7228593  98.0839711  76.7505982  73.0174431  96.0636390  76.6234627
  73.0704100  95.9584359  75.6105161  72.5952180  95.0596883  77.4234938
  72.1495420  93.7408538  77.3214809  72.1662563  93.2571699  76.3564828
  71.6945031  93.0442734  78.3965825  71.2418054  92.0785609  78.2292351
  71.7850025  93.5184494  79.7041822  71.5362611  92.9135623  80.5634466
  72.2356959  94.8760071  79.8149319  72.2659834  95.3269936  80.7965641
  72.6393848  95.6514681  78.7106577  75.7758488  98.5789963  78.9735388
  76.6973627  97.7899930  78.6077617  75.5724845  99.7976045  78.4562816
  74.8837454 100.4648880  78.8039153  76.3855710 100.2787135  77.2751142
  76.1809279  99.6240862  76.4273346  75.9693053 101.6586535  76.8934778
  75.9925226 102.2760965  77.7910669  76.7202517 102.0588937  76.2126391
  74.5358393 101.8415447  76.2077636  73.8886940 101.0553386  76.5957120
  74.0279715 103.2493406  76.5604814  73.0490401 103.4079305  76.1064841
  73.9459583 103.3455293  77.6426527  74.7280767 103.9937250  76.1810891
  74.5224710 101.6539757  74.7182485  73.5103317 101.7963110  74.3425456
  75.1874644 102.3832385  74.2537827  74.8608259 100.6475021  74.4742630
  77.8873973 100.1661835  77.5299396  78.5461308  99.6850842  76.6304906
  78.5040036 100.6331092  78.5878035  78.0362304 101.0094410  79.4131789
  79.9678518 100.6394889  78.6471316  80.4375817 101.0587327  77.7567287
  80.2851017 101.4565560  79.8819862  79.8790325 102.4640406  79.7894189
  79.8284318 101.0084530  80.7646057  81.7703349 101.4999591  80.0254449
  82.3663825 102.3390534  79.2798571  82.4091794 100.8683173  80.9127190
  80.4726044  99.2259806  78.7744312  81.5289096  99.0056994  78.1793844
  79.9137307  98.3581678  79.5717040  79.2040083  98.6463622  80.2441534
  80.1803530  96.9021151  79.6501577  81.1724860  96.7946718  80.0892979
  79.2318039  96.2062578  80.5461444  78.2707943  96.4514818  80.0936714
  79.2828514  94.6933625  80.5813034  78.5337842  94.3204992  81.2789045
  79.0797197  94.2995486  79.5856282  80.2723136  94.3708091  80.9041746
  79.3508503  96.7149565  81.9643029  78.6415780  96.1863756  82.6017259
  80.3632808  96.5431821  82.3296494  79.1335609  97.7824887  81.9882066
  80.2258271  96.2491047  78.2712315  81.1757365  95.4873728  77.9208480
  79.2726836  96.6145786  77.4292651  78.5034246  97.2268068  77.6999738
  79.2087823  96.1811256  75.9952605  79.4094132  95.1087463  76.0143103
  77.8295367  96.5123242  75.4038597  77.6624168  97.5817009  75.5367112
  77.6544920  96.3666094  73.9015773  76.6338686  96.6331617  73.6266523
  78.3531046  97.0276934  73.3886304  77.8515366  95.3349291  73.6105598
  76.8461295  95.6116917  76.1583155  75.8362606  95.7895377  75.7917142
  77.1127773  94.5668475  75.9958946  76.8908762  95.8364671  77.2248860
  80.2569725  96.8644105  75.0864442  80.7905219  96.2388258  74.2197351
  80.5124512  98.1408102  75.3288397  79.9600447  98.6774980  75.9970779
  81.5744903  98.9489065  74.7079320  81.3714363  98.9411183  73.6365332
  81.5543058 100.3703201  75.2207544  80.5236051 100.7206234  75.2731156
  81.9500625 100.3934139  76.2360068  82.3724186 101.3255554  74.3356951
  82.8186267 102.0851124  74.9769653  83.1917152 100.7599841  73.8932122
  81.6092756 102.0481589  73.1901249  80.5813396 101.5310361  72.7184667
  82.1199661 103.0804938  72.7223666  82.9747366  98.3568706  74.9503630
  83.8127181  98.3296586  74.0524746  83.1849562  97.7146599  76.0806104
  82.4172229  97.6119469  76.7442794  84.3947536  97.0696602  76.6127896
  85.1807581  97.6507674  76.1303445  84.5162961  97.1405313  78.1386083
  83.7667052  96.3950916  78.4047043  85.9667436  96.8619446  78.6302530
  86.0002668  96.9236715  79.7169783  86.2727664  95.8648343  78.3129738
  86.6449502  97.6012849  78.2032685  84.2174822  98.3897104  78.7865449
  83.2893873  98.6421132  78.5985698  84.5307478  95.5955013  76.2580811
  85.4368064  95.2934182  75.4888838  83.6521277  94.7108200  76.7633116
  82.8898048  94.9455994  77.3998581  83.7499846  93.3182544  76.4123557
  84.7999643  93.0567947  76.5447244  82.8119946  92.5226025  77.3204062
  81.7992289  92.9062701  77.1930727  82.8029698  91.4845313  76.9866268
  83.1587308  92.5522567  78.8028662  84.1432386  91.9574675  79.2567607
  82.4080353  93.3118259  79.5351071  82.6185000  93.4359845  80.5248481
  81.6045145  93.7856731  79.1212964  83.4198432  92.9780614  74.9626108
  84.0394235  92.0165605  74.5157492  82.5062853  93.6385674  74.2949373
  82.0257149  94.4623762  74.6581800  82.0823855  93.2453309  72.9302850
  82.5679345  92.2880626  72.7395322  80.5144178  93.0820298  72.8458812
  80.2309635  92.1737499  73.3760258  80.0499351  93.9166777  73.3709160
  79.9411022  93.0181585  71.4310453  80.3757362  93.7745003  70.7779760
  80.2106809  91.6363853  70.8947244  79.8128792  91.5541355  69.8831317
  81.2855183  91.4556226  70.8777744  79.7289169  90.8960102  71.5336220
  78.3823590  93.2081806  71.5616942  77.9271845  93.1691650  70.5728428
  77.9693528  92.4129366  72.1830482  78.1716265  94.1733049  72.0215309
  82.5401648  94.2219633  71.8530904  83.2538907  93.8402408  70.9490498
  82.0695057  95.5178876  71.8050162  81.5093375  95.9504097  72.5391348
  82.3546711  96.3934614  70.6515222  82.0903751  95.8508461  69.7434032
  81.5137713  97.6871237  70.8575695  81.7788862  98.0650216  71.8453849
  81.8182352  98.7255479  69.7950772  81.2136407  99.6148213  69.9708675
  82.8754143  98.9916228  69.8385114  81.5872169  98.3176059  68.8103900
  80.1140768  97.4111807  70.7796420  79.6093371  98.2400116  70.9146313
  83.8392166  96.7587943  70.4697214  84.2463990  96.9681486  69.3350007
  84.6453570  96.7566393  71.5430825  84.2428112  96.7078315  72.4790866
  86.1002765  96.8146703  71.6117608  86.4200470  97.7301171  71.1139235
  86.3807747  96.9078737  72.6616274  86.8926468  95.6611323  71.0187781
  87.8269236  95.9280886  70.3637337  86.4785037  94.4078462  71.1668034
  85.7745639  94.1476109  71.8583671  86.9583090  93.2560043  70.3814817
  88.0159138  93.1458298  70.6206944  86.3831135  91.8665405  70.7683014
  85.3224830  91.8893649  70.5210381  87.0146992  90.6627487  69.9721219
  86.5587970  89.7285401  70.3021106  86.8348219  90.7978534  68.9054655
  88.0882497  90.6280385  70.1571694  86.6377270  91.6362528  72.2585468
  86.2400554  90.6640494  72.5498627  87.7113654  91.6632290  72.4529640
  86.1456976  92.4181172  72.8377394  86.7518037  93.5585233  68.9109907
  87.7461821  93.5275376  68.1515320  85.5187068  93.8322026  68.4448140
  84.7057927  93.8355488  69.0608370  85.1670518  94.1496596  67.0682720
  85.4652802  93.2877518  66.4712135  83.6056055  94.3183629  66.9085518
  83.1557983  93.3347402  66.7752025  83.1976157  94.7330656  67.8312392
  83.1894858  95.2333975  65.7121965  83.2954389  94.7501910  64.4200512
  83.5345470  93.7095586  64.2600434  83.0891775  95.6213552  63.2772485
  83.1850948  95.2327988  62.2743602  82.7722277  96.9421058  63.4813748
  82.7101255  97.6261379  62.6478465  82.5286545  97.3900689  64.8002149
  82.1759186  98.3969643  64.9642879  82.7366405  96.5505443  65.8892407
  82.5460754  96.9176260  66.8866864  85.9792826  95.3067728  66.4475111
  86.5299235  95.0389028  65.4386855  86.0726825  96.5160923  67.0744592
  85.5864002  96.7161349  67.9486356  86.8750951  97.6697239  66.5793824
  86.5658646  97.9467467  65.5719545  86.6107806  98.8322898  67.5385135
  86.7724088  98.4703361  68.5533099  87.3616314  99.5983719  67.3485706
  85.2382953  99.5024332  67.4939954  85.0836107  99.9329362  66.5046902
  84.4676741  98.7447410  67.6363595  85.0617032 100.5831352  68.5325499
  84.9699345 100.1271415  69.5194087  85.9510190 101.2133281  68.5558829
  83.8746942 101.4172090  68.2636342  83.6082195 101.5473338  67.2877803
  83.1111398 102.0225201  69.1962799  83.3167549 101.8432592  70.5202081
  84.0688810 101.2333088  70.8423647  82.7195562 102.3171371  71.1971390
  82.1770151 102.8881627  68.8289013  82.0365138 103.0958571  67.8400219
  81.6005825 103.3462174  69.5338214  88.3245314  97.3481165  66.3993849
  88.9680760  97.6490145  65.4274483  88.9917242  96.6664122  67.3772356
  88.5397260  96.3598411  68.2393643  90.4527309  96.2869602  67.3067605
  91.0492067  97.1232253  66.9452259  90.9438407  95.9674447  68.7476307
  90.3245970  95.1282052  69.0650316  92.3906454  95.5894022  68.7745224
  92.6916608  95.3734371  69.8000188  92.5464560  94.7036264  68.1585563
  92.9895759  96.4120554  68.3856073  90.7470138  97.1300151  69.7297927
  91.1096355  96.8396430  70.7146777  91.3023155  97.9993664  69.3797467
  89.6873076  97.3780102  69.7921393  90.7399074  95.1852085  66.2247434
  91.5846943  95.3939756  65.3564960  90.0937877  94.0197041  66.2570184
  89.4920111  93.7377683  67.0306172  90.1821370  93.0054409  65.1637546
  91.2384824  92.7508657  65.0674903  89.2773036  91.7864197  65.5397929
  88.2441127  92.1282246  65.4766180  89.3979688  90.6215692  64.5369623
  88.7477147  89.8033260  64.8496183  89.1009582  90.9625179  63.5458176
  90.4298594  90.2725434  64.5075566  89.5088817  91.3767001  66.8416144
  88.9330687  91.8826140  67.4518344  89.6746956  93.5182534  63.8000114
  90.2679529  93.0940636  62.8127492  88.7097484  94.4393929  63.7386509
  88.1115451  94.6699015  64.5317686  88.3984853  95.2399739  62.4966178
  88.1008145  94.5693013  61.6897087  87.2660447  96.2007922  62.8447734
  86.3933590  95.6429361  63.1862690  87.5680065  96.8522363  63.6654248
  86.8891916  97.0784319  61.5572000  87.7914412  97.5731877  61.1978627
  86.5570571  96.4056118  60.7651786  85.8182533  98.1295276  61.7791754
  84.8374848  97.6581339  61.7063531  85.9095604  98.5206448  62.7917318
  85.8823811  99.2680164  60.8106546  86.7975385  99.8413645  60.9583534
  85.9003874  98.8959932  59.7860978  84.7260510 100.1030821  61.0227677
  84.7495036 100.9040325  60.3582112  83.8623799  99.5466742  60.8637030
  84.7309849 100.4626614  61.9980812  89.6439806  96.0134640  61.9847432
  89.9648469  95.7821528  60.8176421  90.2384390  96.8275753  62.8220406
  89.9677076  96.8788762  63.8038398  91.3513011  97.7630374  62.4884201
  91.1492992  98.2701437  61.5460510  91.4180430  98.9149348  63.5027312
  90.4146828  99.3120164  63.6603268  91.7625293  98.5300956  64.4621002
  92.3563624 100.0648613  63.0472096  92.6982794 100.5794091  63.9445029
  93.2327656  99.6067548  62.5885976  91.8597295 101.0937775  62.1132025
  90.7049665 101.3661353  61.9511574  92.6791589 101.6846968  61.3328623
  93.6785700 101.5036556  61.4116244  92.3327000 102.3378711  60.6302312
  92.6513297  97.0151065  62.1712199  93.3516477  97.3693506  61.2385893
  92.9338013  95.9304625  62.9124204  92.4738805  95.7670677  63.8080274
  93.8706140  94.8803922  62.5913528  94.8457332  95.3664275  62.6135125
  94.0371704  93.7647380  63.6559432  93.0548829  93.4257640  63.9840557
  94.7605073  92.4617726  63.1625035  94.8248250  91.7486680  63.9842048
  94.1951492  92.0211822  62.3414624  95.7647966  92.7108525  62.8196957
  94.9377032  94.4328438  64.7199979  95.1260717  93.7295736  65.5317154
  95.8849900  94.7238921  64.2654612  94.4388607  95.3179497  65.1154087
  93.6458663  94.3505268  61.1968847  94.6076364  94.3784190  60.3951520
  92.4916876  93.8094027  60.8845304  91.7277753  93.6388018  61.5383188
  92.2353472  93.3931718  59.4661646  93.0538054  92.7010213  59.2677944
  90.8829269  92.5404480  59.2233796  90.0343427  93.1725467  59.4856811
  90.8046843  92.3269339  58.1572653  90.7372334  91.1889281  59.9987533
  90.9027823  91.3966574  61.0573095  89.3437764  90.5890211  59.9080823
  89.3126860  89.6535340  60.4679128  88.6196988  91.2866199  60.3278698
  89.0983687  90.3951210  58.8633949  91.7727044  90.2110369  59.4800151
  91.6790587  89.2652372  60.0152594  91.6129054  90.0431946  58.4158045
  92.7699660  90.6195125  59.6382968  92.3388093  94.5736344  58.4534960
  92.7632597  94.3984499  57.3271274  91.8092900  95.7371021  58.7584653
  91.4215753  95.9692778  59.6737498  91.7358219  96.8258807  57.7634254
  91.4656486  96.5047793  56.7579870  90.6326493  97.7767528  58.3622790
  89.6774408  97.2507759  58.3548581  90.8758871  97.9800800  59.4051167
  90.4619578  99.1258845  57.6204286  90.0009919  99.8543565  58.2868009
  91.4412033  99.5194035  57.3468102  89.6241970  98.9648188  56.3956504
  89.8652536  98.0401388  55.8706545  88.5644548  98.9226982  56.6440396
  89.9487853 100.2109025  55.5207282  89.2965684 101.0365245  55.8053376
  90.9728649 100.5340348  55.7105109  89.7764510  99.9133247  54.0446614
  90.0009710 100.7650862  53.4913125  90.4173970  99.1422563  53.7691006
  88.7930753  99.6294438  53.8601243  93.1146041  97.4739924  57.5266305
  93.3813522  97.8897658  56.3819948  94.0125213  97.6409321  58.5296708
  93.8780180  97.2635898  59.4679733  95.2778737  98.3882303  58.3643300
  95.6077089  98.2347865  57.3364921  94.9441869  99.8139133  58.7168682
  95.8362577 100.4318068  58.6169813  94.1691417 100.1834607  58.0430042
  94.5831753  99.8597463  59.7437294  96.5104735  97.9061167  59.1430638
  97.6089417  98.4359867  59.0601161  96.3442848  96.8417823  59.9631977
  95.4222376  96.4365650  60.1176670  97.3629844  96.1476489  60.7043111
  98.1216930  96.8670336  61.0121288  96.9173025  95.7439304  61.6137312
  98.0770525  94.9586241  59.9136633  98.6268773  94.0101643  60.5422487
  97.9219201  94.9695364  58.6002339  97.2327516  95.5709070  58.1475218
  98.6797632  94.1604605  57.6310879  98.5153335  94.5829803  56.6406411
  99.7400387  94.2772132  57.8548753  98.3782474  92.6686883  57.5603702
  98.8968031  92.1179555  56.6450979  97.5272931  92.1160150  58.3633914
  96.9766213  92.6864728  59.0049165  97.1900460  90.6366821  58.5142172
  98.0396686  89.9557940  58.5702324  96.4647857  90.4533197  59.8593587
  97.1193287  90.7460153  60.6799998  95.5889754  91.1007408  59.9035342
  96.0376213  88.9659609  60.0244841  95.5504457  88.6468503  59.1021061
  96.9384336  88.3618451  60.1332974  94.9453287  88.5904614  61.3929417
  96.0278089  88.9662118  62.7765718  95.4981336  88.7850956  63.7118055
  96.9105883  88.3296737  62.7299483  96.3306584  90.0120796  62.7270168
  96.4176793  90.2709244  57.2621117  96.5722606  89.1727894  56.7541273
  95.3626102  91.0347085  56.8770054  95.0718132  91.8720813  57.3824735
  94.5570947  90.7520290  55.7368694  94.4960150  89.6649490  55.7171576
  93.1030660  91.3717587  55.9035625  92.7707572  91.2639382  56.9364854
  93.1285696  92.4395493  55.6855954  92.0705438  90.6378415  54.9162715
  92.5164727  90.4876228  53.9330301  91.6805758  89.2939723  55.4738713
  90.9797116  88.8070447  54.7951255  92.5698100  88.6737498  55.5839198
  91.2094637  89.4266773  56.4476746  90.8630444  91.4966883  54.8592766
  90.1239991  91.0436309  54.1995312  90.4416325  91.5995341  55.8593919
  91.1356364  92.4812044  54.4773988  95.1599259  91.0932595  54.3749127
  95.0049092  90.4391344  53.3487572  96.0057068  92.1572216  54.4310324
  96.0795930  92.7510006  55.2577858  96.9024695  92.5827059  53.3380137
  96.3243706  92.6430454  52.4163945  97.4575686  94.0064499  53.5733178
  96.6978746  94.6334223  54.0376967  98.3030403  93.9700103  54.2598422
  97.8897739  94.6062605  52.2415799  98.4652466  95.5145429  52.4247089
  98.5522437  93.9074971  51.7286467  96.7409615  94.9222991  51.3658524
  97.1836200  95.3306594  50.2360342  95.5728570  94.9972063  51.8014930
  97.9879182  91.5480706  53.1153283  98.3232379  91.3505834  52.0122900
  98.5567455  90.8713183  54.1554181  98.3743835  91.1119926  55.1293719
  99.4718152  89.7495599  54.0097104 100.2521442  89.9064832  53.2658753
 100.3672709  89.5444202  55.2180305 100.9647913  90.4399908  55.3894413
  99.7553483  89.3945421  56.1078267 101.2523833  88.3851011  55.0230811
 100.6664306  87.5057327  54.7552458 101.9397981  88.5733499  54.1981124
 102.0509408  88.1176459  56.3345541 102.6576217  87.2235426  56.1922499
 102.7393254  88.9481407  56.4937243 101.2533791  87.9446092  57.5414210
 100.6287961  87.1374973  57.5395645 101.2195433  88.6715501  58.6228446
 100.1919387  88.6242428  59.3444719  99.4094135  88.0267242  59.0780234
 100.1408036  89.1821236  60.1965629 102.2267680  89.4114842  58.9325363
 103.0505904  89.4288013  58.3311773 102.2003211  89.9790813  59.7792346
  98.5896288  88.5721718  53.5193245  98.9807937  87.8956530  52.5984454
  97.4440326  88.3815083  54.1623453  97.1604682  88.9363572  54.9699789
  96.4836406  87.3730127  53.7891992  95.4925955  87.8193527  53.7249482
  96.7250455  86.9886405  52.7975296  96.4632400  86.2590072  54.7598410
  95.6578698  85.3113872  54.5577984  97.2896406  86.3469595  55.7869721
  97.8271980  87.1963421  55.9663271  97.5550193  85.3181564  56.7706425
  96.6970719  84.6464640  56.7276929  98.8424413  84.5740400  56.4222569
  98.8618589  83.7417692  57.1255842  98.8954880  84.0659637  54.9567640
  99.8386423  83.5483148  54.7862162  98.0672786  83.3789721  54.7809552
  98.8163183  84.9125184  54.2746890  99.9826610  85.4515935  56.5193593
 100.7968664  84.9558417  56.2943351  97.6297951  85.8257340  58.2101516
  98.1374022  86.9776702  58.3339253  97.1825607  84.9736029  59.2131761
  96.8264822  84.0321806  59.0497926  97.1948548  85.3966204  60.6491298
  98.2243204  85.4429412  61.0047660  96.7838285  86.4023332  60.7339133
  96.3894775  84.4374971  61.5437648  95.6220924  83.5580155  61.1751711
  96.4150464  84.6459838  62.8844592  97.0600390  85.3160575  63.3025043
  95.5900512  84.0003504  63.8811981  94.8138027  83.4976483  63.3045570
  96.3733456  82.9264122  64.7187311  97.1114351  83.4410015  65.3347625
  95.6718771  82.4431501  65.4001008  97.1156430  81.8003998  63.8841680
  97.6063302  82.2021024  62.9970964  97.8819289  81.2923084  64.4698796
  95.9642835  80.8830273  63.5334058  95.5403019  80.4408924  64.4351266
  95.1654347  81.4427033  63.0471411  96.4769797  79.8367713  62.6399602
  96.5966835  78.9286441  63.0877302  96.8137161  79.8563006  61.3562265
  96.4494375  80.8574678  60.5796529  95.9030195  81.6278942  60.9637864
  96.7138347  80.8609928  59.5943901  97.5517789  78.8902068  60.9496986
  97.8464897  78.1635467  61.6023399  97.8460323  78.8474561  59.9736098
  94.9268754  84.9921449  64.8422811  95.6944595  85.8233978  65.3221940
  93.6914899  84.7781171  65.1817876  93.1487635  83.9818137  64.8470593
  92.9287876  85.6802365  66.1058859  93.6708020  86.2667803  66.6477476
  92.0370587  86.7277765  65.2994026  91.4359414  85.9939976  64.7630925
  91.1324588  87.5583852  66.1233598  90.5728551  88.2354441  65.4789337
  90.4391965  86.9152584  66.6647832  91.7206447  88.1374201  66.8360588
  92.6634006  87.5424595  64.1365340  93.0763668  88.4692759  64.5366356
  93.4945616  86.9771445  63.7171199  91.6621716  87.8858427  63.0010616
  92.1726970  88.4553520  62.2252929  91.2667607  86.9651308  62.5730934
  90.8418957  88.4790743  63.4056375  92.1863416  84.9496611  67.2091917
  91.4084288  84.0267470  66.9819159  92.4808699  85.3259494  68.5002928
  93.1002095  86.1133797  68.6950616  92.0008426  84.7151681  69.6932802
  91.2208278  84.0308194  69.3608754  93.0499386  83.8007890  70.4396738
  93.6497220  84.4699373  71.0574094  92.2537238  82.7244619  71.2592866
  92.9547053  82.0765581  71.7858980  91.6061257  83.2219124  71.9808630
  91.6472961  82.1258783  70.5797249  93.9877453  83.0927023  69.5686670
  94.6660039  82.4924601  70.1767035  93.4350679  82.4412358  68.8911789
  94.5633306  83.8147304  68.9894848  91.3796925  85.7359039  70.6363290
  92.0902547  86.5452446  71.3217641  90.0881732  85.6197040  70.8444860
  89.5027814  84.9258689  70.3781487  89.3699773  86.4772606  71.7633556
  89.8403397  87.4498821  71.8997801  87.9784923  86.6801173  71.1858308
  87.4126178  85.7499223  71.2246787  87.4264529  87.4133446  71.7729757
  88.1247848  87.1645015  69.7136771  88.8510220  88.1225253  69.5128466
  87.5794825  86.5538181  68.6915264  87.7646672  86.8811570  67.7438393
  86.9695138  85.7510132  68.8431458  89.3303293  85.7610256  73.1370707
  88.8917000  84.5902761  73.1587073  89.5943343  86.4085001  74.2674632
  89.8179898  87.4023443  74.3257129  89.5770492  85.7009415  75.5542840
  89.8298809  84.6499214  75.4198449  90.6194841  86.2766643  76.5470774
  90.4069969  87.3434014  76.6056265  90.4315249  85.6050341  77.9533993
  91.1641910  86.0093398  78.6511259  89.4275839  85.8100955  78.3234941
  90.5717610  84.5277406  77.8636359  92.0806471  86.2601605  76.0885512
  92.1894974  86.9732198  75.2710751  92.7003086  86.6192714  76.9107021
  92.6382624  84.9094301  75.6233936  93.6796296  85.0301401  75.3256680
  92.5747941  84.1897780  76.4394503  92.0581085  84.5482534  74.7762650
  88.1720078  85.9049066  76.1044104  87.7100179  86.9684069  76.5775472
  87.2370662  84.9524295  75.9036482  87.4836982  84.0440045  75.5117188
  85.7873435  85.0506545  76.1975938  85.5064561  86.0785632  75.9692828
  84.9630393  84.0892379  75.2900605  83.9029692  84.1826565  75.5289630
  85.1245707  84.3493329  74.2436628  85.2844344  83.0624103  75.4628473
  85.4340195  84.8211396  77.7248433  85.9730733  85.4653989  78.6145871
  84.3109261  84.1330519  78.1012919  83.6615606  83.7357790  77.4211598
  83.9058663  83.8808228  79.4967026  84.8022050  83.8011119  80.1111635
  82.9936359  85.0352449  80.0309847  83.5073262  85.9857156  79.8928659
  82.0834770  85.0740305  79.4317590  82.6402244  84.8938135  81.3985147
  82.7099814  85.7644913  81.8448421  83.0241452  82.5585193  79.5182037
  82.5796873  82.1326301  78.4102305  82.7058815  82.0254993  80.7171661
  83.2363688  82.2251212  81.5657976  81.6066751  81.1330949  80.9379480
  81.7793493  80.2462033  80.3294902  81.5009453  80.7363182  82.4673346
  80.5114651  80.2988517  82.6030477  82.4571425  79.6527539  82.8772802
  82.3256699  79.4341839  83.9373209  82.2607557  78.7526212  82.2953125
  83.4795498  79.9832874  82.7002014  81.5771557  81.8072253  83.2453705
  81.5064266  81.5344146  84.1836976  80.2717083  81.8303850  80.5514922
  79.4200118  81.2475721  79.8826781  80.1857867  83.0828272  80.8273815
  80.8502898  83.5001351  81.4799555  79.2100369  84.1301267  80.3263724
  78.2144155  83.8748167  80.6878094  79.4748417  85.0889309  80.7724518
  79.1446658  84.3051719  78.7877890  78.3071401  85.0720729  78.2617637
  79.9065412  83.4746370  78.0218898  80.6528289  82.8767456  78.3761321
  79.6789938  83.3950269  76.5721014  79.2814117  84.3438914  76.2108304
  80.6273504  83.2318122  76.0615030  78.7120718  82.2703730  76.2260587
  78.2964706  82.2353147  75.0574178  78.3723863  81.3392458  77.1787658
  78.6473115  81.4192583  78.1582126  77.5775488  80.1265336  76.8870338
  76.9864275  80.2549498  75.9789419  78.5703382  78.9364830  76.6675641
  79.4487503  79.0764365  77.2969973  78.0970626  78.0070513  76.9828100
  79.0087462  78.8154111  75.1907886  78.1081242  78.8143629  74.5784741
  79.5662522  79.7164761  74.9365309  79.8684816  77.5933460  74.7647548
  79.3958987  76.6762733  75.1173071  79.9035070  77.5352007  73.6775003
  81.3133390  77.6780927  75.3246826  81.8347383  78.5327220  74.8939651
  81.2921431  77.8298581  76.4030475  82.0358409  76.4087467  74.9922088
  82.8132579  76.2649653  75.6683269  81.3758397  75.6082289  75.0503696
  82.4223521  76.4700222  74.0288104  76.5597232  79.8603446  78.0327002
  75.3974286  79.6209465  77.7890085  77.0802964  79.9016658  79.2355415
  78.0685153  79.7408188  79.4298108  76.2884802  80.1812334  80.4063353
  75.4177123  79.5296918  80.3319122  76.9669636  79.7908197  81.7456002
  77.8817775  80.3754387  81.8419391  76.3080115  80.0936099  82.5588414
  77.3432779  78.2363385  81.9614166  76.4589753  77.6978919  82.3013886
  77.6339891  77.8013183  81.0046421  78.4775458  78.0349470  82.9724863
  79.5662119  77.5503664  82.6565087  78.3552166  78.7115303  84.1173215
  77.4552150  79.1134990  84.3780632  79.1622559  78.8262584  84.7300335
  75.7918579  81.6664916  80.4156771  76.4275161  82.5301141  79.9102734
  74.6179673  81.9241571  81.0137367  73.8478162  81.2584752  81.0762892
  74.3554292  83.2276846  81.6376877  74.8338541  84.0193688  81.0609288
  73.2857369  83.4323675  81.6326524  74.8880130  83.2393865  83.0923016
  74.4658398  82.4736550  83.9429350  75.7772562  84.1527478  83.4241157
  76.2549501  84.7571287  82.7548368  76.1647388  84.3778700  84.8596930
  76.3534148  83.4593796  85.4148522  77.4642310  85.2446627  84.8497278
  77.2639459  86.1794027  84.3255876  77.9109416  85.6085732  86.2457593
  78.8168238  86.2124713  86.1924166  77.1240462  86.1790073  86.7420521
  78.1117502  84.6996873  86.8123882  78.5832351  84.4253901  84.1309911
  79.5040164  85.0074674  84.1100656  78.7566291  83.4932579  84.6702331
  78.2712232  84.2010018  83.1112306  74.9888015  85.1542831  85.4986885
  74.7518306  86.2402565  84.9309178  74.3060210  84.5994740  86.5103577
  74.5888161  83.7261790  86.9551404  73.0546534  85.1979190  87.1001328
  72.4216028  85.5569410  86.2898513  72.2152224  84.0840082  87.9102682
  72.0842873  83.2207697  87.2579023  72.9836763  83.6906320  89.1224051
  72.4248001  82.9379908  89.6784219  73.9477946  83.2799573  88.8237127
  73.1403742  84.5651450  89.7528128  70.7713592  84.5375775  88.2691679
  70.2647179  83.7410173  88.8125494  70.8150009  85.4309772  88.8916648
  70.2223674  84.7598926  87.3539275  73.4160092  86.4218205  88.0147039
  74.4987555  86.5484379  88.5137925  72.6651024  87.4384170  87.8097757
  71.9221598  87.2769620  87.1448505  72.8910409  88.8219146  88.2877289
  72.1239729  89.4640433  87.8540810  72.8346567  88.9559275  89.8467014
  73.5450941  88.1565449  90.0589329  73.1872568  89.8840693  90.2973418
  71.5644865  88.5967614  90.5485543  71.3906486  88.4199749  91.8988109
  70.0506789  88.4174401  92.1181390  69.6846336  88.3486198  93.1417970
  69.3933691  88.5062737  90.9551328  68.3946390  88.4576241  90.8159335
  70.3220233  88.6791058  89.9551131  69.9946054  88.8412673  88.9285780
  74.1487872  89.4744434  87.6937368  74.7431261  90.4156725  88.1967229
  74.5551217  89.0176227  86.4945475  74.1993276  88.1513525  86.0905084
  75.5227071  89.6818321  85.6468622  75.5937382  90.7400848  85.8988496
  76.8760817  89.0792207  85.8763240  77.6082641  89.5771496  85.2401599
  77.1589614  89.2066645  86.9222012  76.8466604  88.0173434  85.6343610
  75.0659389  89.6057322  84.1740850  75.6712430  89.0598659  83.2586191
  73.9143270  90.1749887  83.9201636  73.3915530  90.6773805  84.6383487
  73.2433555  90.1779635  82.6437615  73.3150396  89.1226454  82.3793336
  71.7746116  90.6324388  82.7602109  71.3110166  90.6193190  81.7742755
  71.2363319  89.9573416  83.4250657  71.7387296  91.6446534  83.1641032
  73.9226896  90.9090292  81.4450742  73.9664422  90.2449344  80.4106508
  74.5330877  92.0817384  81.6568507  74.6053991  92.9898000  82.8080744
  75.1013844  92.4995693  83.6456581  73.6029522  93.2563701  83.1417352
  75.3772170  94.2431060  82.3957260  76.3876249  94.2491425  82.8068237
  74.8878389  95.1531862  82.7424263  75.3863303  94.1492466  80.8508657
  76.3333089  94.5074362  80.4480200  74.6016318  94.7721300  80.4219909
  75.1704381  92.7030725  80.4941962  74.5283853  92.5879954  79.6212894
  76.5144523  92.0279676  80.1051445  76.8369617  92.0801775  78.9911387
  77.2580297  91.6364869  81.1274431  77.0030760  91.8230108  82.0976315
  78.5030823  90.9089954  80.9929581  79.2389568  91.4916409  80.4371399
  79.0574573  90.6155741  82.4190770  79.2564226  91.5493702  82.9468495
  78.3194108  90.0685995  83.0067837  80.3240143  89.8092699  82.2842479
  81.5041651  90.3888491  81.7765768  81.5058308  91.4311536  81.4918249
  82.7109627  89.6073534  81.6350136  83.6149003  90.0439670  81.2368738
  82.6688779  88.2823799  82.0235417  83.7875897  87.5222382  81.7767981
  84.0480879  87.0487152  82.5946427  81.5887860  87.7089026  82.6119839
  81.6614155  86.7339330  83.0705755  80.3435917  88.4334991  82.6102427
  79.4233497  87.9244335  82.8588303  78.2369894  89.5918518  80.2185614
  78.9492273  89.3214742  79.2668859  77.1759703  88.8485571  80.5597967
  76.5616786  89.0732138  81.3419636  76.7858228  87.6151914  79.8275508
  77.6516239  86.9632455  79.7147506  75.7520090  86.7801901  80.6269255
  74.7947428  87.3003957  80.6232455  75.5984484  85.8251831  80.1226798
  76.1632649  86.5262089  82.0353981  76.0389865  87.3412709  82.5648409
  76.3023811  87.9979887  78.4288069  76.7103996  87.3497576  77.5166319
  75.5407352  89.0772548  78.2206862  75.2373357  89.7359019  78.9377963
  75.0908411  89.3627662  76.8619925  74.7721434  88.4274033  76.4001949
  73.9366391  90.3756137  77.0110417  73.5501952  90.6341800  76.0244569
  73.1393109  89.9327072  77.6083142  74.3036848  91.2754454  77.5048083
  76.1583842  89.8085268  75.8546996  76.1735447  89.4633895  74.6699209
  77.1371442  90.5508497  76.3521386  77.1589429  90.8345797  77.3319753
  78.2817719  91.0494356  75.5928385  77.8774840  91.3124576  74.6152947
  78.8848701  92.2817397  76.2525939  79.7440797  92.6079380  75.6664065
  78.1535581  93.0894628  76.2198051  79.2982297  92.0916452  77.6063028
  78.5102362  92.0727638  78.1895555  79.3843526  89.9988635  75.3423590
  79.7112345  89.9009604  74.1755804  79.8978547  89.3087944  76.3556947
  79.7883923  89.5268871  77.3452919  80.7057203  88.1141987  76.0331933
  81.5644852  88.5423054  75.5160238  81.2214021  87.3638911  77.2424463
  80.3762118  87.0084465  77.8328889  81.7699432  86.4825346  76.9116420
  82.1090559  88.1994126  78.1076566  81.8426318  89.2536848  78.0340413
  82.0082783  87.9165151  79.1557896  83.5036813  87.9677005  77.6267445
  83.7259235  86.9014859  77.6599699  83.5834085  88.2779708  76.5844087
  84.5540061  88.7392047  78.4760200  84.4485883  89.8017565  78.2595116
  84.3053004  88.6016689  79.5286540  85.9669580  88.3733611  78.2896158
  86.5638483  88.9824706  78.8858814  86.1070393  87.3785118  78.5601966
  86.2309016  88.5009849  77.2918503  80.0118140  87.1321668  75.0817125
  80.6454670  86.4783089  74.2729853  78.6820802  87.0014829  75.1322152
  78.2340205  87.4059704  75.9428042  77.8421394  86.1733664  74.1898451
  78.2696275  85.1708518  74.1804393  76.4036321  86.0702048  74.5244321
  76.2552357  86.8509121  75.2687518  75.7049272  86.2172948  73.6998570
  76.0167756  84.7372678  75.1962677  76.2246858  84.4558277  76.5038516
  76.6897744  85.0668510  77.1606866  75.7241238  83.2682953  76.7721026
  75.8527575  82.8444429  77.7690968  75.1041087  82.7776108  75.6712166
  75.2991639  83.7361885  74.6469376  74.8886485  83.5631849  73.6532089
  78.0473878  86.6196271  72.7683352  78.3072659  85.8383092  71.8685020
  77.9654579  87.9304813  72.5771292  77.6998554  88.5607689  73.3345893
  78.2234245  88.6434007  71.3461446  77.5349760  88.3041464  70.5728922
  78.0414062  89.7082031  71.4910007  79.7226852  88.4113329  70.8715029
  79.9452142  88.2727766  69.6464425  80.7519952  88.2304323  71.6646599
  80.6777500  88.3739985  72.6715647  82.1385604  87.8039301  71.2552102
  82.4694382  88.4199742  70.4191649  83.1190786  88.0273192  72.3987658
  82.9145173  87.3492120  73.2282320  84.5376538  87.7714849  71.9241406
  85.2321069  87.9323513  72.7478280  84.6231705  86.7425697  71.5742343
  84.7771537  88.4530502  71.1086146  82.9661055  89.4910577  72.8381390
  83.6518795  89.6969973  73.6589837  83.1970098  90.1478050  71.9997399
  81.9425560  89.6677785  73.1673521  82.1364037  86.3225492  70.7532870
  82.9246946  86.0368430  69.8061892  81.2940920  85.4481946  71.2582823
  80.7174065  85.6220408  72.0817538  81.1123772  84.1067201  70.6555520
  82.0903170  83.6408295  70.5339025  80.3176183  83.1882597  71.5606165
  79.3478536  83.6791729  71.6407205  80.1131702  81.7639543  70.9673339
  79.5364187  81.1595312  71.6661017  79.5756367  81.8373192  70.0218027
  81.0837191  81.2968250  70.7983046  80.9448506  83.0425100  72.9964779
  80.3302647  82.3715258  73.5971886  81.9518229  82.6337650  72.9141412
  80.9886332  84.0203676  73.4756506  80.4866867  84.2466815  69.3311049
  80.9040220  83.5664470  68.4265446  79.5210522  85.1925887  69.0988992
  79.1315371  85.7762000  69.8389815  78.9563108  85.4637763  67.8046332
  78.4594799  84.5636068  67.4435530  78.1897248  86.2305756  67.9106464
  79.9687235  85.9218868  66.7541184  80.1888288  85.2641774  65.7113304
  80.8311208  86.8761395  67.0711955  80.8662996  87.2913407  68.0020292
  81.8234348  87.4494065  66.1543221  81.3822940  87.7107343  65.1913727
  82.3795748  88.7305972  66.7539359  81.5672656  89.4552565  66.8161358
  82.6941523  88.5168058  67.7746005  83.5050247  89.3648902  66.0502847
  83.3194235  90.0627464  64.8498411  82.3712776  90.0135251  64.3353726
  84.4136088  90.8569735  64.2967807  84.2576298  91.4221106  63.3896580
  85.6429317  90.8933993  64.9216698  86.4365879  91.5175612  64.5388477
  85.8463603  90.0836234  66.0903463  86.8378307  89.9724383  66.5052468
  84.7593775  89.4355960  66.6913103  84.8844419  88.9815157  67.6638600
  82.9247661  86.3780964  65.9228788  83.3325290  86.2379372  64.7956437
  83.2988325  85.5490291  66.9401136  82.9329815  85.5975645  67.8912762
  84.2850119  84.5044439  66.7128908  85.1688245  84.9342674  66.2432046
  84.5650067  83.9017064  68.0857186  83.5948924  83.6219832  68.4982476
  85.4162700  82.6181581  68.0358325  85.5737696  82.2460673  69.0481399
  84.8989120  81.8601434  67.4480440  86.3800214  82.8378226  67.5755283
  85.1858570  84.8254201  68.8808286  84.5117386  85.3845192  69.3205893
  83.8046101  83.4010648  65.7439834  84.6148197  82.8972475  64.9051636
  82.5201450  83.0830678  65.7193159  81.8524500  83.3885381  66.4272653
  81.9422073  82.2741242  64.6873256  82.6396258  81.4508966  64.5257002
  80.6438269  81.5915826  65.1057468  79.9473119  82.3452363  65.4728926
  80.1832844  81.1320585  64.2301418  80.8507148  80.4892123  66.2237031
  81.6144606  79.7841998  65.8920545  81.2277965  80.9667686  67.1285508
  79.5671972  79.7142499  66.5623779  78.7411450  80.4068239  66.7209970
  79.2868054  79.0676624  65.7303623  79.8037155  78.8869464  67.8094245
  80.7434050  78.3438720  67.7096053  79.9092761  79.5508595  68.6672253
  78.7266952  77.9427623  68.0592518  78.9341997  77.4001742  68.9224580
  77.8334338  78.4605194  68.1815535  78.6430337  77.2912581  67.2535992
  81.8591247  83.0038234  63.3386086  82.2168732  82.4393980  62.2870222
  81.2885742  84.1831714  63.2660872  81.0950267  84.7424942  64.0974261
  80.8658314  84.8393482  62.0373470  80.3495436  84.1134362  61.4086407
  79.9419442  85.9900799  62.3745771  79.6242039  86.4827459  61.4560008
  79.0679656  85.6108955  62.9037525  80.4678021  86.7047952  63.0068955
  82.1185563  85.4060520  61.2664741  82.2382654  85.3063122  60.0695448
  83.1317375  85.9076039  62.0080227  83.0974328  86.0006171  63.0239911
  84.3955614  86.3676524  61.4012091  84.2304091  86.8564330  60.4406118
  84.9926599  87.4484120  62.2574213  84.2732152  88.2572295  62.3784732
  85.1986759  87.0536901  63.2520936  86.3348808  88.0187428  61.6222403
  86.7636281  87.2265432  61.0073049  86.0392890  89.2697687  60.8631812
  86.9610677  89.6577376  60.4286629  85.3266035  89.0525851  60.0668793
  85.6142119  90.0139107  61.5375809  87.2754889  88.5045489  62.7395379
  88.1926298  88.8934066  62.2998523  86.7842685  89.2912783  63.3128417
  87.5146932  87.6715925  63.4004932  85.2908021  85.1837239  60.9835406
  85.9370329  85.1727514  59.9305879  85.2175319  84.0789271  61.7138971
  84.7274904  84.0451385  62.6085136  85.8274721  82.7731974  61.3318241
  86.8981182  82.9126380  61.1892787  85.7039138  82.0706501  62.1557941
  85.2427484  82.1625115  60.0785696  86.0771654  81.7869560  59.2714342
  83.9501823  82.1342468  59.8278765  83.2555262  82.4882540  60.4861241
  83.3661029  81.6082045  58.6149216  83.9828029  80.7421642  58.3730429
  81.9582386  81.0499651  58.8183819  81.3168196  81.8807162  59.1115992
  81.6018783  80.6996057  57.8492722  81.7286399  79.9033969  59.8403641
  81.8267211  80.3787844  60.8154687  80.3198975  79.2816451  59.5984477
  80.1512077  78.4750712  60.3122742  79.5567813  80.0484642  59.7307660
  80.2651911  78.8861451  58.5844122  82.7233280  78.8152653  59.8310204
  82.4586166  78.0739605  60.5857469  82.7367901  78.3426100  58.8481955
  83.7092804  79.2221213  60.0516197  83.5362770  82.4612692  57.3951076
  83.6587684  81.9416114  56.2902770  83.7574362  83.7313544  57.6277410
  83.7771680  84.1158642  58.5721921  84.0080294  84.7712369  56.5699204
  83.4692901  84.5135830  55.6579471  83.4403716  86.1349175  57.0652847
  82.3755517  86.0294743  57.2742471  83.9230827  86.4108774  58.0016656
  83.6576001  87.2881060  55.9974859  84.6989223  87.3148292  55.6776361
  83.0555193  87.0974844  55.1084150  83.2626427  88.6280891  56.6279278
  82.1320349  88.6733243  57.1997579  83.9833150  89.6885333  56.4977025
  85.4767942  84.7945007  56.0802534  85.7725259  85.2670453  54.9849733
  86.3354314  84.2044390  56.8642983  86.0544443  83.7357440  57.7261928
  87.7687946  84.1340621  56.6238864  87.9554085  84.6087273  55.6603895
  88.4816122  84.8822622  57.7281516  88.2550926  84.3878845  58.6725973
  89.5549923  84.7827142  57.5656577  88.1639925  86.3719175  57.8851000
  87.0823189  86.5111794  57.9072407  88.9320658  86.8073167  59.1809048
  88.7579810  87.8667999  59.3688163  88.5735895  86.2245137  60.0306015
  89.9996843  86.6340660  59.0469016  88.7285920  87.2400717  56.7282064
  88.4702900  88.2847779  56.8974337  89.8119204  87.1350276  56.6909196
  88.2988574  86.9087572  55.7827505  88.3187687  82.7407167  56.4413868
  89.5414492  82.6047938  56.2713917  87.5467955  81.6818812  56.3886050
  86.5305547  81.7672261  56.4149285  87.9678528  80.3125235  56.2909115
  88.7741312  80.1446293  57.0049057  86.7733424  79.3797744  56.7244079
  87.0832126  78.3376688  56.6539072  86.4898199  79.6050095  57.7518611
  85.9212504  79.5499582  56.0666353  88.7276310  79.9360718  55.0234478
  89.8030914  79.4196074  55.1167611  88.2897762  80.3839595  53.8175383
  87.3919746  80.8594679  53.7309299  88.9731708  80.2763088  52.5137207
  89.3046854  79.2470619  52.3822679  88.0467568  80.4018420  51.2538896
  87.0662421  79.9906890  51.4969723  87.9018991  81.4585911  51.0292065
  88.5798787  79.6969881  49.9955859  87.7623997  79.5662185  49.2863354
  89.3190999  80.3365710  49.5140977  89.2053654  78.3445835  50.2872590
  90.1232302  78.4831819  50.8591800  88.5291796  77.7565121  50.9075893
  89.4996438  77.6170867  49.0677761  90.2956833  77.9683524  48.5336960
  88.8977638  76.5808170  48.5509543  87.7711765  76.1902953  48.9997166
  87.3296142  76.6896688  49.7710576  87.3113169  75.3790791  48.5874660
  89.3659778  75.8911270  47.5514942  90.2543401  76.1519566  47.1245207
  88.8438753  75.0906837  47.1958012  90.2254921  81.1555340  52.5321692
  91.1440677  80.7466738  51.8982566  90.2523720  82.2600219  53.3002641
  89.4665549  82.5644630  53.8744707  91.4572517  83.1612103  53.3879073
  91.9758061  83.2632659  52.4347363  90.9250048  84.5603555  53.8235277
  90.4706931  84.3619804  54.7932354  91.9663385  85.6790209  54.0247289
  91.4605875  86.5970249  54.3261397  92.6728602  85.3838009  54.7988124
  92.5006041  85.8494345  53.0901143  90.0710289  85.0426858  52.8385319
  89.7293237  85.9214865  53.1034318  92.4931703  82.5735169  54.3134008
  93.6989696  82.8731634  54.2584381  92.1531929  81.6109869  55.1518198
  91.1955053  81.2678457  55.2254849  93.0859445  80.9154083  56.0691060
  92.6687705  79.9294090  56.2729842  94.0206399  80.7609367  55.5298907
  93.4233093  81.5412533  57.3832605  93.9880850  80.8868380  58.2386569
  92.9476470  82.8043355  57.6250920  92.5590740  83.4248114  56.9149633
  92.9789040  83.3763715  59.0414013  93.9118042  83.1437288  59.5547477
  92.7900828  84.9163666  58.8680757  91.8293641  85.0037897  58.3603328
  92.8835631  85.5679709  60.2584783  92.7545845  86.6456715  60.1651949
  92.1028960  85.1645095  60.9037037  93.8598654  85.3554748  60.6949198
  93.8265834  85.6742782  57.9856832  94.6082930  86.0872485  58.6246250
  94.3064850  84.9682745  57.3088891  93.2113793  86.7720855  57.1931714
  93.9801684  87.2645465  56.5981054  92.4488052  86.3599014  56.5325452
  92.7548948  87.4964152  57.8677753  91.8670346  82.7725306  59.8962121
  90.6663888  82.7397069  59.5409443  92.2834907  82.2462876  61.1144311
  93.2383418  82.3532008  61.4555338  91.4251462  81.4920415  62.0411406
  90.5197865  81.2246671  61.4956464  92.0443733  80.0915940  62.4629278
  91.1489212  79.5528580  62.7739584  92.7737558  79.2875871  61.3789241
  93.1447957  78.3553695  61.8048123  92.0823916  79.0650339  60.5643036
  93.6107855  79.8704880  60.9949738  93.0810599  80.2673514  63.4811106
  93.4490780  79.3934041  63.7285291  90.9510951  82.3588252  63.2185409
  91.7831945  83.1671643  63.8125227  89.6591742  82.2784733  63.5228267
  88.9808939  81.6770687  63.0558991  89.1129695  83.1354494  64.6489273
  89.8858054  83.7175960  65.1511443  88.1401526  84.1685244  64.0611710
  87.2312428  83.6431635  63.7663287  87.8673795  85.2355190  65.0880927
  87.1766312  85.9705698  64.6741120  87.4251992  84.7826598  65.9748871
  88.8018110  85.7272343  65.3583053  88.7918604  84.8979701  62.8293301
  88.0886653  85.6263488  62.4245992  89.7013672  85.4086975  63.1478262
  89.0376470  84.1651298  62.0611796  88.5293931  82.2215757  65.6988742
  87.5688416  81.5044598  65.3988232  89.1263913  82.1355829  66.8768285
  89.9130975  82.7394636  67.1156537  88.8010652  81.2649156  67.9218741
  87.8440819  80.7715321  67.7577352  89.8595194  80.0790026  67.9783990
  90.8702227  80.4815781  68.0351597  89.7035849  79.4810356  68.8765092
  89.7108053  79.1986257  66.7286604  88.6137672  78.7430393  66.4375961
  90.8057765  79.0250263  66.0272052  90.7799418  78.4747300  65.1694467
  91.6839396  79.4395633  66.3398722  88.6063440  82.0958435  69.2640900
  89.0226550  83.2454845  69.3983872  88.0345710  81.4356070  70.2791395
  87.6293858  80.5039689  70.1967362  87.9454732  82.0322637  71.6501768
  88.6835179  82.8221517  71.7955283  86.5860364  82.7151523  71.8326286
  86.5274591  83.1478940  72.8314706  86.4723306  83.5033705  71.0894625
  85.7898460  81.9807564  71.7079824  88.2548749  80.9753252  72.6545202
  88.0538359  79.7689699  72.4246591  88.6300602  81.4322081  73.8427723
  88.7259801  82.4301567  74.0306976  88.9504675  80.5953250  75.0258432
  88.6366538  79.5581259  74.9156527  90.4505632  80.5271255  75.2166935
  90.7503248  81.5627079  75.3740532  90.8502841  79.6680900  76.4592676
  91.9354159  79.6475632  76.5548851  90.4145465  80.1044816  77.3585317
  90.4782481  78.6511477  76.3330200  91.2068270  79.9891472  73.9805315
  92.2769459  79.9672395  74.1894394  90.8613150  78.9807566  73.7537635
  91.0168432  80.6396393  73.1277061  88.1878083  81.2140942  76.2071334
  88.3013673  82.4291491  76.4606920  87.4677966  80.3805882  76.9347026
  87.6964372  79.3864165  76.9350968  86.3358339  80.6354476  77.7936457
  86.2020546  81.7146300  77.8746487  85.1135303  80.0784878  77.2345218
  85.1089977  79.0007279  77.3992458  84.2606363  80.4870081  77.7761370
  84.8940213  80.4087713  75.4390969  83.7813682  79.8730720  75.0321529
  86.5958194  80.0571732  79.1627078  86.2316490  78.8716027  79.4582809
  87.4245215  80.7792766  79.9612694  87.9723226  82.0844608  79.6127968
  87.1706943  82.7603660  79.3150634  88.6453514  81.9940104  78.7607399
  88.7011151  82.6386108  80.7813999  88.1448480  83.4475027  81.2574322
  89.6716150  83.0440979  80.4952405  88.8509997  81.3771882  81.7497634
  88.7939963  81.6655181  82.7989910  89.8082073  80.8736597  81.6092841
  87.7082699  80.5060573  81.3558590  87.9730777  79.4619235  81.5230456
  86.4284106  80.8159930  82.2056814  85.5279993  81.5845948  81.8296712
  86.4414204  80.3412821  83.4521401  87.1157490  79.6528309  83.7855301
  85.4451683  80.7844433  84.5022771  84.9896118  81.7153011  84.1626565
  84.6517311  80.0403581  84.5515376  85.9765142  81.0051049  85.9182732
  85.2492292  81.6027816  86.7278367  87.1681077  80.5076006  86.2471553
  87.8616077  80.2294425  85.5519001  87.6136857  80.3063488  87.6246022
  87.2379592  81.0549309  88.3232054  87.0706463  78.8736123  88.0780735
  87.2018288  78.1884753  87.2398495  87.7113630  78.5168787  88.8839968
  85.6232773  78.7539270  88.5513055  85.4429639  78.3972035  89.9046807
  86.3041818  78.3031532  90.5478107  84.1706552  78.1648779  90.4245503
  84.0260262  77.9334450  91.4696093  83.0957118  78.2422531  89.5465578
  82.0851777  78.2286079  89.9255943  83.3298525  78.3393349  88.1513040
  82.5063881  78.1806024  87.4714516  84.5729251  78.6298094  87.6355511
  84.7288630  78.7564432  86.5750897  89.1193139  80.3852235  87.6227102
  89.8240394  79.6369577  88.3216453  89.7763768  81.2602870  86.8720883
  89.3387046  81.8023762  86.1271344  91.2330237  81.5370866  87.0465129
  91.6899869  80.5475869  87.0694000  91.8804567  82.3183401  85.8988307
  91.4473380  83.3176626  85.8980333  93.3465316  82.4312783  86.0909908
  93.7803886  82.9906543  85.2626934  93.5517806  82.9522540  87.0272910
  93.7863926  81.4347985  86.1264792  91.6003082  81.6460073  84.5649992
  92.0688230  82.2162417  83.7643591  92.0042686  80.6338017  84.5754309
  90.5233871  81.6044869  84.3987012  91.4976818  82.3342516  88.3789483
  90.7814057  83.2795778  88.6816492  92.4242790  81.9602660  89.2092165
  92.9115031  81.0730103  89.0857054  92.8996587  82.6686898  90.3655114
  92.0612755  82.9608565  90.9977537  93.8332177  81.6845797  91.0861409
  93.3224062  80.7257340  91.1776595  94.7120426  81.5202850  90.4618492
  94.3018037  82.1260815  92.4886562  95.1868689  81.5530298  92.7634455
  94.5992986  83.1749458  92.4498413  93.2320465  81.9493130  93.5784559
  93.5215988  81.2643549  94.5896992  92.2889330  82.7654320  93.6201294
  93.5312589  84.0476229  90.0859141  94.7044057  84.1546420  89.7470948
  92.6913895  85.0575782  90.0736788  91.6914771  84.9081985  90.2145046
  93.0140771  86.5223024  89.8654805  94.0989031  86.5837980  89.9437416
  92.4655700  86.9670390  88.4208344  92.8774729  87.9514375  88.1960599
  92.9351008  86.0312687  87.3474841  92.5468815  86.3589497  86.3832824
  94.0247007  86.0278003  87.3172007  92.5745061  85.0246107  87.5597293
  91.0794948  87.0777960  88.4271901  90.7873755  87.5793768  87.6375211
  92.5375445  87.4912116  90.9175283  91.9718117  87.0541092  91.9008965
  92.8380121  88.7881840  90.8492427  94.1151706  89.3655891  90.2469684
  94.0350292  89.4109212  89.1599250  94.9666411  88.7252523  90.4766677
  94.3283343  90.7377751  90.8114654  94.7092930  91.4413695  90.0709337
  95.0286037  90.7442175  91.6457545  92.8841177  91.0580800  91.2468470
  92.3097745  91.4436371  90.4050801  92.8808155  91.8295474  92.0155246
  92.2506803  89.7673972  91.7799548  92.4442961  89.5789125  92.8363238
  90.7077684  89.7743657  91.7170558  90.0206880  90.0230952  92.6894549
  90.0600675  89.5237766  90.5785842  90.5375603  89.4185670  89.6839030
  88.5667653  89.3708416  90.4815867  88.0333897  90.1984492  90.9466783
  88.1669535  89.3736987  89.0146186  88.5102746  90.2842184  88.5218899
  88.6215527  88.5363756  88.4875442  86.6043742  89.2749370  88.9689915
  86.2911259  88.7506458  89.8713740  86.2167038  90.2911809  89.0400419
  85.7708212  88.4868897  87.5832495  86.0302260  86.7998030  87.8918340
  85.5623931  86.2100390  87.1027474  87.0999614  86.5943535  87.9123745
  85.5922717  86.5345298  88.8533521  88.1572733  88.0745935  91.2512668
  87.1983886  88.0879570  91.9500984  88.9946869  87.0319865  91.2535104
  89.8630893  86.9861963  90.7199165  88.7046051  85.8548038  92.0493190
  87.7440075  85.4764384  91.7003592  89.7225397  84.7325126  91.8456412
  89.4520320  83.8785905  92.4667947  89.7265388  84.4309163  90.7985492
  90.7152643  85.0855346  92.1256041  88.5898624  86.2155535  93.5510402
  87.7356193  85.7800091  94.3163916  89.5691666  86.9514699  93.9659949
  90.3145600  87.2678951  93.3440394  89.7445470  87.4251344  95.3654965
  89.6548631  86.5617340  96.0230219  91.1360134  88.0112869  95.6078938
  91.2156208  88.3443125  96.6430217  91.8912936  87.2505357  95.4124346
  91.2957019  88.8594354  94.9429707  88.6388620  88.4328419  95.7249897
  88.0827376  88.3457780  96.7959348  88.1515677  89.2478759  94.7458141
  88.6391504  89.3258209  93.8542258  86.9551117  90.0924673  94.7643165
  86.8677527  90.5730431  95.7374189  87.1496410  91.1842486  93.6399500
  87.1384040  90.7165511  92.6546010  86.3273930  91.8995786  93.6630195
  88.3902407  91.8512002  93.8553516  88.2239558  92.8002556  94.0341061
  85.6068269  89.3411712  94.7195019  84.6347982  89.8810350  95.2685214
  85.4314972  88.1683604  94.1617249  86.1551461  87.7279371  93.5939964
  84.1957284  87.3329147  94.2669671  83.2655230  87.8877332  94.1441248
  84.1421623  86.3669411  93.1224381  85.1414244  85.9323537  93.0834111
  83.1143384  85.2114086  93.3370437  83.1259065  84.5488961  92.4716991
  83.3825286  84.6465217  94.2305815  82.1164669  85.6307303  93.4604450
  83.8367200  87.0670294  91.7766151  83.8083520  86.3254715  90.9780307
  82.8714922  87.5700453  91.8384724  84.6152181  87.8002449  91.5629781
  84.1196323  86.7736314  95.7232273  83.0699987  86.9289010  96.3305203
  85.2097055  86.2399148  96.2434397  86.0749978  86.0966421  95.7243191
  85.2648140  85.7805883  97.6956994  84.4834688  85.0403473  97.8671400
  86.6566042  85.1393961  97.9651332  87.4399387  85.8375371  97.6681632
  86.7733248  84.9642720  99.0343722  86.8412791  83.8161035  97.2085298
  85.9761815  83.1812628  97.4034076  86.8490309  84.0251779  96.1392694
  88.1068973  83.0346996  97.5628357  88.0437913  82.7531269  98.6129935
  88.1046823  82.1120645  96.9838602  89.4077904  83.7015305  97.3484656
  89.6975613  84.3915810  98.0417477  90.2429224  83.4779378  96.3169827
  89.9333900  82.9159566  95.2156446  88.9799453  82.5915760  95.0588188
  90.6411391  82.7913692  94.4916313  91.5341958  83.6286358  96.4163007
  91.9451323  83.9270352  97.3003951  92.1321481  83.4479047  95.6101014
  85.0020627  86.8883010  98.6221244  84.3288129  86.7641533  99.6522841
  85.5710959  88.0272239  98.3755948  86.1340745  88.1986454  97.5427227
  85.4688726  89.1995318  99.2704564  85.7669747  89.0065042 100.3005775
  86.3778607  90.2472654  98.6096441  87.3974008  90.0548222  98.9397024
  86.3531573  90.0751536  97.5327870  86.0809205  91.7372088  98.8508437
  85.5828664  92.1681721  97.9828611  85.4061605  91.8550340  99.6979383
  87.3937137  92.4584756  99.1178104  87.8269536  93.2775833  98.2970018
  87.9716780  92.1578359 100.2248394  83.9746874  89.6726265  99.3126963
  83.3453090  89.7213261 100.3889440  83.2939865  89.9444176  98.1456428
  83.8595297  89.9798086  97.3101020  81.8756654  90.2031836  98.0229345
  81.6370037  91.1623113  98.4828103  81.4671041  90.2463274  96.5871983
  81.9448889  91.0753546  96.0631090  81.7866640  89.3040696  96.1421853
  79.9312740  90.3717050  96.3155599  78.9980076  89.3029494  96.1532880
  77.8367174  89.9384526  95.8726140  76.9597442  89.3197203  95.6812891
  77.9882717  91.2671272  95.8832509  77.2575040  91.9474468  95.7276206
  79.3181745  91.5711424  96.1434092  79.6453192  92.6110764  96.1697260
  81.0475544  89.0762185  98.7786691  80.2225835  89.3184171  99.6914061
  81.2793508  87.8109356  98.4300221  81.9500302  87.5262133  97.7161892
  80.5476908  86.6830083  99.0839270  79.4840758  86.8060818  98.8829045
  81.1726566  85.3715018  98.5228767  81.1103229  85.3952553  97.4347171
  82.2311756  85.3532444  98.7807552  80.5364219  84.0888974  99.0128577
  80.7937236  83.4670185 100.2682606  81.4582360  83.9685550 100.9554399
  80.2367887  82.2413916 100.6674501  80.5220268  81.7787973 101.6006311
  79.2721287  81.6163828  99.7933832  78.7645532  80.3848226 100.1666026
  78.1242657  80.0780386  99.4909832  79.1710536  82.1144824  98.5639973
  78.6666704  81.5178100  97.8198813  79.6917298  83.4101806  98.1525068
  79.4243938  83.8319252  97.1944901  80.7551208  86.6344327 100.6733210
  79.8080247  86.3348368 101.3857353  81.9562474  86.9967131 101.2609313
  82.8021640  87.1489337 100.7119067  82.1681713  87.2002395 102.6783212
  81.6670508  86.3210558 103.0866143  83.6356156  87.2575137 103.0868783
  84.0692919  88.2209374 102.8194074  83.7367233  87.1505071 104.1669448
  84.3266733  86.1729742 102.3962022  84.4109396  86.3919925 101.4451816
  81.5570114  88.5062006 103.2478948  81.4968073  88.6665928 104.4868055
  81.0637132  89.3961165 102.4060060  81.2533506  89.3528435 101.4050934
  80.2384758  90.4869956 102.7506450  80.6085776  90.8692888 103.7014954
  80.3395001  91.6653109 101.8158509  80.2958620  91.2895785 100.7933457
  79.4579378  92.2894979 101.9629880  81.6197340  92.5860089 101.9437201
  81.7560084  93.5467220 101.1014556  82.3678139  92.3180212 102.9224505
  78.7719062  90.0065653 102.9286408  78.1388786  90.2529008 103.9854529
  78.2156970  89.3320191 101.9171005  78.7541556  89.1486206 101.0697869
  76.8873410  88.7789848 101.8083791  76.1893226  89.6041908 101.9472729
  76.4681923  88.2920516 100.4136708  77.2057979  87.5752028 100.0550669
  75.0875590  87.5180748 100.4847535  74.8077926  87.1816635  99.4860663
  75.1872269  86.6559396 101.1428478  74.3165164  88.1833957 100.8724407
  76.4796164  89.4501206  99.3797058  77.5003091  89.8164389  99.2718620
  76.1778784  89.0574636  98.4082889  75.5397528  90.6641630  99.7539697
  75.6070845  91.4287929  98.9793384  74.5093574  90.3154903  99.8317553
  75.8532610  91.0859383 100.7086058  76.6692663  87.7416098 102.9494959
  75.8728213  87.9121037 103.8293284  77.5874710  86.7738353 103.0842684
  78.3901660  86.7106311 102.4589940  77.5900702  85.7203234 104.0837637
  76.6127933  85.7745581 104.5626765  77.7486859  84.3561253 103.4011850
  78.7089463  84.3608976 102.8861528  77.8133136  83.6053387 104.1894203
  76.7094512  83.8795676 102.4094154  76.7744658  84.0586462 101.1206506
  77.4765190  84.6943285 100.6017948  75.8016317  83.3028827 100.5439762
  75.7741220  83.1396317  99.5377351  74.8674654  82.7784677 101.3831945
  73.6467475  82.0776870 101.1785773  73.3159705  81.8394298 100.1777251
  72.8894348  81.7070838 102.2671501  71.9201754  81.2471616 102.1490073
  73.4479646  81.9611439 103.5679222  72.8650699  81.7052999 104.4393714
  74.7285819  82.5329055 103.7534830  75.1607781  82.5715428 104.7414119
  75.4597590  83.0643748 102.6320457  78.5349103  85.9136294 105.3077747
  79.5808127  86.5157007 105.1441189  78.1429051  85.5633449 106.5135893
  77.2190289  85.1532196 106.6549221  78.8609613  85.6704677 107.7709246
  79.4798554  86.5664847 107.8303355  77.8284013  85.8157311 108.9121421
  77.0754415  85.0348018 108.7964265  78.3349126  85.6327188 109.8591108
  77.1187508  87.1530318 108.9995710  77.8639699  87.9140797 109.2328018
  76.7225432  87.3876887 108.0112509  75.9681425  87.2883124 110.0164706
  74.8900312  87.8134432 109.5628104  76.1766397  86.8156343 111.1601988
  79.8616182  84.5467211 107.8931139  79.7508981  83.4982145 108.5109763
  80.9633634  84.6870338 107.0795238  81.0715620  85.5443345 106.5378647
  82.1597444  83.7297122 106.8023075  82.2536076  83.1216460 107.7024498
  81.8476336  82.7417684 105.5377080  82.6350770  81.9952751 105.6442475
  80.5298005  81.9631717 105.5640157  80.4523570  81.3488114 104.6662781
  80.5029969  81.3226548 106.4457332  79.6943120  82.6628711 105.5991837
  81.9421554  83.5038811 104.1561119  81.7274588  82.8115840 103.3422279
  81.2179316  84.3180572 104.1403265  82.9467077  83.9092472 104.0321203
  83.4777479  84.3981373 106.6760038  83.5138307  85.5561498 106.2658881
  84.5353705  83.6238675 106.8673589  84.4421057  82.7178313 107.3280129
  85.9311446  83.8930688 106.4862786  86.1888265  84.8937425 106.8335137
  86.7712021  82.7633923 107.0958770  86.6451785  82.7403798 108.1784690
  86.4400371  81.7979148 106.7163392  88.1267858  82.9833060 106.7648412
  88.6921868  82.3677647 107.2764668  86.1708238  83.8434298 104.9590236
  85.6795228  83.0000333 104.2623316  87.0081657  84.7637598 104.3746648
  87.3659795  85.5825042 104.8660607  87.4712594  84.6616922 102.9852475
  86.5552624  84.6883676 102.3944041  88.3688314  85.8625969 102.5210726
  88.7023670  85.6140097 101.5138028  87.5720390  87.1281301 102.5017462
  88.2077898  87.9531483 102.1779209  86.7360043  87.0218690 101.8110433
  87.1924621  87.3342941 103.5014356  89.5835612  86.0448293 103.3196063
  90.0925890  86.8068734 102.9727037  88.2182979  83.3418693 102.7192194
  88.2175357  82.9477743 101.5782428  88.9330291  82.7429919 103.7071597
  89.1605036  83.2273876 104.5763859  89.4590816  81.3726436 103.6731690
  90.0225470  81.2403694 102.7489206  90.3711052  81.1852467 104.9103110
  90.9069876  82.1171478 105.0910413  89.7420671  81.0062384 105.7820105
  91.3840836  80.0539702 104.8012678  91.8153896  79.9113387 105.7924920
  90.8280334  79.1475794 104.5617457  92.5169750  80.1429715 103.8388454
  92.8416290  79.1531400 103.1118824  92.9109394  81.2935017 103.4919255
  88.3613703  80.2947664 103.6259610  88.5655914  79.2074669 103.1019928
  87.1570731  80.5746653 104.2264940  87.0061040  81.4095518 104.7925920
  85.9251876  79.6910949 104.1235441  86.2551182  78.6521338 104.1331165
  84.9640555  79.7618189 105.3654887  85.5070110  79.4186393 106.2454257
  84.6975132  80.8042521 105.5403665  83.6972970  78.9584599 105.2375783
  83.1052430  79.1010154 106.1412602  83.1154140  79.3605341 104.4077419
  83.8872633  77.4338652 105.0096029  85.0187330  76.9512238 105.2852756
  82.9141173  76.7398013 104.5682580  85.2007194  80.0047660 102.7709388
  84.8790248  79.0964024 102.0583105  85.0441772  81.2503797 102.2958407
  85.2193434  82.0798226 102.8630217  84.6177125  81.5616377 100.9565423
  83.6159536  81.1444422 100.8520820  84.6257698  83.0957645 100.7694168
  84.3040440  83.3415717  99.7575782  83.9454110  83.5530010 101.4877418
  85.6338546  83.4758721 100.9320706  85.4831431  80.9014515  99.8252890
  85.0164536  80.7091095  98.7069950  86.7301194  80.6031470 100.0858910
  87.1683216  80.7900176 100.9880657  87.6216475  79.9752807  99.1260417
  87.5422901  80.5576929  98.2078868  89.0976288  79.8787032  99.7352222
  89.4289980  80.8668390 100.0526749  89.0871325  79.2456472 100.6217779
  90.0772798  79.3142773  98.7147374  90.5651966  77.9919137  98.6462049
  90.1898890  77.2496598  99.3355359  91.5329883  77.6292416  97.6931271
  91.8443167  76.5977618  97.6339828  92.1021293  78.5521481  96.8223813
  92.8365505  78.2612220  96.0843308  91.6732223  79.8862417  96.9533737
  92.0866304  80.6434116  96.3040160  90.7520742  80.2389456  97.8793220
  90.5165473  81.2879186  97.9889750  87.2614617  78.4427138  98.9724649
  87.3152690  77.8721434  97.8779490  86.8190792  77.8227168 100.0662156
  86.7833506  78.2845317 100.9750426  86.3387253  76.4335954 100.1175461
  86.9858823  75.7293773  99.5947760  86.2841827  76.0114728 101.6885555
  86.9998943  76.6059550 102.2557775  85.2966978  76.2281824 102.0960069
  86.6023795  74.5012325 101.8563500  86.7662417  73.7981416 100.8401746
  86.6777619  73.9988711 103.0054942  84.9470288  76.3845504  99.4252805
  84.7002664  75.5075666  98.6349251  84.0677165  77.3354585  99.7281939
  84.3047929  78.0640238 100.4022431  82.7087970  77.5117378  99.2056976
  82.0970954  76.6612714  99.5056895  82.0856076  78.8003932  99.7817369
  82.6991364  79.6578421  99.5049162  81.1006532  78.9570967  99.3397880
  81.9555599  78.7292305 101.3475394  82.8414193  78.2816823 101.7960879
  81.8481573  79.7245361 101.7794299  80.7198948  77.8816315 101.6069675
  79.8296712  78.3866698 101.2316368  80.7953658  76.9323485 101.0767648
  80.6002179  77.6474010 103.0647777  81.4558451  77.2676612 103.4689072
  79.7004435  77.8046693 103.9135437  78.5369883  78.2181858 103.5393485
  78.3581760  78.4135602 102.5537071  77.7975499  78.3493915 104.2283049
  79.9294132  77.6791390 105.1984643  80.8665574  77.4462265 105.5302979
  79.1706166  77.8143248 105.8671619  82.7512492  77.5918807  97.6240716
  81.9688367  76.9054710  96.8990576  83.6370388  78.4078336  97.1212926
  84.2777256  78.9999493  97.6482322  83.7309263  78.4896612  95.6073909
  82.7582492  78.2769940  95.1628843  84.1097969  79.9290554  95.2263578
  85.1122974  80.0426406  95.6396340  84.1220165  80.1568789  93.6759794
  84.3962731  81.1900955  93.4614172  84.8484203  79.4868666  93.2151118
  83.1314432  79.9524424  93.2706262  83.1693442  81.0341097  95.8562449
  83.1211333  80.8580885  96.9311213  83.6482692  82.0023768  95.7117501
  81.7416297  81.1365773  95.3334509  81.2189722  81.9360019  95.8585827
  81.7596697  81.3544418  94.2655639  81.2236205  80.1924173  95.5028510
  84.5950414  77.3799513  94.9784529  84.2045811  76.8459601  93.9692734
  85.7154696  76.8982089  95.5873797  86.1108975  77.2813452  96.4457807
  86.4627448  75.7427783  95.0246765  86.6401540  76.0450813  93.9925753
  87.7943367  75.4697475  95.7667777  88.0805131  74.4846904  95.3979734
  88.8527698  76.5720764  95.4456852  89.7780814  76.3555764  95.9810049
  89.0486873  76.5884719  94.3733426  88.4725630  77.5444679  95.7596909
  87.7043745  75.4019453  97.2226718  87.8126461  76.3002365  97.5991198
  85.6700606  74.4041194  95.0627289  85.5522129  73.7782154  94.0194844
  84.8534974  74.1367620  96.1593435  84.9496196  74.5948114  97.0656836
  83.7512916  73.1377048  96.0898597  84.1763393  72.1417958  95.9639874
  82.9685249  73.2504717  97.3757605  82.1487602  72.5332437  97.3673447
  83.6255536  73.0401413  98.2204784  82.5682183  74.2596868  97.4706840
  82.8351224  73.3526668  94.8915633  82.3062148  72.3573693  94.4709200
  82.5541067  74.5614174  94.2756800  82.9208367  75.4634948  94.5812343
  81.6629165  74.6187038  93.0802900  80.9078779  73.8860921  93.3662548
  81.1875183  76.1046732  92.8088631  82.0336705  76.7785184  92.9409544
  80.8700182  76.1918794  91.7698238  80.0226269  76.5653682  93.7358605
  79.2978344  75.7601680  93.8542721  80.4051332  76.7981170  94.7295893
  79.3337473  77.8187094  93.1223462  80.1059635  78.5157388  92.7949106
  78.7818828  77.5136103  92.2337326  78.3873210  78.5479788  94.0519534
  78.1761193  78.0865921  94.9362662  77.7771062  79.7717161  93.8359142
  77.2273287  80.3628455  94.8088000  77.2372215  79.9385942  95.7359985
  76.7729499  81.2661524  94.6658125  77.8454671  80.3803142  92.6789820
  78.3590204  79.9538739  91.9078220  77.3850652  81.2817348  92.5480429
  82.2524331  74.2710096  91.7406807  81.5545796  73.8390043  90.8939246
  83.5769037  74.1138140  91.6564192  84.2239254  74.1558338  92.4441794
  84.2021065  73.8561110  90.3254163  83.5043845  74.0366853  89.5070729
  85.3683265  74.8272329  90.0963440  84.8007736  75.6689969  89.6994862
  86.1214210  75.3260257  91.3359892  86.9190741  76.0034463  91.0301512
  85.4306006  75.8522716  91.9939052  86.5518017  74.4763098  91.8662094
  86.4459095  74.3546804  89.0269857  87.2271311  75.1107140  88.9388791
  86.8873796  73.4125992  89.3480965  85.9625503  74.2182774  88.0592604
  84.5993848  72.4204209  90.2813939  85.2925594  71.9790160  91.2246158
  84.2302160  71.6861519  89.2120776  83.3809656  72.0232716  88.0529136
  83.9412425  72.6316542  87.3444551  82.5262627  72.6169005  88.3771800
  82.9001855  70.7407883  87.3761493  82.8722474  70.8324868  86.2900923
  81.8987480  70.4536112  87.6982333  83.9723956  69.7429953  87.8497996
  84.7938839  69.6824087  87.1368899  83.5584688  68.7398391  87.9462112
  84.4397742  70.2569078  89.1627034  83.8304498  69.7672330  89.9222482
  85.8733297  69.8403832  89.5788246  85.9723334  68.8437667  90.3140510
  86.9886226  70.4474689  89.1101002  86.9541934  71.2689193  88.5054724
  88.3320251  70.0151254  89.4043109  88.2270756  68.9298237  89.4207967
  89.3474641  70.4469537  88.3260457  90.3081747  70.0817975  88.6877157
  89.0534838  69.7747647  86.9551108  89.7899669  70.1052905  86.2230108
  89.1073165  68.6916113  87.0622640  88.0553586  70.0561995  86.6188153
  89.5310661  71.9635705  88.1854223  88.6336589  72.3794602  87.7274725
  89.6089015  72.3953215  89.1829982  90.7534773  72.4143142  87.3629807
  90.7868428  73.5033817  87.3285633  91.6637221  72.0373995  87.8277233
  90.6742258  72.0217352  86.3488353  88.9063631  70.4738676  90.8311835
  90.1123544  70.3857062  91.1809713  87.9965723  71.0074916  91.7089665
  87.0532021  71.2401800  91.3968100  88.1809993  71.3354604  93.1846319
  87.2420211  71.7210644  93.5806918  88.4002746  70.4151131  93.7263284
  89.2969731  72.3578101  93.4642559  89.7330228  72.5243058  94.6148944
  89.7207498  73.0766747  92.4020808  89.4231886  72.8734553  91.4473053
  90.6421146  74.2123754  92.4886249  90.4234210  74.7426863  93.4151477
  92.0941929  73.5992297  92.4502200  92.8206545  74.3336581  92.7984705
  92.1588408  72.7435238  93.1205318  92.4312518  73.1624385  90.9770147
  92.0462600  72.1594408  90.7937698  91.9345749  73.8295139  90.2716825
  93.9281075  73.1892639  90.7412319  94.2927273  74.2165215  90.7325069
  94.4486245  72.6739620  91.5482275  94.2062959  72.5328747  89.4456581
  94.1936523  71.5130747  89.4319757  94.4648521  73.1330404  88.3253815
  94.4672777  74.3565357  88.1371040  94.2514164  74.9920323  88.9065506
  94.6854989  74.7302772  87.2136118  94.6872125  72.4592321  87.2427721
  94.6588602  71.4394323  87.2615740  94.8886733  72.9473853  86.3700642
  90.4713330  75.2981134  91.4906090  89.7603105  75.0439326  90.5043428
  91.0949398  76.4483767  91.6589952  91.6079015  76.6842714  92.5086946
  91.1196927  77.4952456  90.6616753  90.1383660  77.5247859  90.1880191
  91.2837255  78.9350334  91.2569319  92.2034097  78.9531862  91.8426934
  91.4203783  79.6279190  90.4272883  90.1716906  79.4606620  92.1230785
  89.0112464  79.9386917  91.5173040  88.9585422  80.0264120  90.4427281
  87.9042537  80.3096507  92.3147784  86.9753104  80.5848044  91.8382852
  87.9919556  80.3252564  93.7240615  87.0326664  80.8092798  94.5022721
  87.2970629  80.7219500  95.4418730  89.2374522  79.8165673  94.3192486
  89.3305135  79.8150526  95.3960393  90.3161770  79.3286489  93.5508331
  91.1923859  78.8853805  94.0027802  92.1708046  77.1579101  89.5805007
  93.2462213  76.5166116  89.8323620  91.9056618  77.6930269  88.3435325
  91.0494067  78.2267105  88.1857095  92.6973554  77.6179204  87.1385390
  93.1853365  76.6498415  87.0271538  91.7670836  77.6900258  85.8753034
  91.3290106  78.6878793  85.8955368  92.4413185  77.5039997  84.5250058
  91.6959980  77.5749217  83.7340080  93.1948134  78.2787696  84.3848879
  92.9174117  76.5237361  84.4881874  90.8207311  76.4831411  85.9742787
  90.1457727  76.4794092  85.1187056  91.4049390  75.5626011  85.9809378
  90.2403727  76.5499848  86.8941140  93.8858506  78.5900448  87.2203828
  93.8319819  79.6768628  87.8552920  95.0562733  78.1878799  86.7408892
  95.2245567  77.2156592  86.4828164  96.2134337  79.0191454  86.5195038
  96.3235960  79.6650468  87.3903968  97.5218065  78.2179834  86.4542734
  97.3892866  77.3832428  85.7668168  98.3031066  78.8541114  86.0371857
  98.0070036  77.6627566  87.8279776  98.4714261  78.4796601  88.3822558
  97.1327498  77.3478166  88.3972852  98.9899867  76.5008141  87.7794809
  98.7269952  75.5093513  87.0977956 100.1440430  76.6035858  88.3972172
 100.3497907  77.4299751  88.9594542 100.8346018  75.8575169  88.3152064
  96.0109552  79.9064273  85.3333085  95.5895428  79.4223324  84.2919836
  96.4809836  81.1580781  85.2627632  97.3359580  81.7915024  86.3170390
  98.1003312  81.1108521  86.6926797  96.7531049  82.1223863  87.1777005
  97.9286451  82.9482603  85.5476295  98.9078764  82.6733674  85.1549961
  98.0793110  83.7997262  86.2119996  96.9529649  83.3530141  84.3500451
  97.4454778  83.8921359  83.5410928  96.0983288  83.9555789  84.6603062
  96.5953339  81.8973500  84.0047799  95.6444619  81.9314265  83.4741856
  97.4469453  81.1772081  82.9377398  97.1300360  81.1973889  81.7596888
  98.4618830  80.4319350  83.3783060  98.6841350  80.3831617  84.3730091
  99.3455173  79.6366057  82.6057475  99.7350544  80.3711863  81.9011638
 100.5131583  79.0086989  83.3712627 100.1412137  78.2783154  84.0890329
 101.1689030  78.4748635  82.6839173 101.2210183  80.0078677  84.0277153
 101.6403688  80.5978851  83.3682719  98.6530606  78.4994080  81.9105682
  99.1368034  78.0337687  80.8410716  97.5278965  77.9843047  82.4790612
  97.0940346  78.2996914  83.3465403  96.8437101  76.8264634  81.7630386
  97.6022243  76.1665838  81.3426339  95.9801856  75.9879747  82.7449328
  95.2569649  76.6327324  83.2431109  95.4125054  75.2404298  82.1911453
  96.9003283  75.2695127  83.8317754  97.3774535  74.4070483  83.3653103
  97.6956045  75.9558777  84.1214131  96.1749973  74.8004709  85.0974612
  96.5567342  73.7124350  85.6351896  95.3558965  75.5156186  85.7046404
  95.9570708  77.4021424  80.6633689  95.7092376  76.7682748  79.6676884
  95.4410517  78.6201439  80.8676763  95.4542254  79.0736855  81.7813116
  94.8040329  79.4443728  79.8233929  94.1255915  78.7323063  79.3538328
  94.0278526  80.6077269  80.3917276  94.6817379  81.3711483  80.8133954
  93.2375220  81.2813641  79.2214971  92.6670851  82.1269806  79.6072215
  93.9377237  81.6312854  78.4637559  92.5559073  80.5555579  78.7769999
  93.1559315  80.1318416  81.5760899  92.5990821  80.9776686  81.9810064
  92.4577174  79.3699330  81.2314329  93.7949973  79.7125718  82.3533863
  95.7427606  79.9636623  78.6937476  95.5179210  79.7949542  77.4830140
  96.9615057  80.3569492  79.1278613  97.2179384  80.3777275  80.1152663
  98.0318289  80.7912087  78.2403389  97.5437328  81.4388573  77.5135133
  99.1346128  81.5457130  79.0690221  99.9339337  81.8674854  78.4013255
  98.6931866  82.4161261  79.5535816  99.5432740  80.8760056  79.8258061
  98.7173039  79.6671788  77.4284757  99.3402817  79.9548531  76.4127311
  98.6200298  78.3739935  77.8485895  98.3319130  78.1057716  78.7885207
  98.9214157  77.2608430  76.9842836  99.8850730  77.4756095  76.5239956
  99.0719783  75.9551827  77.7901893  99.7583009  76.1219453  78.6210271
  98.1081300  75.6864311  78.2231721  99.5898401  74.7823505  76.9283947
  99.1418434  73.8636650  77.3065968  99.2210200  74.9232945  75.9131151
 101.0507736  74.5813389  76.8580988 101.4860503  74.3009784  75.7230825
 101.7807955  74.6510222  77.8511216  97.9449365  77.1185673  75.8206703
  98.3622591  76.9892502  74.6936867  96.6275438  77.2924378  76.0502689
  96.2172016  77.6110845  76.9289370  95.6748826  77.0070395  74.9623896
  95.9572155  76.0487854  74.5265567  94.2050245  76.9251663  75.5033377
  94.1715789  76.2299164  76.3409623  93.9112716  77.9022527  75.8874412
  93.1903421  76.4785138  74.4362298  93.2339506  77.1784781  73.6015189
  93.4967566  75.5064930  74.0522771  91.5118071  76.3626988  74.9846570
  91.2819218  74.8424431  75.9838452  90.2453681  74.7789230  76.3170834
  91.5213770  73.9693849  75.3778208  91.9404364  74.8734814  76.8519069
  95.7313352  78.1338962  73.8884468  95.5106197  77.8341568  72.7143710
  95.9784559  79.3911962  74.2341445  96.0191542  79.6802716  75.2114843
  96.2153567  80.4845304  73.3328885  95.4394628  80.4658830  72.5672796
  96.0942071  81.8368344  74.0941680  96.9498830  81.8401773  74.7692803
  96.2555171  83.1160875  73.2878971  96.1455409  83.9774392  73.9461915
  97.2421603  83.1344166  72.8277663  95.4922822  83.1551447  72.5117554
  94.7443482  81.8749051  74.8077535  94.6438628  82.8173485  75.3470392
  93.9431433  81.7882532  74.0750345  94.6832558  81.0454124  75.5131830
  97.5084859  80.3440088  72.5480951  97.5189213  80.6518556  71.3573653
  98.5197157  79.8039930  73.1757274  98.4733062  79.6391437  74.1816260
  99.8138673  79.3620517  72.6224640 100.1360806  80.2322969  72.0519573
 100.8791776  79.0413293  73.6971575 101.8013544  78.7227166  73.2108099
 101.0722232  79.9317777  74.2947794 100.5156133  78.2427683  74.3436213
  99.7138055  78.2119742  71.7186857 100.3530157  78.1866803  70.6155771
  98.7844779  77.2649405  71.9645440  98.2310682  77.2538837  72.8206669
  98.4558813  76.1559866  71.0562095  99.3937062  75.7935927  70.6338255
  97.8359548  75.0266960  71.8240213  98.6447218  74.4647236  72.2907320
  97.2453305  75.4641214  72.6296689  96.9770064  74.0625283  71.1193481
  97.5642900  73.0784886  70.3349292  98.6228591  72.8766920  70.4077284
  96.7683282  72.3608046  69.4572314  97.2254554  71.5588451  68.8960392
  95.4254584  72.6105210  69.2582787  94.6524561  71.9014581  68.4046128
  93.7119710  72.1449387  68.5354791  94.7888948  73.5177964  70.1277194
  93.7182643  73.6546198  70.0936631  95.5983778  74.2656538  71.0714304
  95.1337324  74.9798977  71.7355617  97.6680878  76.5692692  69.8244076
  97.9978586  76.0733576  68.7077282  96.6761165  77.4369325  69.9822753
  96.3530524  77.7948055  70.8822467  95.9352130  77.9661800  68.7761339
  95.6891504  77.1129737  68.1428999  94.6668641  78.6913193  69.3011464
  94.9774553  79.3478801  70.1139650  94.2980817  79.3290739  68.4974614
  93.4724789  77.8498831  69.8133253  93.7723187  77.1246902  70.5696032
  92.4031120  78.6673362  70.5170005  91.5989253  78.0084946  70.8467997
  92.8385922  79.1681361  71.3809783  92.0028916  79.4122365  69.8280824
  92.9384537  77.2483197  68.5260055  92.0766562  76.6196290  68.7478143
  92.6392167  78.0472572  67.8480563  93.7156398  76.6459006  68.0559555
  96.7276852  78.8384937  67.8558955  96.4752151  78.7859472  66.6678788
  97.7526717  79.6879008  68.2820740  97.9673220  79.7952419  69.2731003
  98.5978871  80.4787232  67.4744603  98.0193790  80.8054864  66.6098695
  99.0330227  81.7933520  68.0988295  99.5179328  82.3117365  67.2720401
  97.9167249  82.7085958  68.5893487  98.3493863  83.6138814  69.0139356
  97.2695888  82.9742961  67.7530161  97.3319870  82.1931389  69.3508399
 100.0007905  81.5434957  69.2933873  99.7879776  82.2517242  70.0958305
  99.8376527  80.5442958  69.6985499 101.4697898  81.6926369  68.8394810
 102.1319136  81.5152917  69.6868474 101.6836352  80.9677028  68.0539451
 101.6329087  82.7000796  68.4574281  99.7522498  79.6339313  67.0247896
 100.4402948  80.0754167  66.1019236  99.8509283  78.3397329  67.4120622
  99.1469892  77.8786283  67.9876021 100.9568115  77.4745399  67.0563891
 101.8502340  78.0907405  66.9462890 101.1391449  76.7934967  67.8868292
 100.7876321  76.6406067  65.7792067  99.8198250  76.8324477  65.0712948
 101.7071157  75.7061042  65.4846677 102.8994364  75.3257029  66.2884059
 102.6495218  75.1951323  67.3411941 103.6785096  76.0859849  66.2379867
 103.3558256  73.9963257  65.6410333 102.8898208  73.1354792  66.1188866
 104.4336768  73.8595064  65.7185390 102.9141764  74.1421595  64.1971152
 102.8455579  73.1724928  63.7044855 103.6217264  74.7412190  63.6246445
 101.5609507  74.8147875  64.2756577 101.3021771  75.3537100  63.3641706
 100.4418915  73.8291027  64.4492523 100.2719345  73.3714855  65.6033533
  99.7664439  73.4168242  63.3994128  99.7947556  73.8967799  62.4993700
  98.9250243  72.2635353  63.3981355  98.9065173  71.8196283  62.4030832
  99.3273092  71.5116189  64.0764464  97.5452270  72.6352140  63.8143369
  96.6233569  71.7872827  63.8185755  97.2360713  73.8449311  64.3219461
  97.9503138  74.5419801  64.5313317  95.8605366  74.3195034  64.6374511
  95.2489985  73.4201058  64.7105825  95.8636465  75.0945453  66.0342068
  94.8552960  75.4392749  66.2606237  96.2022787  74.4230226  66.8233427
  96.5349391  75.9511892  65.9742102  95.1683968  75.1193137  63.5441941
  94.0818534  75.6471860  63.6269007  95.7169091  74.9488807  62.3521896
  96.6888333  74.6664610  62.2357571  95.0059976  75.1403613  61.0480684
  94.7215195  76.1871070  60.9394330  96.0582619  74.7431429  59.8922767
  95.5886562  74.8661453  58.9167635  96.9326925  75.3909117  59.9583123
  96.3639940  73.7062609  60.0203021  93.5797632  74.5475333  60.9319114
  92.5813645  75.0988366  60.4592016  93.5353196  73.3262322  61.4179920
  94.3620208  72.8144283  61.7241553  92.2739401  72.5690131  61.5697389
  91.6940991  72.6061073  60.6468464  92.8467929  71.2341456  62.0444287
  92.0332914  70.5275865  62.2127866  93.5212298  70.8369162  61.2863913
  93.3960420  71.3842656  62.9739524  91.2031456  73.0754787  62.5612330
  90.0667047  72.5378327  62.6653139  91.5369020  74.1434174  63.3198975
  92.4287838  74.6157880  63.1705730  90.7609544  74.8042621  64.4290069
  89.8260623  74.2715404  64.6001686  91.5077480  74.7431690  65.7343792
  92.3940450  75.3548241  65.5662226  90.5599261  75.2744123  66.9079222
  91.0958049  75.2321236  67.8569937  90.2679719  76.3046480  66.7017496
  89.6681731  74.6494371  66.9670201  91.9947961  73.3440734  66.1678222
  92.5186419  73.4192162  67.1202171  91.1384305  72.6773404  66.2764177
  92.6712332  72.9435472  65.4122605  90.4441556  76.2662336  63.9946525
  91.2703221  77.2038863  64.0187845  89.2166976  76.5911962  63.7594351
  88.4899639  75.8762733  63.7536483  88.6466414  77.9229726  63.4787134
  89.0709469  78.6309191  64.1913393  89.0468733  78.3327169  62.0251251
  90.1089454  78.1252819  61.8937039  88.4420665  77.5162149  60.8969322
  88.7965230  77.8982556  59.9402574  88.7392686  76.4728903  61.0026701
  87.3553955  77.5894803  60.9362044  88.7200965  79.7465257  61.9111483
  88.7999964  80.0273347  60.9752550  87.1346967  78.0312437  63.7325033
  86.4407723  76.9769623  63.6578663  86.6525337  79.2013631  64.1017776
  87.2250126  80.0384289  64.2163191  85.2125779  79.4088113  64.3894866
  85.0898264  80.4682409  64.6125960  84.3966800  79.0252065  63.1677706
  83.3370626  79.1756787  63.3752457  84.6928992  79.6471964  62.3232152
  84.5731524  77.9769355  62.9266182  84.6802898  78.6626084  65.6931755
  83.4879192  78.4638089  65.9479246  85.6424542  78.3396930  66.6160332
  86.6167422  78.6030782  66.4748520  85.4482226  77.5951084  67.9028046
  84.3828214  77.3668558  67.8893182  86.3442039  76.3326080  67.9336792
  87.3830764  76.6311917  68.0707406  86.0712256  75.7192037  68.7931057
  86.2203326  75.4695016  66.6173930  86.6663058  76.0278460  65.7944930
  86.8107545  74.5614822  66.7427434  84.8016298  75.0732412  66.2221260
  84.0367031  74.7421516  67.1133851  84.4031659  75.1466101  64.9723750
  85.0596867  75.4260074  64.2432580  83.4374563  74.9254927  64.7307183
  85.6896237  78.3730516  69.2142965  86.4797533  79.2959856  69.2705641
  84.9312760  78.0160898  70.2233153  84.2662941  77.2446874  70.1659361
  84.9446221  78.6607565  71.5193707  85.7249541  79.4173604  71.5995612
  83.5725990  79.3832544  71.7530250  83.5791719  79.8706082  72.7283301
  83.4180250  80.1321275  70.9751349  82.7651566  78.6518184  71.7177523
  85.1782258  77.5388247  72.5565705  84.2934927  76.7372764  72.8514832
  86.3681833  77.5121560  73.1353028  87.0229743  78.2873341  73.0395288
  86.8941494  76.4618256  73.9371168  86.3033791  75.5777549  73.7012453
  88.3619496  76.2524677  73.6037674  88.8461877  77.2287825  73.5783902
  88.8166077  75.6910926  74.4191808  88.6941418  75.5082991  72.2543015
  88.0092247  74.6629431  72.1904839  88.5805657  76.4530431  71.0566403
  88.8155145  75.9097989  70.1413645  87.5645129  76.8431201  70.9966427
  89.2799271  77.2795285  71.1781750  90.2050030  75.1284853  72.2408122
  90.4417761  74.6133287  71.3097643  90.8077120  76.0326313  72.3184705
  90.4222334  74.4737612  73.0833562  86.7508018  76.6916326  75.4354109
  86.8451768  77.8165991  75.9956910  86.4174131  75.6541098  76.2304401
  86.2117851  74.7197844  75.8753764  86.3155436  75.7708828  77.7446368
  86.0595468  76.8123682  77.9412376  85.1988702  74.7556693  78.2655517
  85.4699378  73.7348740  77.9918289  85.1446473  74.7905038  79.3538354
  83.8797165  75.0992225  77.6844625  83.5942375  76.2339751  77.2632543
  82.9634216  74.1605921  77.5815909  82.0560038  74.3759236  77.1679940
  83.1605342  73.2167158  77.9163837  87.6445985  75.5066216  78.5311639
  88.3154132  74.5104070  78.2576113  88.0100206  76.3505407  79.5209074
  87.6080800  77.2814605  79.6376982  89.0274445  76.0129759  80.5335024
  89.3363497  74.9701165  80.4765110  90.3895637  76.6794200  80.3107524
  90.7692441  77.1296065  81.2271387  91.3114785  75.5325509  79.7706253
  92.3104873  75.9259786  79.5847246  91.3686597  74.7327467  80.5096994
  90.8973828  75.1385206  78.8429218  90.2986807  77.7958365  79.2991331
  91.2824689  78.2464852  79.1653773  89.9494443  77.3963942  78.3461516
  89.5980887  78.5523826  79.6528249  88.3286287  76.2816280  81.9082687
  88.9872436  76.6311321  82.8925564  87.0310137  76.1315218  82.0761986
  86.4082933  75.7340700  81.3730882  86.3675515  76.5301130  83.3126937
  86.8480115  77.4339057  83.6865749  84.8832030  76.8819014  83.0295322
  84.3700049  77.0916537  83.9674680  84.8286822  77.7882666  82.4265782
  84.0442394  75.5080733  82.1598257  82.8034654  75.8284335  81.9373166
  86.5501012  75.5216801  84.4194957  85.8974656  75.6817459  85.4515882
  87.4115940  74.5371271  84.3357979  88.0249975  74.4218369  83.5287277
  87.6139188  73.4847725  85.3636897  88.6223799  73.0784662  85.2866291
  87.5192524  73.9161614  86.3612106  86.5877573  72.3715796  85.1769057
  86.1033294  71.7690963  86.1356843  86.2586984  72.1147961  83.8914858
  86.6525065  72.6080623  83.0895053  85.2684861  71.0632804  83.5481560
  85.5150693  70.6661714  82.5628078  85.3762038  70.2440351  84.2580736
  83.8041731  71.5029615  83.5375169  83.0186901  70.6672842  83.0976796
  83.3791845  72.6088646  84.2076788  84.0351603  73.2400837  84.6705312
  81.9672470  73.0484951  84.3634813  81.4892909  72.2276727  84.8982314
  81.9900514  74.4053858  85.1252330  82.5512867  74.2808682  86.0509496
  82.5264048  75.1378941  84.5238467  80.5938314  74.9657661  85.4622575
  80.1069800  74.9723234  84.4881945  79.8830048  74.1439137  86.5590283
  78.9033033  74.5778461  86.7615269  79.7598194  73.1145537  86.2208368
  80.4810271  74.1574720  87.4700565  80.6385280  76.3310121  86.1608988
  79.6230422  76.6668397  86.3703203  81.1910174  76.2426318  87.0977779
  81.1341303  77.0555801  85.5144094  81.0564199  73.1562121  83.1162055
  79.8786486  72.9191656  83.1248468  81.6840810  73.3698751  81.9718631
  82.6952789  73.4993551  81.9299243  81.0423418  73.4516643  80.6200767
  80.2204005  74.1649956  80.6580093  81.7671186  73.8388157  79.9037721
  80.5035564  72.0748856  80.1097869  81.1801551  71.0752228  80.0632622
  79.2137603  72.0543972  79.7565373  78.5807437  72.8287479  79.9589725
  78.5439017  70.9285301  79.0379924  79.2074249  70.0929434  79.2661713
  77.1459205  70.5282584  79.5310758  76.4153575  71.1727718  79.0424307
  76.9463067  69.5093646  79.1974836  76.9186330  70.5875063  80.9484213
  77.7709619  70.1882602  81.7343710  75.7434897  71.0436467  81.4236309
  75.5688950  71.0535669  82.4277545  75.0273438  71.3778560  80.7779109
  78.4423397  71.1973122  77.4822153  77.9368827  70.2242734  76.7652873
  78.9089188  72.3846133  76.9450404  79.1298468  73.1891463  77.5305337
  79.1372103  72.6390161  75.5507437  79.5256858  71.7325313  75.0871855
  77.8271665  72.9366605  74.8450135  77.9096966  72.6641643  73.7930151
  77.0352557  72.3220037  75.2726084  77.4648416  74.3547593  74.9589488
  76.8816293  74.7476552  76.1739143  76.9694748  74.1314787  77.0560009
  76.1843761  75.9555270  76.2126665  75.6909516  76.2517942  77.1266402
  76.1121759  76.7663170  75.1255195  75.4625599  77.8957940  75.0710678
  75.5029855  78.3388796  75.9443175  76.7011261  76.3817184  73.8596105
  76.6525533  77.0466518  73.0091058  77.3275141  75.1492610  73.7532812
  77.6999750  74.7931382  72.8048239  80.2440001  73.6520897  75.3148810
  80.6878148  73.7983098  74.1933191  80.6180959  74.3699225  76.2573487
 115.9112578  60.2646159  75.7359250 116.8016485  60.6853715  75.4031457
 115.4750508  59.7204424  74.9642251 115.2625454  61.0199921  76.0368518
 116.1853802  59.3688594  76.8743569 116.7978870  58.5323874  76.5350814
 117.0357321  60.1516100  77.9890422 117.9735145  60.5037643  77.5597388
 116.4876248  61.0329689  78.3231346 117.3162074  59.2484878  79.1597911
 116.3526044  58.9068748  79.5395749 117.8352664  58.3720060  78.7732639
 118.2609641  59.8482810  80.5693261 119.7078399  60.5136708  79.6514242
 120.4216724  60.9383713  80.3567897 120.1849660  59.7092869  79.0906370
 119.3764528  61.2895019  78.9610064 114.9156386  58.7204485  77.4087993
 114.0163167  59.4469961  77.9097682 114.8906446  57.3776948  77.4569016
 115.6995699  56.7938877  77.2445010 113.6738372  56.6044145  77.8275283
 112.7744057  57.2108512  77.9359791 113.3461686  55.6163574  76.6860220
 112.4559184  55.0430530  76.9456039 113.1655207  56.1709002  75.7657386
 114.1856409  54.9354142  76.5417425 113.9525566  55.9755372  79.1908121
 114.0461605  54.7584978  79.2955572 113.9630039  56.8511987  80.1856899
 113.8646997  57.8529463  80.0218147 114.1173987  56.5166508  81.6697694
 115.0943398  56.0482999  81.7875983 114.0268190  57.7887347  82.5523757
 114.1108903  57.3543013  83.5482611 115.1142343  58.8170954  82.3820106
 114.9316371  59.6545782  83.0562886 116.0794400  58.3681318  82.6151149
 115.1190748  59.1753945  81.3522536 112.8122515  58.5046752  82.3321943
 112.3735064  58.6759871  83.1906942 113.0234502  55.6138231  82.1042723
 111.8625863  55.6401384  81.5880015 113.3664865  54.7120282  83.0505366
 114.3309991  54.6136967  83.3674062 112.4858872  53.8062834  83.7199663
 111.9721200  53.3001985  82.9025097 113.2461677  52.8190367  84.5857120
 113.8143570  53.3720262  85.3323930 112.5277757  52.2008849  85.1249571
 114.2295112  51.8800434  83.7949394 113.7243443  51.4842417  82.9142241
 115.0797689  52.4615635  83.4408741 114.7250343  50.7284047  84.6540669
 114.2652465  50.4572810  85.6957166 115.8281931  50.0750228  84.2490215
 116.2471501  50.2930770  83.3453952 116.2446688  49.3605400  84.8457521
 111.4175227  54.4801779  84.6060913 110.3644977  53.8743992  84.8424625
 111.6235210  55.7064828  85.0956127 112.5340907  56.1624743  85.0414591
 110.6251661  56.5350663  85.7494643 110.0023309  55.8187052  86.2859109
 111.2633585  57.4987117  86.7444985 110.4617199  58.0119705  87.2759286
 111.8073039  56.9071897  87.4815542 112.1903137  58.5289583  86.2102776
 112.9547743  59.1758197  86.9726635 112.3244265  58.6534113  84.9799548
 109.6410055  57.2658959  84.8212935 108.6343253  57.7043529  85.3731353
 109.8359748  57.2990033  83.4859969 110.5343216  56.7030915  83.0442846
 109.1348511  58.1319939  82.4966935 109.2827357  59.1563962  82.8374091
 109.6735966  57.9390394  81.1040565 109.1183546  58.5774872  80.4155947
 110.7125108  58.2677038  81.0759509 109.6020294  56.6319130  80.6628586
 110.1730308  56.0666496  81.2235837 107.6874015  57.7769052  82.4093105
 107.2036080  56.8742267  83.1002991 106.8826539  58.5970338  81.7463238
 107.2288148  59.4041066  81.2274480 105.3463998  58.4441816  81.6720228
 105.0787455  58.1725641  82.6922831 104.5795552  59.7300317  81.3005098
 104.7301258  59.9417044  80.2413006 103.5123945  59.5623482  81.4426167
 105.0169579  60.9734496  82.1372158 105.8756302  61.4187528  81.6337311
 104.2076059  61.7009515  82.0877144 105.4016112  60.7987530  83.6598385
 104.6029698  60.1722536  84.4204325 106.5125928  61.2169396  84.0829058
 104.9206075  57.3490135  80.6630606 105.6042201  57.0644295  79.6941872
 103.7960648  56.6832776  80.8745446 103.1402912  56.9620496  81.6043591
 103.3370876  55.5116598  80.1403828 104.0137303  55.4170622  79.2899812
 103.4365572  54.2244264  81.0363437 102.7680382  54.4278452  81.8728186
 102.8733262  52.8925937  80.3923891 102.9923863  52.0698451  81.0965555
 101.8153356  53.0199444  80.1589927 103.4224349  52.6691637  79.4783143
 104.8600964  54.0199096  81.5445592 104.9012727  53.1224193  82.1608234
 105.5371543  53.9093882  80.6968520 105.1620872  54.8825310  82.1390842
 101.9717239  55.6473586  79.5327003 101.0208773  56.0300261  80.2082964
 101.8171609  55.0526646  78.3288322 102.4726387  54.3699887  77.9487986
 100.7001142  55.3342523  77.4684045  99.8466139  55.6951205  78.0435891
 101.2567336  56.2880615  76.4849367 100.4809348  56.5721609  75.7738294
 101.6161070  57.1770991  77.0040533 102.0841998  55.8212568  75.9512813
 100.2180741  54.0648866  76.6756214 101.0128611  53.1663428  76.4057148
  98.9452809  54.0527041  76.3398908  98.3627696  54.8737299  76.5030877
  98.1774451  52.9829710  75.7288096  98.8646019  52.3033634  75.2250746
  97.3978850  52.1677606  76.8297757  98.1017455  51.8047271  77.5787150
  96.6977355  52.8272342  77.3434509  96.6218611  50.9613916  76.2174445
  95.9757884  51.2990271  75.4085927  97.6440211  49.9315491  75.7166197
  97.1187755  49.0798711  75.2835244  98.2789085  50.3888866  74.9579851
  98.2591351  49.5941793  76.5496271  95.8016061  50.2806216  77.3598678
  95.2498230  49.4320016  76.9567293  96.4810574  49.9340800  78.1387772
  95.1021707  51.0002173  77.7833831  97.1824884  53.5636566  74.6498103
  96.4692195  54.5680543  74.8045704  97.2049484  52.9443959  73.4661001
  97.6838420  52.0531846  73.3327424  96.5669741  53.4356314  72.2287714
  95.8067362  54.1653029  72.5051965  97.5376530  54.2542072  71.2808093
  98.2037817  53.4713446  70.9183019  96.8879005  54.9710693  70.0448642
  97.6600870  55.4945983  69.4803471  96.4091445  54.2296955  69.4036158
  96.1421209  55.6872161  70.3905572  98.2382691  55.4013394  72.0646212
  98.8992061  55.9487029  71.3931114  97.4862790  56.0794085  72.4668166
  98.8212058  54.9796069  72.8827767  95.8881933  52.2151643  71.4980932
  96.5118091  51.2302811  71.1662838  94.5728096  52.2341152  71.1925910
  94.0060883  52.9804948  71.5958434  93.6958037  51.3752151  70.3579268
  94.2353909  50.4371374  70.4827063  92.2592876  51.3252421  70.8606952
  91.7200880  50.5234118  70.3558052  92.2251351  51.0394169  72.4012372
  91.1894860  51.0077544  72.7422393  92.7028254  50.0819622  72.6047523
  92.7572368  51.8304378  72.9301850  91.6653441  52.5489082  70.5938502
  90.6990996  52.4842552  70.7447691  93.6185469  51.6086597  68.8768259
  93.9170989  52.7102920  68.3758688  93.3415689  50.5900693  68.0592381
  93.0152383  49.6922519  68.4162060  93.4600479  50.5987661  66.5524879
  93.4800851  49.5633897  66.2145689  92.5522089  51.0489316  66.1506304
  94.6607820  51.3204410  65.9160878  94.4121017  52.1908999  65.0562411
  95.8599113  51.0429721  66.3973922  96.0458667  50.2865666  67.0546694
  97.0257483  51.8041572  66.0243742  96.7539648  52.8530715  65.9043308
  98.0419097  51.5740090  67.1620493  98.9581183  52.1240994  66.9483288
  97.6195670  51.9249407  68.1031007  98.2671063  50.5103344  67.2398934
  97.6085304  51.4504604  64.6826165  98.6471139  52.0005278  64.3073832
  96.9536604  50.6016170  63.8575716  96.0776330  50.1353567  64.0951248
  97.4806275  50.2762852  62.4960879  98.5385774  50.5344029  62.4834678
  97.3100828  48.7609698  62.2393238  97.4551614  48.6472635  61.1652698
  98.3245422  47.9734938  63.1297831  98.2095528  46.9036711  62.9520304
  99.3412350  48.2761245  62.8777523  98.1310651  48.1897255  64.1803398
  96.0686130  48.2445507  62.5974998  95.3839268  48.5852067  61.9850325
  96.8737502  51.1323031  61.3611297  97.2846050  51.1148251  60.1835181
  95.9720911  52.0969879  61.6253155  95.4065593  52.0542878  62.4733293
  95.6395466  53.3183375  60.8145860  96.2193903  53.2372096  59.8939170
  94.1806897  53.2918024  60.6153263  93.8576827  52.2708140  60.4141869
  93.6820250  53.6098158  61.5305832  93.7933658  54.1209981  59.5596958
  92.9283495  54.5310999  59.7662446  96.1208965  54.6769270  61.2941461
  96.6592789  54.8274089  62.3944995  96.1788773  55.6694263  60.3478347
  95.5568415  55.7130173  59.5399874  97.1647097  56.7842164  60.4122054
  98.1363218  56.3703758  60.6848866  97.2680343  57.2130057  59.4153274
  96.8271973  57.9102736  61.3895346  97.8008147  58.5659112  61.6961197
  95.5638457  58.1351714  61.8066052  94.7096717  57.8107658  61.3526342
  95.3971292  58.9391246  63.0563435  95.9869402  59.8348641  62.8613904
  93.9397127  59.4139071  63.3300358  93.3218012  58.5198404  63.2485969
  93.7261625  60.0146342  64.7153572  92.6843629  60.3195971  64.8221339
  93.9669768  59.2722139  65.4757843  94.3714759  60.8834018  64.8379067
  93.5725835  60.4988997  62.3244662  93.5665630  61.4805578  62.7992569
  94.3019042  60.5414423  61.5159766  92.1654495  60.1431621  61.7783183
  91.8555699  60.8939604  61.0513247  92.1979104  59.1650621  61.2982125
  91.4496901  60.1195975  62.6011233  95.9833525  58.2215695  64.3313855
  96.8853846  58.7603598  64.9449335  95.6722571  57.0180659  64.6987391
  95.0038394  56.4318800  64.1988703  96.2583615  56.3798256  65.8791547
  95.9553978  56.9255296  66.7726837  95.8632532  55.3677330  65.9755237
  97.7705392  56.3223956  65.8144604  98.4189055  56.6664925  66.8329493
  98.3587623  56.0491804  64.6413210  97.8227084  55.8668165  63.7931066
  99.8210253  55.9771039  64.4253818 100.2188242  55.2744525  65.1583812
 100.1256624  55.5024165  63.0349454  99.6937087  54.5091038  62.9150629
  99.6113106  56.1604525  62.3334721 101.5670207  55.4317541  62.6301651
 102.0412900  56.4120655  62.6444193 102.2880590  54.4652095  63.6020402
 103.3418259  54.3942606  63.3298904 102.2002036  54.8410085  64.6218179
 101.8301211  53.4778923  63.5394104 101.5940304  54.7735523  61.1788640
 102.6248181  54.6970862  60.8331104 101.1511023  53.7777223  61.2228327
 101.0241079  55.3943051  60.4871818 100.5047063  57.3901101  64.6297438
 101.5754757  57.4185361  65.2484859  99.9304257  58.4252718  64.0240869
  99.0967920  58.3405563  63.4425354 100.4294800  59.7716746  64.1293783
 101.4191786  59.7891430  63.6737111  99.6088346  60.8161013  63.2879747
  99.6239650  60.5399930  62.2339210  98.5649274  60.8147291  63.6032804
 100.2029894  62.1976815  63.4707158  99.4876521  62.9436333  63.1238361
 100.3653056  62.3818014  64.5327573 101.5580093  62.3826843  62.7018433
 101.9626528  61.4737034  61.9460210 102.1665664  63.4654187  62.7351060
 100.5888325  60.1650324  65.6000905 101.5186037  60.8225597  65.9769318
  99.5707802  59.8998589  66.4322351  98.7010472  59.4541916  66.1391600
  99.6240118  60.2239166  67.8148121  99.9699304  61.2459384  67.9673101
  98.1644605  60.0361718  68.3809392  97.8249353  59.0558954  68.0466131
  98.0341421  59.9188368  69.9355596  96.9852707  59.7928680  70.2044749
  98.6032994  59.0572878  70.2853856  98.4215973  60.8234999  70.4035170
  97.2789194  61.1684769  67.8083588  97.4299151  62.0878017  68.3737943
  97.5567737  61.3798334  66.7755459  95.7659861  60.7192357  67.8872201
  95.1317845  61.5091835  67.4861154  95.6259194  59.8102568  67.3033043
  95.4971647  60.5285504  68.9261248 100.6361119  59.2710368  68.5575992
 101.2474353  59.7796569  69.4741030 100.8146266  58.0294987  68.1648697
 100.2639942  57.6015361  67.4206446 101.8185778  57.1195306  68.7472100
 101.7559286  57.1475861  69.8356979 101.5215501  55.6823024  68.2777620
 102.2586669  55.0015277  68.7047454 100.5250901  55.3893410  68.6083175
 101.5715350  55.6365263  67.1900456 103.2308747  57.5640731  68.3899727
 104.0970466  57.3436653  69.2542502 103.5230953  58.1658778  67.2196358
 102.8943431  58.1467336  66.4172836 104.8168681  58.9429363  66.9574622
 105.5848776  58.2457467  67.2915791 105.1630247  59.2368788  65.4858517
 104.4127761  59.9196316  65.0870577 106.1182719  59.7610997  65.4561658
 105.2501495  58.0186107  64.5577379 105.9851419  57.3276177  64.9691948
 104.2880809  57.5067246  64.5734123 105.6339245  58.3125141  63.0455830
 106.5591283  58.8879444  63.0158678 105.8300880  57.3695496  62.5341256
 104.6005297  59.0319449  62.3371054 104.3085522  59.9399166  62.6988257
 104.0312509  58.5873743  61.2760231 104.5507823  57.6551266  60.4484970
 105.4643056  57.2478805  60.6488511 104.0294712  57.3582251  59.6236665
 102.8466303  58.9925582  60.9760949 102.3682732  59.6615424  61.5797237
 102.3858076  58.6446272  60.1354169 104.8700299  60.2360944  67.7620925
 105.8825912  60.5394820  68.4615991 103.7895253  61.0207094  67.8514123
 102.8904769  60.7907735  67.4282273 103.8013216  62.2951947  68.5721008
 104.6710596  62.8567907  68.2331201 102.5987023  63.1565641  68.1930021
 102.6266570  63.3762814  67.1256307 101.6776270  62.6036231  68.3806040
 102.5882282  64.5261737  69.0272574 101.6265153  65.0236068  68.9019236
 102.6976495  64.3082938  70.0898883 103.7129695  65.4622506  68.5774151
 104.6815892  64.9773448  68.7033490 103.6088573  65.6967795  67.5177209
 103.6502796  66.6812452  69.3724447 104.0146560  66.5932518  70.3216675
 103.1984921  67.8722338  69.0631515 102.5608706  68.1099572  67.9698174
 102.3885334  67.3560892  67.3054953 102.2275336  69.0528034  67.7679527
 103.3016212  68.8689754  69.9198059 103.7343853  68.7150266  70.8305578
 102.9484614  69.7924524  69.6722149 104.0859680  62.1567335  70.0993722
 104.8049523  62.9161606  70.6800279 103.5120280  61.1139278  70.7387954
 102.8969832  60.4309463  70.2955211 103.7444606  60.8976619  72.1416315
 103.5161535  61.8671507  72.5843193 102.8108499  59.8028843  72.7564592
 102.9025284  58.8983741  72.1532243 103.1815312  59.5597586  73.7521064
 101.3486477  60.1461577  72.8693924 101.1026570  60.3859440  71.8347953
 100.5383033  58.9524196  73.4148137  99.4861261  59.2301056  73.4855726
 100.6454610  58.1020991  72.7419807 100.9097565  58.6823063  74.4033845
 100.9700352  61.3588803  73.6370626  99.8866717  61.4711220  73.6278178
 101.3162233  61.2600669  74.6665482 101.4310730  62.2350064  73.1823580
 105.1735606  60.5340321  72.4746668 105.6164566  60.7441590  73.6471785
 105.9926042  60.0000607  71.5820912 105.6718150  59.7377470  70.6501922
 107.4079412  59.7183207  71.7788083 107.5388938  59.2019914  72.7299478
 107.7481997  59.0383395  70.9978525 108.3061468  61.0072612  71.7658022
 109.1660096  61.0597672  72.6395259 107.9195656  62.0361681  70.9751187
 107.1906295  61.9612693  70.2650952 108.5341037  63.3856441  71.0752109
 109.6069086  63.1942708  71.0481968 108.1027016  64.3112060  69.8866418
 107.0162307  64.4039141  69.8793422 108.5073874  65.3117034  70.0453940
 108.5840173  63.7747332  68.4957565 109.6602724  63.6084269  68.5373043
 108.1183513  62.8059538  68.3133952 108.2775382  64.6869549  67.3326884
 108.3562507  64.1421366  66.3920996 107.2538972  65.0571884  67.4026549
 109.2852105  65.8791691  67.3524551 109.1544245  66.4575711  68.2679545
 110.3071107  65.4981938  67.3584531 109.0808899  66.7709268  66.1506851
 109.7603410  67.5574814  66.1818144 109.2274046  66.2209545  65.2805328
 108.1117236  67.1505300  66.1596291 108.1960726  64.1125638  72.3603777
 109.0690628  64.6529200  73.0321934 106.9314724  64.0387433  72.8237607
 106.1795315  63.7114668  72.2179307 106.4146733  64.3867346  74.1817573
 106.7690450  65.4041328  74.3434840 104.8727894  64.5408913  74.3071682
 104.4498807  63.5441363  74.1867034 104.6727420  64.8502681  75.3335833
 104.0825490  65.4441622  73.4329686 104.0578354  64.9991532  72.4390400
 103.0588780  65.4483100  73.8067297 104.5177896  66.8999404  73.2725800
 105.0658803  67.4594415  74.2679429 104.3955663  67.4707763  72.1846091
 107.0383225  63.5058238  75.2950581 107.0200998  63.9350052  76.4403372
 107.7505778  62.4226518  75.0200584 107.7369093  62.0266067  74.0799864
 108.6085694  61.6487412  75.8934351 109.5288601  61.4512291  75.3436833
 108.8715505  62.2924220  76.7332237 108.1445275  60.3198564  76.4775211
 108.8428263  59.7623841  77.2951600 106.9493623  59.8576008  76.0686324
 106.4658359  60.1998022  75.2383364 106.2179157  58.7932095  76.7984921
 106.4318825  58.8975353  77.8619921 104.6656119  58.9158685  76.7215386
 104.3586554  58.8105457  75.6809495 104.2220798  58.0842199  77.2693953
 104.0754066  60.2569273  77.2837599 104.6976508  60.5853971  78.1159333
 104.0839669  61.3562098  76.2368355 103.6686900  62.2692109  76.6628674
 105.1078979  61.5412702  75.9112531 103.4815451  61.0493353  75.3822631
 102.6538799  60.0101158  77.7421222 102.2331510  60.9349554  78.1354108
 102.0544118  59.6668824  76.8993525 102.6508749  59.2487621  78.5228639
 106.7116663  57.4594882  76.2900448 107.3648799  57.3267918  75.2648503
 106.3650035  56.3264467  76.8922580 105.9055595  56.3897037  77.8001004
 106.4970423  54.9286992  76.5310189 107.1723822  54.8361688  75.6807876
 107.0851815  54.1104777  77.7508377 106.4532108  54.2479946  78.6275516
 107.0823819  53.0460839  77.5199630 108.4854687  54.5672149  78.0520813
 109.0606788  54.5870192  77.1273855 108.4550552  55.5878180  78.4312202
 109.1978422  53.6826234  79.0609241 108.9919522  52.6292198  78.8750772
 110.2776839  53.8111436  79.0038491 108.6690996  54.1108300  80.4049254
 108.2589847  55.0432737  80.4406800 108.6645213  53.4246775  81.5702295
 109.2838152  52.2842155  81.7080652 109.7940566  51.8831034  80.9212045
 109.2581560  51.7952096  82.6032031 108.2321131  54.0114117  82.6371214
 107.9021601  54.9755278  82.5905053 108.2206188  53.5110868  83.5255334
 105.1607364  54.3917557  76.1779067 104.2059541  54.5865547  76.9429675
 105.0437939  53.8580159  74.9799788 105.8217062  53.4778966  74.4418461
 103.7821925  53.7743881  74.3405274 102.9683851  54.0869806  74.9950589
 103.6892686  54.7572180  73.1732629 104.2038391  54.2962225  72.3302217
 102.2444155  54.9785229  72.8031809 102.1844574  55.6792602  71.9711819
 101.7942616  54.0295022  72.5114031 101.7077679  55.3856837  73.6610355
 104.4739555  56.1128153  73.3968861 104.3547873  56.7508458  72.5207394
 104.0756456  56.6235446  74.2732141 105.5322567  55.8994444  73.5494096
 103.5406138  52.2891070  73.9860591 104.1265172  51.8206461  73.0277796
 102.5304325  51.6521288  74.6705542 102.0841318  52.0325685  75.5046509
 102.0108691  50.3692052  74.2543693 102.8064482  49.7958122  73.7782218
 101.5818311  49.5663945  75.4614560 102.3134933  49.7105266  76.2562222
 100.6333509  49.9626916  75.8253077 101.4247301  48.0965814  75.2132245
 100.2968399  47.6406918  74.5253958  99.4869162  48.3054438  74.2643474
 100.2649382  46.2482026  74.1848650  99.4985259  45.8785406  73.5189346
 101.2149456  45.3656022  74.7034394 101.0794732  44.2976757  74.6101962
 102.3465043  45.8841539  75.3457268 103.1542383  45.2223422  75.6189226
 102.4415078  47.2205453  75.6344868 103.2911729  47.5992432  76.1817693
 100.9654468  50.5024823  73.1644205 100.0917448  51.3217337  73.4466210
 101.0192025  49.8316454  72.0006468 101.7625108  49.1645867  71.7917941
 100.0402672  49.9640061  70.8961504  99.3314354  50.7352348  71.1964800
 100.7179427  50.3841103  69.6191483  99.9749128  50.1463908  68.8575809
 101.1388831  51.9108305  69.7154478 101.6293724  52.2111435  68.7892467
 100.2520258  52.5237145  69.8711990 101.8269210  52.0469472  70.5497319
 102.0458936  49.6600655  69.2784790 102.4408116  50.0458771  68.3389694
 102.7703000  49.8333341  70.0750927 101.8633781  48.5897684  69.1829274
  99.2675106  48.6681653  70.6608725  99.6770586  47.5833426  71.0963942
  98.0257126  48.7573157  70.1543176  97.5744292  49.6266234  69.8722673
  97.2474769  47.5961223  69.9807897  97.8934566  46.7871762  69.6398153
  96.5655115  47.2634533  71.3732503  96.1356951  46.2613843  71.3349015
  97.3243606  47.2555310  72.1548130  95.3022679  48.4250630  71.7947711
  95.7502622  49.6339295  71.6228502  96.1683862  47.7898390  68.9448085
  95.7176005  48.8850719  68.5782802  95.8363920  46.6407615  68.3565858
  96.1264128  45.7319388  68.7183289  95.0097882  46.5443454  67.1135605
  94.1700141  47.2018815  67.3400107  95.8304035  46.9920773  65.8842860
  95.2128159  46.9156518  64.9877467  96.1504334  48.0251440  66.0158607
  96.7050493  46.3510064  65.7776100  94.3918982  45.1655638  66.7739793
  94.6318880  44.2602501  67.5382874  93.6766237  45.0352743  65.6899488
  93.5608646  45.7820747  65.0051722  92.9288140  43.7417893  65.3233427
  92.9216713  43.1573720  66.2440893  91.4605585  44.0323637  64.8963831
  90.9274052  43.0832969  64.8509447  90.9909130  44.6246052  65.6820027
  91.2468543  44.7727148  63.5405580  91.9938758  45.5591289  63.4268315
  91.3884431  44.0772083  62.7140465  89.8681517  45.3669669  63.4771492
  89.1132131  44.5841558  63.3984950  89.6483212  45.9311241  64.3834203
  89.8347596  46.2465155  62.2926821  90.7334785  46.6563456  62.0387970
  88.8496166  46.5814047  61.5242998  87.6437577  46.1755960  61.8281231
  87.4922649  45.6038640  62.6590246  86.8547084  46.4301175  61.2337444
  89.0881980  47.4965333  60.5794667  90.0198360  47.9021795  60.4872937
  88.3399696  47.7901769  59.9516947  93.6159490  42.8849861  64.3279770
  93.1429991  41.7917113  63.9921757  94.7954541  43.3144764  63.8697721
  95.1629588  44.2455722  64.0638933  95.7174962  42.4617831  63.0128145
  95.3252098  41.4463270  62.9719584  95.7110133  42.8468766  61.9939588
  97.1739128  42.4183482  63.5259998  97.7406314  43.5426279  63.7800690
  97.7172152  41.2650239  63.7787913  97.2936468  40.3954178  63.4545552
  99.0018248  41.0215865  64.5538303  99.0049295  41.6711938  65.4297182
  99.0104567  39.5499489  64.9674079  97.9947712  39.2641097  65.2405817
  99.2862524  38.9521746  64.0987903  99.9687356  39.1708140  66.1554075
  99.8448799  39.9042598  66.9506597  99.6570748  38.2063114  66.5591504
 101.4217803  39.0927422  65.8007922 102.2477829  39.6036217  66.5472556
 101.7226839  38.4892145  64.6949964 100.3502223  41.4656311  63.7959764
 101.2317348  42.1338255  64.2789276 100.3531041  41.1289479  62.5027184
  99.6487224  40.5358940  62.0635573 101.3972628  41.5995978  61.6015890
 102.3369991  41.5294531  62.1501019 101.4181706  40.6816944  60.3611334
 101.4543496  39.6523782  60.7190432 100.4639304  40.8069524  59.8488580
 102.5478578  40.8422539  59.2865541 102.3944986  40.1145398  58.4910648
 102.4750591  41.8307185  58.8331448 103.9140117  40.6639598  59.8594945
 104.0414402  40.3183435  61.0484904 104.8284402  40.7947390  59.0262176
 101.3649441  43.0771697  61.2400951 102.3877056  43.6986374  61.1278326
 100.1164512  43.6747706  61.0929055  99.2387197  43.1564271  61.1275684
  99.9476341  45.1092893  60.8732271 100.4913213  45.4242148  59.9828793
  98.8979830  45.3489934  60.7079860 100.4714727  45.8366150  62.1003630
 101.2517556  46.7470663  61.9039961 100.3793944  45.2517292  63.2518903
  99.8482052  44.3914226  63.3889040 101.0150825  45.7450076  64.4881707
 100.9219618  46.8155668  64.6678272 100.2285347  44.9902251  65.6712138
  99.1583290  45.0620041  65.4787023 100.4889760  43.9324619  65.6416108
 100.5077550  45.5219439  67.0782632 101.5799896  45.7041576  67.1626561
  99.7505834  46.8456698  67.3544445  99.9751296  47.1905225  68.3625381
 100.0647847  47.6008362  66.6339321  98.6773610  46.6773206  67.2586149
 100.0244001  44.5071604  68.0764428 100.2168633  44.8693765  69.0863222
  98.9551126  44.3476022  67.9451133 100.5526739  43.5659383  67.9238360
 102.5817567  45.6338394  64.4181532 103.2298198  46.6276548  64.7114671
 103.0948612  44.5129734  63.9343637 102.5355337  43.7259933  63.6060759
 104.5583928  44.3109872  63.8311848 105.0131996  44.5716224  64.7870723
 104.9354631  42.8028228  63.6080169 104.4397986  42.1986704  64.3660370
 104.5474875  42.4816620  62.6415348 106.3997398  42.5323099  63.6553322
 106.9423632  43.1917684  62.9786637 106.7969726  42.7051789  64.6547667
 106.5624965  41.0652076  63.2435626 105.8869316  40.8517016  62.4165111
 107.5769511  40.9105850  62.8759966 106.2995173  40.1159110  64.3342734
 107.0884091  39.8434064  64.9226040 105.1000286  39.5755714  64.6169816
 104.0831182  39.7291611  63.7863231 104.2056577  40.2601041  62.9236890
 103.1770515  39.3173257  64.0083337 104.8135020  38.8471037  65.6714001
 105.5344895  38.6460702  66.3641284 103.8698403  38.4809959  65.7964540
 105.1584270  45.2681945  62.7686942 106.1254674  46.0011066  63.0675731
 104.4785760  45.4397399  61.6682070 103.5622986  45.0150671  61.5275388
 104.9139947  46.2385120  60.5119827 105.9420722  46.0189731  60.2263025
 103.9975965  45.8620888  59.3971876 103.0124687  46.2383766  59.6706979
 104.4115725  46.4593621  58.0566036 103.7061547  46.1478038  57.2870894
 104.4151401  47.5464945  58.1289118 105.4107445  46.1097940  57.7952104
 104.0366350  44.4324413  59.2225023 103.3937195  44.0115109  59.8301069
 104.9932391  47.6830226  60.8063894 105.8645840  48.3584856  60.4598120
 104.0296854  48.1556902  61.7074285 103.3127245  47.5398498  62.0886433
 103.9108089  49.4903307  62.2014014 104.0890876  50.1586940  61.3595949
 102.5228010  49.8587626  62.6998891 102.3570613  49.2597471  63.5944275
 102.3619889  51.3400830  63.1007471 101.3422528  51.5151436  63.4440563
 103.0607288  51.5775594  63.9022186 102.5693878  51.9747472  62.2390064
 101.5948316  49.6008744  61.6783763 101.3828417  48.6436983  61.6635704
 104.9781993  49.7005675  63.3295544 105.5814421  50.7509338  63.2981560
 105.2016119  48.7371684  64.2140927 104.7190448  47.8394676  64.1905306
 106.1383858  48.8550052  65.2883795 105.8887706  49.6684841  65.9702991
 106.1337007  47.5171020  66.0612617 105.7614413  46.7384847  65.3950455
 107.1631452  47.2613133  66.3082522 105.2875327  47.4837848  67.3787489
 104.3554221  47.9838817  67.1187355 104.9506415  46.0760217  67.8144372
 104.3640705  46.1090885  68.7326845 104.3736897  45.5822934  67.0329809
 105.8719447  45.5203270  67.9913719 105.8826058  48.2849946  68.5182734
 105.2364740  48.2096302  69.3927578 106.8705512  47.8936075  68.7608039
 105.9713634  49.3304855  68.2211188 107.5008949  49.1028374  64.6714458
 108.2899602  49.7758291  65.3283812 107.8163459  48.5594395  63.4344335
 107.2268213  47.9197719  62.9013893 109.1099444  48.9200317  62.8064324
 109.8016612  48.8355957  63.6449593 109.4594168  47.9732190  61.6473496
 108.7352757  48.1135226  60.8455987 110.4349894  48.2496094  61.2465722
 109.4841058  46.4767216  62.0451424 110.2386429  46.3046894  62.8127997
 108.5251264  46.1845770  62.4705058 109.7906847  45.6337767  60.8061807
 108.9707356  45.7165944  60.0925332 110.6834300  46.0151644  60.3116312
 109.9950865  44.1766399  61.1851048 110.7842574  44.0732838  61.9301986
 109.0903373  43.7540403  61.6183153 110.3700333  43.4571347  59.8868517
 110.5249919  42.4478692  60.0821873 109.5992679  43.5631776  59.1971114
 111.2411647  43.8731797  59.4991371 109.2202983  50.3647834  62.2378918
 110.2856529  50.9148309  62.2614821 108.1355896  50.8661000  61.7057436
 107.3015126  50.3300939  61.4667291 108.0613272  52.3099820  61.4088076
 108.8712747  52.6450884  60.7603797 106.7631501  52.5912297  60.6288391
 106.9147986  52.3117195  59.5859763 105.9763460  51.9465460  61.0195923
 106.2621606  54.0897891  60.6840612 105.2489371  54.1389727  60.2857623
 106.2113247  54.4073722  61.7248501 107.1628810  55.0858103  59.8948219
 106.8849496  56.2891937  60.1486321 108.1482276  54.6886532  59.2362787
 108.2370347  53.1219693  62.7557020 108.9646658  54.1162812  62.6711394
 107.5358079  52.8102983  63.8398736 106.8928760  52.0196574  63.8969919
 107.6353387  53.6095208  65.0818672 107.3686932  54.6591200  64.9517177
 106.6502920  52.9660482  66.0492316 106.6572035  51.8882139  65.8855138
 107.0017029  53.1370019  67.0677890 105.1995579  53.4692547  65.9409547
 105.0955211  53.5959273  64.8639968 104.0498044  52.4567435  66.4695764
 103.0717006  52.9197790  66.3427811 104.0903479  51.5304533  65.8980409
 104.2142920  52.2398238  67.5249430 104.9748550  54.7791880  66.7472500
 103.9374485  55.0976592  66.6414633 105.1944778  54.6016237  67.7995721
 105.6342550  55.5590545  66.3655971 109.0907287  53.6807604  65.5692510
 109.5401805  54.7633705  66.0015256 109.7403466  52.4935058  65.5617048
 109.3515935  51.6307981  65.1793455 111.0712014  52.3607267  66.1106794
 110.9687002  52.8444471  67.0824314 111.5618812  50.8810344  66.3934672
 111.3812850  50.2609628  65.5157268 112.6384812  50.8780827  66.5686607
 110.8367195  50.2775004  67.6136136 111.1743229  50.7921349  68.5120841
 109.7685653  50.4704181  67.5165391 111.0492048  48.7681322  67.8017379
 110.7534109  48.2281911  66.9020293 112.1036533  48.5508128  67.9727158
 110.2259969  48.3247419  68.9702223 109.9466982  49.0025043  69.6807936
 109.8660279  47.0817390  69.0849395 109.9195474  46.0579927  68.2572148
 110.3056152  46.1802033  67.3199836 109.5753223  45.1443881  68.5514727
 109.4580680  46.7434743  70.2517929 109.4344587  47.4319763  71.0031394
 109.1567446  45.7853749  70.4278998 112.1148961  53.0647511  65.2739094
 113.0175754  53.6884877  65.7714371 112.0311013  53.1322554  63.9543729
 111.4000137  52.4890705  63.4748652 112.6839256  53.9788864  62.9762392
 113.7498541  53.8348539  63.1499054 112.3663149  53.5175452  61.5133760
 112.7116711  52.4925110  61.3779653 111.2868369  53.5120675  61.3656355
 113.0202866  54.4169360  60.4438143 112.4045434  54.4066189  59.5457654
 113.0375728  55.4447368  60.8069240 114.3877431  54.0097790  60.0937416
 114.8858355  54.5363020  59.0869911 115.0537994  53.2381625  60.7920167
 112.4911146  55.5332797  63.1847995 113.5679757  56.2223224  63.0772109
 111.3413416  56.0453511  63.5568681 110.4696831  55.5316459  63.4231546
 111.1118033  57.3392594  64.1801230 111.7892115  58.0055837  63.6468557
 109.6114905  57.6216003  64.0423615 109.3795338  58.5854781  64.4958751
 109.3408533  57.6425182  62.9862422 109.0456065  56.8378891  64.5461045
 111.5616723  57.6197231  65.6737283 111.6154499  58.7273477  66.1867631
 112.0162259  56.5745447  66.3833810 111.9618372  55.6169217  66.0354526
 112.6098242  56.6604279  67.6568449 113.5223931  56.0655061  67.6500543
 112.9048816  57.6953280  67.8275987 111.6983700  56.1789808  68.9057299
 112.2610039  56.0675716  69.9766230 110.4215763  55.9003992  68.7431655
 109.9925313  55.7888398  67.8248241 109.4859950  55.7231311  69.8438547
 109.5153507  56.5932294  70.4989700 108.0396567  55.6327859  69.3111934
 108.0102653  54.7529294  68.6685592 106.9698718  55.5399273  70.4626706
 105.9725066  55.4796658  70.0286047 107.1592884  54.6509747  71.0642407
 107.0374507  56.4259534  71.0935723 107.6857462  56.9811173  68.6217946
 106.6668067  56.9369528  68.2383097 107.7669436  57.7916467  69.3455391
 108.3759053  57.1599238  67.7973835 109.8848758  54.5544555  70.6695159
 110.1571206  53.5196170  70.1055150 109.8448539  54.5956292  72.0302407
 109.7660827  55.4734682  72.5451181 109.9065384  53.4673990  72.8796691
 110.5687946  52.7174518  72.4461787 110.4556654  53.9390604  74.2386926
 111.4939899  54.2498906  74.1230907 109.8961993  54.8132867  74.5724639
 110.3735378  52.9059665  75.2405289 110.9056909  53.2534942  76.1268446
 109.3269000  52.7910206  75.5219145 110.9091286  51.5511036  74.8801608
 112.1170234  51.3976708  74.7626136 110.0779866  50.5710484  74.7219904
 108.5220528  52.7525415  73.0257255 107.5741762  53.3583099  73.5173756
 108.3826940  51.6120600  72.3272364 109.1599350  51.1395181  71.8665091
 107.1030142  50.9386711  72.1610924 106.5363577  51.1550629  73.0674510
 106.4206090  51.4752580  70.7966883 105.4592927  50.9828392  70.6522800
 106.2708665  52.5526643  70.8652004 107.0726949  51.2529378  69.9523592
 107.1983339  49.4051053  72.0049121 108.2095196  48.9046883  71.5115225
 106.0640482  48.6617917  72.2849509 105.2269846  49.0903539  72.6809168
 105.9015005  47.2195363  72.0657005 106.3765111  46.8077325  71.1743148
 106.5432171  46.5304242  73.2497673 107.4563277  47.0686340  73.5029892
 105.8720502  46.6228856  74.1034019 106.8823548  45.0905253  73.0762576
 106.3115387  44.3363887  72.2379253 107.6631415  44.5731300  73.8975836
 104.4100098  47.0146095  71.9383951 103.6861156  47.9748260  72.2545587
 103.8335333  45.8889691  71.4617794 104.3471554  45.1096953  71.0515662
 102.3880609  45.7123109  71.5078152 102.0017661  46.3340541  72.3146553
 101.9745560  46.1006122  70.5773155 101.8208317  44.2392110  71.7142144
 102.5579309  43.2082914  71.8288254 100.4588930  44.1610163  71.6445392
  99.8846614  44.9893888  71.4824432  99.6507266  42.9418038  71.7818632
 100.1873283  42.0448241  71.4730218  99.3068736  42.6563059  73.2273130
 100.2126477  42.7286788  73.8294663  98.6220303  43.4235994  73.5886513
  98.6400509  41.2055922  73.4510900  97.6677388  41.2157082  72.9592284
  99.2570429  40.4790643  72.9213672  98.4326568  40.6889978  74.8291422
  99.3723321  40.3375300  75.2571383  98.0584365  41.4749753  75.4846372
  97.4829291  39.6125920  74.7277432  96.6783373  39.8094295  74.1333292
  97.4795727  38.3984850  75.2823006  98.4267180  37.9030257  76.0473006
  99.2534350  38.4611399  76.2611146  98.3347046  36.9599498  76.4269206
  96.6008858  37.5032620  74.9402608  95.8961183  37.7227290  74.2359513
  96.6163871  36.5807633  75.3759361  98.4101786  43.1671668  70.8586963
  98.1463414  44.3122492  70.6009810  97.6788641  42.1639316  70.3187785
  97.9744742  41.1911634  70.3896991  96.4615875  42.3029913  69.6112715
  96.5697396  43.0340846  68.8102965  96.0613818  41.0236015  68.8557530
  95.0228579  41.0142758  68.5219642  96.8912911  40.9434133  67.5703000
  96.6222537  40.0423285  67.0195087  96.6932640  41.8190064  66.9534531
  97.9518252  40.9104007  67.8230578  96.1740686  39.9455431  69.7388645
  95.9177797  39.1184236  69.2803099  95.4116792  42.8135243  70.5957498
  95.4414659  42.4309198  71.7626789  94.4670224  43.6246188  70.0935544
  94.5336698  44.0760325  69.1814816  93.2590879  43.9282704  70.8183275
  93.0066404  43.0588466  71.4252496  93.4374368  45.0402821  71.7790193
  94.3355174  44.8869885  72.3780997  93.5650597  45.9846368  71.2511550
  91.9525810  45.0964099  72.8494953  92.0611495  44.2040008  73.7904893
  92.1158210  44.1765267  69.8506826  92.0897162  45.1988998  69.1785065
  90.9841087  43.3735111  69.8710099  90.9723087  42.4317861  70.2607288
  89.6954663  43.8060521  69.3357053  89.8140444  44.5017287  68.5041860
  88.9743170  42.5516454  68.8396461  89.6251624  42.0252210  68.1422971
  88.8063868  41.8851375  69.6852563  87.6240805  42.8284720  68.1495734
  87.0810449  43.9577684  68.2903001  87.1174690  41.9849108  67.4375661
  88.8925009  44.5739222  70.4245763  88.6634225  43.9774832  71.4843949
  88.5519838  45.8591206  70.2340450  88.7990927  46.4078070  69.4103166
  87.7660448  46.5819311  71.2544052  88.4086733  46.5569656  72.1346406
  87.4858419  48.0846426  70.8814918  86.8143518  48.5286965  71.6162960
  88.9463550  48.7112497  70.7911640  88.8741791  49.7681287  70.5337803
  89.4485185  48.6059544  71.7538538  89.5191887  48.1901807  70.0250291
  86.7957257  48.2953125  69.5740049  86.6481887  49.3629236  69.4083628
  87.4076890  47.8852481  68.7697797  85.8285549  47.7924997  69.5873042
  86.4423588  45.9000459  71.6004372  85.7558348  46.4762595  72.4539082
  86.0266085  44.8723351  70.9240268  86.6115875  44.3660651  70.2590724
  84.6773220  44.3355656  71.0449299  84.0725742  45.1549036  71.4342876
  84.0580419  43.9476276  69.6537361  84.6695717  43.1874570  69.1676405
  83.0645458  43.5208484  69.7875380  83.9829721  45.2213774  68.7734225
  83.3131525  45.9539701  69.2246504  84.9639114  45.6890182  68.6993337
  83.4854057  44.8303612  67.4054083  82.5484039  44.2781888  67.4853219
  83.2825053  45.7187670  66.8071378  84.5475422  43.9747876  66.7392103
  85.4923240  43.9754658  67.1242985  84.2994039  43.2440160  65.7019783
  83.1420588  43.2583732  65.0465722  82.3878720  43.8700350  65.3572622
  83.0079366  42.6564067  64.2341569  85.2895455  42.5183017  65.2398178
  86.2003388  42.5496770  65.6968814  85.1476523  41.9238226  64.4238600
  84.5484984  43.2193868  72.0873542  83.5305717  42.6183964  72.2464067
  85.6747383  42.9548131  72.7117734  86.4930188  43.5591857  72.6635990
  85.8763363  41.7279616  73.5680630  84.8616427  41.4630075  73.8654201
  86.4952826  40.5624153  72.7805168  86.0023724  40.4605001  71.8143295
  87.5481248  40.7604101  72.5837088  86.3606958  39.3836640  73.5108057
  86.7540533  38.6402843  73.0072488  86.6358008  41.9520447  74.8733738
  87.8623285  42.0998225  74.8240026  85.9042503  41.8588792  76.0444063
  84.9256681  41.5727596  76.0763826  86.4841052  42.1664883  77.3633097
  86.8958212  43.1755374  77.3076337  85.3963304  42.1929720  78.4434721
  84.9387266  41.2092092  78.3461254  86.0212352  42.3555453  79.8769751
  85.2254715  42.3712332  80.6211954  86.6906603  41.5209846  80.0791325
  86.5818320  43.2902121  79.9254951  84.2181037  43.0952685  78.2356917
  83.5369875  43.0045575  79.0816529  84.5599325  44.1268051  78.1533308
  83.6990336  42.8106823  77.3196236  87.7242584  41.2949474  77.7243877
  88.6921505  41.8821883  78.1832329  87.7435296  39.9274696  77.4658920
  86.6719465  39.0471287  77.1702696  86.4997554  38.9709575  76.0963719
  85.7390142  39.3862409  77.6190927  87.1278362  37.7234580  77.7592190
  86.5996270  36.8722485  77.3271225  86.9792801  37.6759563  78.8375026
  88.6263844  37.7460724  77.3702422  88.7768552  37.4727052  76.3260095
  89.2104925  37.0479800  77.9700910  89.0099655  39.1523744  77.6324413
  89.4109818  39.3149660  78.6329051  90.1843893  39.5992670  76.7244873
  91.3906859  39.5523065  77.0638636  89.9337098  40.1388042  75.5503862
  89.0043102  40.1336377  75.1319477  90.9503408  40.8073776  74.7020066
  91.8118612  40.1430306  74.6423938  90.4262895  41.0128813  73.1658151
  89.6633819  41.7909959  73.1332626  91.2488005  41.3449396  72.5330672
  89.8489329  39.6861595  72.6277299  88.9977767  39.3987018  73.2456711
  89.4688519  39.8522534  71.6203034  90.8404007  38.5261360  72.5914941
  91.9663446  38.6193280  72.1181025  90.4122606  37.3892934  72.9277054
  91.4470069  42.1143308  75.3383376  92.5670359  42.5428856  75.1175916
  90.6145075  42.8008521  76.1024084  89.6631790  42.4807941  76.2792274
  90.9140628  44.0803235  76.7915228  91.6084285  44.6316590  76.1572655
  89.6351565  44.8711135  76.9790853  88.9111373  44.2140864  77.4597980
  89.9122757  46.1464099  77.8819197  88.9872768  46.7093097  78.0120232
  90.2835208  45.8284797  78.8562602  90.6575624  46.7797478  77.3993319
  89.0778623  45.3388623  75.6517560  89.8156677  46.0153911  75.2218234
  89.0329732  44.4637748  75.0029511  87.7309175  46.0324114  75.5478927
  87.5278775  46.2815542  74.5051902  86.9504751  45.3699888  75.9207893
  87.7456020  46.9471004  76.1425644  91.6079717  43.8783109  78.1462502
  92.5685146  44.6153909  78.4329058  91.2355905  42.7772659  78.8914243
  90.5133842  42.1444388  78.5461853  91.7340807  42.3403137  80.1760025
  91.5640179  43.1397361  80.8973156  90.9533665  41.1188064  80.6451550
  89.9059615  41.2024798  80.3535242  91.3439227  40.2159417  80.1770619
  91.0729961  41.0294708  82.1163004  92.0877661  40.7549020  82.4026479
  90.8628067  41.9954021  82.5763691  90.0719132  39.9739460  82.6016224
  90.5242148  38.8011585  82.4884071  88.9873415  40.1331224  83.1995314
  93.3257575  42.1272845  80.1949131  94.0540170  42.8995124  80.8731758
  93.8241954  41.1578822  79.3692850  93.1987151  40.5589026  78.8306128
  95.2082768  40.8287506  79.1270532  95.8418395  40.7860108  80.0127555
  95.1326688  39.4639932  78.5206846  96.1389852  39.1107278  78.2942384
  94.6585356  38.7792164  79.2242245  94.5471490  39.5048859  77.6021879
  95.9220082  41.8975240  78.3846249  97.1129834  41.9951254  78.3904656
  95.2227850  42.7870080  77.6988473  94.2186576  42.7179522  77.5311795
  95.8592557  43.9778162  77.1094560  96.7112894  43.5925263  76.5493853
  95.0005357  44.7414265  76.0795598  94.8043342  44.0894846  75.2285358
  94.0368005  44.9798651  76.5282641  95.6790408  46.0937429  75.5541465
  96.1128845  46.7090652  76.3425272  96.8316036  45.6821010  74.5715633
  97.3210232  46.5779264  74.1888268  97.5601625  45.0692029  75.1015056
  96.4152180  45.1132592  73.7400923  94.5797927  46.8892384  74.8688959
  94.9904159  47.8245646  74.4901367  94.1729771  46.3091999  74.0410370
  93.7862934  47.1036441  75.5846885  96.3152717  44.9260860  78.2009132
  97.4246982  45.5232573  78.1599589  95.4910167  45.0743364  79.2319304
  94.6186542  44.5561164  79.3355292  95.7678553  46.0187464  80.3382053
  96.1301546  46.9655461  79.9378324  94.4396539  46.3000601  81.1421167
  93.9314460  45.3537330  81.3306018  94.6266668  46.9776375  82.5335437
  93.6531504  47.1256761  83.0006372  95.2415775  46.3390938  83.1688206
  95.1178446  47.9416397  82.4053791  93.7157039  47.3747045  80.2450543
  92.7671020  47.6541317  80.7054171  94.3478631  48.2573071  80.1518805
  93.5287329  46.9556943  79.2560860  96.8343907  45.4303927  81.2417176
  97.7450768  46.1844875  81.5686944  96.7976424  44.1372122  81.5200335
  96.0205250  43.5476519  81.2218451  97.8178325  43.3781488  82.2679940
  98.0838074  43.8318703  83.2227935  97.1933789  42.0441595  82.4736253
  97.8803458  41.4023225  83.0248900  96.2693440  42.1585039  83.0412686
  96.9724797  41.5932087  81.5070996  99.1569934  43.3409880  81.5202365
 100.1746119  43.2486056  82.2181577  99.1540349  43.3786684  80.1712041
  98.3085918  43.4551077  79.6041662 100.3962223  43.3094021  79.4000714
 100.9633354  42.4906639  79.8428924 100.2027800  42.9619589  77.9097955
 101.1743088  42.9310566  77.4148966  99.7214992  41.9884868  77.8234715
  99.5778967  43.7200547  77.4381456 101.1842396  44.6674145  79.5082949
 102.3303637  44.7537135  79.9129872 100.5205915  45.8327602  79.2281831
  99.5476810  45.8455413  78.9225218 101.1176796  47.2074807  79.3287333
 101.9714347  47.1602804  78.6532222 100.3364896  48.3943306  78.6927753
 100.2207745  48.1746139  77.6325209  98.9881711  48.5666404  79.5091543
  98.4132500  49.3925474  79.0898630  98.4040283  47.6474810  79.4445687
  99.2184081  48.7771624  80.5530932 101.0738757  49.7814642  78.9174439
 100.4930313  50.5799899  78.4563773 101.1722059  49.9721420  79.9857918
 102.0635788  49.7442190  78.4624256 101.6223663  47.4882692  80.7445511
 102.7291541  48.0373040  80.9506251 100.9258388  47.0287473  81.8449411
 100.0590890  46.4928056  81.8073080 101.4409949  47.3144775  83.2104104
 101.6465365  48.3826147  83.1560349 100.4744019  47.2233483  84.3729087
 101.0780493  47.3453765  85.2727730  99.4125572  48.3046008  84.2573017
  98.7235787  48.2291343  85.0988143  99.8893876  49.2836189  84.2657448
  98.8627234  48.1765348  83.3257096  99.7291936  45.8385728  84.4473108
  99.0500639  45.8360470  85.3008507  99.1593355  45.6811344  83.5311553
 100.4599615  45.0372561  84.5625839 102.7221417  46.5297084  83.5012376
 103.6113566  47.0749093  84.1268116 102.8225314  45.2895057  83.0582918
 102.0448896  44.8333005  82.5818560 103.9608986  44.4301009  83.1627255
 104.2483138  44.3516710  84.2115049 103.6433547  42.9565408  82.8246552
 102.6229570  42.7288823  83.1306438 103.6910697  42.8173250  81.7439992
 104.6112109  41.9691942  83.5063971 104.6255777  41.0381140  82.9395346
 105.6206326  42.3804752  83.4711710 104.2567801  41.6707367  84.9225355
 103.6711777  42.4839357  85.6679336 104.4614497  40.5302364  85.3589691
 105.2170494  45.0700985  82.4737628 106.3196908  45.0544491  83.0375456
 104.8796369  45.6102665  81.2332463 103.9215124  45.7689196  80.9200505
 105.9186445  46.0023784  80.2595617 106.7642032  45.3149989  80.3045612
 105.3649213  45.9005085  78.8275722 105.1246601  44.8615210  78.6030627
 104.4343651  46.4653056  78.7570778 106.3437632  46.4198074  77.8109395
 105.8471751  46.5531745  76.8496219 106.7140769  47.3985834  78.1171797
 107.5078546  45.4423098  77.6666417 108.1331154  45.4789651  78.5585493
 107.1263908  44.4248809  77.5857359 108.2935786  45.7562187  76.5147558
 108.0122990  45.2916566  75.6507871 109.3258692  46.5588374  76.4138731
 109.8013602  47.2536389  77.4016793 109.3669307  47.1931475  78.3236504
 110.6079166  47.8599635  77.2577305 109.8807554  46.5643771  75.2543488
 109.5108474  45.9757310  74.5079990 110.6920326  47.1578509  75.0793746
 106.4811435  47.4051709  80.6237662 107.6511371  47.6552422  80.4327547
 105.6541046  48.3109394  81.1640293 104.6831445  48.1442683  81.4309097
 106.1644613  49.6869774  81.4070959 107.2398932  49.5104602  81.4429817
 105.7232950  50.6032082  80.3040639 104.6344017  50.5709045  80.2631163
 106.0022659  51.6183649  80.5855265 106.2322979  50.3614955  78.9351549
 107.5945542  50.3352452  78.6602954 108.2998860  50.4186946  79.4734825
 108.0637029  50.2056204  77.3698525 109.1120071  50.3452490  77.1539191
 107.1489771  49.8865548  76.3232214 107.6043704  49.6205963  75.0909584
 108.4730138  50.0559114  74.9611498 105.7778598  49.8259999  76.5974903
 105.0784786  49.5796030  75.8113163 105.2975100  50.0948370  77.9385737
 104.2409307  50.0884948  78.1585395 105.8720773  50.3628727  82.7154759
 106.4769472  51.3242033  83.1842125 104.9271365  49.7799630  83.4600565
 104.5133042  48.8971793  83.1588760 104.3323922  50.2317088  84.7473595
 104.2184416  49.3827080  85.4202399 105.0029310  50.9386812  85.2359091
 102.9486391  50.9010054  84.5036072 102.3456705  50.8485230  83.3989260
 102.4120605  51.6178635  85.5427808 102.9635566  51.6711040  86.8257763
 103.9750510  52.0795739  86.8170418 103.0217697  50.6845721  87.2850617
 101.9566525  52.6128940  87.5843763 102.2962041  53.6487525  87.5613123
 101.8710643  52.3293009  88.6338517 100.6405934  52.4602513  86.8727840
 100.0469690  53.3729956  86.9239397 100.0385702  51.6623092  87.3080110
 101.0431667  52.1437208  85.4744803 100.4145896  51.3703549  85.0324508
 100.7756223  53.2819944  84.4901007 101.4898736  54.2951401  84.5912833
  99.6735279  53.2262462  83.6991197  98.8772667  52.6108222  83.8678720
  99.5468867  54.0850763  82.4989889 100.5786747  54.2295822  82.1796997
  98.7847705  53.4181244  81.3525055  99.3684533  53.9311451  80.5890264
  98.8967355  51.9207326  81.2427620  98.3108760  51.5747570  80.3905962
  99.9409220  51.6437864  81.1018917  98.5172775  51.4594007  82.1544387
  97.3320299  53.7416479  81.1022990  96.9734590  53.1675394  80.2486081
  96.7450366  53.4842841  81.9843261  97.2274172  54.8058491  80.8954152
  98.9509645  55.4796440  82.7848678  97.9047129  55.6385410  83.3974903
  99.7364748  56.5494457  82.5262584 100.6800989  56.4525030  82.1497444
  99.3549135  57.9363989  82.7418987  98.8586128  58.0262802  83.7081083
 100.6309108  58.7590697  82.7119524 101.0844204  58.6515712  81.7261583
 100.3636848  59.8103045  82.8276098 101.6663588  58.4204142  83.7465006
 101.6358804  59.0370874  84.8415541 102.5998587  57.6303014  83.4858905
  98.3265305  58.4412918  81.7634685  97.5672575  59.3146572  82.1585703
  98.3185313  57.8502655  80.5442188  98.9012926  57.0300264  80.3733852
  97.5477333  58.2170846  79.3135555  96.7030374  58.8195391  79.6483560
  98.4171741  59.0693101  78.3217468  99.2572838  58.4470137  78.0106795
  97.6146433  59.4361492  77.0359651  98.2441377  60.0266010  76.3700909
  97.3047575  58.5241491  76.5282815  96.7339602  60.0170460  77.3101423
  99.0296720  60.3133520  79.0048874  99.6224167  60.8724653  78.2797143
  98.2304487  60.9497950  79.3865817  99.6682053  59.9995983  79.8302261
  96.9955070  56.9594544  78.5753358  97.7330279  56.0270002  78.3376424
  95.7231650  57.1128189  78.1712974  95.1646920  57.9016627  78.4980072
  94.9522390  56.2442647  77.2554367  95.5936999  55.4751283  76.8253121
  93.8872199  55.3511159  77.9464458  94.4062931  54.4911768  78.3691759
  93.4776194  55.9195029  78.7822507  92.7099859  54.8194198  77.1377554
  92.3450383  55.7120466  76.6283719  93.1186135  53.7305518  76.0886724
  92.2337353  53.3958359  75.5484346  93.8356523  54.1538278  75.3855261
  93.5722714  52.8823754  76.6021355  91.6023409  54.2285393  77.9850044
  90.8007997  53.8718670  77.3389041  91.9963604  53.3964408  78.5692754
  91.2132173  54.9919972  78.6589048  94.4222815  57.1670572  76.1391737
  93.6652974  58.1352104  76.4405363  94.7070741  56.8430625  74.8874886
  95.4370541  56.2073317  74.5663242  93.8473585  57.4931091  73.8368248
  93.1555336  58.2325083  74.2425946  94.7697537  58.2129090  72.8670226
  95.4685133  57.4122534  72.6236984  94.1486340  58.6599248  71.5672876
  94.9006400  59.1604186  70.9577025  93.7643045  57.7929476  71.0298535
  93.3315081  59.3512605  71.7739981  95.5709061  59.4037425  73.4961230
  96.2042735  59.8594636  72.7337366  94.8734080  60.1480810  73.8807405
  96.1929064  59.0335145  74.3109118  92.9751515  56.3426274  73.1431645
  93.5235666  55.3744101  72.5974273  91.6197954  56.4618272  73.1646216
  91.1762961  57.2286325  73.6696047  90.6570078  55.6310349  72.5538334
  90.9798288  54.5907996  72.5068652  89.3616710  55.7321753  73.3946021
  89.0643042  56.7781676  73.4783526  88.5532420  55.2123278  72.8796980
  89.5363051  55.1518652  74.7636715  89.7916026  53.9836315  74.8847629
  89.3953152  55.9060838  75.8157191  89.5020597  55.5057128  76.7477635
  89.1779460  56.8964176  75.7073980  90.4253193  56.1338653  71.1309152
  89.5655552  56.8696191  70.8128258  91.3026873  55.7868481  70.1885365
  92.1257339  55.2295452  70.4200977  91.2576495  56.1133283  68.7523835
  90.8393375  57.1052651  68.5787214  92.7176790  56.0612276  68.2651420
  93.2329384  56.9686474  68.5793839  93.2260852  55.2233191  68.7440046
  92.8329504  55.9159900  66.7409876  92.5434601  56.7979468  65.9108452
  93.2396219  54.7559895  66.2761327  93.3072869  54.6043840  65.2694936
  93.4873177  54.0061166  66.9213075  90.2852149  55.1734864  67.9528730
  89.6737602  55.7167056  67.0331610  90.2163813  53.8923792  68.2384533
  90.6411219  53.4904819  69.0735072  89.5070103  52.8688685  67.3726775
  89.9553398  52.8414755  66.3789908  89.6932771  51.4557527  67.9945218
  89.1857974  50.7162280  67.3753083  90.7553193  51.2182927  68.0452970
  89.2705843  51.4418548  68.9985436  88.1081165  53.2465253  67.1357038
  87.4241220  53.6505551  68.0434089  87.6385162  53.0362986  65.9010240
  88.2271553  52.7190737  65.1302177  86.2538603  53.2360130  65.5254509
  85.6017841  52.7658638  66.2611203  86.0219283  54.3008985  65.5281747
  85.9871053  52.6835417  64.2131799  87.0055101  52.2066113  63.5780114
  84.7735793  52.7938131  63.7135242  84.0400916  53.2624800  64.2448180
  84.2615357  52.3159197  62.4143921  85.0027619  52.6116117  61.6716567
  84.0459633  50.8374907  62.5573790  84.9077637  50.4110342  63.0708221
  83.1801336  50.6765706  63.2005778  83.8327519  50.0758262  61.2698318
  82.8970961  50.4124574  60.8236775  84.6304694  50.3448762  60.5780566
  83.7888481  48.5854179  61.3801477  83.9725251  48.1564410  60.3943015
  84.6030070  48.2583098  62.0260112  82.5271992  48.0466504  61.9021875
  82.5392306  47.7347914  62.8731170  81.3902392  47.9181839  61.2691382
  81.0481021  48.4995211  60.1034199  81.7088705  49.1116307  59.6253058
  80.1268742  48.3276446  59.6983229  80.4958445  47.0826475  61.7265362
  80.6892807  46.5373974  62.5672703  79.6055533  46.9736131  61.2415845
  82.9670958  52.9165850  61.9372048  82.0051434  52.9453316  62.7018159
  82.7438895  53.1790373  60.6021529  83.7300867  53.1235788  59.5545706
  83.7228841  52.1612468  59.0434942  84.7376432  53.2741313  59.9394769
  83.3143751  54.2274054  58.6533228  83.6474457  54.0449320  57.6326831
  83.7539111  55.1746620  58.9674870  81.8146981  54.2760671  58.7321892
  81.3625188  53.6774228  57.9416527  81.4505148  55.2957065  58.6070209
  81.4392361  53.7113946  60.1537353  81.0146887  54.4246025  60.8612379
  80.3464469  52.5991359  59.9860794  80.6524269  51.4266272  59.8480665
  79.0784024  53.0012628  59.8835850  78.7940633  53.9515467  60.1189672
  77.9929781  52.2011849  59.4531765  78.2541895  51.6949579  58.5243726
  77.7914736  51.4255405  60.1922926  76.7477296  53.0520928  59.2448476
  76.5574735  53.8891148  60.1068678  75.9688481  52.7962605  58.2292141
  76.1243426  52.0145457  57.5925308  74.7847812  53.6035105  57.8915028
  74.1611641  53.7061958  58.7793059  75.1078113  54.6065841  57.6115299
  73.9178597  53.0009737  56.7232128  74.0809724  51.8660819  56.2627904
  73.0455043  53.8231503  56.1640289  72.9955065  54.8009461  56.4490722
  72.0700069  53.5256904  55.1241811  72.5115335  53.7128494  54.1458280
  71.8103996  52.4671049  55.1598304  70.8306474  54.3515574  55.2824750
  70.7096882  55.0879510  56.2461312  69.7104808  54.0089543  54.5704288
  69.7740474  53.4618391  53.7121280  68.2897966  54.3591216  54.9114469
  68.1559743  55.4390704  54.9769448  67.3758382  53.8499569  53.8000795
  66.3412449  54.0988622  54.0376333  67.6540038  54.3192540  52.8564435
  67.4782463  52.7680850  53.7113557  67.9365621  53.7873283  56.2841438
  67.8587123  52.5806618  56.4309607  67.6765453  54.6200663  57.2986110
  67.6096466  55.6341101  57.2081354  67.4627182  54.1112855  58.6559132
  68.3392442  53.5347995  58.9540325  67.3202232  55.3094871  59.6153714
  66.4000686  55.8116742  59.3157640  67.2595514  54.9480444  61.1016850
  67.1597618  55.8575728  61.6935170  66.4015445  54.3007778  61.2843842
  68.1736702  54.4291856  61.3871991  68.5452010  56.0566202  59.5365573
  68.4943041  56.8325218  60.1339016  66.3622815  53.0784941  58.7686952
  66.5217542  52.0970200  59.4950217  65.2313177  53.2582525  58.0278756
  65.1554505  53.9952503  57.3268960  64.0035912  52.4446874  58.1286951
  63.5996093  52.3536799  59.1373017  63.0006481  53.1582254  57.2960765
  62.0562286  52.6162169  57.3191775  62.8504951  54.1636172  57.6895006
  63.3586401  53.2198391  56.2689244  64.2997687  50.9567801  57.7571257
  63.6891300  50.0188884  58.2985171  65.3567549  50.7460409  56.9633896
  65.9341393  51.5301890  56.6597629  65.8597286  49.4818370  56.4156579
  65.0941946  48.7068127  56.4080396  66.3037267  49.8248455  54.9149861
  67.2004558  50.4438850  54.9425197  66.5695278  48.8997316  54.4025411
  65.2264280  50.5460387  54.1134583  65.0994172  51.5445377  54.5327267
  65.5875967  50.6729459  53.0931370  63.8366411  49.8665402  54.0539919
  63.6498130  48.6590637  54.1872049  62.9056852  50.5951634  53.7592881
  66.9354472  48.7879052  57.3028322  67.3908967  47.7175224  56.9336611
  67.3947021  49.3765263  58.4394475  66.8511829  50.0246027  59.0097182
  68.7296395  49.1136338  58.9314147  69.4492057  48.7279038  58.2087765
  69.2129995  50.5605199  59.4526121  69.0785496  51.2795105  58.6453272
  68.5568102  50.8697940  60.2670046  70.6487351  50.6472335  59.9364943
  71.1418483  49.7772172  59.5019878  71.2649583  51.8837169  59.4598320
  72.2959773  51.9361220  59.8122174  71.2530487  51.8987388  58.3701979
  70.7082245  52.7388541  59.8407005  70.8587243  50.4806683  61.4216295
  71.9208535  50.5614670  61.6497613  70.3129270  51.2585158  61.9553041
  70.4929314  49.5022032  61.7333791  68.6536623  48.0169074  59.9893587
  68.0348335  48.1331687  61.0602103  69.4310482  46.9143405  59.7845504
  70.0016234  46.8148745  58.9451021  69.5685188  45.7424029  60.6991335
  68.5650039  45.3382764  60.8336316  70.5101288  44.7479420  60.0568454
  70.6262282  43.8826137  60.7091253  70.1019041  44.4284188  59.0975949
  71.4826924  45.2166944  59.8993143  70.0607802  46.0766347  62.1521324
  71.0346074  46.7898315  62.3312189  69.5349501  45.3223459  63.1453782
  68.7140689  44.7277007  63.0320949  70.1207651  45.2996512  64.5087545
  70.0076208  46.2930350  64.9435326  69.4156537  44.2390029  65.2889673
  69.5695952  43.2846298  64.7867373  69.8876730  44.1641484  66.2680794
  67.8594711  44.4423099  65.5010776  67.2123236  45.2162634  64.7546881
  67.3936358  43.7503426  66.4258423  71.5934017  44.9471092  64.4942043
  72.3338704  45.6769399  65.1404761  72.0658034  43.9633081  63.7322377
  71.4633361  43.3597354  63.1728942  73.4526680  43.6426952  63.6134104
  73.7641816  43.4812624  64.6444758  73.6248000  42.4207780  62.6929421
  73.0889142  42.6019532  61.7607979  74.6790066  42.3172124  62.4383980
  73.1153763  41.0647261  63.3183130  73.3481302  40.2576532  62.6234065
  73.6808527  40.8743419  64.2304426  71.6281110  40.9972048  63.6517015
  70.8529571  41.6440793  62.8754575  71.2210511  40.4961522  64.7403991
  74.3653798  44.7501540  63.0077165  75.5267412  44.8748792  63.5146841
  73.8486087  45.6077249  62.1263710  72.9349459  45.5164222  61.6818960
  74.6127198  46.7657452  61.7488686  75.6611930  46.5338749  61.5575227
  73.9756674  47.2922610  60.4426598  74.0466620  46.5170612  59.6793499
  72.9138908  47.4712464  60.6163365  74.6151749  48.5872792  59.8974956
  74.4689756  49.3545215  60.6576542  76.1126405  48.6457905  59.7397681
  76.3995850  49.6214189  59.3465760  76.5874700  48.4904058  60.7079259
  76.4362430  47.8671984  59.0477588  73.8852591  48.8580752  58.5127958
  74.2866298  49.7659825  58.0613759  74.0518891  48.0156008  57.8415401
  72.8152953  48.9804483  58.6827292  74.6878308  47.8016065  62.9145288
  75.7658228  48.3497785  63.1867470  73.6097643  48.0744522  63.5975609
  72.7065168  47.6460630  63.3961768  73.5640319  49.0050545  64.7053384
  73.9622137  49.9809617  64.4258133  72.1104010  49.1703230  65.1244395
  71.5156954  49.4009667  64.2398567  71.7486308  48.2189843  65.5134935
  71.8720400  50.2264356  66.1474385  72.0316855  50.0220417  67.5069493
  72.3292183  49.1057271  67.9936141  71.7508476  51.1657143  68.0875120
  71.7862586  51.2782049  69.1009605  71.4109570  52.1871021  67.2696908
  71.0453513  53.5328790  67.3497475  71.0697862  54.0243386  68.3120491
  70.6611458  54.2459373  66.2597314  70.2663791  55.2397062  66.4083739
  70.7530891  53.7552088  64.9575790  70.5631478  54.3660355  64.0874428
  71.1195735  52.3705938  64.8683120  71.1453559  51.9099743  63.8923684
  71.4482119  51.5823431  65.9879153  74.3991468  48.4626811  65.8227278
  75.3601180  49.1963966  66.2063447  74.1084522  47.2625652  66.3461401
  73.3884225  46.6361815  65.9863154  74.8608710  46.7437039  67.5495383
  74.6768720  47.4180058  68.3853094  74.3510672  45.3958430  67.9316546
  74.3569386  44.7696922  67.0393588  75.0594218  44.9562155  68.6347445
  72.8918587  45.3104596  68.5849427  72.3034203  46.1313519  68.1759536
  72.3057324  43.9330618  68.2308305  71.3081424  43.8401223  68.6614409
  72.2432485  43.8314795  67.1479553  72.9485928  43.1494832  68.6326130
  72.8566201  45.5116122  70.0720395  71.8283295  45.4357471  70.4245733
  73.4633306  44.7481937  70.5573430  73.2517896  46.4982750  70.3141706
  76.3730032  46.7588611  67.3315172  77.0392564  47.2063806  68.2414298
  76.9846401  46.2447193  66.2908057  76.5138382  45.8912897  65.4581389
  78.4442186  46.1463778  66.2674462  78.8653374  45.7084367  67.1717368
  78.7394665  45.2996271  65.0467088  78.2689450  44.3212232  65.1377936
  78.3325796  45.7667191  64.1499467  80.2214753  45.1609687  64.9386119
  80.7472062  44.2942751  65.7056485  80.9201354  45.7440941  64.0628986
  79.0408755  47.5236247  66.1402632  80.0946350  47.6826313  66.7584135
  78.5557184  48.4171395  65.3228442  77.8446317  48.1672131  64.6367527
  78.9162621  49.8537831  65.2401424  79.9228063  49.8931082  64.8242057
  78.0330785  50.5986101  64.3156725  77.0479452  50.4176451  64.7474433
  78.1809568  52.1047892  64.2691814  77.4714985  52.5174370  63.5504430
  77.9790460  52.5206485  65.2571384  79.1956499  52.3623786  63.9672680
  78.1541294  50.0689879  62.9038751  77.4941053  50.6340095  62.2463208
  79.1842544  50.1750710  62.5626332  77.8714482  49.0167915  62.8850840
  78.9690199  50.5155036  66.6130996  79.9571716  51.2192470  66.9812930
  77.9752295  50.2179853  67.4362900  77.1754147  49.6521803  67.1517220
  77.9054072  50.6678667  68.8632870  78.1728307  51.7234883  68.8412068
  76.4942710  50.4293575  69.4236744  76.2640547  49.3708930  69.2951740
  76.2944350  50.5994074  70.9215574  75.2529690  50.4001511  71.1737368
  76.9380595  49.9011812  71.4557725  76.5487673  51.6199519  71.2074824
  75.5879801  51.3821138  68.6404719  74.5601191  51.2715016  68.9835474
  75.9150467  52.4086041  68.8000151  75.6431970  51.1460386  67.5774509
  78.8869575  49.9305912  69.8027554  79.4378747  50.5288431  70.6781958
  79.0679084  48.6381070  69.5773149  78.5000387  48.1294382  68.8998984
  80.0619227  47.7702122  70.2305784  79.8331541  47.8013832  71.2962698
  79.9646365  46.3470034  69.7274739  78.9149696  46.0610843  69.6535638
  80.3823043  46.2915778  68.7220384  80.7008562  45.3513890  70.6398892
  81.1133455  44.5594677  70.0146290  81.5433379  45.8683541  71.0979945
  79.8667980  44.6888194  71.7728669  78.8620015  45.2738785  72.2154737
  80.2998773  43.6314816  72.2603103  81.5018948  48.2702261  70.0165402
  82.3189735  48.2534655  70.9339749  81.7784858  48.8883873  68.8862680
  81.0330474  49.0319460  68.2050196  83.0382901  49.4505095  68.3778354
  83.7749048  48.8259391  68.8820899  83.1914140  49.3584513  66.8559470
  82.4979035  50.1478601  66.5654595  84.6676046  49.5401043  66.3971140
  84.7228586  49.4664697  65.3120689  85.0282343  50.5186922  66.7137555
  85.2858795  48.7632773  66.8459281  82.8308975  48.1243983  66.2119424
  81.8796630  47.9398263  66.3655336  83.2585790  50.9161688  68.7253948
  84.1637128  51.1688250  69.5124035  82.4482870  51.8503435  68.1916976
  81.6880043  51.6570084  67.5403362  82.6265763  53.2367600  68.5339082
  83.6937661  53.4298651  68.4240154  81.7609323  54.0812482  67.5967096
  80.7236018  53.7650593  67.7027566  81.8114167  55.1209471  67.9225860
  82.1411829  54.0156126  66.1236100  83.1707605  54.5431971  65.6881486
  81.3614213  53.2980582  65.3800223  81.5884114  53.1516341  64.3961573
  80.5201859  52.8802450  65.7771762  82.2837559  53.6094394  69.9720352
  82.9528719  54.5355952  70.4256332  81.3149856  53.0148394  70.6233609
  80.7923286  52.2208983  70.2549629  80.8858832  53.4472779  71.9736797
  81.4268349  54.3730026  72.1683439  79.3289880  53.7088500  72.0191806
  79.1162143  54.6282449  71.4741942  78.8252302  52.9005371  71.4883319
  78.7272318  53.8217833  73.4195811  79.0988396  53.0459280  74.0891833
  79.0713064  55.1897130  73.9509992  78.6559944  55.3055114  74.9521249
  80.1545060  55.3025674  73.9923331  78.6511917  55.9514310  73.2932801
  77.1641987  53.7283493  73.2529688  76.6886993  53.8048006  74.2301303
  76.8177267  54.5434384  72.6165163  76.9030435  52.7751560  72.7960635
  81.2554469  52.4535928  73.0697922  81.9705516  52.7977113  73.9879368
  80.7048957  51.1899347  73.1162979  80.1373405  50.7847524  72.3712466
  80.9064953  50.3099569  74.2834438  80.6549227  50.8771425  75.1802140
  79.9903199  49.0691993  74.0673462  80.2536726  48.6660764  73.0895224
  80.2046133  48.0241295  75.1453547  79.5500072  47.1728984  74.9619765
  81.2436573  47.6925672  75.1289819  79.9766578  48.4551449  76.1200090
  78.6100900  49.4331268  74.1104514  78.0578722  48.6356040  73.9703982
  82.3594953  49.8536238  74.5036079  82.7259433  49.6298540  75.6488192
  83.1891262  49.7962524  73.4499162  82.8130464  49.8640634  72.5034688
  84.6378510  49.6450028  73.4161675  84.8880844  48.7170250  73.9291523
  84.9374247  49.5243550  72.3752656  85.4885183  50.7531330  74.0187268
  86.3886894  50.4338770  74.6988574  85.1569776  52.0280279  73.8516533
  84.4859262  52.3252311  73.1428378  85.6902384  53.1555187  74.6386993
  86.7580101  53.1951436  74.4233146  85.2130731  54.5740937  74.2264432
  84.1464340  54.6206300  74.4498249  85.9001756  55.7435957  75.0287475
  85.5116842  56.7009064  74.6814772  85.6863511  55.6291076  76.0919693
  86.9768418  55.7101458  74.8700280  85.5153047  54.7736972  72.7418421
  85.1862211  55.7667423  72.4329354  86.5881440  54.6786324  72.5736378
  84.9874893  54.0203874  72.1578624  85.4301356  52.8803273  76.1065478
  86.4060277  52.8547666  76.8896029  84.1720647  52.6878844  76.5448291
  83.3742930  52.7292957  75.9104008  83.7688355  52.4069547  77.9150819
  84.1057794  53.2542109  78.5113945  82.1965281  52.3379279  78.0388956
  81.8049993  53.3490822  78.1539484  81.7845422  51.9414052  77.1106115
  81.6964953  51.4621155  79.2307679  81.8013681  51.9486202  80.5221686
  82.1025239  52.9743785  80.6802642  81.5149386  51.1048916  81.6669858
  81.6116473  51.4954615  82.6687939  81.1199924  49.8039483  81.4658145
  80.9966549  49.1324693  82.3018969  80.8796060  49.3587418  80.1454227
  80.4673684  48.3747057  79.9815717  81.1656765  50.1744840  79.0557202
  80.9760499  49.8097982  78.0564170  84.4926590  51.2065508  78.5643954
  85.0334357  51.4494095  79.5834666  84.5246979  49.9887358  77.9491911
  84.0476118  49.8116550  77.0652153  85.2403721  48.7901187  78.4733670
  84.8902924  48.5420736  79.4752861  84.9263310  47.6390809  77.5178300
  85.1349614  47.9808595  76.5037818  85.6240127  46.8297347  77.7299268
  83.5141270  47.0558096  77.5339335  83.3105775  46.6448423  78.5224255
  82.7961707  47.8591657  77.3686134  83.2945919  45.9790545  76.4995758
  83.2543080  46.4310364  75.5082416  84.1414632  45.2939642  76.5033437
  82.0506159  45.2234498  76.7472576  81.7545660  45.1204428  77.7173066
  81.2727905  44.6583134  75.8007538  81.5209211  44.8121336  74.4814674
  82.3168750  45.3687144  74.1732075  80.9105390  44.3699850  73.7928816
  80.2782101  43.8557988  76.1536463  80.1003210  43.6648280  77.1401084
  79.6890000  43.4282625  75.4379270  86.7022621  49.0240672  78.6854519
  87.3030536  48.6923853  79.6745346  87.4343096  49.6532074  77.7180166
  87.0240227  49.9775225  76.8430993  88.9147594  49.9407478  77.8208657
  89.4503789  49.0721962  78.2046208  89.4567097  50.2155426  76.3885257
  88.9005389  51.0887199  76.0497511  90.9265371  50.5025553  76.3930240
  91.2644439  50.6891235  75.3748137  91.1234092  51.3819598  77.0071804
  91.4629291  49.6459150  76.8025187  89.2121658  49.0582039  75.4128780
  89.6141576  49.3167606  74.4339076  89.7053940  48.1602049  75.7827830
  88.1405056  48.8759750  75.3271929  89.2438736  51.0310640  78.9006713
  90.0533090  50.7795718  79.7903994  88.6738365  52.2341358  78.8435746
  88.1093354  52.5461751  78.0534823  88.7997280  53.2524279  79.9298644
  89.8667276  53.4405728  80.0490051  87.9817640  54.5219953  79.5234418
  86.9281952  54.2463316  79.5653013  88.1517686  55.6877734  80.5192555
  87.5611173  56.5408024  80.1847401  87.8113298  55.3753889  81.5068741
  89.2026348  55.9719616  80.5705036  88.2700280  54.9045888  78.2239315
  87.6885278  54.4184191  77.6036464  88.2302469  52.7851806  81.2856923
  88.8243390  53.1804754  82.2833223  87.2063511  51.9270953  81.3313756
  86.6125048  51.7280150  80.5257711  86.8173898  51.1599614  82.5705562
  86.5436000  51.8546337  83.3646302  85.6351941  50.2680353  82.2034660
  84.8081527  50.8764238  81.8379708  85.9148243  49.5907632  81.3955313
  85.1736111  49.4285428  83.4893834  86.0344227  48.8824500  83.8737947
  84.8661725  50.1270736  84.2669084  84.0442772  48.4433306  83.2498131
  83.0937520  48.9758185  83.2954150  84.1344206  48.0389450  82.2422242
  84.0150121  47.3119632  84.2283280  84.8953571  46.6809455  84.1078153
  84.0328335  47.6918616  85.2493694  82.8134649  46.5490680  83.9965949
  82.7717816  45.7550198  84.6668963  81.9830881  47.1595747  84.1318205
  82.8179156  46.1811509  83.0240034  87.9995569  50.3142442  83.1199127
  88.3068027  50.5351427  84.2923660  88.5600464  49.4567841  82.3027421
  88.3095825  49.4122078  81.3151760  89.6047235  48.4571304  82.6705412
  89.3492852  47.9726952  83.6136239  89.6237775  47.2925972  81.6674279
  88.6013071  46.9580342  81.4877817  90.0150775  47.6478065  80.7135166
  90.4756395  46.0924654  82.1538731  90.8059245  45.5483055  81.2685999
  91.3673260  46.4991152  82.6305093  89.8935327  45.1042623  83.0838577
  88.7214048  44.9071363  83.2206727  90.6562862  44.4699690  83.8884907
  91.6674382  44.5875605  83.8319690  90.2526995  43.8454807  84.5878497
  90.9419887  49.1242746  83.0124804  91.5963210  48.7350924  83.9641318
  91.3086823  50.1837881  82.2699126  90.8795381  50.3662646  81.3635277
  92.3019717  51.1735613  82.6052799  93.2445393  50.6270993  82.6097020
  92.5632837  52.2675106  81.5368811  91.6114523  52.6627395  81.1834450
  93.3542690  53.5275252  82.0352810  93.4826370  54.2283437  81.2103737
  92.7998831  54.0116155  82.8394588  94.3332044  53.2196198  82.4051482
  93.4455447  51.5342206  80.4998698  93.6964323  52.2168062  79.6886193
  94.3604940  51.1895222  80.9794778  92.9018434  50.6793300  80.0996236
  92.0785141  51.7303770  83.9898123  93.0181422  51.6505235  84.8138824
  90.9541184  52.3457839  84.2705641  90.2177685  52.5577927  83.5971889
  90.6904019  52.7907476  85.6772180  91.5455451  53.4332401  85.8887395
  89.3891944  53.7281998  85.8809930  88.5083685  53.1488698  85.6046880
  89.2995621  53.9551371  86.9443027  89.3472768  55.0796054  85.0926550
  89.5239795  54.8514424  84.0409745  87.9919029  55.7660726  85.1453158
  88.0346305  56.6960020  84.5775679  87.2355612  55.1115685  84.7139672
  87.7342107  55.9851228  86.1812274  90.4289775  55.9944322  85.6283907
  90.4086475  56.9387194  85.0850681  90.2544682  56.1817456  86.6877198
  91.4020153  55.5232977  85.4976598  90.6957797  51.6164029  86.7025924
  91.1043063  51.7735773  87.8380127  90.1014695  50.4855317  86.3937760
  89.7197736  50.2701516  85.4713961  89.9375204  49.4119532  87.3960952
  89.6650450  49.7589624  88.3921955  88.7899179  48.5267046  86.7780972
  87.8704480  49.1102398  86.7587397  89.0442259  48.2987367  85.7423347
  88.5181708  47.1971170  87.5265919  88.0281953  46.4917921  86.8551675
  89.4635633  46.7454928  87.8283065  87.6636232  47.4228718  88.7297266
  87.9508532  48.3357661  89.2528671  86.6142641  47.5290954  88.4547592
  87.8892412  46.1670938  89.6217974  87.1927491  45.3808188  89.3277203
  88.8940008  45.7781332  89.4585369  87.7004112  46.4891438  91.0910472
  87.8580657  45.6304927  91.6572480  88.3816891  47.2201484  91.3759202
  86.7324160  46.8349165  91.2494909  91.2664848  48.6805162  87.6696265
  91.4788222  48.2600692  88.8252779  92.1747129  48.4483430  86.6908536
  92.0860416  48.8238285  85.7470162  93.3872773  47.6262164  86.8928277
  93.7032110  47.7697254  87.9261214  92.9721410  46.2202353  86.5438578
  93.8214560  45.5485593  86.6677260  92.1617924  45.9063987  87.2011421
  92.6335306  46.1869920  85.5076937  94.6659066  48.0230246  86.1393462
  95.7263428  47.4252513  86.2532541  94.5855867  49.0867482  85.3079348
  93.6935897  49.5479557  85.1281181  95.6618692  49.7084522  84.5864487
  96.3801627  48.9399519  84.3019000  95.2643039  50.1299520  83.6626410
  96.4322255  50.8583688  85.3826521  97.0543568  51.7655619  84.7616083
  96.2452763  50.8691250  86.6931361  95.5090141  50.3175472  87.1331112
  97.0294656  51.6396377  87.6733158  96.8153516  51.2378611  88.6631945
  98.0862190  51.4545481  87.4765847  96.8197207  53.1464741  87.7247851
  97.3522581  53.6725561  88.6486268  96.0254376  53.7453650  86.8972707
  95.4553371  53.2045684  86.2463273  95.7851576  55.2402130  86.7255968
  96.6766900  55.8656539  86.6826462  95.1048446  55.4562320  85.3635912
  95.7584493  55.1143797  84.5608167  94.1908901  54.8651870  85.3048551
  94.7752171  56.9662185  85.1760161  94.2871902  57.3240167  86.0831491
  95.7156645  57.5109344  85.0837928  93.7414485  57.3967486  83.7789666
  94.8294296  56.9406201  82.4253898  94.3349011  57.1458540  81.4765196
  95.7507974  57.5205118  82.4883266  95.0644195  55.8779381  82.4897764
  95.0092922  55.6666673  87.9559129  95.2192169  56.7573792  88.4596164
  93.8992173  54.9725813  88.3227416  93.5689920  54.1499995  87.8188899
  93.0861533  55.3160850  89.4415477  93.0933193  56.4053898  89.4504261
  91.5999973  54.7870219  89.2438345  91.2989505  54.9069813  88.2032085
  91.5526310  53.7217193  89.4698537  90.5929769  55.5939011  90.2005356
  91.0241198  55.7248554  91.1930958  90.3018823  56.9532361  89.6232755
  89.6179216  57.4895604  90.2817996  91.2312090  57.5157194  89.5297686
  89.8453885  56.8403577  88.6401281  89.3325954  54.8125958  90.2353857
  88.6090370  55.3177695  90.8751307  88.9298588  54.7279990  89.2262705
  89.5338274  53.8165710  90.6298908  93.6336978  54.9507698  90.8190498
  93.4964849  55.6231372  91.8365991  94.4123304  53.8348781  90.7913908
  94.4692984  53.2300373  89.9726276  95.2546430  53.3650561  91.9111215
  94.6522233  53.3498025  92.8190267  95.7240539  51.9078310  91.6997607
  94.9359917  51.3260614  91.2232734  96.5855078  51.8841913  91.0320360
  96.0878519  51.2948208  93.0457279  96.6091139  50.3508471  92.8846202
  96.7797235  51.9553545  93.5682974  94.9010390  51.0586731  93.8961574
  95.2899140  50.6343876  95.0397780  93.7414141  51.0528803  93.4326648
  96.3975182  54.3312254  92.1507447  96.7186419  54.5177565  93.2593522
  97.0310097  54.9620483  91.1193651  96.8569651  54.7237231  90.1440658
  98.0118931  56.0257945  91.2780969  98.7638967  55.8268486  92.0418509
  98.9462289  56.1635970  90.0891019  99.4903450  55.2306556  89.9395693
  98.3666604  56.3416169  89.1840106  99.8987936  57.2668411  90.2974620
  99.3623802  58.1832078  90.5427022 100.5527330  57.0455386  91.1401627
 100.7429580  57.4697264  89.0026164 101.4021805  58.3252474  89.1516247
 101.3800677  56.5967007  88.8666228  99.9851616  57.6819584  87.7749164
  99.4135243  58.5258577  87.7554044  99.9314871  56.9477350  86.6995672
  98.9257978  57.0536102  85.9526190  98.1773584  57.7020947  86.1950078
  98.8587804  56.4910703  85.1045597 100.8971835  56.1442788  86.4186017
 101.7051322  56.0813938  87.0392348 100.8548942  55.5706688  85.5770209
  97.1936572  57.2602349  91.7363586  97.6048895  57.9197226  92.6611986
  96.0785501  57.5166879  91.0666833  95.7790740  56.9718067  90.2574846
  95.1743973  58.5862036  91.4074540  94.1545685  58.2020965  91.4501148
  95.4155081  58.9625394  92.4008698  95.2459682  59.6906224  90.4279409
  94.4971941  60.6884176  90.6025954  96.0897202  59.5404488  89.4226368
  96.5767822  58.6583896  89.2641690  96.4413894  60.5422872  88.4372752
  95.6275541  61.2664152  88.4531459  97.7656299  61.2069240  88.8098259
  97.8545257  62.0309727  88.1013414  97.8161055  61.7244332  90.2716927
  98.7860785  62.1841710  90.4621228  97.0285891  62.4636111  90.4236730
  97.6683624  60.8908229  90.9572302  98.8499597  60.2585826  88.7465837
  99.6883937  60.7042723  88.9878286  96.5190644  60.0171019  87.0038248
  96.9569479  58.8348267  86.9013380  96.1498317  60.8856767  85.9844020
  95.8515968  61.8494144  86.1321949  96.1690308  60.4494046  84.5509949
  97.2017778  60.3345735  84.2220426  95.6967167  59.4708635  84.4656208
  95.4462502  61.4484070  83.6298095  94.7273399  62.3775849  83.9733184
  95.4909167  61.2263331  82.2926341  96.1027156  60.5121835  81.8958806
  94.7316035  61.9145616  81.2706669  93.9742344  62.4699151  81.8235970
  95.5998146  62.9270100  80.4443427  96.3188665  62.3604218  79.8520733
  94.9475178  63.4464119  79.7420097  96.3921336  64.0129577  81.2866611
  96.8350401  63.5909216  82.1880658  97.2024913  64.4667260  80.7159452
  95.2920405  65.0036701  81.6016358  94.9181886  65.4635361  80.6871403
  94.4482276  64.5016292  82.0737032  95.8487311  66.0240934  82.4994140
  96.0367297  66.9185373  82.0469533  96.1534189  65.9955383  83.7913049
  95.7088484  65.0274587  84.5662771  95.1247966  64.2885241  84.1761320
  95.9495722  65.0167031  85.5579068  96.9412513  66.9168427  84.2079585
  97.2964032  67.6171426  83.5565960  97.2130166  66.9495626  85.1912032
  94.0301342  60.9563002  80.3016143  94.7557808  60.0744012  79.8467846
  92.8184152  61.2437676  79.9314473  92.3196569  62.0759381  80.2478149
  92.0222821  60.3817573  78.9957934  92.7380619  59.7448260  78.4748693
  91.0473060  59.3994302  79.7905593  90.4816363  60.1743384  80.3076976
  90.1137010  58.6199960  78.9499195  89.4966013  57.9842881  79.5846930
  89.4743303  59.3009011  78.3883936  90.6805414  57.9992391  78.2558151
  91.5947048  58.5585944  80.9731918  91.9575838  57.6050942  80.5909009
  92.4499142  59.0748313  81.4083302  90.5475611  58.2900089  82.0880572
  91.0049638  57.6950223  82.8803246  90.2018972  59.2375534  82.4981900
  89.7020087  57.7442379  81.6683939  91.3548277  61.1470949  77.8698062
  90.6307127  62.1195940  78.0704229  91.6541636  60.7398358  76.5891986
  92.2243257  59.9128866  76.4151660  91.2418692  61.3701469  75.3785635
  90.4987084  62.1065355  75.6864887  92.3625705  62.2098456  74.6525747
  92.9335457  61.4990866  74.0550080  91.6560261  63.3251545  73.8061033
  92.4085740  63.9231319  73.2915638  90.9952862  62.8617745  73.0721709
  91.0721924  63.9661311  74.4653309  93.3231378  62.8660094  75.5399312
  94.0516138  63.4168159  74.9440563  92.7972179  63.5560965  76.1987817
  93.8383623  62.1145173  76.1376539  90.5795192  60.3805808  74.4311373
  91.2534401  59.5214488  73.7680982  89.3037210  60.5757929  74.1914456
  88.7528449  61.3093482  74.6367154  88.5539711  59.7566004  73.2611979
  88.9638721  58.7532557  73.1449322  87.1393106  59.6471440  73.8076591
  86.6343141  60.6113134  73.7482456  86.5561329  58.9454928  73.2123916
  87.2205222  59.1678012  75.2856865  87.8798860  58.1681426  75.5124089
  86.6912929  59.8215220  76.2901807  86.8350511  59.4923822  77.2455725
  86.1360254  60.6588855  76.1170610  88.5927490  60.4601754  71.8818287
  88.2274967  61.6560977  71.8399982  88.8405628  59.7869852  70.7633202
  89.0035025  58.7816792  70.7191675  88.8978765  60.4815080  69.4712291
  89.2144467  61.5166853  69.6035627  89.9265896  59.8330281  68.5075937
  89.6479657  58.7810435  68.4526848  89.8136889  60.5030543  67.0913860
  90.5350307  60.0459835  66.4144899  88.8075158  60.3573515  66.6992987
  90.0194793  61.5696007  67.1756590  91.3745648  59.7627386  69.0003199
  91.4181998  59.0512692  69.8259646  91.9882046  59.3575442  68.1967823
  92.0039117  61.0796556  69.4679929  93.0286373  60.8977110  69.7924934
  92.0057062  61.7943461  68.6454771  91.4268203  61.4842422  70.3001636
  87.4961193  60.3619669  68.8883074  86.9798917  59.3245933  68.4118894
  86.6190504  61.3716052  69.0591953  86.9131942  62.2667853  69.4509683
  85.1724820  61.3623802  68.7320905  84.8217667  60.3551818  68.9618886
  84.3896273  62.3827444  69.6110107  83.3316583  62.3523853  69.3485345
  84.5087398  62.1229941  70.6629670  84.7778462  63.3857323  69.4373977
  84.8713022  61.5991241  67.1947610  85.3897134  60.9146056  66.3227941
  83.8025981  62.3528839  66.7859144  83.1638773  62.7952447  67.4455368
  83.4452291  62.6160430  65.3788424  84.3591951  62.6324703  64.7850575
  82.4769594  61.5177053  64.8322364  82.9267583  60.5377682  64.9895713
  81.5522530  61.5418530  65.4091600  82.1648820  61.6661701  63.4551631
  82.1111909  60.7822024  63.0347059  82.6509946  63.9908511  65.3268592
  82.2079436  64.4545612  66.4198815  82.3950792  64.5311808  64.1148245
  82.9312272  64.2919332  63.2818474  81.3594612  65.4893873  63.8614284
  81.5728901  66.3696747  64.4682301  81.3138052  65.8768045  62.3267752
  80.3583377  66.3735838  62.1632110  82.3453959  66.8948785  61.9305189
  82.2536156  67.1099649  60.8664756  82.1907492  67.8102902  62.5009949
  83.3419447  66.5032065  62.1366366  81.3408620  64.7965984  61.5591505
  81.3102591  65.0644007  60.6168584  79.9744697  64.8809957  64.2203576
  79.1453543  65.5229576  64.8641911  79.8157724  63.6332807  63.9533137
  80.4671748  63.1687123  63.3197104  78.7658461  62.6538279  64.4392427
  77.7963644  62.9676215  64.0526138  78.9797038  61.6756738  64.0088076
  78.6521564  62.4989627  65.9777083  77.7563944  61.7902098  66.4887168
  79.4471762  63.2857506  66.7551177  80.2380616  63.8317036  66.4137767
  79.1914532  63.3942166  68.1971613  78.7274797  62.4757739  68.5558780
  80.1369693  63.5031640  68.7298749  78.2889736  64.5791705  68.5117738
  77.8495700  64.6514374  69.6690841  78.0308201  65.5217301  67.5439422
  78.3215844  65.4145436  66.5717075  77.3076648  66.7843258  67.8065589
  76.6894402  66.7031810  68.7004800  78.3671619  67.9113223  68.0397239
  79.2514216  67.7098233  67.4329908  77.9619260  68.8653189  67.7043968
  78.7773250  68.0198035  69.5262272  77.8636237  68.0821676  70.1168766
  79.2712342  67.0879956  69.8008774  79.7019566  69.1892555  69.9620566
  79.2968349  70.1304679  69.5890127  79.7139142  69.2567062  71.0491892
  81.1517899  69.0069755  69.4385468  81.6075807  68.1271103  69.8891030
  81.1463596  68.8471462  68.3600505  81.9440751  70.2325508  69.7777448
  82.7646263  70.3028994  69.1418032  81.3461747  71.0754191  69.6637701
  82.2734154  70.1718846  70.7613726  76.3354218  67.1025333  66.6347409
  75.1849148  67.4168725  66.8470866  76.8801493  67.0171111  65.4446922
  77.8815625  67.1132821  65.2742086  76.1007031  66.7774673  64.2575955
  75.2735297  67.4852159  64.3056503  76.8333281  67.1114239  62.9317454
  77.7114261  66.4691762  62.8598931  76.1751137  66.8424653  62.1060964
  77.3120853  68.6376323  62.7132545  76.4721470  69.2287102  62.3476487
  77.6070364  69.0618217  63.6727696  78.4791685  68.7573421  61.7277473
  79.5877016  69.1757032  62.0653748  78.3416578  68.0796392  60.5873831
  77.4242003  67.7329301  60.3075234  79.1535557  67.9077528  59.9953427
  75.5116324  65.3253105  64.2481954  76.0794564  64.4284389  64.7758319
  74.3384137  65.1363274  63.6260569  73.6130833  65.8478008  63.5390260
  74.0090365  63.8474446  63.0050532  74.4239256  63.0329464  63.5999396
  72.9281701  63.7105271  62.9859348  74.5740404  63.7873456  61.5629299
  74.2203814  64.5703772  60.6969242  75.4115033  62.8172365  61.2609893
  75.8336249  62.1890893  61.9451058  75.8180807  62.5552569  59.8359617
  76.0771024  63.4557482  59.2780252  77.0594815  61.6091654  59.8842928
  76.7883307  60.6949204  60.4106902  77.5149102  61.2026601  58.5028066
  78.3789462  60.5448483  58.5827537  76.7065573  60.6791492  57.9918489
  77.7860807  62.0918580  57.9341524  78.2104917  62.3632644  60.6229812
  79.0924276  61.7246068  60.6719651  78.4535319  63.2775873  60.0802195
  77.8895084  62.6161126  61.6334580  74.6097180  61.8486529  59.1741428
  74.2917634  60.7831498  59.7457555  73.9877919  62.4345820  58.1432543
  74.3343955  63.2847610  57.6975812  72.7156708  61.9098367  57.5283320
  72.0437834  61.5970741  58.3276247  71.9674272  63.0659864  56.6891549
  71.8750674  63.9412375  57.3311254  72.7867094  63.4007495  55.4938990
  72.2894990  64.1805544  54.9193252  73.7677888  63.7528982  55.8128058
  72.9049109  62.5120044  54.8728599  70.5068371  62.7007707  56.3012143
  70.0635802  63.5228584  55.7377393  70.5079854  61.7995968  55.6871090
  69.9236564  62.5238450  57.2048789  73.0217992  60.6576597  56.6321807
  74.1054512  60.4589024  56.1612423  72.2030425  59.6915951  56.8275820
  71.4555932  59.9065168  57.4725217  72.3517820  58.2927895  56.3662131
  71.5359997  57.7038816  56.7859889  72.3242403  58.1460944  54.8064596
  73.0882321  58.8975991  54.6062788  72.6293820  57.1943489  54.3721751
  71.0960276  58.5780429  54.0712827  70.9653582  58.7529046  52.7164876
  69.6332502  58.8380962  52.4654507  69.2970205  58.9211917  51.4328386
  68.9451903  58.8003684  53.6133697  67.9475383  58.9117849  53.7296751
  69.8383093  58.5795548  54.6358866  69.4776209  58.4477342  55.6549318
  73.5527604  57.5674315  56.9960231  74.0981960  56.5868206  56.5133376
  73.9579309  58.0094991  58.2000992  73.6495911  58.9011298  58.5880158
  74.8613475  57.2935232  59.0759558  74.8706682  56.2313134  58.8349653
  76.2559988  57.8079249  58.8748797  76.9398295  57.2714378  59.5326177
  76.5540449  57.6550604  57.8375490  76.2886809  58.8725694  59.1081991
  74.3760547  57.4134033  60.5373239  74.9930869  57.9268421  61.4624989
  73.1862837  56.9188446  60.7673189  72.6497263  56.4441205  60.0407364
  72.4863325  56.9699094  62.0265280  72.6160711  58.0209373  62.2868956
  70.9961956  56.6064580  61.8784831  70.5109326  56.6589999  62.8539092
  70.5171308  57.3083863  61.1960438  70.9053608  55.5954780  61.4824849
  73.0905102  56.2077297  63.2466220  73.1512722  56.8779733  64.2778992
  73.6312901  54.9999303  63.0609377  73.6731683  54.0770449  61.9180804
  74.2181264  54.5285268  61.0885908  72.6636550  53.8710936  61.5623656
  74.3542572  52.7808182  62.3583920  75.3713696  52.7077494  61.9724707
  73.8158157  51.9010775  62.0064346  74.3323153  52.8883973  63.9028053
  75.2464864  52.4749437  64.3302586  73.5010538  52.3201847  64.3170042
  74.2000458  54.3497740  64.2415218  73.5448579  54.5125768  65.0975574
  75.5736636  54.9421541  64.6593148  75.8669471  54.8822254  65.7809040
  76.3650084  55.2768416  63.6505221  76.1230169  55.0961757  62.6768430
  77.6495571  55.9268374  63.8090466  78.3350484  55.3047120  64.3857333
  78.2542888  56.1714951  62.3949069  78.4069002  55.2232270  61.8788581
  77.5675410  56.7592380  61.7855666  79.5673239  56.8989345  62.5535692
  80.6947159  56.2502340  63.0932756  80.6260223  55.2133292  63.3868647
  81.9448299  56.9572640  63.2590364  82.8101131  56.4679664  63.6811346
  81.9965358  58.2767053  62.8585990  83.1539196  58.9686997  63.1257109
  83.4608810  59.4174519  62.3111937  80.9678525  58.9114089  62.2398883
  81.1117721  59.8756723  61.7770707  79.6795209  58.2672384  62.2165849
  78.8003960  58.8299694  61.9422363  77.4485157  57.2643336  64.5674940
  78.1539379  57.4997705  65.5329203  76.4444365  58.0708690  64.1944853
  75.8370285  57.8769800  63.3982688  76.1157901  59.3326753  64.9071721
  77.0183736  59.9311101  65.0358302  75.1562944  60.2234146  64.0762922
  74.1667964  59.7650344  64.0605701  75.0497424  61.1911334  64.5676994
  75.6155586  60.4366149  62.6768022  75.4378135  59.6314377  62.1476545
  75.5768461  58.9935775  66.2974991  76.0025196  59.6237655  67.2128532
  74.7450903  57.9673392  66.4955727  74.4184691  57.3220095  65.7760970
  74.2453196  57.7216752  67.8441673  73.9736124  58.6785336  68.2901563
  73.0341347  56.7819632  67.6767922  72.6092486  56.5573298  68.6560198
  72.2799693  57.2680694  67.0572614  73.3550082  55.8567243  67.1996601
  75.2591214  57.2197046  68.8810855  75.2680438  57.5753957  70.0632877
  76.2005918  56.4144652  68.4129358  76.2282227  56.1199976  67.4366232
  77.2935172  55.8505515  69.2040726  76.8517047  55.6213136  70.1742838
  77.8327058  54.5771979  68.5688494  78.6559244  54.2036552  69.1782746
  77.0508466  53.8176853  68.5886150  78.2891377  54.7285634  67.2230012
  77.5183293  54.7920220  66.6211903  78.4534564  56.8328216  69.4727575
  78.7587054  56.9222797  70.6458774  79.0332619  57.4790482  68.4660869
  78.9333266  57.2596658  67.4755237  79.9065857  58.6246476  68.7989135
  80.7232354  58.1485195  69.3408547  80.4960033  59.3308831  67.5953786
  79.6886321  59.7306517  66.9826268  81.0909959  60.1792732  67.9326013
  81.3507565  58.4321826  66.7585839  81.0173378  57.3967889  66.8346684
  81.2924221  58.7103668  65.7071123  82.7445443  58.5810447  67.2710658
  83.0339553  59.6308893  67.2348371  82.7806100  58.2771390  68.3175870
  83.7642188  57.7368139  66.4535327  83.5877510  56.6837796  66.6761955
  83.5486553  57.8787553  65.3949237  85.1925876  58.0155208  66.6703096
  85.7648068  57.3221329  66.1473799  85.4152205  58.9741886  66.3315359
  85.4082061  57.9477535  67.6862782  79.2538211  59.6577778  69.7254427
  79.9072197  60.2779632  70.5432509  77.9361004  59.8698243  69.6418090
  77.4830081  59.4867024  68.8235553  77.1287592  60.7576614  70.5562960
  77.6187293  61.7315416  70.5690922  75.7062730  60.9475073  70.1872410
  75.5295734  60.1714086  69.4423101  74.9789905  60.8514222  70.9918526
  75.4217020  62.2957239  69.4953867  75.6761647  62.5515499  68.1900903
  76.1162576  61.9064548  67.5498259  75.2573635  63.7664721  67.9013661
  75.4364300  64.1713510  66.9051597  74.6449313  64.3052640  68.9832206
  74.7546295  63.3461823  70.0199147  74.3330715  63.5543238  71.0032432
  77.2714762  60.3137309  71.9869520  77.5599777  61.0857367  72.8853188
  77.1030164  59.0117945  72.1859368  76.8152284  58.3921353  71.4284742
  77.2880620  58.2961200  73.4281320  76.6025925  58.6833399  74.1821580
  77.0433737  57.2436082  73.2869381  78.7874321  58.4368186  73.9373375
  78.9886625  58.5741890  75.1658068  79.8425997  58.5475457  73.1676247
  79.7828369  58.4004234  72.1592392  81.2447427  58.8891434  73.6064780
  81.5176623  58.2599077  74.4541261  82.2346776  58.5936939  72.4883312
  82.0919107  59.2751760  71.6499346  83.6555927  58.7669231  72.9947835
  84.3582838  58.5539660  72.1890866  83.7964326  59.7914707  73.3385570
  83.8328052  58.0790270  73.8222547  82.0003053  57.1390571  72.0577708
  82.6905902  56.8818372  71.2540478  82.1701173  56.4770997  72.9071832
  80.9757742  57.0224245  71.7067068  81.3224631  60.3727082  74.0963034
  82.1054344  60.6184905  75.0597041  80.5495604  61.2935135  73.5646794
  79.9822158  61.1469110  72.7299933  80.4383948  62.6495443  74.1515931
  81.4409503  63.0545933  74.2921482  79.7239242  63.6071166  73.2214356
  78.7289572  63.1763340  73.1224762  79.5951675  65.0463389  73.7972256
  79.0746700  65.6795338  73.0801590  79.0336692  65.0160912  74.7304607
  80.5893502  65.4533376  73.9851103  80.3934049  63.7002402  71.7991735
  79.8345454  64.4026876  71.1810889  81.4218986  64.0462804  71.9032022
  80.3858634  62.7164085  71.3292145  79.7745401  62.5608493  75.4633213
  80.2123239  63.2226248  76.3697553  78.7460569  61.6805446  75.6790230
  78.3377679  61.1159169  74.9346766  78.1350740  61.4568078  76.9616780
  77.6874695  62.3897524  77.3034592  77.3240373  60.7382318  76.8426276
  79.0907596  60.9462877  78.0394179  79.3276170  61.5988944  79.0818463
  79.8995237  59.9371657  77.7507200  79.9306244  59.5121300  76.8239242
  80.8317092  59.3111014  78.6947913  80.3533155  59.0853683  79.6479282
  81.3200312  57.9915561  78.1195341  80.4652250  57.3196961  78.0439332
  81.6716991  58.1754201  77.1043766  82.3875434  57.2948317  78.8545149
  82.1312515  56.6226169  80.0563562  81.1761557  56.7377147  80.5475035
  83.1585632  55.7652943  80.6422662  82.9461297  55.2190721  81.5487022
  84.3984065  55.6480632  80.0478702  85.1425588  54.9797425  80.4538441
  84.6788873  56.4326136  78.8771195  85.6845430  56.4748864  78.4831947
  83.6482977  57.1408061  78.2443111  83.8239982  57.5768627  77.2725509
  81.9931304  60.3136996  78.9453221  82.3828456  60.4377519  80.0805116
  82.4425590  61.1081768  77.9307991  82.0967324  61.0736928  76.9719228
  83.4859672  62.0913686  78.1716689  84.3312993  61.6120832  78.6660354
  83.8355856  62.6620188  76.8027951  82.8956768  62.9991669  76.3648046
  84.7643599  63.8897694  76.8621379  84.9693298  64.2406111  75.8509987
  84.2822496  64.6840671  77.4308891  85.7013384  63.6132609  77.3460878
  84.4155618  61.6940863  76.0311888  83.7177960  61.1841238  75.5676750
  83.0530117  63.2301921  79.1211295  83.8734110  63.6904910  79.9748133
  81.7914009  63.6296442  79.1120667  81.1225831  63.3620414  78.3884802
  81.2414190  64.4834604  80.1243176  81.9858631  65.2610669  80.2974217
  79.9987810  65.2412249  79.6690707  79.2642932  64.5293121  79.2914495
  79.5477499  65.7365777  80.5283387  80.3009689  66.3178825  78.5478499
  81.0988186  66.9766147  78.8931276  80.6696016  65.8105303  77.6559700
  79.0760818  67.1682600  78.1729133  78.2125363  66.5264648  78.0002107
  78.8173470  67.8370002  78.9917838  79.3942383  67.9669416  76.9251051
  80.3639681  68.4513540  77.0431674  79.4775754  67.2904394  76.0740259
  78.3839887  68.9735629  76.6421717  78.6451108  69.4940879  75.7801213
  77.4634989  68.5118162  76.5023911  78.3226149  69.6368117  77.4404876
  81.0805692  63.7719327  81.4766092  81.4493321  64.3232352  82.5324314
  80.4357190  62.6314271  81.5439761  80.2276634  62.0781873  80.7136011
  79.9439229  62.0136221  82.7674129  79.4588962  62.7770773  83.3770203
  78.9569002  60.9211883  82.4166984  78.5874641  60.4572236  83.3313129
  78.1214694  61.3486423  81.8638897  79.4510841  60.1677504  81.8025301
  81.1404127  61.3783512  83.5729220  81.2386661  61.4808518  84.7715111
  82.1377925  60.8080594  82.8590922  82.1218870  60.7074416  81.8448866
  83.3551598  60.2739309  83.5008902  83.1374546  59.8059803  84.4620966
  83.9025360  59.1512564  82.6670976  83.1362086  58.3864553  82.5351899
  84.1562870  59.5244984  81.6750534  85.1914475  58.5035604  83.3381678
  85.6540468  59.2733460  83.9571960  84.8006520  57.2796140  84.1013736
  85.6858281  56.8386414  84.5588268  84.0843865  57.5482709  84.8787109
  84.3453676  56.5580815  83.4223442  86.1255620  57.9499900  82.2485629
  87.0064381  57.5070852  82.7141878  85.5995904  57.1901298  81.6701233
  86.4328415  58.7597905  81.5870098  84.3129417  61.4043424  83.9302474
  84.9338554  61.3836747  84.9973383  84.3260287  62.5045416  83.1886730
  83.8607545  62.5611339  82.2831951  85.0077797  63.7736355  83.5749595
  86.0649309  63.5697347  83.7446585  84.9478216  64.4743728  82.7429605
  84.4332889  64.4302059  84.8092564  85.2719620  64.7618390  85.6323432
  83.1388179  64.5419461  85.0288835  82.4386069  64.2261168  84.3569174
  82.5620693  65.1147233  86.2237011  83.2238090  65.9431710  86.4739749
  81.1962311  65.7579557  85.9812548  80.5116399  64.9648908  85.6786182
  80.8394905  66.1383032  86.9379605  81.0639179  66.9077569  84.9461836
  81.1552616  66.4173161  83.9765166  79.6907978  67.6191456  85.1477538
  79.5902491  68.4275917  84.4241255  78.8840022  66.8999970  85.0035105
  79.6372867  68.0256911  86.1568957  82.1235948  67.9311642  84.9701662
  81.9229529  68.6805508  84.2035225  82.1451847  68.4112976  85.9483619
  83.0874309  67.4624445  84.7749566  82.6492346  64.2645017  87.4518417
  82.7778936  64.7870971  88.5576039  82.7955545  62.9812904  87.2364364
  82.8110710  62.5867258  86.2961630  82.9562896  61.9368211  88.3084318
  82.4131732  62.2356186  89.2049325  82.3153256  60.6077795  87.8109756
  81.2649158  60.7778504  87.5750264  82.8030698  60.2932163  86.8877288
  82.4343777  59.4526652  88.8912896  83.4648118  59.3650024  89.2365588
  81.8250183  59.6889570  89.7637300  81.9712370  58.1357031  88.2630131
  80.8539728  58.1551926  87.6640533  82.6204333  57.0335127  88.4175560
  84.4084239  61.8273567  88.8328760  84.6479280  61.3474225  89.9378497
  85.3198763  62.3552999  88.0647747  85.0883734  62.8321728  87.1932269
  86.7493838  62.3369100  88.3381921  86.8828532  61.8610274  89.3108661
  87.4385807  61.5353206  87.2579666  87.2645852  62.0353206  86.3049139
  88.5114927  61.5696389  87.4457834  87.0320163  60.0673442  87.1046804
  85.9462814  59.9949447  87.0578721  87.8014694  59.5730921  85.8320757
  87.5661935  58.5251604  85.6485802  87.4999819  60.1685316  84.9705822
  88.8745888  59.6816224  85.9897010  87.5141635  59.1775229  88.2828795
  87.1950420  58.1479953  88.1152958  88.6016722  59.2144163  88.3455991
  87.0840990  59.5436812  89.2149019  87.3818260  63.6969387  88.5235022
  88.6064978  63.7549185  88.7219997  86.6765799  64.8012059  88.5490929
  85.6574642  64.7793703  88.4980209  87.1789862  66.1426190  88.6466469
  88.0114897  66.2529671  87.9513152  86.0569554  67.1430158  88.1771333
  86.4297649  68.1646559  88.2464043  85.7847917  66.9263956  87.1448118
  85.1799501  67.0321077  88.8147736  87.9311862  66.4810967  89.9288041
  89.0395036  66.9291503  89.8573921  87.4393911  66.0739033  91.1265357
  86.5114953  65.6566715  91.1941981  88.0966221  66.1505522  92.4469634
  88.4892291  67.1597647  92.5778024  87.1345347  66.0942910  93.6845678
  86.1874008  66.5615687  93.4143958  86.9208453  65.0505704  93.9145663
  87.6809624  66.7780265  94.9501177  86.8560298  66.9672180  95.6375343
  88.3673113  66.0980725  95.4543535  88.3981342  68.0858708  94.6614154
  89.3190752  67.8846800  94.1143177  87.7756347  68.7090231  94.0198521
  88.7074854  68.8042315  95.8830924  89.4659031  68.4092976  96.4384319
  88.1598326  69.8812835  96.3760338  87.0723102  70.3366916  95.8981212
  86.6172666  69.8581871  95.1188204  86.6536901  71.1790152  96.2933226
  88.6473857  70.5493690  97.3811248  89.5077021  70.2374729  97.8314197
  88.1683591  71.3844965  97.7186090  89.2916825  65.1946365  92.4655280
  90.2182157  65.5521946  93.1176456  89.2670802  64.0836006  91.7062612
  88.4768723  63.8232612  91.1166810  90.4152641  63.1087550  91.6546884
  90.9041107  62.9841277  92.6209741  89.8056829  61.7413338  91.2172916
  89.3870351  61.9584741  90.2346817  90.7798746  60.5575279  91.0498424
  90.2249289  59.6709034  90.7432526  91.5224905  60.8012814  90.2905402
  91.2810304  60.3627824  91.9984387  88.8994840  61.3229748  92.1868591
  88.5091241  60.4651712  91.9205790  91.5058079  63.6201480  90.7489304
  92.6901087  63.2477543  90.8362940  91.2471081  64.5953579  89.8973212
  90.3151294  64.9971654  89.7979415  92.2440068  65.2220754  88.9950090
  91.8954198  66.2304812  88.7732096  93.1740773  65.3224259  89.5550087
  92.5712091  64.5635076  87.6957088  93.1967279  65.1726330  86.8490876
  92.0242642  63.3298608  87.4524951  91.5802654  62.7408748  88.1574622
  92.0522262  62.7448644  86.0417658  93.0103576  62.9151290  85.5509155
  91.7622090  61.2218437  86.2210647  90.7862657  61.2005301  86.7053327
  91.8491689  60.5516936  84.8391122  91.6494670  59.4840010  84.9386396
  91.1112196  60.9973145  84.1715503  92.8469517  60.6965436  84.4257723
  92.7283894  60.4092400  87.1352461  93.4976746  59.9420571  86.5192450
  93.2362782  61.0905752  87.8180113  92.0283835  59.3595382  87.9214680
  92.7493053  58.8254763  88.5399458  91.2770442  59.8240037  88.5609545
  91.5429874  58.6581847  87.2427458  91.0013108  63.4093330  85.1559039
  89.7960774  63.5197085  85.4817609  91.4774233  63.8968131  83.9440619
  92.4323000  63.7271645  83.6260306  90.6913997  64.6952071  82.9894007
  89.7921024  65.0228889  83.5113472  91.4064675  66.0500356  82.5722965
  90.5546690  66.6418467  82.2362340  92.1575983  66.8158459  83.6678453
  92.5967732  67.7186290  83.2448962  91.4635632  67.0878110  84.4635364
  92.9481804  66.1854271  84.0746611  92.4530157  65.7992371  81.5801585
  92.8800702  66.6468946  81.3343287  90.1894813  63.8467498  81.8090368
  90.9831296  62.9835916  81.2418212  88.9148915  64.0056886  81.4728059
  88.2642648  64.6541838  81.9173078  88.3411755  63.1751073  80.3423474
  89.0875434  62.5414022  79.8636128  87.2915906  62.2106274  80.9133746
  86.4119019  62.7935304  81.1825531  86.9755503  61.1525010  79.8892994
  86.2303478  60.4662277  80.2928439  86.5841186  61.6229554  78.9877591
  87.8834002  60.5993540  79.6446673  87.8678185  61.4527686  82.1666520
  87.1107345  60.7724072  82.5602026  88.7501062  60.8836206  81.8737028
  88.1400777  62.1748469  82.9361218  87.8406601  64.1138115  79.2699361
  86.9202194  64.8918694  79.5419100  88.4692676  64.1501800  78.1064427
  89.2218583  63.4972143  77.8914890  88.2239996  65.0301223  77.0460257
  87.2945908  65.5829206  77.1828010  89.3556234  66.1462598  77.0057062
  90.3398116  65.6805534  76.9765981  89.2588115  66.7433361  76.0989662
  89.2343889  67.0464870  78.2451149  88.1604668  67.5714386  78.5068081
  90.3213340  67.1570294  78.9714500  90.3094840  67.7153847  79.8247453
  91.1778380  66.6859785  78.6821320  88.0087072  64.2017698  75.7064940
  88.3550994  63.0252927  75.5911329  87.5042224  64.8850695  74.6740307
  87.1562613  65.8417307  74.7386717  87.4088541  64.2817556  73.3054335
  88.0978678  63.4465704  73.1835495  86.0132046  63.6839508  73.0961379
  85.9518143  63.2469879  72.0997421  85.8326293  62.9116072  73.8437434
  85.2639696  64.4679563  73.1965041  87.8078860  65.3083424  72.2998162
  87.6776893  66.5271400  72.5161845  88.1807573  64.8187612  71.1248335
  88.2181436  63.8150179  70.9466999  88.5820015  65.6217814  69.9433096
  88.3320808  66.6783340  70.0387370  90.0873467  65.5935861  69.7885617
  90.3245708  64.5391656  69.6464519  90.5688538  66.4152873  68.5480811
  91.6552877  66.3656114  68.4790183  90.1276896  65.9993947  67.6434284
  90.2590520  67.4546632  68.6581108  90.8466149  66.0963779  71.0386422
  91.9205373  66.0482012  70.8556618  90.5608231  67.1266400  71.2492177
  90.5965046  65.4678178  71.8929349  87.8096730  65.0414301  68.7479277
  87.8517460  63.8193474  68.5079075  87.1604195  65.9105545  67.9987031
  87.4489550  66.8886692  67.9985305  86.0345642  65.7193892  67.1136389
  85.8346833  64.6507091  67.0358869  84.8367626  66.3574248  67.6385352
  84.9043203  67.4310887  67.4655009  83.9720226  65.9981723  67.0804534
  84.5568332  66.0579580  69.4313877  83.4702420  66.6660148  69.8087355
  86.3633713  66.2675790  65.7466148  86.0804115  67.4700116  65.4332911
  87.1625266  65.4881642  64.9742390  87.6203229  64.1535372  65.3467137
  86.7714845  63.5309218  65.6291538  88.2766862  64.2099289  66.2135194
  88.3395953  63.5442879  64.1994227  87.7456260  62.7689024  63.7178557
  89.2748049  63.0814626  64.5122208  88.5911722  64.7849154  63.2255633
  88.5397205  64.4900958  62.1769608  89.5738718  65.2291953  63.3839140
  87.4957926  65.7299509  63.5849608  87.8283603  66.7540326  63.4165437
  86.2190377  65.4918936  62.7076714  85.2648620  64.7853983  63.0673269
  86.2912377  65.9539281  61.4566733  87.0151731  66.5963706  61.1347350
  85.2937427  65.5632869  60.3872562  84.7728833  64.6675017  60.7227429
  84.5494966  66.3556068  60.3133037  85.8449652  65.2961586  58.9863385
  85.0997897  64.7365203  58.1641679  87.0714160  65.7154539  58.6822219
  87.7653516  65.9580259  59.3909574  87.5618489  65.8750768  57.3142434
  87.1565429  65.1447546  56.6134220  87.1206398  67.3352135  56.8369967
  87.2751139  68.0173043  57.6722135  87.8018966  67.6437318  56.0434662
  85.6947114  67.5401836  56.3284878  85.5684702  67.8958302  54.9681064
  86.4497238  67.9303471  54.3448652  84.3271755  68.2024560  54.4150945
  84.2218811  68.4325475  53.3649874  83.2281486  68.1998303  55.2692790
  82.2289104  68.2732287  54.8660759  83.4222820  68.1018881  56.6691706
  82.5933889  68.3180119  57.3281977  84.6329544  67.7390786  57.2177486
  84.7569318  67.6148416  58.2826466  89.0590086  65.7014927  57.3525864
  89.8251897  66.3982708  56.6649529  89.6418276  64.7957498  58.1261119
  89.1536962  64.2897977  58.8654253  91.0807723  64.4258897  57.9876790
  91.5998070  65.3835857  57.9671537  91.6516398  63.6164093  59.1571561
  91.1554771  62.6467729  59.1570343  93.1106052  63.4106589  59.0001443
  93.4897399  62.8336783  59.8440828  93.3052471  62.8689720  58.0746737
  93.6133687  64.3780170  58.9668560  91.3818177  64.3180462  60.4783551
  91.7957100  63.7264290  61.2961272  91.8496383  65.3028999  60.4703431
  90.3074516  64.4293840  60.6193774  91.3262410  63.6022326  56.6694802
  90.5601736  62.6996346  56.3566887  92.2933438  63.9080612  55.8583192
  92.8337067  64.7653873  55.9862054  92.7505760  63.1605493  54.7192381
  91.9102838  62.9136367  54.0708677  93.7603210  64.0775798  54.0142134
  93.3132757  65.0670092  53.9036472  94.6327518  64.1927859  54.6575315
  94.2337338  63.5939422  52.6261554  95.1588971  64.1073738  52.3680958
  94.4631402  62.5305172  52.6803305  93.2030769  63.8277056  51.5098534
  93.5582199  64.4843664  50.5014844  92.2132342  63.0731567  51.4518227
  93.2875781  61.7474137  55.0241491  94.4450149  61.5700072  55.3928779
  92.3856869  60.7937433  55.0261362  91.4017690  61.0027860  54.8610673
  92.6119158  59.3120082  55.2540917  93.6930390  59.1824640  55.2037328
  92.0034416  58.9168142  56.6876941  92.3466252  57.9110305  56.9302764
  92.5047441  59.8314987  57.7640793  92.0738443  59.5366766  58.7213438
  93.5910705  59.7671267  57.8197322  92.2128245  60.8567628  57.5363131
  90.6124465  58.8927687  56.6485736  90.2726687  58.3897835  57.4181923
  92.0998042  58.3657437  54.1964911  91.5860207  58.8284324  53.1988740
  92.3173001  57.0531671  54.2831415  93.5411150  56.4029388  54.9214393
  93.4317220  56.3718555  56.0061015  94.4365861  56.9869090  54.7073874
  93.6799146  55.0138342  54.3719621  93.9978471  54.2944118  55.1261532
  94.3974880  54.9569373  53.5532361  92.2291118  54.7812843  53.9047751
  91.6126486  54.4393878  54.7360109  92.1947090  54.0040242  53.1410754
  91.6907037  56.1045990  53.3464785  91.9196172  56.2702816  52.2940010
  90.1495733  56.1938987  53.3723906  89.4708776  55.9799294  52.3860878
  89.4934089  56.4943801  54.4933426  89.9541182  56.5771151  55.3990136
  88.0104865  56.7443681  54.5525123  87.4366655  55.9465764  54.0801653
  87.5763476  56.7787314  56.0105427  87.8508957  55.8535327  56.5172769
  88.0716035  57.5912935  56.5422055  86.0228924  56.9760030  56.0173187
  85.7649097  57.5112290  55.1039054  85.5742808  55.9852079  55.9449459
  85.2075968  57.8270702  57.3759900  85.5798881  59.4909799  57.0613462
  85.1308259  60.1166721  57.8332771  86.6614871  59.6290609  57.0660733
  85.1820425  59.7747139  56.0871948  87.7009024  58.0543626  53.7633214
  86.7597389  58.0933423  53.0419742  88.6023328  59.0436024  53.7723168
  89.4589334  59.0391774  54.3256638  88.4044250  60.2288831  52.9614944
  87.4609895  60.6694566  53.2845031  89.4857258  61.2855928  53.1811920
  89.2837125  62.1489564  52.5472410  89.4859489  61.5948593  54.2262008
  90.4598562  60.8679289  52.9264986  88.3026623  59.8612687  51.4603572
  87.4955938  60.3425249  50.6711127  89.2432779  59.0612189  51.0753420
  89.9510412  58.7026597  51.7176242  89.4207765  58.5636503  49.6828375
  89.4021482  59.4258333  49.0158783  90.7786372  57.8892955  49.4786903
  90.8617842  57.5433588  48.4479545  91.5745416  58.6035557  49.6870233
  90.8683425  57.0396627  50.1554244  88.2631347  57.6246700  49.3055491
  87.7389673  57.7369231  48.2192413  87.7022557  56.8513890  50.2787984
  88.1635183  56.7507704  51.1830139  86.4558877  56.0830473  50.2400173
  86.3621020  55.5990117  49.2676980  86.5562441  54.9913581  51.3762752
  86.5514561  55.4662889  52.3567378  85.6921376  54.3283775  51.3389975
  87.7574250  54.2457763  51.1961940  88.4800313  54.6590743  51.7136792
  85.1577437  56.9168898  50.2451780  84.1665760  56.4346796  49.6780148
  85.0430470  58.1029839  50.7891959  85.7797873  58.5035591  51.3696047
  83.8658937  59.0140521  50.6475663  82.9005974  58.5184448  50.7521539
  83.8450827  59.9928595  51.7836490  84.8684865  60.3649845  51.8433192
  82.8982172  61.2074362  51.5341672  82.9297540  61.8772687  52.3938205
  83.2231178  61.7462453  50.6445305  81.8777051  60.8513125  51.3904696
  83.4662967  59.3250975  53.1275515  83.4645680  60.0753760  53.9188467
  82.4732319  58.8829044  53.0465972  84.1916124  58.5479716  53.3654789
  83.8588260  59.5630692  49.1846445  82.8149342  59.4687605  48.5554118
  84.9911785  60.0231444  48.6873219  85.8524716  60.1161739  49.2268992
  85.1093442  60.4632102  47.2325972  84.3810579  61.2491033  47.0358075
  86.5449100  61.0142673  46.9935555  87.2750244  60.2720296  47.3144574
  86.6971163  61.1715727  45.9256560  86.7946547  62.3300068  47.7421303
  85.9755564  63.0150789  47.5224210  86.7656639  62.1311443  48.8126639
  88.1152062  63.0279301  47.4123140  88.0943262  63.3037555  46.3589449
  88.1561966  63.9547006  47.9852593  89.3659589  62.2824059  47.6636312
  89.6286890  61.5699450  46.9832509  90.1881221  62.4636094  48.7125396
  89.8901676  63.0539578  49.8012296  88.9542255  63.4390439  49.9332147
  90.5863153  63.1410186  50.5414193  91.4702477  62.2309256  48.6451730
  91.8828046  61.9000107  47.7738251  92.0595354  62.3819571  49.4647964
  84.7985183  59.3661190  46.3103531  84.1603276  59.5227489  45.2633819
  85.2907680  58.1958571  46.5777987  85.8219518  57.9973467  47.4260300
  85.1357108  57.0232108  45.6916317  85.4715201  57.1881580  44.6673277
  85.9610954  55.9283826  46.3825154  87.0001380  56.0531915  46.0759697
  85.9205744  56.1127652  47.4573224  85.5776356  54.4576469  46.1458952
  85.0323572  54.0658857  47.0054901  84.9163319  54.3735982  45.2834114
  86.8474253  53.6530089  45.9157519  87.2108391  52.8170229  46.7534439
  87.4692812  53.9073680  44.8201960  83.6170997  56.6454395  45.6169976
  83.0097747  56.6253442  44.5262481  82.8923088  56.4279515  46.7692889
  83.4364904  56.3643483  47.6178329  81.4584495  56.2602024  46.8606211
  81.1709502  55.3136393  46.4035363  81.0141316  56.2550461  48.2859622
  81.4262011  55.4053155  48.8289378  81.3805416  57.1808582  48.7296127
  79.4678594  56.2295746  48.5206591  78.5992937  57.3561122  48.6529302
  77.3937709  56.7970262  48.9115104  76.5532219  57.4711210  49.0778339
  77.4617571  55.4605040  48.9141939  76.6871426  54.8294688  49.0563811
  78.7767943  55.0715036  48.6884134  79.0390311  54.0141804  48.6789495
  80.7199711  57.4285960  46.0767136  79.9040318  57.2305095  45.1453008
  81.0231953  58.6807310  46.4210973  81.6933893  58.9299481  47.1493821
  80.3793698  59.8451936  45.7396660  79.3058005  59.7896278  45.9162914
  81.0712303  61.1203992  46.3052635  80.9822284  61.1097551  47.3917825
  82.1356673  61.0693826  46.0724437  80.5289168  62.4361754  45.7909774
  80.8540468  63.0289043  44.5363221  81.5005833  62.4793870  43.8690589
  80.3863464  64.2839365  44.1147294  80.7227940  64.7186774  43.1850244
  79.4410015  64.9749316  44.9593724  79.0192991  66.2320287  44.5651643
  78.3845797  66.5856974  45.2221968  79.2792156  64.4957706  46.1908755
  78.7961707  65.1313577  46.9174053  79.7084065  63.1753670  46.6239837
  79.3936367  62.7798959  47.5775625  80.6261816  59.8666864  44.1551538
  79.7176662  60.2177656  43.4183165  81.8165966  59.4242835  43.6006722
  82.6376393  59.2233750  44.1707182  82.0482089  59.1955179  42.1895747
  81.6132705  60.0991517  41.7627088  83.5174715  59.0411261  41.8167591
  83.8837834  58.0546377  42.1018946  83.6510636  59.1309722  40.7382885
  84.2583799  60.0867531  42.5144359  84.3335802  59.8560942  43.4645029
  81.3684375  57.9233184  41.6153855  81.3300541  57.7558403  40.3776235
  80.8004203  57.0750034  42.4524734  80.9687407  57.1167214  43.4569592
  79.9174870  56.0340459  42.0971138  80.2853417  55.6200604  41.1581272
  79.9226339  54.8602625  43.0434463  79.8784111  55.2482819  44.0608048
  79.0094048  54.2904966  42.8787637  81.1450943  53.8614053  42.9532024
  81.2013189  52.9007045  43.8059618  81.9315946  54.0722052  41.9901523
  78.4884804  56.6034430  41.8800863  77.8666205  56.3876983  40.8099529
  77.9522688  57.3209586  42.8729843  78.4803252  57.4786008  43.7310918
  76.6595325  57.9572866  42.9447918  75.9148343  57.1756778  42.7948375
  76.2387427  58.4819472  44.3255735  77.0122768  59.1547047  44.6962490
  74.9114750  59.3412860  44.2153404  74.6293535  59.7031554  45.2038822
  75.0812324  60.1892507  43.5533469  74.1093938  58.7212428  43.8143289
  76.1536819  57.3347159  45.3692434  77.1463912  56.9077684  45.5044252
  75.8550695  57.7552026  46.3304164  75.1476016  56.1800548  44.9821619
  75.1488790  55.4194366  45.7632505  74.1440529  56.5909741  44.8764013
  75.4555290  55.7296394  44.0386383  76.5335374  58.9955136  41.7915797
  75.7489307  58.8671665  40.8933886  77.5141711  59.9031806  41.6703647
  78.3039309  59.9211648  42.3152329  77.6057195  60.9450597  40.6633255
  76.6386679  60.9472813  40.1607399  77.8336895  62.3030304  41.3374935
  78.7806762  62.2437330  41.8743976  77.9620111  63.0402987  40.5454101
  76.8039018  62.8531241  42.3010406  76.8261162  62.6813634  43.5928919
  77.4742745  62.0067540  44.1334860  75.8899846  63.5022782  44.1406141
  75.8496482  63.6786631  45.1436297  75.0095007  64.0761560  43.2743086
  73.8319896  64.8535056  43.4436407  73.4940401  65.1225358  44.4332299
  73.1253299  65.2599171  42.3346520  72.1836523  65.7821750  42.4253213
  73.6967066  64.9597064  41.0491007  73.1517860  65.2432822  40.1612564
  74.9434067  64.3084913  40.8997430  75.3959747  64.2341106  39.9216511
  75.6130692  63.7424308  42.0429278  78.5644918  60.6801594  39.4644158
  79.5669160  60.0155711  39.6577992  78.2233316  61.0444811  38.2452065
  77.3317824  61.5110370  38.0802287  78.9635340  60.8787862  37.0060166
  79.5255615  59.9458728  36.9696881  77.9503086  60.7882597  35.8432577
  77.2468395  61.6158648  35.9348171  78.4894409  60.9299900  34.9065022
  77.1604865  59.4981097  35.7489066  77.8607111  58.6901905  35.5403688
  76.7256288  59.2985780  36.7288224  76.0289486  59.4257631  34.7051419
  74.9089155  58.9725849  35.1366643  76.2932350  59.8730379  33.5644566
  80.0356744  61.9386835  36.8996837  80.0049257  62.9849736  36.2715917
  81.1069547  61.7367193  37.7411501  81.1487739  60.8798349  38.2922166
  82.3544840  62.6194051  38.0391090  82.5069583  63.2121179  37.1372015
  82.0755241  63.6366167  39.2882859  82.9113961  64.3295106  39.1927142
  80.8099205  64.4965606  39.2255730  80.7506139  65.1220975  40.1157940
  80.8442332  65.1287476  38.3380054  79.9334232  63.8505177  39.1756231
  82.0882151  62.8834911  40.6764137  81.8990178  63.5978029  41.4799951
  81.3130446  62.1180926  40.6837448  83.0617201  62.4173623  40.8290602
  83.6245102  61.8715852  38.2015146  83.5774876  60.7179007  38.6221938
  84.7324967  62.5753370  38.0302012  84.7091642  63.4807239  37.5602936
  86.0980140  62.2242286  38.4470365  86.2998336  61.2053820  38.1131063
  87.0215151  63.2914867  37.8481610  86.9232153  63.3126729  36.7626186
  86.7435479  64.2796391  38.2128389  88.3532142  62.9914918  38.2137639
  88.9688302  63.5655953  37.7106138  86.3050725  62.2730600  39.9786227
  85.8522175  63.1512708  40.6568896  87.0701136  61.3073440  40.5900854
  87.3874189  60.4634347  40.1142751  87.5060780  61.3938097  41.9892640
  86.5762244  61.4298719  42.5583421  88.3141897  60.1426879  42.4839515
  88.6397975  60.3810826  43.4964339  87.4404518  58.9292232  42.4961063
  88.0164684  58.0703878  42.8419843  86.5968841  59.0950330  43.1662306
  87.0711915  58.7374152  41.4884345  89.5340412  59.8766424  41.7168257
  89.9853848  59.0876371  42.0815291  88.3277108  62.6663847  42.2643392
  88.3237126  63.0699476  43.4007665  89.1006421  63.2097794  41.2882304
  89.3169209  62.7038281  40.4292190  89.7115451  64.5444122  41.3234268
  90.2624287  64.6496044  42.2588513  90.6618796  64.6622150  40.1061820
  91.1431383  63.6977801  39.9461087  90.0663639  64.8732640  39.2183755
  91.7420082  65.7284346  40.2308365  92.2032085  65.8339476  39.2490375
  91.2400657  66.6701841  40.4493098  92.8444372  65.5778124  41.2217379
  93.2127353  66.5526973  41.9473286  93.1561115  64.4080731  41.5869038
  88.6822523  65.6883433  41.3360766  88.9436051  66.7670953  41.8558147
  87.4772707  65.4811720  40.7093219  87.2880464  64.6511975  40.1467328
  86.3013544  66.4398530  40.7742969  86.6959634  67.4555108  40.7658826
  85.3674022  66.4177066  39.5113136  85.9519191  66.7180301  38.6408334
  85.0410682  65.3923799  39.3373791  84.1512488  67.3004817  39.6026377
  83.5717483  67.1852880  38.6871141  83.5265619  66.9427790  40.4218929
  84.4314490  68.8111166  39.8215238  85.5974998  69.2199046  39.5703923
  83.4939686  69.5687330  40.2347450  85.5284490  66.1855142  42.1114827
  85.2452626  67.1181105  42.8111222  85.2818219  64.9566478  42.5929133
  85.4173648  64.1122865  42.0355481  84.8053072  64.6839419  43.9250793
  83.8300951  65.1635140  44.0013485  84.7129990  63.1547393  44.1242267
  84.3532588  62.9403775  45.1307400  84.0213908  62.7344323  43.3946377
  85.6987193  62.7098869  43.9887618  85.6833142  65.3000781  45.0718247
  85.2044513  65.5317684  46.1764363  86.9518651  65.5170840  44.8383380
  87.3996676  65.2940473  43.9488783  87.8598469  66.0965575  45.8138895
  87.7241304  65.5293090  46.7345518  89.3526429  66.0954026  45.2407825
  89.6280167  65.0850451  44.9378962  89.4022227  66.7211558  44.3484688
  90.3421783  66.6069583  46.2789214  90.9094665  67.8968072  46.3478839
  90.5992574  68.6546314  45.6446501  91.8762609  68.2076949  47.3225707
  92.2505447  69.2190629  47.3810107  92.3653321  67.2584035  48.2128091
  93.0984365  67.5089441  48.9659442  91.8568579  65.9517053  48.0819675
  92.2061399  65.1770831  48.7478230  90.9360932  65.6494250  47.1376974
  90.6377641  64.6168407  47.0312392  87.5928724  67.6496745  45.9461664
  87.6567216  68.2265460  47.0364106  87.2165997  68.2869809  44.8381301
  87.1742989  67.8197339  43.9326049  86.8252233  69.7017540  44.7643024
  87.5038127  70.3695181  45.2971339  86.8336834  70.1116792  43.1884323
  87.5233858  69.4686319  42.6420609  85.8439001  69.9541105  42.7604344
  87.2498019  71.5984123  43.0168571  87.4341235  72.2980776  44.0315098
  87.3837829  72.0828659  41.8665690  85.4234512  69.8451714  45.4226151
  85.2129159  70.7427339  46.1990689  84.4937127  68.9477404  45.1043419
  84.6995515  68.1988670  44.4424417  83.1151736  68.8631352  45.5961436
  82.5672713  69.7492776  45.2748200  82.4243907  67.6095076  45.0176145
  82.9752913  66.7179252  45.3163456  81.4219167  67.5198856  45.4351810
  82.3359171  67.6738312  43.4484042  83.2589363  68.0613775  43.0167638
  82.1774142  66.6836509  43.0220843  81.1623521  68.5945322  43.1527118
  80.2338295  68.1500920  43.5106108  81.2843792  69.5424554  43.6778490
  81.0927239  68.8225818  41.6897684  81.9799572  69.1456319  41.3033454
  80.2041142  68.7138842  40.8201831  79.0083132  68.3782688  41.1709824
  78.7939668  68.2043180  42.1534210  78.2767504  68.2862879  40.4661842
  80.4716352  68.8123377  39.5403497  81.4282226  68.9836357  39.2306555
  79.7231249  68.7187050  38.8551233  83.1132809  68.7948768  47.1794054
  82.3594231  69.5356232  47.8810571  83.9350995  67.9290733  47.7112265
  84.5501962  67.2928944  47.2035825  83.9878817  67.8558673  49.2267597
  83.0204213  68.1334833  49.6470342  84.2670171  66.3990021  49.6280629
  85.2693381  66.2200453  49.2399147  84.2287958  66.1855683  51.1806437
  84.4325984  65.1391295  51.4081882  84.9841612  66.8128677  51.6528941
  83.2442288  66.4552148  51.5609075  83.2735033  65.3502406  48.9853011
  83.2612026  65.5192507  47.9083758  83.6875658  64.3546714  49.1470575
  81.8307302  65.3419907  49.4739614  81.2710155  64.5715000  48.9425580
  81.8096040  65.1331740  50.5434652  81.3769961  66.3153629  49.2840011
  84.9062564  68.9150466  49.8669558  84.5251855  69.4829997  50.8617037
  86.0683448  69.3207724  49.2821180  86.4587075  68.9046181  48.4359629
  86.8729851  70.4329501  49.8533384  87.0079795  70.1291602  50.8919804
  88.2358275  70.6139039  49.1406123  88.5762586  71.5828383  49.5079768
  89.2162559  69.4504788  49.4957210  90.1648936  69.6041075  48.9815015
  89.3849678  69.4328106  50.5722772  88.7812188  68.5002766  49.1812698
  88.1845198  70.6746118  47.6823733  88.2437345  69.7674186  47.3154684
  86.1663568  71.8178641  49.7852300  86.0652077  72.4597875  50.8199421
  85.3939090  72.1250597  48.6667465  85.4834414  71.6528506  47.7672530
  84.3554727  73.1916606  48.7025575  84.8396762  74.1611300  48.8304680
  83.5979923  73.1157665  47.3986980  82.8237220  73.8835328  47.3813377
  84.2861008  73.2754010  46.5681852  83.1366181  72.1328973  47.3027604
  83.3996798  73.0456567  49.8797910  82.9251002  74.0752694  50.2804079
  83.0301802  71.8616547  50.4972199  83.3460947  70.9367185  50.2074733
  82.1090031  71.8725933  51.6725063  81.4096444  72.6477616  51.3633370
  81.5359149  70.4218699  51.9441355  82.3410344  69.6963843  51.8369621
  81.1896371  70.3657647  52.9764291  80.3659068  70.0263588  50.9938844
  79.6956644  70.8737925  50.8523456  80.7558480  69.7600275  50.0111207
  79.5858960  68.8244797  51.6000888  80.3038867  68.0842074  51.9511761
  79.0342451  69.1715481  52.4736533  78.6174091  68.1474470  50.6529681
  78.4553094  68.6131210  49.7613256  77.9261592  66.9658397  50.8642541
  77.3628282  66.4013696  49.8830702  77.4228935  66.8152848  48.9530383
  76.8503794  65.5304999  50.0215735  77.9288907  66.3656981  52.0279210
  78.4498131  66.7661748  52.8080186  77.4114797  65.4965192  52.1549126
[truncated: 10,932,664 more chars]
