# Supplementary material for: Path to Actinorhodin: Regio- and Stereoselective Ketone Reduction by a Type II Polyketide Ketoreductase Revealed in Atomistic Detail
Source: JACS Au. 2022 Apr 7;2(4):972–84. doi: 10.1021/jacsau.2c00086 (PMC9088766; doi:10.1021/jacsau.2c00086)
Supplement: Supplementary file 2 — au2c00086_si_002.zip [file au2c00086_si_002.zip › SI_files/Series_IA_starting_structures/M17-M20.rst]

default_name
270089
  62.3381351  87.5582908  35.4655306  62.4402264  87.1820176  34.5016936
  63.1987982  88.0824762  35.7232974  62.1981937  86.7713803  36.1302608
  61.1749364  88.4631879  35.5208843  61.3613680  89.3284774  34.8839641
  59.8791649  87.7171106  34.9328741  60.0627538  87.4115259  33.9027177
  59.6824004  86.8097398  35.5037988  58.6839761  88.6282227  34.9919707
  58.5551134  88.9221114  36.0331839  58.9385984  89.5306324  34.4353943
  57.0808363  88.0703840  34.3941675  57.6105920  87.4768980  32.7375486
  56.7482650  87.0853304  32.1972543  58.0434447  88.3043444  32.1760310
  58.3545772  86.6888592  32.8534669  60.9738457  89.0485102  36.9115979
  60.7019918  88.2784650  37.8705656  60.9440082  90.3878527  37.0118795
  60.9565207  91.0097992  36.2025576  60.8902382  91.1015014  38.3158236
  61.0016195  90.4528345  39.1837744  62.0848523  92.0767146  38.4015103
  62.0558838  92.6061882  39.3538703  63.0166793  91.5173456  38.3250265
  62.0263656  92.7972379  37.5847243  59.5049656  91.7375753  38.4103480
  59.3896378  92.9577531  38.4031671  58.5299111  90.8609417  38.6028009
  58.7061697  89.8556456  38.6114959  57.0564504  91.1956156  38.8325396
  56.7055324  91.7093274  37.9378627  56.2131308  89.9186683  39.0774125
  55.2308812  90.3525285  39.2621096  56.1028829  88.9438061  37.9344487
  55.4862074  88.0971835  38.2364544  55.6443001  89.4381914  37.0787561
  57.0966100  88.5915188  37.6600291  56.7175456  89.1466277  40.1665682
  55.9741721  88.8578044  40.7347177  56.9117194  92.0454106  40.0413665
  57.6956655  91.9651102  41.0378088  55.9167217  92.9589659  39.9836918
  55.3745429  93.1026002  39.1316634  55.4923084  93.8189664  41.0427732
  56.4139031  94.3033179  41.3632665  54.4740595  94.8390160  40.5657188
  53.6076602  94.3108098  40.1715557  54.1318755  95.4207336  41.4217683
  55.0083320  95.8266528  39.4641947  55.9896656  96.2004987  39.7573971
  55.1394644  95.2882220  38.5262338  54.0644807  96.9972378  39.2490755
  53.1682840  97.2410286  39.9622813  54.1918810  97.7044272  38.1125908
  54.9647224  97.5095429  37.4747020  53.5162975  98.4351738  37.8871973
  54.8884734  93.0925827  42.2631834  54.9227771  93.6478757  43.3698676
  54.3526360  91.8764424  42.1266507  54.1769042  91.4651676  41.2098266
  53.9579862  90.9985239  43.2144497  53.5979618  91.6833595  43.9819024
  52.8288215  90.0630698  42.7949612  52.5054079  89.5106610  43.6769744
  51.9854469  90.6767306  42.4766052  53.1110919  89.0807797  41.7184824
  52.1783918  88.4682081  41.1349924  54.2690641  88.9661643  41.2802989
  55.0924160  90.2245526  43.9050375  54.8010191  89.7372131  44.9937918
  56.3390758  90.2048746  43.3875230  56.5999032  90.8344450  42.6295585
  57.4631658  89.3433115  43.7841181  57.0871256  88.3257148  43.6753580
  58.6820218  89.5666569  42.9316043  59.4789500  88.9039923  43.2704628
  58.4528995  89.2874620  41.9028725  59.1387085  90.8699697  42.9538342
  58.4889595  91.4511842  42.5082369  57.9058957  89.6304669  45.1815088
  57.3619126  90.5067610  45.8616529  58.7391174  88.7744064  45.7600251
  59.1507074  87.9860147  45.2589989  59.1882160  88.8531420  47.2357206
  58.2667375  89.1084959  47.7585291  59.7264034  87.5346073  47.8287084
  60.7135114  87.3341177  47.4134390  59.8497644  87.6515185  48.9042756
  58.7971734  86.3102436  47.5506956  59.0704738  85.9094402  46.5744208
  59.0368427  85.5452962  48.2884349  57.2280076  86.4984001  47.5600183
  56.6917442  87.0830849  48.5493733  56.5434659  86.1313636  46.5673695
  60.2792994  89.9311114  47.4526992  61.0533756  90.2515190  46.5671134
  60.3557100  90.5409249  48.6240791  59.8062899  90.2293615  49.4251813
  61.1901531  91.6930755  48.9428560  61.8489967  91.8242732  48.0849671
  60.3094826  92.9816664  49.1273601  59.6610987  92.7438011  49.9717726
  61.0812597  94.2860372  49.5795235  60.3756480  95.1110744  49.6740372
  61.5652902  94.1094036  50.5392032  61.8362506  94.5385108  48.8343861
  59.4682809  93.2505679  47.8830379  58.8686012  94.1477928  48.0374293
  60.1243842  93.3956757  47.0251182  58.8113593  92.4009737  47.6974480
  62.1129370  91.4939225  50.1108533  61.6876329  91.0649189  51.1803005
  63.3237094  92.0846680  49.9941309  63.5371892  92.8006627  49.2982070
  64.4287254  91.7529317  50.8505049  64.0782678  91.3499832  51.8009012
  65.2368652  90.8304408  50.0254190  66.1148066  90.5120543  50.5886756
  64.6385852  89.9576504  49.7634479  65.5549474  91.3393927  49.1149616
  65.3260387  93.0007506  51.1844120  65.3998713  93.9373949  50.3889170
  65.9639849  92.9544995  52.3336341  65.9401645  92.1059900  52.8993922
  66.7535995  93.9881174  52.9779972  67.0795015  94.7013197  52.2200213
  65.8837941  94.7621788  54.0402855  64.9888575  95.1561930  53.5599302
  65.5514769  94.0683785  54.8132749  66.6774743  95.9311348  54.6982525
  67.6165251  95.5644249  55.1111512  66.9220947  97.0112532  53.6344616
  67.4761825  97.8382815  54.0761628  67.4973905  96.5861709  52.8109425
  65.9659450  97.3745328  53.2585205  65.7770728  96.5687113  55.8036893
  66.3117044  97.3909028  56.2789621  64.8587744  96.9458255  55.3537084
  65.5309400  95.8154161  56.5523146  68.0383035  93.3640499  53.6481758
  68.0537628  92.3274210  54.3308877  69.1852242  93.9887206  53.3654140
  69.2035351  94.9011625  52.9098390  70.5383485  93.4713265  53.6577495
  70.4504850  92.7046145  54.4278643  71.2113084  92.7035181  52.4463882
  71.4056005  93.5193267  51.7504184  72.5625014  91.9610148  52.7390696
  72.9152704  91.4764438  51.8282068  73.3062949  92.6796854  53.0798184
  72.4042728  91.2086993  53.5117339  70.2720028  91.5885948  51.9069442
  70.7561939  91.0754541  51.0756365  70.0612797  90.8726448  52.7022331
  69.3387471  92.0339549  51.5636628  71.4223516  94.6604649  54.1933505
  71.5997917  95.6745143  53.5531711  72.0397790  94.5805162  55.3909404
  71.7811324  93.8071305  56.0045222  73.0726195  95.3995226  56.0750164
  72.8265222  96.3621165  55.6252851  72.9366689  95.3791249  57.5919562
  73.5642560  96.1576430  58.0274434  71.4546955  95.6569086  58.0154655
  71.3782930  95.6386641  59.1037406  71.1484050  96.6345681  57.6471639
  70.8056830  94.8900178  57.5944960  73.3309918  94.1298499  58.0436921
  73.2528243  94.0956259  59.0205153  74.5251076  95.1665325  55.7771781
  74.9279546  94.0829708  55.3127068  75.3937689  96.1742162  55.8914373
  75.1359741  97.0552543  56.3363863  76.8252695  96.1768613  55.4060715
  77.1567142  97.2142136  55.3530851  77.4337259  95.6858354  56.1654696
  77.1414454  95.5154474  54.0539645  78.0298272  94.6358768  54.0432790
  76.3839054  95.8473175  53.0247136  75.7076662  96.6103891  53.0403443
  76.4527010  95.1447142  51.7683324  76.6268992  94.0842605  51.9519999
  75.1014262  95.4175140  51.0745256  75.0805295  94.9130524  50.1080998
  74.2909144  95.0424034  51.6983882  74.9792022  96.4903697  50.9260130
  77.6143847  95.5296390  50.8914579  77.7189508  95.0306392  49.7683661
  78.5822059  96.3485223  51.3636105  78.5696296  96.7729046  52.2918021
  79.7756967  96.7035866  50.5345864  79.5262227  96.4956233  49.4930928
  80.0789181  98.2101397  50.7068288  81.0862605  98.3343041  50.3080011
  78.9732559  99.0431143  49.9808569  79.1815332 100.1058996  50.0993434
  78.9651928  98.7903604  48.9204280  78.0010352  98.8125776  50.4156623
  80.0393731  98.6657223  52.0206487  80.7973557  98.2947305  52.5185707
  81.0157940  95.8238297  50.8024440  82.0575236  95.8649160  50.1167740
  80.9730112  94.8170275  51.6955442  80.2911646  94.8281651  52.4539116
  81.8325339  93.5834157  51.7610562  82.5838950  93.6963470  50.9804257
  82.3818085  93.5407364  53.1264740  82.6638748  94.5472442  53.4384702
  81.6139847  93.1961150  53.8192941  83.4931187  92.6980899  53.2039564
  83.5378081  92.2960061  54.0959483  81.2360274  92.2471647  51.3492515
  80.0369427  92.1200719  51.0903898  82.1313942  91.2625000  51.0143818
  83.0667904  91.1924555  51.4158663  81.8185593  90.1940010  50.0224235
  81.3209175  90.6522249  49.1675992  82.7559551  89.7745590  49.6585889
  80.9438691  89.0528809  50.5372146  80.4022589  88.4417495  49.6400709
  80.8480972  88.7651820  51.8507343  81.5001137  89.0488128  52.5825909
  79.6698812  87.9500601  52.2816547  79.7053531  87.0839818  51.6205351
  79.7583329  87.4052268  53.7382291  79.9965767  88.2698536  54.3585245
  78.4618403  86.7895716  54.2569485  78.6097520  86.4365039  55.2770364
  77.6724705  87.5404304  54.2444849  78.1761699  85.9529496  53.6208275
  80.8139510  86.3072103  53.7963579  80.3468810  85.3247179  53.8740254
  81.4189993  86.3025407  52.8897131  81.6917927  86.5977205  55.0420993
  82.4656728  85.8352014  55.1274882  82.1572800  87.5788341  54.9371629
  81.0690393  86.5863678  55.9373067  78.2962750  88.6899610  52.0608890
  77.4754994  88.1938962  51.3123837  78.0262492  89.8768628  52.5089786
  78.6800886  90.4329174  53.0605384  76.7441116  90.5382459  52.2609835
  75.9481200  89.9735250  52.7461698  76.7556094  91.5285724  52.7143334
  76.4372138  90.6670306  50.7834838  75.2872489  90.3506084  50.3889107
  77.4309948  90.9720046  49.9385867  78.3859187  91.1324378  50.2573145
  77.2833477  91.1146472  48.4729259  76.4813923  91.8335588  48.3017457
  78.5604162  91.6075733  47.8589317  78.7903733  92.5799361  48.2952290
  79.3610286  90.9291461  48.1539272  78.5997342  91.7483151  46.3678463
  78.4622360  90.7910008  45.8653530  77.4894816  92.7445557  45.9535171
  77.4958428  92.8654041  44.8705003  76.5202614  92.3613669  46.2709626
  77.6706329  93.7100486  46.4281262  80.0062839  92.4126954  46.0168864
  80.0893456  92.5391732  44.9377877  80.0810953  93.3852330  46.5044260
  80.8111274  91.7686610  46.3705525  76.9051504  89.7348314  47.7946101
  76.0438088  89.7557015  46.9086394  77.6248841  88.6764881  48.1537018
  78.3956221  88.7238398  48.8210111  77.3883470  87.3543335  47.6333784
  77.5859125  87.3851279  46.5627395  78.3981136  86.2743031  48.1722661
  79.4185332  86.5549816  47.9122596  78.3480772  86.2263120  49.2595614
  78.0640143  84.9227695  47.5770195  78.5706376  84.1446238  48.1485500
  76.9934841  84.7425679  47.6736451  78.4738418  84.8049742  46.0670859
  79.1166013  85.7341486  45.5324671  78.2852130  83.7518212  45.4347403
  75.9217662  86.9639591  47.8204601  75.3233111  86.3506732  46.9818059
  75.3664459  87.1781458  49.0227681  75.8667114  87.5837731  49.8137390
  74.0111608  86.8504322  49.2950548  73.7704900  85.8450346  48.9508222
  73.8196112  86.9676324  50.8558645  74.2343924  87.9323789  51.1489206
  72.3475093  87.0742331  51.3696010  72.3456827  87.1491109  52.4570535
  71.8767075  87.9601198  50.9445652  71.7910055  86.1871535  51.0673488
  74.5828241  85.7968926  51.5199244  73.9906815  84.8832207  51.4691333
  75.5149912  85.6028589  50.9866473  74.8816785  86.1731273  53.0262635
  75.4192776  85.3548679  53.5048779  75.4896487  87.0776622  53.0618558
  73.9426519  86.3468134  53.5517996  73.0497046  87.8492832  48.5424243
  72.0065390  87.3667059  48.1513735  73.3967511  89.0989222  48.3327983
  74.2569587  89.5026383  48.7044245  72.5939572  90.0534686  47.5456947
  71.5553592  90.0185300  47.8728088  73.1338269  91.4765245  47.7845537
  72.5467930  92.1898577  47.2067389  73.0596938  91.7205602  48.8441068
  74.1761515  91.5276847  47.4714385  72.5904260  89.6787559  46.0681968
  71.5432744  89.9361574  45.4525696  73.6491802  89.0949271  45.4713705
  74.5818189  89.0870548  45.8849804  73.5791211  88.3812849  44.1163054
  73.0714423  89.1122242  43.4880348  74.9178290  88.1095123  43.4078736
  75.4833839  87.3940023  44.0045009  74.7084168  87.6318427  42.4502284
  75.8066977  89.3332956  43.1521901  75.2332704  90.0568589  42.5748286
  76.0321290  89.7981661  44.1119730  77.1756937  89.0641472  42.3952944
  76.9745425  88.5330259  41.4650292  77.6309432  90.0169984  42.1258179
  78.1113021  88.2972473  43.1894779  77.8240239  87.3754609  43.5178238
  79.2825666  88.7189043  43.5015832  79.9657376  89.6771082  42.8393470
  79.5523638  90.1246989  42.0224151  80.8960207  89.9529577  43.1571165
  79.8606054  88.2579836  44.5564325  79.3876142  87.5642923  45.1352266
  80.7907381  88.5864337  44.8122895  72.7749016  87.0888983  44.2021474
  71.8465152  86.8314253  43.3795416  72.9472486  86.2538974  45.2326429
  73.5807227  86.4413826  46.0105560  72.2351758  84.9787031  45.3390375
  72.3465961  84.4605108  44.3860153  72.8896432  84.0633408  46.3696690
  73.9159857  83.8474045  46.0717199  72.9373565  84.5700610  47.3339107
  72.0712230  82.6906600  46.5209036  72.4245561  82.1487011  47.3981659
  71.0165887  82.9092815  46.6853335  72.2259640  81.8117758  45.2776149
  71.8707341  82.3411241  44.3933259  73.2763517  81.5767763  45.1072920
  71.4581636  80.5877759  45.4756750  70.4497931  80.6886458  45.3579202
  71.8593163  79.3773366  45.7812974  73.0729643  79.1133730  46.1204017
  73.7657835  79.8603666  46.1585213  73.3418322  78.1567185  46.3503873
  70.9966491  78.3843117  45.8446140  70.0085302  78.5541423  45.6539873
  71.3151068  77.4455699  46.0834305  70.6852851  85.1257961  45.4450311
  69.9400771  84.3995354  44.8547199  70.2145106  86.1373962  46.2061306
  70.8012713  86.7913769  46.7244348  68.7990962  86.3601334  46.3350388
  68.4157346  85.3802124  46.6194605  68.4426022  87.4072362  47.4421796
  69.0127078  88.3154469  47.2474313  67.3874865  87.6649254  47.3393783
  68.6884415  86.9942033  48.8682125  69.7503726  86.7471325  48.8422434
  68.3672049  88.1455145  49.8434271  68.5542884  87.8181419  50.8660296
  69.0000535  89.0034649  49.6143536  67.3197185  88.4287142  49.7388931
  68.0257396  85.7613810  49.3668279  68.2999170  85.5973625  50.4089002
  66.9441468  85.8732199  49.2890002  68.3451653  84.9088206  48.7676076
  68.1298868  86.7910092  45.0504674  66.8830413  86.5969473  44.8996382
  68.8000599  87.3654858  44.0625728  69.7842903  87.6145137  44.1560428
  68.2633070  87.7136320  42.7538133  67.3135149  88.2319126  42.8849780
  68.9423514  88.4118096  42.2641931  68.0445638  86.4694070  41.8201397
  66.9878100  86.4548885  41.2009962  68.8988804  85.4254304  41.9537430
  69.7661086  85.4686383  42.4897303  68.6391281  84.1059233  41.3182369
  68.4039181  84.3477265  40.2828783  69.8882717  83.1662159  41.4012079
  70.1599608  83.0211969  42.4465712  69.6277702  82.1859741  41.0006732
  71.1240339  83.7295709  40.6207337  70.8217825  83.9479120  39.5969070
  71.4222089  84.6752206  41.0726113  72.3192628  82.8067371  40.5889245
  73.2157704  83.3591453  40.3073356  72.4998103  82.3887168  41.5790112
  72.0434500  81.6642879  39.5611512  71.1832136  81.0771338  39.8844909
  71.7903681  82.0941623  38.5924245  73.2507120  80.7676732  39.4235367
  73.0473030  80.0146470  38.7355815  74.0630417  81.3273310  39.0938799
  73.4751011  80.3434025  40.3461189  67.4694902  83.3598874  41.9268383
  66.6013034  82.8594673  41.2217174  67.3311110  83.3709019  43.2687999
  68.1070175  83.6643299  43.8639587  66.1377489  82.9953490  44.0864574
  65.8861415  81.9949686  43.7344648  66.3936081  82.7663723  45.6024231
  66.6233778  83.7425626  46.0307633  65.4457080  82.4445701  46.0322169
  67.4278440  81.8301305  46.1106171  68.4010820  82.2771331  45.9112421
  67.3169191  81.7773953  47.1935454  67.4641522  80.3974394  45.5820994
  66.3594607  79.8622942  45.2681277  68.5446654  79.8252307  45.4068352
  64.9140109  83.8995604  43.7970511  63.8043923  83.4672029  44.0755516
  65.0144714  85.0167004  43.0902648  65.9322532  85.4148914  42.8907092
  63.9644086  85.8286011  42.5100653  64.2748371  86.0706796  41.4942892
  63.0799656  85.1961734  42.4307756  63.5237553  87.1325257  43.1644967
  62.5634781  87.7186241  42.7151135  64.2160276  87.5380874  44.2447415
  65.1363807  87.1749514  44.4940351  63.6960285  88.5636682  45.1796153
  62.6113963  88.4649800  45.2276849  64.1514354  88.3683164  46.6599285
  65.2360371  88.4621027  46.7057684  63.7353067  89.1762401  47.2623248
  63.7391748  86.9977393  47.3054343  62.7775367  86.6965923  46.8915299
  64.7423554  85.9031558  46.9893004  64.4228399  84.9710069  47.4536735
  64.8046105  85.7676640  45.9103531  65.7215868  86.1845593  47.3758247
  63.6445256  87.1758082  48.8062747  63.3584147  86.2301019  49.2666073
  64.6112716  87.4925035  49.1968733  62.8949246  87.9332410  49.0356979
  64.0797149  89.9205862  44.6411934  64.9143420  90.0883816  43.7629632
  63.5903374  91.0341334  45.1776739  62.8218257  90.9460342  45.8420881
  63.9189741  92.4380040  45.0269607  64.5793156  92.5635282  44.1683183
  62.6002613  93.2791305  44.7941501  61.9031271  93.1115509  45.6149552
  62.8345102  94.3440263  44.7891253  61.9600039  92.8896466  43.4905559
  62.7148332  92.8985776  42.7049345  61.5895707  91.8662293  43.5654903
  60.8153494  93.8029387  43.0909254  61.0549044  94.8459777  43.2941868
  60.6044438  93.7257375  42.0240792  59.6393886  93.3453437  43.9119412
  59.6958245  92.3933575  44.2737177  58.5160599  94.0267673  44.2334960
  58.2403705  95.1937447  43.7215341  58.8812411  95.6218237  43.0543794
  57.3834226  95.6778485  43.9880239  57.5831710  93.4160406  44.8871566
  57.7008675  92.4370836  45.1504409  56.7291576  93.9129850  45.1397717
  64.5945600  92.9132228  46.2582335  64.0846241  92.6694209  47.3628343
  65.7882400  93.4438701  46.1048361  66.1225385  93.8626557  45.2379687
  66.7183238  93.4695094  47.1714179  66.2807277  93.1142019  48.1048070
  67.8650092  92.4867532  46.9289459  68.5607780  92.9752917  46.2474800
  68.5754003  92.1986014  48.2280406  69.3915575  91.4988194  48.0485339
  68.9766044  93.1266373  48.6364700  67.8734065  91.7640424  48.9392630
  67.4443374  91.1699039  46.1618995  68.3176108  90.5297255  46.0333452
  66.6868446  90.6385644  46.7390234  67.0388241  91.4318437  45.1844745
  67.1338261  94.9432866  47.3889674  67.9233594  95.4421705  46.6089764
  66.7236410  95.5283494  48.5650523  66.0201358  95.1239143  49.1844800
  67.2654822  96.7861481  49.0262426  67.5359054  97.4007052  48.1668260
  66.2066223  97.5631759  49.7753224  65.2562090  97.4507052  49.2557333
  66.0824742  97.1216470  50.7640405  66.4970063  99.0263396  49.9355417
  67.4450407  99.4291496  50.8813836  67.8931845  98.7262962  51.5686777
  67.7944081 100.8192073  50.8944551  68.6297204 101.1539618  51.4916307
  67.0656102 101.7457755  50.1412897  67.1984263 102.8052134  50.2995303
  66.1608783 101.2778460  49.1799447  65.7051443 101.9764063  48.4952885
  65.8471632  99.9468463  49.0956618  65.1057330  99.6068356  48.3889348
  68.5763747  96.6067142  49.7649057  68.5100970  95.7458579  50.6417955
  69.6964286  97.2840574  49.4594771  69.7211081  97.9874923  48.7203593
  71.0069289  97.1089251  50.1304695  70.8829594  96.3036519  50.8537292
  72.0755157  96.7267383  49.1417837  72.9973337  96.9316150  49.6851307
  71.8664269  95.2209879  48.6848179  72.6418574  94.9472180  47.9692094
  71.9268857  94.5660287  49.5533288  70.8865795  95.1154165  48.2180023
  72.0858209  97.5142278  47.8062673  72.8967963  97.1506704  47.1764538
  71.1342575  97.3710620  47.2925509  72.2322866  98.5749486  48.0111775
  71.4346280  98.3675970  50.8810536  70.9206997  99.4691257  50.6430783
  72.2295986  98.2208445  51.9564933  72.6066982  97.3318072  52.2826859
  72.5976763  99.3446515  52.7201442  72.7783839 100.1840788  52.0489256
  71.4186029  99.6405819  53.7391870  71.5695685 100.6202090  54.1920237
  70.4738535  99.6824440  53.1955502  71.3093109  98.4174190  55.0103581
  71.3129825  97.2331346  54.4749153  73.8655693  99.1039332  53.5029806
  74.3226803  97.9880322  53.7985946  74.5266698 100.2369068  53.7330412
  74.1139358 101.1574855  53.5815865  75.9343159 100.2976457  54.2345741
  75.9147374  99.6004664  55.0720934  76.9220701  99.8947216  53.1179233
  77.9423704  99.9437305  53.4991455  76.7058964  98.8783718  52.7907184
  76.8165642 100.5773101  52.2743201  76.4274255 101.6477600  54.8142087
  75.6358533 102.5612530  54.8110322  77.6550535 101.7469269  55.2458432
  78.3417068 100.9982450  55.1531898  78.2041728 103.0048097  55.9411595
  77.3188671 103.5858300  56.2019013  78.9754531 102.6448399  57.2451186
  79.1582260 103.5669681  57.7959765  78.3245925 102.0285619  57.8642074
  80.3363019 101.9007883  57.0842745  80.2582143 101.1508786  56.2968415
  81.1105675 102.6052623  56.7776687  80.7313421 101.2424459  58.3766048
  80.9991014 101.9885145  59.1254256  79.9017933 100.6645466  58.7854875
  81.8805521 100.3660253  58.0763890  81.9037274 100.0010462  57.1241159
  82.8645279  99.9877093  58.8278746  82.8686308 100.3337288  60.0885929
  82.1040037 100.8929179  60.4669445  83.6372270 100.0440045  60.6951057
  83.7130499  99.0873242  58.3213787  83.5710912  98.7258502  57.3780732
  84.5024989  98.7614110  58.8781972  79.0090144 103.8970221  55.0727696
  79.4595275 104.9675926  55.4987072  79.1605698 103.5257066  53.7983545
  78.8766143 102.6111195  53.4474221  79.7719485 104.4253122  52.7352379
  79.9149945 105.4217745  53.1517447  80.7600669 104.0447716  52.4726205
  78.9181653 104.5332022  51.4519671  78.5230478 103.4377835  50.9144952
  78.5496267 105.7108010  51.0430645  78.9727484 106.5603301  51.4159791
  77.4849516 106.0134781  49.9999655  76.6305621 105.3612404  50.1826498
  77.0949668 107.4827963  50.1614460  77.0814888 107.7192387  51.2262236
  77.8727770 108.0963445  49.7090976  75.7104526 107.9032778  49.5437328
  74.9634331 107.1609794  49.8243393  75.4028828 108.8495674  49.9903253
  75.6982022 108.0528417  48.0535810  74.7690900 107.5781583  47.4117903
  76.7022516 108.6713121  47.5202292  77.8842755 105.6363142  48.4884270
  77.1953691 105.0100415  47.7216888  79.1407866 105.9770649  48.1843958
  79.7444951 106.5355090  48.7881781  79.7545598 105.5599726  46.9299861
  78.9939776 105.6721883  46.1577191  80.9602110 106.4829883  46.6489733
  80.6123574 107.5110114  46.7491298  81.6902639 106.3145488  47.4401572
  81.7230528 106.3797015  45.2829856  82.5376957 107.1034243  45.2713513
  82.1727858 105.3906157  45.1970233  80.8336336 106.6206417  44.1095452
  79.6540371 106.9677438  44.2937281  81.4174557 106.5353826  43.0137001
  80.1005437 104.0832138  46.8034137  79.9535098 103.5117371  45.7550648
  80.5439064 103.4287427  47.9476698  80.7288239 103.9041541  48.8311604
  80.7866160 101.9887335  47.9893766  81.5149585 101.7035772  47.2300637
  81.2030182 101.7002281  48.9548976  79.4626167 101.2814314  47.7486928
  79.4539729 100.4113560  46.9025764  78.3737268 101.8584547  48.1484112
  78.3778719 102.6921304  48.7354527  77.0147068 101.3917770  47.8126618
  76.8540844 100.3174074  47.8973570  76.0677293 102.1050388  48.8992993
  76.5166996 101.9829516  49.8855398  76.0418547 103.1740972  48.6908920
  74.6303058 101.5814981  48.9486219  74.2845572 101.4499315  47.9235223
  74.5377536 100.2226412  49.6888806  73.5021420  99.8850087  49.7025470
  75.1529665  99.4860499  49.1734164  74.8942789 100.3408001  50.7129325
  73.7887865 102.5685149  49.7098940  72.7603127 102.2110798  49.7554650
  74.1807123 102.6773736  50.7217265  73.8163877 103.5342963  49.2056097
  76.7002282 101.5772595  46.2846953  76.2484209 100.6144494  45.6805134
  77.0529324 102.7229888  45.7220781  77.5165950 103.4837985  46.2185091
  76.7950931 102.9946021  44.2872433  75.7555677 102.7525198  44.0687204
  76.9323647 104.5194283  43.9389467  76.3228469 105.0962174  44.6337844
  77.9674325 104.8246124  44.0915356  76.5293499 104.8610949  42.5453747
  77.0468016 104.2303774  41.8227426  75.4619685 104.7036874  42.3970176
  76.9003586 106.3341162  42.3550409  77.8711131 106.5174645  42.8153713
  77.0091131 106.5374332  41.2899284  75.9167183 107.2666836  42.9239335
  75.1569052 107.5744566  42.3170985  75.9406070 107.7469269  44.1795038
  76.9935543 107.5485297  44.9529471  77.7951509 107.0271548  44.5969413
  77.0041857 107.9157092  45.9041002  74.9944289 108.4589823  44.7486436
  74.1485935 108.6922005  44.2282421  75.1066105 108.7793353  45.7114521
  77.6696954 102.0707635  43.4013798  77.1381333 101.3831078  42.5045151
  78.9019138 101.8710817  43.7817758  79.2665018 102.2518869  44.6544871
  79.9110572 101.0967127  43.0399212  79.9381485 101.3659171  41.9839183
  81.2184455 101.4330962  43.6701220  81.1915046 101.0107520  44.6744509
  82.4119063 100.8615738  42.9126667  83.3337979 101.1416589  43.4220625
  82.3325959  99.7745568  42.8760054  82.4231750 101.2576568  41.8970800
  81.3912172 102.8642936  43.6567454  81.2447589 103.2198267  44.5584905
  79.5925301  99.6564517  42.9671629  79.7090997  99.0245927  42.0069740
  78.9517446  99.1371124  44.0986445  78.7641052  99.7169126  44.9167033
  78.4906954  97.7964229  44.2721848  79.2579764  97.1396267  43.8616491
  78.3450926  97.3595975  45.7216279  77.5238863  97.9472471  46.1302085
  77.9835493  95.8723229  45.9053853  77.9000075  95.6467211  46.9681076
  77.0328434  95.6648930  45.4154047  78.7623563  95.2500781  45.4633163
  79.5660940  97.5778793  46.3818837  79.6465176  98.5255809  46.6150443
  77.1347064  97.6319011  43.5054903  77.0078511  96.6139022  42.8639679
  76.2302326  98.6022693  43.5516843  76.3791047  99.4764917  44.0547850
  74.9573600  98.5272056  42.9017199  74.3498432  97.7016607  43.2715846
  74.2220096  99.8593944  43.1583163  74.9652151 100.6214941  43.3925354
  73.7328982 100.1640777  42.2343363  73.1508152  99.8485310  44.3023458
  73.6286235  99.3057965  45.1183682  72.8239122 101.2367773  44.8014977
  72.0769892 101.1721927  45.5932147  73.7267912 101.7059518  45.1924210
  72.4311596 101.8353633  43.9795481  71.8941164  99.0721810  43.9681739
  71.2052510  99.1141885  44.8119333  71.4199288  99.5083734  43.0896323
  72.1528262  98.0329038  43.7622784  75.2202131  98.3462240  41.4187675
  74.3835662  97.7086836  40.7855650  76.3470393  98.9069629  40.8369088
  77.0138135  99.5203085  41.3066369  76.6349103  98.6109851  39.4135465
  75.6538669  98.7239534  38.9524727  77.6810379  99.5785478  38.8343578
  78.6345397  99.4056702  39.3321105  77.8276553  99.3499507  37.7787648
  77.3010372 101.0720087  38.9785625  76.3734785 101.2778084  38.4437547
  77.1257217 101.3166454  40.0262091  78.4342653 101.9324733  38.4180693
  79.3261078 101.8119055  39.0324188  78.6908943 101.5949659  37.4138182
  78.0301288 103.3967656  38.3809107  77.1145883 103.5346064  37.8057154
  77.8347424 103.7741579  39.3844311  79.2012478 104.1364663  37.7340383
  78.9828289 105.1526918  37.6786844  80.0588625 103.9971960  38.3043802
  79.3605577 103.7652938  36.7752034  77.1470626  97.1754611  39.0998063
  76.8575341  96.6764056  38.0470452  77.9239982  96.6242527  39.9943147
  78.3647221  97.1209868  40.7679261  78.2192632  95.1789671  39.9254227
  78.6466258  94.8844709  38.9672483  79.2898805  94.8399574  40.9791817
  80.2665319  95.1291940  40.5889711  79.1089446  95.4451734  41.8673696
  79.3473011  93.3186512  41.4066523  79.9818202  93.2242605  42.2891164
  78.3483993  92.9954061  41.6968262  79.8826765  92.3704737  40.2951283
  79.6962633  91.1526957  40.5695835  80.2839904  92.8153903  39.1961981
  76.8625554  94.3721411  40.0492195  76.7574300  93.4139933  39.2776254
  75.9865017  94.6471876  41.0077238  76.0944797  95.4064668  41.6791923
  74.7507194  93.8484011  41.1786629  74.9315540  92.7883787  41.3563493
  74.0596418  94.4414929  42.4007900  74.2268534  95.5187228  42.4045334
  72.9867800  94.2842672  42.3025421  74.5168933  93.8710993  43.7544455
  75.5859945  93.7437410  43.5845614  74.2941181  94.8243191  45.0446444
  74.6542874  94.3150910  45.9398778  74.8453303  95.7545328  44.9094353
  73.2326371  95.0454269  45.1555118  73.7803248  92.5479192  44.1084090
  74.1340856  92.1812181  45.0723517  72.7065819  92.7316882  44.1615142
  73.9826962  91.8022597  43.3395405  73.9218229  93.8457160  39.8856032
  73.3835925  92.7836314  39.5054003  73.7792291  95.0624249  39.3102273
  74.2514410  95.9065603  39.6328920  72.9219082  95.2561883  38.1629794
  72.0020402  94.7635248  38.4791351  72.5394703  96.7578057  37.8255592
  73.4405145  97.3704401  37.8135000  72.1053323  96.8099633  36.8273249
  71.5404708  97.3222328  38.8557791  70.5820510  96.8201192  38.7245407
  71.8939688  97.0782064  39.8563670  71.3183586  98.8383745  38.7675149
  72.2667348  99.3682540  38.8581801  70.8950156  99.1049462  37.7993985
  70.3904551  99.2378203  39.8714062  69.7646550  98.5459355  40.2841275
  70.3773815 100.4622292  40.3063522  71.1784796 101.4892477  40.0995968
  71.9911344 101.3893332  39.4920004  70.9839956 102.3853532  40.5476636
  69.3503981 100.7759778  41.0038827  68.6213821 100.0853012  41.1784464
  69.2609707 101.7179358  41.3845649  73.4715620  94.6062017  36.9129189
  72.7637624  94.0242697  36.1317602  74.7700127  94.5385972  36.6680998
  75.3949610  95.1525933  37.1917832  75.5523424  93.7277214  35.7555502
  75.1243533  93.9213086  34.7716643  77.0518873  94.1787863  35.7264559
  77.1075416  95.2192348  35.4084881  77.4599815  94.1323074  36.7363296
  77.9199495  93.3146498  34.7881531  78.9424929  93.2988867  35.1651857
  77.5549189  92.2869382  34.8132641  77.9280655  93.7871382  33.3980611
  78.7769481  93.2874939  32.6433301  77.0935540  94.5879034  32.9612550
  75.3838778  92.1647853  35.9213648  75.2187080  91.5274316  34.8193847
  75.3010863  91.5978964  37.1014138  75.6492824  92.0704999  37.9364769
  74.7416461  90.2921976  37.4157549  75.0863199  89.6612333  36.5970358
  75.2422008  89.9380689  38.8210178  74.8521030  88.9633783  39.1123870
  76.3316072  89.9084077  38.8238270  74.8993771  90.6920171  39.5309502
  73.1811585  90.0283766  37.3338910  72.6621835  88.9223794  37.3557602
  72.3913222  91.0922740  37.1161068  72.7492855  92.0473617  37.1287427
  71.0107047  91.0299065  36.8504272  70.7975661  91.6678230  35.9925202
  70.7627553  90.0090271  36.5578603  70.0268574  91.4635703  38.0605702
  68.8519799  91.5976401  37.7838714  70.4991004  91.6804214  39.2696228
  71.4964048  91.7741663  39.4660454  69.6632438  91.8096833  40.4541494
  69.0127059  90.9400335  40.5450482  70.5352459  91.8326083  41.7282815
  71.1729204  92.7121006  41.6425457  69.6811443  91.8699418  43.0511204
  70.3474676  91.8854391  43.9139339  69.0595549  92.7651112  43.0580000
  69.0448567  90.9873327  43.0993814  71.2787918  90.4715770  41.8391657
  71.8999159  90.4683217  42.7347416  70.5495533  89.6631367  41.9006601
  71.9077634  90.3271105  40.9603505  68.7756728  92.9927703  40.3257840
  69.2636895  94.0411083  39.9731536  67.4649645  92.9455871  40.6965219
  66.9779592  92.0639562  40.8589925  66.6361330  94.0726822  40.8981377
  66.9010909  94.8544999  40.1871698  65.1802371  93.6226904  40.6781364
  65.0351119  93.3626592  39.6296249  64.9860842  92.7218982  41.2604586
  64.2372669  94.6475931  41.0506999  63.2451524  94.3226201  40.7370228
  64.2230596  94.7113351  42.1389940  64.4673031  96.0265682  40.5079061
  64.2857309  96.2384758  39.3158974  64.8320676  96.9668707  41.3208533
  66.8396973  94.7202231  42.3076175  66.5895261  94.0693740  43.3186347
  67.5601921  95.8541479  42.3261068  67.8195892  96.3649131  41.4817461
  68.0420216  96.4678258  43.5550241  67.3004770  96.2224926  44.3155957
  69.5257012  95.9038498  43.8564390  69.9054471  96.3519393  44.7742287
  69.4865586  94.8204055  43.9696002  70.1868130  96.1574138  43.0279498
  68.1822914  98.0043125  43.4977981  68.4165884  98.5528953  42.4209964
  68.1955443  98.6917553  44.6983296  68.0136558  98.2236012  45.5856172
  68.4602247 100.1265899  44.8707878  69.2106419 100.5636894  44.2128075
  67.1598570 100.8401987  44.5715566  66.6861557 100.3444946  43.7233099
  66.4949748 100.7128384  45.4270349  67.2560734 102.2942764  44.2682391
  68.2160133 103.0256436  44.6511011  66.2736430 102.8459225  43.7369519
  68.9492779 100.2590176  46.2937028  68.8124640  99.2648923  47.0252032
  69.5627927 101.3579684  46.7875152  69.8431502 102.1617702  46.2256297
  69.8748874 101.4657339  48.2062529  69.1831624 100.8223296  48.7492873
  70.8752331 101.0611357  48.3600735  69.8251689 102.9086753  48.8751169
  69.5424017 103.9733376  48.2395810  70.2275018 102.9226788  50.1798951
  70.5195823 102.0691339  50.6577487  70.3022900 104.1023250  51.0548531
  70.4777980 105.0247435  50.5022238  68.9877113 104.3657480  51.7546788
  68.1813431 104.3351707  51.0216267  68.7983739 103.5653379  52.4706320
  68.9474506 105.7824516  52.5244345  69.6632800 105.7269465  53.3447651
  69.3153981 106.5387312  51.8309297  67.6656368 106.2838015  53.0878445
  67.0237501 106.6778086  52.2984005  67.1150093 105.4781326  53.5737590
  68.0054464 107.3139431  54.0320631  68.7775923 107.0803122  54.6559232
  67.4793354 108.5243858  54.2278093  66.5089081 109.0627707  53.5229650
  66.0938319 108.5448482  52.7488629  66.1718993 109.9981701  53.7488524
  68.0339776 109.3785103  55.0385667  68.8872667 109.1288116  55.5372924
  67.6147439 110.2987328  55.1741339  71.5001206 103.8198084  52.0184273
  71.8055688 102.6649823  52.1570024  72.2102757 104.7897013  52.6409204
  72.0756326 105.7759792  52.4188819  73.1931635 104.5959033  53.6399153
  73.9384397 103.8732568  53.3045430  74.0348440 105.8571200  53.9030305
  74.6128164 105.8174598  54.8263484  75.0777455 105.9818091  52.7866456
  75.6862536 106.8702077  52.9540876  75.7177453 105.0989081  52.7863649
  74.5718260 106.0636152  51.8245967  73.1602330 106.9352693  54.0596846
  73.6746337 107.7520091  54.2305646  72.4927682 104.0320505  54.8739211
  71.3568276 104.4113908  55.1489933  73.2035760 103.1782859  55.6270900
  74.0686255 102.7339314  55.3189546  72.7951981 102.8156745  56.9601952
  72.2769207 103.6698172  57.3950730  71.8101776 101.7118725  56.9707189
  71.0100321 101.9059256  56.2560920  72.2831028 100.7755583  56.6742067
  71.1356686 101.5798131  58.6691979  70.2204807 102.4868163  58.8433884
  74.0115403 102.5158701  57.8200079  74.6605850 101.4963737  57.6306481
  74.2760752 103.2643925  58.9566593  73.9092240 104.2050306  59.1063431
  75.1071424 102.7728946  60.0533025  75.8771462 102.0844897  59.7030286
  75.7758422 103.9930248  60.6893125  76.2977973 104.5524308  59.9130647
  75.0028814 104.6480334  61.0900735  76.7719646 103.6550258  61.8143071
  76.7593873 102.5007683  62.3223351  77.5943403 104.4759120  62.1707033
  74.2415432 101.9640638  61.0622628  73.2746652 102.5459581  61.5722960
  74.4979115 100.6645298  61.2850804  75.2303738 100.1302249  60.8186651
  73.6969329  99.9018594  62.2620656  72.6867860  99.9543668  61.8572987
  74.1140566  98.3900336  62.3710636  73.5620509  97.9117676  63.1800113
  73.8381792  97.8321488  60.9058734  74.0975360  96.7740959  60.8638591
  72.7841707  97.9576796  60.6616828  74.4458922  98.3829095  60.1860335
  75.5491338  98.1499912  62.7087944  75.7361390  97.0774619  62.7606773
  76.1828461  98.5917450  61.9390495  75.7773854  98.6051468  63.6730120
  73.6909590 100.5190229  63.6602335  73.0253464  99.9072477  64.5080495
  74.4575677 101.5267542  63.9468304  74.9644104 102.0616268  63.2403230
  74.6741777 101.9992605  65.3080020  74.4375558 101.1526383  65.9514388
  76.1794900 102.3619876  65.5838948  76.5083140 103.1524426  64.9096356
  76.2976822 102.7396447  66.5996383  77.0409816 101.0889870  65.3805730
  76.7612256 100.3241978  66.1051074  76.8678513 100.6705842  64.3898813
  78.4909997 101.4613514  65.5456522  78.6469641 101.9662241  66.4987900
  79.1132084 100.5659772  65.5534890  78.8842394 102.3691154  64.3935705
  78.2790502 102.4121271  63.5740505  79.9570861 103.0895005  64.4147179
  80.8763174 103.0239786  65.3737365  80.7568214 102.3753502  66.1513784
  81.7025928 103.6210232  65.3304269  80.1681681 103.8641468  63.3759468
  79.5009555 103.8749901  62.6049994  80.9989194 104.4541106  63.3404365
  73.7049285 103.1046680  65.7401423  73.8062266 103.6565742  66.7918420
  72.8276057 103.4195709  64.8155154  72.6688651 102.8548886  63.9807123
  71.9565315 104.6522172  64.8869218  71.9202975 104.8683667  65.9544130
  72.5786587 105.8495589  64.1501283  73.6373499 105.9303400  64.3936636
  72.5098007 105.7010355  63.0718957  71.9135450 107.0176786  64.5142847
  72.3111168 107.7809382  64.0447524  70.5040514 104.4604568  64.4612853
  70.2498582 104.3707525  63.2552239  69.5483167 104.5147225  65.4612480
  69.7591550 104.7530853  66.4292967  68.1250548 104.2294644  65.2097535
  68.0713487 103.2418119  64.7518974  67.3440846 104.1496287  66.5250306
  67.5574794 105.1113868  66.9896693  65.8011331 104.0116546  66.2643819
  65.2743530 103.9567926  67.2174605  65.4479122 104.8777038  65.7048797
  65.6083526 103.1054053  65.6908588  67.8273236 103.1920915  67.5739675
  67.1757480 103.2477625  68.4460426  67.8151209 102.1778805  67.1756270
  68.8452545 103.4556735  67.8650468  67.4777868 105.1588049  64.1372917
  66.7918772 104.6174761  63.2850399  67.7357995 106.5270591  64.1196564
  68.2927788 107.3557640  65.1251170  69.3762268 107.4277344  65.0316739
  68.0833195 106.9707050  66.1228993  67.6206861 108.6976737  64.8915023
  68.1755667 109.5227824  65.3372884  66.6114989 108.7331275  65.3018024
  67.6299538 108.7477549  63.3438163  68.6078421 109.0311984  62.9545603
  66.9121983 109.4703409  62.9580204  67.2703559 107.3610651  62.9705379
  66.2011136 107.2147907  62.8209191  67.8599729 106.9735850  61.5898088
  67.2344265 107.0753394  60.5078372  69.0540635 106.4257832  61.5202539
  69.6867572 106.3859153  62.3190225  69.6221753 105.8096132  60.2964563
  69.4744296 106.5149206  59.4778460  71.2385789 105.5855431  60.4165392
  71.4512543 104.7709627  61.1080411  71.6467888 105.2970284  59.4482458
  71.9121815 106.8849649  60.9072158  71.5226947 107.1283274  61.8957013
  72.9798000 106.7022293  61.0212704  71.7147537 108.0904753  59.9913140
  71.8965064 108.0527841  58.7811557  71.5021742 109.2036596  60.5419642
  68.8722261 104.5253577  59.9087515  68.8065526 104.1516195  58.7502620
  68.3301253 103.7979783  60.8692195  68.3969010 104.0723317  61.8505580
  67.5779631 102.5323684  60.6897296  68.0168914 102.0165876  59.8360990
  67.7029260 101.6797419  61.9365629  67.4197994 102.3008322  62.7874138
  66.7487929 100.4164158  61.8294091  66.8455905  99.8096634  62.7296784
  65.7159601 100.7487287  61.7252818  67.0293154  99.8220168  60.9595373
  69.1222503 101.1911279  62.1292076  69.3544820 100.5515275  61.2780661
  69.7702505 102.0661385  62.0552740  69.5471122 100.4341730  63.3752861
  70.6044949 100.1796346  63.3036054  69.3814214 101.0568921  64.2535630
  68.9587968  99.5194073  63.4637544  66.0966949 102.7616008  60.3588203
  65.5769356 102.0709552  59.4641354  65.4735737 103.8404481  60.9543985
  65.9901855 104.4401949  61.5969396  64.1099992 104.2973713  60.8072803
  63.4467573 103.4885250  61.1118390  63.8569077 105.4786824  61.7358768
  64.3953432 105.3474426  62.6742612  64.2222334 106.4014099  61.2848700
  62.4013186 105.5673167  61.9850863  61.8787166 105.8891066  61.0847017
  61.9992428 104.5919474  62.2564288  62.1858600 106.5741900  63.1220867
  62.1952506 107.7674336  62.7123131  61.8713429 106.3613112  64.3119882
  63.7040731 104.5845363  59.2794804  62.8612207 103.8459040  58.7049971
  64.3890032 105.5808093  58.6406676  65.0683848 106.1514193  59.1427023
  64.2868612 105.9765215  57.2564566  63.2747578 106.0459892  56.8607738
  64.9056469 107.3377201  57.2460347  64.8830035 107.7397082  56.2327047
  64.3465142 107.9965456  57.9104033  65.9391238 107.2705422  57.5860136
  64.8243540 104.9448514  56.3331970  64.5257765 104.9039544  55.1770444
  65.6526859 104.0253931  56.7993931  66.0606737 104.0475970  57.7338501
  66.0576266 102.8684956  55.9835254  66.3950989 103.2967226  55.0399391
  67.2601066 102.0681347  56.5263507  68.1375857 102.7133495  56.5393155
  67.0583872 101.7825917  57.5586242  67.5928795 100.7512972  55.6777259
  66.7170905 100.1557674  55.4214372  68.2654810 101.2208737  54.3392046
  68.5091890 100.3517188  53.7290094  67.5772677 101.8663209  53.7926982
  69.1776986 101.7739805  54.5653063  68.5194332  99.9078471  56.5365939
  68.7783080  98.9941146  56.0028760  69.4274303 100.4705977  56.7533583
  68.0175637  99.6534647  57.4701509  64.8807533 101.9394012  55.7650257
  64.6435470 101.3950936  54.6526941  64.0820854 101.7469963  56.8097830
  64.1994713 102.2222848  57.7046072  62.9331785 100.8141728  56.7691736
  63.2240787  99.8876388  56.2734096  62.4775649 100.4668593  58.2395660
  62.4272539 101.3866344  58.8225545  61.0773865  99.7956854  58.3650413
  60.8607927  99.5997033  59.4153594  60.3167634 100.4616105  57.9570213
  61.0728007  98.8564648  57.8126994  63.5152920  99.3626185  58.6686262
  63.2997647  99.0371551  59.6860438  63.4424672  98.5125530  57.9914933
  64.5231090  99.7750836  58.6255056  61.7998045 101.4502568  55.9842089
  61.2546960 100.7387849  55.1468361  61.5509885 102.7388370  56.1481742
  62.0375086 103.2915315  56.8542492  60.5821974 103.5418196  55.3813028
  59.5881263 103.0982242  55.3371139  60.5462799 104.8435882  56.0974295
  59.8483294 105.5160488  55.5975757  60.2231746 104.6840868  57.1258284
  61.5418115 105.2880139  56.0944784  60.9792995 103.6461696  53.9013613
  60.0542978 103.7834967  53.0922617  62.2871533 103.6134460  53.5731880
  63.0432364 103.4994089  54.2480413  62.7310682 103.7444686  52.1818870
  62.1706454 104.5876600  51.7793940  64.2259939 104.0863541  52.0220887
  64.4701982 104.1651818  50.9625230  64.4366327 105.0364139  52.5135891
  64.8292081 103.3010946  52.4755700  62.4217851 102.4247625  51.3830694
  61.7484376 102.3920155  50.3681010  62.8462473 101.2297427  51.9029227
  63.3797604 101.1726434  52.7696346  62.5908414  99.8853211  51.2844864
  63.0376648  99.9761112  50.2947733  63.3875746  98.6640542  51.8289452
  64.4476873  98.8823685  51.6900716  62.9265701  98.4257317  53.3266309
  63.4663968  97.5750603  53.7418457  63.1406294  99.3151514  53.9192059
  61.8563191  98.2224169  53.3496717  62.9794091  97.3127402  51.1047213
  63.5607609  96.4890051  51.5164574  61.9166202  97.1225535  51.2627176
  63.1778107  97.3986285  50.0363090  61.0922605  99.6230380  51.1296418
  60.6166270  99.1276626  50.0826562  60.2004090 100.0456015  52.0966397
  60.4534188 100.5399006  52.9520464  58.7476939  99.7797914  51.9175282
  58.7411599  98.7222791  51.6534333  57.8584103  99.8221990  53.1428454
  56.8380487  99.7261162  52.7735416  58.2208128  98.6920393  54.0927415
  57.5754776  98.7326320  54.9699841  58.0880307  97.7349290  53.5874705
  59.2604349  98.7964555  54.4017577  57.9794389 101.1688166  53.9487355
  57.3186271 101.1360284  54.8155514  59.0089635 101.3004878  54.2832902
  57.6964083 102.0035077  53.3070203  58.1587804 100.6241637  50.7859804
  57.3285932 100.1205255  50.0518996  58.5735808 101.8688123  50.6384633
  59.2307546 102.2885222  51.2969108  58.1994897 102.7814553  49.6030635
  57.1127389 102.8694080  49.5860046  58.6179490 104.2386528  49.8942565
  58.5738542 104.4170370  50.9690275  59.6554370 104.3816899  49.5897584
  57.7287768 105.2695667  49.1713075  58.2831420 106.2020417  49.0624980
  57.5111220 104.9093622  48.1661756  56.4456241 105.5461668  49.8768573
  55.8588452 104.7033959  50.5888305  55.9804403 106.6936854  49.8380626
  58.5548461 102.2040358  48.1861272  57.7389887 102.2697172  47.2575521
  59.8353006 101.6521885  48.1833473  60.3726302 101.4494196  49.0263987
  60.5219306 101.3140585  46.9198362  60.2774388 102.0405925  46.1458871
  62.0455864 101.3933694  47.1113742  62.3301818 102.4218239  47.3374755
  62.3364978 100.7876649  47.9676122  62.7877532 100.9247921  45.8893739
  63.8402500 100.7714167  46.1278725  62.3930391  99.9643468  45.5587039
  62.6503821 101.9582934  44.7715612  61.6313876 101.9482045  44.3838947
  62.8314208 102.9565901  45.1688276  63.5709424 101.6849642  43.7134265
  64.4813085 102.1383944  43.7958614  63.4102465 100.9335549  42.6509851
  62.3295840 100.2584997  42.4017344  61.5442673 100.2949512  43.0518052
  62.2668638  99.6915023  41.5562676  64.3988264 100.9581901  41.8295856
  65.2177664 101.5301146  42.0351398  64.3649909 100.4042645  40.9736401
  60.0196465  99.9385436  46.3990797  59.9160622  99.7454023  45.2082092
  59.6908476  98.9922129  47.2901748  59.6721950  99.1115605  48.3026452
  59.3172133  97.6417290  46.7902430  59.0207099  97.8682484  45.7666959
  60.4873716  96.7095341  46.9038223  60.7937252  96.6885972  47.9491142
  60.1370894  95.7074844  46.6548951  61.6911109  96.9794422  46.0873836
  61.6253113  97.0708808  44.7014859  60.6635050  97.0184200  44.2130419
  62.7622339  97.2277419  43.9371806  62.7135108  97.1388340  42.8615127
  64.0026600  97.5065361  44.5812209  65.0890531  97.7980176  43.8508138
  65.0825289  97.2668000  43.0281466  64.0744742  97.5002054  45.9792619
  65.0101390  97.7146046  46.4744572  62.8894721  97.2053700  46.7605219
  62.9353563  97.1607256  47.8381199  58.1154620  96.9475916  47.3636127
  57.5053114  96.0155366  46.8474511  57.6304880  97.4832985  48.4879327
  58.0306002  98.3456851  48.8576456  56.5242465  96.9987830  49.3569433
  55.9066883  97.8397167  49.6726874  55.8803725  96.3236038  48.7944726
  57.0938304  96.2651725  50.6074499  58.3129130  96.2938850  50.9221992
  56.2124882  95.5208676  51.3474575  54.8326085  95.4890085  51.1255922
  54.5897929  95.1291795  50.1260090  54.3817524  96.4761128  51.2282222
  54.3367063  94.4983256  52.2427190  54.2657177  93.4809057  51.8591745
  53.3429321  94.7737880  52.5978166  55.3499225  94.5901077  53.3494646
  55.4381360  93.6496739  53.8931250  55.0816947  95.3560598  54.0774902
  56.6094678  94.9294577  52.6307168  57.1977789  95.6734317  53.1672639
  57.6193689  93.7833372  52.5965312  57.3380917  92.8044873  51.8814612
  58.6563480  93.7885617  53.4719413  58.6926552  94.3664493  54.3129632
  59.8452248  92.9306472  53.2598736  59.9007438  92.8360165  52.1757307
  61.1480203  93.5641573  53.7485798  61.7408589  93.0806635  52.9710754
  61.2399647  95.0647207  53.6826266  62.2128077  95.3862473  54.0569315
  61.1224239  95.3917515  52.6495506  60.4516992  95.5036674  54.2942549
  61.7441212  93.1721067  55.0785576  62.6650332  93.7307438  55.2431465
  61.0346320  93.3970055  55.8751746  61.9626328  92.1036565  55.0787520
  59.7011949  91.5070195  53.8413721  59.3631537  91.2964059  54.9979797
  59.7521392  90.4774476  52.9662702  59.8877125  90.6198370  51.9659771
  59.6237712  89.0727275  53.3237459  58.8089536  88.9565635  54.0370798
  59.3324602  88.3112771  52.0427618  60.1774926  88.4421030  51.3666850
  59.2763812  87.2488603  52.2824339  58.0789414  88.6954832  51.3096308
  57.0206878  88.0740154  51.5786496  58.1110036  89.5301408  50.3788437
  60.8201802  88.5222738  54.0564226  60.6169754  87.6126143  54.8480877
  62.0091151  89.1175198  53.7920727  62.0394906  89.9648745  53.2254791
  63.3890333  88.7179984  54.2202798  63.2679091  88.0758034  55.0935509
  64.1285276  87.9107230  53.0959445  64.2280301  88.5733426  52.2342639
  65.5690886  87.5111044  53.5392659  66.0547083  86.9528780  52.7383921
  66.1456220  88.4089888  53.7575177  65.5144185  86.8885163  54.4328453
  63.3066426  86.6952582  52.6113166  63.8598258  86.1687252  51.8335227
  63.1264257  86.0202769  53.4480896  62.3535003  87.0370030  52.2097394
  64.2491159  89.9491690  54.6333936  64.3081405  90.9184129  53.9040725
  64.9515593  89.7373544  55.7586393  64.7661240  88.9222562  56.3447772
  66.0373401  90.5714814  56.3213082  66.3036659  91.3707232  55.6305028
  65.6354324  91.4100851  57.5649910  65.1045585  92.2929097  57.2054988
  64.9207078  90.8208832  58.1399179  66.7112138  91.8887172  58.5309754
  67.2868791  90.9820531  58.7170824  67.6374789  92.9999780  57.9294752
  68.3804285  93.2942109  58.6706998  68.1424975  92.6134641  57.0434694
  67.0361770  93.8660272  57.6558171  66.1668330  92.4229767  59.8387285
  66.9935457  92.7436820  60.4728319  65.5117014  93.2709682  59.6404712
  65.6038448  91.6399379  60.3459993  67.2405908  89.6278729  56.5175956
  67.1263526  88.6251771  57.2788767  68.3861833  89.9707041  55.9508730
  68.5232887  90.6411821  55.1950142  69.6115599  89.2828365  56.4951159
  69.3818008  88.5109518  57.2291354  70.3192712  88.6106146  55.3285383
  70.3903295  89.4439088  54.6301827  71.7266187  88.1399982  55.5914513
  72.1296683  87.6769993  54.6897812  72.3484606  88.9907267  55.8712862
  71.7223002  87.4119772  56.4022138  69.5035271  87.4580469  54.6519540
  70.0840598  87.0360167  53.8317905  69.2943146  86.6800036  55.3869259
  68.5648559  87.8555896  54.2664450  70.5063208  90.3935016  57.2235800
  70.9101012  91.3898572  56.6038689  70.8180682  90.2100192  58.5346536
  70.4317624  89.4206141  59.0509136  71.6528939  90.9964340  59.3571418
  71.6290285  92.0516521  59.0830884  71.1538689  90.8317638  60.8126045
  71.1363234  89.7721650  61.0718273  71.8539826  91.3146907  61.4931605
  69.7888639  91.4135310  61.0059520  69.6181610  92.5928362  60.8434294
  68.7971190  90.6500122  61.3659384  67.8714499  91.0528028  61.5108570
  68.9461658  89.6509247  61.5020499  73.0831941  90.4878022  59.2087471
  73.5973079  89.7132586  59.9286215  73.7851136  90.8795046  58.1432461
  73.3643777  91.4737529  57.4297083  75.1864229  90.5557136  57.8195248
  75.4496873  89.5460245  58.1351020  75.3008131  90.6792405  56.2901141
  74.8620836  89.7963824  55.8252507  74.7186326  91.5380676  55.9562296
  76.7512745  90.8353820  55.8107754  77.6212690  89.9444528  55.8450776
  77.1126046  92.0148295  55.3578016  78.0726518  92.1705698  55.0505552
  76.4327625  92.7739644  55.3123052  76.2058599  91.4511793  58.6099415
  77.2456393  90.8825886  58.9515105  75.9584008  92.7264400  58.8065525
  75.0491306  93.1466773  58.6191510  76.9808088  93.7175107  59.3289527
  77.8344078  93.7701551  58.6533979  76.3437972  95.1355179  59.3671328
  77.0738046  95.8534176  59.7420188  76.0357169  95.4233484  58.3619139
  75.4741879  95.1263335  60.0233769  77.5512229  93.2765073  60.6088424
  76.8328899  92.8369145  61.4741157  78.8638715  93.4668026  60.7688777
  79.4693301  93.8138305  60.0244849  79.5657032  93.2028560  62.0080571
  79.0152915  93.6374657  62.8424852  79.6109728  92.1271912  62.1826680
  80.9070622  93.7482602  61.9707593  81.2762916  94.2738716  60.8520822
  81.6888764  93.5796601  63.0186565  81.3489874  93.0737576  63.8375925
  83.0779056  94.0374968  63.2178656  83.6139784  93.7814816  62.3041696
  83.0035843  95.5042093  63.5327795  82.2975417  95.9691947  62.8444647
  82.5943882  95.6200695  64.5356769  84.3101103  96.2587720  63.4585441
  84.9697827  95.8796818  64.2400407  84.7838913  96.0307981  62.5045067
  84.2269216  97.7450589  63.5978386  85.1411887  98.1858229  63.1981600
  83.4036338  98.1084626  62.9834405  84.0350704  98.2221759  64.9736109
  83.0945465  98.5318176  65.2157077  84.9281147  98.2971268  65.9244065
  86.1385134  97.7047816  65.9426293  86.4352022  97.1267630  65.1554094
  86.7573664  97.8337929  66.7429036  84.7117799  99.0888271  66.9425926
  83.8532626  99.6390614  66.9880727  85.4016058  99.1565088  67.6914613
  83.8512618  93.3780088  64.3273059  83.3459307  93.3007757  65.4436801
  85.1996822  93.1097346  64.2037086  85.9740050  93.2153114  62.9945974
  86.4782538  94.1783932  62.9206674  85.3515537  93.1128589  62.1066437
  86.9391884  92.0969774  63.1241318  87.8499027  92.2990806  62.5608487
  86.5199901  91.1703182  62.7306125  87.2303370  91.9761414  64.5927557
  88.1128113  92.5554112  64.8653206  87.4323069  90.9404845  64.8678772
  85.9493920  92.5168716  65.3311755  85.3622012  91.7818585  65.8826024
  86.3876608  93.5769686  66.4008432  86.4572466  94.7621693  66.1261616
  86.7948665  93.1159687  67.5864825  86.6284975  92.1526363  67.8747795
  87.4858672  93.8652701  68.5670560  88.3267951  94.3852723  68.1084396
  86.8262471  94.6284736  68.9809978  87.9865905  92.9555371  69.6823106
  87.1892620  92.1075936  70.0385816  89.1642637  93.1783382  70.1998526
  89.7505938  93.9674358  69.9295806  89.7742218  92.3164525  71.2250829
  89.0657407  92.1814247  72.0423337  89.9579987  91.3306441  70.7954484
  91.1238769  92.8806073  71.8062555  91.5406238  94.0233277  71.5886752
  91.8730165  92.0196162  72.4763735  91.5999881  91.0396079  72.5481533
  93.1235723  92.2750877  73.1794599  93.9618503  92.1120610  72.5034509
  93.1608266  93.3192009  73.4900492  93.2668495  91.3889415  74.3793251
  92.3551603  90.6444101  74.6984265  94.2349593  91.6814990  75.3047129
  95.0546833  92.2346012  75.0576899  94.2498138  91.2621818  76.7488713
  94.2099666  90.1771908  76.8430823  95.5551548  91.7311021  77.3856914
  95.5761814  91.4322518  78.4340928  96.3985373  91.2787667  76.8623402
  95.6249825  92.8157260  77.3153557  93.0090219  91.8122587  77.4542704
  92.8976654  93.0141248  77.6220492  92.0826985  90.9640818  77.9155141
  92.1793785  89.9489017  77.9107719  90.8237922  91.4581533  78.4784026
  90.3255789  92.0743001  77.7299692  89.9184930  90.2496742  78.7958745
  90.4303663  89.7064852  79.5901398  88.4953305  90.6029206  79.2365780
  87.9379982  89.6882511  79.4363389  88.5349245  91.2090609  80.1421365
  87.9988806  91.1647551  78.4453887  89.6887162  89.5624078  77.5564147
  89.1157648  88.7831047  77.7158396  90.9928323  92.4364725  79.6206394
  90.2580074  93.4227729  79.6903590  91.9861548  92.2062758  80.5255958
  92.6769559  91.4690324  80.3922244  92.1966495  92.9609437  81.7779489
  91.3189913  93.0300143  82.4208754  93.2431712  92.2018120  82.5111742
  93.4580365  92.6995100  83.4575888  92.8896338  91.1893219  82.7059591
  94.1512797  92.1598233  81.9093372  92.4965927  94.4613253  81.4686063
  92.1295948  95.3686575  82.2376822  93.0094069  94.7237271  80.2615371
  93.1544447  93.9690052  79.5915813  93.4277478  96.0128672  79.6984938
  93.6310629  96.7494657  80.4754440  94.7700012  95.6964835  78.8844435
  94.5181234  95.1199424  77.9935973  95.2101368  96.6337632  78.5442415
  95.8055758  94.9276102  79.6984479  95.4209084  93.9231145  79.8773263
  96.7052670  94.8212646  79.0919923  96.2097972  95.5416089  81.0613051
  96.1357246  96.7372443  81.3315294  96.7176504  94.7696628  81.8553418
  92.3088076  96.7548758  78.9090958  92.5652163  97.8469450  78.4263644
  91.0898870  96.1841911  78.7139334  90.6648475  95.5091315  79.3499507
  90.2878267  96.5095165  77.5538922  90.8162585  96.9327861  76.6994399
  89.6527310  95.0852994  77.1464282  90.4634699  94.3642034  77.0436375
  89.0227503  94.7418781  77.9675324  88.8302587  95.0662348  75.8713529
  89.1370686  95.9596177  75.3285594  89.1308341  93.8618437  75.0994426
  88.5358460  93.8561193  74.1867414  90.1899315  93.8494294  74.8418158
  88.8929592  92.9794215  75.6927617  87.3411544  95.2369439  76.0398068
  86.8586381  95.2064351  75.0635224  86.9504801  94.4322516  76.6638083
  87.1365791  96.1961832  76.5153380  89.2891491  97.5980944  77.9387913
  88.4021360  97.4480405  78.7956218  89.3078504  98.7353337  77.1875476
  89.9829982  98.8654457  76.4339420  88.3970152  99.9107085  77.3337606
  88.5175332 100.2661939  78.3565043  88.7974409 100.9510873  76.3109022
  88.1437131 101.8195484  76.4005755  89.8299007 101.2551589  76.4852617
  88.7060006 100.5311413  75.3097529  86.8650145  99.5954432  77.1982034
  86.4464430  98.9293914  76.2650840  86.0372155 100.3195159  77.9864962
  86.3535743 100.8750464  78.7815157  84.5722278 100.3659076  77.7547595
  84.1694559  99.3680369  77.9260660  83.9974468 101.3892976  78.6781818
  84.4535671 102.3523339  78.4505324  82.9320790 101.4836148  78.4646126
  84.1711312 101.1114983  80.2285228  85.0473068 100.3096020  80.6359040
  83.3948884 101.7773290  80.9380702  84.2287813 100.7877037  76.3407699
  83.4140415 100.0925283  75.7484489  84.8590082 101.7965824  75.7424868
  85.5554040 102.3715628  76.2175694  84.6379019 102.1834450  74.3874848
  83.5618672 102.3561307  74.3469637  85.4983185 103.4148161  74.0512911
  86.5314699 103.2104243  74.3341977  85.4871317 103.5688813  72.9726007
  85.0278429 104.7434002  74.7620211  85.6519794 105.5631892  74.4048312
  84.0075817 104.9586707  74.4467185  85.0697489 104.7376397  76.2860866
  86.0060805 104.0569982  76.8171105  84.1176085 105.2161397  76.9708694
  84.9917321 101.1213430  73.3017199  84.2144158 101.0513115  72.2957716
  85.9650691 100.2442649  73.5459803  86.6215746 100.2942340  74.3248158
  86.1337271  99.1245564  72.6585553  86.0656478  99.4054340  71.6081463
  87.5518341  98.5739099  72.9309778  88.2800992  99.3537670  72.7098493
  87.6421688  98.3442433  73.9930545  87.9140299  97.3119763  72.1176213
  87.2071114  96.5349732  72.4101233  87.6985174  97.3249437  70.6254912
  88.0004517  96.3653103  70.2057909  86.6440649  97.4979711  70.4103159
  88.2945325  98.1205910  70.1791815  89.4333047  97.0112043  72.4721649
  89.7651541  96.1252019  71.9304622  90.0498867  97.8637369  72.1851946
  89.5290183  96.8385504  73.5443218  84.9769425  98.0889846  72.8238263
  84.4453262  97.5933168  71.8203705  84.5764522  97.7635743  74.0225743
  84.9967517  98.1521311  74.8680433  83.5071241  96.8279287  74.2954330
  83.6733195  95.8740137  73.7950899  83.4554466  96.5923236  75.7967263
  84.4559843  96.3362179  76.1453826  83.1753658  97.5241411  76.2874879
  82.5130156  95.5226508  76.2294719  81.1579515  95.7295854  76.4168447
  80.6206203  96.6583833  76.2902490  80.6548123  94.5717461  76.7782366
  79.6627297  94.4587237  76.9881489  81.5214867  93.5379956  76.8594117
  81.5225670  92.1762811  77.1676671  80.5800070  91.6838952  77.3556745
  82.6663729  91.4498737  77.2400998  82.6112051  90.4375359  77.6127992
  83.9113851  91.9496470  76.8558653  84.7968709  91.3331689  76.7987474
  83.9191304  93.3481014  76.5433330  84.8626853  93.8140337  76.3003508
  82.7602487  94.1476722  76.5363589  82.2219072  97.4048037  73.7857990
  81.6093631  96.7177117  72.9134824  81.7976005  98.5885244  74.2510722
  82.3278554  99.1813136  74.8881858  80.4503723  99.1390279  73.8419377
  79.6773907  98.4556097  74.1929507  80.2155251 100.4595518  74.4938522
  81.0843792 101.0880855  74.2994251  79.3647045 100.9298769  74.0004035
  79.9406064 100.4731598  76.0703862  80.4739677  99.6255602  76.5000497
  80.4396434 101.8219933  76.6157101  80.2668981 101.8657626  77.6918464
  81.5059340 101.9238483  76.4157703  79.8996958 102.6338764  76.1286798
  78.5062070 100.2659942  76.4602065  78.4177338 100.2913033  77.5455866
  77.8935558 101.0559808  76.0266900  78.1652223  99.2989384  76.0910338
  80.2913627  99.1960671  72.3240568  79.2410330  98.7785319  71.8802595
  81.1545060  99.7427839  71.5001161  82.0798268 100.0768572  71.7690966
  80.8204621  99.9117236  70.0856773  79.8432353 100.3667858  69.9190153
  81.9384033 100.7743163  69.5411459  81.9739542 101.7299258  70.0648249
  82.9032816 100.2907651  69.6933896  81.6796471 100.9839488  68.0854415
  80.8148674 101.8727719  67.8053154  82.3534662 100.4375918  67.1672090
  80.7856490  98.5637676  69.4134700  79.9261000  98.4522296  68.5366571
  81.6890747  97.6513115  69.6404739  82.5318776  97.8678434  70.1725624
  81.6700898  96.2325888  69.2034251  81.8250612  96.2429687  68.1248491
  82.7749573  95.4514271  69.7964918  82.5999076  95.5841559  70.8644499
  82.7708494  93.9528581  69.5721593  83.6381209  93.5089872  70.0623621
  81.8590962  93.5244172  69.9888913  82.8130923  93.7450063  68.5032397
  84.1186716  95.9895756  69.3580147  84.9126142  95.3955876  69.8095303
  84.1955933  95.9340233  68.2716805  84.2164034  97.0276449  69.6750807
  80.3192312  95.5698325  69.4564571  79.7144673  94.9136189  68.5582176
  79.7678433  95.8168036  70.6347294  80.2436873  96.3443049  71.3672680
  78.3967524  95.3592230  71.0319230  78.3434176  94.3164658  70.7189714
  78.2018294  95.5282815  72.5472537  78.3920324  96.5739030  72.7882339
  76.7986476  95.3442336  73.0997763  76.8108023  95.4929478  74.1793101
  76.1284629  96.0715729  72.6413758  76.4488276  94.3363631  72.8756866
  79.1753606  94.5360185  73.1880281  79.0944059  94.5973871  74.2729822
  78.9310447  93.5239777  72.8626789  80.1933110  94.7795247  72.8858183
  77.2516478  96.1410228  70.3461062  76.2632347  95.5658793  69.9990971
  77.4362642  97.4410676  70.1772443  78.2371607  97.9231159  70.5856844
  76.5670922  98.3523986  69.4150279  75.5893995  98.3085204  69.8960141
  77.0908879  99.7701185  69.4537616  77.4224996 100.0057696  70.4646643
  77.9641874  99.8483430  68.8052541  76.0338454 100.7979146  69.0111317
  76.5453003 101.6108274  68.4963203  75.3797428 100.3192721  68.2822888
  75.1466044 101.4138812  70.1276054  74.9580961 100.7810968  71.1809233
  74.5762846 102.4911192  69.8781426  76.4182207  97.9216074  67.9447677
  75.3289249  97.9741238  67.3786179  77.4404154  97.3213537  67.3710634
  78.2826367  97.1460020  67.9183796  77.6198266  96.8217404  66.0005978
  76.9544705  97.4792097  65.4408619  79.0591157  96.9268561  65.4837818
  79.5044977  96.1062165  66.0464935  79.1390830  96.8160922  63.9327171
  80.1792450  96.8952882  63.6165497  78.7359035  95.8542961  63.6152952
  78.5587158  97.6209525  63.4805858  79.7816290  98.1441492  65.7332248
  79.8396711  98.2992081  66.6996124  77.2172210  95.3670824  65.8027493
  76.2298201  95.1538364  65.1071169  77.9260382  94.3980856  66.4123126
  78.7461962  94.5561374  66.9959790  77.5378722  93.0192703  66.2600316
  77.3790136  92.8764725  65.1906941  78.6506437  92.1387491  66.8286193
  78.8057089  92.4068408  67.8733593  78.3154087  91.1012876  66.8125216
  79.9872087  92.2271170  66.1023224  80.1523576  91.7495986  64.9724277
  80.9063953  92.9081031  66.7078543  81.8058134  93.0681808  66.2540668
  80.7312445  93.2852247  67.6395107  76.2243457  92.6245254  66.9262587
  75.6141611  91.7320784  66.3467079  75.8357153  93.1721716  68.0526707
  76.3273794  93.9433640  68.5066858  74.6277315  92.7141677  68.7786057
  74.3000634  91.8140329  68.2598361  74.9628977  92.3796573  70.2846693
  75.5356530  91.4515134  70.3148560  75.6066132  93.1650747  70.6803661
  73.7522865  92.2330677  71.2047003  73.0178003  93.0225217  71.0452531
  73.1412086  90.8812590  70.9394550  72.2726742  90.7429240  71.5815573
  72.8346945  90.8198524  69.8954021  73.8753438  90.1030614  71.1488137
  74.2978070  92.2512930  72.6826993  73.4664344  92.1498018  73.3787232
  74.9931426  91.4236778  72.8247121  74.8131494  93.1942751  72.8684112
  73.4831245  93.7208565  68.7362007  72.4154160  93.4059193  68.2524330
  73.5839517  94.9562883  69.3397827  74.4482372  95.3373313  69.7256672
  72.4101777  95.8410144  69.4729008  71.5972494  95.2600508  69.9086976
  72.8545985  97.0383752  70.3640137  73.7417076  97.4565810  69.8877677
  71.7657920  98.0893112  70.4696407  72.1116947  98.9097474  71.0991968
  71.5296754  98.4689860  69.4759904  70.8730478  97.6444685  70.9109622
  73.1490959  96.6083334  71.6950093  73.4267479  97.3775972  72.2344475
  71.8440897  96.3658600  68.1409941  70.6461931  96.6012592  68.0774582
  72.6635817  96.4656414  67.0812287  73.6718234  96.3852601  67.2103501
  72.3406087  96.6858854  65.6767551  71.7901794  97.6227898  65.6037572
  73.2786527  96.8241947  65.1371877  71.5395901  95.6166253  64.9502909
  70.6628003  95.9774433  64.2596246  71.7727768  94.3290546  65.1709888
  72.6217668  94.0029419  65.6326820  70.8689938  93.2266649  64.7935789
  70.8138313  93.2381120  63.7046294  71.3735868  91.7876232  65.0884737
  71.4187225  91.6897191  66.1727686  70.4180920  90.6490567  64.5648067
  70.8425254  89.6757079  64.8103701  69.4414642  90.7490064  65.0372854
  70.3078943  90.7350865  63.4843752  72.7375318  91.6067510  64.4212875
  73.1075845  90.6006545  64.6181956  72.6393437  91.7526685  63.3451252
  73.4396538  92.3369061  64.8249695  69.5128048  93.4837377  65.4186901
  68.5142489  93.5514878  64.6660780  69.3966053  93.6131947  66.7530089
  70.2064858  93.5345685  67.3677214  68.1710019  93.8711584  67.4929792
  67.5028426  93.0381835  67.2740500  68.4362457  93.8641035  69.0487397
  68.4117765  92.8348480  69.4067974  69.4406687  94.2436325  69.2375603
  67.4103715  94.7116935  69.8669276  66.1283634  94.2256984  70.0579589
  65.8931425  93.2152171  69.7575265  65.0957022  95.0525567  70.6564581
  64.0977506  94.6627989  70.7910776  65.3991126  96.3325362  71.0499816
  64.6241943  96.9938210  71.4075594  66.7415774  96.7696765  70.9806884
  67.0099783  97.7349479  71.3848954  67.7227157  95.9731058  70.3980972
  68.7407923  96.3311582  70.3550787  67.3739274  95.1014036  67.0076411
  66.2504438  94.8810210  66.7216044  67.9725341  96.3219961  66.8824293
  68.9480533  96.4792253  67.1361681  67.2989943  97.5507919  66.3748855
  66.4167589  97.7777369  66.9719565  68.3117832  98.6899094  66.4987036
  69.2405333  98.3614907  66.0321947  67.9402599  99.5303669  65.9123669
  68.6474874  99.2050838  67.8974516  67.7419032  99.6028231  68.3565438
  68.9764672  98.3685345  68.5144440  69.7128916 100.2737233  67.9067032
  70.6802197  99.8233212  67.6828562  69.5077148 100.9980503  67.1187021
  69.7834050 100.9679209  69.2060305  68.9159610 101.0547124  69.7358392
  70.8959985 101.4978101  69.7544355  72.1139798 101.3614379  69.1839775
  72.2132939 100.8434095  68.3104940  72.9342681 101.7761371  69.6257950
  70.8054226 102.2518223  70.8418914  69.8942926 102.4307035  71.2643315
  71.6467856 102.6528577  71.2572863  66.7330632  97.3866459  64.9994757
  65.6294709  97.7439273  64.6755220  67.4858510  96.7964841  64.0252603
  68.4316264  96.4554298  64.1933375  67.0204077  96.5789883  62.6023425
  66.5255857  97.4705854  62.2179444  68.2737759  96.3359417  61.7136860
  68.7323650  95.4396479  62.1291020  67.9066196  96.1182294  60.2794267
  68.8105642  95.9519479  59.6934305  67.2566117  95.2475101  60.1976248
  67.3850939  96.9971015  59.9005958  69.2896574  97.4829143  61.7659308
  70.1372909  97.2476135  61.1231773  68.8182900  98.4040952  61.4217282
  69.6361023  97.6156968  62.7912219  65.8837701  95.5013498  62.4966864
  64.8245211  95.7895760  61.9434250  66.0690690  94.2732210  62.9788483
  66.9716673  93.9373402  63.3180803  64.9752841  93.2586045  63.0744206
  64.5967921  93.1207594  62.0620271  65.5603797  91.9529229  63.7076752
  65.7824691  92.1778543  64.7514406  64.5441261  90.7940420  63.7324048
  65.0061003  89.9149558  64.1829126  63.6732701  91.0859667  64.3193689
  64.2343496  90.5601606  62.7144244  66.7467072  91.5891537  63.0930509
  67.4937248  92.0618434  63.5166064  63.8064974  93.6936964  63.9818288
  62.6899650  93.3238605  63.6325354  64.0201727  94.5027290  65.0236129
  64.9483652  94.6759482  65.4105752  62.9193488  95.2462580  65.7411039
  62.2096329  94.5367957  66.1684592  63.5734242  96.0823590  66.8374417
  64.1257559  95.4365409  67.5200585  64.2930497  96.7736946  66.4003796
  62.4467112  96.8940160  67.6394627  61.8672419  97.4797807  66.9250791
  61.7611358  96.1793093  68.0958996  62.9638285  97.8242355  68.7197019
  63.1502039  97.2467880  69.6251717  63.9217092  98.2376151  68.4032216
  62.0315233  98.9504800  69.0418560  61.9388789  99.6231434  68.1884000
  61.0337684  98.5679095  69.2554584  62.5572246  99.6553562  70.1849180
  61.9240221 100.4445179  70.4267370  62.6248966  99.0042701  70.9921592
  63.5016176 100.0259500  69.9593962  62.1053232  96.1447711  64.7709727
  60.8900319  95.9343530  64.7502773  62.7669721  97.0304917  64.0675909
  63.7859845  97.0656845  64.0712069  62.1620816  98.0771025  63.1930554
  61.3162059  98.5455803  63.6960790  63.1399566  99.2450516  62.9839490
  63.5667469  99.5326295  63.9457026  63.9660647  98.9121554  62.3550806
  62.4688594 100.4833585  62.3340093  63.2503413 101.0450172  61.8218027
  61.7847755 100.1172759  61.5686507  61.7183150 101.4390085  63.1725581
  61.8749607 101.5791665  64.3502660  60.7573860 102.1059339  62.6614046
  60.5626569 102.0375342  61.6626308  60.1832329 102.7076473  63.2521552
  61.4977922  97.4737479  61.9510301  60.4178888  97.8899875  61.5686661
  62.1184665  96.4352001  61.3643378  63.1022831  96.2351048  61.5486766
  61.5426537  95.4920351  60.4387345  61.3114345  96.0832620  59.5513797
  62.5055654  94.4164951  59.8713065  63.0779336  93.9775075  60.6873760
  61.8163062  93.1940348  59.1681780  62.5806302  92.5038423  58.8081294
  61.1700591  92.6813875  59.8801130  61.2207073  93.5467926  58.3261323
  63.2998232  95.1940194  58.7983203  64.0203523  94.5272944  58.3231575
  62.6129729  95.5816940  58.0454710  63.8284032  96.0248527  59.2668331
  60.2499085  94.9210671  60.9681788  59.2213711  95.0434088  60.2651537
  60.2492791  94.2519892  62.0962583  61.0799460  94.0079893  62.6358345
  58.9441631  93.7904839  62.6753802  58.5233196  93.1896857  61.8688381
  59.0583755  92.7911411  63.9425043  59.5481227  93.3303979  64.7535127
  58.0488949  92.5571434  64.2788733  59.8225275  91.4427169  63.7260561
  60.7995396  91.6827880  63.3072862  60.0980839  90.6908141  65.0181706
  60.6300792  89.7667305  64.7947688  60.7084050  91.3109966  65.6758756
  59.1548178  90.4574848  65.5116517  59.0301035  90.5771478  62.7663429
  59.5546599  89.6344928  62.6095877  58.0439132  90.3774713  63.1865369
  58.9211638  91.0954119  61.8141179  57.9595891  94.9597998  62.9767541
  56.7577186  94.8187987  62.8529027  58.4152440  96.0632267  63.5304767
  59.4030208  96.2639822  63.6825828  57.4916309  97.1226052  63.9845186
  56.5895524  96.7588560  64.4775093  58.3789462  97.9559912  64.9863376
  58.6186183  97.3299881  65.8444491  59.3217515  98.2005245  64.4964974
  57.7315743  99.2671078  65.4955221  58.5084742  99.9509667  65.8377230
  57.2119363  99.7614037  64.6744021  56.7734012  98.9977045  66.6065316
  56.1891104  98.0974899  66.4156183  57.2965173  98.8423228  67.5502530
  55.8632908 100.2583682  66.6680790  56.3244218 101.0104415  67.3075319
  55.7774070 100.6953853  65.6727107  54.4822814  99.9244234  67.1935957
  53.9023618 100.7883796  67.2210512  54.0328309  99.2257277  66.5696152
  54.5618441  99.5312285  68.1530104  56.9066544  97.9153729  62.8007839
  55.7375781  98.3427124  62.8967608  57.6344975  98.1940385  61.6903534
  58.5683118  97.8167494  61.5262169  57.1496723  99.0734695  60.6052656
  56.0689024  98.9441765  60.5464033  57.6022419 100.4580789  60.9879215
  57.2782839 101.1695634  60.2277070  57.1670666 100.7310575  61.9492509
  58.6890344 100.4786725  61.0623451  57.5629958  98.7405563  59.1639473
  57.1975845  99.3863981  58.1931677  58.3799861  97.6771791  58.9872276
  58.7693633  97.1739918  59.7848935  58.8100163  97.1095230  57.7381141
  58.9156422  97.9115274  57.0083099  59.7996836  96.6716566  57.8756808
  57.8388745  95.9956639  57.1353351  58.2820624  95.1191650  56.3373213
  56.6151152  95.9694931  57.6361627  56.3731190  96.4845164  58.4835350
  55.4660279  95.2353486  57.0813543  54.5623921  95.6237891  57.5506317
  55.3987454  95.4708490  56.0185248  55.4549779  93.7180420  57.2258236
  54.4254372  93.2161090  56.9133650  56.4469420  93.0872718  57.7653254
  57.2214710  93.6016757  58.1842948  56.6572493  91.5820296  57.8847480
  56.4744011  90.9999379  56.9818146  58.1457956  91.3379488  58.1999234
  58.7663556  91.7143972  57.3861305  58.4320802  91.8854110  59.0980906
  58.3943634  89.8152628  58.4006655  57.6308157  89.4312612  59.0773327
  58.2500870  89.3177838  57.4416347  59.9989199  89.3425656  59.0407379
  61.0485924  89.8537287  57.6755138  62.0878000  89.6275674  57.9127432
  60.7574766  89.3164459  56.7720516  60.9365873  90.9248247  57.5114616
  55.6534445  91.1157587  58.9182210  55.1043698  90.0346921  58.7867753
  55.5752437  91.7541207  60.1153942  56.1526042  92.5615537  60.3514466
  54.6876363  91.3691422  61.1606022  54.6685188  90.2803526  61.1043278
  55.2477580  91.8279902  62.5762360  56.3291074  91.6980997  62.6076839
  55.0497822  92.8888159  62.7273498  54.5602352  90.9706323  63.7471775
  53.4909901  90.8572142  63.5664868  55.1799825  89.6001641  63.8250188
  54.7040194  89.0299528  64.6227601  55.0376764  89.0836121  62.8754926
  56.2459640  89.6942315  64.0307874  54.8420213  91.6913526  65.0133181
  54.3951919  91.1498211  65.8467904  55.9203523  91.7596846  65.1600428
  54.4182261  92.6945187  64.9625508  53.2211127  91.7553274  60.9857776
  52.2622905  91.0731826  61.3359980  53.0652380  92.9059342  60.2778757
  53.8507683  93.5156103  60.0518333  51.7781677  93.4123276  59.7577577
  51.0451193  93.3966631  60.5643851  51.8806402  94.8912806  59.3207275
  52.5407667  95.4367682  59.9948671  52.3162433  94.9584204  58.3235468
  50.4915077  95.5154714  59.3271844  50.5278436  96.4830538  58.8267027
  49.8101291  94.8862971  58.7551765  49.9592418  95.6935908  60.6955876
  48.7593053  96.1304273  60.6189046  50.6934075  95.6453546  61.7059866
  51.2581207  92.4997630  58.6648410  50.1016208  92.3257409  58.6170365
  52.0968434  91.9047073  57.7695702  53.0884634  92.1373826  57.7102233
  51.6933876  90.8883708  56.8072248  50.7702257  91.1212170  56.2779086
  52.6159879  90.8002414  55.6048754  52.6344258  91.7580727  55.0851694
  53.6345687  90.5973290  55.9365931  52.1717585  89.7417414  54.6825269
  52.0585839  88.7992887  55.2192759  51.1964544  89.9907346  54.2663896
  53.2194888  89.5827762  53.5376647  52.9062627  88.7596191  52.8953480
  53.2018349  90.4866405  52.9278757  54.5922302  89.3403476  53.9605457
  54.7448349  88.4695329  54.4703247  55.6547288  90.0733492  53.7825280
  56.6232575  89.9238406  54.5681540  56.5662147  89.2396592  55.3235790
  57.4675792  90.4843060  54.4512761  55.6958258  90.9231525  52.8167126
  54.8971629  91.0226548  52.1905388  56.5272605  91.4978513  52.6771999
  51.4393203  89.6141794  57.6545985  50.4369755  88.9724851  57.4518492
  52.3613465  89.3081812  58.5585778  53.2234951  89.8405422  58.6754655
  52.2424514  88.1954044  59.4665882  52.4530939  88.5298107  60.4834796
  51.2169504  87.8257125  59.4590656  53.1658446  87.0992381  59.1059520
  53.1705659  86.0669042  59.8265485  53.9355843  87.2928191  58.0492457
  53.9774093  88.1972816  57.5797274  54.7951517  86.3118766  57.4187841
  54.9737541  85.5490353  58.1771971  54.1040486  85.7090377  56.1978718
  54.7619220  84.8939161  55.9006324  52.6695258  85.1896090  56.4821044
  52.2435710  84.7762799  55.5690531  52.7089807  84.4133164  57.2470004
  52.0465194  86.0133714  56.8326976  53.9074767  86.7087307  55.1757841
  53.4646248  86.3020158  54.4022919  56.1711358  86.8446740  57.0170632
  56.1721244  88.0480928  56.6254520  57.2421625  85.9641630  57.0845697
  57.1638904  84.9875469  57.3666647  58.6293933  86.4041097  56.7354443
  58.6957699  86.5683579  55.6599515  58.8380058  87.3593559  57.2170454
  59.6918475  85.3750418  57.1612487  59.5278790  84.4127483  57.8990234
  60.9794295  85.6038909  56.8020304  61.2213487  86.3474321  56.1463357
  62.1492640  84.8851060  57.2536601  61.7935963  84.2923953  58.0963105
  62.7307424  83.9155742  56.1623229  63.1345435  84.5175403  55.3469950
  63.5668561  83.3690388  56.5978432  61.7098215  82.8668011  55.5518080
  60.7308694  83.3074552  55.3627980  62.0613604  82.4542320  54.6059850
  61.6652078  81.8250055  56.6476718  62.6406189  81.3509265  56.7641337
  61.4191054  82.2866214  57.6036710  60.6499645  80.8285005  56.2799590
  61.0359929  79.9445031  55.9463131  59.3234281  80.8664293  56.3035507
  58.6898183  81.8093637  56.9699787  59.2190388  82.5206341  57.4747173
  57.6697261  81.8292030  56.9811720  58.7195424  79.9819181  55.5984755
  59.2589549  79.3010166  55.0624454  57.7003198  79.9576354  55.5733439
  63.2695697  85.8117747  57.7402629  63.5401300  86.7284898  56.9669947
  63.9237113  85.4670991  58.8090208  63.7313467  84.6118869  59.3304064
  65.0322358  86.2933843  59.3910088  65.3670405  86.9654934  58.6004893
  64.5097760  87.2257947  60.5765841  64.1392862  86.4230950  61.2137620
  65.5601275  87.9628114  61.3102891  65.1004318  88.5665087  62.0937171
  66.2562121  87.2550037  61.7593778  66.0982560  88.6127989  60.6207154
  63.2355899  88.0880592  60.3766453  63.5249910  89.0594922  59.9759895
  62.5992073  87.6127249  59.6302510  62.4151450  88.3030705  61.6760784
  61.5409812  88.9146952  61.4564993  62.0936588  87.3383793  62.0670341
  63.0338087  88.8081184  62.4183317  66.2829113  85.5014813  59.7257604
  66.2560233  84.4955940  60.4299122  67.4534691  85.9266876  59.1405152
  67.4887282  86.7802759  58.5844712  68.7208917  85.2823625  59.2135775
  68.5958136  84.5113174  59.9741898  69.1443994  84.4990692  57.9109099
  69.5900723  85.2383741  57.2462432  70.1297089  83.3533609  58.3343279
  70.4383627  82.7951707  57.4507977  71.0056271  83.7875186  58.8158654
  69.6281538  82.6820547  59.0315113  68.0443955  83.8858209  57.1671546
  68.4388351  83.3727285  56.2911070  67.5277989  83.1698687  57.8056398
  67.3446430  84.6589765  56.8491202  69.8127112  86.2418819  59.6682682
  70.2958117  87.1342524  58.8929890  70.3544248  85.9869966  60.8367788
  70.0515368  85.2265239  61.4456746  71.4474677  86.7726745  61.3725785
  71.4694099  87.7944114  60.9931179  71.2653302  86.8128937  62.8814331
  71.4377331  85.8257447  63.3111599  71.9909282  87.4889053  63.3346769
  69.8163926  87.2908148  63.1881708  69.4430639  88.3201003  62.6522397
  68.9681892  86.6092296  63.9159693  68.0099010  86.9414646  64.0269632
  69.2642978  85.7470113  64.3715845  72.7692074  86.0760833  60.9637768
  72.8892826  84.8642902  61.2503573  73.7989828  86.7647239  60.4814183
  73.8114609  87.7774068  60.3609876  75.0308865  86.0771133  60.0759100
  74.8161185  85.0583910  59.7534375  75.7196273  86.7774186  58.8742600
  75.8513395  87.8159734  59.1795744  77.1132769  86.1088917  58.6054524
  77.5962988  86.6008809  57.7617496  77.7417646  86.2074242  59.4911271
  76.9726430  85.0527174  58.3765773  74.8866601  86.9152311  57.5968492
  74.0821936  87.6251811  57.7893919  75.5186335  87.3526819  56.8241957
  74.2669912  85.6283706  57.0391848  73.7033571  85.8590363  56.1355212
  75.0575471  84.9170182  56.8016807  73.5993485  85.1944692  57.7832183
  75.9413171  86.1332993  61.2967697  76.5379618  87.1457532  61.7275052
  75.9816159  85.0810710  62.1396710  75.5236867  84.2002703  61.9091239
  76.6541812  85.0241915  63.4602919  76.5257104  86.0125124  63.9026515
  75.9843895  83.9641763  64.3861689  76.4987298  83.9442009  65.3479766
  74.9382159  84.2249145  64.5396170  76.0501025  82.9819136  63.9194218
  78.2174939  84.7790459  63.3641245  78.9397496  85.4904104  62.6806362
  78.8685826  83.9759539  64.2633446  78.3804997  83.5016183  65.0237903
  80.3166756  83.7006024  64.2504960  80.6684748  83.7290143  63.2190654
  81.0934189  84.7533637  65.1073346  80.8381984  85.7532019  64.7571705
  80.7592773  84.6837951  66.1426817  82.5040983  84.5945865  65.0647265
  82.9289329  85.4717857  64.9580158  80.5504640  82.2888231  64.9444178
  79.5967704  81.8017944  65.6193619  81.7847422  81.7410900  64.8692997
  82.4632608  82.0107075  64.1575849  82.2758776  80.7365302  65.7651074
  81.6290093  79.8648842  65.6673279  83.7709724  80.3526501  65.4140439
  84.1601171  79.8121788  66.2769773  83.8940730  79.3857267  64.2704096
  84.9457196  79.1707907  64.0882176  83.3709479  78.4612944  64.5174520
  83.4538582  79.8247655  63.3755968  84.5188440  81.4346975  65.2498415
  85.4375253  81.1692701  65.0361877  82.2716795  81.2775399  67.2226172
  81.8467992  80.5954731  68.1532340  82.5809169  82.5166379  67.3688681
  83.0383651  83.0141166  66.6041896  82.3757993  83.4430464  68.5509959
  82.9862576  83.0847033  69.3796997  82.7495386  84.4316047  68.2832716
  80.9127723  83.5887018  69.0448485  80.6431803  84.2507362  70.0721687
  79.9572236  82.8362615  68.4299313  80.0897985  82.3298860  67.5547349
  78.6214644  82.7118917  69.0267901  78.3954208  83.6060988  69.6068962
  77.8728109  82.6473394  68.2369515  78.5279890  81.4838919  69.9212551
  77.5126966  81.3865931  70.6275223  79.5212816  80.5327785  69.8893950
  80.3925295  80.6577676  69.3744011  79.4330247  79.2368771  70.5954903
  78.7182732  79.2848786  71.4169792  78.9381120  78.1606931  69.5728298
  79.3110133  78.4062854  68.5791402  79.3545119  77.1896163  69.8384007
  77.3973539  78.0661329  69.5350968  77.0476587  77.9573934  70.5623990
  77.0168554  79.0193291  69.1689656  76.7368093  76.9415398  68.6909878
  77.1875139  75.9825938  68.9480133  75.6785066  76.8728634  68.9436473
  76.8904900  77.1927365  67.1689035  76.3499113  78.0932136  66.8788318
  77.9387949  77.3542674  66.9165300  76.3569998  76.0056927  66.4264856
  76.7590909  75.9875205  65.4662213  76.6201242  75.1352116  66.9291727
  75.3204281  76.0718728  66.3652224  80.8041309  78.8767047  71.2341089
  80.8783153  78.5073902  72.3852286  81.8254454  78.9918421  70.4187752
  81.7457263  78.9449125  69.4033657  83.1696637  79.1983296  70.8938838
  83.3215027  78.4523343  71.6739747  84.2727037  78.9048203  69.8434868
  84.1305915  79.5877580  69.0054378  85.2373811  79.1447417  70.2904546
  84.3546620  77.4027020  69.2556147  84.9101906  76.7752274  69.9511271
  83.3484538  76.9883598  69.1846876  85.0226030  77.3418688  67.8763399
  84.4193917  76.9762224  66.8663583  86.1680055  78.0166485  67.7613631
  86.6677401  78.3201144  68.5972092  86.5449484  78.2291169  66.8379833
  83.3350836  80.6203172  71.5297569  82.6928043  81.5409677  71.1523753
  84.2280958  80.7562443  72.5216974  84.4831412  80.0107319  73.1688891
  84.9214647  82.0289985  72.7494917  84.2505459  82.8611124  72.5319039
  85.2067827  82.1142043  73.7978254  86.1803524  82.1213109  71.8523595
  87.1010053  81.3263269  71.9444392  86.2774119  83.1307265  71.0116446
  85.5153615  83.7748071  70.7997591  87.5611855  83.4177427  70.2812281
  88.0306086  82.5324901  69.8507590  87.2181955  84.4228248  69.1358614
  86.7818575  85.3213624  69.5705594  88.4491162  84.8534229  68.3752159
  88.1649297  85.5513310  67.5879292  89.1475653  85.3386855  69.0574374
  88.9272437  83.9794148  67.9304712  86.2132590  83.7198976  68.1667644
  85.9555728  84.4007574  67.3548182  86.6724984  82.8218259  67.7555037
  85.3102958  83.4486152  68.7129259  88.5039810  84.0684722  71.3220670
  88.0363193  85.1147535  71.8202759  89.6514900  83.4568636  71.6443027
  89.9915408  82.6262341  71.1598327  90.5642509  83.9213034  72.7500650
  89.9568976  84.1983867  73.6116053  91.5514228  82.7342147  73.2153661
  90.9434264  81.8542210  73.4209350  92.5072965  82.4444502  72.1122999
  93.1801979  81.6426832  72.4172040  91.9562590  82.1367981  71.2232420
  93.0875534  83.3392100  71.8877184  92.2891512  83.0308927  74.5501930
  92.9359030  82.1912944  74.8039601  92.8919050  83.9315632  74.4412832
  91.5585195  83.1785103  75.3451970  91.3682549  85.1908258  72.2931729
  91.5621272  85.4428437  71.1367523  91.3885007  86.1154671  73.1788362
  90.9454851  85.8626919  74.0500743  91.8093733  87.5224622  72.9862329
  91.6081395  88.0701910  73.9059362  93.3299862  87.6712907  72.6377042
  93.3320899  86.9584503  71.8141848  93.6847720  88.6385222  72.2818725
  94.3405354  87.1852221  73.6269149  95.6847716  87.0083039  73.4136427
  96.2525638  86.8613388  74.6375983  97.3365580  86.7669885  74.7053077
  95.3091599  86.8614864  75.5864808  95.4405373  86.7020721  76.5754404
  94.1014202  87.1217855  74.9828152  93.2018069  87.2322435  75.5889851
  90.9120087  88.2999473  72.0118763  91.2534744  89.3090891  71.4122247
  89.6408963  87.8742938  71.8949951  89.3314008  86.9687460  72.2480129
  88.5760867  88.6296981  71.2676076  88.8160993  89.6927499  71.2481129
  88.4256157  88.1825212  69.8445485  87.6251736  88.7479276  69.3683783
  89.3591329  88.3525124  69.3082627  88.1820864  87.1199761  69.8213891
  87.2779730  88.4819019  72.0904643  86.2245079  87.9941973  71.6963100
  87.3500897  88.9192586  73.3228872  88.1896529  89.3705086  73.6870741
  86.3004011  88.8307540  74.3072848  86.0090839  87.7857711  74.1949185
  86.8121553  89.1227947  75.7307864  85.9857167  89.0438673  76.4379247
  87.5849786  88.4018720  75.9945586  87.2268890  90.1303142  75.7680604
  84.9759554  89.6153575  74.0573487  83.9563800  88.9449111  74.2199574
  85.0342177  90.8494173  73.5449077  86.1385985  91.7765003  73.2668535
  86.8053120  91.3544174  72.5148873  86.7332292  91.9357559  74.1668252
  85.5563232  93.1017449  72.7759061  85.6810690  93.2252268  71.7000400
  86.0367128  93.9556680  73.2521361  84.0633500  92.9874351  73.1702986
  83.4275412  93.4424452  72.4100553  83.8703828  93.5148992  74.1050688
  83.7545994  91.5206800  73.3137959  83.0821786  91.3234940  74.1491856
  83.0093996  90.9930147  72.0576778  81.8506116  91.0644298  72.0524573
  83.7895246  90.7009976  71.0282955  84.7952088  90.8719561  71.0329348
  83.3152391  90.1110787  69.7934117  82.5923515  90.7628995  69.3011830
  84.5358277  89.9012789  68.8493823  85.0057653  90.8583345  68.6199131
  85.2903487  89.2845814  69.3377790  84.0556694  89.2365897  67.5831950
  83.2602043  89.9362630  66.6540915  83.0004565  90.9673179  66.8428605
  82.7884231  89.2896840  65.4513380  82.1699464  89.8173779  64.7409812
  83.1527819  87.9743027  65.2410956  82.6035343  87.3383821  64.1531218
  83.3134546  86.9075701  63.6337152  83.9988231  87.2933959  66.0551258
  84.4046008  86.3390333  65.7570428  84.3414770  87.8755102  67.3273087
  84.8188704  87.2728986  68.0863876  82.6189007  88.7630354  70.1119724
  81.5073541  88.5587144  69.6544202  83.2195708  87.9122143  70.9544835
  84.1417551  88.0798274  71.3571135  82.5979211  86.6324817  71.3875922
  82.2473590  86.0788871  70.5166425  83.6324976  85.6995023  72.0722862
  83.8938764  86.1126808  73.0468249  83.1731416  84.7272350  72.2502031
  84.8741592  85.5132260  71.2730449  85.4233792  86.3234113  71.3275992
  81.3865987  86.9409433  72.2667602  80.3883736  86.3282060  72.0479323
  81.4069742  87.9270414  73.1690380  82.1894178  88.5573360  73.3403146
  80.2229197  88.1442814  73.9956412  79.8488172  87.1744756  74.3231669
  80.6907445  89.0251748  75.1714481  79.8485277  89.2264303  75.8331377
  81.4723352  88.5057632  75.7269915  81.0840201  89.9658491  74.7868545
  78.9734177  88.6885094  73.2918846  77.8215081  88.3311103  73.5562880
  79.2034799  89.5408345  72.3018450  80.1463685  89.8375999  72.0492658
  78.1744566  90.1525718  71.4643811  77.3435084  90.3580945  72.1415565
  78.6677118  91.4518200  70.8467515  77.8786474  91.8613991  70.2168107
  78.8457331  92.1734864  71.6433806  79.8583030  91.3279194  70.0669033
  80.6323628  91.2447830  70.6629468  77.6207149  89.2246489  70.3617283
  76.4074816  89.1475072  70.3489168  78.4486743  88.6105580  69.5220256
  79.4353090  88.8292858  69.3865891  77.9028975  87.5080598  68.7051961
  77.1823518  88.0218466  68.0678429  78.9182859  86.8347147  67.8056831
  79.7074879  86.3996771  68.4192274  78.4374421  86.0145814  67.2732033
  79.5282099  87.7746696  66.8154213  79.5460784  88.7927810  67.2049479
  80.5599756  87.4972978  66.6006484  78.6885196  87.6911314  65.5841375
  78.6449422  86.6551270  65.2450479  77.6679806  87.9924018  65.8204471
  79.2377483  88.5854929  64.4356344  79.0750001  89.6270794  64.7113871
  80.3169133  88.4364964  64.3770091  78.6750845  88.3749023  63.0926009
  79.0348106  89.1069513  62.4470783  78.9537632  87.4365781  62.7422626
  77.6371849  88.4332220  63.1383071  77.1553924  86.4415384  69.5162894
  76.1973653  85.8499816  69.0533437  77.5580063  86.1671117  70.7611179
  78.4645524  86.5326159  71.0188907  76.8618984  85.2377280  71.7260701
  76.7223663  84.2879609  71.2091580  77.5666985  84.9826447  73.0026210
  78.3373083  85.7519106  73.0290117  76.9629251  85.0409783  73.9085320
  78.2969253  83.6242316  73.0460830  79.4960003  83.3864894  72.4673992
  80.0140615  84.0534612  71.9152840  79.8698438  82.1534248  72.7444330
  80.7878358  81.7599043  72.3074371  78.9655239  81.5817255  73.5790678
  77.9435416  82.5428565  73.7717556  77.0923451  82.3109535  74.4123018
  75.4438395  85.6839717  71.9597870  74.4951999  84.9241210  71.8629425
  75.3022752  86.9746548  72.2322033  76.1126178  87.5825889  72.3552445
  74.0595176  87.6949505  72.3912814  73.4918429  87.2724515  73.2216421
  74.2652034  88.7349473  72.6430156  73.1975592  87.6229742  71.0578778
  71.9561049  87.4933614  71.1570991  73.6834029  87.5659524  69.8413145
  74.6766392  87.7151359  69.6586975  72.9115864  87.2901045  68.5765025
  72.0281965  87.9275157  68.5505156  73.7567372  87.6355630  67.3569454
  74.5989339  86.9512224  67.2562645  72.9148119  87.5298816  66.0968402
  73.5261140  87.7787214  65.2287949  72.5382518  86.5121286  65.9961859
  72.0754615  88.2225368  66.1604837  74.2428881  89.0799883  67.5457680
  74.8550602  89.3719523  66.6931676  73.3835096  89.7459367  67.6220458
  74.8355533  89.1462895  68.4582548  72.4047112  85.8114035  68.5501382
  71.2773303  85.5999867  68.0176599  73.1023851  84.8558078  69.1255659
  74.0526956  84.9775189  69.4771770  72.5495613  83.4954890  69.3135667
  72.1626858  83.1387943  68.3583451  73.6184727  82.5066415  69.7320487
  73.9624815  82.8886207  70.6930273  73.0790434  81.0604880  69.9307263
  73.8964663  80.4055818  70.2293509  72.3121294  81.0615927  70.7070071
  72.6482387  80.7002171  68.9960578  74.8317782  82.4513557  68.7315626
  75.5627200  81.7251892  69.0869233  74.4773369  82.1558340  67.7451817
  75.2978917  83.4352043  68.6696509  71.4411838  83.5458544  70.2823209
  70.4490460  82.9045959  70.0501331  71.4916253  84.3764688  71.3732674
  72.3188513  84.9235725  71.6123069  70.4005498  84.5669299  72.2877273
  70.1709097  83.6113870  72.7618552  70.7201195  85.2455832  73.0778020
  69.1258142  85.1182704  71.6514516  68.0517549  84.4732405  71.6471007
  69.2158155  86.1649768  70.8450525  70.1103549  86.5940179  70.6072208
  68.0758887  86.8315761  70.2034855  67.2710086  87.0297209  70.9110586
  68.5251288  88.1744202  69.6518488  68.8123284  88.8061182  70.4922363
  69.4222456  88.0113693  69.0544973  67.5568821  88.9189438  68.8312071
  66.4598603  89.5741927  69.4061072  66.2166221  89.4124768  70.4453844
  65.6482612  90.4768417  68.5941215  64.8255434  91.0090085  69.0471810
  65.9224155  90.6567054  67.2540639  65.3514778  91.3586603  66.6638618
  66.9809759  89.8903101  66.6578986  67.1154269  89.8972397  65.5870691
  67.8406388  89.1356578  67.4676793  68.7357267  88.7112587  67.0384882
  67.5409691  85.8857782  69.0936763  66.3442813  85.7749565  68.9891211
  68.4069107  85.1162401  68.3718444  69.4231207  85.1368628  68.4729532
  67.9085389  84.1827097  67.3750297  67.2257111  84.7003242  66.7015556
  69.1472331  83.6339548  66.6740862  69.7999173  83.2550056  67.4592084
  68.8503218  82.4515918  65.7310404  69.7776979  82.1134932  65.2683278
  68.4102888  81.6332492  66.3026359  68.1525237  82.7699170  64.9570295
  69.7615333  84.6310463  65.9683350  70.2751470  85.1984343  66.5818085
  67.0853101  83.0211442  67.9735329  66.0520393  82.5974756  67.3656462
  67.4008638  82.5634013  69.1740821  68.2669204  82.8021644  69.6580038
  66.5462230  81.6812234  69.9143769  66.1911865  80.9396018  69.1987811
  67.2862726  80.8657401  70.9709292  67.8387946  81.5431755  71.6214664
  66.5590932  80.3460097  71.5938934  68.2906217  79.8073096  70.3530709
  67.7547107  79.1870565  69.6341359  69.0685827  80.3336788  69.8009739
  68.9473495  78.9017900  71.4069836  69.3325558  79.5020776  72.2314622
  68.2103116  78.2181300  71.8272858  70.0723134  78.1226866  70.7545058
  69.7148172  77.6846285  69.8226691  70.8819508  78.8050488  70.4962519
  70.5853836  77.0706115  71.6163846  71.3528909  76.5657357  71.1281113
  70.9506762  77.4885942  72.4959031  69.8207787  76.4036641  71.8427880
  65.2817665  82.3774870  70.4355331  64.1631023  81.8417370  70.3119962
  65.3842388  83.4859096  71.1294199  66.2456106  84.0325054  71.1535133
  64.3230381  84.0760466  71.9353184  63.8444959  83.2888176  72.5172573
  64.9133791  85.1219179  72.8556922  64.1213450  85.5642742  73.4593724
  65.6517326  84.6568966  73.5103023  65.3942945  85.9005310  72.2623896
  63.2552641  84.7641976  71.0041939  62.0676983  84.6629506  71.1973536
  63.7069302  85.3850658  69.8895575  64.6952675  85.4891144  69.6614669
  62.7904147  85.9744768  68.8944309  61.9174722  86.4276969  69.3629785
  63.4732249  87.1243689  68.2121820  63.7950188  87.8523903  68.9574588
  64.3706506  86.7692016  67.7056444  62.5128170  87.8302382  67.1593671
  61.7940846  87.0812232  66.8261790  61.8793815  89.0315569  67.7824295
  61.2216895  89.5121728  67.0592735  61.2987024  88.7261389  68.6529516
  62.6543894  89.7333006  68.0910514  63.3453618  88.4312470  66.0131391
  62.6811169  88.9131004  65.2955083  64.0405659  89.1680164  66.4156414
  63.9038342  87.6380811  65.5149037  62.1308135  84.8889626  68.0180736
  60.9437897  84.9343787  67.6800397  62.8358353  83.7929484  67.7716123
  63.8280350  83.7181035  67.9970249  62.2832943  82.5563310  67.1469293
  61.8618989  82.8109121  66.1747588  63.1000644  81.8560961  66.9680700
  61.2230183  81.8684883  67.9753659  60.2163505  81.5753992  67.3502380
  61.3273225  81.6941552  69.2776280  62.1520553  81.9792956  69.8053161
  60.3054691  81.0909408  70.1026359  59.8923295  80.2941623  69.4837807
  60.8694751  80.3855943  71.3349481  61.3363477  81.1455976  71.9606116
  60.0258750  79.9864319  71.8976251  61.8950453  79.2336828  71.1552188
  62.8178824  79.7299088  70.8526459  62.0298435  78.4568300  72.5013578
  62.7491292  77.6457219  72.3835632  62.3746553  79.1366941  73.2807382
  61.0608470  78.0446337  72.7828519  61.6039695  78.2618235  70.0867014
  62.3890486  77.5061430  70.0566051  60.6453946  77.7824022  70.2819505
  61.5605581  78.7783142  69.1268020  59.0991568  81.9412758  70.3583448
  57.9932452  81.4211647  70.4808115  59.2847747  83.2310999  70.2246330
  60.1960778  83.6291747  69.9971487  58.2132177  84.2764887  70.3810998
  57.4739442  83.9488649  71.1128425  58.8654476  85.5763123  70.9417196
  59.3495696  85.3580554  71.8938172  59.6433340  85.9162498  70.2577202
  57.7968076  86.7317276  71.1461415  57.2111047  86.8690324  70.2366710
  57.0968316  86.4634520  71.9378048  58.5308139  88.0275112  71.5029444
  59.3860002  87.9575103  72.4360561  58.2310743  89.1607187  70.9638683
  57.3505442  84.4536064  69.1083399  56.2236864  84.9419544  69.1699576
  57.8668590  83.9729481  68.0113953  58.7652577  83.4884435  67.9988556
  57.2510219  84.0582676  66.6955783  56.2807898  84.5363617  66.8272476
  58.1359204  84.8955971  65.8010399  59.0987196  84.3911874  65.7120583
  57.6914699  84.9118012  64.8074957  58.3972882  86.3427049  66.2261786
  58.7113214  86.3636089  67.2703027  59.4461057  86.8778705  65.1921102
  59.6918950  87.9135754  65.4244979  60.3508441  86.2710344  65.2439894
  59.0277664  86.8208335  64.1874785  57.1445230  87.2500929  66.0900443
  57.3937253  88.2631492  66.4068441  56.8171304  87.2648142  65.0510552
  56.3426069  86.8612278  66.7177707  56.9066312  82.7295760  66.0658161
  56.4127856  82.7280321  64.9259020  57.0440057  81.5924221  66.7033350
  57.3424747  81.5657492  67.6779379  56.8156641  80.2764686  66.1765016
  57.2841745  80.2079275  65.1953461  57.5366192  79.2245812  67.1011884
  57.3696631  78.2205887  66.7097734  58.6064448  79.4325138  67.1234851
  57.1330409  79.2924635  68.1115396  55.3857284  79.9680049  65.7467294
  55.1788430  79.5754684  64.6361856  54.3472794  80.3485005  66.5373373
  54.5113124  80.7216380  67.4725375  52.9072841  80.2985494  66.2207155
  52.6765992  79.3093848  65.8258690  51.9423372  80.3052275  67.4571450
  52.4313514  79.7935568  68.2858351  51.7801574  81.3355796  67.7708380
  50.5765504  79.6447401  67.2069117  50.1112448  79.4149404  68.1647540
  49.9247282  80.3548072  66.6974183  50.6687884  78.3724425  66.3808511
  50.9757969  78.6198844  65.3643423  51.4375912  77.7227409  66.7971107
  49.4036010  77.6656806  66.3459023  48.6814441  78.0940156  65.7661373
  49.0496829  76.5622847  66.9470085  49.7766349  76.0569905  67.8622661
  50.6461932  76.5148053  68.1331406  49.4880628  75.1946278  68.3245417
  47.9510438  75.9142973  66.6904650  47.3065866  76.2650575  65.9813210
  47.7343894  75.0563527  67.1974097  52.6038766  81.3097846  65.1116857
  51.7411807  80.9957422  64.3572169  53.3550254  82.4223631  65.0028107
  54.1218481  82.6460755  65.6350264  53.1309252  83.4509415  63.9235055
  52.0748679  83.5967336  63.6938849  53.7161357  84.7887902  64.4706906
  54.7701712  84.5558030  64.6242328  53.6501392  86.0187295  63.5432112
  54.0906017  86.8780041  64.0470851  54.2021725  85.8125078  62.6260712
  52.6091183  86.2339490  63.2984992  53.0015831  85.1600246  65.6046238
  53.3632080  86.0001274  65.9581146  53.7374255  82.9946386  62.6207469
  53.3672929  83.4219956  61.5139412  54.6189712  82.0110757  62.6163764
  54.9421924  81.5664519  63.4759430  55.2432616  81.4353245  61.4016496
  55.5350900  80.4112427  61.6368655  54.4720610  81.3778089  60.6334469
  56.4294827  82.1135384  60.7978620  57.0914394  81.5364732  59.9558744
  56.8093118  83.3205863  61.3244161  56.2403283  83.8860221  61.9543996
  58.1756690  83.9107794  60.9796870  58.4155315  83.7876098  59.9234724
  58.0851313  85.4176820  61.3751415  57.8540902  85.3912801  62.4403870
  59.4089776  86.0960217  60.9855903  59.3699983  87.1511879  61.2525190
  60.2320500  85.6177942  61.5152273  59.5639345  85.9989305  59.9106156
  56.9687821  86.2739737  60.7018584  57.3821260  86.7785528  59.8278986
  56.1778402  85.6144190  60.3451617  56.3864254  87.2856571  61.6227185
  55.6145290  87.8519111  61.1000356  55.9471215  86.7831249  62.4840730
  57.1691875  87.9646191  61.9590326  59.2865740  83.2012900  61.7484711
  59.2643267  83.0309339  62.9895214  60.3403265  82.7400743  60.9656770
  60.4152779  82.9546494  59.9728806  61.4510247  81.9091519  61.4566267
  61.1630722  81.5359872  62.4397343  61.6685534  80.5914459  60.5991128
  62.1991106  79.9606019  61.3128206  60.4153468  79.8582722  60.1033995
  60.7109973  78.9779410  59.5319735  59.8128221  79.5506709  60.9575508
  59.8310164  80.5232676  59.4675834  62.3763526  80.8954108  59.3539077
  62.5028411  80.0708811  58.8395727  62.7251237  82.7352985  61.6933177
  63.0887205  83.6375646  60.8249473  63.3629354  82.5178413  62.8387358
  63.0848984  81.8384735  63.5472630  64.6076735  83.3245042  63.1544668
  64.8952952  83.9937459  62.3448278  64.3178515  84.2354201  64.3565231
  64.2670291  83.6109258  65.2482153  65.3978573  85.2814831  64.4612687
  65.1941756  85.9300888  65.3133047  66.3622107  84.7949185  64.5979996
  65.4165841  85.8766748  63.5485709  62.9680075  85.0158886  64.1416416
  62.7772789  85.6565688  65.0021278  63.0399129  85.6270499  63.2422855
  62.1505699  84.3039255  64.0313132  65.7599211  82.3677165  63.3326712
  65.7165594  81.5435358  64.2536831  66.7345495  82.3643486  62.4369268
  66.7644982  83.0534825  61.6859044  67.8140892  81.4774588  62.3729767
  67.9048414  80.8795964  63.2805551  67.5666006  80.4149233  61.2152013
  67.3569407  80.9279677  60.2759073  68.4647511  79.8169633  61.0571048
  66.3884841  79.5068934  61.5933855  66.3931237  78.9304067  62.6731316
  65.4166344  79.4459807  60.7146638  64.5861547  78.8858277  60.9097869
  65.4903484  79.9583345  59.8356007  69.1730548  82.2993455  62.2915600
  69.2092357  83.4901114  61.9828910  70.2920620  81.5944400  62.4951898
  70.3071922  80.6219752  62.8029712  71.6481397  82.1989266  62.2798594
  71.6038976  83.0663894  61.6218936  72.1972218  82.7289484  63.6074567
  73.1820274  83.1685335  63.4444571  71.5225722  83.4889334  64.0024842
  72.2784261  81.9096531  64.3212767  72.5159498  81.1941180  61.5986389
  72.3277251  79.9718339  61.7202857  73.5667654  81.7065723  60.9730998
  73.7389292  82.7118719  60.9403672  74.6084355  80.9268062  60.2569139
  74.5688707  79.8587465  60.4723695  74.3891394  81.0271586  58.7615385
  74.4779896  82.0916285  58.5463375  75.4675780  80.2342309  57.9534514
  75.2696318  80.3354982  56.8864372  76.4572968  80.6328708  58.1788309
  75.4286202  79.1814549  58.2315412  72.9883072  80.5573793  58.3102897
  72.9020191  80.6562401  57.2285550  72.8461458  79.5132477  58.5901921
  72.2256194  81.1691556  58.7915580  75.9609647  81.4737647  60.7383818
  76.1944827  82.6972378  60.6951639  76.8391884  80.5776539  61.1412399
  76.7614633  79.6143882  60.8143164  77.9748521  80.7184395  62.0242372
  78.1070900  81.7770447  62.2473159  77.7538259  80.0217610  63.2829745
  77.8955515  78.9522829  63.1250017  78.5098145  80.3401501  64.0009513
  76.0872049  80.3018676  64.0080379  75.9818787  79.6419725  65.1242743
  79.2145588  80.1902074  61.3459606  79.5779816  78.9764964  61.4857615
  79.7738505  81.0102630  60.4186075  79.3127922  82.3635009  60.1290448
  79.2525028  82.9429534  61.0502582  78.3101609  82.3344089  59.7033241
  80.2529680  83.0107383  59.1804743  80.8713916  83.7589686  59.6744993
  79.7243131  83.5155796  58.3721797  81.1260665  81.7865812  58.6404425
  82.1564465  82.0814480  58.4473500  80.7277608  81.3895080  57.7064086
  81.0363590  80.7891891  59.7436463  81.1092312  79.7826502  59.3319120
  82.2032843  80.9691744  60.7758418  82.0946449  81.6282350  61.8216939
  83.3939414  80.5155078  60.3768877  83.5236274  79.9108651  59.5669694
  84.6788972  80.8618375  61.0986137  84.4895401  81.7322521  61.7277403
  84.9261871  80.0348238  61.7640916  85.9043923  81.1596502  60.2347616
  86.8876874  81.6848405  60.7818145  85.8941922  80.8008069  58.9523091
  85.0356602  80.5903591  58.4440025  87.0996378  80.6684639  58.1355005
  87.8849924  81.3808984  58.3908339  87.6592513  79.1898913  58.3769065
  86.8053644  78.5131712  58.3998837  88.2583753  78.9185766  57.5086578
  88.4987106  78.9192131  59.6231799  89.8458818  78.5636889  59.3949314
  90.2325960  78.5733661  58.3868449  90.6825761  78.2000884  60.4475226
  91.7244832  77.9684599  60.2814087  90.1242312  78.1474109  61.7208541
  90.7604582  78.0284443  62.5860524  88.7209897  78.2497540  61.8806666
  88.2833573  77.9908879  62.8336783  87.8956322  78.6676354  60.8599511
  86.8334221  78.7952965  61.0080769  86.6966509  80.9133582  56.7035472
  87.1688848  80.2562036  55.7596383  85.8115688  81.8434285  56.3711002
  85.2189528  82.3228614  57.0482429  85.5949491  82.2815922  54.9612433
  85.4795619  81.3490837  54.4088324  84.3291215  83.1122988  54.7328575
  84.4587047  84.0589753  55.2585711  84.1246521  83.3882273  53.2906728
  83.2192095  83.9802236  53.1580267  84.9789054  83.9414900  52.9014045
  84.0251940  82.4463033  52.7505752  83.1082792  82.3946547  55.2846872
  82.2196448  83.0020969  55.1129527  82.9941182  81.4336020  54.7837422
  83.2342852  82.2327828  56.3557876  86.8210333  83.1200299  54.4379866
  87.3192429  83.9865319  55.1455588  87.3666026  82.8637079  53.2880286
  87.1021990  82.0337370  52.7569052  88.3652471  83.6352656  52.6012231
  89.2033310  83.8424662  53.2671759  88.7944123  82.7699351  51.4072565
  89.0030865  81.7623856  51.7667464  87.9548793  82.6942394  50.7157425
  90.0275037  83.2797203  50.6319930  90.0460928  82.8121858  49.6478396
  89.9277258  84.3538101  50.4723605  91.3607140  83.0018240  51.3455152
  92.2463152  82.3674350  50.7227903  91.6657208  83.7088736  52.3267928
  87.9497361  85.0724789  52.2237993  87.3110828  85.3021941  51.2020544
  88.1782372  85.9814950  53.1407775  88.5764492  85.7255013  54.0443219
  87.9150310  87.4716314  53.0485124  87.7020582  87.6517084  51.9952546
  86.6768932  87.8321415  54.0080165  86.3674293  88.8519751  53.7803466
  85.5015755  86.9389815  53.7436768  84.6821788  87.2103781  54.4096632
  85.1823434  87.0537363  52.7082507  85.7861550  85.9016281  53.9224097
  87.0558654  87.7910051  55.3457627  86.3979972  88.2739622  55.8878954
  89.0730735  88.3959322  53.3293694  90.1626674  87.9125374  53.5598115
  88.9467975  89.7169219  53.2022838  88.0331595  90.4227803  52.2040361
  87.0082601  90.4436945  52.5757911  88.0168110  89.8821633  51.2574370
  88.5429954  91.8185191  51.9996505  87.7386927  92.5497308  51.9103494
  89.1597951  91.9120229  51.1057690  89.3535258  91.9835255  53.3000909
  88.7023035  92.2934223  54.1179989  90.1083202  92.7607853  53.1817751
  90.0148367  90.6378210  53.6231224  90.9784694  90.4861742  53.1345026
  90.3676908  90.4744871  55.1163505  91.4930698  90.6601133  55.5430940
  89.4401444  90.1390392  56.0131449  88.4479162  90.0728951  55.7848879
  89.7433504  89.8209466  57.4528307  90.3481707  90.5920513  57.9293996
  88.4360141  89.7607319  58.2283015  87.8856632  90.6964481  58.1312291
  87.7931877  88.9702594  57.8405832  88.8087764  89.4891085  59.7257761
  89.7538826  88.9468351  59.7274549  88.9959434  90.4578465  60.1892371
  87.6838293  88.5952000  60.8079991  87.8843583  86.9519739  60.2933564
  87.2406380  86.3026830  60.8872229  87.6139816  86.8654607  59.2407744
  88.9244668  86.6536536  60.4267336  90.5731838  88.4991243  57.4970956
  91.5030914  88.4162248  58.2299615  90.3357661  87.5540603  56.5803306
  89.5884858  87.5970353  55.8860430  91.1595687  86.3629443  56.5163158
  91.0740441  85.8772266  57.4885240  90.6733074  85.3581540  55.4736278
  91.3299655  84.4880227  55.4726880  89.6567954  85.0459984  55.7156363
  90.6842603  85.8221762  54.4873356  92.6430299  86.7316976  56.2641451
  93.6018939  86.2152410  56.8300057  92.7923043  87.5757063  55.2968910
  91.9994163  87.9631546  54.7848341  94.1022438  88.0863090  54.8062460
  94.7469953  87.2257164  54.6209092  93.9730433  88.8250408  53.4729311
  94.9546511  89.1786823  53.1570673  93.5706592  88.1485581  52.7195314
  93.3025086  89.6754470  53.5921434  94.7610036  88.9702972  55.8791344
  95.9406638  88.8374386  56.1150821  93.9609600  89.7132043  56.6975751
  92.9724221  89.8309847  56.4786535  94.3105580  90.4216183  57.9310644
  95.2798192  90.9043087  57.8067598  93.1948124  91.5123178  58.1641558
  92.2414015  91.0346931  58.3866648  93.4483189  92.1340408  59.0232855
  93.0809220  92.3147397  56.9921950  92.5214333  91.8547484  56.3335614
  94.6167264  89.5254776  59.1504375  95.4133057  89.9629240  59.9935971
  94.1073783  88.3333941  59.3392901  93.3598634  87.9667106  58.7509546
  94.5263334  87.3694763  60.4013754  94.6657533  87.8181739  61.3849376
  93.4211948  86.3861111  60.6531286  93.1104108  86.0633026  59.6603859
  93.8847305  85.1278796  61.4532024  93.0384014  84.4584604  61.6007893
  94.6642036  84.6098933  60.8950010  94.2763518  85.4370125  62.4216283
  92.2182919  87.0307651  61.3826441  91.4446736  86.2792899  61.5414545
  92.5444503  87.4245413  62.3440623  91.8161599  87.8411336  60.7748886
  95.9404410  86.8247953  60.0237576  96.8076413  86.8728159  60.8844153
  96.1408405  86.4209071  58.7837994  95.4074071  86.3665125  58.0777890
  97.5189782  85.9929690  58.2917645  97.8817339  85.1733641  58.9133473
  97.3953854  85.5105701  56.8170722  96.9106853  86.2870192  56.2235988
  98.3917159  85.3650217  56.4006166  96.5965993  84.2054982  56.6973648
  97.0052188  83.4828227  57.4035775  95.5676012  84.3987737  56.9974206
  96.5865354  83.5727511  55.3050230  97.6110220  83.2995435  55.0537169
  96.0143078  82.6462762  55.3623452  96.0427207  84.3755770  54.1897539
  96.6449502  85.1024858  53.8022268  94.8229170  84.2308238  53.6431339
  93.8348275  83.6238246  54.1709454  93.9337658  83.1929489  55.0902883
  92.9466803  83.5668746  53.6729521  94.5761275  84.5242237  52.3953424
  95.3224837  84.8777659  51.7970504  93.6359483  84.3989187  52.0192683
  98.4994816  87.0761986  58.4178620  99.6691811  86.8924689  58.7728429
  98.1292794  88.2668172  58.0628919  97.1793476  88.4875706  57.7651597
  99.0358675  89.4348880  58.0495638  99.9451827  89.2896577  57.4670322
  98.1725747  90.5653997  57.4721914  98.2151152  90.4909950  56.3851388
  97.1401665  90.3761757  57.7642812  98.5085276  92.0161055  57.8539468
  97.8119859  92.3780453  58.6106120  99.5073471  92.0708473  58.2873198
  98.4275691  92.8816386  56.6053736  97.5330813  93.7320699  56.4995103
  99.3348123  92.6615736  55.7222235  99.4833085  89.7406758  59.5204029
 100.6897178  89.7345545  59.8413162  98.5451984  89.9189614  60.5147587
  97.5903250  90.0046274  60.1997936  98.8108314  90.0180755  61.9328167
  99.3330243  90.9507444  62.1434426  97.5366973  89.9964757  62.7131359
  96.9175046  90.8637058  62.4865896  97.0095177  89.0880991  62.4238270
  97.6885392  89.9490365  64.2692328  97.7641288  88.7805634  65.0900730
  97.8145289  89.2824944  66.3465284  97.8549174  88.5688442  67.1698116
  97.8060549  90.6184125  66.3438689  97.8629300  91.2133062  67.1587804
  97.7053046  91.0707810  65.0335032  97.6595982  92.1399659  64.8285143
  99.7410664  88.8188403  62.4002765 100.8470001  88.9803972  62.9722390
  99.3236026  87.5809430  62.1333624  98.4517376  87.3608809  61.6510325
 100.1314727  86.3880105  62.5357292 100.2237327  86.3911973  63.6214188
  99.4029086  85.1458330  61.9440609  98.3720140  85.1483444  62.2978050
  99.3678094  85.2486621  60.8598878 100.0228825  83.8076872  62.2806244
 101.1549752  83.2355275  61.6302512 101.6480520  83.8177405  60.8664080
 101.6679257  81.9616751  61.9215892 102.4829750  81.5476408  61.3468255
 101.0746257  81.2235609  63.0110627 101.5499916  79.9478952  63.2625747
 101.0669486  79.5619711  64.0229517  99.9246071  81.6896557  63.4914480
  99.3319470  81.0291910  64.1063857  99.4103952  83.0279164  63.2448199
  98.5674632  83.4053651  63.8033958 101.6062518  86.3852037  61.9067206
 102.5419088  85.9935501  62.5895884 101.8570778  86.8861517  60.6388411
 101.1033462  87.1242240  59.9929314 103.1689925  87.1294842  60.0782770
 103.6820885  86.2080966  60.3503916 103.1713267  87.3547097  58.5716447
 102.8140209  88.3559639  58.3330224 104.1832433  87.2746023  58.1738587
 102.3051463  86.3441457  57.9757397 101.3675371  86.5839381  58.1337735
 103.9033202  88.3698176  60.6554754 105.1148118  88.5398339  60.3981883
 103.2376431  89.1883166  61.4505599 102.2206848  89.1517044  61.5320484
 103.8089961  90.1865083  62.2675116 104.6328553  90.6207359  61.7001736
 102.8981547  91.3552820  62.5496711 101.9204606  90.9624193  62.8235781
 103.2860898  91.8805859  63.4225956 102.6957069  92.4119608  61.3907510
 101.8628876  93.3721995  61.5906201 103.4339751  92.2422305  60.3846055
 104.3639668  89.5505705  63.5723827 105.5549150  89.7397386  63.9209910
 103.5266579  88.8043454  64.3002502 102.5640798  88.6690246  63.9908916
 103.7683390  88.1071207  65.5406658 104.1024866  88.8531952  66.2621630
 102.5282335  87.5581617  66.2611825 101.9740287  86.9206400  65.5721997
 102.9531061  86.6378121  67.4794370 102.0614621  86.2589496  67.9782336
 103.5482634  85.8011251  67.1137313 103.5439676  87.2200533  68.1877164
 101.5475317  88.6962339  66.6528771 101.1777377  89.1703937  65.7437666
 100.6859886  88.2605542  67.1575668 102.1786253  89.8047271  67.5862017
 101.4280649  90.5607416  67.8124519 102.5227908  89.3471995  68.5142214
 103.0217477  90.2713480  67.0773496 104.9082663  87.0681077  65.3301079
 105.9731911  87.1617879  65.8764183 104.7785000  86.2104437  64.3076954
 103.9608971  86.2285380  63.6981053 105.7230583  85.1764838  63.9242028
 106.4470777  85.1296233  64.7381936 105.0018678  83.8286111  63.8045760
 104.2497752  83.9324860  63.0230699 105.7320310  83.1010773  63.4507452
 104.3157863  83.2276941  65.0130013 103.0602963  83.3949733  65.3146827
 102.3827411  84.0968389  64.8516171 102.7523382  82.5284813  66.3175877
 101.7879672  82.3469499  66.5954381 103.8019578  81.9172840  66.9304975
 103.9201035  81.0826471  68.0774364 103.0410334  80.7958957  68.6349482
 105.1643140  80.6464617  68.4694612 105.3029599  80.0809000  69.3790074
 106.2734480  80.9773032  67.6153138 107.2657754  80.6707944  67.9117675
 106.1192939  81.6883806  66.4021219 106.9573208  81.7883558  65.7280850
 104.8515069  82.2822188  66.0608491 106.6532993  85.4892620  62.7124341
 106.2260901  86.2021880  61.8223808 107.9144849  85.1148962  62.7284958
 108.2911150  84.6085589  63.5298480 108.9358501  85.3186776  61.7156368
 108.8411465  86.2771755  61.2062047 110.3130471  85.3646580  62.4163908
 110.3891671  84.5041380  63.0814699 111.0878281  85.2510515  61.6574435
 110.6092043  86.6174423  63.2178871 110.6464358  87.4583932  62.5260219
 109.7669634  86.7927587  63.8877106 111.8987162  86.6402100  64.0611034
 111.7591294  87.0368201  65.2723763 112.9360838  86.2094111  63.5050875
 108.7687219  84.3126166  60.6016088 109.3764200  83.2673263  60.4287149
 107.6921321  84.5618195  59.7795156 107.1568387  85.4189144  59.9128362
 107.0903251  83.7379239  58.6036162 107.9212221  83.1560198  58.2068710
 105.9389549  82.7044420  59.1328382 105.8205030  82.0523038  58.2682141
 106.3028127  81.7866267  60.3009652 105.4494546  81.1556562  60.5485236
 107.1485490  81.1590183  60.0203790 106.5706923  82.3906384  61.1680773
 104.5946209  83.4524825  59.4955371 103.8576396  82.7284847  59.8427717
 104.7856373  84.1822229  60.2824225 104.2126963  83.9641360  58.6117853
 106.6268621  84.5452781  57.4494228 106.2394648  85.6942053  57.6515229
 106.5153452  83.8945924  56.2996763 106.9701028  82.9906474  56.1665782
 105.7800720  84.3094693  55.0958057 106.0626146  85.3361471  54.8654054
 106.1242811  83.2890264  54.0050457 107.2009167  83.2669590  53.8337278
 105.8308864  82.2877111  54.3175250 105.4464503  83.6523581  52.8203966
 105.7793375  83.1095998  52.0745458 104.2439308  84.2660374  55.2701895
 103.6907650  83.3641379  55.8332871 103.4718218  85.2643343  54.7256006
 103.8621352  86.1251320  54.3419905 102.0069953  85.1952698  54.6415387
 101.6824955  85.1125075  55.6786068 101.3397456  86.4805944  54.0393854
 100.2765738  86.2551611  53.9630197 101.5536643  87.6506926  54.9443025
 101.0839120  88.5346138  54.5122642 101.1089344  87.4435306  55.9185818
 102.6222074  87.8286074  55.0626579 101.7865485  86.8077316  52.6821536
 101.3296948  87.6172557  52.3727516 101.5294204  83.9611965  53.8534403
 100.4245400  83.5548995  54.1163396 102.2811151  83.4585094  52.8395139
 103.0652890  83.9756651  52.4434505 102.0851913  82.1541434  52.1943301
 101.0427180  82.0741861  51.8865896 103.0311521  82.0855231  50.9711558
 103.0778601  83.0727811  50.5116898 104.0352270  81.8493839  51.3211643
 102.6370738  81.0727450  49.9051118 103.4744524  80.9936136  49.2114178
 102.5414084  80.1061882  50.4006975 101.4084033  81.2709343  49.0878244
 100.6064103  80.3140964  48.8626099 100.9880793  82.4526195  48.9300623
 102.3168518  80.9622003  53.1398300 101.7388012  79.8963922  52.9646283
 103.2210225  81.1156352  54.1628022 103.8201203  81.9369354  54.2474175
 103.4376786  80.1012591  55.2729923 103.3414544  79.1052143  54.8402515
 104.8916843  80.0826294  55.8697272 105.5894849  79.8120144  55.0769070
 105.1488472  81.0921584  56.1904238 105.0937748  79.1438511  57.0280608
 106.1248841  79.2333607  57.3686891 104.4562390  79.4681732  57.8508259
 104.7998247  77.6462700  56.7390171 104.7548698  77.2949058  55.5302271
 104.6227606  76.8443202  57.7125785 102.3330078  80.3138730  56.3625591
 101.7169616  79.3658677  56.7629474 101.9382247  81.5282421  56.7765289
 102.4520909  82.3792902  56.5486964 100.7648408  81.7731188  57.5768387
 100.9263909  81.2464281  58.5166080 100.6068172  83.2944241  57.7867690
  99.7223023  83.4884443  58.3923114 101.4885302  83.6843552  58.2982970
 100.5005502  83.7870869  56.8202812  99.4333797  81.1962637  56.9788232
  98.4777906  80.9370774  57.7022055  99.3475709  81.0399633  55.6825972
 100.1014894  81.2871397  55.0428911  98.1734311  80.5013545  55.0164551
  97.3183847  81.0578421  55.4012918  98.3633085  80.5749968  53.4301042
  98.5975124  81.5981940  53.1364564  99.2115496  79.9566889  53.1335735
  97.1111278  80.1080088  52.7026019  96.8933774  78.8458269  52.1091394
  97.6444760  78.0753155  52.2027823  95.7090737  78.5775801  51.3977193
  95.5530094  77.5854271  51.0011863  94.7329215  79.5464839  51.1863846
  93.8214491  79.3272685  50.6494696  94.9960265  80.8276508  51.7084852
  94.2712518  81.6156851  51.5697424  96.1402236  81.0894228  52.3822949
  96.3258079  82.1067581  52.6943565  98.0985699  78.9366295  55.2345019
  97.0193788  78.3586436  55.4132049  99.2589734  78.2855018  55.2960040
 100.1517158  78.7531866  55.1378807  99.4137190  76.8533855  55.5917856
  98.7258082  76.2182835  55.0341718 100.9369619  76.4494599  55.1768796
 101.3019062  77.1269005  54.4048039 101.5965946  76.5629145  56.0373288
 100.9888988  74.9860164  54.6614781  99.9528937  74.2909951  54.7004254
 102.0673135  74.5123901  54.2281690  99.1189280  76.6410804  57.1032249
  98.4091068  75.7322922  57.4545593  99.6625885  77.4947413  57.9673038
 100.2599664  78.2549796  57.6416686  99.5241618  77.5134852  59.4274739
  99.9625981  76.6031462  59.8382422 100.2656169  78.7336024  60.0131285
  99.8493546  79.6499430  59.5932886 100.1070298  78.7757056  61.0901408
 101.8083179  78.6702051  59.7099134 101.9961898  78.3281800  58.6919124
 102.2696176  79.6532412  59.8064509 102.3744085  77.6960012  60.7305339
 102.2600559  78.0945435  61.7385495 101.8281223  76.7534420  60.6964376
 103.8067832  77.4701833  60.4289530 103.9613314  77.1922257  59.4595205
 104.8689318  77.5396845  61.0814551 104.8254869  77.8169521  62.3406351
 103.9276943  77.9779746  62.7966486 105.6888397  77.8742840  62.8793603
 106.0434499  77.4573498  60.5034532 106.1061476  77.3338866  59.4927417
 106.8927383  77.5184302  61.0642950  97.9907683  77.5756070  59.8198391
  97.4889331  76.7954926  60.6867566  97.2823622  78.4761380  59.1944244
  97.6289358  79.1428816  58.5048538  95.7986305  78.5467436  59.5194492
  95.6267007  78.2235643  60.5466158  95.3537398  80.0142920  59.4165753
  95.4852434  80.2429544  58.3584688  93.8605736  80.2205767  59.8439093
  93.5980157  81.2744660  59.7516611  93.2128025  79.6272642  59.1987544
  93.7310987  79.9022562  60.8790741  96.2295862  81.0169032  60.2680704
  97.2755782  80.8511481  60.0082494  95.9803802  82.0305880  59.9543355
  96.1102449  80.9547054  61.7863796  96.7677967  81.6992556  62.2346068
  95.0797337  81.1583761  62.0781498  96.3959411  79.9616562  62.1340649
  94.9448656  77.5310974  58.7383281  94.0684214  76.9424807  59.3231255
  95.2240079  77.1835906  57.4493628  95.9518425  77.6199678  56.8833091
  94.4632957  76.1094817  56.7585762  93.4273196  76.4165570  56.8992615
  94.8185997  75.9948332  55.2545819  94.3704159  75.0437269  54.9702561
  94.2453520  77.2024666  54.4488391  94.5083301  77.0966566  53.3967860
  93.1592451  77.2252462  54.5508476  94.6648038  78.1316063  54.8361307
  96.2435957  75.9373489  54.9449180  96.5954091  76.8472152  54.8545093
  94.6917241  74.6914101  57.3604943  93.7066010  74.0426283  57.6832707
  95.9622193  74.3520693  57.8201004  96.8167823  74.8307917  57.5374842
  96.1737926  73.2369435  58.7842985  95.9233905  72.2927985  58.3006012
  97.6227609  73.2815524  59.2014436  97.8214421  72.4771938  59.9102567
  98.2587676  73.1558015  58.3244276  97.8366874  74.2412714  59.6718753
  95.2678700  73.3332863  60.0044073  94.9862208  72.2810205  60.5141683
  94.7686974  74.4955081  60.5703129  94.9788682  75.4366733  60.2373949
  93.8547208  74.4374800  61.7502877  94.3192074  73.6302420  62.3151001
  93.7437296  75.8579723  62.4398322  93.6551090  76.6223359  61.6683449
  92.8299468  75.8957297  63.0317244  94.9572318  76.2010859  63.3582484
  95.2523852  75.3232695  63.9320575  95.8159175  76.4891760  62.7514650
  94.5694771  77.3621958  64.3198861  94.0582353  78.1343930  63.7454773
  93.8554788  76.9854907  65.0520566  95.7301526  77.9961507  65.0562124
  96.6304903  77.5269633  64.9706890  95.7058034  79.1426783  65.8334979
  96.7986949  79.6835877  66.1642187  97.6820977  79.2758546  65.8596939
  96.7973916  80.5277304  66.7359384  94.5812673  79.7385060  66.1441952
  93.6940250  79.3590952  65.8105345  94.5931596  80.5820908  66.7184777
  92.4009131  74.1389595  61.5060776  91.7654924  73.6201902  62.3533060
  91.9627757  74.1264082  60.2439365  92.5493130  74.2486103  59.4188633
  90.5090051  73.9202838  59.9716558  89.9096986  74.0121372  60.8782531
  89.9929221  75.0106825  59.0235957  89.7763303  75.7795038  59.7649813
  90.9951384  75.6061956  58.0264394  90.4973715  76.3627139  57.4190366
  91.8208859  76.0624567  58.5709399  91.3780915  74.8160090  57.3798190
  88.6669965  74.6453318  58.2269519  88.3861491  75.4804525  57.5850149
  88.8422422  73.7598091  57.6145170  87.8617173  74.4449084  58.9340911
  90.3385714  72.5364457  59.4459937  91.0546421  72.1869510  58.4818370
  89.3951144  71.7510326  60.0044390  88.5114097  71.9763514  61.1655430
  87.6876122  72.6336374  60.8854306  89.0616975  72.4774671  61.9620575
  87.9663719  70.6397538  61.6655096  86.9293608  70.7132516  61.9928429
  88.5389015  70.2501707  62.5067223  88.1204641  69.7732095  60.4036655
  87.2124309  69.7934894  59.8009006  88.3068879  68.7316515  60.6631187
  89.2683107  70.3537650  59.6613093  90.1539062  69.8091877  59.9880237
  89.2803722  70.1027098  58.1304475  89.9453634  69.1334803  57.7310117
  88.5395805  70.8231979  57.2568197  87.9794086  71.6263381  57.5412196
  88.4568784  70.5444624  55.8441935  88.4842592  69.4551289  55.8207460
  87.1532814  71.0703478  55.2081664  87.2390563  70.8175409  54.1515348
  85.9011758  70.3506913  55.7820086  85.0045712  70.7495676  55.3081785
  85.9726338  69.2818728  55.5829014  85.8482869  70.5159140  56.8574421
  86.9940226  72.5958894  55.2337885  86.7994159  72.9049051  56.2613305
  87.9416928  73.0469902  54.9394635  85.8810107  73.1675083  54.3350186
  85.8576054  74.2530408  54.4308176  86.0790155  72.8985342  53.2967469
  84.9191927  72.7541178  54.6397729  89.6855726  71.0824779  54.9630966
  89.6992585  71.1344337  53.7060133  90.7831436  71.5264816  55.6571690
  90.7374837  71.6499244  56.6687262  92.1621551  71.8917174  55.1229984
  92.8012852  72.1779280  55.9584469  92.6103304  71.0085503  54.6677668
  92.1479426  73.0345725  54.0902016  93.1419646  73.2639162  53.3852402
  91.0217559  73.7805513  54.0487613  90.1790097  73.5334353  54.5671758
  90.8791149  75.0123949  53.2677742  91.8390216  75.5280675  53.2866118
  90.4425849  74.5633752  51.8207798  90.5965976  75.3771155  51.1120704
  91.0581961  73.7291313  51.4853011  88.9277598  74.1450166  51.8439732
  88.8371574  73.1023335  52.1517608  88.3912560  74.7431148  52.5819022
  88.2997800  74.3332945  50.4773022  88.2096937  75.3945361  50.2438998
  88.9299262  73.8891552  49.7059105  86.9677988  73.6925488  50.4853583
  86.9415903  72.6780491  50.3904610  85.8279319  74.3031131  50.6015465
  85.6655318  75.5168146  50.7857716  86.4742591  76.1327305  50.8587759
  84.7234527  75.8984664  50.8634751  84.7144218  73.6422082  50.6064490
  84.7244795  72.6257362  50.5175408  83.8282728  74.1359169  50.6987836
  89.9788196  76.0582461  53.8169333  89.2147718  75.7147943  54.7340532
  89.9937881  77.2732018  53.3012235  90.6802799  77.5754189  52.6094008
  89.0431140  78.3015859  53.6588027  88.8510010  78.2168669  54.7282578
  89.5952928  79.7589646  53.4991564  89.9140124  79.8865325  52.4649256
  88.7715447  80.4517617  53.6670618  90.7362777  80.1725625  54.3903473
  90.4708028  80.5114124  55.7159222  89.4505933  80.5777703  56.0640576
  91.5407640  80.7678789  56.6045851  91.3340031  80.9326335  57.6523751
  92.8751087  80.8139843  56.1442975  93.8885327  81.2005176  56.9087220
  94.7218138  81.1555558  56.3941834  93.1077425  80.4533149  54.7372403
  94.1189045  80.4782072  54.3595659  92.0705626  80.0764382  53.8568700
  92.2654235  79.7369638  52.8494826  87.7146393  78.0666684  52.9048521
  87.6606418  77.5520042  51.7371149  86.6034471  78.5529259  53.5494810
  86.6895709  78.9879624  54.4689112  85.2292487  78.5489361  53.1038658
  84.9769034  77.6392847  52.5596423  84.2617178  78.5011871  54.3401902
  84.4145473  79.4448173  54.8633884  82.7770045  78.3704911  54.0356741
  82.2148430  78.3480114  54.9692196  82.4517590  79.2209011  53.4372002
  82.5987756  77.4476726  53.4831204  84.5906909  77.1984989  55.0867335
  83.9474051  77.1066375  55.9620465  84.4260475  76.3483524  54.4254222
  85.6332304  77.2135026  55.4045753  85.0058788  79.6460146  52.0517124
  85.6506420  80.7298269  52.0527811  84.2244782  79.3686392  51.0142390
  83.9172648  78.4173102  50.8140816  83.7150864  80.3201492  50.0568975
  84.5358538  80.9859223  49.7904018  83.2893957  79.6660649  48.7342051
  82.6484954  78.8123337  48.9553181  82.6891781  80.3777606  48.1677265
  84.4741906  79.1874303  47.8414179  84.8964032  80.0570503  47.3380138
  85.2517124  78.7862613  48.4912595  84.1473871  78.1391903  46.7872707
  83.5437108  77.1146612  47.1115992  84.4362140  78.3769040  45.5278549
  84.9359982  79.2283472  45.2703822  84.1606857  77.7099544  44.8062155
  82.6401956  81.1621475  50.6658101  81.7423504  80.6190896  51.2950192
  82.4668048  82.4573826  50.3722377  83.2652804  83.1948504  49.3398308
  83.4119162  82.6079989  48.4336358  84.2543821  83.4725403  49.7036001
  82.3839891  84.3984218  49.1055506  81.7389933  84.2265267  48.2444196
  82.9961857  85.2706362  48.8766612  81.4982184  84.6779187  50.4053682
  80.5959220  85.2559435  50.2089969  82.0358204  85.1873275  51.2057935
  81.2372911  83.1870149  50.6797691  80.9800635  83.1096393  51.7356901
  79.9693073  82.5493112  50.0702177  78.9198343  82.5181272  50.6898273
  80.1108294  81.9264302  48.8996107  81.0083526  81.9154725  48.4160024
  79.1175470  81.2221681  48.1734055  78.3457529  81.9855607  48.0696621
  79.5327261  80.7380426  46.7820911  80.3126205  79.9813777  46.8658814
  78.6863171  80.2706852  46.2787363  79.9933105  81.8168439  46.0380779
  79.2295168  82.3122939  45.6744332  78.6139289  80.0068060  48.8966037
  77.4476924  79.5821568  48.6687764  79.4542853  79.3781705  49.7649422
  80.4111578  79.6585348  49.9834665  78.9287831  78.1420994  50.4851037
  78.3104006  77.5640450  49.7980861  80.0924344  77.2278939  50.9572414
  80.7757278  77.7964701  51.5885299  79.6988020  76.4147519  51.5673198
  80.8814518  76.6300227  49.7070079  80.2922989  75.8190530  49.2803921
  80.9597775  77.4044320  48.9435852  82.2877264  76.1024936  50.0114396
  82.6850478  75.0699619  49.3840131  83.1031948  76.7315559  50.7128226
  78.1152463  78.6021894  51.6915062  77.2131430  77.9311168  52.1255203
  78.4690028  79.7584814  52.2643860  79.3533415  80.2229655  52.0579188
  77.6473873  80.4934681  53.2429014  77.3644390  79.7052002  53.9401309
  78.4207724  81.5720806  53.9634556  78.6655374  82.4084909  53.3082541
  77.5161832  82.1386789  55.1066090  78.0540836  82.9198091  55.6427365
  76.6052339  82.5537328  54.6762129  77.2583400  81.3361488  55.7978950
  79.7873410  81.0197605  54.4286940  80.3387674  81.8042339  54.9466317
  79.6295265  80.1804682  55.1045913  80.3590865  80.6864083  53.5630443
  76.3181465  81.0976234  52.7044458  75.2071755  80.8878215  53.2248807
  76.4146242  81.6273222  51.4653412  77.2965910  81.6893036  50.9563580
  75.2808861  82.1645827  50.7243398  74.7212668  82.7453213  51.4581073
  75.7956072  83.0473700  49.5293580  74.9442215  83.4471496  48.9793673
  76.3950242  83.8700533  49.9173806  76.4054778  82.4370695  48.8632581
  74.2977426  81.1113518  50.1614378  73.1576838  81.4515990  49.8693594
  74.7068865  79.8224461  50.0014583  75.6865257  79.5368536  49.9971022
  73.7773878  78.7364936  49.8220775  73.0799506  79.0492765  49.0453921
  74.4914190  77.4668473  49.3189554  75.1109284  77.7196927  48.4582991
  75.1617222  77.0994771  50.0970420  73.5041463  76.3449540  48.9250813
  73.9737906  75.3881623  49.1517812  72.6261920  76.4284837  49.5660470
  73.0432845  76.3064103  47.5241670  71.8279326  76.0579630  47.3796138
  73.8048423  76.4693399  46.5665190  72.9139735  78.4712152  51.0532360
  71.7141969  78.3723497  50.9414346  73.4900048  78.5023492  52.2704219
  74.4507036  78.7852809  52.4639508  72.6908326  78.0992742  53.4432102
  72.1787384  77.1723722  53.1853535  73.6046542  77.8638933  54.6962912
  74.4101616  77.1792853  54.4278163  74.0705052  78.8071954  54.9815997
  72.8401306  77.2938925  55.9048459  72.0362671  77.9833301  56.1627865
  72.3733884  76.3555628  55.6068693  73.8162956  77.0022079  57.3514422
  74.8153525  75.4785719  57.1375529  75.4129237  75.3062627  58.0329222
  74.1527658  74.6277690  56.9750161  75.4744957  75.5927842  56.2767649
  71.6615987  79.2098069  53.7998021  70.5831478  78.8714829  54.2922099
  71.9482953  80.4912333  53.6077673  72.8837301  80.7964868  53.3388359
  71.0329938  81.5921570  53.7416484  70.5011922  81.4772662  54.6868321
  71.8215339  82.9335441  53.8037864  72.2435014  83.0409114  52.8044098
  71.0226767  84.2105392  54.0046643  71.7008294  85.0637392  54.0274837
  70.3137757  84.3311050  53.1846758  70.4780695  84.1550910  54.9479525
  72.8707517  82.8316225  54.9077484  73.4315730  83.7649434  54.9633244
  72.3769450  82.6473875  55.8626674  73.5519180  82.0099734  54.6873778
  69.9292774  81.5833334  52.6983032  68.7843116  81.8739885  53.0418988
  70.2558034  81.1667930  51.5030777  71.2335420  81.0119996  51.2599393
  69.3693990  80.8610306  50.3644392  68.7464711  81.7542790  50.3048243
  70.1145289  80.6755127  49.0210199  69.3942821  80.4537294  48.2333018
  70.6525305  81.5897207  48.7743643  70.8217146  79.8504712  49.1088205
  68.5063254  79.6952143  50.5760156  67.2720797  79.7245379  50.2559850
  68.9767472  78.6562052  51.2958825  69.9499042  78.5953865  51.5954749
  68.1718534  77.5039307  51.7321559  67.5091685  77.2427218  50.9071519
  69.0587834  76.3244698  51.9965008  69.2826944  75.8614911  51.0358445
  69.9992604  76.7060986  52.3940688  68.5937818  75.2630573  52.9020538
  67.6649140  74.3379257  52.4407134  67.4485223  74.2553574  51.3861186
  67.0207649  73.5245654  53.3573245  66.3455346  72.7703687  52.9824145
  67.1925388  73.6229053  54.7246883  66.5652152  72.8203520  55.6159397
  66.9455640  72.9612439  56.5082280  68.2149106  74.4673554  55.2016966
  68.4687558  74.4848968  56.2510245  68.9194324  75.3131072  54.2567669
  69.6949749  75.9799555  54.6022537  67.2014490  77.8110913  52.8611495
  66.0297181  77.3387606  52.7889733  67.6338301  78.5660700  53.8634881
  68.5928033  78.8978627  53.9723551  66.6782450  78.9942514  54.9534513
  66.1210690  78.1117839  55.2667243  67.5333421  79.5829497  56.1065182
  68.2443885  80.2807091  55.6650820  66.8689160  80.1648263  56.7441439
  68.3325390  78.6236624  57.0203679  68.9687301  77.9478043  56.4503015
  69.3104548  79.3274968  57.9461744  69.8324722  78.5881241  58.5549699
  70.0354643  79.8856162  57.3536663  68.7667152  80.0144112  58.5955408
  67.2267811  77.9490596  57.8099959  67.6625538  77.2327921  58.5073409
  66.6655500  78.7001145  58.3663351  66.5568089  77.4279239  57.1266886
  65.5922304  79.9358800  54.5366627  64.5152641  79.8397489  55.0889818
  65.7428752  80.8989870  53.5340431  66.6428484  81.0446424  53.0758185
  64.7521333  81.7664472  53.0276823  64.0799098  82.0147012  53.8486059
  65.2581717  83.1298593  52.5880319  64.3413322  83.6891533  52.4015930
  66.0438083  83.9236685  53.6259911  66.3522841  84.8770151  53.1977121
  65.4160646  84.1029425  54.4986478  66.9262948  83.3572814  53.9249446
  66.1469220  83.0048537  51.3147014  66.9880664  83.6945740  51.3808456
  66.5650748  81.9997493  51.2520649  65.3184743  83.3074834  50.0448303
  65.9544906  83.2150850  49.1648805  64.4938799  82.6002333  49.9723776
  64.9234493  84.3224513  50.1017384  63.9961864  81.0475557  51.9491536
  62.9312121  81.5492377  51.5861730  64.3228975  79.7768036  51.6080683
  65.0586796  79.2509115  52.0788794  63.6700256  79.0341255  50.5512365
  63.3335815  79.7425795  49.7930001  64.4103389  78.3893488  50.0788763
  62.4719074  78.1690338  50.9644957  62.0514256  78.2432821  52.1003369
  61.9281785  77.3366206  50.0597409  62.3772108  77.1006293  48.6616897
  63.4561871  76.9580693  48.6046568  62.1317329  77.9411938  48.0132439
  61.6085433  75.8207600  48.2515263  62.1808053  74.9201211  48.4744180
  61.3948741  75.8054828  47.1827363  60.3390129  75.8970766  49.0774544
  59.8670477  74.9185385  49.1687014  59.6069389  76.5613229  48.6180619
  60.7861642  76.4180628  50.4257271  59.9855955  76.9132552  50.9755973
  61.2375093  75.3194429  51.3428289  62.3879110  74.8609564  51.1469765
  60.4003234  74.8195201  52.2243588  59.5332778  75.2872558  52.4905021
  60.6049640  73.5806128  52.9030905  59.6433880  73.1229743  53.1380447
  61.1391969  72.8866515  52.2547056  61.3806509  73.8038489  54.1536890
  61.6182219  72.8593783  54.9423596  61.9716140  74.9792930  54.4474285
  61.9939820  75.7544023  53.7838118  62.6509776  75.3036096  55.7301914
  62.8700813  74.3429981  56.1975982  64.0093876  76.0946562  55.4392835
  64.5036511  76.3300650  56.3825228  64.6678835  75.4756553  54.8291826
  63.7848303  77.0192545  54.9070514  61.7955617  76.0090058  56.7740668
  62.1738242  76.4133717  57.8495684  60.4990745  75.8822097  56.5489343
  60.1215822  75.7064228  55.6171722  59.4345821  75.9769854  57.5983410
  59.4219077  76.9846087  58.0140807  58.0335583  75.6820816  56.8572086
  57.2207940  75.7399600  57.5806927  57.8743936  76.4213770  56.0731876
  58.0587752  74.6860748  56.4160968  59.6946842  75.2291735  58.9311180
  59.5143584  75.6599487  60.0735716  60.1552578  74.0174817  58.7100482
  60.2212786  73.6040533  57.7790809  60.6253393  73.1279518  59.7927619
  59.8922572  73.0886263  60.5983139  60.9087995  71.8705450  58.9706181
  61.2757813  71.0824758  59.6272530  59.9915801  71.5389510  58.4840917
  61.6617580  72.0923261  58.2136553  61.8762347  73.5265169  60.6095371
  62.2712175  72.8696027  61.6109912  62.5345452  74.6362501  60.2035056
  62.1602438  75.2024438  59.4418245  63.8211240  75.2227042  60.7209826
  64.2275643  74.5923114  61.5123549  64.8797088  75.2618752  59.6519443
  64.4896399  75.9661426  58.9168349  66.2721420  75.7026204  60.3024429
  67.0408232  75.7319233  59.5303163  66.1687475  76.6915060  60.7492592
  66.5575012  74.9847017  61.0715307  65.1437199  73.9313100  58.9159665
  65.9238516  74.0783806  58.1690517  65.4658325  73.1773131  59.6342847
  64.2291223  73.5987157  58.4262580  63.5111560  76.6351028  61.3028622
  63.3288427  77.6583851  60.6065999  63.6173330  76.8197330  62.5749106
  63.7932226  76.0293062  63.1945696  63.5202958  78.0768646  63.3423882
  64.1056129  78.8358076  62.8233781  62.0197924  78.5078267  63.3932435
  61.6045894  78.4167586  62.3896370  61.0815914  77.6129650  64.1836960
  60.0713373  78.0187356  64.1420201  61.0883064  76.6106824  63.7557104
  61.4124646  77.5660010  65.2215463  62.0210994  79.8759716  63.8919638
  61.0976629  80.1779460  64.0213874  64.1713107  78.0219363  64.7342045
  64.2672108  76.8965142  65.3018075  64.6751371  79.1371596  65.2258598
  64.6450680  80.0328131  64.7394702  65.3403789  79.1885473  66.5488392
  65.6043826  80.2320249  66.7230821  64.3749968  78.7000127  67.6153125
  64.8604704  78.7362795  68.5912808  63.4910107  79.3385384  67.6261956
  64.0786915  77.6739387  67.3957847  66.7272060  78.4065102  66.6287548
  67.2876315  78.0820821  67.6799255  67.3537048  78.2044729  65.4247082
  66.9616349  78.5713179  64.5573750  68.6328238  77.4603930  65.1852178
  68.8998762  77.1172345  66.1843941  68.4026588  76.3053500  64.1811019
  68.2634449  76.7183379  63.1823430  69.2934230  75.6775933  64.1450775
  67.1542530  75.4157463  64.5568602  66.2512504  76.0081263  64.4129049
  67.1020037  74.5803260  63.8581364  67.1465186  74.8592889  65.9774327
  68.2035315  74.4589817  66.4358637  66.0499902  74.8722663  66.7018353
  65.1764478  75.2114291  66.2987755  66.0727953  74.5420203  67.6663489
  69.8440268  78.2785597  64.6881265  69.7027449  79.2833824  64.0173331
  71.0142181  77.8550974  65.1066141  71.1244923  77.0156860  65.6753505
  72.2689575  78.5152293  64.8176348  72.1486670  79.3542041  64.1314188
  72.8725550  79.0853966  66.1464189  73.8177099  79.5836994  65.9322915
  72.1766214  79.8013857  66.5848786  73.0436524  78.2683983  66.8477908
  73.1877157  77.4411434  64.1926277  73.6968333  76.5506473  64.8731819
  73.4275365  77.5524416  62.8958016  73.1735566  78.3944977  62.3784722
  74.0424424  76.5772022  62.0638426  73.9585450  75.6302267  62.5959672
  73.3259922  76.5264025  60.7248830  73.1896322  77.5485792  60.3751248
  73.9814498  76.0292872  60.0098552  71.9254121  75.8048924  60.6857768
  72.0318488  74.8885468  61.2661069  70.8170412  76.7143869  61.2176027
  69.8638808  76.1859051  61.1772382  71.0363902  76.9888590  62.2491943
  70.7602547  77.6137734  60.6062042  71.5016017  75.5930172  59.2011167
  70.5334339  75.0951657  59.1670422  71.4304730  76.5602795  58.7017547
  72.2459376  74.9776413  58.6945452  75.5277037  76.8111864  61.8253492
  76.0607159  77.9479906  61.7082546  76.3662567  75.7532943  61.8174043
  76.0641348  74.7977930  62.0064701  77.8546188  75.8805800  61.5244976
  78.1289021  76.8890657  61.8313448  78.6378110  74.7548778  62.3417091
  78.2851119  73.7676995  62.0436901  79.7012453  74.7990810  62.1056846
  78.4370468  74.9440057  63.7978359  78.1254218  76.0340635  64.3071442
  78.5675374  73.9100281  64.5990078  78.4144417  74.0183238  65.6012846
  78.8218519  72.9979635  64.2175115  78.2527103  75.7747741  60.0124386
  77.7946540  74.8543498  59.3341595  79.1222853  76.6676371  59.4894472
  79.3559490  77.5511940  59.9435148  79.8220674  76.4580816  58.2076701
  79.6677806  75.4531267  57.8128548  79.2530481  77.2675384  57.0374942
  80.0426797  77.7703096  56.4779185  78.4677236  76.2211182  56.1715918
  78.0273891  76.7192988  55.3090005  79.1524009  75.4433897  55.8318871
  77.6785171  75.7706453  56.7735315  78.3194263  78.3533972  57.5164484
  77.9338373  78.9065869  56.6590464  77.4882495  77.9048081  58.0605872
  78.8593645  79.0335465  58.1746198  81.3357090  76.6668554  58.5378770
  82.1139975  77.1001651  57.6824965  81.8421233  76.3773690  59.7202341
  81.3242341  75.9043774  60.4604122  83.2176851  76.7192939  60.0673453
  83.4645414  77.6759586  59.6070502  83.3466257  76.9011578  61.6032027
  84.3921147  77.0668032  61.8676368  82.7948431  77.7861734  61.9168606
  82.7117395  75.4311089  62.4887442  82.8342731  75.6097810  63.7704859
  84.2185249  75.7515559  59.4869110  85.3917701  75.8535231  59.8530576
  83.8912444  74.8660129  58.5763864  82.9490790  74.8054340  58.1934143
  84.8117074  73.8571235  57.9907432  84.4604955  73.5625921  57.0019978
  85.8047604  74.2889926  57.8624199  84.8879007  72.6351989  58.9033635
  85.9319352  71.9971232  59.0440103  83.7336090  72.3276032  59.5338652
  82.8638121  72.8491797  59.4263273  83.6503892  71.1679022  60.4586797
  82.6289280  70.7873414  60.4428176  84.2929689  70.3743065  60.0751342
  84.0390014  71.4437975  61.9102414  83.8113567  70.5207372  62.6878670
  84.8151283  72.5053039  62.2594294  85.0964409  73.2098193  61.5777511
  85.3496720  72.7896830  63.6173799  85.9806435  71.9291546  63.8420969
  86.1001820  74.1500846  63.5403843  86.8393274  74.0993191  62.7417493
  85.3886420  74.9295006  63.2672371  86.8072370  74.5582719  64.8478836
  85.9990263  74.4982976  65.5772823  88.0400955  73.6789501  65.1445233
  88.5047897  74.0047679  66.0755196  87.7300848  72.6382938  65.2397788
  88.7572384  73.7709007  64.3290945  87.4902704  75.9297457  64.7683772
  87.9670891  76.1545524  65.7222597  88.2426142  75.9168273  63.9790908
  86.7450629  76.6948786  64.5464598  84.3932325  72.7780807  64.8345105
  84.7119323  72.4132583  65.9349054  83.1262306  73.0436914  64.5640622
  82.8175934  73.2825925  63.6209046  81.9978988  73.0356664  65.5479285
  82.2661744  73.6551878  66.4038920  81.1196964  73.4901033  65.0878235
  81.6270399  71.6015391  66.0495375  81.3857169  70.6816819  65.3054757
  81.6303397  71.4342500  67.3766688  82.0070072  72.1371841  68.0138275
  81.1010007  70.2308286  68.0862342  81.1320499  69.4765424  67.3005355
  81.9422678  69.6868506  69.2492611  81.6767914  70.2415067  70.1496799
  81.6581498  68.6484407  69.4188841  83.3696161  69.7417480  69.0947676
  83.8926811  69.4478847  68.0248048  84.1490664  70.0719625  70.1432510
  85.1638159  70.0768226  70.0416398  83.7239698  70.3169418  71.0368349
  79.6327261  70.4655653  68.6288413  79.0617747  69.4338645  69.1982874
  79.0083757  71.6891933  68.4557174  79.5258387  72.5226446  68.1750984
  77.6086303  71.9487103  68.6387710  77.0433178  71.0835210  68.2922105
  77.2837453  72.0892003  70.1135094  76.2436153  71.8128582  70.2870885
  77.8975517  71.3976743  70.6905012  77.5128924  73.4616988  70.5864632
  78.8455203  73.8039239  70.8632212  79.6615890  73.2128611  70.4741073
  79.0896302  74.9281665  71.6518681  80.1073075  75.1812758  71.9111471
  78.0751705  75.7106859  72.1001714  78.2135408  76.7617704  72.8605162
  79.0515836  77.2182492  72.6382183  76.6909784  75.3774483  71.8337265
  75.8955643  76.0202906  72.1792711  76.4019031  74.2191521  71.1271555
  75.3821789  73.8927877  70.9853818  77.1019373  73.0724414  67.7530228
  75.9053689  73.2524319  67.6448315  77.9217282  73.8413874  67.2213641
  88.4411716  81.3273869 112.5211660  88.3334215  80.8006608 113.4115858
  87.5853970  81.8924845 112.3473915  88.5798425  80.6582906 111.7379684
  89.6099368  82.2228367 112.6172268  89.4258104  82.9748178 113.3840565
  90.8985265  81.3839804 113.0809431  90.7095943  80.9180654 114.0475173
  91.0922357  80.5798068 112.3704703  92.1001281  82.2850995 113.1730510
  92.2359539  82.7416010 112.1930195  91.8482258  83.0874759 113.8663095
  93.6971735  81.6298197 113.6785978  93.1577313  80.7795867 115.2163231
  94.0158113  80.3016613 115.6898586  92.7251383  81.5078922 115.9037185
  92.4110127  80.0234597 114.9726179  89.8199700  83.0228385 111.3376943
  90.0927346  82.4164775 110.2690897  89.8568083  84.3606899 111.4556709
  89.8465293  84.8436880 112.3531881  89.9197629  85.2748024 110.2840070
  89.8089524  84.7752091 109.3211605  88.7314901  86.2584713 110.3533356
  88.7664885  86.9331993 109.4978672  87.7953607  85.6993908 110.3356795
  88.7905517  86.8369230 111.2751530  91.3091708  85.9096560 110.2977791
  91.4303220  87.1131252 110.5029551  92.2798739  85.0691779 109.9692887
  92.0996209  84.0809542 109.7976589  93.7558824  85.4294649 109.8032038
  94.1044001  85.7897019 110.7709608  94.5946084  84.2027709 109.3572682
  95.5798447  84.6565800 109.2486054  94.6945987  83.0557589 110.3291151
  95.3074429  82.2646799 109.8967079  95.1509417  83.4027814 111.2550501
  93.6979010  82.6688621 110.5402346  94.0908805  83.6194205 108.1563991
  94.8285647  83.4795265 107.5269384  93.9109753  86.4609780 108.7469203
  93.1309492  86.5459283 107.7484751  94.9104024  87.3479007 108.9540886
  95.4487605  87.3497706 109.8203980  95.3443146  88.3646546 108.0482709
  94.4257571  88.8991872 107.8059757  96.3648369  89.2882514 108.6874346
  97.2279840  88.6987343 108.9946943  96.7138172  89.9976785 107.9374047
  95.8316101  90.0892684 109.9318389  94.8540758  90.5120614 109.6996435
  95.6932606  89.4072983 110.7704224  96.7801119  91.2038334 110.3356683
  97.6804781  91.5547229 109.6746636  96.6521478  91.7191054 111.5710710
  95.8768111  91.4295800 112.1659014  97.3303268  92.3994755 111.9131643
  95.9484297  87.8399092 106.7292352  95.9212054  88.5661062 105.7261819
  96.4779602  86.6150584 106.6699980  96.6466894  86.0605875 107.5093945
  96.8729129  85.9204419 105.4564037  97.2407023  86.7173376 104.8084545
  97.9954980  84.9254426 105.7240006  98.3204531  84.5202604 104.7652651
  98.8401022  85.4757881 106.1403857  97.7032366  83.7835344 106.6274844
  98.6292863  83.0798336 107.1073170  96.5415492  83.6063407 107.0364852
  95.7369503  85.2765265 104.6464631  96.0299604  84.9686470 103.4941153
  94.4879288  85.1797481 105.1496134  94.2263060  85.6811308 105.9983012
  93.3612346  84.4000947 104.6143622  93.7323390  83.3771830 104.5590975
  92.1396627  84.4899905 105.4877939  91.3403162  83.8958049 105.0442280
  92.3637669  84.0476535 106.4582460  91.6897233  85.7821375 105.6763078
  92.2452370  86.2262839 106.3507887  92.9268445  84.9114144 103.2811426
  93.4774244  85.8816810 102.7528770  92.0904974  84.1643418 102.5694826
  91.6735147  83.3091794 102.9359464  91.6481046  84.4833964 101.1232317
  92.5735969  84.8144979 100.6531958  91.1057120  83.2805297 100.3256560
  90.1160538  83.0210453 100.6995683  90.9867682  83.5690844  99.2808916
  92.0279436  82.0219204 100.4054411  91.7486591  81.4697567 101.3029963
  91.7863530  81.3867413  99.5518742  93.5977745  82.1996780 100.4306057
  94.1426126  82.9316584  99.5510842  94.2775114  81.6732387 101.3541469
  90.5638208  85.5880919 101.0799242  89.7880993  85.7659330 102.0036351
  90.4954457  86.3785973 100.0218070  91.0458873  86.1972521  99.1822726
  89.6678741  87.5714834  99.8898303  89.0059481  87.5673746 100.7561409
  90.5571528  88.8672192  99.9173318  91.2071760  88.7650953  99.0482089
  89.7932668  90.2323782  99.6818553  90.5036417  91.0586788  99.7217669
  89.3110674  90.2158756  98.7042576  89.0383708  90.3649629 100.4568781
  91.3928970  88.9280780 101.1920905  91.9991838  89.8342043 101.1871410
  90.7337340  88.9386072 102.0598475  92.0446042  88.0560067 101.2423632
  88.7499115  87.5685968  98.7025779  89.1768387  87.3149878  97.5803455
  87.5416793  88.1400117  98.9086189  87.3287467  88.7352099  99.7104248
  86.4386893  87.9581000  98.0060750  86.7927928  87.7114065  97.0055097
  85.6217653  86.9185507  98.6685260  84.7449424  86.6999617  98.0590850
  86.2152242  86.0111495  98.7893885  85.3025231  87.2752284  99.6481583
  85.5494793  89.2461067  97.8754336  85.4760284  90.0439165  98.8105002
  84.9158568  89.3894104  96.7313214  84.9381076  88.6430826  96.0367504
  84.1337877  90.5176812  96.2592898  83.8065437  91.1007003  97.1206405
  85.0127813  91.4481086  95.3381637  85.9085046  91.7545265  95.8799448
  85.3449487  90.8872397  94.4644790  84.2276077  92.7132425  94.8752344
  83.2881062  92.4246009  94.4058721  83.9847516  93.6073578  96.0967571
  83.4362356  94.4989789  95.7925585  83.4029917  93.0596026  96.8389220
  84.9414352  93.9010986  96.5287059  85.1362197  93.5152842  93.8887642
  84.6080449  94.4065216  93.5495929  86.0548469  93.8089576  94.3968557
  85.3812577  92.8901943  93.0294715  82.8495085  90.0186162  95.4918531
  82.8303077  89.1051370  94.6516244  81.7041657  90.5955363  95.8677163
  81.6870941  91.4245457  96.4623127  80.3512158  90.1406071  95.4927351
  80.4389080  89.5066085  94.6093610  79.6672619  89.1906242  96.5599710
  79.4735063  89.8850338  97.3775039  78.3136676  88.5131307  96.1488273
  77.9542133  87.8901463  96.9677046  77.5743912  89.2824490  95.9257672
  78.4708737  87.8936171  95.2653800  80.5992636  87.9978194  96.9175011
  80.1100565  87.3603030  97.6528916  80.8121970  87.4196582  96.0179468
  81.5341623  88.3773822  97.3328065  79.4743660  91.4043443  95.1526940
  79.3002260  92.3034276  95.9465645  78.8615722  91.5211505  93.9548785
  79.1177748  90.8558482  93.2267891  77.8367760  92.4474472  93.4076205
  78.0849404  93.3246908  94.0057259  77.9780416  92.6691476  91.9090913
  77.3552871  93.5101182  91.6011279  79.4632720  93.0034827  91.5400348
  79.5453936  93.1596167  90.4640385  79.7732805  93.9090607  92.0623414
  80.1072190  92.1768699  91.8364342  77.5795157  91.5119884  91.2590561
  77.6615015  91.6356952  90.2902486  76.3805220  92.1781597  93.6603706
  75.9704483  91.0346677  93.9421449  75.5171795  93.1956678  93.7067811
  75.7818927  94.1344306  93.4101309  74.0840755  93.1275478  94.1802950
  73.7582354  94.1441377  94.3983485  73.4763941  92.7681780  93.3503874
  73.7584059  92.2597178  95.4075536  72.8668661  91.3950008  95.2728715
  74.5132786  92.4158441  96.4810813  75.1931024  93.1680567  96.5907613
  74.4353211  91.5192343  97.6065979  74.2560010  90.5047675  97.2535420
  75.7842439  91.6717923  98.3391758  75.8004931  91.0176936  99.2115295
  76.5974388  91.3983690  97.6668308  75.9101201  92.7056352  98.6590758
  73.2725632  91.7666210  98.5298946  73.1606698  91.0940913  99.5570118
  72.3120837  92.6559461  98.1924424  72.3299430  93.2240809  97.3450454
  71.1156287  92.8798994  99.0632854  71.3602116  92.5042670 100.0579268
  70.8218631  94.3961563  99.1356163  69.8142689  94.4610408  99.5464629
  71.9287161  95.0942471  99.9893936  71.7261303  96.1638004 100.0444002
  71.9316510  94.6743405 100.9949456  72.9012104  94.9318224  99.5265480
  70.8684213  95.0572482  97.9121283  70.1991350  94.6730848  97.3070075
  69.8716560  92.0622494  98.6526455  68.8270056  91.9982173  99.3327510
  69.9138971  91.2113228  97.6095671  70.5997094  91.3411851  96.8657699
  69.0474414  90.0092008  97.3432884  68.2939268  89.9985894  98.1295786
  68.5037061  90.1912364  95.9867119  68.2277741  91.2365489  95.8408859
  69.2733515  89.9594149  95.2503221  67.3894750  89.3786601  95.7718865
  66.8782518  89.7207543  95.0093143  69.6360056  88.6212694  97.5357450
  70.8340252  88.4460266  97.7756305  68.7340480  87.6011139  97.7053216
  67.8001131  87.6034189  97.2952223  69.0379515  86.3853552  98.5132470
  69.5336908  86.6961263  99.4321272  68.0961710  85.9171396  98.8008344
  69.9078696  85.3360151  97.8251345  70.4431062  84.5853407  98.6143060
  70.0087318  85.2636173  96.4819266  69.3613754  85.6662120  95.8040681
  71.1838108  84.5214245  95.9298484  71.1399502  83.5611575  96.4425720
  71.0995323  84.2202730  94.4041778  70.8691696  85.1743391  93.9304944
  72.3935405  83.6876545  93.7965347  72.2470104  83.5039490  92.7332439
  73.1878759  84.4210767  93.9329359  72.6717383  82.7572204  94.2908901
  70.0389994  83.1504307  94.1655056  70.5013486  82.1912538  93.9325185
  69.4313221  83.0026455  95.0575683  69.1676084  83.6434241  92.9814281
  68.3901885  82.9094328  92.7714637  68.7054605  84.5966607  93.2409609
  69.7925438  83.7726999  92.0971473  72.5603260  85.2091729  96.2708603
  73.3749535  84.5931996  96.9330030  72.8382641  86.4495660  96.0213402
  72.1895061  87.0914077  95.5631586  74.1224482  87.0554626  96.3770573
  74.9181739  86.5726452  95.8079932  74.1179806  88.1068487  96.0881365
  74.4240672  86.9432570  97.8572522  75.5704477  86.5618793  98.1995235
  73.4276422  87.1138962  98.7361962  72.4738812  87.3293077  98.4445304
  73.5705573  87.0167026 100.2072413  74.3749691  87.6933521 100.4951824
  72.2935863  87.4120785 100.8880909  72.0701345  88.4427842 100.6128529
  71.4909935  86.7939031 100.4833317  72.2485879  87.3104804 102.3810473
  72.3790127  86.2839530 102.7225688  73.3626778  88.2228899 102.9546905
  73.3531108  88.1679216 104.0435835  74.3319390  87.8891482 102.5835730
  73.1878762  89.2522407 102.6417124  70.8442417  87.9189957 102.8296081
  70.7565486  87.8706275 103.9152210  70.7769673  88.9575008 102.5061853
  70.0367196  87.3443827 102.3750390  73.9378672  85.5441973 100.6550364
  74.7963051  85.4164887 101.5354294  73.2152954  84.5607102 100.1274644
  72.4478482  84.7199303  99.4733560  73.4425479  83.1725807 100.4286217
  73.2390251  83.0323254 101.4901055  72.4299708  82.1985628  99.7204030
  71.4095153  82.4382330 100.0185705  72.4833233  82.3259408  98.6391693
  72.7550396  80.7657306 100.0907531  72.2473957  80.0928762  99.3993874
  73.8253056  80.5983849  99.9721101  72.3366640  80.4103670 101.5604178
  71.6973662  81.2442909 102.2347414  72.5189593  79.2672075 102.0152812
  74.9083839  82.8072609 100.1862064  75.5004544  82.0636280 100.9172287
  75.4695721  83.2090798  99.0355095  74.9744532  83.7395654  98.3184382
  76.8249301  82.9226950  98.7196783  77.0586871  81.8733874  98.8980050
  77.0224707  83.2885708  97.1976843  76.6145384  84.2903589  97.0614275
  78.4990007  83.4676645  96.7128116  78.5051651  83.7174954  95.6522553
  78.9718612  84.2707692  97.2780068  79.0479642  82.5403659  96.8711475
  76.2555848  82.2448928  96.3517693  76.8424867  81.3316236  96.2569455
  75.3209673  81.9732907  96.8427229  75.9662963  82.8603657  94.9262370
  75.4254396  82.1341375  94.3185621  75.3644848  83.7628899  95.0338377
  76.9093538  83.1099884  94.4397186  77.7884171  83.7808692  99.6265636
  78.8258548  83.2364803  99.9378541  77.4460797  84.9835565 100.0336793
  76.5909097  85.4473312  99.7282072  78.2498877  85.7940856 100.9672774
  79.2906372  85.8058754 100.6435559  77.7198186  87.2398123 100.9575831
  78.3081648  87.8479701 101.6462156  77.7992962  87.6497828  99.9504637
  76.6751766  87.2467853 101.2703137  78.2461917  85.1857452 102.3631751
  79.2925168  85.3358103 103.0159693  77.1819456  84.5199583 102.8570870
  76.2509226  84.5858094 102.4454392  77.2410033  83.5974238 104.0772490
  77.7487913  84.2174296 104.8164582  75.8989432  83.2219736 104.7299281
  75.3325168  82.6146454 104.0242125  76.1027128  82.5951749 105.5983049
  75.0154324  84.3945537 105.1757718  75.5894262  85.0132576 105.8652909
  74.7971856  85.0089295 104.3031427  73.6406435  84.0134038 105.8739848
  73.8357705  83.3378800 106.7071883  73.1887429  84.9133710 106.2935250
  72.7074582  83.3908107 104.9642107  72.9901762  82.5325251 104.4930481
  71.5383745  83.8635470 104.7197054  70.8577032  84.7078719 105.5254293
  71.2692019  85.0170584 106.4055665  69.9305173  85.0357508 105.2533048
  70.9622665  83.5815774 103.6020455  71.4336982  82.9871761 102.9205874
  70.0341423  83.9524882 103.3995297  78.0404061  82.3306222 103.7887652
  78.9631760  81.9388567 104.5609857  77.8679172  81.6735237 102.6351075
  77.2415250  81.9884491 101.8946024  78.5737760  80.4278639 102.3279545
  78.4557522  79.7635248 103.1843428  77.9192561  79.6945361 101.1602901
  76.8902133  79.4398299 101.4172836  77.8782791  80.3500239 100.2906950
  78.7300474  78.3595668 100.7932539  78.3762784  77.9680605  99.8394844
  79.7868910  78.5966047 100.6674853  78.5680614  77.2920375 101.8787490
  78.9230859  77.6705029 102.8376524  77.5144878  77.0389678 102.0056519
  79.3285984  76.1120332 101.4885319  80.3370986  76.1875046 101.6245001
  78.9220755  74.9692361 100.9904960  77.7082436  74.7696623 100.6083905
  77.0191399  75.5175470 100.6889047  77.4355248  73.8634024 100.2263873
  79.7813916  73.9944754 100.7708272  80.7683967  74.1267161 100.9900312
  79.4582097  73.1089588 100.3831498  80.1250045  80.5810305 102.2531279
  80.8638945  79.7652337 102.7205210  80.6035704  81.7005296 101.6657556
  80.0230395  82.4335652 101.2577511  82.0205887  81.9315438 101.5793808
  82.3991469  81.0064490 101.1421916  82.3891339  83.1419983 100.6578086
  81.8229865  84.0094255 100.9943858  83.4438543  83.3719605 100.8040389
  82.1460155  82.9659545  99.1816050  81.0830872  82.7229421  99.1637621
  82.4773146  84.2570291  98.4057590  82.2929783  84.1006006  97.3432834
  81.8488331  85.0705374  98.7682633  83.5255991  84.5135586  98.5581338
  82.8042673  81.8257410  98.4928440  82.5335883  81.8326926  97.4379740
  83.8857571  81.9162284  98.5918386  82.4770666  80.8898255  98.9464119
  82.6869506  82.1459469 102.9180361  83.9323768  81.9232786 103.0412450
  82.0160439  82.5580506 103.9836340  81.0334423  82.8270356 103.9266597
  82.5491032  82.6874829 105.3334429  83.5019650  83.2143565 105.2911012
  81.8710393  83.3015119 105.9261550  82.7567935  81.3085098 106.0549447
  83.8120189  81.1876300 106.6673077  81.8980795  80.3048863 105.7533900
  81.0334232  80.4384860 105.2289965  82.1472712  78.8986848 106.1678702
  82.3809933  78.9692997 107.2301312  80.8933675  77.9903900 105.9302733
  80.6258738  78.0178806 104.8744001  81.1482596  76.9574556 106.1680074
  79.6584978  78.4283846 106.7879764  79.9573549  78.4764984 107.8346126
  79.3670272  79.4361574 106.4931292  78.4585592  77.5195464 106.6657246
  77.5641266  78.0254528 107.0292945  78.2801292  77.2674109 105.6202872
  78.7238598  76.2259268 107.4974299  79.5815459  75.6941299 107.0872083
  78.9740674  76.4918714 108.5231875  77.5109371  75.3254128 107.4844261
  77.7085265  74.4697501 108.0425352  76.6999752  75.8277409 107.8962128
  77.2895057  75.0555333 106.5043571  83.3160216  78.2526511 105.4511882
  84.1795471  77.6402468 106.0695332  83.4606792  78.4801537 104.1280466
  82.6902233  78.8709489 103.5862812  84.6555288  78.2342658 103.2665470
  84.9009021  77.1884877 103.4533357  84.4045075  78.2538722 101.7308160
  84.1822803  79.2862811 101.4664224  85.3533552  77.9995650 101.2585132
  83.3693628  77.4169332 101.0749909  82.3975921  77.8321162 101.3401886
  83.4849407  77.5376003  99.9981124  83.3218194  75.9187873 101.3662699
  84.4233531  75.3329910 101.5925420  82.2387565  75.3311137 101.4430065
  85.8825136  79.0735673 103.7006948  86.9903991  78.6843855 103.3603460
  85.7837833  80.0628158 104.5773822  84.8685630  80.4287345 104.8348942
  86.8363901  80.7631951 105.2848649  86.5248070  80.8402102 106.3257196
  87.7177591  80.1205343 105.2627544  87.2875034  82.1523185 104.8503295
  88.2477829  82.6544875 105.3922546  86.6014935  82.7308351 103.8486820
  85.6808226  82.4182964 103.5409375  87.1312571  83.8913164 103.0916828
  88.2151060  83.7955077 103.0333968  86.6804616  83.9391617 101.5964838
  85.5964545  84.0463088 101.5624529  87.1037784  84.8313042 101.1340494
  87.0884818  82.6880316 100.7411225  88.0469992  82.3185797 101.1058700
  86.0776171  81.5642394 100.8733404  86.3948444  80.7159711 100.2653027
  86.0084923  81.2577545 101.9167989  85.1017777  81.9103448 100.5318283
  87.1906186  83.1048587  99.2894926  87.4731871  82.2449492  98.6829551
  86.2266717  83.4855220  98.9516305  87.9445398  83.8851436  99.1864767
  86.7509592  85.1466647 103.8403404  85.9138805  85.1748193 104.7313217
  87.2487184  86.3293539 103.4921597  88.0204545  86.3443250 102.8260485
  86.9262713  87.6910987 103.8666087  86.2638321  87.6817809 104.7313055
  88.2492803  88.4766352 104.2355594  88.9497620  88.4381570 103.4002619
  88.0209337  89.5278671 104.4118043  88.8810145  87.8774986 105.4610639
  88.1220480  87.7649959 106.2352932  89.2449863  86.8782988 105.2237090
  90.0287381  88.7092688 106.0066880  89.7944944  89.7730363 105.9733188
  90.2343486  88.4604258 107.0481545  91.2069885  88.3827177 105.1276406
  91.1456728  87.5022205 104.6175748  92.3336366  89.1014090 104.9221262
  92.6137401  90.1688391 105.6168699  91.9721515  90.4875492 106.3437805
  93.4742954  90.6844754 105.4331802  93.2666714  88.5988233 104.1829756
  93.1458250  87.6753160 103.7655987  94.1241538  89.1243857 104.0153180
  86.2589396  88.3625575 102.7238587  86.7725432  88.2968972 101.5969936
  85.0673843  88.8682327 102.9577059  84.7317871  89.1437051 103.8805647
  84.1420287  89.0703709 101.9054430  84.5802652  88.8689153 100.9279245
  82.9902787  88.0687381 101.9831138  82.2955330  88.4462587 102.7335328
  82.2824428  87.9969360 100.6521972  81.4630881  87.2811670 100.7140165
  81.8875126  88.9804601 100.3966324  82.9856952  87.6776970  99.8819820
  83.3986804  86.6434407 102.5300647  82.5223584  85.9962301 102.5516785
  84.1566904  86.2068543 101.8776806  83.8010254  86.7419077 103.5386641
  83.7341866  90.5628917 101.9270672  82.9437433  90.9346439 102.7748653
  84.1529581  91.3279293 100.8625716  84.8552620  91.0236704 100.1886875
  83.6203523  92.6465909 100.6088342  83.3495883  93.1159039 101.5534072
  84.6857089  93.5276474  99.9972584  85.6344662  93.3284612 100.4965433
  84.8118237  93.2500296  98.9514948  84.4024438  94.9994681 100.0733535
  83.4617784  95.5544181  99.2020946  83.0141562  94.9751876  98.4081914
  83.1193857  96.9304169  99.4123243  82.2877665  97.3620844  98.8751961
  83.8496576  97.7193977 100.3062472  83.7227941  98.7924179 100.3197916
  84.7474901  97.0985088 101.1827396  85.2049021  97.6751314 101.9732727
  85.0539049  95.7693000 101.0516635  85.7922266  95.3163312 101.6977450
  82.3118954  92.5964742  99.8462846  82.3759356  91.8873819  98.8416360
  81.1931938  93.2209081 100.2517904  81.1683534  93.7940149 101.0948430
  79.8844329  93.1652738  99.5567203  80.0080664  92.4873275  98.7120608
  78.8114330  92.6336984 100.4679134  77.8925081  92.9288238  99.9611659
  79.0096783  91.0734408 100.6776566  78.2308234  90.6934319 101.3376281
  78.9482475  90.5670395  99.7142684  79.9852904  90.8870467 101.1233955
  78.7979168  93.1968556 101.9126692  77.9827544  92.7406027 102.4733551
  79.7453379  92.9681928 102.4003202  78.6572094  94.2774729 101.8813066
  79.4657757  94.5302647  99.0174477  79.9850127  95.5763912  99.4322711
  78.6751672  94.5628265  97.9305862  78.2959751  93.7392113  97.4631588
  78.3160278  95.7974784  97.3549904  78.1377520  96.5191196  98.1522054
  79.5011201  96.2457983  96.4029953  79.3579306  97.2871076  96.1132479
  80.4431864  96.1934932  96.9495895  79.6101702  95.2442928  94.9503615
  79.5984417  93.9881702  95.2874662  77.0507458  95.6921295  96.5407270
  76.5889777  94.6428175  96.0677212  76.3954121  96.8513400  96.4924286
  76.8137049  97.7334690  96.7907783  74.9897366  97.0012971  96.0035980
  75.0092432  96.4479198  95.0650975  73.9963090  96.4293814  97.0382898
  72.9779063  96.5461900  96.6677894  74.2063980  95.3719188  97.1977931
  74.1026547  96.9667991  97.9808538  74.5072443  98.4291004  95.6474802
  75.3033127  99.3250850  95.8002048  73.2828418  98.6041505  95.2331845
  72.5927430  97.8531038  95.2004661  72.7422625  99.9598345  94.7472257
  73.6330201 100.5688902  94.5863969  71.9741122  99.8206866  93.4000386
  71.7985505 100.8213109  93.0058989  72.6249775  99.3080139  92.6908313
  70.6091995  99.0679061  93.4350336  70.6814841  98.2017961  94.0921101
  69.8391409  99.7174776  93.8493229  70.2167143  98.6280639  92.0516146
  69.9547856  99.4857971  91.4322996  71.0450392  98.1187670  91.5582745
  69.0622513  97.7206701  92.2039624  69.0341471  97.2075268  93.0840851
  68.0792401  97.4746146  91.3978118  68.0816087  98.0198179  90.2092254
  68.8502504  98.6294990  89.9296687  67.3159988  97.8356348  89.5618120
  67.2244264  96.5090100  91.7493600  67.3623992  96.0011105  92.6241986
  66.4361343  96.2808427  91.1451660  71.9384561 100.7053471  95.7455915
  71.4960188 101.8328660  95.4951849  71.7807170 100.1350191  96.9432197
  72.0597141  99.1746880  97.1440525  71.1689306 100.8543763  98.1353643
  71.0323742 101.9066357  97.8825235  70.1783959 100.4429880  98.3281484
  72.0179866 100.7511694  99.4217532  72.4037844  99.5800906  99.7787173
  72.3905957 101.8445122 100.0176978  71.9713151 102.7452911  99.7859927
  73.4516929 101.9680988 101.0982731  74.3042233 101.3492293 100.8158238
  73.8497394 103.4425139 101.1767906  73.8698153 103.8469541 100.1648908
  73.0719639 103.9791339 101.7201627  75.2339337 103.7487831 101.8599437
  75.9777130 103.0568394 101.4656045  75.5485653 104.7528999 101.5725671
  75.2402875 103.6570173 103.3544097  76.1659101 103.0807284 103.9145170
  74.2365337 104.1888345 103.9770771  73.0436714 101.3556654 102.5281142
  73.7268392 100.6099049 103.1868472  71.7888768 101.6496464 102.8791634
  71.1898723 102.3019717 102.3719442  71.1667497 101.0406073 104.0476155
  71.9265951 101.0234517 104.8299343  69.9645773 101.9116817 104.4699189
  70.3171561 102.9403777 104.5360602  69.2365552 101.8756614 103.6588843
  69.1959513 101.5947700 105.7991804  68.3845320 102.3126200 105.9250579
  68.7391282 100.6073447 105.7246813  70.0801898 101.6380565 106.9987426
  71.2642989 102.0049166 106.8757452  69.4923294 101.3816214 108.0647924
  70.8127260  99.5638585 103.9335094  70.9526467  98.8301843 104.8771520
  70.3704700  99.1038264 102.6973869  70.1905318  99.7170060 101.9019524
  70.1208041  97.6912773 102.4228163  69.3891088  97.2908884 103.1242803
  69.7083042  97.5651644 101.4230252  71.4404668  96.9474462 102.5513451
  71.4408988  95.9513046 103.2457172  72.5332055  97.5742777 102.2534298
  72.5363051  98.4928773 101.8088411  73.8881594  97.0525022 102.5147096
  74.0449904  96.0046177 102.2586881  74.8440653  97.9261162 101.5597941
  74.3985115  97.9661125 100.5654043  74.8744158  98.9470926 101.9379632
  76.2798105  97.4095437 101.4315810  76.6212803  97.1128774 102.4237204
  76.3676822  96.1863629 100.4818335  77.4018433  95.8486173 100.4171747
  75.7460658  95.3791451 100.8701458  76.0152352  96.4694380  99.4905784
  77.1288924  98.5005228 100.8426273  78.1559039  98.1491445 100.7443080
  76.7421407  98.7714669  99.8599176  77.1040602  99.3733513 101.4953070
  74.1976520  96.9865505 104.0537907  74.6416613  95.9381983 104.4955639
  73.8485016  98.0298264 104.7929540  73.3925229  98.8640464 104.4227710
  74.1015439  98.0654456 106.2526519  75.1397126  97.7847473 106.4326307
  73.9701681  99.5149149 106.8427539  74.5857744 100.1946193 106.2519885
  72.9381204  99.8476691 106.7381920  74.3685850  99.6249730 108.2725008
  73.8438947  98.8892482 108.8831914  75.4359522  99.4398398 108.3974727
  74.0060870 101.0510457 108.6974358  73.0377394 101.3119503 108.2691442
  73.8935747 101.0813208 109.7812464  74.9970797 102.0568692 108.2898899
  75.7574108 102.2576315 108.9399985  74.9800273 102.7331722 107.1279999
  73.9302056 102.6673558 106.3289357  73.1237997 102.1009512 106.5911137
  73.9254492 103.1845213 105.4487566  75.9319173 103.5229438 106.6835541
  76.7771755 103.6638764 107.2376586  75.8258201 103.9940804 105.7852542
  73.2175719  97.0154791 106.9743823  73.7439758  96.1894943 107.7516654
  71.9864392  96.8869850 106.5641635  71.6277766  97.4068552 105.7629912
  70.9709603  96.0090511 107.1677723  70.9417358  96.1057015 108.2531472
  69.6682004  96.4501994 106.5967829  69.6950088  96.1929585 105.5372706
  68.4692510  95.7695798 107.2464640  67.5503629  96.1347636 106.7856056
  68.5430303  94.6917171 107.1067943  68.4555285  95.9985719 108.3124393
  69.5038029  97.8616916 106.8378659  69.6554283  98.3558524 106.0051475
  71.2814457  94.5749756 107.0089043  71.1585217  93.7968493 107.8536547
  71.9245896  94.2399973 105.8103934  72.1193084  94.9416870 105.0959655
  72.3788130  92.9427922 105.4242989  71.6067375  92.2336952 105.7209632
  72.5296043  92.7430759 103.9246681  73.3561744  93.3845993 103.6187228
  72.8848861  91.3023633 103.5040460  72.9710591  91.2512947 102.4182683
  73.8319028  91.0142370 103.9582020  72.1011415  90.6222477 103.8366674
  71.3129617  93.0721065 103.3033753  71.2519729  94.0446852 103.1981845
  73.7323393  92.6491743 106.1585598  73.8510479  91.5391726 106.6288592
  74.6412137  93.6089954 106.2738584  74.4996098  94.5539188 105.9167224
  75.9108333  93.4220599 106.9073348  76.5144864  92.6628869 106.4101856
  76.6544772  94.7751587 106.8703458  75.9167717  95.5693366 106.7605002
  77.1420445  94.9248226 107.8340780  77.7301284  94.9420052 105.7431809
  77.2534820  94.5399391 104.8489314  78.0669944  96.3900832 105.4750454
  78.8163748  96.4504125 104.6857479  77.1677208  96.9205660 105.1622326
  78.4602595  96.8465684 106.3843648  78.9809987  94.1146361 105.9525366
  79.6730516  94.2873885 105.1278043  79.4541735  94.4014522 106.8914669
  78.7157296  93.0577871 105.9879258  75.6414554  93.0070374 108.3393899
  76.4714951  92.2704345 108.8654776  74.5152889  93.4736331 109.0014310
  73.8551204  94.1577860 108.6346253  74.2185925  92.9537090 110.3581576
  75.1986113  92.9862215 110.8339381  73.1758557  93.8193334 111.0813591
  72.2231077  93.7340044 110.5597997  73.0246074  93.4261319 112.0862957
  73.5630284  95.3155924 111.1808196  74.4898733  95.4275391 111.7424355
  73.7429033  95.7245206 110.1860414  72.4318204  96.0819704 111.8689214
  71.5408915  96.0676063 111.2411718  72.1700691  95.5885578 112.8048809
  72.8449028  97.5178685 112.1425808  73.7583898  97.5559394 112.7362112
  73.0458427  98.0515810 111.2136141  71.6732284  98.1514752 112.8965859
  71.8950846  99.1431092 113.1146219  70.8177616  98.1116156 112.3070125
  71.5083210  97.6310915 113.7822282  73.6989812  91.4882563 110.4349838
  73.9809882  90.8246625 111.3935329  72.9215463  91.0944735 109.4590539
  72.4873169  91.7116486 108.7743307  72.6193912  89.6578780 109.2930404
  72.1859119  89.2138685 110.1898232  71.5512022  89.4989975 108.1960320
  70.5745205  89.7276661 108.6242335  71.7388134  90.2386847 107.4176068
  71.4871400  88.0667845 107.5280957  70.8565622  88.1177284 106.6408520
  72.4871333  87.7887097 107.1930854  70.9430284  86.9542848 108.4712612
  71.1261320  85.7963696 108.0037214  70.5386329  87.2188719 109.6246354
  73.9716410  88.8731911 109.0454909  74.0688347  87.8021774 109.6545674
  74.8529476  89.2937742 108.1470024  74.7507672  90.1529582 107.6060607
  76.0863112  88.5266877 107.8544165  75.9001826  87.5108953 107.5084237
  76.7844443  89.3040311 106.7456530  76.6253464  90.3694632 106.9141534
  77.8571866  89.1268215 106.8216523  76.3309905  88.9621419 105.3170340
  75.2607595  88.8138785 105.4604341  76.5646803  90.1107947 104.1972382
  76.2059319  89.7545128 103.2311218  76.0171330  91.0090832 104.4791015
  77.6279483  90.3394454 104.1274819  77.0624289  87.7096013 104.7568823
  76.7104765  87.5046640 103.7450205  78.1363073  87.8938683 104.7371610
  76.8530065  86.8499213 105.3947799  76.9099334  88.3110477 109.1325643
  77.4407346  87.1982511 109.3389589  77.0558691  89.4170482 109.8979077
  76.5890238  90.3053296 109.7148484  77.9098666  89.4196510 111.0636571
  78.8285991  88.9801596 110.6756625  78.2976087  90.8446853 111.6394585
  77.4001928  91.4543946 111.7463846  78.7281254  90.7325700 112.6347005
  79.3045637  91.5614974 110.7164987  80.2594333  91.0395180 110.7679252
  78.9533607  91.4837728 109.6878932  79.5337426  93.0431810 111.0495646
  78.5880213  93.5858245 111.0425487  79.9538064  93.1475652 112.0501621
  80.4687396  93.6087890 110.0271644  81.0923334  92.9893730 109.5100564
  80.4889418  94.8878785 109.7954150  79.6938917  95.8726064 110.1620107
  78.8783978  95.6804610 110.7440534  79.8953114  96.8272935 109.8638285
  81.5210123  95.3047441 109.1609083  82.2464232  94.6458093 108.8796488
  81.6167549  96.2956464 108.9386856  77.3508921  88.5796104 112.1898831
  78.0534565  87.8762500 112.8691831  76.0502786  88.4811125 112.4163092
  75.4319139  89.1743891 111.9962288  75.2602689  87.5386165 113.1845065
  75.6863554  87.5699319 114.1885222  73.7636790  87.9872734 113.2811064
  73.7127546  88.9627781 113.7631057  73.3590897  88.1067026 112.2757019
  72.8864346  86.9886617 114.0648321  71.8656454  87.0396369 113.6876042
  73.2450425  85.9766512 113.8761096  72.8748760  87.2312192 115.5120426
  72.0208839  86.6217471 116.1737488  73.7113132  87.9456305 116.0756546
  75.4215931  86.0205265 112.7698134  75.5787376  85.2143518 113.7560943
  75.5067504  85.6514832 111.5135127  75.1658332  86.2549078 110.7648071
  76.0609110  84.4091153 110.9954810  75.7085130  83.6562105 111.6997942
  75.5654370  84.2905409 109.5497218  75.9512279  83.3727553 109.1077094
  74.4753590  84.2683632 109.5390845  75.9157414  85.1454722 108.9728299
  77.6190454  84.1276028 111.0394122  78.1336979  83.0368228 110.8409211
  78.4146165  85.1381731 111.4272323  78.0609381  86.0853358 111.5659201
  79.7927476  85.0254844 111.6855518  80.0049243  85.5151831 112.6350939
  80.0319106  83.9693564 111.8091953  80.7842809  85.6428405 110.5624203
  81.9583260  85.7245426 110.8611155  80.3183113  86.0552266 109.4030393
  79.3236463  86.1856114 109.2203612  81.1605156  86.3677023 108.2574177
  81.8067021  85.5202403 108.0304813  80.2936997  86.6021994 107.0009197
  79.6600716  87.4592480 107.2257623  81.1531977  86.8470086 105.7050876
  80.4923367  87.0050775 104.8534973  81.7807585  87.7270952 105.8455869
  81.7846869  85.9779743 105.5171336  79.5433417  85.2796003 106.6701850
  78.9253962  85.4233315 105.7849242  80.2685774  84.4877671 106.4814673
  78.9120059  84.9985049 107.5130067  82.0536083  87.5102806 108.5803886
  81.5695013  88.4920333 109.0938163  83.3654584  87.5165666 108.2093053
  83.8484897  86.6682128 107.9076124  84.2011676  88.6555027 108.1948169
  83.9383871  89.3146970 109.0221706  85.6534948  88.1679033 108.3445689
  85.7913416  87.7401829 109.3374045  85.8442984  87.3716930 107.6254276
  86.6032149  89.2327731 108.1456090  87.5916674  88.8558338 108.4072700
  86.6232966  89.4709614 107.0822667  86.3777828  90.5083680 108.9023698
  86.5549952  90.5256183 110.1120889  86.0203977  91.5708006 108.2494214
  84.0066892  89.5238913 106.9074353  84.2562632  89.0413556 105.8053119
  83.2918606  90.6494902 107.0695784  83.0298724  91.0190275 107.9839220
  82.8182836  91.4557992 105.9535768  83.5622355  91.3305927 105.1662745
  81.3332376  90.9551805 105.5604825  80.9582292  91.5473831 104.7249906
  81.3666053  89.9046172 105.2742842  80.6696187  91.0778179 106.4166689
  82.6858498  92.9632321 106.2577766  82.4494866  93.3335961 107.4079309
  82.6807985  93.8352619 105.1828405  82.8649857  93.5143000 104.2324913
  82.4254581  95.2804139 105.2431877  81.6745398  95.6097714 105.9605770
  83.7275686  95.9301586 105.6574026  84.1955826  95.3026205 106.4156459
  84.3946428  95.9380942 104.7950737  83.6371989  97.3165526 106.1908123
  82.6832802  98.1033796 105.9268115  84.6215667  97.7694258 106.8067352
  81.9425404  95.6441743 103.8588572  82.0768904  94.7802607 102.9758921
  81.3366863  96.8116132 103.5470478  81.0584410  97.5164686 104.2294571
  81.0311038  97.1488404 102.1616135  81.7221971  96.5968764 101.5243013
  80.0301366  96.7796994 101.9412628  81.0910011  98.6793847 101.7345673
  81.3775465  99.6268966 102.5354812  80.6931079  98.9052571 100.4466668
  80.4003813  98.1416393  99.8374084  80.6281997 100.2103121  99.7745959
  80.4549736 101.0324320 100.4689637  81.9481801 100.5765424  99.1301922
  82.7513800 100.4234342  99.8504926  82.1368151  99.9017189  98.2956839
  81.9987855 102.0983398  98.5992462  81.2863025 102.1801653  97.7771705
  81.6320719 102.7360010  99.4033572  83.2856027 102.6758894  98.1279014
  83.9253272 102.9332643  98.9719611  83.8333715 101.9553549  97.5207067
  82.9550839 103.8478184  97.3608488  82.1834823 103.7219599  96.7043067
  83.4891795 105.0712266  97.3635565  84.4580007 105.4815157  98.1497582
  84.8667647 104.8432138  98.8314536  84.8016738 106.4399990  98.0779000
  82.9416946 106.0467969  96.7000704  82.0882803 105.8852500  96.1655242
  83.3662104 106.9748156  96.7157128  79.4343196 100.0944580  98.7726267
  79.1236659  98.9785564  98.4497785  78.7307815 101.1554071  98.3119826
  78.8695786 102.0917855  98.6920217  77.7521405 101.1305134  97.2918943
  77.0023397 100.3675319  97.5050583  76.9165137 102.4226919  97.2323754
  76.3434442 102.5352907  96.3137395  75.8702101 102.3726803  98.3517094
  75.2664013 103.2799094  98.3270231  75.2259339 101.5041769  98.2088810
  76.3720986 102.2967733  99.3170679  77.7976207 103.5083968  97.2550552
  77.2883275 104.3447831  97.2164365  78.4550539 100.7691852  95.9859250
  79.5935830 101.1826680  95.7796042  77.7417454 100.0527990  95.1020156
  76.8742380  99.5690399  95.3331238  78.1559848  99.9073524  93.7307432
  78.6797315 100.8183697  93.4412903  79.1344164  98.8122787  93.5442752
  79.9330065  98.8833217  94.2836539  78.6551987  97.8442808  93.6837436
  79.8148475  98.9534933  91.8496836  80.7506141  99.8546944  91.8320932
  76.9415255  99.7570416  92.8291844  76.2860002  98.7228464  92.8498482
  76.6855520 100.6799428  91.8266023  77.0569787 101.6295396  91.8303732
  75.8559239 100.3752448  90.6627581  75.0811579  99.6447727  90.8960437
  75.1962122 101.6857197  90.2286127  74.6749994 102.1169948  91.0824909
  75.9748470 102.3938273  89.9404922  74.2031868 101.5392623  89.0614110
  74.2110340 100.4834283  88.3740107  73.3867879 102.4119348  88.8384816
  76.7218972  99.7355901  89.5390353  77.6932596 100.3856457  89.1328681
  76.4593678  98.4897516  89.1090681  75.7204474  97.8929596  89.4807145
  77.2610519  97.8897830  88.0245488  78.2711293  97.8691247  88.4362172
  76.8360434  96.4180037  87.6722045  77.3889378  96.0737302  86.7982264
  77.1020162  95.6299950  89.0299964  76.8377868  94.5798116  88.8991583
  78.1566179  95.7080064  89.2955455  76.4952397  96.0610352  89.8257041
  75.4011964  96.2437018  87.2961489  75.2086497  95.1945611  87.0703714
  74.7670883  96.5602997  88.1241663  75.1794716  96.8494717  86.4177026
  77.2762549  98.7250163  86.7440555  77.9413344  98.2532549  85.8121438
  76.5159526  99.7699996  86.6225468  76.0098515 100.1874857  87.4045884
  76.3064343 100.4566027  85.3535176  76.5411925  99.7229295  84.5839968
  74.8053206 100.8678673  85.1347664  74.4785357 101.5411911  85.9275689
  74.6941578 101.4054158  84.1935036  73.9367306  99.5843030  85.1270851
  74.2148394  98.9442808  84.2893643  74.1024836  99.0089843  86.0365780
  72.4881150  99.9859536  85.0187219  72.3382851 100.6388548  84.1592430
  71.8617683  99.1071566  84.8656185  72.0956881 100.6986901  86.3012966
  72.6985433 100.6062580  87.1193436  71.0269390 101.4195444  86.3933317
  70.1110486 101.5138302  85.4327381  70.2316780 100.9974152  84.5602829
  69.2876156 102.1003656  85.5692529  70.8149573 102.0164171  87.5413995
  71.4791773 101.8995101  88.3073953  69.9862909 102.5973742  87.6696989
  77.2832739 101.6111115  85.1081856  77.1905753 102.3252476  84.1586828
  78.1596215 101.7696514  86.0745732  78.3112276 101.0772795  86.8074468
  79.0361032 102.9906301  86.2055378  79.0799860 103.3751580  85.1865154
  78.4182331 104.0577109  87.1230912  77.3602144 104.1819755  86.8910790
  78.4810672 103.7378197  88.1635288  79.0898878 105.2663574  86.9543445
  78.6938806 105.9445628  87.5396152  80.4868169 102.7254668  86.5989322
  80.7349511 102.4405890  87.7772717  81.4472903 102.9350229  85.6245939
  81.2413218 103.3283524  84.7061741  82.8663475 102.6045487  85.8323613
  82.9145826 101.5562582  86.1252595  83.6540257 102.7323032  84.5226331
  83.4473470 103.7574028  84.2167809  85.1951766 102.5455084  84.7632090
  85.7249223 102.6420899  83.8164301  85.5493680 103.3082673  85.4573223
  85.3803355 101.5565396  85.1842197  83.1699587 101.9591772  83.3325654
  83.8258762 102.1491265  82.4830240  83.1759156 100.8937943  83.5639460
  82.1552744 102.2716695  83.0846335  83.5145812 103.3447823  87.0417005
  84.1942276 102.6695721  87.7979181  83.2637423 104.6929386  87.2786082
  82.7162308 105.6764784  86.4183799  81.6321280 105.7394767  86.5188253
  82.9266129 105.4567972  85.3719834  83.3938697 106.9595652  86.8675489
  82.8453571 107.8486602  86.5584905  84.4048615 107.0549075  86.4713603
  83.3774235 106.7601630  88.4025187  82.3994436 106.9831814  88.8295410
  84.0986533 107.4075944  88.9016873  83.7285921 105.3285988  88.5497922
  84.7962892 105.1526674  88.6778002  83.1321088 104.7274836  89.8462466
  83.7526230 104.6498413  90.9344055  81.9334830 104.1828210  89.8246151
  81.3029402 104.2761023  89.0287418  81.3585981 103.3805786  90.9305642
  81.5069012 103.9432545  91.8526200  79.7412930 103.1879920  90.7700655
  79.5283311 102.4973609  89.9556326  79.3263315 102.7482283  91.6770003
  79.0753296 104.5530107  90.4927540  79.4699274 104.9513170  89.5575595
  78.0066355 104.3973665  90.3484177  79.2750441 105.5953651  91.5920540
  79.0887435 105.3628806  92.7796853  79.4968739 106.7805273  91.2288131
  82.0994054 102.0468331  91.1079238  82.1564234 101.4905964  92.1924069
  82.6419687 101.4807681  90.0453116  82.5822662 101.9079334  89.1217520
  83.3872811 100.1974287  90.0219801  82.9418719  99.5535644  90.7794261
  83.2627893  99.5575026  88.6526319  83.5517510 100.3053100  87.9136798
  84.2093379  98.2877685  88.5579638  84.1131759  97.8344313  87.5719053
  85.2438857  98.5927963  88.7186585  83.9219961  97.5624747  89.3204004
  81.8407496  99.1153574  88.3798084  81.6020691  98.3481907  89.1163075
  81.1973343  99.9697959  88.5889221  81.4192495  98.5706564  87.0261852
  80.3589915  98.3152530  87.0512065  81.5916274  99.3262758  86.2594269
  82.0013174  97.6791377  86.7951501  84.8675781 100.3625507  90.3902876
  85.3795716  99.5331426  91.1633729  85.4993909 101.5197449  89.9776736
  84.9887719 102.2179495  89.4374075  86.8629226 101.9381771  90.2012580
  87.5227753 101.1846193  89.7722195  87.1279664 103.2525457  89.4766333
  86.5924783 103.2769372  88.5271247  86.7637470 104.0915927  90.0686487
  88.5834359 103.3735684  89.2491012  89.1043223 103.5435539  90.1924162
  88.9824417 102.4506686  88.8280700  88.8093719 104.5466425  88.2896565
  88.8049320 105.6598859  88.8873374  89.1289561 104.5266922  87.0818958
  87.2644538 101.9740024  91.7568412  88.1016506 101.1481321  92.2075226
  86.5830730 102.8575465  92.5458812  85.9072419 103.5051677  92.1389991
  86.6801917 103.0250689  93.9751755  87.6915301 103.0245567  94.3796646
  86.0694757 104.3701731  94.2031284  86.0909526 104.6037975  95.2683666
  86.6346963 105.1236570  93.6560767  85.0368582 104.3651773  93.8535471
  86.1345266 101.8617852  94.7190107  86.4268972 101.6323987  95.8541315
  85.3031311 101.0337376  94.1066509  84.8988081 101.2077588  93.1870697
  84.8879228  99.7620165  94.7252529  84.5477373 100.0353899  95.7251282
  83.6842583  99.0671907  94.0565482  82.8091238  99.7105098  94.1458129
  83.8868787  98.9519059  92.9916818  83.3419425  97.6327760  94.6807590
  84.2129827  96.9987625  94.8397495  82.6648337  97.8849326  96.0743621
  82.4141296  96.9301740  96.5365444  83.3530789  98.4305021  96.7188483
  81.7551224  98.4703251  95.9365036  82.4134129  96.9447193  93.6945202
  82.1472773  95.9576914  94.0730511  81.5098002  97.5403267  93.5688463
  82.9157399  96.8404698  92.7335969  86.0596042  98.8038551  94.7945104
  86.2895981  98.0869960  95.8051981  86.8620824  98.7790810  93.7363095
  86.7504610  99.3928248  92.9291068  88.0048795  97.8445309  93.6300985
  87.7077198  96.8520913  93.9677978  88.4670241  97.7355425  92.1246773
  88.5238500  98.7373040  91.6982155  89.8639721  97.0850806  91.8962773
  90.0834223  97.0600219  90.8291725  90.6262394  97.6706774  92.4090989
  89.8607220  96.0685664  92.2894977  87.4242721  96.7207958  91.5184764
  87.6429874  96.5611109  90.4629153  87.4892605  95.7709424  92.0497324
  86.4180216  97.1265323  91.6243572  89.1381620  98.3382549  94.5104975
  89.6763615  97.4983481  95.2236242  89.3945324  99.6358015  94.5561609
  88.9149773 100.2984184  93.9461414  90.3645741 100.2986827  95.4468699
  91.3565531  99.8471101  95.4228328  90.4097926 101.6998675  94.9493989
  91.1097372 102.2782736  95.5517201  90.7369982 101.7067363  93.9091901
  89.4171547 102.1437205  95.0196310  89.9636048 100.1651644  96.9224232
  90.8845414 100.1658912  97.7470015  88.6518026 100.0878798  97.2376119
  87.8996408 100.0890733  96.5496074  88.2025572  99.9953457  98.6284498
  88.7669684 100.7598413  99.1633662  86.7098947 100.3170619  98.8379551
  86.4617015 100.2245020  99.8947795  86.5065402 101.3346330  98.5051535
  86.1031132  99.6180288  98.2607490  88.5031735  98.5635489  99.2064824
  89.1712797  98.3633094 100.2055180  88.0737220  97.4691867  98.4999127
  87.5440739  97.5553715  97.6328994  88.3200699  96.0414602  98.8943033
  87.8697879  95.9731385  99.8844746  87.5189686  94.9295999  98.1566494
  86.4602751  95.1280159  98.3231433  87.9840885  94.9313143  96.6424510
  87.4419600  94.1621888  96.0924667  87.7785074  95.9057876  96.1997421
  89.0547294  94.7286752  96.5898932  87.9172737  93.4773330  98.6556763
  87.3340286  92.7329079  98.1140174  88.9792130  93.3082074  98.4741645
  87.7133687  93.3907167  99.7226114  89.8158788  95.7499827  99.0088053
  90.2849392  95.0890141  99.9650922  90.7145077  96.3167892  98.1267081
  90.4672742  96.9449577  97.3606788  92.1650857  96.0186115  98.2654438
  92.1651707  94.9311261  98.3556296  93.0592582  96.2506942  97.0653495
  94.0785389  96.0900945  97.4182837  92.6959610  95.2912369  95.9456827
  93.3464005  95.4681577  95.0891236  92.8214085  94.2643860  96.2916900
  91.6574032  95.4508338  95.6535464  92.9485197  97.7111975  96.4867260
  93.6128439  97.8145751  95.6288989  91.9217661  97.9008263  96.1750770
  93.2324284  98.4293617  97.2547963  92.7541465  96.6638952  99.5199837
  93.5776836  96.0453993 100.1657479  92.3440553  97.8715729  99.8649906
  91.6914874  98.3949849  99.2796796  92.7183821  98.6036271 101.0360009
  93.8052847  98.6822415 101.0705927  92.3079769 100.0925238 100.9802863
  92.3577914 100.4403056  99.9484756  91.2708178 100.1910665 101.3005677
  93.2011201 100.9882592 101.8626583  92.6525809 101.8944902 102.1185807
  93.4121036 100.4685645 102.7975911  94.4892695 101.3664032 101.2165661
  95.0727481 100.6459954 100.3794871  94.9581718 102.4903987 101.4400472
  92.3545777  97.8081794 102.3391906  93.1670831  97.7186213 103.2696809
  91.0708896  97.2706862 102.2471034  90.5370376  97.2086691 101.3807865
  90.3772199  96.7368201 103.4385703  90.6211963  97.3282489 104.3210545
  88.8548660  96.8547714 103.2586924  88.5757258  97.9079130 103.2001557
  88.5640772  96.3951775 102.3150514  88.1047377  96.2003689 104.3868474
  87.0531724  96.0939882 104.1232899  88.4933824  95.1971645 104.5604538
  88.2432304  97.0388048 105.6563067  89.2599790  96.9603762 106.0397780
  88.0692054  98.0895515 105.4239798  87.3154337  96.6047512 106.6527146
  86.4091155  97.0704601 106.6410674  87.4691274  95.6905065 107.5805578
  88.5445251  94.9775200 107.7225118  89.3334749  95.1137153 107.0909312
  88.6007347  94.2821230 108.4663562  86.4785385  95.5871649 108.3920448
  85.6635111  96.1896896 108.2815623  86.5066823  94.9027983 109.1470086
  90.8703785  95.2928651 103.7331303  90.9684421  94.9101943 104.8770117
  91.1987177  94.5006294 102.7027493  91.2236318  94.7829454 101.7228539
  91.5617960  93.0846387 102.9793890  91.8540816  93.1412380 104.0273712
  90.3881429  92.1891430 102.7133838  90.0859527  92.3396735 101.6760398
  90.7323357  91.1581462 102.7968757  89.1821638  92.3314348 103.5577376
  89.2430777  92.1980492 104.9405390  90.2036489  92.0622475 105.4173774
  88.1038812  92.2355888 105.7163432  88.1484105  91.9745776 106.7627874
  86.8657129  92.6228398 105.1221801  85.7781793  92.7988543 105.8857104
  86.0079157  92.6377870 106.8251850  86.8010229  92.8412496 103.7406529
  85.8696218  93.1390587 103.2831207  87.9884748  92.6693519 102.9271088
  87.9473771  92.7999274 101.8556695  92.7630471  92.4864398 102.3055619
  93.3669010  91.4783866 102.6674433  93.2555406  93.1925533 101.2845062
  92.8613976  94.1053401 101.0574825  94.3639965  92.8479617 100.3507937
  94.9863435  93.7253189 100.1776764  95.0022751  92.0875750 100.8008354
  93.7952202  92.3282386  98.9980751  92.5764896  92.4138382  98.6872802
  94.6765716  91.7086886  98.1503419  96.0533754  91.6328150  98.3677116
  96.2900384  91.1155101  99.2985393  96.5095792  92.6204451  98.4274941
  96.5508613  90.8314831  97.1090421  96.6144781  89.7645532  97.3233655
  97.5473960  91.1555998  96.8062731  95.5425835  91.1070836  96.0275870
  95.4523429  90.2672198  95.3385540  95.8169168  91.9785708  95.4338047
  94.2808035  91.3333058  96.7873242  93.6972685  92.1566113  96.3758100
  93.2641356  90.2028462  96.6330759  93.5377303  89.1192189  97.1821642
  92.2328295  90.3549771  95.7666160  92.2029889  91.0590324  95.0285777
  91.0380599  89.4800704  95.8331152  90.9781135  89.2124447  96.8888917
  89.7404507  90.1921672  95.4498953  89.1393793  89.5957712  96.1376990
  89.6561555  91.6627889  95.7553625  88.6874932  92.0459398  95.4345173
  89.7716509  91.8183316  96.8283328  90.4488018  92.1905881  95.2243438
  89.1477953  90.0224615  94.0711837  88.2309543  90.6056498  93.9941389
  89.8616813  90.3687015  93.3239845  88.9234813  88.9691220  93.8988029
  91.1765304  88.1686216  95.0301141  91.5200795  88.1450590  93.8573767
  91.1179215  87.0108921  95.7275755  90.9796231  86.9925756  96.7384757
  91.2405524  85.6820851  95.1498493  92.0575674  85.6763808  94.4294946
  91.5214899  84.7229304  96.2918749  90.6741829  84.7481827  96.9773545
  91.5727935  83.7122978  95.8853401  92.7732259  84.9773159  97.0811265
  93.8305922  84.4008524  96.7193679  92.7428427  85.6503018  98.1352275
  90.0429975  85.2643396  94.3340283  90.2463122  84.4928506  93.4071822
  88.8568133  85.8150432  94.6854237  88.8285371  86.5604039  95.3819336
  87.4768431  85.4982434  94.1947914  87.5986015  85.0037040  93.2315387
  86.7283314  84.5252794  95.1726899  86.6287140  85.0404819  96.1278919
  85.2865814  84.2087080  94.6650224  84.7948238  83.5324331  95.3633552
  84.7159071  85.1348683  94.5928627  85.3419587  83.7394403  93.6834420
  87.5425547  83.2418940  95.4578779  86.9836978  82.5994490  96.1383720
  87.7218155  82.7098616  94.5236209  88.4964244  83.5099671  95.9116040
  86.6243781  86.7854717  93.9824787  86.5681941  87.6230712  94.8579833
  85.9260481  86.7605954  92.8360306  86.1086246  86.0494903  92.1286126
  84.8482895  87.6815459  92.4108604  84.5848382  88.3628544  93.2203393
  85.2588497  88.7078121  91.3206512  85.7912472  89.5185444  91.8193697
  85.9731245  88.2151463  90.6611727  84.1893052  89.3404435  90.4404034
  83.6104482  88.4791589  90.1078535  83.2651814  90.3463592  91.2096951
  82.5261459  90.7591280  90.5238085  82.7561740  89.8250944  92.0204482
  83.8709360  91.1535202  91.6210179  84.7427153  90.0757661  89.2369168
  83.9214931  90.4988239  88.6592082  85.4008677  90.8773356  89.5715507
  85.3047455  89.3810082  88.6126290  83.6394661  86.7889288  92.0612324
  83.7525826  85.9196873  91.1483048  82.4920968  87.0413142  92.6722597
  82.3545385  87.5827487  93.5257298  81.2673921  86.4577664  92.0210062
  81.4969296  85.8126102  91.1731624  80.5514721  85.6111990  93.0595650
  80.4813973  86.3226547  93.8831391  79.1425305  85.1965780  92.7210006
  78.7333927  84.5972217  93.5339393  78.5256034  86.0845004  92.5793820
  79.1470146  84.6072914  91.8040371  81.3575086  84.3592135  93.5459221
  80.7725952  83.8144977  94.2854760  81.5665270  83.7079980  92.6962753
  82.2970059  84.6833204  93.9937621  80.3803263  87.6754744  91.4777165
  79.9808748  88.5618207  92.2473903  80.0737199  87.7093285  90.1528606
  80.4607489  87.0112704  89.5174076  79.2462579  88.6213478  89.4643924
  79.2760853  89.6170559  89.9056981  79.7510066  88.6890033  88.0036013
  79.7646231  87.6874371  87.5773059  79.0556422  89.2798038  87.4070989
  81.1199987  89.2883241  87.9098995  81.2961544  90.4256019  88.2622835
  82.1097953  88.5873722  87.4354335  83.0386109  89.0013874  87.3616151
  81.9558975  87.6242649  87.1390337  77.8123200  88.1040523  89.5240517
  77.2977270  87.4589092  88.6872014  77.1091148  88.3225498  90.6361517
  77.5311317  88.7911447  91.4371352  75.7048913  87.9593657  90.8990638
  75.4394666  87.0149421  90.4247604  75.5834220  87.8366719  92.4280365
  76.0155238  86.8877134  92.7467320  76.1678382  88.6269645  92.8987321
  74.1320690  87.9205724  92.9216936  73.2582533  87.0513366  92.7408116
  73.7755036  89.0131998  93.5572111  72.8145043  89.1243808  93.8806474
  74.4596707  89.7510165  93.7268485  74.6926021  88.9751267  90.2604511
  73.6518137  88.4761066  89.8293881  74.9475763  90.2647753  90.2725635
  75.8595074  90.6439173  90.5286008  73.9325932  91.3335361  89.9129933
  73.0772441  91.2814757  90.5859798  74.5766325  92.7363208  90.1054651
  73.8512256  93.5080789  89.8478119  74.8807383  92.8565526  91.1450699
  75.4484176  92.8275495  89.4582216  73.3651650  91.1064938  88.5768623
  74.0846348  90.8077247  87.6542431  72.0545596  91.3275887  88.4447544
  71.4479813  91.5557760  89.2327381  71.3559802  91.2711197  87.1760409
  71.9119325  91.8316729  86.4255589  71.3055770  90.2384286  86.8302856
  70.0174208  91.8113505  87.2967566  69.6456333  92.1513804  88.4843958
  69.2396380  91.8182358  86.2323053  69.5804480  91.4486149  85.3452219
  67.8546740  92.3105299  86.1054697  67.3130771  91.9140055  86.9632944
  67.9370964  93.8087682  86.0314589  68.6423688  94.1534125  86.7880170
  68.3524038  94.0839031  85.0615380  66.6332377  94.5484403  86.2217810
  65.9764521  94.3034691  85.3871057  66.1542630  94.1713988  87.1250794
  66.7252904  96.0373197  86.3236357  65.8113695  96.4132196  86.7846094
  67.5476301  96.2909569  86.9921883  66.9259613  96.7285022  85.0432545
  67.8703614  97.0664051  84.8581840  66.0378155  96.9613941  84.1147480
  64.8243594  96.3862046  83.9962136  64.5208356  95.6901835  84.6786049
  64.2093491  96.6460073  83.2249037  66.2622186  97.9053054  83.2373891
  67.1222084  98.4498829  83.2845480  65.5753069  98.0953909  82.5070024
  67.0820168  91.8422005  84.9014127  67.5912260  91.9437147  83.7890864
  65.7322850  91.5655365  84.9755553  64.9533721  91.4801158  86.1830336
  64.4531416  92.4216085  86.4101657  65.5710240  91.2307413  87.0456357
  63.9823772  90.4023762  85.8726009  63.0706916  90.5153737  86.4595403
  64.3961647  89.4220291  86.1125352  63.6957726  90.5225220  84.4022813
  62.8188984  91.1439139  84.2245382  63.4897636  89.5458853  83.9634899
  64.9839306  91.1663965  83.7660025  65.5704564  90.5265645  83.1059779
  64.5555614  92.3870055  82.8785109  64.4910876  93.5140731  83.3403580
  64.1505889  92.1265347  81.6339478  64.3130347  91.2203967  81.1937487
  63.4684602  93.0267843  80.7842043  62.6281555  93.4720507  81.3151420
  64.1335327  93.8419333  80.5008570  62.9681534  92.3125847  79.5348917
  63.7621637  91.5280354  79.0498330  61.7933019  92.6215521  79.0561611
  61.2106100  93.3615428  79.4474487  61.1827934  91.9397016  77.9029220
  61.8943012  91.9337538  77.0768547  60.9923865  90.8994725  78.1663582
  59.8383369  92.5987730  77.4157471  59.4273057  93.6935841  77.8124284
  59.0873756  91.8598376  76.6134943  59.3562851  90.9026107  76.3873826
  57.8423950  92.2323045  75.9551983  56.9991343  91.9682434  76.5935361
  57.8109374  93.3124245  75.8169656  57.6997540  91.5525912  74.6277141
  58.6080255  90.8644299  74.1961321  56.7369792  91.9955719  73.7592927
  55.9178323  92.5064577  74.0890502  56.7258325  91.8150125  72.2672859
  56.7604455  90.7589872  72.0008008  55.4256623  92.3873981  71.7099734
  55.4069010  92.2617480  70.6281167  54.5780099  91.8624386  72.1514083
  55.3609744  93.4470089  71.9533794  57.9720544  92.4647859  71.6624804
  58.0909155  93.6769005  71.6905208  58.8949377  91.6959061  71.0740959
  58.7933556  90.6942387  70.9158887  60.1603619  92.2677298  70.6020087
  60.6589830  92.7530820  71.4410445  61.0608226  91.1209333  70.0979162
  60.5495093  90.7148875  69.2244361  62.4878601  91.5327249  69.7253874
  63.0405654  90.6583228  69.3827553  62.4565894  92.2764827  68.9284367
  62.9838395  91.9576729  70.5972616  61.2818012  90.2418493  71.2106228
  61.8511087  89.4945078  70.9303524  60.0007777  93.4181742  69.6318336
  60.7401817  94.3988361  69.7244508  59.0105023  93.3417224  68.6994460
  58.3146469  92.5954597  68.7095057  58.8091992  94.2890170  67.5833953
  59.6896455  94.4573536  66.9633614  57.7616805  93.6640191  66.7338466
  57.5522863  94.3082176  65.8798786  58.1093647  92.6942052  66.3795550
  56.8505572  93.5304644  67.3176707  58.5148934  95.7219626  68.1292956
  58.8904118  96.7381460  67.5177767  57.9981899  95.7901209  69.3612424
  57.8446197  94.9378462  69.9004705  57.5851216  96.9748464  70.1239541
  57.3890627  97.8298202  69.4758718  56.2375675  96.5384216  70.8704677
  56.4815973  95.8257008  71.6576071  55.8011354  97.4125391  71.3561329
  55.2017087  95.9170505  69.9398209  55.5811917  94.9526759  69.6024779
  54.2986818  95.7187966  70.5185987  54.8060422  96.7444584  68.6937663
  54.8868232  97.9672495  68.6201361  54.2965342  96.1139539  67.7820236
  58.7044616  97.5717672  71.0264215  58.4514696  98.5739766  71.6767079
  59.9202512  96.9709703  71.1309375  60.3441507  96.4046867  70.3967623
  60.7186676  97.1012313  72.3304967  60.1898723  97.3833296  73.2401044
  61.3449083  95.6245661  72.5055236  60.5298121  94.9016942  72.4872903
  61.9773572  95.4147525  71.6425724  62.1607742  95.3959945  73.7634325
  61.8557600  96.1914008  74.4434038  61.8503016  94.0846927  74.3308700
  62.4411979  93.9290571  75.2334114  60.7900250  94.0376156  74.5788848
  62.0876240  93.3084115  73.6032536  63.6519582  95.5838572  73.6291683
  64.1308647  95.3937052  74.5888754  64.0405038  94.8872230  72.8851534
  63.8622145  96.6060277  73.3142259  61.7228460  98.2305995  72.1297354
  62.6128520  98.2160169  71.2630131  61.7078087  99.2334941  73.0541224
  61.0305082  99.2440243  73.8154838  62.6254121 100.4113442  73.1005357
  62.5121949 100.9279744  72.1481282  62.2260365 101.2746690  74.2772524
  62.8830277 102.1423902  74.3318102  61.1959005 101.6073198  74.1507285
  62.3100217 100.6967811  75.1974889  64.1553128 100.0688719  73.1903337
  64.5661917  99.2597484  74.0038340  64.9899121 100.9068097  72.5322834
  64.6794282 101.5855784  71.8368233  66.4554102 100.9064756  72.7725899
  66.8534998  99.9455720  72.4447728  67.0383132 102.0617091  72.0280271
  66.5847850 102.9771543  72.4074203  68.1024788 102.1144220  72.2575551
  66.8701112 102.0383789  70.4533549  65.9912413 101.3173269  69.9190920
  67.6524867 102.8036314  69.8618593  66.7942584 101.0922201  74.2359989
  67.6020205 100.3061881  74.7130715  66.1657613 101.9955916  74.9888423
  65.4756123 102.6444809  74.6103044  66.3837996 102.1576124  76.3893931
  67.4590062 102.3157483  76.4628889  65.5289129 103.3234988  76.9146652
  64.4962948 103.1732884  76.5994167  65.5357824 103.3023982  78.0055124
  66.0079686 104.7472751  76.4300360  65.3878954 105.5008804  76.9125776
  67.0289727 104.9020312  76.7795401  65.9737501 104.9866539  74.9246630
  65.0343095 104.4067856  74.2885702  66.9297232 105.5635235  74.3289491
  66.0201564 100.9381510  77.2876663  66.7917003 100.7006731  78.2723862
  65.0425995 100.1160337  76.9027876  64.3900372 100.2934009  76.1387057
  64.8643214  98.8686540  77.5967659  64.9307421  98.9759450  78.6793517
  63.4433115  98.3774841  77.2346086  62.7187067  99.1169410  77.5760723
  63.3570225  98.3231380  76.1491789  63.0732362  97.0033232  77.8330340
  63.7784613  96.2800962  77.4224182  63.2808449  96.7753919  79.3089148
  62.9726835  95.7630680  79.5674334  64.3364500  96.9065343  79.5519897
  62.6871086  97.4917395  79.8748364  61.5548056  96.7718046  77.4296647
  61.2162706  95.8120209  77.8201150  60.9413257  97.5704191  77.8478659
  61.4619217  96.7739579  76.3436680  66.0171240  97.8675791  77.2708133
  66.5422395  97.2134589  78.1834548  66.4205640  97.7362697  76.0370455
  66.0059957  98.2572683  75.2648780  67.4864738  96.8509460  75.6210247
  67.3135327  95.8301384  75.9587424  67.5427666  96.8599564  74.1004831
  66.5422697  96.6698319  73.7129982  67.8307439  97.8569945  73.7669715
  68.4812708  95.8685468  73.5053544  69.8388567  96.0954818  73.3580932
  70.3801325  96.9880575  73.6338142  70.3378725  95.0068978  72.8160505
  71.3299624  94.9234211  72.5953169  69.4653752  94.0052778  72.5675619
  69.4600406  92.7117671  72.0430052  70.4002888  92.2509118  71.7803329
  68.3103521  92.0120980  71.8511528  68.3624801  91.0731000  71.3209581
  67.0680346  92.4502492  72.3066973  66.1799810  91.8375311  72.2616056
  67.0658596  93.7819843  72.8403920  66.1223080  94.2075722  73.1510257
  68.2293144  94.5635428  72.9791914  68.7723719  97.3325627  76.2218063
  69.3765153  96.5098282  76.9725564  69.2048629  98.5713693  75.9530542
  68.6808948  99.2619897  75.4154866  70.5535567  99.0414764  76.4508055
  71.3241488  98.4175868  75.9968280  70.7973888 100.4482221  76.0209562
  69.9312890 101.0423655  76.3113108  71.6479585 100.8286144  76.5861880
  71.0787555 100.7148740  74.4691161  70.5421132  99.9511155  73.9068804
  70.5898282 102.1363057  74.1455252  70.7678451 102.3517101  73.0912568
  69.5234021 102.2105070  74.3560070  71.1326256 102.8555959  74.7588656
  72.5138755 100.5636099  74.0549111  72.6077864 100.7624899  72.9883909
  73.1296258 101.2714808  74.6112737  72.8490071  99.5483617  74.2645771
  70.7050882  98.8521017  77.9588693  71.7514312  98.3619408  78.3321034
  69.8424957  99.2640973  78.8552468  68.9190670  99.6423775  78.6410844
  70.1713256  99.1999074  80.2814875  71.1496500  99.6175431  80.5216768
  69.0553880  99.9714881  80.9541379  69.0269994 100.9989457  80.5908047
  68.0883184  99.5246017  80.7229889  69.3083243  99.9412596  82.4250191
  70.1758872 100.7687484  82.8467415  68.6276543  99.2592300  83.2410295
  70.1965008  97.7615070  80.7279809  71.0513724  97.5057819  81.5777951
  69.2891926  96.9023550  80.3541725  68.4503704  97.2076861  79.8621356
  69.2991152  95.4338798  80.5561973  69.1383743  95.2692800  81.6219296
  68.1920067  94.7625037  79.8418304  68.3723724  95.0635382  78.8097197
  68.1874220  93.2484782  79.8218356  67.3208932  92.8949371  79.2642403
  69.0983277  92.8884816  79.3439505  68.1403767  92.8719595  80.8432769
  66.8502201  95.2311525  80.3557339  66.0538642  94.7216626  79.8125855
  66.7666837  95.0031071  81.4182860  66.7586570  96.3068871  80.2080098
  70.6479700  94.8124169  80.2036317  71.2444697  94.0152083  80.9871995
  71.2048271  95.2424209  79.0829321  70.7343938  95.8836954  78.4447115
  72.5756545  94.8466842  78.6218911  72.6214446  93.7658751  78.7646075
  72.7788000  95.2566327  77.1547714  72.5953676  96.3292492  77.0841208
  74.1831502  95.1551051  76.5836158  74.1763177  95.4760330  75.5418555
  74.8552444  95.7944570  77.1560880  74.5266362  94.1224788  76.6434678
  71.8011547  94.3857792  76.3589977  71.8865134  94.6197965  75.2988983
  72.0391030  93.3336623  76.5190340  70.7818633  94.5827703  76.6941672
  73.7215517  95.5011037  79.4282303  74.7048111  94.8717948  79.6819768
  73.5417596  96.7578862  79.8042536  72.7458892  97.3040317  79.4755524
  74.4123051  97.5294436  80.7060976  75.3922216  97.5567292  80.2283884
  73.8974462  98.9376302  80.8951529  73.5714008  99.3348874  79.9340706
  73.0223534  98.9178607  81.5445494  74.9568901  99.8739232  81.5001711
  74.4480998 100.5960939  82.1380252  75.6057138  99.2809602  82.1438571
  75.8529539 100.6587995  80.5012152  76.0421639 100.2021715  79.3600665
  76.4280017 101.6766858  80.9237617  74.5540250  96.8663271  82.0881834
  75.6413843  96.8209140  82.6580470  73.5260525  96.1882147  82.5545760
  72.6844961  96.1061344  81.9840792  73.3386225  95.4743167  83.8266093
  74.0051868  96.0289504  84.4871510  71.8982434  95.5030732  84.3485280
  71.4516816  94.7877603  83.6576706  71.8095448  95.1446711  85.8607460
  70.7695626  95.1788929  86.1819499  72.2067438  94.1420428  86.0204782
  72.3925228  95.8610902  86.4402150  71.1813744  96.7492162  84.2957386
  71.1152311  97.0495765  83.3652491  73.7320762  94.0042290  83.7879636
  74.7161480  93.6780542  84.4430008  73.0222882  93.1502795  83.0284485
  72.2047809  93.4056085  82.4735270  73.4012075  91.7633833  82.9582762
  73.5532295  91.4495430  83.9911041  72.2862947  90.9915666  82.2520812
  72.1379507  91.4255661  81.2627645  72.6167377  89.9633093  82.1018266
  70.9475680  90.9695568  82.9774220  70.7756944  90.3183025  84.0144260
  70.0353254  91.7461171  82.4860631  69.1349048  91.8366304  82.9554757
  70.2175440  92.2670961  81.6276965  74.7160127  91.4737271  82.2414278
  75.3205316  90.4949270  82.6710279  75.1121076  92.1923370  81.2199814
  74.6263519  93.0290589  80.8951864  76.3206640  91.8521176  80.4324256
  76.6427608  90.8777870  80.8004482  75.9902018  91.7651201  78.8911469
  75.4136183  90.8588978  78.7103581  75.3525228  92.6080598  78.6249493
  77.2042969  91.7620564  77.9635184  77.9409146  92.5123340  78.2497648
  77.8071880  90.3822324  78.0106133  78.6788317  90.3429383  77.3571424
  78.1089429  90.1513517  79.0323159  77.0716404  89.6504624  77.6760624
  76.6651390  92.0223395  76.5059796  77.4992614  92.0283887  75.8054540
  75.9652241  91.2329464  76.2302154  76.1559093  92.9851361  76.4738740
  77.4701580  92.8313671  80.6408840  78.5343931  92.4379555  81.0710433
  77.3787935  94.1488542  80.2419715  76.5184243  94.5897801  79.9177135
  78.5574094  95.0371545  80.2588309  79.3692915  94.5293725  79.7373246
  78.1233025  96.3638310  79.5699111  77.2364939  96.7051927  80.1046211
  79.2175276  97.4116788  79.6377294  78.8791747  98.3240889  79.1475568
  79.4516975  97.6264092  80.6814560  80.1106276  97.0386300  79.1351340
  77.8321602  96.1562464  78.1866155  77.5601336  97.0045516  77.7787860
  79.1205109  95.3361704  81.6602235  80.3201891  95.5529732  81.7650406
  78.2978826  95.2704200  82.7189637  77.2894120  95.2184442  82.5746914
  78.6147974  95.2580086  84.1417377  79.1697236  96.1689042  84.3663799
  77.6751813  95.3128723  84.6928253  79.4078447  94.0827516  84.6894382
  80.2832897  94.3207730  85.4311686  79.1689715  92.8472637  84.2643956
  78.3189883  92.6042048  83.7545279  80.0650718  91.6930380  84.4604830
  80.1144649  91.5273710  85.5365888  79.5548215  90.3234939  83.9359998
  79.5133112  90.4022673  82.8503347  80.5019744  89.1104792  84.2727694
  80.0732321  88.1912692  83.8718732  81.4819318  89.2792501  83.8260426
  80.6070262  89.0207054  85.3539090  78.1870116  90.0460726  84.5611602
  77.8113282  89.0870896  84.2042282  78.2824024  90.0176719  85.6480452
  77.4903833  90.8363163  84.2799257  81.4257602  92.0398473  83.8906090
  82.4208926  91.9799868  84.6473482  81.5472765  92.3824761  82.5942339
  80.7386466  92.4095735  81.9731796  82.7789055  92.7488256  81.9099928
  83.4424861  91.8882302  81.9956679  82.5193273  92.9948505  80.3724048
  82.5396133  92.0370227  79.8530047  81.5174053  93.4063104  80.2434121
  83.5538918  93.9567031  79.7044035  84.8332162  93.4998864  79.4417219
  85.0615288  92.4532189  79.5760783  85.8719423  94.4067434  78.9877093
  86.8686306  94.0380418  78.7963126  85.5776070  95.7357654  78.8044765
  86.3580161  96.4415897  78.5609614  84.2366040  96.1632543  78.9397625
  83.9747526  97.1815030  78.6952539  83.2498705  95.2891896  79.3829384
  82.2336916  95.6410470  79.4806047  83.5797579  93.8807086  82.5892941
  84.7008504  93.6111851  82.8406854  82.9870055  95.0690191  82.9067904
  82.0134731  95.2709710  82.6784880  83.6640788  96.1949013  83.6094952
  84.5513011  96.5100941  83.0610737  82.6570622  97.3455244  83.6672691
  81.7246900  96.9523169  84.0710214  83.0302880  98.0795810  84.3804315
  82.3309532  98.0806227  82.3680103  83.2398512  98.5413495  81.9812026
  81.9983157  97.3570094  81.6237268  81.2713273  99.1434644  82.5269361
  80.3000490  98.6689828  82.6743393  81.4767903  99.7302107  83.4225274
  81.2088608 100.0388368  81.3558719  82.0784469 100.2045668  80.8493293
  80.1015476 100.6571980  80.8968163  78.8806960 100.4370006  81.4336893
  78.7747509  99.7847155  82.2113897  78.0652849 100.9223333  81.0608638
  80.2004239 101.5744899  79.9451378  81.1149883 101.8120397  79.5605576
  79.3636598 102.0423751  79.5988572  84.2233825  95.8095537  84.9419300
  85.3274365  96.1027368  85.3220071  83.4633513  95.0740392  85.8064703
  82.5157940  94.7687531  85.5817711  83.9206760  94.6277777  87.1758482
  84.4179514  95.4432908  87.6988066  82.6638063  94.2512555  88.0112496
  82.2031247  93.4348969  87.4545988  83.0234570  93.8047576  89.3926163
  82.1160001  93.5504956  89.9410384  83.6679592  92.9275047  89.3348741
  83.5479318  94.6072129  89.9100356  81.6523768  95.3981476  88.1400982
  80.8011207  95.0676380  88.7333397  82.1273637  96.2483726  88.6281237
  81.3101219  95.6943725  87.1483934  85.0516124  93.5397251  87.1109449
  86.1097030  93.7289347  87.7073895  84.8622746  92.4056061  86.4365279
  83.9603415  92.1341009  86.0455299  85.9506967  91.4145793  86.1816470
  86.3248486  91.1127485  87.1608556  85.3621094  90.2310672  85.3455817
  85.1469341  90.6227022  84.3512846  86.3734090  89.0859874  85.1378046
  85.9089044  88.2921733  84.5511184  87.2474787  89.4640523  84.6087506
  86.6776138  88.6894040  86.1061347  84.1718449  89.7800328  85.8897106
  83.4260834  90.2979324  85.5216104  87.1268408  91.9830659  85.3608077
  88.2400147  91.5549156  85.6508234  86.9218420  92.9499579  84.4627646
  85.9966521  93.1895471  84.1069028  88.0293222  93.7936497  83.8778436
  88.7361238  93.1571601  83.3441541  87.3847375  94.7983416  82.9281538
  86.8310152  94.2743720  82.1482496  86.6660145  95.4151001  83.4685936
  88.5180340  95.7231652  82.2720629  89.0974249  96.1831504  83.0724883
  89.2014080  95.0858053  81.7089729  88.0104297  96.8181026  81.3531320
  87.8269132  96.3954300  80.3646526  87.0537738  97.1802874  81.7275804
  88.9495740  97.9749941  81.2192961  89.0424948  98.5007978  82.1695341
  89.9464381  97.6269981  80.9479979  88.4312232  98.8584720  80.2043059
  89.0699953  99.6729926  80.0937008  88.3626681  98.3474229  79.3015612
  87.4880370  99.1941286  80.4841139  88.8434554  94.5193910  84.9833062
  90.0562179  94.3009922  84.9736097  88.1841235  95.2843763  85.8183535
  87.1652013  95.3250536  85.8183038  88.7896425  96.1738907  86.8512934
  89.6399852  96.7122329  86.4352093  87.8168381  97.2969098  87.2419705
  87.3960121  97.7370864  86.3373203  86.9863997  96.8735285  87.8061349
  88.4916463  98.4117315  88.0858190  87.7109743  98.8880759  88.6778066
  89.1699633  97.9237688  88.7858529  89.2507375  99.4848727  87.4151250
  89.0995862  99.8152512  86.2741086  90.2133438 100.0548078  88.0300593
  90.4028893  99.8249367  89.0042429  90.7928174 100.7401383  87.5454012
  89.4463426  95.3731357  87.9816153  90.5269007  95.7159739  88.4294884
  88.8173136  94.2590450  88.3924017  87.8338746  94.0963132  88.1762926
  89.3851059  93.1738232  89.1561133  89.6158444  93.6125884  90.1265894
  88.4139082  92.0265534  89.5386377  87.8418895  91.7266552  88.6609671
  89.0943012  90.7029725  90.0382546  88.3261887  89.9682928  90.2792878
  89.7417130  90.3092243  89.2548784  89.6872397  90.9124123  90.9285994
  87.6181267  92.6258881  90.7206135  86.8922618  91.8954064  91.0790457
  88.3033554  92.8825866  91.5288415  87.0958817  93.5239199  90.3898491
  90.6763835  92.6884673  88.5455056  91.7030719  92.6899478  89.2627668
  90.6788929  92.2100480  87.3233691  89.8485863  92.0602291  86.7504369
  91.9836958  91.8402281  86.6819311  92.3981719  91.1150992  87.3824271
  91.8700802  91.0583558  85.2709420  91.3866238  91.7234201  84.5551171
  92.8799783  90.8741817  84.9042053  91.0979508  89.6971762  85.2643733
  90.1184323  89.8716289  85.7129365  90.8241420  89.1660891  83.8669445
  90.2857771  88.2200706  83.9356844  90.2209404  89.8869364  83.3158718
  91.7690742  89.0088889  83.3458061  91.8816685  88.6840713  86.0749077
  91.3506255  87.7312942  86.0763816  92.8677392  88.5493124  85.6324650
  91.9877671  89.0411031  87.0984834  92.9753570  93.0382260  86.5765600
  94.1755659  92.8700138  86.6802773  92.5293351  94.2178292  86.2068916
  91.5418151  94.4462357  86.0860252  93.4582851  95.3322104  85.9309433
  94.3601618  95.0482236  85.3896707  92.5797195  96.3196274  85.0748458
  92.3404357  95.8396857  84.1253569  91.6359002  96.4863881  85.5938959
  93.2360866  97.6925708  84.7852900  92.4641245  98.4259569  84.5541356
  93.7541699  98.0457858  85.6771840  94.1981318  97.6004224  83.6478171
  94.7777839  96.6781301  83.6941033  93.6794658  97.6025163  82.6899516
  95.1145713  98.8502292  83.7951009  94.6593653  99.6987395  83.2843576
  95.1982549  99.1200215  84.8483720  96.4959429  98.5962997  83.2255771
  97.0799550  99.4494184  83.3405569  96.9388763  97.8025839  83.7306683
  96.4175246  98.3636564  82.2149349  94.0435680  95.9199128  87.2306398
  95.2136027  96.3497156  87.2082512  93.3112012  96.0203569  88.3680772
  92.3746600  95.6275897  88.4656198  93.7966051  96.7107666  89.5824192
  94.8765936  96.5663918  89.6220129  93.3536073  98.1418365  89.4275190
  93.6787750  98.7190998  90.2927317  93.7952593  98.5634989  88.5228106
  92.2674656  98.1802471  89.3520546  93.3756729  96.1525882  90.9496847
  93.7398667  96.6317986  92.0136374  92.5519540  95.0780962  90.9500241
  92.1640033  94.7133299  90.0813050  92.1131101  94.3191934  92.0903317
  92.0087939  94.9944133  92.9395085  91.1226235  93.9154732  91.8791156
  93.0765292  93.1168972  92.5087869  92.6252128  92.1288480  93.1546005
  94.3023353  93.1663472  92.0145845  94.5509012  93.8101942  91.2627706
  95.4454839  92.3456439  92.4479796  96.3529962  92.7988862  92.0510692
  95.5080803  92.4068271  93.5343654  95.4498028  90.8718836  92.0615745
  96.4751630  90.3191847  92.2919881  94.4566037  90.3410910  91.4242137
  93.6866022  90.9215123  91.0919112  94.2376822  88.8761735  91.0622742
  94.4148985  88.1547715  91.8602582  92.7508749  88.6953494  90.7076803
  92.1289239  88.9372062  91.5692087  92.4704652  89.3821864  89.9090725
  92.4945277  87.2263249  90.2624554  93.2590305  86.9526024  89.5340569
  92.6335162  86.5779144  91.1276173  90.8904336  86.8704163  89.5504230
  89.8374702  87.1616124  90.9765566  88.7975968  86.9835371  90.7027437
  90.1219653  86.4853721  91.7817992  89.9541847  88.1928886  91.3095132
  95.2454805  88.5771800  89.9700094  95.7877334  87.4853559  89.9284645
  95.3306219  89.3988906  88.8918691  94.7576003  90.2368118  88.7880021
  96.2208077  89.1817630  87.8014114  96.2351069  88.0995582  87.6810358
  95.6699994  89.8653489  86.4765071  94.5871931  89.7488210  86.4223249
  95.8757666  90.9356225  86.4991205  96.3576152  89.2047049  85.1841394
  97.4251775  89.0570064  85.3474729  95.7310221  87.8678817  84.8853723
  96.2059294  87.4308795  84.0064541  95.8659341  87.2039047  85.7388694
  94.6661042  87.9995051  84.6943875  96.0850805  90.1207455  84.0503337
  96.5312351  89.7189179  83.1413817  95.0082063  90.2195781  83.9126013
  96.5149920  91.1000856  84.2635893  97.6898852  89.5264176  88.0418158
  98.6456107  88.9049258  87.5887797  97.8476933  90.5476031  88.9265681
  97.0635296  91.1174063  89.2458888  99.1340197  90.9561150  89.5252270
  99.8698292  91.0655887  88.7290984  99.0385537  92.3460507  90.1956860
  98.3836884  92.9969927  89.6183621  98.5997743  92.2534021  91.1888400
 100.4307671  92.9562651  90.2930525 100.3964040  93.8317384  90.9427045
 101.1075723  92.2393796  90.7602215 100.9690943  93.3469488  88.9724015
 102.1713150  93.7606868  89.1230014 100.2400092  93.4665742  87.9654325
  99.6459636  89.8769464  90.4588043 100.8003935  89.6901185  90.4816282
  98.7999030  89.1495440  91.2451962  97.8098718  89.3753418  91.3380374
  99.1935723  87.9895927  92.0303475 100.1152051  88.1271182  92.5947131
  98.2664592  87.7137140  93.2000967  98.2493473  88.5757304  93.8672503
  97.2483895  87.5717985  92.8367178  98.7001154  86.5188403  93.9414934
  98.8131127  85.6747493  93.2609736  99.6751673  86.6939655  94.3966360
  97.6486028  86.1828584  95.0417776  97.9552583  85.2647305  95.5425136
  97.6679469  86.9758887  95.7898811  96.2759861  86.0190482  94.5817084
  96.1214922  85.2426143  93.9376439  95.2163757  86.7208611  94.8711033
  94.2497896  86.7050070  94.0683488  94.3066441  86.1516243  93.2134195
  93.4085864  87.2442656  94.2720211  95.1755879  87.4048175  95.9612653
  95.9727345  87.3974905  96.5977553  94.3459964  87.9527407  96.1878088
  99.4462128  86.8671835  90.9904704 100.4446978  86.1950257  91.0901580
  98.5258251  86.7156163  90.0459426  97.6662262  87.2638838  90.0138407
  98.6429854  85.7627705  88.9702975  98.4388688  86.2568289  88.0217403
  99.6671844  85.3911079  88.9222338  97.7130727  84.6282120  89.1480879
  97.7054507  83.7247659  88.2699348  96.9394338  84.6525848  90.2188638
  96.8993274  85.4711215  90.8279419  96.0714416  83.5893000  90.6798237
  95.8936087  82.9600968  89.8071451  96.7548556  82.7936911  91.7899988
  96.0903244  81.9449472  91.9504760  98.1876843  82.3186597  91.4294824
  98.6063865  81.7612364  92.2664739  98.1460023  81.6759325  90.5497317
  98.8158065  83.1839849  91.2177662  96.9527536  83.6138458  92.9595341
  97.3897572  83.0856754  93.6591053  94.6973961  84.0584129  91.1566307
  94.6998273  85.1818161  91.7379236  93.6209174  83.2047557  90.9452851
  93.6944528  82.2853556  90.5104771  92.2347070  83.5924630  91.3565778
  92.1627432  83.5816338  92.4442937  92.0339696  84.6141692  91.0350034
  91.1694271  82.6514581  90.7661451  91.3317535  81.8182202  89.8843324
  89.8808477  82.8265724  91.1540629  89.6407362  83.4553016  91.9201060
  88.7086243  82.1971182  90.5878229  89.0653299  81.7454971  89.6623039
  88.1186700  81.0677700  91.5069974  87.7137816  81.5321277  92.4067252
  87.2815095  80.6021220  90.9852703  89.1312321  79.9281085  91.9443700
  90.1120552  80.3271583  92.2047166  88.7737477  79.3706055  92.8102824
  89.1754755  79.0747471  90.6953496  88.1985418  78.6318223  90.5010246
  89.4279105  79.6829366  89.8268843  90.1834331  78.0269764  90.9001714
  89.7926419  77.1038203  91.0861474  91.5102472  78.0610902  90.8881030
  92.1526915  79.0965262  90.3848748  91.6299770  79.8825544  89.9993657
  93.1727087  79.1109796  90.3807532  92.1071635  77.0711477  91.4422183
  91.5630273  76.3160672  91.8600690  93.1266925  77.0377617  91.4668742
  87.5963074  83.1960041  90.2529843  87.3271687  83.9784250  91.1617553
  86.9452291  83.0325624  89.1409439  87.1332776  82.2709686  88.4887885
  85.8432729  83.9474795  88.6958469  85.5102040  84.4852689  89.5835860
  86.3749538  85.0548506  87.6789985  86.7413762  84.3632443  86.9208314
  85.3329080  85.9074407  87.0671589  85.7997693  86.6253074  86.3936917
  84.6345703  85.2850911  86.5082587  84.7945648  86.4409370  87.8512203
  87.6532426  85.8664514  88.0189361  87.3665444  86.7629512  88.5700290
  88.2829427  85.2726355  88.6801308  88.4807427  86.2836448  86.7735998
  89.3576842  86.8466834  87.0910194  88.7988856  85.3930742  86.2324103
  87.8679331  86.9051769  86.1204381  84.5909274  83.2267692  88.2327514
  84.6146270  82.3472972  87.3756981  83.4193664  83.5579239  88.8754516
  83.3866143  84.3103653  89.5641621  82.1484828  82.9423117  88.6949649
  82.2705267  82.3036699  87.8206132  81.7148729  81.9619099  89.8545294
  81.2702391  82.5871033  90.6294687  80.7255998  80.9052160  89.2471253
  80.4093597  80.2125861  90.0273368  79.8535857  81.4154078  88.8387030
  81.2273743  80.3522723  88.4531879  82.8097739  81.2312202  90.4923424
  82.4085036  80.5853228  91.2745397  83.3242806  80.6228792  89.7479936
  83.5126640  81.9388172  90.9320320  81.0643422  83.9685420  88.3973738
  80.5821606  84.7268890  89.3041056  80.5241220  83.9085656  87.2017906
  80.8267828  83.2544410  86.4792407  79.4394159  84.7770042  86.7958877
  79.4217008  85.7228021  87.3353295  79.6272948  85.0590386  85.3139721
  79.4503164  84.1559527  84.7307906  78.9076773  85.8033590  84.9744919
  81.0807379  85.5708324  85.0929830  81.4559603  86.4979836  85.7895185
  81.9291993  85.0110629  84.2672395  82.8886846  85.3517257  84.2134656
  81.6304831  84.2345909  83.6778279  78.1114801  84.0309863  87.0817233
  77.9871883  82.8820810  86.6041397  77.0840328  84.6382104  87.6668216
  77.0764230  85.6187138  87.9491265  75.8457167  83.9018662  87.9518069
  76.0530963  82.8435695  88.1055688  75.1570671  84.4039381  89.2469715
  75.0333625  85.4778283  89.1129413  73.7580934  83.7086936  89.4008045
  73.2741332  84.0612361  90.3110689  73.1341660  83.9520944  88.5415090
  73.8929579  82.6284170  89.4564723  75.9849139  84.3293349  90.5332918
  76.7946281  85.0556886  90.4602020  75.3516096  84.6391260  91.3650539
  76.5948162  82.9652120  90.8782077  77.1553978  83.0436383  91.8094728
  75.7985105  82.2301646  90.9943049  77.2626549  82.6520855  90.0778345
  74.9423567  84.1588398  86.7533548  74.3529930  85.2314276  86.4877767
  74.8993736  83.2566336  85.7504538  75.3519794  82.3471467  85.8379382
  74.2324302  83.4162159  84.4361220  74.3677755  84.4613827  84.1587631
  74.9004245  82.5166587  83.3535341  74.3894012  82.6543433  82.3998842
  75.9495851  82.7936358  83.2475349  74.8293074  81.4719780  83.6553776
  72.6685645  83.1674048  84.4853470  71.9458133  83.7641462  85.2720003
  72.0164442  82.5243838  83.4666320  72.5053325  82.1745111  82.6416118
  70.5663325  82.2584685  83.4301747  70.2109314  82.1219194  84.4511465
  69.7982788  83.4416659  82.7516106  70.0570294  84.3698241  83.2594684
  70.1357689  83.5376375  81.7192081  68.3875204  83.2846162  82.7633258
  67.9662961  84.1401697  82.9930044  70.3268857  80.9791553  82.5178128
  71.2827875  80.6011981  81.7762409  69.0920922  80.4334121  82.4987753
  68.4113972  80.5875204  83.2433194  68.5985597  79.5889327  81.4515574
  69.2402797  78.7095904  81.4119782  67.0996946  79.1613470  81.7312137
  66.7123860  78.7680079  80.7909252  66.9678681  78.0243837  82.7040530
  65.9130418  77.7871294  82.8447509  67.4868289  77.1486230  82.3151882
  67.4048814  78.3103673  83.6596463  66.3581308  80.2086589  82.0646967
  65.4372918  79.9172639  82.2291058  68.6118711  80.3574964  80.0999545
  69.0384191  79.8316321  79.0733613  68.3099729  81.6056861  80.1546270
  67.8514481  81.9755059  80.9880245  68.5248556  82.7095239  79.1371293
  67.9163001  82.4930103  78.2597103  68.1543944  83.6438726  79.5592252
  69.9897846  82.9239895  78.6787186  70.2681953  83.7418864  77.7732788
  70.9381846  82.0768349  79.1683211  70.7996254  81.4361050  79.9494571
  72.2773609  82.0425517  78.5638103  72.5109979  83.0174582  78.1349712
  73.0217076  81.8469049  79.3347839  72.3678746  80.9733742  77.4829787
  73.3858060  80.9857800  76.7735164  71.3691250  80.0369471  77.3579253
  70.4960991  80.0805757  77.8844462  71.4535687  78.8704143  76.4525990
  72.1721821  79.0481630  75.6510092  71.9395996  77.6403486  77.2896953
  71.5627256  77.7236475  78.3087185  71.5204445  76.7270798  76.8684327
  73.4809001  77.5338442  77.3175403  73.8339479  77.5898984  76.2888202
  73.8637454  78.4133571  77.8345167  74.1314079  76.2830048  77.9704823
  73.6763228  75.3811582  77.5603357  75.1899440  76.2491340  77.7153665
  73.9715645  76.2860684  79.5140997  74.5155731  77.1251113  79.9474905
  72.9242688  76.4129863  79.7850547  74.4961285  74.9922727  80.0569738
  74.0505608  74.7958948  80.9762622  74.2743348  74.2226699  79.3949072
  75.5266615  75.0581075  80.1792419  70.0828590  78.6254420  75.7594030
  70.0138371  78.4470775  74.5631388  69.0595633  78.6135186  76.5793143
  69.1345348  78.4015962  77.5741295  67.7185102  78.9022655  76.1387569
  67.5674414  78.2945388  75.2464966  66.6098087  78.4485087  77.1242915
  66.7520589  78.9868047  78.0612800  65.6484274  78.7626696  76.7189398
  66.5172066  76.8732954  77.4630083  65.9616861  76.3692931  76.6725176
  67.5212849  76.4478969  77.4689966  65.8432996  76.5945679  78.8111716
  66.4403080  76.0667501  79.7518328  64.6997129  77.2487664  79.0293707
  64.2066114  77.6864887  78.2516702  64.3204053  77.3106443  79.9739277
  67.5629329  80.4086831  75.7397395  68.2090225  81.2530847  76.2640412
  66.6737477  80.7072231  74.7793700  66.4172500  80.0773664  74.0193256
  65.9890123  82.0064950  74.7580409  66.6632067  82.7881827  75.1083710
  65.7095693  82.2615419  73.7367551  64.7263533  81.9584408  75.6541810
  63.8025648  81.1935012  75.4313939  64.6312894  82.8206291  76.6454818
  65.3964930  83.4175097  76.9610750  63.3464807  82.9930036  77.4078849
  62.8704112  82.0536876  77.6880068  63.6897726  83.7974341  78.7021612
  64.1326909  84.7527879  78.4198520  62.4572744  84.1065449  79.5184232
  62.7413386  84.6680735  80.4084536  61.7650450  84.7015541  78.9203525
  61.9732416  83.1759742  79.8137473  64.6867650  82.9435345  79.5488145
  64.9437207  83.4817983  80.4605907  64.2221602  81.9916961  79.8093214
  65.5904059  82.7584423  78.9684810  62.4118330  83.8086888  76.4831944
  62.8855719  84.9178346  76.1619095  61.2617687  83.2628588  76.0626012
  60.9165125  82.3668529  76.4067241  60.3565650  83.9055583  75.0430740
  60.9673600  84.3132455  74.2387565  59.3654280  82.8136000  74.3895945
  59.9691673  81.9732636  74.0471918  58.4031077  82.3556570  75.4282329
  57.7272896  81.6172510  74.9969642  58.9498171  81.9071142  76.2572765
  57.8272250  83.2065571  75.7902676  58.6336545  83.3262084  73.1164036
  57.9842620  82.5417779  72.7298610  58.0353829  84.2014975  73.3684159
  59.3692908  83.5959044  72.3583902  59.5569182  85.0889346  75.6951004
  59.3598025  85.1523625  76.8760251  59.5458513  86.1444522  74.9704728
  59.9929167  86.0341263  74.0715191  59.1299424  87.5039783  75.3855170
  59.3391454  88.1917530  74.5657774  57.6099916  87.6034051  75.7480053
  57.6010622  86.7665356  76.4468226  57.2586105  88.5028786  76.2542955
  56.6017664  87.2880572  74.6901926  55.2554057  87.0876297  74.8685400
  54.6904391  87.1431826  73.6351072  53.6072614  87.0674142  73.5480080
  55.6378810  87.2905909  72.7006792  55.5092169  87.2924972  71.6993566
  56.8455683  87.4430868  73.3414175  57.7476270  87.6448923  72.7644966
  60.0277799  88.1103011  76.4749236  59.6895364  89.0101796  77.2285521
  61.2964009  87.6634338  76.5274442  61.6013424  86.8247884  76.0335357
  62.3622743  88.3011587  77.2712095  62.1268658  89.3485846  77.4607452
  62.5042508  87.6300039  78.6041799  63.3057569  88.1077726  79.1681427
  61.5687518  87.7190425  79.1582879  62.7410039  86.5767547  78.4571799
  63.6631254  88.2817553  76.4399990  64.7115031  87.7298229  76.7541897
  63.5983096  88.9106524  75.2932530  62.7624398  89.4199627  75.0044543
  64.6524218  88.9756633  74.3114001  64.9374428  87.9247220  74.2562417
  64.1479261  89.4961156  72.9505436  64.9767435  89.5283528  72.2440144
  63.3717505  88.8315848  72.5717517  63.7382832  90.4990070  73.0746266
  65.9801132  89.7021121  74.6886407  66.9963475  89.0614716  74.4244140
  65.9245587  90.8393113  75.3931786  64.8237236  91.7153178  75.8125778
  64.1518168  91.1824313  76.4852197  64.2346872  92.0209369  74.9483313
  65.4118880  92.9402134  76.5127232  65.2818255  92.8887380  77.5945716
  64.9388602  93.8638954  76.1795653  66.9053375  92.8827815  76.1104843
  67.5399235  93.2053129  76.9354855  67.1054881  93.5520571  75.2740162
  67.2075719  91.4573087  75.7337565  67.8813670  91.3934743  74.8797270
  67.9444134  90.7289082  76.8913399  69.1034247  90.7922939  76.9118813
  67.1586159  90.2785463  77.8562002  66.1536367  90.4537880  77.8753077
  67.6243666  89.4964553  78.9826531  68.3484625  90.0567376  79.5756876
  66.3981389  89.1433530  79.8764803  65.9317781  90.0538966  80.2553259
  65.6423388  88.6180362  79.2915858  66.8707201  88.2815520  81.0194755
  67.6655960  88.8166406  82.0530376  67.9297584  89.8641774  82.0338057
  68.1286495  87.9825964  83.1379744  68.7465213  88.3853635  83.9268109
  67.7566942  86.6522284  83.1308970  68.2977388  85.8461699  84.1044238
  67.5825811  85.3415610  84.5458671  66.9102409  86.1165863  82.2152860
  66.4972961  85.1286478  82.3552897  66.5758773  86.8990316  81.0527318
  66.0987118  86.4282394  80.2051134  68.3149165  88.2121347  78.4544254
  69.4235369  87.9311150  78.8763989  67.7137126  87.5118889  77.4833952
  66.7949027  87.7466547  77.1088509  68.3300064  86.3160871  76.8510740
  68.6740139  85.6268358  77.6217624  67.2950516  85.5120862  76.0219485
  67.0406479  86.0768713  75.1256882  67.7509189  84.5776572  75.6919329
  66.0476800  85.2055490  76.7752958  65.4956907  86.0127546  76.8370042
  69.5476032  86.7544387  76.0374157  70.5418418  86.1095260  76.1570952
  69.5361258  87.8731214  75.3048509  68.7575192  88.5281309  75.2352203
  70.7249620  88.2117865  74.5290000  71.0961226  87.3037658  74.0520648
  70.2661356  89.2741962  73.5086952  71.1130810  89.5741102  72.8904072
  69.4843810  88.8553749  72.8745962  69.8772653  90.1436915  74.0387733
  71.9734378  88.6304409  75.3157824  73.1238079  88.3132366  75.0010127
  71.7440291  89.3136639  76.4280045  70.8017238  89.5726731  76.7213182
  72.7730876  89.7755327  77.3569894  73.6065592  90.0805242  76.7241179
  72.2828943  90.9619382  78.1753600  73.0715030  91.2610279  78.8659421
  72.1131525  91.8038568  77.5040405  71.0882289  90.7204009  78.9196478
  70.3180133  90.7249037  78.3128350  73.3165257  88.6803010  78.2989388
  74.5291652  88.5948318  78.3020376  72.4818167  87.9428500  79.0243048
  71.4961625  88.1422823  79.1903217  73.0184948  86.7194304  79.6559170
  73.7393481  87.1186662  80.3694983  71.9960245  85.9170646  80.4317686
  71.2073160  85.5880061  79.7542958  72.4690245  85.0188934  80.8275938
  71.3868817  86.6889164  81.5577366  71.3765572  87.7560490  81.3363491
  70.3523115  86.3862577  81.7215421  72.2210261  86.4030813  82.7629123
  72.2587791  85.3270704  82.9304960  73.2441652  86.7339311  82.5817693
  71.6708319  87.1036999  84.0380946  71.8407137  88.1748917  83.9346867
  70.5913772  86.9530803  84.0680999  72.2271553  86.6760538  85.3314020
  71.8030962  87.2419394  86.0947973  72.0135525  85.6695467  85.4859310
  73.2578110  86.8147509  85.3299889  73.7634890  85.7941719  78.6863355
  74.7175240  85.1305222  79.0503029  73.3654028  85.7252850  77.4117364
  72.4611407  86.1311016  77.2141384  74.0614761  84.9604082  76.3118343
  74.1938182  83.9393261  76.6692514  73.3604027  84.9173898  75.0085540
  72.5951572  85.6863196  75.1017382  73.9698886  85.1168828  74.1262402
  72.6243322  83.5886207  74.7433846  71.4209218  83.2666673  75.2728753
  70.9036563  83.8392502  75.9253124  71.0426033  82.0980653  74.7995906
  70.1193478  81.6450275  75.1636663  71.9460418  81.6635279  73.8873866
  72.9753874  82.6359007  73.8557052  73.8273989  82.5061557  73.1899780
  75.4820224  85.4301429  76.1589836  76.4266772  84.6590342  76.1322867
  75.6310915  86.7475787  76.0977271  74.8238332  87.3715236  76.0736496
  76.8789804  87.4765793  76.0595787  77.4467686  87.1887039  75.1754304
  76.6800874  88.5450463  75.9774935  77.7346802  87.1852971  77.3671932
  78.9764351  87.0655466  77.2523255  77.2430566  86.9371704  78.5580086
  76.2507793  87.0601054  78.7586420  78.0081896  86.4554997  79.7641100
  78.8953959  87.0749271  79.8950171  77.1614878  86.6050716  81.0209960
  76.3145965  85.9178572  81.0068392  77.9961385  86.2938672  82.2496481
  77.3831585  86.4021217  83.1435947  78.3669776  85.2706706  82.1867122
  78.8387635  86.9825530  82.3013100  76.6820032  88.0635427  81.0650025
  76.0690033  88.2172849  81.9521763  77.5446831  88.7283950  81.1010832
  76.0926325  88.2805408  80.1745987  78.5072716  84.9882260  79.5532878
  79.6316981  84.6881975  80.0489420  77.8071794  84.1428790  78.8292268
  76.8589822  84.3241470  78.4991388  78.3546636  82.8261946  78.4261623
  78.7348348  82.3176514  79.3122056  77.2816987  81.9250462  77.8508095
  76.9434934  82.4591784  76.9630168  77.8149425  80.5264961  77.4240335
  76.9951680  79.9335516  77.0207561  78.5843793  80.6476291  76.6613752
  78.2388763  80.0181914  78.2904356  76.0637435  81.7157355  78.8250451
  75.3292660  81.0604415  78.3560871  76.4130550  81.2619519  79.7523568
  75.6028639  82.6787651  79.0438902  79.4656241  83.0270035  77.4824035
  80.4553111  82.3495111  77.6114022  79.4249693  84.0227227  76.5400658
  78.6022772  84.6063232  76.3896192  80.5215200  84.3509775  75.6697638
  80.7481805  83.4841213  75.0495136  80.2090246  85.1503959  74.9988310
  81.7970131  84.7855963  76.3927089  82.8677650  84.1432004  76.2965172
  81.7086536  85.6902373  77.3563906  80.8157640  86.0810666  77.6565266
  82.8487370  86.2376238  78.1010763  83.6584290  86.5423174  77.4364489
  82.4036532  87.4764956  78.8609283  82.1217984  88.2370344  78.1322415
  81.5044112  87.2238784  79.4212589  83.3725553  88.0734645  79.7931015
  84.4741443  88.8076503  79.3348562  84.7207866  88.8155177  78.2835775
  85.2878738  89.5622265  80.2847894  86.1157515  90.1555064  79.9253197
  85.0090282  89.5256740  81.6353290  85.5810703  90.1205723  82.3316658
  83.9439553  88.6796381  82.0965968  83.8064587  88.5119093  83.1551240
  83.0843884  88.0695781  81.1737748  82.1840858  87.5871045  81.5264183
  83.3737022  85.1212896  79.0457517  84.5699778  84.9888627  79.1349795
  82.4999106  84.2515289  79.6306018  81.4854775  84.2946663  79.5307133
  82.9901510  83.1672216  80.4668315  83.6717941  83.5658595  81.2171171
  81.7461935  82.5194640  81.0662696  81.0953425  82.2761519  80.2255918
  82.0323061  81.1986853  81.8067540  81.1013519  80.7956091  82.2053489
  82.4707283  80.4801443  81.1144926  82.7281890  81.3834592  82.6256280
  81.1333648  83.3936546  81.9213332  80.5255284  83.9733612  81.4164648
  83.8095422  82.1111141  79.6920746  84.8375996  81.5896703  80.2260073
  83.4978642  81.8548249  78.4316169  82.6357057  82.1745784  77.9902990
  84.3492866  81.0988482  77.5615680  84.6977687  80.2476699  78.1483172
  83.6103887  80.4686481  76.3852990  83.0646440  81.2454212  75.8498467
  84.3382748  80.0523384  75.6875784  82.5982171  79.3314696  76.8213986
  83.1269472  78.5992498  77.4334767  81.8199220  79.7690335  77.4473336
  81.9411262  78.6101717  75.6336925  81.5629836  79.3370272  74.9154514
  82.6764490  77.9975142  75.1112978  80.8093751  77.7432065  76.1465353
  81.1592101  77.1588754  76.9974658  80.0028847  78.3808112  76.5081699
  80.2942224  76.8452813  75.1256445  79.5220579  76.2731288  75.5243783
  79.9352140  77.4016028  74.3240427  81.0560604  76.2177940  74.7994615
  85.6205969  81.8635146  77.1647604  86.7351633  81.3079793  77.2037002
  85.5276862  83.0698884  76.6571398  84.6689198  83.6178078  76.7182269
  86.5944540  83.7743282  75.9608258  87.0722883  83.0887672  75.2605020
  86.0134265  84.9590757  75.2190338  86.8104433  85.4878996  74.6969509
  85.2764673  84.6091272  74.4964875  85.5347499  85.6329178  75.9289469
  87.6624735  84.2993884  76.9944429  88.8495673  84.2225883  76.7899236
  87.2092179  84.7347480  78.1915253  86.2192638  84.8050985  78.4304011
  88.1230433  85.1488775  79.2734393  89.0008797  85.6676124  78.8871150
  87.4433682  86.1795635  80.1298242  87.1283615  87.0183570  79.5104405
  86.5424581  85.7520154  80.5693517  88.4040773  86.7007921  81.2855265
  89.1185970  85.9040667  81.4958605  89.0451263  87.9820761  80.8660288
  89.7033022  88.3362886  81.6599684  89.6274736  87.8177936  79.9587974
  88.2747236  88.7292242  80.6723734  87.5694237  87.1149234  82.5106606
  88.2313509  87.4703653  83.2988195  86.8786376  87.9101271  82.2289096
  87.0037419  86.2561197  82.8717110  88.7744480  83.9342451  79.9647641
  89.9606227  83.9177932  80.3099640  88.0622553  82.8170924  80.0289233
  87.0704679  82.7852319  79.7902527  88.6053501  81.4934603  80.4484264
  89.0237824  81.5855188  81.4496684  87.7853825  80.7781442  80.5095983
  89.6663194  80.9410446  79.5239444  90.6688568  80.5457863  80.0961775
  89.5674749  80.9798383  78.2112762  88.7456348  81.3505160  77.7334321
  90.5888566  80.5109593  77.3023972  90.9939031  79.6227491  77.7880617
  90.0271127  80.0151697  75.9705768  89.5663986  80.8680872  75.4727655
  90.8715225  79.7051735  75.3543037  88.9928418  78.8567558  75.9586299
  88.0732125  79.3036632  76.3341265  88.8611107  78.3081722  74.5055790
  88.1365659  77.4937255  74.4889204  88.5241582  79.1068211  73.8449060
  89.8288934  77.9399170  74.1657765  89.2756325  77.7233812  76.8580818
  88.4856265  76.9776759  76.7630494  90.2321015  77.2741166  76.5881611
  89.3186580  78.0778485  77.8870617  91.8013447  81.3837907  77.1898682
  92.9047433  80.8853394  76.9904769  91.6219822  82.6361208  77.5299332
  90.7122056  82.9967077  77.8171763  92.6974766  83.6878586  77.5471548
  93.4376984  83.4776953  76.7749994  92.0556544  85.0646699  77.2011765
  91.5743412  85.0047071  76.2247713  91.2769202  85.2951800  77.9267185
  93.1307844  86.2313683  77.1895033  93.7136789  86.2164674  78.1100368
  93.8315057  86.0905912  76.3658187  92.4044778  87.5731459  77.0441939
  91.5542357  87.6581318  76.1076173  92.7090578  88.6011585  77.7592394
  93.5569478  83.6533485  78.8346731  94.6864274  84.1373005  78.8561267
  93.0333843  83.0049123  79.8374536  92.1328604  82.5296564  79.7690462
  93.6440857  82.8726391  81.1515420  94.6176524  83.3607303  81.1026251
  92.7591665  83.5598676  82.1673909  91.7936559  83.0544295  82.1718311
  93.2000667  83.4136169  83.1536347  92.5083880  85.0587111  81.9798644
  92.2002585  85.2483485  80.9507891  91.4565779  85.4264126  83.0830915
  91.2183051  86.4881696  83.0196935  90.5485762  84.8411589  82.9309073
  91.8692509  85.2061573  84.0674545  93.7640673  85.9264829  82.2646600
  93.5217569  86.9779060  82.1144467  94.0868834  85.7712973  83.2931211
  94.5661087  85.6384088  81.5849020  93.9797876  81.4596021  81.5611998
  94.4676854  81.2701531  82.6874262  93.8381747  80.4399700  80.7486992
  93.5438353  80.5725755  79.7809688  94.0578227  79.0549607  81.0576945
  93.5835881  78.8322400  82.0134968  93.3344056  78.1696382  79.9724909
  93.4950664  77.1160290  80.1984772  92.2662513  78.3835252  79.9811363
  93.7423046  78.3954730  78.9874502  95.4846817  78.6732770  81.4369487
  95.6837685  78.1045136  82.4708397  96.5276264  79.1698901  80.7212813
  96.3693632  79.6892030  79.8581916  97.9665837  79.0611037  81.0313207
  98.1916089  78.0207618  81.2628017  98.9360494  79.2601742  79.8140766
  98.4472688  78.8901358  78.9120178  99.1034737  80.3276290  79.6702213
 100.2977312  78.5610369  79.9603498 100.7675673  78.4859281  78.9795228
 100.9504195  79.1762516  80.5791017 100.1955689  77.1740435  80.5695437
  99.8845877  77.2554928  81.6113862  99.4250503  76.6039897  80.0506944
 101.4570444  76.4626547  80.4947409 102.1784689  76.7885219  81.1394619
 101.8076402  75.4685537  79.7252834 101.0817297  75.1211282  78.7376380
 100.2160424  75.6223243  78.5408995 101.3665648  74.3425709  78.1441647
 102.9023801  74.7814716  79.8778601 103.5457976  75.0101218  80.6349988
 103.1161330  74.0152678  79.2398480  98.2698972  79.8795021  82.2882658
  99.1279041  79.4428920  82.9853948  97.5245578  80.9629145  82.5733495
  96.7602516  81.2903996  81.9830144  97.7483870  81.8038414  83.8039183
  98.8034570  81.9039186  84.0582031  97.1731580  83.2158151  83.4781870
  96.1200931  83.0161255  83.2851504  97.2420385  84.2789408  84.5923187
  96.8082918  85.2123856  84.2318904  96.6848680  83.9323562  85.4612107
  98.2826378  84.4460969  84.8701621  97.8929033  83.7612279  82.4214819
  97.5380541  84.6486429  82.2074690  97.1351291  81.1460329  85.0148071
  97.5030554  81.3896064  86.1775896  96.2468659  80.1809777  84.8577977
  95.9268014  79.8818052  83.9367154  95.6154429  79.4205035  85.9615427
  95.3190961  78.4507438  85.5621186  96.3836964  79.2349134  86.7122844
  94.4303289  79.9982941  86.6645091  93.7611075  79.2977797  87.3995983
  94.0583667  81.2763294  86.3352920  94.6343063  81.9311749  85.8063941
  92.6945433  81.8124179  86.7674136  92.4479172  81.5238278  87.7890991
  92.7957689  83.3632982  86.6197532  93.0311751  83.5080528  85.5652125
  91.4725117  83.9765202  87.1091357  91.5171660  85.0610233  87.0162105
  90.6484864  83.5951618  86.5057402  91.3112996  83.7078266  88.1534615
  93.9123137  84.0921639  87.4256455  93.4978986  84.4524397  88.3681541
  94.6990872  83.3805680  87.6734677  94.5029309  85.2363372  86.6814876
  95.2745098  85.7059393  87.2912398  94.9433004  84.8764581  85.7517544
  93.7242546  85.9651793  86.4566001  91.5831063  81.2416234  85.8896435
  91.6094209  81.2740083  84.6378041  90.5234660  80.6674826  86.5838695
  90.4452037  80.7210313  87.5990196  89.4111301  79.9328079  85.9614590
  89.7012705  79.7215439  84.9319372  89.1823216  78.4950413  86.5963399
  88.6517780  77.9919648  85.7874836  90.4286935  77.6834749  86.9723811
  90.1255558  76.7249096  87.3934998  91.0343898  77.5132586  86.0805967
  91.0136971  78.2351479  87.7080698  88.4718604  78.5973754  87.8719098
  88.3394537  77.7013845  88.2462168  88.1413653  80.7927814  85.8592197
  87.7794614  81.5465612  86.8589485  87.5079443  80.7663366  84.6903808
  87.7857041  80.2089149  83.8829753  86.2687304  81.6211442  84.5046313
  85.9820758  82.1540290  85.4114140  86.5682058  82.7127010  83.4664155
  86.6183539  82.2380204  82.4859991  85.4945740  83.7666746  83.5289089
  85.7039641  84.5431686  82.7926849  84.5273495  83.3142549  83.3125707
  85.4752666  84.2071368  84.5256944  87.9206049  83.4396253  83.8082399
  88.1178601  84.2098246  83.0621103  87.8479529  83.8991025  84.7946918
  88.7340227  82.7144615  83.8051000  85.1116780  80.7111558  84.1710659
  85.1552388  80.0475517  83.1295876  84.1338800  80.5690779  85.0514652
  84.1047049  81.1292731  85.9034900  83.0492209  79.6901526  84.9676563
  82.9602861  79.2465682  83.9769447  83.2863243  78.4545554  85.9407911
  83.4939502  78.8074739  86.9503207  82.3852100  77.8434400  85.9956837
  84.4617367  77.6121460  85.4233183  84.4578864  77.2159392  84.2662637
  85.4289517  77.4037406  86.2848287  86.2552393  76.8758265  86.0059046
  85.3546631  77.7687812  87.2345647  81.6945418  80.4972071  85.1760038
  81.6627655  81.6223807  85.6719872  80.5716030  79.8407731  84.8577823
  80.5539752  78.9315379  84.3974609  79.2194415  80.4082094  85.1633246
  79.2656389  81.1586724  85.9535341  78.6777218  81.1500228  83.9369695
  77.6943223  81.5611802  84.1655672  79.3562703  81.9601770  83.6728953
  78.5956347  80.4572288  83.0990607  78.3434165  79.3142575  85.6706742
  78.5247441  78.1245516  85.3540257  77.2914864  79.7245290  86.3682194
  77.1250649  80.7120825  86.5617654  76.2436695  78.8455557  86.9445670
  76.2780511  77.8272517  86.5594984  76.4559856  78.7020521  88.4364419
  76.3724184  79.7182841  88.8202895  75.3719290  77.7957962  89.1036980
  75.5661446  77.7217648  90.1732187  74.3850529  78.2307822  88.9429384
  75.4062284  76.8008526  88.6593649  77.8534198  78.1584896  88.8121671
  77.9344180  78.0810952  89.8969373  77.9915805  77.1732225  88.3674038
  78.6190617  78.8373206  88.4386355  74.8966267  79.4714027  86.5524418
  74.6692763  80.6733651  86.7914907  74.0136865  78.6557786  86.0068413
  74.0840385  77.6521880  86.1756920  72.8839606  78.9433337  85.1553089
  72.7592289  80.0253998  85.1036564  73.1066829  78.4581855  83.8018407
  72.9579063  77.3782318  83.7849166  72.3550278  78.8935477  83.1437081
  74.7770582  78.8410596  83.1354506  74.8816983  78.3683445  81.9287340
  71.6381009  78.3210398  85.7357474  71.2693850  77.1473044  85.4011509
  71.0788820  78.9840015  86.7815185  71.5458033  80.2697664  87.2853222
  71.6144429  80.9896718  86.4697697  72.5461101  80.1679059  87.7050373
  70.6050767  80.7609321  88.3234183  69.9907220  81.5836525  87.9545749
  71.1328238  81.1268098  89.2042097  69.7238234  79.4711730  88.6570261
  68.6937547  79.7368484  88.8929015  70.1170824  78.9264716  89.5161941
  69.8114700  78.6646065  87.4073743  69.7310097  77.6054500  87.6523307
  68.6509530  79.0143641  86.4138110  68.7680647  79.8333636  85.4873136
  67.4571170  78.5100704  86.7294411  67.3206393  77.7828023  87.4310736
  66.1768013  78.9747076  86.0686825  66.3744528  79.9338566  85.5887480
  65.9278041  78.2679733  85.2786452  64.9488729  79.1362973  86.9643083
  63.9699229  79.7482475  86.5074409  64.9511807  78.5753813  88.1730005
  65.8076156  78.2813811  88.6439328  63.7422346  78.3206160  88.9539910
  62.9614576  79.0692912  88.8144747  63.1766324  76.9047562  88.4757681
  64.0269087  76.2343085  88.3462653  62.5720391  76.4990957  89.2864441
  62.3396678  76.8423597  87.1995444  60.9904777  76.4624788  87.3631463
  60.5983108  76.3125880  88.3570758  60.1558865  76.2782213  86.2620033
  59.1121751  76.0290997  86.3854204  60.7183852  76.4271399  84.9995535
  60.0863873  76.4522390  84.1249205  62.1248887  76.5461954  84.8633420
  62.5650839  76.4427467  83.8830280  62.9471879  76.7898037  85.9404145
  64.0098371  76.9341047  85.8184111  64.1403734  78.3283015  90.4081462
  63.6599620  77.5311765  91.2320677  65.0285088  79.1889467  90.8891934
  65.6259092  79.7686624  90.2997731  65.2415902  79.3924023  92.3527727
  65.3504231  78.3821568  92.7477516  66.5111451  80.1692630  92.7152899
  66.3871926  81.1876661  92.3496002  66.7113250  80.2082196  94.1841216
  67.6188153  80.7660095  94.4133413  65.8569133  80.6965116  94.6550277
  66.8035657  79.1915121  94.5655749  67.7308176  79.5428147  92.0598645
  68.6206595  80.1091531  92.3303087  67.8379215  78.5126949  92.3993274
  67.6075916  79.5561781  90.9764556  64.0178696  80.1442732  92.9993777
  63.5270618  81.1149163  92.4378790  63.4653828  79.7073014  94.0909852
  63.7223309  78.8012077  94.4819289  62.4680673  80.3647886  94.8896969
  61.6340474  80.6811199  94.2633398  62.0295635  79.3208236  95.9275619
  61.8166071  78.3852741  95.4097921  62.8652415  79.1300860  96.6016000
  60.7957680  79.7062298  96.7706258  60.7701885  79.0856380  97.6658629
  60.9006796  80.7404959  97.1014026  59.4643078  79.5543342  96.0173447
  58.5724920  78.8326158  96.5266660  59.1667899  80.4128718  95.1619815
  62.8898870  81.7186032  95.4961655  63.5250077  81.7781096  96.5428773
  62.6695661  82.7671104  94.7361449  62.2715541  82.6618263  93.8020824
  62.9401378  84.2194913  95.0682165  63.1501535  84.2277946  96.1371311
  64.1841969  84.7238605  94.1830149  64.4993252  85.6927674  94.5717840
  65.3531334  83.7927368  94.3046788  66.1772967  84.1612206  93.6941474
  65.6697837  83.7385220  95.3462883  65.0638570  82.7994756  93.9608935
  63.8112991  84.8997876  92.8550432  64.4906458  85.4332389  92.3919970
  61.7895537  85.1845446  94.9359240  60.6964262  84.7514003  94.6267585
  61.9210735  86.4671318  95.2746771  62.8328075  86.9977159  96.3767145
  63.8596774  87.0726131  96.0160630  62.8425628  86.3125921  97.2242434
  62.3301736  88.3444922  96.8016179  63.1375463  89.0467111  97.0104234
  61.7101212  88.2980119  97.6959509  61.5259351  88.7222212  95.5412865
  62.1823057  89.1543817  94.7866270  60.7755642  89.4744909  95.7801834
  60.8581875  87.4505933  95.0042718  59.8923361  87.2281127  95.4587630
  60.5118071  87.5319324  93.5016119  59.3900609  87.7896534  93.1082021
  61.4416779  87.3393559  92.5652982  62.4316752  87.2330070  92.7846572
  61.1429486  87.2594823  91.0931806  60.5449885  88.1000709  90.7444852
  62.4523923  87.3160968  90.3224635  63.0086547  88.2208383  90.5708826
  63.0894597  86.4710011  90.5784642  62.0852735  87.2923722  88.7999159
  61.1377712  86.7621592  88.7081901  61.9038322  88.3238178  88.4977788
  63.2102564  86.5777473  87.5916797  62.9987298  84.8734312  87.8352785
  63.6426090  84.3253516  87.1465295  63.2632370  84.6172482  88.8606424
  61.9585800  84.6063590  87.6523803  60.3061489  85.9660940  90.8338292
  59.3790401  86.0081215  90.0944329  60.5358016  84.8853343  91.5871645
  61.2800075  84.8112715  92.2811489  59.7040489  83.7045828  91.4558971
  59.7912198  83.3804201  90.4190746  60.1807702  82.5406183  92.3248830
  59.5192510  81.6859026  92.1833117  61.1949371  82.2641482  92.0378157
  60.1688885  82.8395958  93.3732042  58.2215480  84.0345470  91.7588621
  57.2625869  83.6217702  91.1145003  58.0719085  84.7133077  92.8495906
  58.8650978  85.0088649  93.4206088  56.7633435  85.1447537  93.4110469
  56.1145381  84.2711665  93.4527574  56.8904272  85.6585925  94.8457348
  55.9095235  85.9627830  95.2118346  57.2861503  84.8678742  95.4825728
  57.5649931  86.5138182  94.8687333  56.1143892  86.1947358  92.4925454
  54.9356557  86.1086043  92.2338051  56.9217524  87.0549268  91.8078870
  57.9095075  87.1309261  92.0472736  56.5794609  87.9544154  90.7038305
  55.6127946  88.4153114  90.9004114  57.7038085  89.0622097  90.6522333
  58.6561453  88.6191225  90.3581101  57.4571723  89.8148322  89.9031999
  57.8162890  89.6645030  91.9386629  58.3313085  89.0780647  92.5313306
  56.2749246  87.2689271  89.3541308  55.4833267  87.8409006  88.5899750
  56.7789660  86.1193000  88.9777790  57.5220515  85.6588057  89.5028742
  56.3602565  85.3408974  87.7715693  56.2275632  85.9418015  86.8718456
  57.4601859  84.4060152  87.3689881  57.7659613  83.9257600  88.2989184
  56.9941980  83.2955508  86.3752794  57.8388450  82.6539910  86.1245792
  56.2090189  82.6975429  86.8392982  56.6075681  83.7584901  85.4680802
  58.6703634  85.1515474  86.7571791  59.4409130  84.4313522  86.4814577
  58.3508274  85.6979848  85.8695875  59.0740800  85.8520406  87.4890446
  54.9414442  84.7513711  88.0521267  54.0772021  84.9415692  87.2085899
  54.7328099  84.1545405  89.2114364  55.4632576  83.9829343  89.9011766
  53.3514162  83.6587283  89.6225294  52.9877218  82.9523570  88.8764630
  53.4653759  82.9462818  91.0010196  53.9511131  83.6135022  91.7138178
  52.4666883  82.7404696  91.3855040  54.2577275  81.6341041  90.9114334
  53.8482309  81.0363849  90.0963026  55.2889121  81.8679397  90.6486233
  54.2580154  80.7855845  92.1834116  53.2314150  80.4824210  92.3841119
  54.8255429  79.8781093  91.9812376  54.8009277  81.3951263  93.4149334
  54.2014356  82.0540412  93.9121430  56.0184500  81.1569179  93.9367497
  57.0049684  80.6365275  93.3198591  56.9081414  80.3613685  92.3432394
  57.8912896  80.4958936  93.8049187  56.2616753  81.2440459  95.2147212
  55.5142056  81.5015978  95.8585303  57.1988947  81.0544874  95.5694822
  52.3769328  84.7552787  89.6703675  51.2070325  84.6386177  89.2861405
  52.7528708  85.8715884  90.2128104  53.7028996  86.0359760  90.5451176
  51.8504966  87.0258109  90.4103556  50.9375700  86.7944819  90.9583757
  52.7166483  88.0448488  91.1666762  52.6692404  87.7966666  92.2257291
  53.7505960  87.8997454  90.8508423  52.3900587  89.5410002  91.0212380
  53.0913619  90.0155227  90.3355389  51.3937946  89.6703969  90.5999693
  52.4712762  90.1928965  92.3935929  53.3686574  91.0099058  92.6376498
  51.5591176  89.8390574  93.2258817  51.4106723  87.5678226  89.0064432
  50.2060785  87.6205990  88.6855592  52.3539298  87.8991336  88.0578989
  53.3086353  87.9276233  88.3849243  52.0954606  88.2274543  86.6726006
  51.5788892  89.1855810  86.6132868  53.3720499  88.3239699  85.9037532
  53.9948826  89.1417266  86.2692495  53.8954475  87.3785145  86.0457886
  53.2276311  88.5281803  84.3591749  53.1491839  87.5088641  83.3619800
  53.1069244  88.2050084  82.2023100  53.0666299  87.6331174  81.2750377
  53.1227097  89.5244117  82.4199883  53.0729314  90.2419996  81.7102935
  53.2193818  89.7589939  83.7854094  53.2693864  90.7813932  84.1614123
  51.1599173  87.1232185  86.0150482  50.0594139  87.3823498  85.4727667
  51.5706044  85.8570449  86.0811214  52.4390074  85.5580093  86.5248432
  50.7587299  84.7497130  85.4896709  50.6707808  84.9276370  84.4184837
  51.4784773  83.4238573  85.8762964  52.5113472  83.4763913  85.5313894
  51.5091441  83.3494918  86.9629547  50.8515041  82.1614540  85.3256671
  49.7150213  81.4984454  85.8713780  49.2222380  81.9515529  86.7182483
  49.1959388  80.2913523  85.3762322  48.3759468  79.7937462  85.8723999
  49.7911049  79.7335668  84.1846573  49.3101530  78.5188345  83.7299303
  49.7961345  78.2587878  82.9195330  50.9449994  80.2649708  83.7898836
  51.5359347  79.7106498  83.0773860  51.4656479  81.5440424  84.2504949
  52.3147450  82.0006007  83.7629277  49.2809376  84.6536213  86.1048589
  48.3471185  84.3822476  85.3641693  49.0271946  84.9446857  87.4353228
  49.7782766  85.0697856  88.1138505  47.7138473  85.1042201  88.0226867
  47.1970739  84.2402324  87.6016648  47.7062510  85.0823813  89.5468447
  48.0685242  86.0303294  89.9442785  46.6922873  84.9450715  89.9226646
  48.5660795  83.9831346  89.9748300  49.5032965  84.2204748  89.8173376
  46.9895787  86.4236834  87.6513156  45.7770524  86.5572419  87.9273448
  47.6621561  87.3556713  87.0008479  48.6780393  87.3272958  86.9181605
  47.1006309  88.4758137  86.3529433  46.2771226  88.8174840  86.9793102
  48.0165595  89.6699313  86.2655860  48.9952237  89.3210945  85.9352449
  47.6355667  90.3313907  85.4873014  48.2212612  90.5258245  87.5803399
  49.0595217  91.4987794  87.5399910  47.4773795  90.1996058  88.5444848
  46.5471478  88.0611029  84.9619029  45.3582655  88.3118730  84.6426377
  47.3831677  87.4378229  84.1251307  48.3443783  87.2493886  84.4116262
  47.1434492  86.9508969  82.7881060  46.8167134  87.8046196  82.1949051
  48.3832311  86.5176020  81.9923689  48.9311896  85.7754381  82.5715625
  47.9586139  85.8082376  80.6407982  48.8516089  85.5092550  80.0912647
  47.3591919  84.9269554  80.8651507  47.3743243  86.4998338  80.0343658
  49.3713911  87.6980917  81.7915661  49.7407978  88.0182451  82.7655648
  50.2328774  87.3433317  81.2251186  48.7497655  88.9459356  81.0474000
  49.5066626  89.7247306  80.9482472  48.4066065  88.6445760  80.0570656
  47.9072640  89.3296161  81.6222848  45.9961645  85.8981467  82.8242427
  44.9356745  86.0851084  82.2970764  46.1185151  84.8851477  83.6941360
  46.9340001  84.7989787  84.2998100  45.1662047  83.8092258  83.9048065
  44.4459340  83.8981645  83.0919911  45.8807126  82.4556711  83.8074555
  46.6307144  82.4273194  84.5974393  45.1453559  81.6841432  84.0380358
  46.5681791  82.0524500  82.5207833  47.8265009  82.2588452  82.2538779
  48.5054683  82.8728089  82.8267948  48.1340382  81.5638041  81.1258368
  49.0990417  81.4260028  80.8263239  47.0836808  81.0643006  80.4192884
  46.9663975  80.4270299  79.1530954  47.8469965  80.2285252  78.5589353
  45.7205667  80.0668406  78.6904624  45.5836785  79.6561571  77.7017507
  44.6105953  80.2632372  79.5837159  43.6189896  80.0145690  79.2379872
  44.7634115  80.7692928  80.8959201  43.9241216  80.7639731  81.5740456
  46.0323606  81.2921389  81.3330714  44.2328059  83.9285294  85.1469121
  44.6602227  84.4842419  86.1427452  42.9700366  83.5685865  85.0681033
  42.5943254  83.1993178  84.1939141  41.9455802  83.6117483  86.0960129
  42.0421285  84.4758634  86.7543362  40.5709613  83.7784545  85.4087788
  40.4921511  83.0369377  84.6124555  39.7931048  83.5492587  86.1362440
  40.2854273  85.1453284  84.8173846  40.2490574  85.8645635  85.6361153
  41.1317218  85.4218690  84.1879944  38.9996835  85.3105976  83.9832180
  39.1473714  85.8967071  82.8524846  37.9564765  84.8015415  84.4602830
  42.1034514  82.4393997  87.0339502  41.4892940  81.3829018  87.0353714
  43.1773193  82.5468130  87.8887771  43.7193161  83.4106799  87.8950501
  43.7703099  81.5409059  88.9189005  42.9332308  80.9078572  89.2144659
  44.9180845  80.5991521  88.2345240  45.0308555  79.8139729  88.9824854
  44.5532673  79.8832721  86.9314457  45.4051747  79.2947721  86.5889688
  43.7024714  79.2239562  87.1042312  44.2916331  80.6206236  86.1720266
  46.2676148  81.3885786  88.0018615  47.0032568  80.7267410  87.5451571
  46.0832747  82.2362020  87.3421757  46.6479297  81.7488716  88.9580887
  44.2327762  82.1491377  90.1901429  44.6257207  83.3135752  90.1771080
  44.3352967  81.3214416  91.2192612  43.8758818  80.4101276  91.2035530
  45.0682016  81.5333914  92.4777542  44.7907608  82.5122373  92.8691712
  44.7136536  80.3511202  93.3888012  43.6364628  80.3083562  93.5508142
  45.0024995  79.4116604  92.9199203  45.3882048  80.5145602  94.6191759
  45.0503175  79.8610084  95.2665029  46.6050232  81.5088078  92.3045696
  47.1562542  80.7063626  91.6043553  47.3798709  82.4021873  93.0053607
  46.9917023  83.1912012  93.5217182  48.8432241  82.3114178  93.0809406
  49.1712163  82.3953728  92.0444896  49.5150963  83.4792770  93.8858994
  50.5772199  83.2392282  93.9295339  49.3102978  84.7811382  93.1787636
  49.7816791  85.5826685  93.7488917  49.7570929  84.7309393  92.1862062
  48.2437862  84.9811784  93.0865797  49.0633876  83.5848885  95.2755895
  49.5242619  84.3300675  95.7142978  49.3107007  80.9644771  93.6623066
  50.4151359  80.5980945  93.3411747  48.5526084  80.3091881  94.5795925
  47.7691376  80.7614960  95.0523811  48.7385184  78.9167154  95.0064396
  49.7799949  78.7799815  95.2994507  47.7877899  78.6570870  96.2006479
  47.7450500  79.5580731  96.8127510  46.7829659  78.4873207  95.8145118
  48.1720204  77.4821341  97.0892731  47.3312179  77.2957631  97.7580115
  48.2658796  76.6089729  96.4436053  49.3981947  77.5403747  97.9323185
  50.1953835  76.5538745  98.0026693  49.8246622  78.6789321  98.2803036
  48.5058088  77.8933232  93.8805921  49.0764585  76.8103546  93.8832310
  47.6059844  78.2154430  92.8927308  47.0113922  79.0428347  92.9393890
  47.3896109  77.3937491  91.6330330  47.4782973  76.3404288  91.8995608
  45.9374600  77.4802514  91.0372326  45.2355498  77.0909844  91.7738840
  45.6875498  78.5296595  90.8804479  45.7351221  76.7408972  89.7415325
  44.7058340  76.8897375  89.4161041  46.3778234  77.1896242  88.9836017
  46.0211033  75.2148819  89.7855897  46.0587182  74.6729131  90.9231383
  46.1973824  74.5782516  88.6960253  48.4998548  77.7733602  90.5957100
  49.1118753  76.8984057  90.0513420  48.9037493  79.0359204  90.3845514
  48.3941945  79.8424442  90.7454200  50.0797882  79.3987281  89.6377067
  49.9206825  79.0319215  88.6234960  50.2463166  80.9347762  89.6757922
  51.1348246  81.2194922  89.1125548  49.3692190  81.4064351  89.2328682
  50.3513506  81.2628646  90.7094745  51.4061114  78.7254778  90.1398529
  52.3636552  78.5820363  89.3862547  51.4867970  78.3624899  91.3942766
  50.7302496  78.5069512  92.0633266  52.6543410  77.7162065  91.9683043
  53.5128889  78.3233802  91.6806489  52.4571025  77.5355586  93.5454576
  52.2279557  78.4991113  93.9993870  51.6058632  76.8828077  93.7356127
  53.7057103  76.9499055  94.1917324  53.9143747  75.6079730  94.5752444
  53.1582823  74.8680990  94.3564184  55.0927230  75.2227493  95.2382730
  55.2427034  74.1794122  95.4692006  56.0730285  76.1381795  95.6055122
  56.9816683  75.8305134  96.1039561  55.8195619  77.4875531  95.2958811
  56.5469922  78.2395721  95.5626966  54.6797885  77.8612642  94.6701410
  54.5009018  78.9172885  94.5264285  52.7235320  76.2064499  91.5014763
  53.7993988  75.6601564  91.2359856  51.5583913  75.5822158  91.3306900
  50.6675358  76.0234663  91.5591422  51.3967427  74.2165091  90.8093955
  52.0790539  73.4951337  91.2589428  49.8714985  73.7602055  91.1479960
  49.5069478  74.3065618  92.0174732  49.2157582  74.0135727  90.3149800
  49.8094214  72.2330582  91.4203887  50.8401451  71.5473685  91.2746551
  48.7261899  71.7005197  91.7690923  51.6978777  74.2497321  89.2840529
  52.4043040  73.4044216  88.7930681  51.1638022  75.2336458  88.5658258
  50.5685577  75.9339680  89.0092080  51.3074730  75.4862934  87.1283743
  50.8656901  74.6587812  86.5738308  50.5739765  76.7888897  86.7462165
  50.9938189  77.6227376  87.3089741  50.7388035  77.0024085  85.6892152
  49.0301588  76.6867454  87.0288959  48.8358774  76.1873131  87.9770858
  48.5748232  77.6754643  87.0905585  48.4628874  75.8925361  85.8626928
  48.5847943  76.4478435  84.9325275  49.0041429  74.9536210  85.7468050
  47.0276767  75.6296296  86.1185194  46.8675532  75.2003950  87.0294196
  45.9700346  75.8090038  85.4829495  46.0197353  76.2857976  84.2851000
  46.9212005  76.5127775  83.8638226  45.1587993  76.4353708  83.7606363
  44.7924038  75.6422860  86.0348526  44.7219743  75.3575412  87.0128920
  43.9458602  75.7972299  85.4866189  52.8433536  75.6019194  86.7576083
  53.3434694  74.9706663  85.7776201  53.5533888  76.3868398  87.5211127
  53.2079269  76.9353347  88.3075957  55.0374968  76.5001084  87.2177934
  55.2119018  76.3442542  86.1528021  55.4898575  77.9286497  87.5572410
  55.3544804  77.9848942  88.6376185  56.9860760  78.1924350  87.1732181
  57.2545354  79.2163511  87.4345902  57.6292249  77.5000023  87.7171615
  57.1179098  78.0447144  86.1017054  54.6226634  79.0616087  86.8740631
  53.5750435  78.8625578  87.1010835  54.8782073  80.0093323  87.3476730
  54.7492492  79.2438048  85.3664283  54.0965011  80.0543162  85.0423832
  55.7817307  79.4858996  85.1143469  54.4591215  78.3214088  84.8629609
  55.8836887  75.3660838  87.8274337  56.7596776  74.8752763  87.1582548
  55.5969487  74.8176118  89.0420060  54.8692819  75.1611254  89.6685108
  56.3489157  73.6418751  89.5541232  57.3880324  73.9599111  89.4693675
  55.9872358  73.2886815  91.0179671  56.4287710  72.3002520  91.1456572
  56.5645649  74.3471025  92.0104116  56.2945740  74.0744686  93.0313997
  57.6503751  74.3797135  91.9180880  56.1512148  75.3286288  91.7770666
  54.5599660  73.1906123  91.3105446  54.2160119  74.0735825  91.5603889
  56.1171613  72.3416301  88.7310456  57.0988778  71.7469704  88.3107891
  54.8468630  72.0871498  88.2187948  53.9932240  72.5184708  88.5734267
  54.6336271  71.1432091  87.0868463  54.8775914  70.1316075  87.4116349
  53.1856859  71.2622248  86.6766238  52.9850929  70.5849250  85.8474505
  52.5464417  71.0010697  87.5208033  52.9779589  72.2866810  86.3682246
  55.5455054  71.4296365  85.9002856  55.8221527  70.4707167  85.2285415
  56.0527452  72.6646121  85.5302816  55.8453042  73.5408394  86.0106898
  56.9700621  72.7923354  84.3603776  56.5027650  72.0896176  83.6701603
  57.0908850  74.3051354  83.9080291  57.1796045  74.9349264  84.7928914
  58.0084063  74.4319194  83.3334906  55.8846751  74.7981758  83.0533333
  55.5877269  74.0255253  82.3444426  55.0246491  74.9889054  83.6951725
  56.2815798  76.0968902  82.2933159  56.7937808  76.7642500  82.9873352
  56.9963059  75.8394126  81.5121975  55.1276615  76.8477470  81.6637028
  54.2238453  76.3759596  81.6688014  55.1622500  78.1037336  81.0824375
  54.0726610  78.6968777  80.8391850  53.1854093  78.2507101  81.0704920
  54.0812538  79.6237842  80.4106531  56.2897947  78.7357551  80.8756793
  57.1735318  78.3039850  81.1456039  56.2851975  79.6607759  80.4444145
  58.4212960  72.4491270  84.5581201  59.0584724  72.0708221  83.6407784
  58.8535737  72.2315883  85.8038512  58.2639815  72.2242572  86.6364953
  60.3049759  71.9763548  86.0429020  60.9083593  72.2090906  85.1649091
  60.8233557  72.8964730  87.1565832  61.0476067  73.7733042  86.5490821
  59.8210974  73.3295221  88.2339006  60.3193820  73.9755855  88.9570884
  58.9987830  73.8720241  87.7685925  59.4321159  72.4480595  88.7438957
  62.1439717  72.3991005  87.8891213  62.4270897  73.1192670  88.6577964
  61.9605755  71.4298493  88.3500366  62.9513042  72.3087277  87.1619481
  60.4672799  70.5249533  86.3396601  59.7449829  70.0289978  87.2325834
  61.4089884  69.8345721  85.6648024  62.2994928  70.2388948  84.5593333
  63.1242272  70.8368019  84.9443961  61.7550590  70.8643591  83.8519103
  62.8388819  68.9970064  83.8517347  63.8780840  69.1157157  83.5440399
  62.2670836  68.7498807  82.9567143  62.6753120  67.9386997  84.9575383
  63.5802535  67.8563402  85.5584141  62.4836562  66.9542085  84.5320995
  61.5268717  68.3986025  85.7796328  60.6386812  67.9203396  85.3669003
  61.5080083  67.9050490  87.2485712  60.8354250  66.8876714  87.4855917
  62.2479230  68.4697435  88.2313125  62.8134097  69.3060449  88.0817607
  62.3230319  67.9675501  89.5805239  62.2908272  66.8883328  89.4274916
  63.6263649  68.3764403  90.2977266  63.5347600  67.9578143  91.2994600
  64.8781748  67.7516709  89.6192279  65.7751033  68.0643482  90.1534349
  64.8003785  66.6649428  89.6431193  64.9363142  68.0878568  88.5837798
  63.7945279  69.8856048  90.5162549  63.9951631  70.3541919  89.5528268
  62.8483415  70.2893590  90.8758922  64.9055066  70.2975250  91.5010985
  64.9360856  71.3843107  91.5806456  64.7012972  69.8670906  92.4807008
  65.8668905  69.9333488  91.1377712  61.0934566  68.3645978  90.5327696
  61.0751061  68.2112748  91.7820471  60.0012388  68.9195845  89.9146863
  60.0510494  69.2039318  88.9358101  58.6231256  69.2033006  90.4973303
  57.9893965  69.6233054  89.7168064  58.1681318  68.2610049  90.8032967
  58.6370626  70.1648551  91.6989978  57.6405107  70.2831648  92.4302407
  59.7658036  70.8879467  91.8652848  60.6103543  70.7217663  91.3170557
  59.9134511  71.9764768  92.8345739  58.9565485  72.4943497  92.8949553
  60.3399384  71.2965079  94.1916682  60.1879600  71.9873124  95.0211872
  59.7194276  70.4230099  94.3858268  61.8543726  70.8794289  94.1064445
  61.9400839  69.9003774  93.6353672  62.3966825  71.5858013  93.4770726
  62.4763375  70.8411127  95.4879588  62.5701586  71.8499162  95.8901964
  61.8406673  70.2827583  96.1748938  63.8062151  70.2033009  95.3813354
  63.8267695  69.1858505  95.3126970  64.9486608  70.8170459  95.3670165
  65.1180717  72.0431905  95.3832723  64.3123178  72.6697024  95.4105382
  66.0624480  72.4280551  95.3700930  66.0585852  70.1594137  95.2616937
  66.0436639  69.1419333  95.1864614  66.9483581  70.6581143  95.2516488
  60.8196350  73.0924892  92.4639312  61.5860347  72.8956987  91.5064413
  60.8096509  74.2076815  93.1686237  60.1229228  74.3988143  93.8984441
  61.7671473  75.2756259  92.9845325  61.9648471  75.3627418  91.9160988
  61.2211768  76.6914990  93.3736927  60.8985889  76.6522563  94.4146836
  62.0501720  77.3966833  93.3231439  60.0869204  77.2483318  92.5572881
  60.3601038  77.7949117  91.3047996  61.3817412  77.9105453  90.9760567
  59.2950352  78.1986857  90.4671813  59.5067134  78.5286642  89.4612004
  57.9587113  78.1766232  90.9229943  56.9499978  78.6867840  90.2284736
  56.1143817  78.5647492  90.7257012  57.7184956  77.5956607  92.2530519
  56.7044632  77.5641530  92.6257265  58.7493060  77.0757355  93.0650135
  58.5491561  76.5809521  94.0050212  63.0907605  74.9148126  93.6954699
  63.1382205  74.2176227  94.7645315  64.2083039  75.4911125  93.1425540
  64.1290781  76.0682497  92.3037841  65.5801675  75.4073595  93.5846001
  65.8264669  74.4202317  93.9752717  66.5524596  75.5533401  92.3599749
  66.4069308  76.5700103  91.9949651  68.0346539  75.3678256  92.6449072
  68.6002563  75.4926610  91.7225623  68.3604284  76.1092484  93.3741665
  68.2060235  74.3673191  93.0430982  66.2200286  74.3904956  91.4116963
  66.8672578  74.4389929  90.5362934  66.3773543  73.4434883  91.9285743
  65.1790388  74.4627935  91.0978582  65.8045250  76.3200350  94.8015356
  65.1665332  77.3927829  94.9728926  66.5799501  75.8745429  95.7822459
  66.8834503  74.9018685  95.8261321  67.0899923  76.6552456  96.8819706
  66.2722769  77.2743352  97.2505469  67.5064194  75.7949497  98.0838168
  68.1432879  74.9839805  97.7321389  68.1081271  76.4031957  98.7598610
  66.3152450  75.1849222  98.8836455  65.8945642  75.9655669  99.5191497
  65.5388310  74.8981870  98.1747152  66.6334863  73.9793239  99.7577011
  67.2320168  73.0178777  99.2737170  66.3409911  74.0127500 101.0372851
  65.8443034  74.8148974 101.4261588  66.6100643  73.2370537 101.6423560
  68.1714006  77.5790507  96.4210298  69.0697073  77.1402960  95.7161658
  68.3503002  78.8084237  96.9201992  67.5522974  79.3755100  98.0539141
  67.3987370  78.6507740  98.8538103  66.5649561  79.7130032  97.7358016
  68.4386201  80.5209431  98.4826017  69.0785010  80.2095116  99.3085459
  67.8286303  81.3483059  98.8465594  69.3321245  80.9996910  97.2487313
  70.2366400  81.5340243  97.5384979  68.8011231  81.6344085  96.5381539
  69.5860721  79.5711659  96.7379547  69.8466757  79.6627267  95.6841277
  70.8474433  78.8371700  97.2405615  71.8999039  78.9002992  96.6265710
  70.6980296  78.0345217  98.2955783  69.7977452  77.9516703  98.7686879
  71.6845999  77.2169300  98.9025607  72.4592376  77.9488319  99.1306881
  71.2608119  76.5165453 100.1962109  70.4780518  75.7876900  99.9887171
  72.1023394  75.9688209 100.6195955  70.8038816  77.4652715 101.1025593
  71.5443599  78.0503309 101.3637841  72.1843933  76.1305611  97.9937163
  73.3484325  75.6681477  98.1544541  71.3446808  75.6558148  97.0324625
  70.3902257  75.9706323  96.8588814  71.8669761  74.5489360  96.1250360
  72.4794609  73.8641431  96.7110786  70.7009298  73.7290693  95.5077768
  70.0228983  74.3952453  94.9754001  71.0931738  73.0225522  94.7765154
  69.9028790  72.9423085  96.6427654  70.4876922  72.0696016  96.9350996
  69.8260896  73.5832595  97.5206812  68.4956856  72.4780969  96.2524061
  68.0891301  71.3607671  96.7051574  67.6864911  73.2165024  95.6599615
  72.6877333  75.1918359  95.0115522  73.5893700  74.5942333  94.4781561
  72.3417918  76.4276520  94.6312522  71.4592843  76.8582165  94.9076535
  73.1723640  77.3056456  93.7857044  73.4537808  76.6377872  92.9717156
  72.4072580  78.4905263  93.2476305  72.1650192  79.2119663  94.0280320
  73.3204495  79.2283753  92.2134598  72.7890767  80.0905853  91.8091258
  74.2323364  79.5627445  92.7069764  73.5769994  78.5463505  91.4022907
  71.0399091  78.0283389  92.6943070  70.4936068  78.8896609  92.3081202
  71.1961603  77.3086728  91.8915229  70.4631475  77.5609882  93.4926248
  74.5041035  77.8067198  94.4200265  75.6143531  77.6776522  93.8763553
  74.4027345  78.1315642  95.7287165  73.5177760  78.1167259  96.2364431
  75.5365420  78.5357549  96.5490697  76.1020501  79.2228333  95.9213071
  75.0202252  79.2174088  97.8684975  75.8717014  79.5168456  98.4797225
  74.4272925  80.0959367  97.6157257  74.4051001  78.5113426  98.4264631
  76.5122006  77.4002178  96.9377687  77.6532223  77.6822086  97.2858283
  76.0948894  76.1034496  96.8874721  75.1151145  75.8268679  96.8431035
  77.0197047  74.9981672  96.8929054  77.7155986  75.1780539  97.7114392
  76.2957893  73.6680624  97.1821622  75.6737061  73.7824189  98.0704612
  75.6267477  73.4349243  96.3534675  77.2759082  72.4928961  97.3937211
  76.8025851  71.5876677  97.0139215  78.1564124  72.6752021  96.7787716
  77.7311698  72.2248245  98.7723249  78.9436781  71.9512776  98.8787474
  76.9651991  72.2363175  99.7403325  77.8859678  74.9298812  95.6388419
  79.0844088  74.8078236  95.7379078  77.3152006  75.1602818  94.4390042
  76.3561230  75.4769776  94.2911933  78.1161991  74.9461479  93.2203800
  78.6210904  73.9862589  93.3281342  77.2075919  74.9209631  91.9422525
  76.3981467  74.2083528  92.0942097  76.7493853  75.9014273  91.8108721
  77.9738870  74.5482367  90.6609779  78.7831532  75.2650054  90.5198224
  78.4352348  73.5722293  90.8048591  77.0033791  74.4988374  89.1820123
  75.9949360  72.9678142  89.1444269  75.4007716  72.9454262  88.2301002
  76.6517788  72.0990735  89.1705432  75.3310375  72.9470650  90.0086862
  79.1551232  76.0942923  93.0508306  80.2324770  75.8333105  92.5139783
  78.8736889  77.3299409  93.4449703  77.9387211  77.5934546  93.7561130
  79.7940002  78.4319802  93.4929326  80.3279890  78.4682123  92.5431647
  79.0135904  79.7700167  93.6464540  78.5880927  79.7168842  94.6485008
  79.8203979  81.0590275  93.6561992  79.1474148  81.9087191  93.7679619
  80.5242626  81.0416622  94.4867375  80.3672799  81.1525357  92.7188491
  77.9688642  79.8548352  92.5355418  77.4123215  80.7878860  92.6293634
  78.4651665  79.8235716  91.5665105  77.2810401  79.0126187  92.6191500
  80.8935188  78.2492269  94.5251585  82.0415364  78.5844577  94.2381185
  80.5605445  77.6472767  95.6364231  79.5798137  77.4609367  95.8476234
  81.4401759  77.1579729  96.7148810  82.0663121  78.0253423  96.9204283
  80.6879640  76.7618263  98.0071504  81.4036440  76.4116593  98.7512224
  80.1531245  77.6277020  98.3964098  79.9769063  75.9661884  97.7854495
  82.2975605  76.0357174  96.3212566  83.5304102  76.0064881  96.6457641
  81.8252229  75.1280641  95.4414658  80.8536106  75.1228121  95.1328027
  82.6262901  74.0577786  94.8285985  83.2848619  73.6616318  95.6022935
  81.7340355  72.9410992  94.3746713  81.5031010  72.3306129  95.2474323
  80.7965898  73.3866598  94.0401308  82.1972562  72.0356087  93.3118969
  83.1190760  71.0438519  93.6204671  83.3301946  70.7906016  94.6490016
  83.7632136  70.3856381  92.5856626  84.4334845  69.5765482  92.8369620
  83.5982810  70.7031702  91.2525419  84.2252047  70.0519096  90.2466223
  83.8483551  70.3363656  89.3875587  82.5822614  71.6185768  90.9148678
  82.3312739  71.8065935  89.8815310  81.8777024  72.3047137  91.9816184
  81.1070804  73.0241186  91.7455924  83.6022679  74.5369813  93.7671895
  84.7715203  74.0527330  93.7656126  83.1792497  75.4465368  92.8979752
  82.2222347  75.7977747  92.8418845  84.1416296  76.0387171  91.8944985
  84.6964431  75.2133825  91.4467288  83.2930838  76.8102754  90.8481516
  82.5841383  77.4319221  91.3951111  83.9643001  77.4836646  90.3146194
  82.4928508  76.0142615  89.7884879  81.8500917  75.2579399  90.2386029
  81.5234975  76.8643573  88.9856023  81.0001836  76.2365858  88.2633826
  80.7997828  77.3233452  89.6582598  82.0746021  77.6434991  88.4575087
  83.5999542  75.4693704  88.9043670  83.1652878  74.8769965  88.0998149
  84.1665489  76.2974427  88.4792484  84.2646460  74.8422558  89.4983250
  85.2291108  76.8942520  92.4612670  86.3089433  76.8819486  91.9029692
  85.0795055  77.6839200  93.6048407  84.1791255  77.7574110  94.0777519
  86.0731235  78.4529086  94.2478092  86.7510263  78.8270968  93.4800891
  85.5718944  79.7302993  94.8993238  86.4918263  80.2447076  95.1760013
  84.7947318  80.6853334  94.0002524  84.4898376  81.5588200  94.5756415
  85.4279169  81.0011142  93.1706784  83.9114195  80.1801168  93.6103826
  84.6775981  79.4066779  96.1328044  83.8400594  80.1048915  96.1754522
  84.2542525  78.4069505  96.0303605  85.5013191  79.4970078  97.4364750
  84.8605186  79.2684882  98.2879693  86.3229977  78.7816612  97.3984012
  85.9022834  80.5044180  97.5454037  86.8201882  77.5654586  95.1979444
  87.8871761  77.9957636  95.6410825  86.4862506  76.2592030  95.3277474
  85.7502819  75.8183141  94.7769652  87.1300784  75.3514358  96.2548313
  87.4654712  75.9271876  97.1185734  86.3843301  74.6429900  96.6135234
  88.3260759  74.5570243  95.7128338  88.7515863  74.8111443  94.6042504
  88.8624981  73.5873966  96.4728149  88.4057576  73.1320964  97.8131205
  87.3257623  72.9884858  97.8423627  88.6519140  73.8557109  98.5898541
  89.1644871  71.7984105  98.0137135  88.5896912  70.9494218  97.6457614
  89.3754709  71.6090239  99.0654305  90.4391639  71.9992300  97.2161600
  90.9063863  71.0458731  96.9702740  91.1716783  72.5776372  97.7783787
  89.9994136  72.7329740  95.9679387  90.8046615  73.3050357  95.5069274
  89.5471360  71.7974044  94.8843532  88.3939411  71.3210191  95.0003125
  90.3858952  71.4425683  93.9362285  91.2564476  71.9419121  93.7517556
  90.1772770  70.3306710  93.0654663  91.1368058  69.9119153  92.7630211
  89.6370215  69.5446777  93.5923966  89.4079917  70.7571148  91.8648186
  89.1696312  69.9538171  90.9338260  88.8241585  71.9676757  91.7631272
  88.8032882  72.6250316  92.5424278  88.1520432  72.4990616  90.5454457
  87.9296298  71.6280722  89.9288805  86.7975270  73.2396664  90.9558314
  86.3095536  73.6261639  90.0617534  86.1327450  72.5343264  91.4547406
  87.0234812  74.0648269  91.6312030  89.0155686  73.3564389  89.6326516
  88.6436626  73.9329331  88.6349511  90.3117593  73.1886714  89.8388838
  90.6833880  72.8635026  90.7300131  91.3800958  73.4444700  88.8210350
  91.3988659  74.5057720  88.5726566  92.7766111  73.0255770  89.5103614
  93.5923633  73.1937822  88.8078371  92.9367756  73.6295626  90.4037498
  92.7446415  71.9726600  89.7848256  91.1221490  72.9226063  87.3856941
  91.3089623  73.5315391  86.3281064  90.6543925  71.6935578  87.4073650
  90.5825150  71.1361394  88.2577957  90.1832523  70.9933766  86.1927625
  90.9200741  71.0797501  85.3934158  89.8904980  69.6220312  86.8002728
  89.5209420  68.9508870  86.0241615  90.8037082  69.2115194  87.2301613
  89.1372479  69.7238975  87.5815939  88.9391735  71.5261452  85.4480514
  88.5446616  71.0404610  84.3526678  88.2842584  72.5587872  86.0244147
  88.6585859  72.9919155  86.8689049  87.0028898  73.2289945  85.6026912
  86.5967876  72.7371122  84.7193766  85.9414441  73.1016762  86.6621972
  86.3310022  73.6746057  87.5035754  84.5539508  73.6490509  86.0851075
  83.7803371  73.5589445  86.8487132  84.6649995  74.6965378  85.8030274
  84.2682834  73.0656704  85.2091102  85.6665141  71.6712266  87.1728676
  84.8852896  71.6988768  87.9318411  85.3428769  71.0432983  86.3418122
  86.5778986  71.2572691  87.6051632  87.3229464  74.7142116  85.2590631
  87.5077581  75.6109515  86.1099616  87.2226454  75.1022947  84.0314996
  87.0440315  74.4228397  83.2927656  87.3290821  76.4658099  83.4775190
  86.7462310  77.1357806  84.1103562  88.8323827  76.8906312  83.5021943
  89.2414607  76.6364400  84.4801207  89.7695871  76.1306630  82.5805749
  90.7818168  76.5181685  82.6903548  89.7569321  75.0722451  82.8406276
  89.4443076  76.2542251  81.5477682  88.8412991  78.3206078  83.2306861
  89.7621259  78.6194989  83.0761669  86.6843523  76.6393182  82.0932042
  86.5843586  75.6210665  81.3503882  86.1887280  77.8217981  81.7864112
  86.2204763  78.6279264  82.4114553  85.5292310  78.0901376  80.4855109
  85.2705496  79.1485794  80.4808198  86.4964227  77.7746559  79.3583713
  86.0152331  77.9700400  78.3998523  87.3826329  78.4018605  79.4539580
  86.7865600  76.7252485  79.4106534  84.1392076  77.3391303  80.2767595
  83.5810666  77.1908786  79.1846670  83.5062618  76.9492760  81.4296229
  83.8966624  77.1696250  82.3448140  82.2217083  76.1843175  81.5422008
  81.9560877  76.0070330  80.5003866  82.4414996  74.8805249  82.3480913
  82.5801937  75.1263574  83.4004811  81.5469858  74.2604426  82.2792501
  83.6874707  74.0557704  81.8379520  84.5929618  74.6118295  82.0802103
  83.7318230  73.1181509  82.3926704  83.6986591  73.7364789  80.3466761
  82.6407203  73.4207983  79.8268806  84.7982069  73.8582789  79.6380202
  85.6717027  74.1236057  80.0933232  84.7788840  73.6888346  78.6326340
  81.0122553  76.9185901  82.1598968  81.1567201  77.8015703  82.9837619
  79.8427406  76.5739632  81.6760583  79.7307695  75.8364171  80.9803262
  78.5894196  77.1862857  82.0630732  78.7099697  77.9030627  82.8751671
  77.9945786  77.9670303  80.8401067  77.0504931  78.4302053  81.1281147
  78.6962518  78.7406505  80.5254904  77.8232891  77.2755988  80.0150077
  77.6623919  76.0302310  82.5026663  77.1529773  75.2645867  81.6862768
  77.4183439  75.9336292  83.7998747  77.6753079  76.6790680  84.4457195
  76.7947184  74.8408608  84.4629648  76.8756643  73.9915418  83.7859633
  77.5056013  74.5703839  85.7785930  77.6475700  75.5230610  86.2890557
  76.8449234  73.9689317  86.4019027  78.9026245  73.8436457  85.7052798
  78.7923805  73.0333443  84.9848155  80.0179393  74.8209054  85.3299542
  80.9684172  74.2890820  85.2875201  79.8037138  75.2598598  84.3555059
  80.0765214  75.6103081  86.0785305  79.3181387  73.3933131  87.1376522
  80.2840159  72.8898267  87.0942850  79.3927326  74.2658766  87.7856010
  78.5696447  72.7092133  87.5345115  75.3093508  75.0414982  84.7306827
  74.7820433  76.1471126  85.0272187  74.4654625  74.0022754  84.5647263
  74.7634889  73.0874121  84.2248405  72.9768822  74.0876996  84.8707273
  72.7088111  75.1351466  84.7297646  72.1905433  73.1142729  83.8792227
  72.5367591  72.0886084  84.0155016  71.1261951  73.1257478  84.1149053
  72.3994639  73.5334748  82.4733486  72.7185327  74.6901387  82.1463902
  72.2668357  72.6418879  81.5148661  72.4241537  72.9096158  80.5430586
  72.0058074  71.6820619  81.7438645  72.5715912  73.7423270  86.3442615
  73.0228268  72.7223213  86.8669869  71.7044950  74.5442736  87.0002728
  71.4760664  75.4901013  86.6919901  70.9997245  74.1350465  88.2292080
  71.1471085  73.0804091  88.4577772  71.5668731  74.7415091  89.5174936
  70.7784210  75.1513443  90.1475470  72.3430398  73.5655355  90.2042427
  72.7817308  73.9156404  91.1382340  71.6536503  72.7465790  90.4121832
  73.1327411  73.2136725  89.5409680  72.5069311  75.8847062  89.2218411
  72.8907121  76.2914313  90.1578436  73.3381784  75.5249758  88.6141274
  71.9730575  76.6648801  88.6790736  69.4865794  74.4036509  87.9313095
  68.7072650  74.6981540  88.8427293  68.9839069  74.3110601  86.7175203
  69.5019886  73.9602962  85.9121203  67.6120913  74.7110388  86.4240654
  67.3687277  75.5819821  87.0320966  67.4899923  75.1391852  84.9377920
  66.4477607  75.3505889  84.7008242  68.0476747  76.0611919  84.7737249
  68.1219589  73.8275869  83.8296489  68.0059362  74.2114010  82.5923589
  66.6032736  73.6690812  86.8386534  65.4339667  73.8352162  86.4895267
  66.9215620  72.6471999  87.5956020  67.8630109  72.5222815  87.9684121
  65.9945321  71.5623238  88.0062193  66.3391219  71.1107797  88.9364789
  65.0029017  71.9738665  88.1996303  65.9156905  70.5036036  86.9107790
  64.8694602  69.9020535  86.6649078  67.0714106  70.2932825  86.2424992
  67.9436469  70.7863214  86.4366268  67.1523975  69.2981766  85.1437333
  68.1719989  68.9134001  85.1016603  66.5046641  68.4581120  85.3916890
  66.7718062  69.8066674  83.7529665  66.9976160  69.0197211  82.8372578
  66.0017214  70.9151668  83.5770336  65.7216963  71.5035117  84.3634243
  65.4744081  71.4171762  82.2804827  64.8411616  70.6073675  81.9180494
  64.7314656  72.7529815  82.5730552  63.9879287  72.5801187  83.3506877
  65.4453141  73.4734253  82.9696533  64.0322383  73.3705210  81.3455504
  64.8432638  73.4232240  80.6207565  62.7954933  72.5573230  80.9064686
  62.3372113  73.0321138  80.0383273  63.0999883  71.5432625  80.6455201
  62.0743794  72.5209544  81.7228381  63.3558545  74.7151360  81.6430554
  62.8824849  75.0934852  80.7371735  62.5988653  74.5785078  82.4170697
  64.1025406  75.4306478  81.9881233  66.4360620  71.5974207  81.0806328
  66.1195507  71.4161368  79.9359198  67.7031313  71.8083398  81.3955590
  68.0089494  71.8908681  82.3654607  68.8368379  71.9524660  80.4261355
  68.5759676  72.7027247  79.6812016  69.7148500  72.3218673  80.9561520
  69.2013461  70.6151967  79.7015325  69.4351686  69.5860772  80.2893387
  69.2020695  70.6640630  78.3649733  68.8317249  71.4624204  77.8484664
  69.7302415  69.5884969  77.4723447  69.6939354  68.7173109  78.1282797
  68.8900986  69.2431016  76.2343779  69.1619519  69.9328407  75.4354725
  69.1698882  68.2429937  75.9015477  67.4624557  69.2793082  76.3911030
  66.9333903  68.8216732  77.3981974  66.6893514  69.7790251  75.4075163
  65.6746887  69.7733076  75.5038117  67.1197642  70.1619475  74.5651207
  71.2012255  69.8986866  76.9794051  71.7696000  68.9679303  76.2535124
  71.8299676  71.0750563  77.3492359  71.3150818  71.8541080  77.7577161
  73.2323556  71.3514661  77.2157953  73.7914433  70.4389191  77.4212045
  73.5643803  71.7273562  75.7835494  74.6036887  71.4763524  75.5723595
  72.9495144  71.1408029  75.1011580  73.3440475  73.1578779  75.5379352
  72.0142249  73.5488902  75.3158398  71.1930589  72.9084560  75.6004401
  71.7802682  74.7870878  74.7168831  70.7654573  75.0845208  74.4971505
  72.8013072  75.6259991  74.4035317  72.6706354  76.7858770  73.8219028
  71.8343788  77.2056729  74.1133997  74.1816926  75.2442124  74.6181919
  74.9822448  75.9307293  74.3822583  74.4623950  73.9864178  75.1298341
  75.4791872  73.6357468  75.2208586  73.7411691  72.3164462  78.2726090
  74.9384797  72.4681599  78.4129058  72.9232816  72.9931970  78.9180123
  82.8834071  57.2528244 112.0522151  83.4353539  57.6391634 112.8456355
  83.5185525  56.7492583 111.3997876  82.4141233  58.0306338 111.5454970
  81.8668822  56.3174136 112.5702651  82.3646268  55.4621380 113.0267341
  81.0079112  57.0340683 113.7226928  81.6662668  57.3511834 114.5322129
  80.5327280  57.9318099 113.3270894  79.9624017  56.0912475 114.2521878
  79.3452397  55.7864834 113.4076744  80.4819334  55.2002086 114.6058594
  78.8463889  56.6116100 115.5647057  80.1063986  57.2295420 116.7518335
  79.6097168  57.6022645 117.6481008  80.7808776  56.4183043 117.0223600
  80.6755557  58.0372611 116.2899700  81.0235358  55.7173048 111.4521513
  80.2954158  56.4741833 110.7557132  80.9845366  54.3772418 111.3717439
  81.4074080  53.7618749 112.0653961  80.3142058  53.6537127 110.2567958
  79.9666961  54.3004265 109.4503962  81.3384548  52.7084385 109.5895952
  80.8594416  52.1727135 108.7693506  82.1735044  53.2922837 109.2012888
  81.7069694  51.9926639 110.3247039  79.0793915  52.9801392 110.8511410
  79.0158121  51.7578910 110.9057762  78.1127654  53.8308832 111.1675075
  78.2352689  54.8394352 111.0805782  76.7268703  53.4549914 111.6899280
  76.8764330  52.9378924 112.6384893  75.8377344  54.7066009 111.8998232
  74.9038163  54.2459031 112.2207523  76.2780141  55.6869795 112.9566092
  75.5721073  56.5158744 113.0015847  76.3139656  55.1867211 113.9241153
  77.2693769  56.0685764 112.7097623  75.7214465  55.4837072 110.7093322
  74.7753218  55.6696008 110.5303446  76.0273848  52.5940110 110.7025852
  76.2192999  52.6884970 109.4517092  75.2144518  51.6538833 111.2361937
  75.1650486  51.5030354 112.2432077  74.3458990  50.7758642 110.5174751
  75.0054631  50.3125103 109.7820192  73.7226275  49.7331692 111.4253274
  73.1462453  50.2406738 112.1994157  73.0187153  49.1365573 110.8433730
  74.7546613  48.7670628 112.1155111  75.4744247  48.4170689 111.3761101
  75.3163545  49.3155570 112.8725897  74.0694838  47.5744193 112.7592799
  72.9463471  47.3006311 112.5761107  74.7572969  46.8782533 113.6815462
  75.7378776  47.0981351 113.8584798  74.2989898  46.1316850 114.2032667
  73.2031224  51.4786588 109.7556467  72.7038185  50.9170772 108.7712506
  72.7712237  52.6803413 110.1449085  73.0585963  53.0938486 111.0332833
  71.8698502  53.5401451 109.3987548  71.1964423  52.8418963 108.9021670
  71.0683445  54.4486393 110.3251575  70.3387627  54.9855201 109.7202390
  70.5077252  53.8142745 111.0129731  71.8174066  55.4455818 111.1305373
  71.2768353  56.0380761 112.1016316  73.0380693  55.5935490 110.9433625
  72.4972289  54.3389611 108.2437990  71.6954448  54.8107867 107.4423922
  73.8362404  54.3945567 108.0822958  74.4522140  53.7767517 108.6115015
  74.5973949  55.2825680 107.1905438  74.2975564  56.2907727 107.4769683
  76.0841484  55.0979946 107.3328039  76.5944314  55.7761543 106.6491428
  76.3826315  55.3782317 108.3429351  76.5044348  53.8073414 107.0807332
  76.2271563  53.2225782 107.8176576  74.3028212  54.9979878 105.7550858
  73.5188930  54.1042149 105.4240533  74.7222080  55.8711867 104.8475417
  75.3060479  56.6734351 105.0877341  74.3908699  55.7924323 103.3406618
  73.3384354  55.5100364 103.3363029  74.5330998  57.1221124 102.5684840
  75.5922340  57.3515571 102.4460467  74.1156096  57.0004803 101.5688292
  73.8275366  58.3235701 103.2753771  74.5349858  58.7396573 103.9933583
  73.6542598  59.0886888 102.5196935  72.4629175  58.0935219 104.0372364
  71.5236375  57.4891050 103.4363336  72.3447374  58.4501220 105.2419554
  75.2619042  54.7421340 102.6075734  76.3796221  54.4494634 102.9973368
  74.7688877  54.1274144 101.5460680  73.8888919  54.4185298 101.1216821
  75.3683156  52.9957964 100.8495052  76.3682891  52.8872604 101.2710441
  74.5438693  51.6843653 101.1141689  73.5585969  51.8991935 100.7005576
  75.0303816  50.3963116 100.3332027  74.3912240  49.5523495 100.5903923
  74.9750079  50.5797853  99.2597707  76.0599104  50.1702017 100.6105234
  74.4320986  51.4012480 102.6082240  73.8565671  50.4884293 102.7631813
  75.4287869  51.2778349 103.0317326  73.9299762  52.2330351 103.1002091
  75.5928767  53.2102499  99.3813458  74.6864272  53.6212373  98.6627272
  76.7202927  52.6527507  98.8846709  77.2668995  51.9491009  99.3808776
  77.2517289  53.0075009  97.5979212  76.4685590  53.3948299  96.9468336
  78.3372200  53.9562872  97.9244373  78.8147062  54.2931009  97.0052167
  77.9226013  54.8143103  98.4538763  79.0750182  53.4620652  98.5575996
  77.9020273  51.7812077  96.8580131  78.3813337  50.8535678  97.5068241
  77.8908639  51.8366957  95.5435187  77.5682299  52.6793391  95.0684298
  78.2897372  50.8196998  94.5872241  78.9655515  50.1214408  95.0807193
  77.0299610  50.0158405  94.0838046  76.4977538  49.6010331  94.9400284
  76.3422170  50.6940375  93.5783010  77.4276537  48.8627084  93.1137056
  78.0342090  49.2489651  92.2937754  78.1921731  47.7984887  93.9112898
  78.4800299  46.9829910  93.2489524  79.0864787  48.2440051  94.3478397
  77.5543280  47.4118362  94.7065058  76.1173174  48.1949207  92.5880781
  76.3703830  47.3828043  91.9054393  75.5497639  47.7979170  93.4284376
  75.5162653  48.9361596  92.0615933  79.0618449  51.4729993  93.3757043
  78.7124228  52.5043491  92.7815133  80.2151155  50.8795750  93.0549297
  80.4794885  49.9718277  93.4345978  81.2353858  51.4297951  92.1387401
  80.7598852  52.1890142  91.5167799  82.3965635  52.2243612  92.8664764
  82.9309996  51.4194117  93.3712985  83.4103788  52.9998433  91.9533537
  84.1531516  53.4988085  92.5753949  83.9088853  52.2981537  91.2855034
  82.8735098  53.7424405  91.3624196  81.8147276  53.3181465  93.8072117
  82.6309261  53.8502611  94.2964305  81.2212475  54.0220028  93.2242361
  81.1829917  52.8495754  94.5625023  81.7730252  50.2608046  91.2304830
  82.2686678  49.2561704  91.6925723  81.7213173  50.3495700  89.8834348
  81.1742737  51.1116483  89.4825796  82.3040512  49.5531431  88.7745442
  82.3356885  48.5870281  89.2796609  81.4407296  49.5591466  87.5201552
  81.7923219  48.7950297  86.8272437  79.9487327  49.2394853  87.8780809
  79.3475973  49.2482300  86.9689655  79.8884759  48.2559667  88.3421781
  79.5706069  49.9916887  88.5707879  81.5286146  50.8155013  86.9412052
  80.9799993  50.8404884  86.1296543  83.7105745  49.8255627  88.3223874
  84.2593019  50.9233519  88.5369129  84.4359969  48.8404773  87.7882272
  84.0158130  47.9512864  87.5207085  85.9204603  48.8793857  87.5066895
  86.2613132  47.8510074  87.3820205  86.0638819  49.3813598  86.5497349
  86.8440514  49.5580062  88.5342511  87.5981473  50.4615577  88.1126221
  86.6991075  49.2145071  89.8012257  86.1219531  48.4338558  90.1150575
  87.3577308  49.9272064  90.8656204  87.3909189  50.9895708  90.6259594
  86.5293708  49.6231182  92.1322047  86.9720249  50.1337863  92.9878778
  85.5074041  49.9715789  91.9904719  86.5248405  48.5484433  92.3144969
  88.8093235  49.5783729  91.0559987  89.4394275  50.0875299  91.9864599
  89.4420520  48.7817078  90.1637356  88.9858694  48.3521683  89.3590933
  90.8976512  48.4643052  90.2966244  91.1867813  48.6743763  91.3267618
  91.1153364  46.9656041  89.9873282  92.1901387  46.8711905  89.8381840
  90.5324821  46.1085897  91.1567243  90.6842025  45.0503748  90.9431076
  91.0404906  46.3670925  92.0861165  89.4664137  46.3090048  91.2590029
  90.4485181  46.4988103  88.8586817  90.8544754  46.8863466  88.0550242
  91.8217289  49.3738927  89.4587938  93.0661234  49.3650268  89.5441151
  91.3189684  50.3735401  88.7095695  90.3524840  50.3383487  88.3843734
  92.0026021  51.6285930  88.2391261  93.0439748  51.5409786  88.5496091
  91.8088700  51.6757582  86.7796477  91.9277666  50.6766915  86.3620038
  90.7905095  51.9963515  86.5563096  92.7154118  52.5467449  86.1723718
  92.3418873  52.8699871  85.3264829  91.6507636  52.9516069  88.8985121
  90.7304863  53.0498337  89.7149422  92.5683121  53.9608067  88.7574818
  93.1835847  54.0524731  87.9487137  92.7552668  55.0271531  89.7821590
  92.7543613  54.5631687  90.7682329  93.7390181  55.4738389  89.6405713
  91.7118616  56.1435691  89.7716779  91.6653876  56.7462360  90.8242542
  90.9739029  56.4186906  88.6764637  91.1891641  56.1471090  87.7173401
  89.7160908  57.1996837  88.8860805  90.0490862  58.0718486  89.4482011
  89.0627937  57.7353669  87.5779038  88.9885158  56.8741180  86.9144024
  87.6632834  58.3136350  87.7674902  87.2807301  58.6639633  86.8085402
  87.0018354  57.5415722  88.1609576  87.7060149  59.1468956  88.4675357
  89.9237785  58.8613174  87.0160484  89.4531639  59.8301576  87.1863912
  90.8954284  58.8893436  87.5089704  90.0837355  58.5850795  85.4989985
  90.6952435  59.3675233  85.0488633  90.5670264  57.6182168  85.3535635
  89.1020969  58.5736766  85.0256185  88.6484285  56.4251283  89.7488877
  88.2895378  56.9055148  90.8078113  88.2247548  55.2284965  89.4827412
  88.5360275  54.6878171  88.6769446  87.2474106  54.5361747  90.3252933
  86.3011624  55.0757221  90.2980750  87.0601516  53.5430993  89.9174890
  87.7106788  54.4089182  91.7623950  86.8951168  54.6981456  92.6720049
  88.9980425  54.1357585  92.0067396  89.6773877  53.9979095  91.2578579
  89.5934764  54.0010571  93.3552083  88.9982484  53.2628498  93.8934747
  91.0191379  53.5452575  93.2589792  91.0312457  52.5765896  92.7598180
  91.5532474  54.2425717  92.6124988  91.7913632  53.4158958  94.5364813
  91.8937441  54.3728557  95.0488052  91.0542848  52.3935381  95.4365625
  91.5947762  52.2806075  96.3765422  90.0442628  52.7499337  95.6396969
  91.0036411  51.4311766  94.9270829  93.2060836  52.7915081  94.1457690
  93.8122663  52.6746758  95.0439944  93.0571951  51.8177242  93.6796079
  93.7163046  53.4555330  93.4476441  89.5619726  55.3741569  94.1402290
  89.2487160  55.3372401  95.3361958  89.9839028  56.4486221  93.4807502
  90.3264386  56.4167773  92.5209668  89.9984677  57.7670748  94.0588110
  90.6995439  57.7473719  94.8934432  90.5838329  58.8703469  93.1025694
  91.6079964  58.6185157  92.8263645  90.0050754  58.9095658  92.1796861
  90.5492852  60.2172607  93.7933774  90.6892765  61.0045168  93.0531563
  89.5653646  60.3671105  94.2366191  91.6461874  60.3553798  94.9073714
  92.4930333  59.4474071  95.0505205  91.7648424  61.4079436  95.5576701
  88.6190527  58.1189284  94.6208497  88.4947163  58.7230970  95.6493388
  87.5507622  57.8816597  93.8444349  87.6071336  57.4837859  92.9072270
  86.2284837  58.1694278  94.2766526  86.1628801  59.1713889  94.7014716
  85.2979325  58.0382205  93.0100003  85.5403353  57.0828614  92.5446191
  83.7670609  57.8895802  93.2849646  83.2332174  57.8066085  92.3375619
  83.5888928  56.9932594  93.8799948  83.4081560  58.7634301  93.8298789
  85.6062376  59.2235988  92.0645886  85.0932317  60.1214915  92.4061489
  86.6741906  59.4448599  92.0717247  85.1352031  58.8450332  90.6037862
  85.3472988  59.6738112  89.9278370  85.6702061  57.9573832  90.2686456
  84.0637124  58.6447369  90.6069436  85.7883847  57.1528656  95.3969830
  85.0603073  57.6101075  96.2532676  86.2265023  55.9135272  95.4017991
  86.8036636  55.5290926  94.6528338  85.9398742  54.9423354  96.4749891
  84.8737904  54.9469811  96.7029033  86.3293861  53.5347534  95.9910766
  86.1211272  52.8094955  96.7790654  85.7507904  53.2814149  95.1027791
  87.3923562  53.5134331  95.7498110  86.6523850  55.3297025  97.7643017
  86.0496354  55.0473649  98.8139695  87.8513647  55.9451368  97.7686924
  88.4604010  55.9727932  96.9503943  88.4379640  56.6657718  98.9871474
  88.3242779  55.9245720  99.7779339  89.9455982  56.9779363  98.9489845
  90.1258071  57.7042022  98.1573655  90.2206179  57.4553359  99.8891200
  90.8771573  55.7788688  98.7264158  90.6807969  55.0447939  99.5062386
  90.6137235  55.3144419  97.7766641  92.4330357  56.0897398  98.7142688
  92.7018887  56.6217955  99.6274285  92.9874557  55.1506655  98.7186419
  92.8364323  56.8747171  97.5686127  92.4010078  57.7866115  97.4294756
  93.7142061  56.4819919  96.7192264  94.6594510  55.5462994  96.9521655
  94.7128325  55.0916948  97.8640576  95.3193204  55.2932854  96.2168382
  93.6868620  56.9513679  95.5196230  92.9713653  57.6284372  95.2527604
  94.3792031  56.6461310  94.8359518  87.6623394  57.9354803  99.3169367
  87.2523338  58.1744230 100.4916625  87.2820820  58.7682489  98.3411612
  87.4542147  58.5904020  97.3509775  86.5774915  60.0237016  98.6076266
  87.1293695  60.5514735  99.3857586  86.6162884  60.9476975  97.3931524
  87.6516536  61.1916032  97.1504201  86.1973117  60.4349141  96.5274841
  85.7944974  62.2984958  97.6735546  85.6578962  62.8436309  96.7400591
  84.8000933  62.0509425  98.0464057  86.5166462  63.1883707  98.6874584
  86.6543590  62.6554050  99.6284152  87.5080455  63.4522408  98.3211443
  85.7197105  64.3917228  98.8998694  84.9024130  64.2656113  99.4973806
  85.8864659  65.6089649  98.4443968  86.7696374  65.9036958  97.5549505
  87.3750247  65.1752465  97.1749638  86.8643485  66.8653385  97.2298257
  85.0778244  66.5787410  98.8195784  84.3149653  66.3844621  99.4692304
  85.2131843  67.5239476  98.4614609  85.1810169  59.8349047  99.2755894
  84.8033446  60.5442735 100.1603224  84.4232957  58.8051473  98.8354221
  84.6964726  58.1639294  98.0911211  83.1343210  58.5451758  99.4182325
  82.6345064  59.5130195  99.3668427  82.3073953  57.4810826  98.6226010
  82.9235055  56.5898389  98.5062656  81.4459913  57.1971283  99.2286730
  81.8090937  57.8910379  97.2619846  82.7390686  58.1663831  96.7641435
  81.0809161  56.7246167  96.5638557  80.7314368  57.0494940  95.5835900
  81.7665389  55.8860978  96.4448536  80.2282221  56.4138327  97.1676249
  80.9546740  59.1017102  97.1616913  80.6766544  59.2651912  96.1213360
  80.0540563  58.9622072  97.7607552  81.5049702  59.9668690  97.5317148
  83.1939554  58.1058540 100.8631502  82.1775657  58.2676652 101.6096273
  84.2770323  57.5554806 101.3911716  85.0947126  57.3296145 100.8235366
  84.4623459  57.2035055 102.7905666  83.5848998  56.6591009 103.1400274
  85.3130925  56.5265156 102.8784642  84.6981248  58.4476274 103.7203962
  84.0811257  58.4383481 104.7799678  85.3488789  59.5118200 103.1923485
  85.8414447  59.4878983 102.2999536  85.4001968  60.8287729 103.8813010
  85.7105375  60.5864158 104.8976581  86.4236340  61.8019965 103.2024425
  86.1415475  61.9476329 102.1596317  86.3666841  62.7765342 103.6863806
  87.8959309  61.2755191 103.2705629  88.1421870  61.0563894 104.3097814
  87.9585387  60.3348811 102.7231205  88.9286476  62.2293551 102.7176369
  89.8614781  61.7018317 102.5188344  88.5879763  62.6445350 101.7690391
  89.1634897  63.3713771 103.7560977  88.2413007  63.9333717 103.9009791
  89.4306335  62.9429722 104.7218070  90.2588633  64.2997872 103.2882460
  90.3998109  65.0524049 103.9918023  91.1423903  63.7634557 103.1732085
  89.9897447  64.7247621 102.3776124  84.0637438  61.5408654 103.9318162
  83.6420216  62.0233631 104.9760175  83.2840959  61.5150953 102.8308390
  83.6735329  61.2357564 101.9299873  81.8343045  61.8547282 102.7080040
  81.7610316  62.8508927 103.1452962  81.3051940  62.0794184 101.2623898
  81.3202853  61.1068997 100.7716113  80.2597012  62.3737326 101.3568194
  81.9302992  63.0386437 100.3191193  82.8877316  62.6186010 100.0115801
  81.3012248  63.0814706  99.4309519  82.1846279  64.4748630 100.7711074
  81.3624913  64.9835857 101.5902762  83.1951698  65.0769915 100.3962605
  80.9343196  60.9183481 103.5552522  79.8203590  61.3205626 103.8610433
  81.3987047  59.8103582 104.1136409  82.3059779  59.4378618 103.8327927
  80.7907355  58.9762371 105.1297557  81.5667662  58.7474895 105.8599316
  80.0426572  59.5854137 105.6370779  80.1189001  57.6572468 104.7673638
  79.5203000  57.0481298 105.6261911  80.2028816  57.2618167 103.4844483
  80.8712829  57.6477999 102.8173841  79.3168757  56.2159966 102.9181738
  78.3469683  56.2851076 103.4105976  78.9807108  56.4129868 101.4064331
  79.9050507  56.3473717 100.8329391  78.3440162  55.5904293 101.0800495
  78.2686041  57.7674583 101.0557625  77.6277723  58.0461597 101.8929805
  79.2699099  58.8901284 100.8453118  78.7376964  59.8109112 100.6047750
  79.8514733  59.0347540 101.7551428  79.9378724  58.6329099 100.0236953
  77.4540422  57.5780210  99.7945633  76.9540315  58.5120913  99.5405573
  78.1125661  57.2845156  98.9765762  76.7076605  56.7989920  99.9561930
  79.9517692  54.8730244 103.1893530  81.1149013  54.7335763 103.5429162
  79.2913574  53.7436276 102.9549644  78.2922074  53.8068092 102.7557750
  79.6886527  52.3506395 102.9141043  80.6886152  52.2469906 103.3359835
  78.6764286  51.4763278 103.7596683  77.6611945  51.6210061 103.3886749
  78.9094518  50.4173756 103.6415571  78.7505257  51.8583421 105.2109913
  79.7952463  51.8736927 105.5239217  78.3652387  52.8702737 105.3353306
  77.9745573  50.9181279 106.1173176  78.1106376  49.8795678 105.8148692
  78.3138762  50.9972562 107.1488890  76.5342735  51.3387608 105.9834544
  76.3811326  52.2896507 105.6460491  75.4177779  50.6252951 106.2494305
  75.4594387  49.4551253 106.8231777  76.3558713  49.0484147 107.0862578
  74.5937099  48.9479628 107.0084262  74.2671240  51.2062826 106.1435290
  74.2149461  52.1857444 105.8633611  73.4130522  50.6856273 106.3407380
  79.6837053  51.8842867 101.5066713  78.6906704  52.1066335 100.7967491
  80.8118798  51.3857614 101.0505367  81.5414981  50.9822081 101.6390303
  81.0986740  51.3773590  99.6641102  80.2502088  51.7128380  99.0679143
  82.1896297  52.3917277  99.3192731  83.1427160  51.9275647  99.5688411
  82.1634148  52.6898934  97.8397272  82.9425616  53.4138113  97.6007979
  82.3360554  51.7704019  97.2801348  81.1909539  53.1018821  97.5689116
  82.1663515  53.7036168 100.2019645  82.9739990  54.3659853  99.8899027
  81.2105188  54.2107196 100.0761690  82.3005356  53.4377005 101.2512272
  81.3924200  49.9139950  99.2611869  82.4756396  49.4409723  99.5481691
  80.4725993  49.3102492  98.4338092  79.5464628  49.6930787  98.2423837
  80.7496417  48.0631170  97.7577655  81.4232804  47.4626068  98.3695884
  79.4800088  47.2534532  97.6195091  78.9042125  47.3451542  98.5408118
  78.8753400  47.6848978  96.8225648  79.6946328  45.7981136  97.3280010
  80.0655994  45.4126133  96.0351868  80.0973969  46.1204479  95.2213563
  80.3993621  44.0320087  95.8438068  80.8419912  43.7149114  94.9109726
  80.1590204  43.0934380  96.8496587  80.2252043  42.0360634  96.6388374
  79.8310644  43.5433279  98.1359872  79.7890418  42.8370048  98.9512883
  79.5650816  44.8657103  98.3722900  79.2572698  45.1915051  99.3550206
  81.5237788  48.2715038  96.4709300  81.0133269  49.1246136  95.7454037
  82.6674843  47.6267331  96.1819842  83.0720689  46.9321290  96.8081674
  83.4732889  47.8306351  94.9547059  82.9880332  48.6268072  94.3894582
  84.8792512  48.2492724  95.2942669  85.4210036  48.0663062  94.3660597
  84.8813924  49.7516823  95.8042659  85.9008788  50.0511986  96.0495052
  84.4908129  50.4018998  95.0225589  84.2547479  49.8357373  96.6926749
  85.5650063  47.4703932  96.4463663  86.5713127  47.8593448  96.5998363
  84.9852975  47.5907141  97.3620484  85.6198960  46.4130595  96.1875717
  83.5091029  46.5790383  94.0822469  83.2092158  45.4664745  94.5346534
  83.6699897  46.7392086  92.7568738  83.8155445  47.6354311  92.2915061
  83.6440889  45.6196339  91.9023712  84.1521015  44.7895303  92.3914430
  82.1248874  45.2866616  91.5924821  82.0587482  44.3070909  91.1180699
  81.5704194  45.2246563  92.5297065  81.3719700  46.4974067  90.5481558
  81.6067822  47.6849681  91.0207437  84.3568306  45.8895773  90.5993379
  84.5807554  47.0137271  90.1250111  84.8492783  44.7713219  90.0659243
  84.5877037  43.8422338  90.3941743  85.8299625  44.7445451  88.9364592
  85.3839280  45.4358887  88.2205805  87.2273094  45.1804409  89.4275422
  87.9297690  45.1561596  88.5941258  87.1737241  46.1936968  89.8257156
  87.5676289  44.5014861  90.2089255  86.0096746  43.4037265  88.1804426
  85.3452719  42.4701726  88.5656712  86.8683855  43.3342755  87.2014747
  87.4904192  44.1025533  86.9492524  87.0383876  42.0858667  86.3169585
  86.1538430  41.4819429  86.5218334  87.0600448  42.4564374  84.8041292
  86.9731917  41.5349642  84.2293347  86.1708061  43.0513703  84.5886894
  88.3034732  43.2371860  84.2812425  88.6013499  43.9903680  85.0111599
  89.1460913  42.5560545  84.1638726  87.9949128  43.8981362  82.9660116
  87.8804667  43.1534997  82.1780753  87.0561925  44.4491273  83.0215361
  89.1177651  44.8053077  82.6688961  89.5953146  45.1789205  83.4898680
  89.5957895  45.2046517  81.5334195  88.9895405  44.8486981  80.4311513
  88.1541474  44.2651690  80.4740134  89.3528239  45.1547086  79.5274513
  90.5608791  46.1307878  81.5642068  90.8919702  46.4928207  82.4585875
  90.9653304  46.4747430  80.6928706  88.1889366  41.2215860  86.6711561
  88.3994498  40.1609402  86.0711762  88.9352322  41.6059953  87.7101692
  88.8359567  42.5142541  88.1630968  90.0145532  40.7308590  88.3296398
  89.9609608  39.7354320  87.8894059  90.9930077  41.1391553  88.0750778
  89.9056685  40.6081428  89.8652175  89.7983965  41.6972635  90.5356560
  89.8172434  39.4247578  90.3953296  90.0259727  38.5840972  89.8567204
  89.4117931  39.1013249  91.8241243  88.5612433  39.7291732  92.0893556
  89.0305922  37.6215068  91.8648923  88.5014118  37.3771116  90.9437902
  89.9472406  37.0312965  91.8723336  88.1406000  37.1697252  93.0818666
  87.3332806  37.8907585  93.2091787  87.6777692  36.2133769  92.8370880
  88.8662019  37.0312315  94.3832195  88.3593487  37.4841780  95.4023918
  90.0179466  36.4403008  94.3498409  90.4923789  39.4990803  92.9467671
  90.2520703  40.1132168  93.9576469  91.7434401  39.1939302  92.5914386
  91.9883145  38.6475307  91.7657286  92.8837021  39.6355669  93.3855404
  92.6026434  39.5085414  94.4308330  94.0961694  38.7471166  93.0309208
  93.7718143  37.7093448  93.1077937  94.3363856  38.9297884  91.9844518
  95.4286658  38.8795135  93.8468096  96.1630326  38.1773048  93.4526556
  95.8366871  39.8809325  93.7069968  95.2376566  38.6237659  95.3037412
  94.1281607  38.2435725  95.7205635  96.2805913  38.7314286  95.9717846
  93.2083566  41.1211918  93.3359527  93.5798069  41.6969196  94.3246342
  93.0147435  41.7804327  92.1253985  92.7551359  41.3042280  91.2626389
  93.1676731  43.2256884  91.9800043  94.1666291  43.5373257  92.2855974
  93.0484572  43.5190107  90.9372883  92.1139115  43.8993053  92.8449857
  92.4996719  44.7755167  93.5916719  90.9852531  43.2906625  93.0274500
  90.7217463  42.4532756  92.5088245  89.9558539  43.7241528  93.9917577
  89.7460813  44.7945694  94.0047453  88.6146963  42.9791351  93.5046087
  88.5181225  43.1063867  92.4262161  88.7232085  41.9121472  93.6918325
  87.3254549  43.4650189  94.1723529  87.5264563  43.5935340  95.2365927
  86.8455604  44.8153197  93.5834700  85.9280535  45.1246755  94.0831481
  87.6156467  45.5726103  93.7348140  86.6566711  44.7001818  92.5155772
  86.2456549  42.4498641  93.9175852  85.3187382  42.7793675  94.3862065
  86.0913390  42.3446158  92.8439585  86.5428452  41.4890734  94.3371960
  90.4379685  43.5416914  95.4758832  90.3155792  44.4965295  96.2288726
  91.0510781  42.4101097  95.7842850  91.2289621  41.6587789  95.1195855
  91.5384909  42.1416044  97.1584042  90.7337424  42.3576657  97.8613966
  91.8698894  40.6227101  97.3837776  91.0135648  40.0243556  97.0746480
  92.7036435  40.3436244  96.7405231  92.2125371  40.2818392  98.7933550
  93.0029040  40.9300426  99.1720020  91.3501220  40.4119534  99.4475657
  92.6671391  38.8192241  98.7669179  93.2917829  38.6567934  97.8873552
  93.2900865  38.6251934  99.6400562  91.5566671  37.8566406  98.7494189
  91.2004104  37.5333841  99.6483023  90.9725604  37.3682259  97.6400946
  91.5036513  37.5892662  96.4516585  92.3631438  38.1329578  96.3704664
  91.0550119  37.2164247  95.6146675  89.8881338  36.6271238  97.6046046
  89.4136590  36.3758329  98.4711394  89.5203439  36.3043718  96.7091211
  92.7116177  43.0936118  97.5061477  92.6715183  43.7731526  98.5539537
  93.5925582  43.3227418  96.5713744  93.4896039  42.9453028  95.6293992
  94.8136324  44.1277679  96.7276459  95.3627466  43.8659882  97.6310118
  95.6510225  43.8224380  95.5327900  95.1241171  44.2394490  94.6752939
  97.0470753  44.4304155  95.6095106  97.6066637  44.1718043  94.7103499
  96.9668749  45.5141391  95.6883082  97.5664140  44.0403512  96.4852995
  95.8447147  42.3954309  95.4508269  95.2262313  42.0197855  94.7896659
  94.5353371  45.5602895  96.9568941  95.0909762  46.2018972  97.7400536
  93.4078479  46.0551642  96.2899899  92.8568860  45.4654439  95.6669048
  92.8855235  47.3814874  96.3732356  93.7377480  48.0606260  96.3566135
  92.0346502  47.8038953  95.1867689  91.1337928  47.1927341  95.2305739
  91.5900626  49.2812097  95.2140085  90.9881191  49.4960346  94.3308986
  90.9980529  49.4658513  96.1106500  92.4685025  49.9252338  95.2205968
  92.7779498  47.6137141  94.0101815  92.7729298  46.6633828  93.7702101
  92.0766414  47.5149627  97.7097115  92.2542461  48.5356680  98.3375166
  91.2932060  46.5225454  98.1077593  91.1967480  45.6486937  97.5892759
  90.5021045  46.5675412  99.2990828  89.7692183  47.3750204  99.2804779
  89.7702978  45.2154675  99.4275258  90.3226824  44.4704688  98.8544515
  89.8060267  44.9054159 100.4727064  88.2765266  45.1899533  98.9580349
  88.2784820  45.7392184  98.0167283  87.7823628  43.7906108  98.6739582
  86.7417036  43.8311791  98.3515105  88.3883081  43.3429644  97.8874996
  87.8583604  43.1875366  99.5795027  87.3253726  45.9352941  99.8718156
  86.3123558  45.8689933  99.4746893  87.3554435  45.4908038 100.8669141
  87.6245255  46.9814190  99.9327689  91.4547315  46.7657713 100.4619778
  91.0208603  47.3866100 101.4291128  92.7360673  46.2388680 100.4124858
  93.1007978  45.6410691  99.6705768  93.6798381  46.5523247 101.5130074
  93.0551802  46.4158377 102.3950697  94.8993009  45.6183366 101.4952443
  95.4801341  45.8117116 100.5940734  95.5395068  45.8573421 102.3445321
  94.5370358  44.1128688 101.5464782  93.9974373  43.8871842 102.4663254
  93.8764322  43.8576686 100.7175291  95.8220152  43.2861949 101.4707128
  96.2923275  43.4249293 100.4984818  96.5304149  43.6374087 102.2211831
  95.5268620  41.8123020 101.6936529  95.0174418  41.6540977 102.6444949
  94.8734044  41.4227455 100.9137683  96.8842819  41.1078614 101.6749785
  96.7465454  40.0876031 101.8237456  97.3450553  41.2648944 100.7570169
  97.4829643  41.4901745 102.4336919  94.2416480  48.0030362 101.5434658
  94.4925611  48.5029883 102.6056106  94.4633716  48.5690918 100.3857592
  94.4795224  48.0789185  99.4915644  94.7164460  50.0215089 100.3112009
  95.5505133  50.3340872 100.9388341  95.1214555  50.3819196  98.8685338
  96.1696444  50.1208822  98.7253253  94.5430011  49.7655747  98.1802545
  94.9209469  51.9002822  98.4787081  95.0367300  52.0071822  97.3997267
  93.8988507  52.1958656  98.7202362  95.9093314  52.8711239  99.1906186
  95.5787692  54.0808127  99.0508739  96.8084960  52.4444066  99.9468337
  93.4526262  50.7921824 100.8745442  93.7163050  51.7522880 101.6055187
  92.2273162  50.4870587 100.4680776  92.0119806  49.7247374  99.8250708
  91.0463780  51.2512682 100.9329839  91.0883897  52.3146590 100.6964994
  89.8596346  50.6326835 100.2042878  90.0306688  49.5599231 100.1120358
  88.9696824  50.7610222 100.8184541  89.5768351  51.2050630  98.8042477
  90.5873457  51.3623977  98.4287159  88.7736071  50.2369419  97.7830175
  88.6339286  50.7482146  96.8302898  89.3461493  49.3232866  97.6227441
  87.8014263  49.9866912  98.2070824  88.7269212  52.5050509  98.8672070
  88.5511938  52.8741557  97.8568707  87.7714576  52.2922235  99.3479644
  89.2608791  53.2609754  99.4419497  90.9595139  51.2412960 102.4663502
  90.6496855  52.2916578 103.0697543  91.1511148  50.0255167 103.0299600
  91.4263257  49.1922452 102.5108084  90.9726480  49.8170165 104.4493765
  90.0034348  50.2802508 104.6299248  90.8453563  48.3098146 104.9210334
  91.6522251  47.7199969 104.4843506  90.9591580  48.2527508 106.0028716
  89.4831065  47.7112772 104.5099938  88.7003326  48.1887782 105.0970575
  89.2937521  47.9571322 103.4649477  89.3736112  46.1911802 104.6854751
  90.1694858  45.6860095 104.1377020  89.4877115  45.9203011 105.7348342
  88.0346983  45.7590657 104.1772406  87.2691682  46.4317276 104.1307486
  87.8421335  44.5320793 103.7961668  88.6668349  43.5261289 103.5766370
  89.6699750  43.6522240 103.7083031  88.3003990  42.6230796 103.2747949
  86.6134829  44.1854859 103.6913060  85.8739436  44.8562893 103.9015689
  86.3741878  43.2387746 103.3976404  92.0493103  50.4907537 105.2699058
  91.7995935  51.0591599 106.3024933  93.2983564  50.5938253 104.8468204
  93.6016603  49.9930733 104.0806822  94.4056376  51.4320084 105.2637694
  94.5208027  51.2336958 106.3289071  95.7372359  51.0199970 104.5473656
  95.9690725  49.9837552 104.7907123  95.5951418  51.0707013 103.4677845
  96.9317498  51.9142131 104.9440964  97.6364216  51.9547883 104.1137999
  96.5753036  52.9311267 105.1094890  97.6344578  51.4505768 106.1477753
  98.7312702  51.9775424 106.3908879  97.1447280  50.6319761 106.9330579
  94.1361831  52.9885077 105.2114908  94.5172997  53.6285963 106.2576723
  93.4693686  53.5441033 104.2281506  93.3729330  53.0758051 103.3276497
  92.7939322  54.8337765 104.2391850  93.4798058  55.4789520 104.7872397
  92.5289819  55.1895366 102.7710974  92.0204380  56.1531357 102.7157349
  93.4760334  55.2483174 102.2337815  91.9014477  54.4221309 102.3170761
  91.4685051  55.0567668 105.0785438  90.9776385  56.1480928 105.3228600
  90.9154942  53.9742545 105.6495178  91.2453772  53.0288240 105.4557956
  89.8428757  54.0017022 106.5606606  90.0969850  53.3642130 107.4078801
  89.7459409  55.0175980 106.9430275  88.4029234  53.5342944 105.9859249
  87.5202929  53.3697766 106.8037735  88.2252483  53.3207342 104.6979996
  88.9990980  53.2530995 104.0369692  86.9185096  53.1608483 104.0779063
  86.2842955  54.0114326 104.3250395  87.0525069  53.1520570 102.5393058
  87.6746922  52.2897643 102.2953698  85.6604978  53.0815948 101.8076448
  85.8162874  53.0777546 100.7276134  85.1390252  52.1703152 102.1009396
  85.0598979  53.9486429 102.0838990  87.6099636  54.5316093 102.0869802
  87.7115422  54.5447566 101.0021955  86.9241091  55.3211906 102.3974766
  88.5851230  54.6987119 102.5456761  86.2416132  51.9548721 104.6195543
  86.8662572  50.9224940 104.6790633  84.9160674  51.9667690 104.9406395
  84.3904349  52.8337522 105.0439287  84.1257432  50.8166764 105.1638473
  84.7271889  50.0472414 105.6486089  82.9540399  51.2289880 106.0750703
  83.3369471  51.4935237 107.0607056  82.4754600  52.1197097 105.6685041
  81.9782183  50.1781652 106.2066254  81.2601533  50.4782230 106.9697223
  81.4305485  50.1061440 105.2660725  82.4809301  48.8090373 106.5553023
  82.9143517  48.6006602 107.6812471  82.4243622  47.8724815 105.6632550
  83.6278774  50.1635206 103.8313620  82.8958955  50.8015411 103.0785956
  84.2746890  49.0490628 103.4541130  84.9288693  48.5505252 104.0583889
  84.1058556  48.4410046 102.1428619  83.0812199  48.6630774 101.8472720
  85.2354524  49.0410719 101.1549508  85.1263339  48.5981864 100.1653020
  85.1180525  50.1220936 101.0832695  86.2240751  48.8091063 101.5503114
  84.2971044  46.9092479 102.1134969  85.0455736  46.3730407 102.9326951
  83.7369990  46.2138873 101.0560024  83.1306662  46.6716446 100.3748073
  83.9200220  44.7853250 100.7668082  84.9086153  44.3724086 100.9691849
  82.9543584  44.0394887 101.6612617  82.9459407  44.5273385 102.6360964
  81.9530000  44.1432320 101.2438594  83.2262650  42.5897092 101.8677443
  83.8915061  41.8823065 101.0581199  82.6453574  42.0174036 102.8097154
  83.6505857  44.6552754  99.2874596  83.1461141  45.6400414  98.7225194
  83.9715263  43.5689865  98.5480013  84.5116226  42.7767339  98.8941642
  83.5471779  43.4594415  97.1570655  82.6615030  44.0807168  97.0277325
  84.3322258  43.8900700  96.5343674  83.2138376  42.0110659  96.5891146
  83.3086150  40.9432700  97.2753260  82.9233232  41.9977455  95.2546349
  82.9188223  42.8547224  94.7015342  82.5898695  40.8156040  94.4482844
  83.0387002  39.9018734  94.8375713  81.1085112  40.5127072  94.4835001
  80.7659641  40.5271014  95.5175834  80.5706908  41.3031408  93.9578253
  80.7322548  39.0903228  93.8229929  80.9501790  39.1597175  92.7569950
  81.4135494  38.3482591  94.2404940  79.3523092  38.5522737  93.9591187
  79.1918240  38.1471751  94.9582987  78.6139017  39.3396868  93.8112239
  79.2114997  37.5241955  92.9623194  79.5698354  37.7741243  92.0410593
  78.6885463  36.2979876  93.0413247  78.2057061  35.7402931  94.1292729
  78.2102906  36.2535020  95.0106846  77.8258654  34.7950745  94.0917376
  78.7960674  35.4536567  92.0584460  79.2871069  35.7236273  91.2062875
  78.3889942  34.5218121  92.1394582  83.1507014  41.1236438  93.0222507
  83.3175935  42.2840451  92.7601174  83.4896162  40.1670726  92.1248359
  83.5094726  39.1792407  92.3772322  83.8479998  40.3810464  90.7736907
  84.6401991  41.1259554  90.7039064  84.4854441  39.1399798  90.1221144
  84.5349563  39.1876493  89.0335456  85.9456596  39.0508068  90.5802092
  86.4154856  38.1760113  90.1288718  86.4799970  39.9496350  90.2722019
  85.9814276  38.9614116  91.6654245  83.6745957  38.0378869  90.4076020
  84.2369508  37.2650412  90.6227004  82.6170285  40.9167234  90.0464076
  81.5039735  40.5050523  90.3627138  82.8437332  41.7832460  89.0463104
  83.7370851  42.2530041  88.8936944  81.8226952  42.1254094  88.0899215
  81.1807028  41.2543654  87.9601441  80.9315537  43.2038264  88.5713335
  80.5923018  42.9957499  89.5856699  81.4646279  44.1542743  88.6033775
  79.5075842  43.3050106  87.4246918  78.6289344  42.4017834  87.7435919
  82.4514120  42.4516759  86.7452047  83.0827530  43.4893786  86.5969759
  82.1423252  41.7023083  85.6192497  81.7752080  40.7502854  85.6622179
  82.3149854  42.2082850  84.2589861  83.1402911  42.9183824  84.1906539
  82.6157695  41.0019457  83.3681256  83.4656647  40.4613166  83.7839181
  81.7634604  40.3237473  83.3947532  82.9218755  41.3575599  81.9029844
  82.6314133  42.5069276  81.4730082  83.4834899  40.5566100  81.1816290
  81.0434907  42.9871371  83.8112468  79.9684095  42.3754780  83.8389326
  81.1244943  44.2914741  83.5009813  81.9784311  44.8473023  83.5509298
  79.9255305  45.0253676  83.0488849  79.2457628  44.9488322  83.8968632
  80.1962531  46.5468506  82.7588006  79.3050365  47.0057621  82.3280488
  80.6613461  47.1069632  84.1746101  80.8798309  48.1712365  84.0898538
  79.8666256  46.9553269  84.9043399  81.5574780  46.5773242  84.4987108
  81.2738163  46.8221251  81.7612880  81.3834733  47.8991497  81.6309366
  82.2147965  46.4017490  82.1162797  81.0104472  46.3666152  80.8069010
  79.2488984  44.3990727  81.8302990  78.2380508  44.9862988  81.4218594
  79.8033017  43.4081866  81.1975900  80.6049739  42.8920157  81.5603039
  79.3364126  42.9330324  79.9016132  78.7914515  43.7697719  79.4629773
  80.5189778  42.6079645  78.9191192  81.1573657  41.8316455  79.3393759
  80.1317284  42.2259859  77.9743656  81.3357832  43.9040728  78.6803172
  80.7161124  44.6573292  78.1922241  81.6602101  44.3268159  79.6312034
  82.5266410  43.5704169  77.8214334  82.2081087  43.0621547  76.9117144
  83.0415578  44.4801596  77.5147350  83.4581667  42.6808102  78.6263121
  83.3354130  42.6273807  79.6365452  84.4016906  41.9871081  78.0756144
  84.7292090  42.0721391  76.7885948  84.2248071  42.7107326  76.1760247
  85.4842646  41.4969863  76.4158598  85.1153630  41.2269569  78.8714837
  84.9137276  41.2031818  79.8705672  85.8723200  40.6592795  78.4913660
  78.3085988  41.8004936  79.9943314  77.8936028  41.2441954  79.0249441
  78.0065218  41.4675883  81.2274983  78.2636264  42.0334749  82.0364350
  77.2469081  40.2127757  81.5862368  76.6946171  39.9895088  80.6724488
  78.1806899  39.0375818  81.9142425  78.9849674  38.9828262  81.1808984
  78.6474592  39.1910066  82.8879397  77.4540382  37.8491428  81.9144158
  78.0519797  37.1014089  82.1226583  76.1853498  40.3693157  82.6714424
  76.5549426  40.4601210  83.8477934  74.8645726  40.2817709  82.2697105
  74.5777350  40.0418518  81.3215539  73.7415581  40.5330997  83.1905744
  73.8942412  41.5215035  83.6232115  72.4123377  40.5843580  82.4290183
  72.3943617  39.6242453  81.9118080  71.1942974  40.6823185  83.4159598
  70.2656269  40.7174413  82.8462069  71.1844635  39.8116028  84.0718748
  71.2848717  41.5868262  84.0170664  72.2926832  41.5444400  81.2847721
  71.2972370  41.4654783  80.8467072  72.4508589  42.5607966  81.6452672
  73.0414512  41.3068836  80.5301547  73.7285849  39.5942757  84.4366439
  73.5360344  40.1237313  85.5191498  73.9989911  38.2340543  84.3148734
  74.0098311  37.4129268  83.1601885  75.0004080  37.3685358  82.7071943
  73.3265963  37.7837489  82.3967599  73.5759901  36.0547967  83.6850072
  73.8621802  35.2415519  83.0196455  72.4970072  35.9886250  83.8246178
  74.3469907  36.0162787  85.0272235  75.3974350  35.7622269  84.8836775
  73.9303335  35.2776319  85.7127625  74.1803529  37.3953653  85.5396859
  73.3190136  37.5139051  86.1955929  75.3605807  37.8081926  86.4549684
  75.3513079  37.6966988  87.7032909  76.4212557  38.3867290  85.9327441
  76.5793163  38.4367681  84.9253271  77.5007787  39.0257368  86.7231789
  77.7923975  38.3238143  87.5037097  78.8420949  39.2922289  85.8250705
  78.6640127  40.1068420  85.1224644  79.6666562  39.6004522  86.4679243
  79.2221007  38.0078822  85.0579466  78.4051955  37.7458907  84.3861271
  80.0924927  38.2168642  84.4357077  79.5312581  36.8038296  85.9447730
  80.2832589  36.8554102  86.9092641  79.1052594  35.6820373  85.5617349
  77.0043225  40.2922716  87.4367207  77.5078262  40.6732212  88.4823002
  76.0403065  40.9988743  86.8728397  75.6222713  40.7192253  85.9855743
  75.4406223  42.2464750  87.4082847  76.2305395  42.7797579  87.9386488
  74.9148686  43.0925545  86.2660170  74.2672099  42.4584456  85.6601769
  74.1043083  44.3318340  86.8377393  73.7295432  44.9340958  86.0105991
  73.2651733  43.9741011  87.4344407  74.7606853  44.9394439  87.4600353
  76.0439151  43.6163022  85.4044071  76.6468119  44.2684683  86.0374559
  76.6658144  42.7608898  85.1439308  75.7808359  44.3762053  84.1153445
  76.7295988  44.6589382  83.6589453  75.2208558  43.7427233  83.4269327
  75.2015413  45.2747833  84.3332467  74.3198853  41.9802005  88.4220769
  74.2896460  42.6636067  89.4617074  73.5137628  40.8817994  88.2021330
  73.6628935  40.2921813  87.3827719  72.4109079  40.3905971  88.9968414
  71.6632510  41.1805493  89.0649119  71.7658874  39.1960726  88.3053549
  71.7707232  39.3348123  87.2239424  72.3298600  38.2871501  88.5117642
  70.3788044  39.0666897  88.8021051  70.3745578  38.7377497  89.8410264
  69.8694859  40.0302610  88.7706256  69.6582374  38.0462721  87.9116197
  69.8997334  36.8576670  88.2570162  68.7938733  38.2439139  87.0317019
  72.8161377  40.1022161  90.5244498  72.3451461  40.8223955  91.4448571
  73.7532427  39.1305862  90.7384088  74.1148891  38.5752389  89.9627012
  74.3555022  38.7415171  91.9905009  73.6679956  38.6474110  92.8319691
  74.9341148  37.3971095  91.6868520  75.4217583  37.0014101  92.5778940
  74.1393068  36.7190705  91.3780342  75.6650703  37.4882145  90.8840128
  75.2485679  39.7910605  92.5387950  75.5561390  39.8337953  93.6923524
  75.7155574  40.7298611  91.7309323  75.6129701  40.7114273  90.7169495
  76.4402244  41.9033900  92.2504606  77.2086024  41.4897145  92.9032989
  77.1989048  42.7300865  91.1930421  77.9742118  42.1090099  90.7458364
  76.5088875  43.0027280  90.3936056  77.8706444  44.0618440  91.7776119
  77.2183016  44.6362940  92.4341277  79.1259171  43.6192508  92.6087933
  79.6156535  44.4994687  93.0250632  78.8125863  42.9597544  93.4186984
  79.8247300  43.0894137  91.9595727  78.2332979  44.9244441  90.5796421
  78.6971258  45.8480686  90.9241512  78.9313519  44.3845569  89.9395550
  77.3321308  45.1594580  90.0140281  75.4980855  42.8029632  93.0241946
  75.8237881  43.3469706  94.1143156  74.2851954  42.9657537  92.5101033
  73.9604288  42.4861110  91.6711024  73.2804969  43.8690235  93.1170511
  73.7537032  44.8068904  93.4101287  72.1511983  44.1940272  92.0627123
  71.8450983  43.2676562  91.5746750  70.8518815  44.8266214  92.6449257
  70.1424062  45.0097890  91.8368406  70.4074163  44.1452740  93.3706208
  71.0942493  45.7703467  93.1343913  72.8149180  45.3214649  91.1851193
  72.1177418  45.6343673  90.4067259  73.0621894  46.1759599  91.8160378
  73.7245780  44.9366004  90.7234526  72.6966122  43.2088572  94.3509977
  72.6148491  43.9118669  95.3542689  72.4319452  41.9133804  94.3223601
  72.5214530  41.3696600  93.4649003  71.9883561  41.0898465  95.4621039
  71.1327353  41.5084447  95.9935187  71.6384187  39.7826671  94.8464646
  71.2938544  39.0957301  95.6204046  70.8459782  39.9270067  94.1113876
  72.5172991  39.3642105  94.3549117  73.0616405  41.0063718  96.5546416
  72.6580345  40.8503500  97.7126612  74.3625190  41.0758769  96.1980143
  74.6861626  41.2059491  95.2396485  75.4352016  40.9666826  97.1897198
  75.1648622  40.1117847  97.8098619  76.8246204  40.6647454  96.5928922
  77.5587216  40.6006523  97.3960942  76.7912299  39.7166481  96.0554328
  77.1073787  41.4620588  95.9068047  75.5239105  42.2826752  98.0464876
  75.4348939  42.3058659  99.2621912  75.6067282  43.4851740  97.3944976
  75.6447878  43.5511628  96.3774706  75.6529145  44.8266001  98.0668150
  76.5315528  44.7551832  98.7095166  76.0469412  46.0641439  97.2095768
  77.0421533  45.8758480  96.8075225  74.9028519  46.2809384  96.1336973
  75.1455655  47.1428279  95.5121648  74.8207038  45.3921947  95.5062944
  73.9544658  46.4554718  96.6408845  76.0110734  47.4088288  98.0499017
  76.2941143  48.2454112  97.4110991  75.0051664  47.5711871  98.4362124
  76.7113080  47.3364756  98.8824775  74.4174069  45.0502709  98.9404525
  74.5056987  45.5410218 100.0883388  73.1771439  44.5981350  98.5348793
  72.9904378  44.1047820  97.6621545  71.9935215  44.8269900  99.4062699
  72.0895091  45.8855374  99.6466377  70.6177311  44.7536904  98.7746584
  69.9084279  44.8268556  99.5993260  70.4376449  45.8854442  97.7783811
  69.4450409  45.8226240  97.3319273  70.5445698  46.8417140  98.2890093
  71.1925933  45.8049032  96.9964699  70.3633099  43.4047395  98.0038392
  69.3614623  43.4143285  97.5750904  71.0982177  43.2969954  97.2064242
  70.4532825  42.5672832  98.6966522  72.0593398  43.9767797 100.6752633
  71.6840035  44.4638990 101.7251197  72.5262342  42.7425510 100.5899917
  72.7842969  42.3351766  99.6899641  72.7339097  41.8284246 101.6706974
  71.7995792  41.7111414 102.2199143  72.9922031  40.3802857 101.2007793
  72.4297800  40.1935517 100.2850721  74.0473460  40.2656074 100.9541268
  72.6003767  39.3316185 102.2606694  73.1612075  38.4149604 102.0784912
  72.8955121  39.6950364 103.2456661  71.1434988  39.0171079 102.2753953
  70.2610262  39.8387896 101.9480572  70.7877936  37.8569437 102.5280131
  73.7237558  42.4257828 102.7331403  73.4708968  42.3429961 103.9433228
  74.8249100  43.0094092 102.1097353  74.8726074  43.2205465 101.1125338
  76.0340939  43.3742642 102.8744548  76.2218942  42.6457257 103.6636042
  77.2695987  43.3339649 101.9592014  77.4342770  42.3126653 101.6154949
  77.0868302  43.9431529 101.0740671  78.5042244  43.8312299 102.6627218
  79.2982735  44.0102810 101.9389058  78.2969646  44.7826352 103.1507599
  78.9606225  42.8018717 103.6960918  78.2634955  42.7877471 104.5346610
  78.9487956  41.8050350 103.2539450  80.2749961  43.1060620 104.1658656
  81.0382940  42.6772043 103.6436287  80.6361733  43.8611919 105.1754832
  79.8009292  44.5095290 105.9286520  78.7984080  44.4464981 105.7493884
  80.1466850  45.0806485 106.7005674  81.9016573  43.8685189 105.4050821
  82.5287356  43.3159255 104.8217577  82.2781938  44.4269985 106.1714494
  75.8177807  44.7406268 103.5856846  76.3068679  44.9397514 104.6737122
  75.0684232  45.6718050 102.9772329  74.5571756  45.5427675 102.1044115
  74.9539963  47.0151363 103.6052357  75.2063832  46.7888682 104.6413789
  75.8918400  47.9779226 102.9383272  75.6443667  47.9988501 101.8774432
  75.6833022  48.9717892 103.3337132  77.3476768  47.7442841 103.0554520
  77.9730816  47.6614698 104.2944563  77.3739107  47.6921513 105.1921103
  79.3429461  47.5397681 104.3998365  79.8268811  47.6343613 105.3609166
  80.1145188  47.2892412 103.2268595  81.4260682  47.0306632 103.3272165
  81.7821395  47.4543647 104.1360578  79.4889527  47.2870204 101.9748551
  80.0645617  47.0922549 101.0820244  78.0659187  47.5462903 101.8785871
  77.5742532  47.5849724 100.9192114  73.6064198  47.6728046 103.7023477
  73.3046519  48.5927399 104.4570989  72.6459883  47.1173136 102.9564454
  72.8359713  46.2629271 102.4321601  71.2426466  47.5666932 102.7459342
  70.5723068  46.7073725 102.7701308  70.9414959  48.2289336 103.5576853
  71.1058304  48.3054400 101.3827697  72.0120463  48.3073352 100.5091393
  69.9544681  49.0219375 101.1761778  68.8618929  49.0185504 102.0475721
  69.1328378  49.3788748 103.0409503  68.4453826  48.0201716 102.1728352
  67.8552596  49.9888745 101.3270234  67.9568215  51.0073389 101.7024330
  66.8236694  49.6848912 101.5040714  68.1959840  49.9163059  99.8647271
  67.9797071  50.8541575  99.3540074  67.6251522  49.1380252  99.3571374
  69.6544544  49.6145633  99.8668392  69.9224108  48.8837088  99.1049303
  70.5215005  50.7865099  99.4086546  70.6015944  51.7628669 100.1765270
  70.9919474  50.8028252  98.1374962  70.6256030  50.2218648  97.3828223
  72.1086745  51.6934061  97.7434414  72.6879748  51.7977761  98.6612333
  73.0210720  51.0901917  96.6738563  73.9060489  51.5930726  97.0620607
  73.1728517  49.5934311  96.6754503  73.8437123  49.2949794  95.8701258
  73.5862696  49.2704541  97.6304924  72.1974754  49.1285548  96.5260776
  72.8737206  51.4890755  95.2249997  73.6093537  50.9534451  94.6249087
  71.8714601  51.2383788  94.8786718  73.0359125  52.5616360  95.1251960
  71.6604260  53.1086042  97.3167370  70.7925105  53.3016853  96.4786951
  72.1070662  54.1450447  98.0622762  72.7204026  54.0127327  98.8656690
  71.7831034  55.5425138  97.8236881  70.7192260  55.6335184  97.6048459
  72.1392312  56.3056965  99.0877672  73.2101944  56.2008140  99.2592998
  71.9471309  57.3642261  98.9135239  71.4183129  55.8941266 100.3380743
  70.3482107  56.4848906 100.6292192  71.9255909  55.0672061 101.1281765
  72.4506203  56.1203285  96.5996859  71.8605432  57.0175987  96.0190551
  73.6297508  55.5581574  96.2423121  73.9575362  54.7168145  96.7165229
  74.6105577  55.9914672  95.1936514  74.0592122  56.6237940  94.4991177
  75.7867981  56.8245664  95.8151506  76.3135543  56.1708620  96.5102854
  76.8113517  57.2601447  94.7235703  77.6140709  57.8354110  95.1862329
  77.2297241  56.3757954  94.2432113  76.3085110  57.8753128  93.9772886
  75.2764053  58.0216933  96.6493336  76.1256458  58.5680477  97.0585371
  74.6914675  58.6846981  96.0127000  74.6519756  57.6569253  97.4656943
  75.1893310  54.7787919  94.4027853  75.6235190  53.8180010  95.0031573
  75.2424357  55.0011980  93.0793479  74.7726091  55.8072190  92.6670216
  75.9323531  54.1924910  92.0503756  76.5244833  53.4043547  92.5154272
  74.9943873  53.3336997  91.1590559  74.7331089  52.4407156  91.7269836
  74.0740577  53.8998761  91.0147175  75.4685729  52.8779172  89.7857666
  75.8530459  53.7971067  89.3450489  76.5996436  51.7962102  89.8471991
  76.8909114  51.5158317  88.8346751  77.4627164  52.2026323  90.3740106
  76.2327708  50.9171330  90.3765466  74.3647949  52.3204981  88.9101028
  74.7802933  52.0175486  87.9495240  73.9132912  51.4575138  89.3995427
  73.6049398  53.0856897  88.7515213  76.8587728  55.1651228  91.2945933
  76.3582789  56.1605157  90.6947068  78.1439626  54.8583381  91.2224531
  78.6528589  54.1974235  91.8089738  78.9243872  55.5726118  90.1522944
  78.3418178  56.3326751  89.6322928  80.0954542  56.2716620  90.8239244
  80.5223303  55.4445812  91.3903829  81.1806543  56.7775176  89.9063559
  81.9617262  57.2562792  90.4965381  81.6057825  55.9413499  89.3513652
  80.7587602  57.4992475  89.2074158  79.6889911  57.4072416  91.8224837
  80.5860962  57.8502083  92.2545993  79.1245738  58.1742359  91.2916901
  79.0716645  56.9883259  92.6174065  79.3748288  54.4818854  89.0693368
  80.0566282  53.5016377  89.4046785  78.9966944  54.6627528  87.7760374
  78.3846019  55.4374302  87.5212674  79.3407444  53.8940186  86.6437356
  79.4820149  52.8418805  86.8891090  78.1856685  54.0362310  85.6218451
  78.0160981  55.0923629  85.4122372  78.4742575  53.5674215  84.6823729
  76.9172210  53.4167107  86.1205762  76.8805431  52.2330513  86.3389221
  75.8580075  54.1510704  86.3010742  74.9907651  53.7245123  86.6275552
  75.8941544  55.1533148  86.1138615  80.6445326  54.4412627  86.0733374
  80.7174570  55.2237101  85.2001731  81.7896832  54.0755579  86.6547945
  81.7894468  53.4755443  87.4786505  83.1598518  54.4379705  86.2490444
  83.2072282  55.4519554  85.8524373  84.0155584  54.3277817  87.5242520
  83.8380745  55.2016797  88.1507532  83.6959568  53.4560980  88.0958816
  85.5174877  54.2143111  87.2276955  86.2331906  55.1279913  86.7769052
  86.0852838  53.0477744  87.4371538  87.0754757  52.9186653  87.2310860
  85.5342693  52.2716019  87.8050564  83.6835712  53.5639461  85.0536963
  84.4044653  54.1575953  84.2505280  83.4041817  52.2815351  84.9956219
  82.7149132  51.8386151  85.6039941  84.0636519  51.3139901  84.0310890
  85.1408121  51.2875309  84.1991034  83.5277243  49.8800440  84.3014096
  83.9981724  49.1790316  83.6111704  83.7619886  49.5910868  85.3262989
  82.4480573  49.8614892  84.1567929  83.9192727  51.7628339  82.6406290
  82.8575412  52.1761474  82.2421028  84.9884937  51.6044372  81.8527008
  85.8905501  51.2781743  82.2007192  84.9833298  51.8789847  80.4309220
  84.1060736  51.4232600  79.9710888  84.9089738  52.9528185  80.2640327
  86.1836143  51.3689746  79.8011721  87.0692654  50.8601566  80.5899733
  86.3438567  51.5496427  78.5046508  85.6338073  52.0401133  77.9615270
  87.4674677  51.1270381  77.6456598  88.3768837  51.4045062  78.1804822
  87.2874956  49.6562460  77.3987396  87.0247506  49.1786856  78.3420964
  86.4418167  49.5211489  76.7255479  88.4818146  48.9375444  76.8155329
  88.6604167  49.3285219  75.8140350  89.3573469  49.1837531  77.4161712
  88.3794576  47.4486730  76.7249841  89.3826676  47.0355097  76.6198753
  87.9746850  47.0682085  77.6622140  87.5488868  46.9570726  75.6181715
  86.6181391  46.6232270  75.8688404  87.8600568  46.8978775  74.3507614
  88.8887806  47.5234924  73.7449864  89.5178088  48.1148980  74.2876177
  89.0388411  47.4053261  72.7433115  87.1932154  46.0940999  73.5656072
  86.4377284  45.5221686  73.9440725  87.4273586  46.0404721  72.5742713
  87.5792100  51.7989135  76.3046739  86.5884696  51.8553250  75.5799787
  88.8055395  52.1034008  75.7505327  90.0774589  52.0267792  76.4219372
  90.5784244  51.0773898  76.2318335  89.9708322  52.1190278  77.5033728
  90.8239419  53.1692420  75.8425697  91.8995435  52.9955426  75.8858810
  90.6277120  54.0873825  76.3972921  90.3537139  53.2871134  74.4224821
  91.0025174  52.7282450  73.7477813  90.3679518  54.3256247  74.0898538
  88.8894768  52.7071723  74.4052162  88.0890909  53.4242748  74.2189275
  88.7732033  51.6520893  73.2504494  89.0000189  50.4712643  73.4483706
  88.5342466  52.1156574  72.0216165  88.2230352  53.0728888  71.8583819
  88.6712954  51.3797547  70.8225123  89.6414495  50.8832029  70.8031163
  87.9128541  50.5968214  70.7812176  88.5357267  52.2929150  69.6110791
  87.6444499  53.1175934  69.6988584  89.3117850  52.0979377  68.5808401
  89.9744820  51.3255606  68.5220931  89.3181291  52.9680087  67.3933460
  88.2962491  53.0789030  67.0312676  89.6626878  53.9601810  67.6840306
  90.2204435  52.4346119  66.2199686  90.7202424  51.3049900  66.1968076
  90.5212422  53.3110348  65.2740383  90.2227813  54.2838223  65.3521177
  91.2706289  53.0843400  64.0460631  92.3287777  53.2736389  64.2239279
  91.1796512  52.0390931  63.7500177  90.7817711  53.9642867  62.9358064
  89.8140691  54.6824428  63.1110052  91.1778217  53.6918747  61.6535675
  92.0281804  53.1629271  61.4607974  90.4707545  54.1006755  60.3909389
  90.3616604  55.1826501  60.3352296  91.3060887  53.6621518  59.1928889
  90.8014561  53.9539342  58.2714888  92.2861021  54.1400740  59.2373316
  91.4294965  52.5787438  59.2108746  89.0580012  53.5128525  60.3827448
  88.9093831  52.3077282  60.2827346  88.0028992  54.3338067  60.4423028
  88.0618044  55.3500737  60.4070817  86.6434665  53.8015687  60.5661626
  86.5925553  53.1778491  61.4584809  85.6678875  54.9844588  60.7434042
  85.7081070  55.5360915  59.8045976  84.2213857  54.5898372  61.0567863
  83.6146893  55.4887370  61.1633870  83.8262492  53.9792110  60.2452885
  84.1923851  54.0208409  61.9867251  86.0584898  55.6733379  61.9413964
  85.4615592  56.4367985  62.0891899  86.2537634  52.8203106  59.4825021
  85.6063407  51.8158507  59.7757905  86.6688900  53.0712957  58.2070166
  87.3172660  53.8275108  57.9878333  86.2556419  52.3132524  57.0083351
  85.1779984  52.2154755  56.8789749  86.7866923  53.0954073  55.8603263
  86.5224700  52.5974348  54.9280120  86.3576006  54.0974540  55.8724851
  87.8725007  53.1652057  55.9392134  86.7083617  50.8242602  57.1196866
  86.0364261  49.9028696  56.6246878  87.7557396  50.5831965  57.9179803
  88.1924996  51.3452965  58.4361504  88.4306686  49.3087956  58.1930499
  88.2450021  48.5716410  57.4129031  89.9901397  49.6668128  58.2444664
  90.1944974  50.2416378  59.1466655  90.5650027  48.7430611  58.3174347
  90.4716034  50.4561673  57.0325958  90.0232365  51.4493014  57.0722144
  91.5496675  50.5900923  57.1188848  90.1701123  49.8442320  55.6434287
  90.0049160  48.6448784  55.4364939  90.2012474  50.6244877  54.7063515
  87.8639717  48.5443928  59.4258419  88.3520176  47.4623165  59.7127427
  86.8831648  49.0837962  60.1989083  86.1836593  49.7442995  59.8589783
  86.7628261  48.7452994  61.6005476  87.6529796  48.3420815  62.0836262
  86.3732277  50.1553782  62.2778192  87.1103614  50.8981195  61.9729007
  85.4114856  50.4750814  61.8751419  86.2835206  50.1622035  63.7931921
  86.8416275  49.2819897  64.1101925  86.8936377  51.3796202  64.3252180
  86.8244535  51.3760984  65.4138700  87.9413218  51.4210881  64.0280507
  86.3707242  52.2509252  63.9315948  84.9089860  49.9510862  64.3768849
  84.9682580  49.9761749  65.4643353  84.2415968  50.7406190  64.0304003
  84.5226810  48.9834056  64.0563608  85.7345636  47.6297616  61.7488334
  84.5373376  47.7488604  61.4395705  86.1495039  46.4973252  62.3863586
  87.1106362  46.3893329  62.7106705  85.3153031  45.2968002  62.6976880
  84.9258169  44.9362187  61.7453081  86.1934264  44.2760692  63.3857052
  85.6049431  43.3898525  63.6225074  87.0154601  43.9989506  62.7255758
  86.5948945  44.7007640  64.3051772  84.0400955  45.5735425  63.5718998
  84.1174530  46.2342539  64.5941841  82.9512916  44.8215358  63.2873336
  82.8517535  44.2684068  62.4354549  81.7904224  44.7392406  64.2083409
  81.3301109  45.7250270  64.2649398  80.8636306  43.6943837  63.6798100
  81.3992702  42.7455608  63.6472607  80.0438427  43.5728436  64.3879100
  80.2464369  43.9658755  62.2468434  80.7869245  44.7875135  61.4666022
  79.2388564  43.2748971  62.0053041  82.1972044  44.3175196  65.6056686
  81.7616078  44.9952115  66.5261697  83.0676763  43.3304412  65.8101210
  83.4546772  42.7711391  65.0508909  83.5516368  42.9484824  67.0973241
  82.6415354  42.7459263  67.6612546  84.4970564  41.7424794  66.9571799
  85.2508744  41.9713405  66.2043565  85.0223392  41.5948580  67.9011899
  83.7729299  40.3970810  66.5609463  84.5130425  39.5966629  66.5606590
  83.0450092  40.1573389  67.3356999  83.0603020  40.3923065  65.2134970
  83.5978549  41.0925723  64.2955162  81.9088068  39.8840744  65.0815997
  84.3641961  44.0252345  67.8752536  84.1816351  44.0828600  69.1341046
  85.0681932  44.9265283  67.1905561  85.2575579  44.8902961  66.1889114
  85.6230231  46.0565702  67.8883377  86.0874434  45.7797114  68.8350806
  86.7096033  46.6436152  66.9567560  87.4725192  45.8833987  66.7853756
  86.2592709  46.8687115  65.9898096  87.3905353  47.9195722  67.4966737
  86.6108223  48.6738009  67.5948148  87.9370423  47.9110132  68.9009393
  88.3818346  48.8802944  69.1239613  87.1280022  47.7116385  69.6046500
  88.6964549  47.1337930  68.9912851  88.5299627  48.2569473  66.4438768
  89.0617209  49.1553557  66.7589476  89.2294080  47.4232972  66.3847014
  88.0824600  48.4264276  65.4646895  84.5066139  47.0590786  68.3183070
  84.5238732  47.5481832  69.4581511  83.5611110  47.3665526  67.4746572
  83.5215094  46.9845497  66.5297490  82.4702842  48.2713556  67.7688023
  82.8348630  49.2346272  68.1284357  81.6808022  48.4958715  66.4877106
  82.3740268  48.7740991  65.6939557  81.2195744  47.5533827  66.1908710
  80.6207578  49.5369930  66.5824097  79.3551220  49.2930118  67.0832592
  78.9744206  48.3519017  67.4510094  78.7070740  50.4350131  67.0237464
  77.7378239  50.5208057  67.3295093  79.3962253  51.4892424  66.5342394
  79.2089864  52.8488254  66.2740822  78.2841226  53.3151012  66.5769533
  80.1516916  53.6058428  65.6532340  79.8942097  54.6144320  65.3653941
  81.4357425  53.1416513  65.3731952  82.2185082  53.7812820  64.9930974
  81.6335522  51.7441056  65.6323114  82.5865964  51.3053396  65.3760673
  80.6486128  50.9148166  66.2024239  81.6182350  47.6636077  68.8407392
  81.4961922  48.3422114  69.9052304  81.0508652  46.4673424  68.6352087
  81.2143987  45.8835086  67.8155260  80.0932746  45.8846139  69.6500313
  79.2306723  46.5471283  69.7285034  79.6042842  44.5544119  69.1900943
  80.4725184  43.9497511  68.9274315  79.1176755  44.0644483  70.0339763
  78.5900845  44.5208791  67.9520360  78.8206576  45.3789175  67.3207681
  78.7918185  43.1833034  67.2206875  78.1134479  43.1277151  66.3690349
  79.8216512  43.1109999  66.8700938  78.5828619  42.3588994  67.9044478
  77.1451186  44.6885028  68.3190454  76.5346520  44.6529379  67.4171126
  76.8456793  43.8855022  68.9922334  77.0049416  45.6490397  68.8132895
  80.7030448  45.8339432  71.0498937  79.9961934  46.2276124  71.9559073
  81.8721651  45.3163809  71.3386893  82.5555194  45.0042536  70.6478937
  82.2819473  45.1488780  72.7349440  81.5254038  44.6701586  73.3557054
  83.5463110  44.3192804  72.6534820  83.3460923  43.3615206  72.1729877
  84.2990412  44.8262586  72.0499224  84.0421530  44.1129365  74.0461188
  83.4500838  43.2043859  74.7093577  85.0649756  44.6830610  74.5192223
  82.5470356  46.4987143  73.3464571  82.2255202  46.5945857  74.5334754
  83.1980320  47.4341045  72.7110786  83.6755394  47.2356453  71.8328568
  83.3592366  48.8536606  73.1113731  84.0254152  48.8560458  73.9744179
  84.0088374  49.6603805  72.0552084  83.3358282  49.5159288  71.2104515
  84.0767160  51.1601211  72.2647787  84.5776247  51.6231256  71.4147555
  83.0660129  51.5605551  72.3526300  84.6335675  51.3753672  73.1763605
  85.4079498  49.1601191  71.7738353  85.8623326  49.7720552  70.9932794
  86.0070791  49.2259575  72.6814230  85.3639413  48.1231836  71.4422255
  82.0411733  49.4788818  73.5578948  81.9386945  50.1266612  74.6425385
  80.9881692  49.2091550  72.8014499  81.0570780  48.6908109  71.9256401
  79.5872581  49.6277923  73.1324542  79.6673240  50.6710566  73.4389880
  78.6778177  49.4433958  71.9074582  78.7510796  48.4021425  71.5946369
  77.1799713  49.5870264  72.1177610  76.6627198  49.4312628  71.1701421
  76.8410994  48.8454572  72.8419123  76.9590037  50.5864485  72.4917312
  79.1849814  50.4566916  70.8773535  78.5842041  50.3858581  69.9709208
  79.1065169  51.4632771  71.2882365  80.2272518  50.2419411  70.6392951
  78.9484504  48.8216194  74.2869052  78.2438030  49.3734134  75.0790343
  79.2272584  47.5294243  74.3345184  79.7355786  47.0648501  73.5823060
  78.8676737  46.5998165  75.4193751  77.7797276  46.6159625  75.4814135
  79.3429779  45.1955966  75.1191727  79.1403036  44.9621943  74.0742686
  80.4229746  45.1440995  75.2530836  78.6668631  44.1436903  76.0165493
  79.3869612  43.3490310  76.2091460  78.4425058  44.6104596  76.9756464
  77.3625019  43.4961700  75.4762750  76.6644249  44.1173534  74.6549160
  77.0168834  42.4078242  75.9672966  79.4500090  47.0369599  76.7771690
  78.7803793  46.9587181  77.8027967  80.6061399  47.6677390  76.7772567
  81.0650933  47.8625059  75.8874170  81.4223308  48.1821034  77.8858066
  81.1347145  47.5104181  78.6952755  82.9315902  48.1191212  77.6284444
  83.0212708  48.9458640  76.9248652  83.7608340  48.2412535  78.9398678
  84.8241353  48.1908953  78.7042317  83.5416858  49.1938971  79.4214923
  83.5006546  47.4248509  79.6128482  83.4705956  46.9191354  77.0478341
  83.0733910  46.7768800  76.1628274  81.1318498  49.6265784  78.2662455
  80.6081546  49.8186414  79.3582612  81.4223048  50.6099694  77.3941314
  81.8536182  50.4691872  76.4795162  81.1248965  51.9787825  77.7266508
  81.5088733  52.1246036  78.7363423  81.7908803  52.8848199  76.6904772
  81.4189110  52.6126579  75.7030524  81.4792396  53.9130515  76.8769736
  83.3128027  52.8355596  76.6655055  83.9987697  53.3248971  77.5709164
  83.8326441  52.1739630  75.6811392  84.8431906  52.0413051  75.6324916
  83.2313689  51.7858156  74.9532356  79.6419619  52.3337319  77.7941916
  79.3720273  53.2141977  78.6054919  78.7644461  51.7677995  77.0010985
  78.9908518  51.0079640  76.3601964  77.3449140  52.1897920  76.9659293
  77.2903085  53.0849339  77.5851775  76.8877098  52.5226872  75.4908676
  77.3470776  53.4634812  75.1889771  77.2736677  51.7518144  74.8255671
  75.3776869  52.6301434  75.2857944  74.8379905  51.8219008  75.7796391
  74.9410096  53.9669499  75.8266302  73.8646342  54.0784049  75.6957117
  75.1855864  54.0282696  76.8875577  75.4551110  54.7638702  75.2888572
  75.1271696  52.6163054  73.7308222  74.0568749  52.6909987  73.5344469
  75.6403258  53.4613103  73.2723776  75.5082802  51.6864288  73.3094956
  76.3961939  51.1535284  77.5592934  75.6958054  51.4424516  78.5063864
  76.2182304  49.9166714  76.9736826  76.7906954  49.5578066  76.2099819
  75.1556726  49.0010959  77.4287125  74.2196339  49.5571466  77.4528013
  75.1352812  47.8095965  76.4259990  76.1527243  47.4173906  76.4023961
  74.1636059  46.7297852  76.8623482  74.1762140  45.9147058  76.1380751
  74.4557178  46.3508990  77.8406068  73.1583530  47.1474733  76.9200401
  74.7260859  48.2373097  75.1247351  74.7231721  47.4715460  74.5145323
  75.3318912  48.4694078  78.8639058  74.3249922  48.2030955  79.5057680
  76.5669389  48.3992035  79.3831779  77.3800821  48.5056360  78.7742877
  76.9837319  48.1808539  80.7634808  76.5638922  47.2297173  81.0917637
  78.0665970  48.0709809  80.7719722  76.6147851  49.2326024  81.7976192
  76.1989532  48.8555543  82.8264843  76.6745018  50.5257998  81.4997140
  77.1799766  50.8714477  80.6837436  76.0449126  51.6065839  82.2788553
  76.5330149  51.6011673  83.2540650  76.3018098  53.0555153  81.7842861
  75.8043434  53.1461683  80.8188788  75.6969404  54.1718496  82.7178105
  75.9201677  55.1548696  82.3014138  74.6169288  54.0435620  82.7855910
  76.1349867  54.0909066  83.7122861  77.8112880  53.2766312  81.6961255
  78.0105360  54.2919624  81.3497500  78.2582914  53.1354601  82.6801446
  78.2438417  52.5627391  80.9956818  74.5641939  51.3096101  82.3994731
  74.0665062  51.2201441  83.5448463  73.8107605  51.1667799  81.2937251
  74.2111197  51.2621290  80.3604593  72.3864832  50.8731570  81.2504950
  71.8919285  51.6886815  81.7764544  71.8522711  50.8751157  79.7650982
  71.6265499  51.9009485  79.4716091  72.6425020  50.5211309  79.1029268
  70.5800537  49.9950400  79.5506808  69.3575468  50.4455307  80.0177267
  69.2738294  51.4510942  80.4019758  68.1866326  49.5892970  79.9990189
  67.2411612  49.9513885  80.3751699  68.2894309  48.3148410  79.4981733
  67.4561149  47.6302630  79.5641400  69.5045970  47.9123481  78.8940278
  69.5648298  46.9526049  78.4034303  70.6230743  48.7396629  78.9267028
  71.5412604  48.4085237  78.4636583  71.9623133  49.6248156  82.0561212
  71.1200979  49.8171092  82.8582768  72.5775275  48.4213639  81.8627708
  73.3067754  48.2876299  81.1621984  72.2731971  47.1789298  82.6285779
  71.2169888  46.9247246  82.5424813  73.1242507  46.0655045  82.0138903
  74.1529911  46.4206156  81.9664410  73.1100080  45.2188615  82.7000884
  72.7430319  45.5505930  80.6275255  71.7395199  45.1275440  80.6699779
  72.7060870  46.3906588  79.9342164  73.6932965  44.5098641  80.0887023
  74.6348037  44.9854564  79.8127127  73.9195289  43.7844220  80.8698902
  73.1349830  43.8086335  78.9157378  72.1218098  43.6963725  78.8789345
  73.8478853  43.3030917  77.8886585  75.1849965  43.4767805  77.7884039
  75.6866080  44.0032053  78.5019723  75.6920066  43.0800130  76.9968275
  73.2543683  42.5407344  76.9811978  72.2571873  42.3369848  77.0598677
  73.7935050  42.1585254  76.2049163  72.4518753  47.3376766  84.1042624
  71.6591295  46.9533484  84.9257342  73.5707055  47.9539136  84.5882377
  74.3024419  48.3176342  83.9784713  73.8597745  48.1691133  86.0560538
  73.6408931  47.2670186  86.6268953  75.3805027  48.4523076  86.2169167
  75.5508796  49.3582680  85.6360066  75.7609412  48.6686046  87.6484230
  76.8310818  48.8628224  87.7148876  75.2120640  49.5233192  88.0447090
  75.5172233  47.7785307  88.2280194  76.2702195  47.3318957  85.6626803
  77.3182278  47.5930274  85.8077241  76.0524314  46.4002946  86.1871303
  76.0727159  47.2021296  84.5988875  72.8935616  49.2174610  86.7141608
  72.2516248  48.9061575  87.7142469  72.7865341  50.4468010  86.2112590
  73.3957282  50.8050808  85.4758352  71.7605217  51.4314552  86.6713555
  71.9235909  51.5668872  87.7408211  71.9234618  52.7475477  85.8422614
  71.6102597  52.5214732  84.8237184  70.9956795  53.8792151  86.3276550
  71.1541129  54.7672263  85.7161479  69.9573559  53.5603118  86.2426914
  71.2197558  54.1133734  87.3682715  73.2489007  53.1468823  85.7981645
  73.6988977  52.7036086  85.0496540  70.3083475  50.9591971  86.4538776
  69.4977908  51.3024910  87.3100762  70.0029465  50.1494744  85.4366685
  70.6252506  49.9969829  84.6435047  68.7126440  49.3720066  85.3466841
  67.8672359  50.0597625  85.3276820  68.7641468  48.5466756  84.0656076
  68.8915362  49.2024231  83.2036092  69.6236691  47.8768022  84.0868468
  67.4108926  47.6995916  83.9154676  67.2735126  47.1040078  84.8182032
  66.5717454  48.3927423  83.8603311  67.3544091  46.7748017  82.7133840
  67.0541210  47.3503618  81.8372113  68.3541910  46.3890086  82.5148241
  66.4141336  45.6235901  82.8831566  66.7691080  44.9555088  83.6675402
  65.4299389  45.9786161  83.1890824  66.3293251  44.9235780  81.6257321
  65.6801309  44.1166746  81.7206414  65.9750362  45.5701240  80.8920512
  67.2722765  44.5781931  81.3563309  68.5041587  48.4597848  86.5864011
  67.4511467  48.6383205  87.2031666  69.4483888  47.5960335  86.8675422
  70.3354154  47.5860543  86.3636641  69.3802854  46.5392327  87.9195417
  68.4099276  46.0460042  87.8954087  70.3652244  45.4001706  87.6127298
  70.2715230  45.1182054  86.5635160  71.3840920  45.7578602  87.7571500
  70.1317433  44.1490305  88.4999890  71.0783506  43.6118504  88.5578710
  69.9036478  44.5028738  89.5056451  69.0915650  43.1675991  88.1324478
  68.6532817  43.0233073  87.0285042  68.5234883  42.4799273  89.0448892
  68.8442697  42.5513738  90.0098621  67.7504278  41.8587399  88.8077718
  69.3949863  47.1350497  89.3310842  68.6535048  46.6927588  90.1932169
  70.1973581  48.1912901  89.5451631  70.9584053  48.4156413  88.9043638
  70.1263787  49.1268940  90.6407092  70.3762926  48.5356717  91.5227246
  71.2141644  50.2314737  90.6693609  71.3001152  50.6796347  89.6781973
  70.9287827  51.4412861  91.6283882  71.7504170  52.1543492  91.5702405
  70.0013888  51.9306730  91.3288935  70.8336504  51.0796692  92.6517205
  72.4543534  49.4835335  91.2069802  73.2966328  50.1730398  91.2703557
  72.2364479  49.0845750  92.1984011  72.7065658  48.6645852  90.5342711
  68.7247802  49.6605829  90.8180754  68.1792379  49.5164105  91.9365011
  68.1523500  50.3215575  89.8407243  68.6047760  50.5845150  88.9646113
  66.7203203  50.7443543  89.9816777  66.7335571  51.3396408  90.8953290
  66.1695869  51.7372488  88.8283025  66.2118398  51.2064425  87.8778792
  65.1193709  51.9428124  89.0334751  66.9061338  53.1074733  88.6509200
  67.9694218  52.8970591  88.5334662  66.4920334  53.8557423  87.3947546
  67.0405497  54.7963023  87.3342093  66.7154427  53.2481372  86.5187442
  65.4212009  54.0620435  87.4299760  66.6659161  53.9576269  89.8808933
  67.1740014  54.9156973  89.7673884  65.5952948  54.1280713  90.0020405
  67.0534363  53.4434004  90.7606365  65.7459226  49.5466888  90.1945051
  64.7561852  49.6585799  90.8947260  65.8983558  48.4524943  89.4808495
  66.6886380  48.2760390  88.8609660  64.9002977  47.3655502  89.5309564
  63.8640214  47.7012645  89.5483140  65.2013815  46.5495608  88.2178320
  64.9707031  47.1774018  87.3571252  66.2692602  46.3349754  88.1780668
  64.4232687  45.2177589  88.0830207  64.9483286  44.5537565  87.3978617
  64.3872325  44.7146015  89.0486909  63.0342543  45.4545216  87.5881738
  62.5961230  46.3402528  88.0480468  63.0216529  45.6159291  86.5097811
  62.2458916  44.1690883  87.9743327  62.3538058  43.4236866  87.1869504
  62.6723766  43.7378645  88.8798887  60.7767999  44.4637728  88.1966718
  60.2805687  43.5866429  88.4528900  60.6741521  45.1564683  88.9653637
  60.3643205  44.8522493  87.3236353  64.9924969  46.5654259  90.8455398
  63.9396531  46.1080513  91.3323593  66.1793347  46.3143842  91.4507574
  67.0628910  46.7162930  91.1379242  66.3142097  45.4304207  92.6307570
  65.4000109  45.5337868  93.2148821  66.5562136  44.0552079  92.0650974
  66.6671097  43.3401905  92.8809101  65.7117882  43.7644642  91.4409219
  67.4660432  44.0630926  91.4640859  67.3735446  45.7838641  93.6838236
  67.5503532  45.1353416  94.7046313  68.1429480  46.8712082  93.4442467
  68.0762679  47.3781819  92.5615029  69.1176135  47.4583406  94.3239220
  69.5895912  46.6637493  94.9013020  69.8978799  47.9207796  93.7202826
  68.5389605  48.5502444  95.3329239  69.2931763  49.4410908  95.8166967
  67.2260611  48.5389838  95.4991776  66.6109992  48.0128432  94.8777719
  66.4801195  49.2468445  96.5523430  65.4730889  48.8322117  96.5854795
  66.9521238  49.0176538  97.5082638  66.3593472  50.7627004  96.4420756
  65.6034053  51.2393777  97.2240376  66.9405000  51.4164093  95.4888599
  67.4228624  50.9183340  94.7408749  67.0261586  52.9249307  95.2907774
  67.2954033  53.5079614  96.1712661  68.1602343  53.2063682  94.2888661
  69.1098229  52.8519876  94.6896016  67.9828832  52.6603871  93.3611979
  68.2382059  54.7333780  94.0013292  67.2299866  55.0917224  93.7886223
  68.5704721  55.2339906  94.9096844  69.3072874  55.2438144  92.6589252
  70.9059198  54.7698717  93.3284486  71.6886269  55.0199624  92.6125538
  71.0823378  55.3048258  94.2616425  70.9166815  53.6959259  93.5183975
  65.6317599  53.3581785  94.8890627  65.1890747  54.4250316  95.2807071
  64.9918021  52.7092344  93.8794025  65.4002593  51.9167167  93.3846344
  63.6952306  53.0636146  93.4086679  63.6762625  54.1511789  93.4754294
  63.4986879  52.6097548  91.8978949  64.4218249  52.7677320  91.3398624
  63.2793615  51.5428071  91.8564642  62.3018400  53.4403311  91.2210497
  61.4574505  53.5266861  91.9048107  62.7677615  54.8261326  90.8582130
  61.9465642  55.3783604  90.4001961  63.0972723  55.3453769  91.7574982
  63.5968089  54.7583490  90.1540874  61.9447510  52.7192705  89.9749928
  61.1316374  53.2419336  89.4716484  62.8119429  52.6773656  89.3177317
  61.6263637  51.7057664  90.2207427  62.5148473  52.6401974  94.2794061
  61.4900610  53.2946898  94.4502091  62.7571186  51.4905296  94.9648634
  63.5690810  50.9029754  94.7720778  61.9070950  50.9541575  96.0462023
  60.8719576  50.9445827  95.7035263  62.2486558  49.4818336  96.3671315
  62.5063898  48.9477639  95.4529194  63.1199974  49.4325130  97.0213878
  61.0522059  48.8209505  97.0390662  61.3557749  47.8579454  97.4495441
  60.7243558  49.4350007  97.8779069  59.9211995  48.6200848  96.1080825
  58.9259524  48.1512767  96.7609740  60.0626089  48.6809922  94.8676299
  61.9651990  51.8605295  97.2601247  60.9786630  52.0052748  97.8706329
  63.1217914  52.4833834  97.6326583  64.0186507  52.2757031  97.1943136
  63.2155637  53.4967595  98.6745171  62.6801289  53.2448526  99.5890675
  64.6075665  53.6169496  99.2679784  64.9050097  52.6639399  99.7051503
  65.3251112  53.8448431  98.4808576  64.6456761  54.6691516 100.2970229
  64.2580369  55.6037452  99.8922012  64.0069815  54.3960177 101.1369355
  66.1165282  54.8626471 100.7806203  66.1369342  55.6818465 101.4996883
  66.4241172  53.9635385 101.3138584  67.0962979  55.1399110  99.7396164
  66.9554886  56.0100967  99.2274976  68.1289653  54.4351253  99.3686173
  68.5817271  54.6053543  98.2079796  68.1431965  55.2822024  97.5829777
  69.3893232  54.0669170  97.8915071  68.6618018  53.5930918 100.1826436
  68.2770450  53.4765992 101.1203267  69.4697878  53.0422777  99.8911243
  62.5440915  54.7560145  98.0704798  61.7544876  55.3728333  98.7429420
  62.8945888  55.0806935  96.8335982  63.6018871  54.5716279  96.3036318
  62.3155902  56.1837753  96.1068925  62.0079818  55.8481531  95.1160803
  61.4156611  56.5270330  96.6198250  63.2676572  57.3065541  95.9755716
  62.8910595  58.3332777  95.3529010  64.4614333  57.1406324  96.5163809
  64.7520009  56.2405667  96.8982474  65.4948005  58.1466544  96.6480812
  65.2572345  58.9078362  95.9057163  65.4763055  58.7397354  98.0567014
  66.1747281  59.5753943  97.9970863  64.0757518  59.2202651  98.5156205
  64.1437199  59.6285592  99.5246622  63.7143015  59.9915438  97.8358235
  63.3834272  58.3788362  98.5113645  65.8348323  57.7438848  99.0347230
  65.8191503  58.1439310  99.9302938  66.9034822  57.6542816  96.3183738
  67.1289210  56.4546493  96.6511779  67.7794597  58.5628770  95.7400878
  67.5484002  59.5359603  95.5398617  69.1707860  58.1607189  95.3601799
  69.7616823  58.0050832  96.2627213  69.1396827  57.2075547  94.8309117
  69.8595708  59.2143545  94.4736420  69.3283529  60.1677044  93.9182236
  71.1629892  59.0211742  94.1517123  71.7146150  58.2902244  94.5993544
  71.9404200  59.7681630  93.1875950  71.2015086  60.3453713  92.6320794
  72.9572193  60.7602580  93.8596697  73.7242575  60.1754700  94.3662626
  73.4551258  61.3269081  93.0726431  72.3410750  61.7864702  94.8999128
  71.5928119  61.3210041  95.5421867  73.1004545  62.2132224  95.5545656
  71.7373262  62.8198222  93.9748610  72.5165632  63.3179927  93.3987388
  71.0654847  62.3451195  93.2593902  71.0067484  63.7907358  94.8005509
  71.4836313  64.6859234  94.9073734  69.8420465  63.7183309  95.4324535
  68.9861398  62.7534201  95.1568691  69.2177076  62.0532670  94.4524346
  68.0939953  62.7065061  95.6489588  69.6383199  64.5912247  96.3487689
  70.3529139  65.2892529  96.5559839  68.7613821  64.5869112  96.8701666
  72.7007315  58.8669637  92.2079868  73.3401619  57.9645019  92.7413493
  72.7352212  59.2217377  90.9577081  72.2884836  60.0680202  90.6026611
  73.4360254  58.4220132  89.8999992  74.1346475  57.7657608  90.4198240
  72.4231930  57.4677699  89.1193588  71.7662815  58.2555799  88.7509368
  72.9960171  56.7527388  87.9578610  72.2276523  56.1319807  87.4972648
  73.3618384  57.4762435  87.2295384  73.8207398  56.1221338  88.2897447
  71.4358031  56.5733624  89.9134502  71.9102475  55.6131430  90.1131277
  71.2363553  57.0373586  90.8779159  70.0879677  56.3277808  89.1827255
  69.4507743  55.6948537  89.8003960  69.5910945  57.2821272  89.0078968
  70.2755182  55.8343620  88.2290193  74.3381703  59.2430287  88.9993437
  73.9440860  60.2431508  88.4055102  75.6577992  58.8541813  88.9314074
  75.9852450  58.0059148  89.3933729  76.7086498  59.5302104  88.2488221
  76.2064209  60.2916968  87.6522087  77.6973501  60.3331608  89.1796994
  78.4317788  59.6106305  89.5358473  78.3156475  61.5011835  88.3348886
  79.0054808  62.0733265  88.9563026  78.8532466  61.0874458  87.4823996
  77.5189961  62.1539452  87.9795723  77.0884837  60.9222568  90.3737134
  77.8490736  61.4517246  90.9461650  76.3062609  61.6201176  90.0764479
  76.6551306  60.1337208  90.9876403  77.4597061  58.5967236  87.3094490
  78.2843354  57.7226136  87.7413693  77.3509323  58.8576394  86.0271986
  76.7684608  59.6056052  85.6515564  78.0596224  58.0966726  85.0184861
  78.2917127  57.0788958  85.3316610  77.1603742  58.0403105  83.7946392
  77.0737549  59.0288514  83.3418204  77.5872728  57.3808999  83.0403553
  75.7607810  57.5240115  84.2348882  75.7271159  56.4887613  84.8785759
  74.6460815  58.1774844  84.0236341  73.7660379  57.8185266  84.3956269
  74.6569436  59.0443553  83.4876240  79.3922131  58.8314512  84.7296481
  79.3235058  60.0430543  84.4298275  80.5434705  58.1740874  84.6394418
  80.6405388  57.1624327  84.7310190  81.7989629  58.8956367  84.3911728
  81.7445849  59.9108122  84.7852613  83.0059528  58.2203876  85.0944871
  82.9970637  57.1838892  84.7577363  84.3351204  58.9284775  84.6481150
  85.1829782  58.4548379  85.1420500  84.4487264  58.8410577  83.5680838
  84.2959731  59.9829149  84.9255051  82.9133750  58.0700823  86.6154044
  82.1379086  57.3382288  86.8391192  83.8544296  57.6563449  86.9749702
  82.6136132  59.3446423  87.4140105  82.5736088  59.1072724  88.4767076
  83.3994923  60.0791491  87.2348102  81.6553730  59.7558068  87.0967181
  81.9912366  58.8546807  82.8814737  82.3255493  57.8561396  82.2046453
  81.5845628  59.9019441  82.1332859  81.2755005  60.7722098  82.5667199
  81.5206986  59.9676030  80.6533794  81.2185016  58.9729065  80.3239119
  80.4537517  61.0030900  80.1822582  80.4294836  61.0297533  79.0932398
  79.4730796  60.7121737  80.5611988  80.7127414  61.9911180  80.5649579
  82.9202627  60.2540275  79.9704729  83.9046053  59.5671604  80.2045504
  83.0247221  61.0677110  78.8730613  82.2147707  61.5243965  78.4534006
  84.2847715  61.3816090  78.1731002  85.0991843  61.3693965  78.8979476
  84.5681916  60.3427680  77.0389789  84.5445707  59.3387726  77.4633329
  83.7660872  60.3951911  76.3012626  85.8111463  60.5385166  76.3837559
  86.2572594  59.6730100  76.2625645  84.1110893  62.7924730  77.4648811
  82.9351124  63.2504785  77.3494319  85.2063500  63.3734029  76.9270331
  86.1544105  63.1277383  77.2121983  85.1681583  64.3847609  75.9129851
  84.6308217  65.2389752  76.3227085  86.6316573  64.8107296  75.4849624
  86.5316625  65.3555154  74.5459126  87.2759001  65.7876155  76.4280653
  88.2764323  66.0332484  76.0712379  86.6757949  66.6958111  76.4777789
  87.3441497  65.3437411  77.4214301  87.3910396  63.7493277  75.2544986
  88.2890271  64.0406024  74.9911613  84.4630193  63.8341127  74.6414752
  83.6159001  64.4978205  74.0450341  84.6918128  62.6019888  74.3537005
  85.4790200  62.1228150  74.7899737  83.9563609  61.6627261  73.4197834
  84.0704365  62.0319633  72.3992935  84.4389779  60.6865126  73.4615198
  82.4448046  61.4756460  73.7067184  81.7225534  60.7977292  72.9400529
  81.8957233  62.2065232  74.7178095  82.4287188  62.7221333  75.4172679
  80.4355455  62.2914192  74.8559921  79.9768888  61.3868765  74.4550637
  80.1702465  62.3430043  75.9109216  79.8817933  63.5107616  74.1295703
  78.6488752  63.5761710  74.0142468  80.7379316  64.4867528  73.6759125
  81.7519282  64.3882119  73.6957494  80.2806451  65.7754993  73.1136932
  79.2564750  65.7025401  72.7471818  80.3233103  66.8461011  74.2547854
  81.1425670  66.6167741  74.9359084  80.5298511  67.8258775  73.8256593
  78.9974613  66.8993823  75.0453216  78.1860128  66.9915541  74.3241804
  78.8718169  65.9385761  75.5455104  78.8079361  68.0127172  76.1117716
  79.0496218  68.9806301  75.6719641  77.7611164  68.0524479  76.4124109
  79.6971222  67.7754245  77.3621252  79.3919141  66.8628794  77.8745502
  80.7369929  67.6421678  77.0644178  79.5660881  68.9537945  78.2781384
  80.3786294  68.9799398  78.9281047  79.5427589  69.8283982  77.7181249
  78.6864617  68.8702202  78.8269496  81.1504982  66.1674999  71.8847749
  80.6387466  66.5298053  70.8495468  82.4434369  66.0850784  72.0935548
  82.8710974  66.1370878  73.0178819  83.3862167  65.9104779  71.0170368
  83.1153134  66.6532854  70.2671212  84.8539954  66.2404377  71.3920384
  85.1601624  65.5601031  72.1862553  85.4803445  66.0230183  70.5264520
  85.1750166  67.7470889  71.8749529  85.2991201  68.3852676  71.0006850
  84.3228890  68.1339407  72.4333670  86.4327666  67.8344758  72.7471096
  86.3951277  68.1918593  73.9255511  87.5037754  67.1914468  72.2779829
  87.5338577  66.8960019  71.3029437  88.2913853  66.9950699  72.8962746
  83.2549568  64.4875093  70.3728496  82.9039894  63.5534315  71.0108431
  83.5470235  64.3686804  69.0679045  83.4307886  65.1155025  68.3828854
  84.0731566  63.1122456  68.5217732  83.6175194  62.2660401  69.0345880
  83.8073184  63.0274858  67.4676656  85.6131742  63.0602778  68.6832076
  86.3460927  63.8798414  68.1564523  86.1368722  62.0591321  69.3605891
  85.5939889  61.3967677  69.9162591  87.6199437  61.8122024  69.3638560
  88.2164463  62.7121401  69.5121219  87.9113935  60.8064162  70.5235447
  87.3410359  59.8925290  70.3531236  89.3683504  60.4134774  70.5775891
  89.5258715  59.7129754  71.3980293  89.6526674  59.9405904  69.6377642
  89.9790375  61.3021402  70.7354299  87.4931173  61.4883130  71.8661670
  87.6859811  60.8081644  72.6951884  88.0711469  62.4027789  72.0050160
  86.4319517  61.7323890  71.8352551  87.9461793  61.1789610  67.9894977
  87.3228431  60.1175954  67.7784146  88.7704834  61.8188510  67.1485783
  89.2828578  62.6620625  67.4094035  89.0341596  61.3690991  65.7347622
  88.0887444  61.0716331  65.2802713  89.6341720  62.5781524  64.8525597
  88.9810848  63.4419351  64.9800576  91.0004081  62.9026019  65.3445559
  91.4159715  63.7196788  64.7550820  90.9486866  63.2007728  66.3914164
  91.6390403  62.0246144  65.2501530  89.6270029  62.2933356  63.3240078
  90.0441679  63.1481663  62.7918670  90.2282912  61.4075266  63.1173852
  88.6035106  62.1219482  62.9899376  89.9924882  60.1247431  65.7285598
  90.7354266  59.8867109  66.6380306  89.5980940  59.1948367  64.9416702
  88.7766226  59.4294336  64.4022557  90.0976094  57.8014775  64.8918153
  89.4845037  57.2423919  64.1852697  91.5956075  57.6945971  64.4475864
  91.9838140  58.4129328  65.1695487  92.1033832  56.7392108  64.5789290
  91.9762997  58.2006631  63.0927726  93.2467379  58.4136609  62.6197614
  93.1358205  58.5671870  61.2752224  94.0436435  58.6905863  60.6843289
  91.8490956  58.5356076  60.9112968  91.4730314  58.6923273  59.9883832
  91.0999579  58.2481632  62.0295680  90.0226899  58.1097923  61.9425042
  89.8146114  57.0070982  66.1763987  90.4329341  56.0111370  66.5237737
  88.7547868  57.3995665  66.9060333  88.2886415  58.2945299  66.7563335
  88.1564129  56.6206413  67.9702142  88.4029747  55.5655284  67.8620513
  88.7130038  57.0741163  69.2865774  88.2652093  56.4899870  70.0911618
  89.7937573  56.9320473  69.2930787  88.4848946  58.1298586  69.4333163
  86.6175301  56.7293112  67.8937126  85.8813186  57.1917951  68.7567318
  86.0865276  56.2858581  66.7810128  86.6500010  55.8539766  66.0488830
  84.6860374  56.3395392  66.4407960  84.4600293  57.3770879  66.6902071
  84.4389739  56.0509608  64.9467481  83.3709967  56.1031514  64.7386142
  84.9635721  56.7899865  64.3415433  84.8075656  55.0551006  64.7027219
  83.6759648  55.5213326  67.3034944  82.6916668  56.1632394  67.6681176
  84.0118549  54.2933056  67.7126612  85.1348068  53.3976777  67.4053327
  86.0739722  53.8417299  67.7350582  85.2138716  53.2473845  66.3279184
  84.9032667  52.0613981  68.1107114  85.5452458  51.9507752  68.9855688
  85.1099382  51.2166909  67.4538297  83.4073337  52.1326942  68.5018319
  83.2398965  51.6669259  69.4728719  82.7940867  51.5936010  67.7785148
  83.0284101  53.5906864  68.5383389  82.0287371  53.7641824  68.1418820
  82.9844314  54.1066193  70.0020660  81.9793055  54.0054932  70.5755514
  84.1606542  54.4279036  70.5157394  85.0381147  54.2846326  70.0157089
  84.3395033  55.0124214  71.8303865  83.9700839  54.3447532  72.6089021
  85.8605155  55.2610143  72.0532708  86.4069690  54.3199186  72.0158893
  86.2609352  55.8948619  71.2619041  86.0477649  55.9225204  73.3968356
  85.8311164  55.2085210  74.5929724  85.5401694  54.1690108  74.5489575
  85.9931309  55.8504708  75.8756952  85.8185867  55.3105072  76.7953781
  86.3798649  57.1763591  75.8888156  86.4194717  57.8059205  77.1104001
  87.2817110  58.2583357  77.2176095  86.6970674  57.8725944  74.7688585
  87.1721051  58.8401540  74.8353836  86.3872589  57.2911796  73.4876928
  86.4149623  57.9008405  72.5966990  83.5410794  56.3404062  71.9043437
  82.7935885  56.5184643  72.8493615  83.6288686  57.2004314  70.8813938
  84.2378732  57.0539944  70.0772541  82.8408432  58.4602815  70.8175195
  82.9478534  59.0109675  71.7517463  83.3799132  59.4140778  69.7202150
  83.1387105  59.0025611  68.7400939  82.8669892  60.3725774  69.7967229
  84.8487495  59.6402243  69.8053429  85.3212985  58.8566970  69.4538940
  81.3621049  58.1137309  70.6451744  80.5840189  58.7015012  71.3296583
  80.9617278  57.1222948  69.8425271  81.5756824  56.5108546  69.3045991
  79.5302339  56.8693087  69.7032680  79.0181030  57.8269410  69.6100567
  79.3835360  55.9913191  68.4432525  78.3308127  55.7630051  68.2792938
  79.7778527  56.5275403  67.5785519  79.9388665  55.0640015  68.5785567
  78.8041693  56.2954871  70.9267994  77.6625258  56.6221540  71.2646408
  79.5125769  55.4572555  71.6683940  80.4654188  55.1855463  71.4226375
  79.0435197  54.8252440  72.9013663  77.9941138  54.5944541  72.7201779
  79.8118722  53.5425285  73.1872027  79.4459958  53.1157993  74.1201135
  79.5945392  52.8205427  72.3997657  81.2287874  53.7041164  73.2809555
  81.6030472  53.8348806  72.3848192  79.0808100  55.7453994  74.1400033
  78.0287971  55.7907549  74.7476025  80.1973198  56.3877175  74.4667928
  81.1286862  56.1969120  74.0987154  80.0945619  57.4808779  75.4555162
  79.7936427  56.9539432  76.3603126  81.4026870  58.1864528  75.7440019
  81.7758492  58.6395959  74.8257616  81.2239025  58.9966496  76.4507368
  82.4461621  57.2701832  76.3006702  82.2972563  56.2510623  75.9449108
  83.4422049  57.5766250  75.9813677  82.3178553  57.3391441  77.7863912
  82.4175169  58.3751625  78.1094629  81.3207201  57.0079842  78.0786229
  83.3842011  56.4673622  78.5100797  83.1341023  55.4197382  78.3429404
  84.3474361  56.6447764  78.0327155  83.5475556  56.6730631  79.9574357
  84.2489400  55.9994794  80.3265954  83.8733225  57.6443892  80.1354824
  82.6360729  56.5211564  80.4345403  79.0171008  58.5209301  75.1242007
  78.3955448  59.0899283  76.0010696  78.7481405  58.7978096  73.8425930
  79.4203035  58.4551975  73.1719576  77.6452282  59.7007899  73.3514352
  77.7520037  60.6490829  73.8767041  77.6231173  59.9666736  71.8948464
  78.3007069  59.2170856  71.4857740  76.6544701  59.8866172  71.4028407
  78.2021072  61.3425607  71.5076122  79.5239700  61.6161570  71.4237273
  80.2642817  60.9671712  71.6465839  79.6800322  62.8564680  71.0068744
  80.6832762  63.2764576  70.9378219  78.4685770  63.3972757  70.7296289
  77.5091338  62.4089220  71.0577428  76.4472197  62.6140836  70.9215403
  76.3068338  59.2162860  73.8424855  75.5075524  59.9517846  74.3970730
  76.0840340  57.9201734  73.6656430  76.7452150  57.3329835  73.1571189
  74.9416905  57.1669060  74.1321327  74.0286703  57.5683724  73.6911023
  75.0250714  56.1295548  73.8047381  74.8452587  57.2256900  75.7180256
  73.7126221  57.3212609  76.2424669  75.8647467  57.3030473  76.5384365
  76.8231420  57.1829268  76.2081223  75.8077232  57.5674987  78.0223839
  75.0687281  56.9060996  78.4755588  77.1498083  57.2527346  78.6661851
  77.9149720  57.9607018  78.3443822  77.0349134  57.3461063  80.1779106
  77.9998742  57.1195267  80.6303335  76.7297415  58.3543945  80.4570861
  76.2907498  56.6311297  80.5305334  77.5191397  55.8209876  78.2524353
  78.4790384  55.5514015  78.6934646  76.7523743  55.1321827  78.6046067
  77.5903025  55.7621442  77.1661617  75.3394333  59.0332301  78.3033734
  74.6135412  59.2192316  79.3230866  75.6388485  60.0027904  77.4656167
  76.2958983  59.9047058  76.6915218  75.0304397  61.3473162  77.5844030
  75.1529741  61.6998933  78.6078368  75.7284936  62.3598652  76.7005048
  75.5656641  61.9796113  75.6912241  75.1232019  63.7898007  76.8034968
  75.6696762  64.4646501  76.1450394  74.0740600  63.7623958  76.5048544
  75.2000398  64.1440247  77.8311865  77.2759190  62.4550451  76.9764062
  77.7187902  63.1968170  76.3114840  77.4432389  62.7495434  78.0125721
  77.7374448  61.4848936  76.7952156  73.5898390  61.2598265  77.2837965
  72.8247957  61.8772190  77.9782006  73.1203473  60.4237568  76.3046544
  73.7365158  59.8969019  75.6863371  71.7249007  60.1990237  76.0429111
  71.2666112  61.1432405  75.7503255  71.6325491  59.5221545  75.1934247
  70.9423893  59.6173547  77.2186285  69.9930954  60.2333991  77.7559852
  71.4452794  58.5786250  77.8708808  72.3525563  58.1759639  77.6353437
  70.7864415  57.8881854  78.9847043  69.7434665  57.6636017  78.7616097
  71.4841057  56.5619890  79.2344495  71.3385128  55.9315774  78.3566603
  72.5533896  56.7519012  79.3157036  71.0647812  55.7971111  80.4200594
  69.8442315  55.1089307  80.4547037  69.1164156  55.2559731  79.6711461
  69.5596814  54.1898969  81.5546933  68.6343061  53.6324838  81.5604587
  70.4614290  54.0292864  82.5857639  70.2723634  53.3166555  83.3752272
  71.6562360  54.8264280  82.5899371  72.3003942  54.8309537  83.4567922
  71.9872442  55.5981318  81.4680032  72.9663073  56.0483805  81.4043983
  70.8415086  58.8282274  80.2204238  69.8472959  58.9062679  80.9011997
  71.9295649  59.6232652  80.4276804  72.7635709  59.6279616  79.8406191
  71.9620626  60.5508404  81.5478438  71.7131479  60.0188718  82.4678454
  73.3680033  61.1371724  81.5537216  73.5389134  61.5294359  80.5511384
  73.5434896  62.3174673  82.5284167  74.5686246  62.6818520  82.4769673
  72.8588054  63.1203595  82.2539905  73.3261400  61.9860320  83.5433816
  74.2768557  60.1607544  81.8590418  74.4739923  59.6339022  81.0566772
  70.9209248  61.6863919  81.4389367  70.3082200  62.0873306  82.4786909
  70.5919167  62.1446560  80.2422225  71.1146573  61.9253413  79.3946275
  69.4607658  62.9987519  80.0231730  69.4820117  63.7359885  80.8262077
  69.5635348  63.8254323  78.7449237  69.7428868  63.1581775  77.9013303
  68.6111080  64.3212920  78.5632444  70.7147133  64.9137266  78.7979299
  70.5853149  65.5248646  79.6908948  71.6769866  64.4105519  78.8910285
  70.7443448  65.8296897  77.5633443  70.6901331  65.2338105  76.6510011
  69.8771629  66.4914883  77.5637875  72.0236987  66.6420085  77.5814988
  72.1605318  67.0771277  78.5719119  72.8728784  65.9823081  77.4034028
  72.0200083  67.7003232  76.5877174  72.9156844  68.2287200  76.6391972
  71.9163494  67.2857067  75.6389351  71.2265155  68.3471369  76.7704938
  68.1230450  62.2645521  80.1859817  67.1962521  62.7717882  80.8467907
  67.8990588  61.1548361  79.5243703  68.6511616  60.6320591  79.0752281
  66.5952512  60.5317203  79.3389130  65.8724641  61.3023956  79.0733881
  66.6844590  59.4948843  78.2402397  65.7096166  59.0280517  78.1013498
  66.9936886  59.9740135  77.3111212  67.4150926  58.7337570  78.5158280
  66.1411875  59.8212152  80.6711373  65.0093430  59.8908894  81.0855798
  67.0979705  59.2211356  81.4152446  68.0744582  59.1455093  81.1282770
  66.8066016  58.6163255  82.7276207  65.8277579  58.1369038  82.7458947
  67.7660137  57.4878512  82.9790930  67.6990374  56.7642312  82.1670959
  68.7866779  57.8701662  82.9814907  67.4656878  56.7651158  84.3626405
  66.9845778  57.4967906  85.0118293  66.6407044  55.5431870  84.1235602
  66.4361868  55.0501534  85.0735609  65.6984087  55.8263821  83.6522171
  67.1830329  54.8610887  83.4696315  68.7694518  56.1936444  84.9480822
  68.5575087  55.6995727  85.8951193  69.1951227  55.4717879  84.2501277
  69.4809734  57.0031903  85.1111115  66.6330853  59.6888094  83.8229308
  65.7672285  59.6139240  84.6999628  67.3394864  60.8040394  83.6980365
  68.0910134  60.9032714  83.0142424  67.1327204  62.0311967  84.5221722
  67.2514226  61.7735969  85.5749201  67.9135318  62.7527789  84.2815775
  65.7846622  62.6843096  84.3261682  65.2085121  62.9562933  85.3677539
  65.2308233  62.8513683  83.1432194  65.6975697  62.5850328  82.2755817
  63.9201640  63.4229586  82.9320042  63.8452425  64.2125845  83.6789303
  63.7870868  64.1348002  81.5850918  63.9060264  63.3836065  80.8048435
  62.7653574  64.5090567  81.5136976  64.7385756  65.3130753  81.2444630
  65.7024699  64.8425110  81.0514656  64.1744188  66.0843155  80.0120549
  64.8381659  66.9140245  79.7664070  64.1090615  65.4081556  79.1591321
  63.1827790  66.4704980  80.2464275  64.9841367  66.2851974  82.3253636
  65.6625448  67.0611196  81.9710556  64.0406037  66.7391680  82.6280336
  65.4314848  65.7745752  83.1787889  62.7667972  62.5393960  83.2946062
  61.7302024  63.0281084  83.7359467  63.0273958  61.2566306  83.3119952
  63.9433310  60.8846799  83.0588540  62.0461611  60.1809979  83.6939004
  61.0355937  60.4840421  83.4231040  62.3722366  58.8959088  82.8769169
  62.3202693  59.1197550  81.8115140  63.3933759  58.5799312  83.0869518
  61.3728826  57.7114377  83.2168234  61.3147669  57.5649991  84.2954102
  60.3679193  57.9553237  82.8730757  61.8692976  56.4315951  82.5357147
  62.1534144  56.5188377  81.3036898  61.9035558  55.2969276  83.1459418
  61.9258962  59.9906103  85.2253457  60.9261407  59.4733352  85.7219405
  62.9000607  60.4921369  85.9297601  63.6745410  61.0007727  85.5029324
  63.0135972  60.3997447  87.3779176  62.1181555  59.8949564  87.7396951
  64.2456998  59.5924009  87.7163616  65.1138978  60.1218032  87.3234565
  64.3487585  59.5724058  88.8003229  64.3017000  58.1493284  87.2082754
  64.0620069  58.1298728  86.1457545  65.7380899  57.6501154  87.5889584
  65.8640936  56.6183519  87.2591007  66.4826453  58.2798971  87.1022211
  65.8665775  57.7040656  88.6696852  63.3017994  57.2099664  87.9364230
  63.3899691  56.2017130  87.5321754  63.5285560  57.1943860  89.0021264
  62.2855599  57.5737707  87.7861009  62.9876818  61.7237086  88.1047366
  63.1184725  61.7205860  89.3410634  62.7659218  62.8594589  87.4905226
  62.5465092  62.8877843  86.4947451  62.7901952  64.1737175  88.0703589
  63.6785938  64.2623429  88.6953073  62.9366954  65.2361048  86.9171530
  62.9562804  66.2379634  87.3462005  63.8628811  65.0571862  86.3723107
  62.0908113  65.1504056  86.2339212  61.7483778  64.4457073  89.1496814
  62.1042046  64.8412603  90.2217235  60.4663705  64.0330782  88.9688184
  60.1599458  63.6582130  88.0714545  59.3668167  64.0488394  89.9528921
  59.3345587  65.0338749  90.4161636  57.9197592  64.0077882  89.3495302
  57.9247482  64.5259097  88.3912864  57.6532823  62.9705960  89.1495895
  56.8367652  64.6334404  90.2441572  55.9541555  64.8449937  89.6399268
  56.5392796  63.9112443  91.0029186  57.2900705  65.9128928  90.9263418
  58.0635738  65.6819272  91.6589035  57.7381458  66.5798314  90.1902375
  56.1857945  66.5865915  91.5828015  55.8530338  66.1424184  92.4381749
  55.5545911  67.6762879  91.2406026  55.7233070  68.1942464  90.0901649
  56.3583786  67.7579947  89.4231165  55.2231358  69.0459733  89.8373979
  54.7067500  68.2965128  92.0091992  54.5018392  67.9332667  92.9407054
  54.2461277  69.1450771  91.6797061  59.6740719  63.0356980  91.0600347
  59.2857296  63.3334846  92.1426623  60.4122674  61.9442018  90.7791482
  60.7751412  61.7363461  89.8499671  60.7744764  60.9181607  91.8206046
  59.9731573  60.7462963  92.5408854  61.0498163  59.5926218  91.0480701
  61.8834696  59.8526063  90.3974409  61.4793029  58.3684455  91.8810363
  61.6379349  57.5165652  91.2198246  62.4063943  58.5948173  92.4097152
  60.7000738  58.1269608  92.6027483  59.8813964  59.1945942  90.4084460
  60.0443482  58.3619867  89.9172664  61.9302199  61.4004047  92.6608948
  62.1631176  60.9701770  93.8044886  62.6731589  62.4067162  92.2383114
  62.5197569  62.8547907  91.3346820  63.7991503  63.0056997  92.9938213
  63.9112585  64.0356501  92.6521313  63.5040732  63.0491028  94.0418718
  65.1463586  62.3639270  92.9328921  66.1217282  62.9636727  93.3434433
  65.2496113  61.1636254  92.2780631  64.4587120  60.5796779  92.0051134
  66.6238088  60.6116645  91.9037900  67.3505508  60.7469795  92.7051844
  66.3895551  59.0997712  91.5930090  65.6651741  59.1138517  90.7795965
  67.7526235  58.4601989  91.2776459  67.6142713  57.4014013  91.0571321
  68.1963990  58.9554849  90.4147113  68.4135818  58.5670859  92.1384236
  65.7718730  58.2197028  92.7220996  66.5738314  57.7339216  93.2772540
  65.2403215  58.8607551  93.4251514  64.8392914  57.1862989  92.1993398
  64.4391226  56.6037727  93.0294628  64.0210075  57.6712864  91.6668094
  65.3746563  56.5249801  91.5171142  67.1941690  61.3451324  90.6922257
  66.5606303  61.5060896  89.6237134  68.4840227  61.8385708  90.8588660
  69.0430222  61.6316250  91.6862022  69.1885065  62.6961268  89.8913386
  68.4460005  63.0543057  89.1782694  69.7644394  64.0247554  90.5412559
  69.8583930  64.6651814  89.6631237  68.8992467  64.7279551  91.5928509
  69.4136527  65.6204528  91.9511068  67.9456014  65.0132891  91.1491955
  68.7220037  64.0514011  92.4287974  70.9994502  63.7489099  91.2750430
  71.3409301  64.5805990  91.6664336  70.2026314  61.9009614  89.0545331
  70.9695161  61.0149932  89.6255034  70.1902044  62.1276671  87.7436299
  69.5836671  62.7949693  87.2679217  71.1391685  61.3513186  86.8519337
  71.8044358  60.6946240  87.4122957  70.3201719  60.4249803  85.9412817
  69.8233511  61.0435591  85.1932312  71.2362663  59.4071567  85.3133644
  70.6568836  58.7470111  84.6663724  71.9976467  59.9168761  84.7236127
  71.7159979  58.8185002  86.0954386  69.2713772  59.6103924  86.7860219
  68.6998305  58.9593812  86.1256448  69.7918390  59.0068860  87.5299577
  68.5941413  60.3015222  87.2882421  72.0294931  62.3374182  86.1366576
  71.5177048  63.1530591  85.3614695  73.3172259  62.3733704  86.4378148
  73.7305254  61.6904243  87.0731708  74.2659355  63.2879830  85.9694189
  73.8829761  63.8814348  85.1392393  74.5917841  64.3509551  87.1058282
  74.8849556  63.8396477  88.0228780  75.4353493  64.9737668  86.8046832
  73.3555355  65.2257317  87.3621856  72.8143517  65.7944579  86.4235501
  72.9398972  65.2679591  88.6054196  72.1071935  65.8045911  88.8470900
  73.4495512  64.7638658  89.3318277  75.5099378  62.5020303  85.3662659
  75.7255174  61.3155696  85.6094971  76.3662417  63.2339662  84.6443993
  76.2020814  64.2041892  84.3757457  77.6675515  62.6677631  84.1608077
  77.9767475  61.8039649  84.7512087  77.5074702  62.1424737  82.7308143
  78.4563867  61.7323883  82.3857874  76.7467619  61.3627425  82.7139861
  77.2049900  62.9592831  82.0749232  78.7318099  63.6995200  84.3353268
  78.4761734  64.9160692  84.3286989  79.9679034  63.2197274  84.3600825
  80.1601037  62.2198574  84.2972413  81.2063320  64.0307469  84.4778585
  81.0386882  65.0953466  84.3171442  81.7523396  63.9356125  85.8853570
  81.9629478  62.8756144  86.0225152  83.0672106  64.7629086  86.0657158
  83.4208253  64.6643971  87.0923107  83.8284699  64.3887170  85.3813109
  82.8687307  65.8129684  85.8483382  80.7430896  64.3713289  86.9711598
  81.2033540  64.2768391  87.9552027  80.4532740  65.4083219  86.8033105
  79.8589333  63.7347125  86.9226496  82.1596677  63.5165743  83.3885599
  82.4170957  62.2994557  83.3035064  82.7039605  64.4324995  82.6119850
  82.7713771  65.3956078  82.9408349  83.2613573  64.3150635  81.2838677
  83.2939593  63.2595027  81.0165224  82.4331415  64.9975261  80.3011341
  82.6049416  66.0705020  80.3778765  82.7470118  64.6936676  79.3033007
  80.6332757  64.6683048  80.4866463  79.9768508  65.3181908  79.5717925
  84.6615693  64.8806686  81.2698564  84.8766185  66.1039028  80.9767408
  85.6248171  64.0817395  81.7961309  85.4017825  62.7201566  82.2656889
  84.9103310  62.1316880  81.4913724  84.7387862  62.7251785  83.1301330
  86.7030900  62.1050691  82.6252332  87.0191218  61.3695007  81.8855623
  86.6550209  61.5900378  83.5847212  87.6957563  63.3552284  82.6758818
  88.6964217  63.0880612  82.3370539  87.7960016  63.7478182  83.6881714
  87.0507936  64.3424633  81.7653087  87.2916193  65.3533942  82.0947305
  87.5628670  64.1843580  80.2910107  86.9724778  63.5158164  79.4292319
  88.7829051  64.6716347  80.0560582  89.2782540  65.2861811  80.7028256
  89.5565942  64.3556218  78.7951034  89.1059750  63.4766109  78.3333760
  89.4240910  65.1841895  78.0992676  91.0556643  64.0967053  78.9416545
  91.6577222  63.5924775  77.9802775  91.6679271  64.4638138  80.0661128
  91.1642209  64.6544261  80.9327569  93.1142844  64.6321262  80.1876676
  93.6915199  63.9389547  79.5763522  93.4443966  66.1240649  79.7125644
  92.6724007  66.7780481  80.1163283  94.3855441  66.4176188  80.1760821
  93.5559042  66.4069800  78.2155277  94.8310031  66.8004334  77.7546847
  95.6650092  66.8085306  78.4412095  95.0337665  67.1784141  76.4292898
  96.0164386  67.4381223  76.0636928  93.9194046  67.2078546  75.5942438
  94.0445789  67.3374856  74.5299970  92.6221048  67.0663711  76.1442626
  91.7652897  67.3055614  75.5318569  92.4160410  66.6346119  77.4367032
  91.4229209  66.4793759  77.8296755  93.4747249  64.3883657  81.6313478
  94.3328465  65.0635481  82.2242153  92.8927386  63.4376358  82.3482081
  92.0576866  62.9370881  82.0456603  93.4081204  63.0027281  83.6798307
  93.5543496  63.9340398  84.2269180  92.4399770  62.1400522  84.4948905
  92.3200893  61.1939860  83.9666030  92.9783203  61.8701776  85.8491805
  92.2703717  61.2560313  86.4064193  93.9279832  61.3420557  85.7653141
  93.1322035  62.8120077  86.3747555  91.0856286  62.8228302  84.6190699
  90.4138100  62.1939305  85.2012880  91.2078260  63.7843854  85.1189364
  90.6659286  62.9810778  83.6257816  94.7537290  62.2004073  83.5266313
  94.8620372  61.3422551  82.6599952  95.7880038  62.4794075  84.2609579
  95.7975897  63.3049770  84.8588016  97.0156458  61.7387441  84.3645235
  97.4227468  61.5477265  83.3712687  97.9524776  62.6227786  85.1988915
  97.9302231  63.6325792  84.7895952  97.5608930  62.6813173  86.2145198
  99.4198442  62.1504650  85.2647796  99.9079221  62.6259314  86.1161488
  99.4392511  61.0764032  85.4449179 100.2224131  62.4600205  83.9893677
 101.2838161  63.1224938  84.1013130 100.0245085  61.7534500  82.9811664
  96.8767030  60.2942070  84.8879625  96.8282952  60.0552759  86.0903591
  96.6482908  59.3844162  83.9703582  96.5453430  59.6449167  82.9881326
  96.5038014  57.8895427  84.1703586  96.8391620  57.7104257  85.1902804
  94.9640007  57.4883475  83.9403651  94.8310014  56.4627674  84.2832668
  94.0469485  58.3532683  84.7541474  93.0129832  58.0572310  84.5760219
  94.2817951  58.2371098  85.8128783  94.1796712  59.3967436  84.4657313
  94.6357779  57.5321903  82.5889016  93.8011283  57.0410474  82.4392897
  97.3979433  56.9934952  83.3503121  98.2211990  57.5035120  82.6172344
  97.3855863  55.6696465  83.5139729  97.0995541  54.9473422  84.8271393
  96.0261471  54.8964469  85.0061395  97.5354768  55.4937361  85.6632075
  97.6805383  53.5682370  84.7456513  97.0439797  52.8165512  85.2116743
  98.6593980  53.4957705  85.2185925  97.7510009  53.4148783  83.2124008
  96.7903189  53.0820451  82.8186723  98.4872099  52.6588086  82.9394598
  98.1336030  54.7750476  82.6154959  99.2073910  54.9547058  82.5679223
  97.7019535  54.9368484  81.1417343  98.4757087  54.7782457  80.2178983
  96.4439231  55.2417097  80.8192005  95.6915561  55.2813566  81.5067294
  95.9922110  55.5578824  79.4199160  96.3047216  54.8003174  78.7021712
  94.4725073  55.5797005  79.3865181  94.0644678  54.6307920  79.7360799
  94.0818180  56.3550909  80.0455573  94.0534507  55.8487020  77.9016913
  94.8610649  56.4172004  77.4390359  94.0147009  54.8826587  77.3984550
  92.5189105  56.7055662  77.5181562  92.9039326  58.3574825  77.8799223
  92.0348977  58.9854825  77.6839342  93.1839215  58.4429371  78.9303863
  93.7356143  58.6827720  77.2552230  96.6587102  56.9006458  78.9822640
  97.1051081  57.0024066  77.8878730  96.8768202  57.8461580  79.9037207
  96.5683089  57.7876784  80.8746774  97.5954777  59.0574993  79.5626126
  97.0311530  59.5355598  78.7616297  97.6570078  60.0576558  80.7168799
  98.2081453  60.9439607  80.4011963  96.6461446  60.3417551  81.0061567
  98.1632080  59.6001735  81.5672093  99.0198554  58.7305718  79.0495846
  99.5637900  59.2675894  78.0901274  99.6475310  57.8979106  79.8143595
  99.2190858  57.4931408  80.6473307 101.0420640  57.4262111  79.5928299
 101.6715894  58.3023741  79.4429730 101.6054301  56.6926039  80.8136997
 102.6237647  56.3677392  80.6046748 101.6076309  57.3645303  81.6724826
 100.9844855  55.8233928  81.0344371 101.1110749  56.5517466  78.3303105
 102.0187164  56.7132128  77.5453426 100.0326012  55.7821306  78.0051094
  99.2840563  55.6380337  78.6809507  99.7507050  55.0746510  76.7545146
 100.6673846  54.6196247  76.3838537  98.6906580  53.9532006  77.0924839
  97.7386428  54.4051588  77.3708844  98.5065124  53.3325197  76.2147535
  99.1890052  53.1562011  78.1637443  98.9441949  53.5663030  79.0191521
  99.3930853  55.9693129  75.5488376  99.6844467  55.5468547  74.4198347
  98.8257640  57.1454576  75.6422150  98.4554611  57.4973243  76.5247203
  98.6423189  58.1142250  74.5181013  98.2906222  57.6624357  73.5897027
  97.5307831  59.0656372  74.8474702  97.7401459  59.3871454  75.8673617
  97.5082236  60.3304016  73.9325778  96.6794018  60.9760347  74.2252062
  98.4469664  60.8738057  74.0402807  97.3812043  60.0255058  72.8942317
  96.1410265  58.3852068  74.8005979  95.3707033  59.1147994  75.0471536
  95.9632908  57.9916817  73.7992343  96.1124018  57.5692373  75.5218714
 100.0449428  58.6971451  74.1555726 100.3788942  58.6672277  72.9797531
 100.8192675  59.1153501  75.1391761 100.5258237  59.1551768  76.1152158
 102.2475475  59.5838136  74.8931611 102.2364921  60.4073668  74.1792347
 102.8523909  60.0719566  76.2421559 102.7441108  59.2883056  76.9904021
 103.9215215  60.2467866  76.1168391 102.1824496  61.3562612  76.7477718
 102.1703433  62.0838497  75.9368110 101.1442443  61.1319273  76.9914397
 102.8407872  61.9982265  77.9699277 103.8490883  62.3009104  77.6873623
 102.2899567  62.9093589  78.2082795 102.9368984  61.1891283  79.2019329
 103.6686057  60.4806653  79.2384096 102.1401593  61.3063042  80.2791852
 101.0047815  61.8836979  80.3076776 100.6272682  62.3080924  79.4606463
 100.4727676  61.9221573  81.1780839 102.5451504  61.0154347  81.4840015
 103.4977969  60.6845402  81.6356906 101.9099407  61.1181461  82.2746373
 103.0685161  58.5251756  74.2958588 103.9078470  58.7363018  73.4125977
 102.9515311  57.3270710  74.7778392 102.2768892  57.0843437  75.5031514
 103.7782724  56.1840046  74.3353385 104.8531788  56.3564344  74.3974941
 103.3404738  55.0357467  75.2547785 103.9097804  55.1182522  76.1806369
 102.2932703  55.1949943  75.5081046 103.4835883  53.5903554  74.7475473
 102.5152876  53.2047868  74.4291710 104.1407011  53.5590734  73.8780249
 104.0497230  52.7327729  75.8682501 103.3456721  51.8596588  76.3950840
 105.2676062  52.9825514  76.1936010 103.4531304  55.8799516  72.8317895
 104.3462535  55.9151479  71.9614159 102.1533385  55.6699339  72.4264509
 101.4783979  55.5617682  73.1705003 101.6888832  55.5672071  71.0597214
 102.0638449  54.6464161  70.6135021 100.1960833  55.5494951  71.0071779
  99.7894448  54.6682578  71.5016109  99.8565093  56.4461442  71.5250273
  99.5627298  55.5910705  69.5784866  99.1944091  56.7548113  68.8337716
  98.6342793  56.2472958  67.7115530  98.2464735  56.9561879  66.9806258
  98.6621497  54.9101547  67.7088946  98.3265166  54.3127728  66.9677171
  99.2308685  54.4649458  68.8963158  99.3198175  53.3958430  69.0897693
 102.2384691  56.7878083  70.2039920 102.9230861  56.6511386  69.1621038
 101.9738510  58.0168960  70.6517616 101.4470512  58.2160053  71.5014207
 102.4476813  59.2263542  69.9124750 101.9942033  59.2170594  68.9204507
 102.0713579  60.4528721  70.7932046 101.0008002  60.4210582  70.9921242
 102.5766087  60.3576322  71.7542114 102.4104707  61.8054262  70.2043431
 103.7002554  62.4110198  70.2178227 104.5207618  61.8471401  70.6374500
 103.9712432  63.6960787  69.7203799 104.9514553  64.1376478  69.8226103
 102.8984749  64.4114699  69.0679004 103.1562090  65.6964103  68.6246270
 102.3507409  66.0644004  68.2035432 101.6742305  63.9104390  69.2122597
 100.8390449  64.5513382  68.9731691 101.3829244  62.5617652  69.6705323
 100.3838546  62.1579505  69.5955781 104.0408648  59.2738272  69.7347959
 104.5085054  59.6849688  68.6822771 104.8945743  58.7891113  70.7112587
 104.5640353  58.5356941  71.6423766 106.3189368  58.5823772  70.5526380
 106.6063739  59.5162151  70.0688452 107.0678677  58.3685528  71.8610664
 106.8995507  57.3592426  72.2395201 108.1415937  58.4771601  71.7113274
 106.5791446  59.3610115  72.8142088 105.6783653  59.1135486  73.1123847
 106.7067932  57.3577198  69.6808263 107.8925424  57.2218346  69.3080419
 105.7576810  56.5170824  69.3101218 104.8333995  56.5264578  69.7391821
 105.8792425  55.5281795  68.3116616 106.8862916  55.1197192  68.3977390
 104.9814514  54.3340609  68.5054145 103.9837511  54.6982244  68.7502002
 104.9042460  53.8122782  67.5508339 105.4001071  53.2802365  69.6068279
 104.6019754  52.2976292  69.8341221 106.5336291  53.4769362  70.1216514
 105.7050585  56.1698966  66.9067252 106.5760789  56.0088173  66.0157275
 104.5998183  56.8881218  66.6885677 103.9103954  56.9997456  67.4317326
 104.1821150  57.5824781  65.4954058 104.1372894  56.8416123  64.6967103
 102.7337300  58.0942308  65.4808428 102.5725722  58.7211469  66.3577643
 102.4817392  59.0156837  64.2170730 101.4500475  59.3693163  64.2240906
 103.1577074  59.8710631  64.2496636 102.6632893  58.4430365  63.3078399
 101.7175464  56.9274779  65.6127546 101.8547988  56.4493394  66.5832371
 100.7073827  57.3378572  65.5989310 101.8374570  55.8302664  64.4829341
 101.0923866  55.0520831  64.6500924 101.6698378  56.2909842  63.5089341
 102.8334569  55.3883660  64.5081948 105.2503015  58.6526198  65.1246469
 105.9109327  58.5836438  64.1265679 105.6169758  59.5151218  66.0852438
 105.2037221  59.4799900  67.0172401 106.6009048  60.5756120  65.9620439
 106.8297744  60.6350196  64.8987761 105.9958484  61.9036702  66.4291169
 105.7263874  61.7874221  67.4786921 106.7863880  62.6537721  66.3846166
 104.7897805  62.4799491  65.7190183 103.5519378  62.2769894  66.0724270
 103.2088188  61.5599736  66.8023309 102.7683740  63.1280753  65.3553743
 101.7876630  63.2818324  65.5897897 103.3640282  63.7632302  64.3105756
 102.8822203  64.5912099  63.2592318 101.8357714  64.8523019  63.2077560
 103.7612140  65.0567987  62.3079216 103.4205110  65.6202009  61.4522386
 105.1550249  64.7605791  62.5048610 105.8647518  65.0922753  61.7606921
 105.6353685  64.0544806  63.6335921 106.6987478  63.9811837  63.8096887
 104.7160917  63.4308421  64.5495388 108.0136571  60.2955095  66.5570115
 108.0986893  59.5783512  67.5379165 109.0951149  60.7032061  65.9264828
 109.0164563  61.2148017  65.0475011 110.4872410  60.5330114  66.3058609
 110.6802197  59.5764924  66.7900527 111.3425336  60.5173430  65.0186760
 111.0599901  61.3748442  64.4079036 112.3866934  60.6564517  65.2997845
 111.2395177  59.2689928  64.1656259 111.6352260  58.4340724  64.7437513
 110.1815782  59.0660922  63.9950376 111.9469799  59.2741310  62.7981773
 111.2407799  58.8654529  61.8092578 113.1130987  59.7350800  62.7750279
 110.8609648  61.5429853  67.3645002 111.4476967  62.6041957  67.2239797
 110.3354346  61.2706817  68.6075730 109.8245431  60.3994672  68.7489736
 110.3670670  62.0856761  69.9340003 111.2709863  62.6917982  69.8745035
 109.0787389  63.0853860  70.0459506 109.3856214  63.7393107  70.8616286
 108.7963817  64.0054028  68.8547192 107.9161494  64.6112494  69.0646977
 109.6542753  64.6566378  68.6865509 108.6185686  63.4019734  67.9645274
 107.7502200  62.3000476  70.3851486 106.9201098  63.0020737  70.4496890
 107.5481934  61.5713774  69.6001684 107.8647465  61.7841804  71.3383951
 110.5532587  61.2750473  71.1615144 110.1478962  60.1139699  71.1670323
 111.0032825  61.9303221  72.2210443 111.4397376  62.8468467  72.1200319
 110.9657998  61.5040626  73.6280325 111.3522366  60.4861431  73.6837678
 111.7751333  62.5416673  74.4156097 112.7954949  62.5929527  74.0353334
 111.3390148  63.5316822  74.2947126 111.7783946  62.1697066  75.7787621
 112.4187502  62.7251245  76.2685014 109.5420325  61.5070864  74.2320662
 108.7591671  62.3893359  74.0196147 109.1635671  60.4924986  75.0791816
 109.7157455  59.6448652  75.2160672 107.9287208  60.5245328  75.8721843
 107.1356693  60.5901543  75.1274077 107.6772416  59.2256801  76.7153006
 106.7834471  59.4247428  77.3068979 107.4483871  58.0544458  75.8144617
 107.2757189  57.1613792  76.4158291 106.5778749  58.2431667  75.1858935
 108.3248427  57.9026364  75.1842963 108.7431050  58.9206084  77.6752800
 108.5184898  58.1018218  78.1661848 107.8676572  61.7496414  76.8009890
 106.7652089  62.1252509  77.1189720 109.0064474  62.2793024  77.3182541
 109.8980374  61.7854799  77.2747496 109.1195559  63.5831474  77.9858736
 108.3609037  63.6403841  78.7673445 110.5417493  63.6840679  78.5866981
 110.8331983  62.7020540  78.9582816 111.2387714  63.9440591  77.7904910
 110.6966420  64.6947966  79.7155757 111.7633749  64.8012750  79.9076913
 110.3430337  65.6541985  79.3375952 110.0332575  64.4687508  81.0303936
 109.4197167  65.4080768  81.6258694 109.7762158  63.2784601  81.3662335
 108.8239525  64.7730247  77.0562180 108.3796643  65.8260183  77.4999234
 109.1134212  64.6375121  75.7204361 109.6141427  63.8322400  75.3471818
 108.7299141  65.6493085  74.6536524 108.8321637  66.6463204  75.0844543
 109.7013672  65.7017901  73.4200148 110.6913035  65.9935599  73.7696753
 109.7930196  64.6970074  73.0071751 109.2838540  66.6381553  72.3187533
 110.0165641  66.5730258  71.5146172 108.3334204  66.2914273  71.9133243
 109.1300173  68.1277951  72.7249890 109.6756971  68.4877930  73.8024777
 108.4770154  68.9192543  71.9692681 107.2381720  65.3996058  74.2478198
 106.4801848  66.3284047  74.2081087 106.7224348  64.1731053  74.0726523
 107.3046345  63.3367732  74.0129368 105.3153044  63.8911679  73.9503119
 104.9787781  64.4155510  73.0556536 105.1142931  62.3641842  73.8338250
 104.0514539  62.1427348  73.7413964 105.6400719  61.9937061  72.9532845
 105.5102342  61.8761577  74.7254700 104.4337557  64.4381569  75.1289844
 103.2388908  64.6646675  74.9698619 104.9926898  64.6004737  76.3012177
 105.9712268  64.3786352  76.4861556 104.2838571  65.1122893  77.4616689
 103.3648644  64.5304895  77.5416405 105.2302257  65.0557925  78.7503891
 105.6055969  64.0410412  78.8836906 106.0973211  65.6978725  78.5964516
 104.4846472  65.4944333  80.0025584 104.5534563  66.7535987  80.6345226
 105.1422366  67.5418541  80.1883465 103.8659698  66.9948762  81.8372647
 103.8984204  67.9869751  82.2658389 103.1453025  66.0037543  82.4949805
 102.6111974  66.2022914  83.4113951 103.1513435  64.7261342  81.9012640
 102.6099720  63.9198137  82.3733256 103.8230302  64.4897682  80.7508978
 103.8572349  63.4757052  80.3813206 104.0694795  66.6734745  77.3203646
 103.0278273  67.2209372  77.6994731 105.0322802  67.3540056  76.6995770
 105.8989021  66.9106164  76.3952621 104.9862071  68.7874834  76.3760025
 104.6441836  69.4079214  77.2049281 106.5027142  69.2339109  75.9908818
 107.2183704  68.5721720  76.4783843 106.6567192  69.1330407  74.9172536
 106.7636012  70.7020798  76.4250316 105.8249081  71.3696178  76.9049685
 107.9035199  71.2077669  76.2757234 103.9792104  68.9808263  75.2064393
 103.1644810  69.8689527  75.2553231 104.0489672  68.1361488  74.1802970
 104.7496235  67.3935606  74.1651471 103.2127531  68.1047570  72.9760257
 103.3680821  69.0227392  72.4100499 103.6030054  66.9000319  72.0942659
 103.4714524  65.9768815  72.6588296 102.9358984  66.8458537  71.2344805
 105.0924533  67.0065250  71.6004325 105.7473998  67.3597472  72.3967365
 105.4715279  66.0341369  71.2841279 105.0577552  67.9871889  70.4395796
 104.4723829  67.5779496  69.6154459 104.5742792  68.9159782  70.7439057
 106.4472636  68.2525465  70.0001358 107.0527242  68.5387365  70.7701369
 107.0526648  68.2074254  68.9103966 106.4038971  67.9196415  67.8327464
 105.4022944  67.7314760  67.8755335 106.8931758  67.8807600  66.9376316
 108.3567213  68.3227551  68.8361344 108.9058707  68.4543191  69.6856518
 108.8219732  68.2813434  67.9295602 101.6863037  68.0001404  73.3888136
 100.8036303  68.7575532  72.8854117 101.3999818  67.0845250  74.2750834
 102.0584447  66.4330231  74.7018724  99.9515877  66.9721356  74.7197454
  99.2896094  67.2842869  73.9121365  99.6548200  65.4945710  75.0188755
 100.2954594  65.2777440  75.8732169  98.1494679  65.2463312  75.3791726
  97.9941106  64.1867728  75.5804564  97.8859335  65.8270711  76.2635644
  97.5202542  65.5522951  74.5439377 100.0237178  64.5094899  73.8383491
 101.0575152  64.7036721  73.5515020  99.9873550  63.4919086  74.2281912
  99.1711310  64.5573477  72.5768201  99.5426396  63.8277950  71.8583418
  98.1368774  64.3256114  72.8270138  99.2230677  65.5553193  72.1399789
  99.5652358  67.9712304  75.8277462  98.4999161  68.5322885  75.7522240
 100.4322126  68.3349436  76.8152547 101.3556828  67.9210475  76.9473105
 100.0819231  69.3932005  77.7976674  99.1197013  69.0592079  78.1846094
 101.1268597  69.5272408  78.9332931 100.8515501  70.4704574  79.4074325
 101.0554148  68.3108070  79.9092129 101.7992213  68.4311920  80.6963631
 100.0609473  68.2591592  80.3543070 101.2544485  67.3902824  79.3594357
 102.5192026  69.6249549  78.5036280 102.7349751  68.8666097  77.9232628
  99.9466184  70.8119505  77.1713871  98.9145024  71.4319392  77.3790516
 100.8176723  71.1813545  76.1494904 101.7133910  70.7258644  75.9728898
 100.4996097  72.2955484  75.2128634 100.4938794  73.2369725  75.7626122
 101.5580414  72.2856458  74.1374407 101.3616323  73.0896594  73.4277797
 102.5383109  72.4327487  74.5896635 101.5385710  71.3286803  73.6161240
  99.1127698  72.1664709  74.5943949  98.5902992  73.2083120  74.2964911
  98.4313188  70.9872354  74.3404241  98.8039032  70.0547838  74.5200398
  97.0561143  71.0129469  73.7620805  97.1617134  71.8298608  73.0473662
  96.6569406  69.5857737  73.2048732  96.9793287  68.8244830  73.9162833
  95.5706033  69.5207889  73.1391219  97.2705044  69.2678900  71.8069135
  97.2213471  70.1491641  71.1678974  98.3239665  69.0076494  71.9110399
  96.4911733  68.0909141  71.1529198  96.3488122  67.3097477  71.8996448
  95.5001435  68.4440044  70.8692909  97.1561657  67.4822008  69.9368371
  97.9698499  67.9768410  69.5712236  96.7826037  66.3307719  69.2640869
  97.5869243  65.8165758  68.4347873  98.4948572  66.2496374  68.2689518
  97.3266827  64.9682923  67.9317054  95.6678396  65.7032238  69.5421939
  95.0493149  66.0612028  70.2701076  95.4173748  64.8571368  69.0313925
[truncated: 9,458,356 more chars]
