# Supplementary material for: Path to Actinorhodin: Regio- and Stereoselective Ketone Reduction by a Type II Polyketide Ketoreductase Revealed in Atomistic Detail
Source: JACS Au. 2022 Apr 7;2(4):972–84. doi: 10.1021/jacsau.2c00086 (PMC9088766; doi:10.1021/jacsau.2c00086)
Supplement: Supplementary file 2 — au2c00086_si_002.zip [file au2c00086_si_002.zip › SI_files/Series_IA_starting_structures/M4,M1-M3.rst]

default_name
339089
  37.3393029  77.6968495  68.7656706  36.5274490  77.0766733  68.5743709
  37.8299990  77.9120474  67.8733948  37.9956480  77.2182837  69.4150063
  36.8662597  78.9513567  69.3826210  36.2446679  79.4914949  68.6688876
  35.9413073  78.6162318  70.6522242  35.0887528  78.0132432  70.3409325
  36.5042573  78.0259215  71.3744950  35.4601784  79.8886556  71.2937431
  36.3446781  80.4645887  71.5673055  34.9332779  80.4571234  70.5279140
  34.3938292  79.8332616  72.7424319  33.1180584  78.6840933  72.0859305
  32.3530149  78.5164919  72.8444153  32.6600193  79.1176746  71.1968342
  33.5842892  77.7339359  71.8255735  38.0145221  79.9035801  69.6874374
  38.8930620  79.5634237  70.5235063  37.9412618  81.1352299  69.1569915
  37.1259761  81.4796363  68.6509496  39.0482215  82.1259431  69.2564823
  39.9678290  81.7279667  69.6871966  39.4450657  82.5747112  67.8312648
  40.2556404  83.3001655  67.8909101  39.7745029  81.7096295  67.2557765
  38.5850133  83.0298035  67.3410527  38.5627770  83.2325890  70.1894820
  38.3747071  84.3634838  69.7538265  38.4900167  82.8617690  71.4597003
  38.6765146  81.9017561  71.7509712  38.1330270  83.7676488  72.6372677
  37.1191341  84.1277829  72.4626377  38.2020352  83.0031268  73.9851093
  37.9673755  83.8043991  74.6869209  37.2164508  81.8818238  74.1855591
  37.3717707  81.4321487  75.1665469  36.2007000  82.2742696  74.1225782
  37.3617842  81.1266062  73.4124611  39.4799542  82.4055760  74.1945615
  39.8069270  82.6362750  75.0889734  39.1009962  84.8885277  72.7300849
  40.3153382  84.7789221  72.3706253  38.5842422  86.0583959  73.1645672
  37.5840174  86.1711173  73.3277790  39.3131818  87.2553274  73.4490789
  39.8867776  87.4256965  72.5378554  38.3864682  88.4212472  73.7411408
  37.7702188  88.1710492  74.6046358  38.9876381  89.2869205  74.0192586
  37.4462405  88.8225244  72.5467748  38.0281253  88.8655667  71.6261606
  36.6861240  88.0530309  72.4088190  36.7712503  90.1634765  72.7837005
  37.0809850  90.8959868  73.6429810  35.6835303  90.4558313  72.0490647
  35.3947240  89.8324857  71.2947702  35.1485602  91.3018647  72.2451015
  40.3080331  87.1425859  74.6232604  41.2804269  87.9074932  74.6607458
  40.1277611  86.2205403  75.5740784  39.2639441  85.6839163  75.6477048
  41.0933689  85.8618063  76.5992850  41.5952874  86.8030313  76.8237919
  40.4052626  85.3415301  77.8551451  41.1680845  85.1955625  78.6190543
  39.7350630  86.1203332  78.2181881  39.6244689  84.0820247  77.7414949
  38.8180156  83.7340979  78.6437398  39.6488534  83.4378348  76.6787104
  42.2308264  84.9268992  76.1571559  43.1909845  84.8790410  76.9237034
  42.2038984  84.3137404  74.9557853  41.5251954  84.5853079  74.2452303
  43.0760933  83.2293624  74.4815898  42.9574961  82.4326385  75.2156413
  42.7012028  82.7564107  73.1024496  43.3784630  81.9554726  72.8043542
  41.6977893  82.3298372  73.1341743  42.7357778  83.7560284  72.1496416
  41.9397750  84.3209433  72.2389997  44.4948239  83.6779727  74.3679439
  44.8286863  84.8342857  74.6407442  45.4299337  82.7517432  74.1889309
  45.2042459  81.7675180  74.0400057  46.9485617  83.0324051  74.1813880
  47.0704600  83.7355420  75.0053177  47.8417925  81.8068252  74.4618927
  47.8373771  81.1544171  73.5888370  48.8698663  82.1407442  74.6063866
  47.3907147  80.9892403  75.7141425  46.6312916  80.2794721  75.3827096
  48.2481841  80.4047316  76.0476838  46.8134958  81.7417592  76.9767369
  47.4674208  82.7154130  77.4578747  45.6893206  81.4152595  77.4464420
  47.4203145  83.6448935  72.8381604  46.8418275  83.4163550  71.7902039
  48.4612637  84.4607124  72.8349498  49.0390740  84.5912291  73.6647314
  48.9256876  85.2599230  71.7074167  48.3540196  84.9128226  70.8460950
  48.6295119  86.7840117  71.9514572  49.2035309  87.0290288  72.8447706
  49.1760805  87.7769163  70.8465490  48.9155383  88.8000536  71.1164543
  50.2593945  87.6847702  70.7784257  48.7285162  87.5307495  69.8837597
  47.1441803  87.0179970  72.2052697  46.9660614  88.0820268  72.3712944
  46.5694821  86.6856725  71.3402752  46.8321037  86.4568846  73.0851669
  50.3611521  85.0374613  71.3311849  51.2464769  85.0851823  72.1807841
  50.6210211  85.0853611  70.0053076  49.9726094  85.4666522  69.3169375
  51.8512271  84.5971263  69.4436395  52.6508190  84.6107325  70.1845232
  51.4850823  83.2625408  68.9243462  52.3588052  82.7965976  68.4695703
  51.1271686  82.6389474  69.7437118  50.6992206  83.3666772  68.1769694
  52.3395871  85.4631565  68.2251107  51.5231089  86.0678032  67.5311764
  53.6386910  85.4786275  68.0203775  54.2506790  84.8739560  68.5679056
  54.4014713  86.2710687  67.0738766  53.7363249  86.5922145  66.2722435
  54.9824478  87.5576310  67.7767975  54.1688868  88.1195151  68.2365602
  55.6567762  87.2600147  68.5786615  55.7424396  88.4746438  66.7717891
  56.5057520  87.9048293  66.2426204  54.7233200  89.0739313  65.7951981
  55.2373685  89.7199426  65.0836860  54.2182034  88.2719655  65.2574092
  53.9890191  89.6582386  66.3486628  56.3685937  89.6604560  67.5733883
  56.9066259  90.3170709  66.8891038  55.5775360  90.2232385  68.0688413
  57.0595825  89.2696665  68.3204693  55.5573437  85.4089024  66.4340819
  56.3140055  84.6525358  67.0636107  55.6374726  85.4678904  65.1015299
  55.1186628  86.1593543  64.5594718  56.4547041  84.5784788  64.2514259
  57.2235069  84.1228679  64.8760971  55.6653634  83.3329539  63.6723206
  54.9977149  83.8095435  62.9549310  56.5089720  82.2429759  62.9220083
  55.8501753  81.4469407  62.5770722  57.0102917  82.6959605  62.0663064
  57.2535588  81.8278994  63.6012188  54.9547633  82.5495277  64.8127029
  54.4199978  81.6986195  64.3910844  55.6967623  82.1935506  65.5273333
  54.2477226  83.2056302  65.3202183  57.1330242  85.4490699  63.1259527
  56.4876111  86.1235975  62.3542018  58.4746563  85.4526407  62.9667688
  59.0375758  85.0145105  63.6957637  59.3854774  85.9751360  61.9180855
  58.7697838  86.8107056  61.5831918  60.7426648  86.3952874  62.4657818
  61.2827599  86.9682257  61.7118913  60.5697073  87.3026509  63.7313659
  61.5502012  87.5925869  64.1087303  60.0040263  88.1957790  63.4634330
  60.0321959  86.7504611  64.5028865  61.4468051  85.2492969  62.8004654
  62.3266729  85.4975500  63.1549625  59.6592570  85.1517136  60.6921976
  59.5002707  83.9157348  60.6913839  59.9633353  85.7569838  59.5413112
  60.1800232  86.7533266  59.5019118  60.0306784  85.1019251  58.1809962
  59.9829555  85.8905660  57.4310302  61.0100982  84.6326271  58.0875649
  58.9697370  84.0493113  57.8214638  59.3802291  82.9310236  57.4433808
  57.7037886  84.3647919  58.0367211  57.3866215  85.3011241  58.2867392
  56.6479583  83.3891319  57.9343696  57.0044971  82.4262203  58.2988573
  55.4864661  83.9587225  58.7767202  54.6430092  83.2678330  58.7457634
  55.8142808  84.0860061  59.8079187  55.1807770  84.9227757  58.3699713
  56.2111225  83.0790006  56.5278750  55.2649095  82.3063445  56.3428650
  56.9021854  83.5713565  55.4747184  57.7075128  84.1912141  55.5595790
  56.5240413  83.2318691  54.0675126  55.4953191  82.8731113  54.0806500
  56.6197887  84.5078038  53.2000560  56.6001494  84.1431788  52.1727308
  55.4526631  85.4756057  53.5790049  55.5161344  86.3765493  52.9701947
  54.4980073  84.9814238  53.3989779  55.5300859  85.7427926  54.6327857
  57.7712228  85.2649515  53.4005823  58.5452553  84.7851539  53.0382070
  57.3212567  82.0538674  53.4650296  57.0580766  81.5289794  52.3644471
  58.2486275  81.3982048  54.1900474  58.7033941  81.8576668  54.9801657
  58.7606891  79.9959079  54.0111916  58.2952960  79.6183516  53.1013924
  60.2283790  80.1023284  53.9409646  60.5027122  80.9746811  53.3478338
  60.6323244  80.2572389  54.9415384  60.7969256  78.9575666  53.3796115
  61.6642134  79.1836275  52.9835127  58.3180173  78.9197162  54.9893649
  57.6605520  79.1857143  55.9983002  58.4431724  77.6230189  54.5585862
  59.1597914  77.3168886  53.9010883  57.5365533  76.5324685  55.0160920
  56.5128882  76.9069298  55.0043646  57.5861157  75.7167405  54.2955717
  57.8282468  75.9675946  56.4059202  56.8726621  75.3962965  56.8843408
  59.0430491  76.0853725  56.9799190  59.9219543  76.2837764  56.5019048
  59.1102032  75.9050361  58.4637631  58.6108235  74.9498719  58.6276081
  60.5525051  75.7596704  59.0324352  61.1126998  76.6005063  58.6247468
  60.6373650  75.8236995  60.5536019  61.6757209  75.7130750  60.8648061
  60.2540925  76.7844668  60.8990140  60.0416944  75.0183161  60.9853439
  61.1145707  74.4004597  58.6243586  61.1305419  73.7183859  59.4742058
  60.4930023  73.9392263  57.8569125  62.5489026  74.6529345  58.0937672
  62.9960552  73.7070556  57.7879490  62.5079077  75.3282875  57.2391610
  63.1545942  75.1017638  58.8813146  58.3255433  77.0194168  59.2554464
  57.3931147  76.6894417  59.9641016  58.5062637  78.2936104  59.0928426
  59.1886688  78.6879158  58.4449479  57.7377905  79.2960679  59.8320265
  57.9651588  79.2128091  60.8946481  58.0481471  80.2924386  59.5167011
  56.2452105  79.1481831  59.6258295  55.5014478  79.1922467  60.6364553
  55.7859334  78.8341408  58.4058988  56.4079555  78.7034837  57.6088423
  54.3607397  78.6411273  58.0616566  53.8302290  79.5369950  58.3853439
  54.1955027  78.4499482  56.5829094  54.5715180  79.3433997  56.0847026
  54.8354751  77.6223676  56.2772778  52.8138450  78.1805987  56.0715312
  52.4092200  77.2488356  56.4664388  51.9153706  79.3763911  56.4710928
  50.9018127  79.2058673  56.1105056  51.9023422  79.4753332  57.5562147
  52.3091608  80.2921105  56.0284754  52.9208000  78.1606391  54.4803721
  51.9365545  77.9672193  54.0530424  53.2857238  79.1250344  54.1275233
  53.6106894  77.3758701  54.1718334  53.7547245  77.3781366  58.7977348
  52.6209970  77.4894459  59.2772377  54.4692341  76.2574561  58.7437670
  55.3587207  76.1843801  58.2512039  54.0547896  75.0332106  59.3774708
  53.1303343  74.7139873  58.8943145  55.0401540  73.8305245  59.1355119
  55.1339374  73.6349163  58.0678059  56.0344598  74.0851657  59.5027024
  54.5247215  72.5971683  59.8455598  55.3254505  71.8596538  59.9112211
  54.2477177  72.8593398  60.8660896  53.2883482  71.9536757  59.1238360
  52.9189743  72.4082782  58.0193549  52.7567402  70.9230733  59.5689343
  53.7427094  75.2772500  60.8557897  52.8206734  74.7369975  61.4012077
  54.6313259  75.9817025  61.5719352  55.4969405  76.3591619  61.1889395
  54.4309216  76.2643165  62.9504868  54.1406371  75.3675600  63.4988962
  55.7942971  76.8373415  63.4987553  56.1052686  77.6186871  62.8057728
  55.7257206  77.6113669  64.8551446  56.7229751  77.9569064  65.1276312
  55.0604885  78.4682876  64.7518434  55.3461920  76.9496541  65.6329204
  56.8177681  75.6790876  63.5410633  56.6617736  75.0698361  64.4320528
  56.6824527  75.0245138  62.6804375  58.2758331  76.2894161  63.5429553
  59.0081343  75.4821356  63.5733553  58.4242306  76.8798697  62.6392409
  58.4033162  76.9268847  64.4182803  53.2731040  77.3192960  63.1271181
  52.5903943  77.1762895  64.1208246  53.0605770  78.2520099  62.2266410
  53.6673439  78.3881171  61.4175830  51.9314266  79.2006046  62.2775366
  51.8636162  79.6390266  63.2725733  52.1849469  80.3315160  61.2614363
  51.3555200  81.0390445  61.2913117  53.1106810  80.8477547  61.5132200
  52.2665242  79.9101838  60.2598109  50.6074839  78.4910368  62.0312070
  49.6303970  78.9525113  62.6428616  50.5031484  77.4221577  61.2137025
  51.2226779  77.1756308  60.5338445  49.3070407  76.4652431  61.2063870
  48.4592993  77.1473965  61.1462920  49.1639166  75.5436380  59.9811965
  50.0012260  74.8470165  59.9772615  48.2565159  74.9516550  60.1014043
  49.1077828  76.2410391  58.6165318  48.2818786  76.9518634  58.6295334
  50.0231250  76.8180100  58.4890048  48.9327970  75.2980899  57.3513631
  48.0602776  74.6609815  57.4954034  48.7371498  75.9108790  56.4712145
  50.0919237  74.4699433  57.1084891  50.3984870  73.8388498  57.8469036
  50.7554720  74.4903149  56.0086011  50.2787577  74.9222949  54.8213477
  49.3218253  75.2678736  54.7527207  50.8755328  74.9036054  53.9951394
  51.9934645  74.1338440  56.0106277  52.4388003  73.8393793  56.8793236
  52.5295688  74.1457930  55.1418243  49.2436887  75.6322085  62.4822784
  48.1773472  75.5379867  63.1580594  50.3562836  75.0873007  62.9876388
  51.2829819  75.2194652  62.5821653  50.3443741  74.2410296  64.1817227
  49.5627443  73.4930067  64.0452474  51.6406372  73.4439163  64.3096810
  51.7583648  72.7931770  63.4419457  52.4918989  74.1249464  64.3160434
  51.6430818  72.5616260  65.6497806  52.6441768  72.1700292  65.8279201
  51.3906751  73.1924802  66.5023460  50.6474344  71.4027876  65.5539639
  49.6406014  71.7820380  65.3809859  50.8956547  70.7591567  64.7103557
  50.6961277  70.6454200  66.7986885  50.2123030  71.0809584  67.5843480
  51.2630270  69.4941941  67.0697995  52.0441037  68.8947554  66.2415257
  52.2436749  69.3145866  65.3325911  52.4648078  67.9993746  66.4928569
  51.1239555  68.9451897  68.2597236  50.5727605  69.4156413  68.9765042
  51.5662868  68.0496641  68.4626787  49.8652293  74.9749682  65.4732522
  49.1347322  74.4532130  66.2615133  50.2852035  76.2486424  65.6459071
  50.9013755  76.7467706  65.0033976  49.8685297  77.0041676  66.7965806
  50.1061780  76.3447913  67.6313579  50.6434367  78.3547047  66.9540438
  50.5652592  78.9031426  66.0156819  50.1377650  78.9504939  67.7135807
  52.0990826  78.2606705  67.3220620  52.4861764  77.6380085  66.5152160
  52.7539035  79.6555617  67.3668752  53.8051029  79.5566663  67.6351670
  52.6732361  80.1265837  66.3870333  52.2460328  80.2721913  68.1083334
  52.4641816  77.5336915  68.5657650  53.5464473  77.5518475  68.6936758
  51.9891835  78.0155546  69.4205122  52.1245304  76.4999513  68.4968063
  48.3877802  77.3094468  66.8226516  47.8212393  77.5619307  67.9317275
  47.6495318  77.3214092  65.7228916  48.0637774  77.2044485  64.7981350
  46.2054245  77.4965122  65.6646922  45.9235123  78.3451620  66.2889694
  45.9177594  77.7416237  64.6424314  45.4043497  76.2290947  66.1330352
  44.4512753  76.4510395  66.8726463  45.9554662  75.0145124  65.8959987
  46.7589263  74.8669443  65.2849941  45.4261476  73.7704569  66.5161929
  44.3541653  73.8094151  66.3220536  46.0619330  72.4874333  65.8805928
  47.1446214  72.5251966  66.0031765  45.7101645  71.6092317  66.4201461
  45.7200688  72.3327811  64.3598980  44.6374028  72.3764360  64.2375766
  46.1371384  73.1814810  63.8184958  46.2278165  71.0568577  63.7310754
  46.2278936  71.1442459  62.6444424  47.2573985  70.8698254  64.0353611
  45.3084023  69.8769656  64.1784155  45.3649181  69.7552961  65.2606851
  44.2706080  70.1061099  63.9370593  45.7195445  68.5929188  63.4983249
  45.0960003  67.8205556  63.8087338  45.6428944  68.7062275  62.4662819
  46.7033469  68.3667654  63.7499727  45.6533687  73.6949036  68.0120807
  44.7437939  73.3902285  68.7764371  46.8454434  74.0996729  68.4990712
  47.6427637  74.2253906  67.8754491  47.2136798  74.4166181  69.9122508
  46.9114473  73.5277798  70.4667055  48.7364744  74.5043124  70.2173021
  49.1020744  75.3992454  69.7137731  48.8289818  74.6806114  71.2886000
  49.6876824  73.4143255  69.8837888  49.8024362  73.4005945  68.7986192
  50.6554439  73.6844661  70.3031058  49.3754399  71.9875188  70.3302449
  48.7487981  71.8397015  71.4208856  49.6685518  71.0304667  69.6055858
  46.4002364  75.6057496  70.4849550  46.3072927  75.7012014  71.6995658
  45.6547172  76.3842705  69.7142772  45.7552539  76.3475567  68.6997593
  44.6447031  77.3489968  70.0966232  43.7879523  77.1904524  69.4430309
  44.3265291  77.0934023  71.1076983  44.9408807  78.8442816  70.0886619
  44.1128276  79.6106255  70.5277316  46.1436193  79.2251540  69.6201399
  46.7491015  78.6223153  69.0616456  46.7047851  80.5731529  69.8783912
  46.3712123  80.9017450  70.8623935  48.2626867  80.6075845  69.9881183
  48.6859801  80.3008261  69.0320895  48.5771059  81.6372945  70.1588812
  48.8681653  79.7030804  71.1189653  48.1715177  79.6854385  71.9576446
  49.0628879  78.2725308  70.6480003  49.4843420  77.6771970  71.4586322
  48.1020998  77.8526032  70.3516475  49.7446487  78.2594586  69.7979619
  50.2023600  80.2808858  71.5392822  50.6357590  79.6621830  72.3247305
  50.8757018  80.3032450  70.6832653  50.0572631  81.2941098  71.9142023
  46.1888130  81.5039306  68.8079868  45.6583830  81.1185001  67.7745017
  46.3806650  82.8167724  68.8897012  46.7287474  83.1936265  69.7720280
  46.1984640  83.9090483  67.9551317  45.6279192  83.5570286  67.0956913
  45.4106464  85.0902827  68.6513550  45.9379046  85.4087769  69.5510362
  45.3675923  85.9514617  67.9851591  44.0187950  84.6468492  69.0048836
  43.5637352  84.1729766  68.1357954  44.0720405  83.8902792  69.7881055
  43.1297234  85.7847362  69.4743920  43.2841697  86.6785652  68.8702653
  42.0759539  85.5209818  69.3905088  43.5181520  86.0255054  70.9091471
  43.9843857  85.2464561  71.3758293  43.3333910  87.1315085  71.6614594
  42.6252241  88.1450489  71.2464902  42.1892359  88.1197148  70.3253407
  42.5088132  88.9641374  71.8445483  43.6714483  87.1007304  72.9095095
  44.0701409  86.2506042  73.3093315  43.5387762  87.9257869  73.4940784
  47.5281759  84.3964552  67.5144881  48.3936367  84.6512466  68.3645916
  47.7542160  84.3868000  66.2183096  47.0236593  84.4137960  65.5067620
  49.0752622  84.3371552  65.7090038  49.8220368  84.4213057  66.4979172
  49.3769919  82.9732820  65.0890934  48.9388177  82.9765441  64.0909342
  50.8681272  82.7833635  64.9688415  51.0765142  81.8087448  64.5268468
  51.2852094  83.5664892  64.3356950  51.3237727  82.8369052  65.9583937
  48.6657880  81.7564663  65.8093862  48.9334571  80.8286436  65.3049913
  48.9863404  81.7108872  66.8495144  47.5843166  81.8923908  65.7692225
  49.2561679  85.5541528  64.7716010  48.7625057  85.5060973  63.6606872
  50.1299753  86.5303254  65.1955429  50.4961396  86.5878171  66.1446659
  50.6063298  87.5690234  64.3123732  49.8399544  87.7972296  63.5726749
  50.8292930  88.8470603  65.0882308  50.0170122  88.9666074  65.8045208
  51.7504147  88.7519297  65.6630428  50.9141006  90.0859584  64.2463399
  52.0851723  90.3349729  63.5236886  52.9639291  89.7168792  63.6397514
  52.0624200  91.4495410  62.6213088  52.8784005  91.5914471  61.9273466
  50.9978326  92.3538379  62.6310423  51.0693527  93.2909255  62.0986508
  49.8351026  92.0280003  63.3407851  48.9560106  92.6462422  63.2359413
  49.7978423  90.9346753  64.1660403  48.9146846  90.7265397  64.7524437
  51.7843294  87.1101113  63.4752933  52.6710285  86.5906405  64.1522843
  51.8275625  87.2202885  62.1354366  51.0718915  87.6485961  61.6010987
  52.9415888  86.7485352  61.2790557  53.6593512  86.2617164  61.9381790
  52.4546759  85.7571358  60.2568356  53.2669666  85.7372179  59.5304947
  52.1307544  84.3745661  60.9646816  51.7791435  83.6604498  60.2210299
  53.0321951  83.9904986  61.4410195  51.3574108  84.5251290  61.7186268
  51.1324318  86.1141942  59.5305616  50.8837881  85.3273195  58.8195592
  50.3304900  86.2095778  60.2625434  51.2520936  87.0592954  58.9999482
  53.6456923  87.9048300  60.5727204  53.1134217  89.0180700  60.4654597
  54.9446945  87.7533868  60.2568988  55.4858780  86.9027383  60.4139924
  55.6562758  88.8143754  59.6668511  55.0041355  89.3256654  58.9586474
  56.1388620  89.7767867  60.8311380  56.4980733  90.7116959  60.4014066
  55.2909951  90.0257805  61.4691581  57.4173869  89.0525163  61.8118701
  57.0598599  87.8559578  62.1767416  56.8651976  88.3276147  58.9048662
  57.4315631  87.2387502  59.0831507  57.1859057  89.1532637  57.9094232
  56.7909003  90.0886573  57.8207344  58.1506641  88.8125750  56.8177760
  58.9986593  88.4108870  57.3735061  57.5197004  87.8003989  55.8368075
  58.2353724  87.5633220  55.0489457  57.2566018  86.8895357  56.3735582
  56.6223481  88.2331184  55.3938202  58.7099587  89.9824831  55.9698460
  58.3175344  91.0906586  56.2485042  59.5413026  89.7260123  54.9968198
  59.7903232  88.7785023  54.7109533  60.2378469  90.8214741  54.1726023
  60.0941170  91.7352342  54.7501430  61.7632889  90.5474259  54.0330051
  62.2321817  91.4437930  53.6283625  62.1734510  90.3971125  55.0322698
  62.1916573  89.3360566  53.1483510  61.5208806  88.4944683  53.3224221
  62.1058898  89.6000195  52.0941686  63.6061516  88.9321150  53.4593349
  64.3094131  89.6890226  53.1130054  63.7514344  88.8305231  54.5352559
  63.8422032  87.6456738  52.7749368  63.0116306  87.0678792  52.6514191
  64.9366117  87.1353827  52.3079079  66.0660747  87.7645410  52.5052791
  66.0751533  88.6449546  53.0202611  66.9373453  87.3745133  52.1425728
  64.8777842  85.8856234  51.8333091  63.9956678  85.3754843  51.8499733
  65.7153689  85.4437363  51.4555743  59.6216222  91.0966247  52.8515118
  60.0556042  91.9935874  52.1200315  58.5397443  90.3830933  52.5300163
  58.2167923  89.5831074  53.0740323  57.6723690  90.6860759  51.3179109
  57.9956095  91.6282561  50.8760453  57.8291490  89.9112201  50.5663608
  56.1650056  90.7733141  51.6418154  55.6498796  89.8033120  52.3067681
  55.5168903  91.8562951  51.3295147  55.9161919  92.5516843  50.6992242
  54.1334916  92.2549296  51.8169279  54.0691674  92.0383993  52.8843618
  53.9733666  93.7524852  51.5547311  54.9255252  94.2403328  51.7606162
  53.7653819  93.8948829  50.4943141  52.8525901  94.4839272  52.3835031
  52.9299696  94.1698609  53.4243699  53.0459284  95.5560817  52.3596077
  51.4534691  94.2400365  51.9124470  50.5784948  93.9989333  52.7352023
  51.2493839  94.2843245  50.6340822  52.9216646  91.3834480  51.2168738
  52.0356901  90.8844996  51.8663088  53.0544460  91.1428868  49.9094610
  53.7663731  91.5704220  49.3180749  52.1627188  90.2218253  49.2161389
  51.1604562  90.4085389  49.6032883  52.2308896  90.5248179  47.7037877
  52.0808089  91.5967229  47.5807694  53.2469122  90.3050101  47.3744435
  51.2535749  89.7998971  46.7149176  51.4523785  90.1405479  45.6982618
  51.4488924  88.7285021  46.7367758  49.8188014  90.0454354  47.0421086
  49.5245466  90.8415704  47.9521197  49.0250982  89.4744452  46.2748919
  52.3401394  88.7429060  49.5289673  51.3824827  88.0194788  49.6113495
  53.6343934  88.2865938  49.7546014  54.4650416  88.8675893  49.6355439
  53.9256374  86.9209923  50.1868127  53.5174420  86.2021545  49.4762956
  55.0029026  86.7542594  50.2249402  53.3075679  86.7220017  51.5605855
  52.6219213  85.7310147  51.7122086  53.2180028  87.7429574  52.3520731
  53.6680437  88.6350919  52.1496154  52.4705599  87.7456505  53.6234975
  52.6132107  86.8677220  54.2534033  53.0531109  89.0119884  54.4278113
  54.1419226  88.9883351  54.3723178  52.7278002  89.9224268  53.9244734
  52.6405115  89.0915311  55.8995955  51.5828277  88.8400322  55.9654470
  53.4483574  88.1024256  56.7771541  53.1245602  88.1903812  57.8144531
  53.2769177  87.0828421  56.4284266  54.5098716  88.3367921  56.7067409
  52.9277941  90.4797759  56.3995124  52.6392507  90.5550962  57.4481037
  53.9931665  90.6899802  56.2992279  52.3599574  91.2025292  55.8138615
  50.9203969  87.6369882  53.3862718  50.3111224  86.7910778  54.0236871
  50.3960087  88.3841447  52.4275877  50.9365854  89.0181878  51.8374469
  48.9450637  88.3559423  52.1288885  48.3948325  88.4707980  53.0628916
  48.4960146  89.5772256  51.2492659  48.8521161  90.4966307  51.7132207
  48.9759421  89.5048371  50.2732042  47.0223878  89.6751609  51.0558085
  46.6133848  88.7347243  50.6853904  46.5174881  89.8938880  51.9972811
  46.8106773  90.8032671  50.0427828  47.5653826  90.7251908  49.2609395
  45.8411403  90.6728708  49.5636294  46.8741957  92.1470216  50.6354531
  46.0032612  92.5489266  50.9827705  47.9898955  92.8877787  50.7570465
  49.1074877  92.5176266  50.1589009  49.1292393  91.6633449  49.6008188
  49.9499317  93.0854467  50.2550950  48.0933795  94.0204050  51.4137762
  47.2793633  94.4089444  51.8904329  48.9870027  94.5103812  51.4480831
  48.5467909  86.9799155  51.5363599  47.6031396  86.3348982  52.0408010
  49.3656377  86.4401431  50.6746443  50.2602883  86.8703466  50.4404067
  49.1308807  85.1861624  49.9432187  48.1320438  85.1477222  49.5088603
  50.1472934  85.1602861  48.8529675  51.1161328  85.0487931  49.3405540
  49.9431685  84.0139327  47.8717260  50.7147862  84.0515357  47.1021410
  50.0064787  83.0634229  48.4033310  48.9625623  84.1031164  47.4056533
  50.0334779  86.3708811  48.0790530  50.5398738  87.0874234  48.5138993
  49.1149439  84.0000493  50.8224802  48.3409038  83.1473104  50.7303102
  49.9898952  84.0622018  51.9132227  50.6126605  84.8599206  52.0512483
  50.1401613  83.0826695  52.9405448  50.1128894  82.1072702  52.4559557
  51.4782802  83.1170963  53.6614981  51.4918289  84.0516745  54.2218916
  51.6895846  81.9719638  54.6717060  52.6694816  82.0742595  55.1381698
  50.9174798  82.0157518  55.4385969  51.6337248  81.0137045  54.1533241
  52.5046876  83.0269642  52.7060961  52.6399602  83.9038390  52.2880901
  48.9596663  83.2442083  53.9593906  48.4382168  82.2183264  54.3336898
  48.5634752  84.4577722  54.3239853  48.9839883  85.3117418  53.9574984
  47.5125795  84.6980409  55.2629459  47.7312996  84.2802480  56.2469218
  47.3316926  86.2258762  55.3825620  47.7289170  86.6897267  54.4797528
  46.2641642  86.4437957  55.4102763  48.0054765  86.9067627  56.6230409
  48.9950433  86.4525672  56.6789246  48.1901355  88.3948632  56.4374959
  48.6609598  88.8172197  57.3256515  48.8227978  88.5784759  55.5697552
  47.2180080  88.8653628  56.2830676  47.3320020  86.5954569  57.9424483
  47.8605529  87.1042087  58.7488270  46.2977100  86.9385862  57.9125447
  47.3535248  85.5196102  58.1181005  46.2556037  84.0596824  54.7030312
  45.4406080  83.6388300  55.5201475  46.0581255  83.9930751  53.3322023
  46.6639095  84.4123251  52.6262474  44.8794221  83.2575565  52.8175350
  44.0858358  83.6050748  53.4787829  44.6098224  83.5828872  51.3388308
  45.4347705  83.2023984  50.7374276  43.7115381  83.0558446  51.0184848
  44.4344071  85.0960888  51.0517260  43.5813616  85.4877384  51.6071295
  45.3135998  85.6469642  51.3873202  44.2260095  85.2982566  49.5514301
  45.1304541  85.0171693  49.0115220  43.4274019  84.6440218  49.1988401
  43.8759272  86.7467410  49.2493552  42.9981807  87.0624616  49.8107283
  44.6917755  87.4122754  49.5318947  43.6150786  86.8058203  47.7421625
  43.3682288  87.7798014  47.4702965  44.4698079  86.5090613  47.2292319
  42.8279054  86.1702115  47.5010863  44.9374656  81.7054142  52.9182089
  43.9177492  81.0975151  53.0893763  46.1112011  81.1533953  52.7433426
  46.9295452  81.6316146  52.3655369  46.3192254  79.7366276  53.1020795
  45.6201884  79.0699865  52.5964640  47.7196836  79.3056177  52.6282607
  47.6790142  79.1014681  51.5584336  48.4066405  80.1392141  52.7680865
  48.3118305  78.0353660  53.3619000  49.3671667  77.9405349  53.1078438
  48.2555044  78.1909802  54.4387405  47.5840521  76.7042090  53.0063729
  47.9108270  75.7604148  53.7756379  46.6622126  76.6738544  52.1639213
  46.0381120  79.5519217  54.6490242  45.3948543  78.5381641  54.9417100
  46.5768164  80.3684910  55.5462122  47.1499623  81.1776843  55.3101105
  46.3811550  80.1585408  56.9995103  46.7337549  79.1902589  57.3576228
  47.1942573  81.2562598  57.6722842  47.1341805  82.1564858  57.0604166
  46.7340285  81.4908728  58.6312823  48.6782977  80.9242553  57.9087202
  48.9210095  80.3689746  57.0033472  49.6829931  82.1885314  58.0436142
  50.6996384  81.8304450  58.2076032  49.6504097  82.7788414  57.1274535
  49.3762959  82.8091429  58.8853339  48.8928427  80.1084514  59.2147020
  49.9539276  79.8966323  59.3412740  48.5347556  80.6854788  60.0666932
  48.3394566  79.1702926  59.1522682  44.8856734  80.1335815  57.3487833
  44.4619188  79.2885106  58.1673247  44.1613427  81.1244714  56.7795168
  44.5330879  81.7848495  56.0964544  42.7684417  81.3235669  57.1080373
  42.7840222  81.3074764  58.1974051  42.1464260  82.7191219  56.6858718
  42.3895692  82.9293133  55.6455233  41.0592001  82.6722612  56.7569621
  42.6738946  83.8579841  57.5820324  42.2655156  83.7320179  58.5851352
  43.7566132  83.7641929  57.6662441  42.3373172  85.2702054  57.0861700
  42.7019116  85.4129692  56.0691476  41.2585405  85.4188122  57.0626766
  42.9789160  86.2546573  58.0138069  43.2156304  85.9747811  58.9660146
  43.2355465  87.4625994  57.6124346  43.2147928  88.0299852  56.4224847
  42.9578794  87.4829969  55.6011052  43.4558828  89.0156937  56.3231650
  43.4749739  88.3034838  58.5477806  43.4553891  88.0025797  59.5220240
  43.6866025  89.2747199  58.3187049  41.8857206  80.2200097  56.5721324
  40.9740283  79.7630843  57.2144503  42.1338828  79.6141246  55.4227379
  42.7714896  80.0646750  54.7658095  41.6650558  78.3650322  54.8523631
  40.5776961  78.4466719  54.8614081  42.1262441  78.2033585  53.3648427
  41.7316887  79.0304375  52.7757703  43.2139527  78.2693017  53.3178485
  41.6706700  76.8705224  52.7371411  42.3899734  76.5719730  51.9756032
  41.6793700  76.0958400  53.5038513  40.3324661  76.9337743  52.1350485
  39.9976897  75.9794279  51.4170891  39.5346564  77.8460045  52.3778008
  41.9368785  77.0764810  55.7235688  40.9312430  76.2881808  55.8361260
  43.0647607  76.9030360  56.3730667  43.9090965  77.4089409  56.1031681
  43.3038799  76.0259845  57.5079379  42.7427801  75.1254359  57.2587530
  44.8258130  75.8832013  57.6265077  45.0664025  75.2318883  58.4667927
  45.2238733  75.4530628  56.7084348  45.2712493  76.8645824  57.7893441
  42.6956106  76.3495153  58.9350894  42.6544981  75.5604698  59.8678069
  42.0868416  77.5368667  59.0859071  42.1193385  78.2598954  58.3673707
  41.3501499  77.9263500  60.2200006  40.4057041  78.3555335  59.8835952
  41.1080017  77.0320998  60.7945943  42.0656928  78.9884215  61.2113046
  41.3702527  79.4739370  62.0796518  43.3310324  79.3151168  61.0501194
  43.8622207  79.0792635  60.2108261  44.1100274  80.0444166  62.0386226
  44.0592691  79.5346262  63.0008780  45.6016687  80.0674657  61.6382752
  45.6501039  80.5917228  60.6844054  46.5126711  80.7568643  62.7210966
  47.5499869  80.7436808  62.3861831  46.1912993  81.7876513  62.8634039
  46.4297360  80.2165997  63.6638076  46.1285010  78.6039141  61.6269057
  47.1811968  78.5982653  61.3461002  46.0166787  78.1695392  62.6203010
  45.5587231  78.0165571  60.9075073  43.5340265  81.3977830  62.2451835
  43.2631262  82.0618884  61.2719939  43.4108997  81.9370960  63.4913577
  43.4874488  81.3736632  64.3377930  43.1681152  83.3030381  63.7651985
  42.5146939  83.7210130  62.9982015  42.4915310  83.3848765  65.1454580
  41.4987303  82.9364317  65.0913281  43.0640549  82.8019720  65.8670256
  42.3784265  84.7452710  65.6090917  41.7676251  84.7437341  66.5119822
  43.3730307  85.0870481  65.8983061  41.8010823  85.7526102  64.6601853
  40.6090942  85.7048540  64.3890899  42.5766423  86.6640895  64.1629800
  44.4728316  84.1660839  63.7008774  45.3924584  83.9349134  64.4821838
  44.6181099  84.9146471  62.5953200  43.8718814  85.0591009  61.9148216
  45.8598396  85.5970288  62.2593756  46.3245129  85.8458731  63.2131032
  46.7387909  84.6193809  61.3202940  47.6745967  85.1123584  61.0560618
  46.9536383  83.6958864  61.8559800  46.1815423  84.3890486  60.4117782
  45.6805235  86.9006821  61.4542869  44.7047095  87.0292435  60.7130353
  46.7187835  87.8166505  61.4780179  47.5278006  87.6923976  62.0856086
  46.8074050  89.0425197  60.6731365  46.4196685  88.9850542  59.6566961
  45.9798459  90.0870317  61.3906577  45.0819533  89.6055671  61.7761130
  46.5479433  90.4404599  62.2515217  45.5661688  91.2705793  60.5895134
  46.1828478  91.6644708  59.5571841  44.6581593  91.9926007  61.0417545
  48.2860463  89.3436515  60.5941580  49.0286859  88.6951748  61.3499293
  48.8371676  90.2231698  59.7279814  48.3249301  90.6931679  58.9808265
  50.2518257  90.5665188  59.8098285  50.5803875  90.3863858  60.8345920
  50.8015163  89.8729960  59.1734965  50.6867935  92.0429315  59.4107724
  49.8729503  92.9361659  59.0090318  52.0377993  92.2395012  59.4237557
  52.6831558  91.4927084  59.6796571  52.7383615  93.4873324  59.0885990
  52.1834813  94.1031651  58.3809394  52.8823103  94.3907846  60.2945334
  51.9160332  94.4748549  60.7931252  53.5680877  93.9289523  61.0046040
  53.4173776  95.8669366  59.9259246  54.4415610  95.7611342  59.5687562
  52.8225746  96.2282710  59.0874451  53.4184392  96.9339021  60.9611556
  52.4118070  97.3217811  61.1178676  53.7633830  96.5441285  61.9180481
  54.2969696  97.9693005  60.4846427  55.1807980  97.6328874  60.1010133
  54.1505568  99.2955811  60.4611462  53.0844709  99.9552028  60.8600195
  52.2782315  99.4479499  61.2248437  53.0644520 100.9730251  60.8033712
  55.0001603 100.0582068  59.8409239  55.7991111  99.6452960  59.3589691
  54.8690900 101.0708330  59.8359336  54.0953624  93.0373015  58.4570346
  54.4656920  91.9290235  58.7382852  54.8159841  93.7981486  57.5992718
  54.4487579  94.6702918  57.2212239  56.1175865  93.5153474  57.1228596
  56.1595184  92.5085729  56.7068011  56.5203923  94.3949677  55.9250380
  57.5866846  94.3804330  55.7059024  55.8482019  93.8337266  54.6679626
  56.1209743  94.4441649  53.8065624  56.1787824  92.8074138  54.5047464
  54.7659911  93.8496450  54.7944392  56.2252780  95.7227530  56.2478240
  56.4749009  96.3041952  55.4982466  57.0721365  93.5879157  58.3134449
  56.8730782  94.4189256  59.1945529  58.1236129  92.7543481  58.2870543
  58.2006276  91.9579793  57.6549851  59.2520737  92.9233370  59.1677183
  59.3692850  93.9894275  59.3589390  59.0329888  92.3060777  60.4948471
  58.0604725  92.5939004  60.8942067  59.0370542  91.2197474  60.4148347
  60.3770865  92.8740052  61.6015701  60.1041176  94.0681420  62.0384687
  60.5200292  92.4240323  58.4971538  60.6969420  91.2240671  58.3336017
  61.5824834  93.2839227  58.2625209  61.4812691  94.2975518  58.2067112
  62.9535963  92.8167978  58.0711265  62.9848029  91.8285078  57.6141254
  63.6433465  93.8198574  57.1454218  63.0482254  93.9280211  56.2372756
  63.6596027  94.7954992  57.6319069  65.0819560  93.4347441  56.7528924
  65.6812628  92.5409220  57.4087722  65.6138166  93.9542364  55.7918673
  63.6684296  92.6745832  59.4470659  63.7245348  93.6836144  60.1607915
  64.1162003  91.4764492  59.8548226  64.0099379  90.6081304  59.3300925
  64.8194381  91.3432422  61.1464210  64.0744225  91.6620119  61.8746570
  65.2450016  89.8654671  61.4793933  65.8496378  89.8505893  62.3860568
  63.8530785  89.0968273  61.5497563  64.0295504  88.0454170  61.7786494
  63.2320593  89.5394755  62.3285494  63.3428457  89.1784947  60.5896782
  66.1023791  89.2056222  60.4507917  66.3418620  88.1917020  60.7719892
  65.5681540  89.1684568  59.5010147  67.0239602  89.7740086  60.3263277
  66.0406105  92.2537543  61.2736471  66.6554270  92.1718697  62.3455966
  66.4653029  92.9419695  60.2564745  65.9324416  93.0517027  59.3933977
  67.7498469  93.6307252  60.2449270  68.3582640  93.1271080  60.9961123
  68.5066032  93.4655882  58.8769871  67.9082093  93.8765232  58.0640399
  69.4442174  94.0193498  58.8950083  68.7754908  91.9573210  58.6385184
  69.4318010  91.5635511  59.4139281  67.8437306  91.3940646  58.6926399
  69.4093317  91.7925262  57.2816092  70.2895719  92.4288396  57.1930735
  69.7429012  90.7646528  57.1412323  68.3787105  92.1629274  56.2279225
  67.3969587  92.2166882  56.4980895  68.7032823  92.4121018  55.0016851
  69.9304203  92.2558601  54.5115720  70.6815887  91.9215703  55.1158413
  70.1203363  92.4714675  53.5331148  67.7288884  92.7594298  54.1932311
  66.7730085  92.8213000  54.5441067  67.9273651  92.9672704  53.2153997
  67.6731514  95.0879670  60.7125584  68.6208758  95.8113328  60.6805980
  66.4653315  95.4595383  61.0684852  65.6998663  94.8002391  61.2176212
  66.0750708  96.9007393  61.2960136  67.0246647  97.3805290  61.5328582
  65.4793784  97.5488841  60.0359454  66.0786767  97.2902269  59.1627993
  64.4739192  97.1671182  59.8575509  65.4440319  98.9329917  60.1967484
  65.0650845  99.3463926  59.3926417  65.1794537  97.1605598  62.5043518
  63.9802814  96.8661792  62.4234820  65.7547505  97.8193554  63.5763009
  66.6995642  98.2012513  63.5632036  65.0403913  98.0298446  64.8472168
  64.7094604  97.0508605  65.1963714  65.9856244  98.5851216  65.9192839
  66.3835757  99.4833942  65.4476961  65.2032734  98.9678565  67.2267173
  65.9008604  99.3588021  67.9675026  64.4579828  99.7281215  66.9950169
  64.7070947  98.0840518  67.6268134  67.2407095  97.8191293  66.2154024
  67.8053141  98.3335149  66.9931910  66.9828878  96.8162350  66.5572520
  67.8466760  97.7496287  65.3119688  63.7071542  98.8247300  64.6972368
  62.7336336  98.3794906  65.2821117  63.6274522  99.9450136  63.8746384
  64.6632818 100.7360520  63.3174524  64.9592917 100.3737565  62.3331297
  65.5559895 100.7262255  63.9430565  64.0512366 102.1232540  63.2417155
  64.5687746 102.7673994  62.5296192  64.0630548 102.6357051  64.2020536
  62.6163172 101.7688033  62.7798748  62.5751008 101.5592983  61.7101912
  61.9157043 102.5827390  62.9722786  62.2986361 100.5703287  63.5874455
  61.7898194 100.7984583  64.5234180  61.2795437  99.6528121  62.8683447
  60.0392757  99.6990359  63.0562829  61.7080282  98.7014681  62.0644917
  62.6790895  98.6354435  61.7627920  60.8512239  97.6275380  61.5065970
  59.9590834  98.1039902  61.0988416  61.5712989  96.8575737  60.2560771
  62.3834874  96.2296408  60.6221756  60.8576290  96.1985266  59.7620465
  62.1183856  97.8915170  59.2491360  62.8651365  98.5070627  59.7510579
  62.6292718  97.3621682  58.4454687  61.0604263  98.8079619  58.6365693
  60.0112597  98.3969156  58.1605269  61.3651506 100.0203711  58.4876669
  60.3693675  96.6609272  62.5990970  59.3163776  96.0555826  62.4948804
  61.1479616  96.4592061  63.6489988  62.0467751  96.9302067  63.7475317
  60.8533907  95.5624669  64.7948382  60.2806114  94.7198980  64.4070930
  62.1518619  95.0742743  65.4076852  62.7661104  95.9499841  65.6154665
  61.8537967  94.2739613  66.7450338  62.7917380  93.9266485  67.1782116
  61.3466946  94.9277491  67.4545597  61.2173067  93.4172840  66.5216295
  62.8982619  94.1599919  64.4604198  62.2668879  93.2857081  64.3032713
  62.9646176  94.6816436  63.5055153  64.2920402  93.6451325  64.7759935
  64.6370336  93.0062086  63.9613304  64.9744708  94.4865596  64.8911578
  64.2665659  93.0699538  65.7010052  59.9874126  96.2346939  65.8694585
  59.0525384  95.5808952  66.3653643  60.1902993  97.5800370  66.0981454
  60.9032690  98.0871292  65.5738385  59.5108309  98.4565002  67.0250914
  59.6460445  98.0580799  68.0303831  60.1408453  99.8423128  66.9849621
  61.2188014  99.7658741  66.8415091  59.7490800 100.4147559  66.1440549
  59.8374832 100.5264766  68.2598492  58.7789601 100.7776937  68.3171637
  60.0552943  99.8738888  69.1050861  60.6965631 101.7958741  68.3233854
  60.1821528 102.7521470  67.6807151  61.7082436 102.0274686  69.0186124
  57.9167257  98.4743655  66.8196442  57.1656333  97.9806185  67.7035419
  57.4574907  98.9447719  65.6209070  58.1015954  99.3299133  64.9309872
  56.0937899  98.9819808  65.1482658  55.3538242  99.3194126  65.8744451
  56.1505368  99.9633304  64.0233512  55.1588649 100.0723239  63.5853876
  56.4882198 100.9289796  64.4007540  56.8466040  99.6080017  63.2632953
  55.5518842  97.6254426  64.8817000  54.3784986  97.4034280  64.8332679
  56.3883141  96.6170916  64.7042109  57.3974858  96.7241879  64.6044116
  55.9117691  95.2246136  64.6347424  55.1101879  95.2406104  63.8969736
  56.9397504  94.2022106  64.1057315  57.1935959  94.4543903  63.0773596
  57.8566048  94.2866761  64.6907901  56.4258737  92.6863267  64.1595161
  55.9431664  92.4138419  65.0976220  55.3760293  92.5141189  63.0055498
  54.9996574  91.4904922  63.0067573  54.5479349  93.2062085  63.1611705
  55.8502687  92.7256778  62.0471382  57.6515227  91.8079371  63.9746456
  57.3546176  90.7593664  64.0029794  58.1162780  92.0285865  63.0127109
  58.3645397  92.0056235  64.7744211  55.3927528  94.7764379  65.9856186
  54.3406870  94.0952947  66.1153396  56.0919038  95.1695664  67.0437410
  56.9075827  95.7802731  66.9868620  55.7467237  94.7527335  68.4222148
  55.5003433  93.6905006  68.4399378  56.9839171  94.9889147  69.3748536
  57.3996245  95.9775499  69.1794547  56.6737106  94.9427534  70.9011832
  57.5901044  95.1168647  71.4641865  55.9442389  95.7136578  71.1476654
  56.2683464  93.9641155  71.1606686  57.8831574  93.7269863  69.0884089
  58.7845403  93.7767386  69.6987781  57.3287577  92.8217892  69.3323107
  58.1601916  93.7090824  68.0341696  54.5406386  95.5408834  68.8957859
  53.6490317  94.8953217  69.4389580  54.4545093  96.8253069  68.5923539
  55.2184681  97.3178720  68.1314432  53.3010559  97.7068371  68.8560845
  52.9514584  97.6686511  69.8888417  53.8025969  99.0655039  68.5186882
  53.0106071  99.7963644  68.6839671  54.6562622  99.3061608  69.1517615
  54.1073747  99.0905422  67.4724652  52.0628220  97.2740298  68.0596797
  50.9656839  97.5338891  68.5639843  52.2350781  96.6744027  66.8614067
  53.1458589  96.4642076  66.4547208  51.0934081  96.2701909  66.0369358
  50.4224237  97.1289784  66.0371015  51.4445061  95.9793755  64.5645005
  50.5416500  95.6876629  64.0266300  51.8663403  96.8746817  64.1081051
  52.1720855  95.1703188  64.5175924  50.3933455  95.0035431  66.6542886
  49.2148181  94.9650488  66.9612434  51.1645384  93.9112962  66.9576422
  52.1659076  93.8836740  66.7690959  50.6550373  92.6491050  67.5898098
  49.8882511  92.3097543  66.8939627  51.5874522  91.4017877  67.5918004
  51.8178411  91.1675942  66.5526621  52.8349741  91.7433385  68.5092175
  53.5117932  90.8896755  68.5343834  53.3583221  92.6104555  68.1056075
  52.4932038  91.9646225  69.5199739  50.9245713  90.1627583  68.3293396
  51.6102204  89.3168232  68.3072476  50.7102256  90.4279084  69.3654285
  49.9966536  89.8929911  67.8250147  50.0013700  92.9323429  68.9429577
  48.9177078  92.3992993  69.2736294  50.5246496  93.8877176  69.7907884
  51.3502354  94.4548933  69.5966217  49.8674286  94.1458699  71.1001290
  49.7422153  93.1369645  71.4932608  50.6754782  94.8265958  72.1845353
  49.9743130  95.0256539  72.9956162  51.8153271  93.9261337  72.6326555
  52.3886990  94.4260644  73.4131253  51.4099784  92.9920989  73.0236497
  52.4658078  93.7124079  71.7847787  51.3110941  96.1890301  71.7184623
  51.8775000  96.6265461  72.5402829  51.9765225  96.0108347  70.8737715
  50.5199610  96.8746223  71.4172103  48.5098604  94.8272453  70.9208831
  47.5891756  94.4994656  71.6447457  48.3805778  95.7479658  69.9808014
  49.1787943  96.0466751  69.4193654  47.1819227  96.4358962  69.6137746
  46.7638869  96.9138861  70.4993324  47.4359973  97.6557689  68.7002684
  48.3930379  98.1057337  68.9604587  47.5112094  97.3204934  67.6664756
  46.3264621  98.7210324  68.8106422  46.3164550  99.3194718  67.9006641
  45.3593398  98.2212387  68.8753480  46.4849005  99.6251362  69.9846450
  47.0291450  99.2730730  71.0529742  46.1492804 100.8122320  69.8712307
  46.0649928  95.4262259  69.1660766  44.9037128  95.5506260  69.5761282
  46.5881537  94.4580359  68.3105458  47.5854080  94.2929203  68.1736972
  45.7052016  93.5780445  67.5179149  44.8158076  94.1190261  67.1943345
  46.4222838  93.1306766  66.2324714  46.6156732  93.9997243  65.6046103
  47.3902347  92.7004372  66.4866978  45.6119093  92.1247040  65.4609648
  46.2297323  91.6576535  64.6930946  45.2740784  91.3296744  66.1262287
  44.4099590  92.8118833  64.8164626  43.6852353  93.0833316  65.5842577
  44.7288088  93.7380315  64.3379542  43.7947241  91.9548249  63.8516528
  44.1478675  92.0431583  62.8990060  42.8399531  91.0722940  64.0212571
  42.2962233  90.8081603  65.1707288  42.6085645  91.2996665  66.0074215
  41.5549140  90.1088514  65.2359022  42.4327056  90.5173641  62.9366446
  42.8506641  90.7769367  62.0433033  41.6921132  89.8167352  62.9692336
  45.1997260  92.4030544  68.4022823  44.0818694  91.9638144  68.2427707
  46.0142570  91.9076062  69.3451844  46.9306840  92.2812762  69.5927794
  45.5723261  90.7142306  70.1132330  44.4907565  90.7653373  69.9805063
  46.2065574  89.4755752  69.5525866  47.2867881  89.6102856  69.5904755
  45.9646108  88.6491437  70.2198818  45.8538375  89.0603719  68.1761982
  44.5368359  88.8120940  67.8057014  43.7438743  88.9978228  68.5150093
  44.2218958  88.3350517  66.5512336  43.2193883  87.9996738  66.3313126
  45.2342158  88.2870948  65.5481471  44.9160320  87.9558750  64.2878236
  43.9668701  87.7173583  64.2414945  46.5535105  88.6117817  65.8799993
  47.3257162  88.5815636  65.1251436  46.8831239  88.9887712  67.2404253
  47.9017930  89.2087400  67.5215388  45.7490996  90.6870468  71.6051922
  45.1589035  89.9508667  72.3895132  46.5538643  91.6337377  72.1011753
  46.9414674  92.3478768  71.4849058  47.0160735  91.8350159  73.5002392
  46.9878554  92.8962201  73.7490394  46.3406156  91.3292611  74.1895675
  48.4617937  91.2879046  73.6813255  49.1896808  90.9409702  72.7147822
  48.9145935  91.1403644  74.9675037  48.2152138  91.5680039  76.0998903
  47.2432302  91.0828736  76.1845798  48.0342740  92.6427759  76.0846565
  49.1837840  91.1528625  77.2681893  48.9208566  90.1726761  77.6644933
  49.1227680  91.8574580  78.0972425  50.5630534  91.1412057  76.6703625
  51.2063629  90.4081114  77.1578609  51.0525059  92.1092713  76.7689084
  50.3143987  90.7926434  75.2439698  50.9385409  91.3747106  74.5658272
  50.7777330  89.3861629  74.8695784  50.1278424  88.4337947  75.3373851
  51.9614058  89.2292776  74.2245965  52.6855748  89.9447981  74.1764347
  52.2933088  87.9662338  73.5244802  51.3216266  87.5834915  73.2154558
  53.1410695  88.1742275  72.2683335  52.6924582  87.3249094  71.7537155
  52.9417068  89.4619654  71.5175848  53.6011971  89.4835557  70.6497551
  51.9050627  89.5325006  71.1871733  53.1724581  90.3043767  72.1702730
  54.6327252  87.9415019  72.3016175  55.0547774  88.1412251  71.3157759
  55.0891763  88.6090923  73.0327040  54.8338047  86.9081068  72.5788730
  52.9431343  86.9000965  74.4299784  53.9146254  87.1330489  75.1341483
  52.2696164  85.7376729  74.5922503  51.3755919  85.5590970  74.1360445
  52.7155220  84.6230777  75.4135911  53.0940779  85.0041824  76.3616621
  51.5123477  83.7242404  75.6373147  51.1771996  83.3536429  74.6684746
  51.8346037  82.8577432  76.2148540  50.3386522  84.3459435  76.3361753
  50.2767124  84.2538249  77.5887741  49.3917471  84.8405678  75.6870392
  53.8891761  83.8740422  74.8336231  54.6516429  83.3410533  75.6265218
  54.0052227  83.8958811  73.4850753  53.3925410  84.4946764  72.9316321
  54.9441560  83.1364414  72.5975818  55.7819560  82.8306857  73.2242066
  54.2628575  81.8536748  72.0022298  53.4267553  82.1868311  71.3872379
  55.2392898  81.0736769  71.0688868  54.7367662  80.1915800  70.6724424
  55.5455952  81.7179209  70.2450327  56.1193899  80.7672186  71.6354599
  53.6582347  80.9513135  73.1010881  53.1975095  80.0774197  72.6405375
  54.4457956  80.6307033  73.7831870  52.9030636  81.5092049  73.6553478
  55.4956447  84.0221182  71.4400431  54.7310381  84.6774061  70.7641033
  56.8139374  83.8579588  71.2458322  57.3813259  83.3479590  71.9229640
  57.6309035  84.3436433  70.1101535  56.9952624  84.7827091  69.3409133
  58.5400713  85.5607611  70.4344560  57.9146044  86.4526801  70.4021185
  58.8801354  85.4475700  71.4647401  59.7686004  85.8333130  69.5758538
  60.2533542  84.8586755  69.5317226  59.4168521  86.3266642  68.1310716
  60.3368789  86.5026659  67.5731127  58.8231265  85.5688608  67.6213385
  58.8472840  87.2530990  68.1922915  60.7203860  86.8472612  70.1737452
  61.5696435  86.9879240  69.5045033  60.2018864  87.7973016  70.3071299
  61.0744284  86.4887380  71.1399450  58.3544703  83.1058580  69.5462815
  59.1337577  82.4467212  70.2948206  58.2046936  82.8385084  68.2593937
  57.4759515  83.1922659  67.6378886  59.2290676  81.9097172  67.6631681
  59.9134638  81.4943441  68.4014635  58.4816054  80.7498635  67.0263339
  57.7650468  81.2886057  66.4071170  59.2868995  79.8727004  66.1000363
  58.6509354  79.0791647  65.7054774  59.6732545  80.4719487  65.2749785
  60.1191791  79.4309749  66.6486949  57.6939116  79.8500230  68.0369730
  57.1918194  79.0483995  67.4956154  58.3875522  79.4204013  68.7595994
  56.9527123  80.4542261  68.5610000  60.0987555  82.7533490  66.6165908
  59.5553734  83.3345464  65.6637207  61.4445049  82.8107660  66.7961540
  61.8742303  82.3826756  67.6149853  62.4171704  83.4121985  65.9674575
  62.0332963  84.2918875  65.4521693  63.6040145  83.8214750  66.8744127
  63.9595596  82.9494646  67.4219113  64.4313717  84.1671838  66.2547542
  63.2233480  84.8987476  67.8423950  62.8745537  85.9735901  67.4268339
  63.2860001  84.6770235  69.1234243  63.0381686  85.4162589  69.7803815
  63.5819368  83.7651839  69.4694720  62.8552143  82.3883194  64.9251653
  63.7955790  81.6913991  65.0242327  62.0762683  82.2051013  63.8565385
  61.1957625  82.7093805  63.7580601  62.3197422  81.3134785  62.7085497
  62.8217111  80.3947888  63.0130666  60.9297084  80.9897560  62.1290949
  60.4422916  80.2473609  62.7597806  60.3116136  81.8872136  62.1573377
  60.9918211  80.4661848  60.6872897  61.4399576  79.3565131  60.3422168
  60.5672786  81.2687280  59.7372745  60.6117163  80.9732751  58.7622023
  60.1918143  82.1877236  59.9751730  63.3154392  81.9350129  61.6656397
  64.0721527  81.1284866  61.1205039  63.2615469  83.2153915  61.3759704
  62.7109528  83.8809066  61.9183409  64.0005099  83.8544097  60.2157917
  63.6761786  83.4119195  59.2741625  63.6426052  85.3655635  60.1529622
  64.1705190  85.8308449  59.3209783  62.5679873  85.4799292  60.0103376
  63.9375892  85.8483292  61.0850715  65.4397959  83.5747737  60.2778128
  66.0330016  83.6701572  61.3254720  66.0408136  83.2981302  59.1163378
  65.5309240  83.1934144  58.2401117  67.4721230  83.1181036  58.9768760
  67.9950911  83.9243404  59.4912537  67.7726954  82.1863691  59.4552441
  67.8588604  83.0968572  57.5820767  66.8960094  83.1427153  56.7236666
  69.1295527  82.9251046  57.2784239  69.8224884  82.8083941  58.0175753
  69.7618286  82.8675655  55.9461678  69.1399568  82.2057922  55.3450126
  69.8578699  84.2847160  55.4579050  68.9117960  84.7865730  55.6670644
  70.6246381  84.7979437  56.0364713  70.1734682  84.4536227  53.9893897
  71.1771557  84.0695397  53.8098103  69.4857792  83.8311011  53.4174818
  70.1025535  85.8461795  53.4519861  70.0118681  85.7976103  52.3670225
  69.1938285  86.3189620  53.8264746  71.2511846  86.6955199  53.7932024
  71.0996930  87.3815303  54.5314659  72.4438298  86.6740947  53.2621286
  72.9653606  85.7002810  52.4901425  72.4115220  84.8732985  52.2684584
  73.9147380  85.7909246  52.1268076  73.2170209  87.7213837  53.3851289
  72.8866228  88.5417822  53.8921885  74.1511792  87.7168980  52.9745524
  71.1429969  82.2743557  55.8820624  72.0033657  82.6795330  56.6596110
  71.5468708  81.5039958  54.8118693  70.6942569  81.0004312  53.7649718
  70.6965137  81.6527868  52.8929758  69.6594484  80.9110415  54.0932930
  71.2917182  79.6763029  53.4631136  71.0738030  79.3729125  52.4389504
  70.8834585  78.9053412  54.1169531  72.7689048  79.8362072  53.6759119
  73.2726282  80.0962934  52.7454609  73.2159264  78.9080702  54.0315906
  72.9283656  80.9836352  54.7429786  73.3099739  80.6864224  55.7190860
  73.9544485  82.0403588  54.2032952  73.5890428  83.0020411  53.5501193
  75.2512628  81.7798492  54.3871112  75.5697272  81.0551624  55.0299608
  76.3222785  82.4425198  53.7448743  76.1430991  82.4781485  52.6703273
  76.3784276  83.4742134  54.0920478  77.6401841  81.7305435  54.0245964
  77.7796833  81.3611565  55.1750112  78.5183518  81.6240584  53.0644472
  78.3889896  82.0435530  52.1431950  79.7866160  80.8889293  53.2037640
  80.3032077  81.2406679  54.0978741  79.5693264  79.8327297  53.3554434
  80.7465068  81.0416878  51.9653342  80.5635910  81.8501580  51.0497340
  81.7353110  80.1653071  51.8862062  81.8146165  79.4100653  52.5675061
  82.8084990  80.1070008  50.9031691  82.5037200  79.4771298  50.0674603
  82.9890274  81.1044006  50.5006108  84.0720423  79.5710017  51.5011644
  84.1250437  79.3264467  52.6947660  85.2440986  79.7089276  50.8037196
  85.2473532  79.8347650  49.7912793  86.6348055  79.6992925  51.3769906
  86.8332487  78.7693859  51.9104886  87.6402075  79.7937473  50.2337470
  88.6514856  79.7877211  50.6379565  87.5112959  78.9432915  49.5645977
  87.4754208  80.7178134  49.6802959  86.7764824  80.8308042  52.3955145
  86.7538891  81.9886129  52.0132926  86.9668133  80.5359945  53.6866715
  87.1126803  79.5924047  54.0456801  86.9774079  81.5895869  54.7051610
  86.0347699  82.1341744  54.6545660  87.0830462  80.9277483  56.0944555
  88.0645253  80.4540496  56.1163948  86.9367941  81.8859345  57.2819060
  87.0253748  81.3269159  58.2134985  87.7199648  82.6423670  57.2363925
  85.9621651  82.3699868  57.2404249  85.9319706  80.0828681  56.2447737
  85.9633513  79.6405712  57.1191894  87.9831270  82.6919406  54.4527061
  87.6696420  83.8617507  54.6705141  89.2050096  82.3478396  53.9560931
  89.4158951  81.3976928  53.6494234  90.3534849  83.2633458  53.7974553
  90.6236584  83.8168808  54.6976720  91.4974083  82.3839019  53.4358992
  92.3925034  82.9898042  53.3004327  91.6652614  81.6610391  54.2345785
  91.2718488  81.8555439  52.5094966  90.0028451  84.4118529  52.8000651
  90.4782445  85.5532897  52.9319115  89.0402295  84.1468417  51.9089555
  88.5592907  83.2467062  51.9250177  88.5217599  84.9979551  50.8315957
  89.2292866  85.7798055  50.5543218  88.2892444  84.0095254  49.5940105
  87.4399665  83.3608013  49.8112758  88.0258049  84.5963693  48.7136055
  89.5041156  83.1457089  49.2708235  89.6462601  82.4378917  50.0869869
  89.2795170  82.5613942  48.3782576  90.8398743  83.8923869  49.0378283
  90.9263405  85.0556028  48.6529992  91.8489425  83.2176735  49.1613841
  87.3020563  85.8741738  51.2437874  86.8223440  86.6301258  50.4143190
  86.7477355  85.7679496  52.4829330  87.2598580  85.4865059  53.3186896
  85.3467562  86.0611124  52.7023843  84.6970756  86.0222731  51.8283319
  84.9035505  84.9201031  53.7543099  85.1846014  83.9484988  53.3464454
  85.4761001  85.0585330  54.6711818  83.4296176  84.8822606  54.1091209
  82.9341229  85.4272501  53.3046078  82.9618656  83.4982944  54.1608474
  81.9031499  83.4809441  54.4175322  83.1090330  83.0277103  53.1879484
  83.5274845  82.9517472  54.9167584  83.0303252  85.6315009  55.3563055
  81.9553012  85.5344435  55.5099816  83.5588691  85.2171591  56.2148090
  83.2863958  86.6852118  55.2456606  85.2174420  87.4999475  53.1883857
  85.7082918  87.9156175  54.2517534  84.3991889  88.3176683  52.4674284
  83.9309209  87.9897359  51.6215996  84.0714535  89.7412005  52.7756747
  85.0204355  90.2765266  52.8040839  83.1484859  90.2598511  51.6929400
  82.8953951  91.2999221  51.8984891  83.6478766  90.1907787  50.7266859
  82.2371013  89.6608347  51.6748740  83.4277615  89.9954276  54.1852130
  82.4914399  89.3170323  54.5730128  83.7767341  91.1512360  54.7963806
  84.5628194  91.7327363  54.5053815  83.0284059  91.6769511  55.9667440
  83.1557920  90.9789542  56.7934787  83.5584236  93.0408827  56.2687783
  83.4015803  93.6712969  55.3929431  82.9659413  93.4672483  57.0783208
  85.0866371  93.1243703  56.6744126  85.8712825  92.1863459  56.3874861
  85.3872692  94.1871462  57.2460565  81.5471111  91.8195006  55.6808379
  80.7849404  91.3504055  56.5156790  81.1051269  92.3336179  54.5345389
  81.7292169  92.7099215  53.8217652  79.7258243  92.4128469  54.1768407
  79.2784064  92.9551760  55.0100426  79.5844959  93.1078935  52.8106425
  80.2424799  92.6138639  52.0949569  78.5634636  92.9742245  52.4520193
  79.9192653  94.6492942  52.8311241  79.7192281  95.0567970  51.8409789
  79.2348647  95.1399687  53.5229791  81.3461420  95.0191283  53.2231747
  82.2529842  94.1985785  52.8664155  81.5814898  95.9728666  54.0201757
  78.9706380  91.0580804  54.0342841  77.7676610  91.0259031  54.4489018
  79.6492019  89.9746958  53.6533195  80.6014550  89.9744644  53.2893099
  79.0172164  88.6857971  53.7487103  77.9879637  88.6932040  53.3902065
  79.8450224  87.7365350  52.8516692  79.8138152  88.1062496  51.8266886
  80.8857131  87.7691183  53.1713021  79.3661744  86.2686587  52.8654881
  79.4708589  85.9140420  53.8908598  77.9067431  85.9783562  52.6274891
  77.7386695  84.9027960  52.6693872  77.3073729  86.4696267  53.3939862
  77.6160977  86.3533108  51.6451393  80.2770476  85.5262804  51.7969683
  79.9972146  84.4737156  51.7483178  80.1368455  85.9841850  50.8183736
  81.3241983  85.6093920  52.0896538  78.8724833  88.2345979  55.2360417
  77.8082065  87.7314675  55.6280437  79.8752281  88.3981360  56.0541933
  80.7646501  88.8026514  55.7612208  79.8480972  88.0311831  57.4545231
  79.5539039  86.9906188  57.5898828  81.2471526  88.2234987  58.0214541
  81.9602944  87.7131124  57.3725223  81.4923675  89.2851563  57.9917598
  81.4305927  87.7296985  59.4140621  81.0906183  88.4663331  60.5354554
  80.6738986  89.4621305  60.5554905  81.3778053  87.7119021  61.5726297
  81.2266418  88.0324904  62.5283157  81.8831675  86.4884223  61.3029685
  82.3269306  85.3519542  61.9828102  82.2175981  85.3108563  63.0563871
  82.8895734  84.2962156  61.3414881  83.3305698  83.5076286  61.9343809
  82.9255202  84.1813376  59.9511731  83.2629038  83.2874688  59.4466297
  82.4776744  85.3479909  59.2463879  82.5390654  85.3501697  58.1682384
  81.9618949  86.4891389  59.8879818  78.8469790  88.8942376  58.1599863
  77.8993930  88.2846950  58.7398731  78.9893667  90.2268627  58.1363874
  79.7036618  90.7221811  57.6028273  78.0610178  91.1133522  58.9346321
  78.1860998  90.8790669  59.9919145  78.4278892  92.5458497  58.7415381
  78.4880006  92.7346643  57.6689964  77.6103895  93.1556403  59.1274599
  79.7863734  93.0632404  59.4109053  80.4752115  92.2188337  59.4440627
  80.3161960  94.2210304  58.5488847  81.2447370  94.5994214  58.9770095
  80.5027987  93.8650024  57.5346488  79.5773220  95.0217591  58.5206924
  79.6531894  93.5101905  60.8372488  80.6227291  93.8445210  61.2059448
  78.9406001  94.3329622  60.8956545  79.2981897  92.6790136  61.4469464
  76.5921919  90.8352678  58.6220312  75.8514717  90.7390202  59.5786246
  76.0793591  90.7921947  57.4149266  76.6231949  90.8143634  56.5528152
  74.6291200  90.7050653  57.2333475  74.0714110  91.4321695  57.8240725
  74.4289844  90.9202273  55.7477449  74.8164747  91.8937626  55.4457215
  74.9729167  90.1703596  55.1748251  72.9635594  90.8304015  55.4703737
  72.2906449  91.8742983  55.7441758  72.4192651  89.8589708  54.8769632
  74.1483179  89.3435668  57.6625854  73.0404369  89.3388065  58.2016180
  74.7891334  88.2492832  57.3511426  75.5601225  88.2667104  56.6833296
  74.5413788  86.8815310  57.8640808  73.5973153  86.5565551  57.4259624
  75.5788626  85.9240326  57.4241659  76.4884867  86.3797085  57.8142486
  75.5415783  84.5298718  58.0187916  76.3582630  83.9372233  57.6074830
  75.6494968  84.5941766  59.1016557  74.5913428  84.0553741  57.7749055
  75.5950886  85.7933307  55.9186654  76.3683515  85.0831228  55.6234874
  74.6250630  85.4378356  55.5735877  75.8059594  86.7649624  55.4715387
  74.3654284  86.8562731  59.3792595  73.3906130  86.2639430  59.9332369
  75.2287445  87.5828541  60.0721623  76.0171156  88.0632018  59.6386153
  75.1546377  87.7855648  61.5565318  74.9654576  86.7947200  61.9686390
  76.4659530  88.3958888  62.0718227  76.6388844  89.3204430  61.5210558
  76.4925924  88.8943620  63.5076973  77.4804019  89.2989968  63.7335734
  75.7429643  89.6753563  63.6357864  76.2762156  88.0679813  64.1837778
  77.5249533  87.3118762  61.8495709  78.4948234  87.6732022  62.1956365
  77.2525127  86.4171424  62.4090936  77.5837599  87.0727442  60.7872777
  74.0172089  88.7321519  62.0026077  73.4056536  88.4974445  63.0021468
  73.7767018  89.7802196  61.2307097  74.3871447  90.0176908  60.4485001
  72.6534031  90.7225786  61.3638663  72.7505498  91.1688447  62.3537441
  72.7141348  91.8035737  60.3073688  73.7433573  92.1486572  60.2039554
  72.4203331  91.3839253  59.3450467  71.8056134  92.9991769  60.6406731
  71.4187920  93.4025759  59.7050790  70.9502936  92.6287407  61.2065204
  72.4482163  94.1663266  61.4426538  73.4283201  93.9395873  62.1739211
  71.8881809  95.2745560  61.3909629  71.2881084  90.0166464  61.2697431
  70.3667916  90.3248699  62.0193247  71.1950817  88.9552509  60.4958861
  72.0266369  88.6252389  60.0055209  70.0487595  88.0922882  60.1777372
  69.2134418  88.7827853  60.3021444  70.0776069  87.5190983  58.7573425
  70.8538876  86.7659317  58.8912921  68.6833827  86.9939494  58.3032506
  68.7559286  86.5977104  57.2907735  68.3547462  86.2042383  58.9790586
  67.9625812  87.8114698  58.3225285  70.4289550  88.4007741  57.6769512
  71.3260706  88.7637874  57.8295383  69.8876696  86.8930650  61.1014140
  68.9126517  86.8927192  61.8448210  70.8186395  85.9198118  61.0889562
  71.6367964  85.9061826  60.4802761  70.6963329  84.7954275  61.9778623
  69.6659874  84.4544924  61.8764452  71.7249011  83.7405412  61.5698080
  72.7177484  84.1879623  61.6137914  71.7059959  82.9351303  62.3040109
  71.5248517  83.1378866  60.1840556  70.5950129  82.3618783  59.9363826
  72.3383088  83.5602406  59.2707863  72.2257430  83.2510304  58.3056454
  73.0929376  84.1996970  59.5174355  70.8847753  85.1016105  63.4606861
  70.2310529  84.3837101  64.2111360  71.7242242  86.0227946  63.8687294
  72.2326583  86.6435510  63.2385847  72.0129310  86.2485453  65.3035562
  71.5175445  85.4348091  65.8337784  73.5672980  86.2100485  65.5840315
  73.9076548  85.1770302  65.5074782  74.0754181  86.7729682  64.8012407
  73.9982017  86.7648083  66.9405894  73.4954777  87.7010850  67.1779343
  73.6877152  85.7176182  67.9789290  73.9848461  86.0811042  68.9625042
  72.6182847  85.5084341  67.9763958  74.2359181  84.8038038  67.7497768
  75.5608657  86.9562309  66.8785837  75.9170726  87.3525754  67.8293511
  76.0377940  85.9946189  66.6844789  75.8097535  87.6529090  66.0783491
  71.4448209  87.5606455  65.8328520  70.6482129  87.5549057  66.7485199
  71.8993100  88.7805243  65.3769777  72.5263084  88.8971448  64.5798343
  71.4964090  90.0408235  66.0315117  71.6724915  89.9363170  67.1021518
  72.3447052  91.1716572  65.3776855  72.1753652  91.0948135  64.3034918
  71.9291074  92.5412427  65.8811853  72.5424123  93.3058918  65.4041581
  70.8803490  92.7151522  65.6412117  72.0658656  92.5892958  66.9622732
  73.7314337  91.0191773  65.6850532  74.2410939  91.7400518  65.2628216
  69.9991090  90.3790777  65.9150178  69.4807712  91.0194428  66.8194118
  69.3023122  89.8926322  64.8745992  69.7951280  89.4778671  64.0831401
  67.8614244  89.8496670  64.6625885  67.4880737  90.8726123  64.7043290
  67.6844408  89.4865513  63.6491722  67.0215956  89.0091202  65.6106321
  66.0262356  89.4785965  66.0122580  67.4572606  87.8279944  66.0355402
  68.2263383  87.3381697  65.5797363  66.9109124  87.0834570  67.1837918
  65.8824954  86.8352814  66.9208540  67.5304314  85.6874811  67.4622924
  68.5617807  85.8628006  67.7700453  66.8318461  84.8925194  68.6291242
  67.3241244  83.9288764  68.7591524  66.9042637  85.4650542  69.5541121
  65.7815576  84.7331198  68.3833461  67.4256354  84.8485969  66.1881303
  67.8570307  83.8634966  66.3653798  66.3778313  84.7410526  65.9079595
  67.9685659  85.3425323  65.3817090  66.9694705  87.9762912  68.4065686
  65.9055533  88.2163159  69.0220306  68.1481507  88.4770473  68.8219205
  69.0187174  88.2639531  68.3349200  68.3608888  89.3510476  69.9645175
  68.0097870  88.8004684  70.8378509  69.8978030  89.6448321  70.1749251
  70.3391814  88.8277634  70.7446739  70.3918352  89.6594561  69.2037509
  70.1876431  90.9917219  70.9112257  69.9579441  91.0832484  72.2732427
  69.7106248  90.1933545  72.8304214  70.0447948  92.3566380  72.9630026
  69.8533976  92.4145353  74.0244417  70.3710588  93.4882162  72.2560461
  70.3469603  94.4586887  72.7302521  70.7420192  93.3621548  70.8963877
  71.1023851  94.2258924  70.3585301  70.6469104  92.1372417  70.2421077
  70.9313782  92.0683884  69.2032924  67.4832004  90.6220293  69.9741888
  66.8379919  90.7710665  70.9506291  67.4433349  91.4578005  68.8946610
  68.0119591  91.3004716  68.0624013  66.5878569  92.6745911  68.7924214
  66.7944549  93.3585853  69.6151232  66.9376548  93.3460462  67.4635792
  66.8790591  92.5894012  66.6820013  66.1661155  94.0855987  67.2507996
  68.2938666  94.0378224  67.3432494  68.3477277  94.8448965  68.0724108
  69.0803082  93.3262238  67.5968394  68.5647485  94.5997676  65.9681266
  68.7580660  93.7810670  65.2735997  67.6781127  95.1209944  65.6077204
  69.7125384  95.5244423  65.9678286  69.8806570  96.0583830  66.8208664
  70.5607817  95.7249795  64.9369488  70.4883372  95.0034437  63.7961724
  69.7756973  94.2817620  63.6932311  71.1450391  95.1830278  63.0369668
  71.4476600  96.7087417  64.9902028  71.4900564  97.3136542  65.8104700
  72.0881610  96.8597746  64.2117264  65.1301463  92.3854094  68.9651021
  64.3916442  93.0324577  69.6628128  64.5673840  91.3312144  68.3066300
  65.1044432  90.7187371  67.6920252  63.1092391  90.9453376  68.4021365
  62.4720561  91.8280312  68.3292820  62.7649762  90.0363656  67.1881517
  63.4183404  89.1708757  67.3027100  61.3300638  89.6118028  67.1967983
  61.1326572  88.9776375  66.3314631  61.1200157  89.0553458  68.1098094
  60.6898210  90.4922513  67.1539203  63.0491981  90.6962670  65.8331694
  62.7868835  90.0069184  65.0302662  62.4544028  91.6046979  65.7395815
  64.1078286  90.9459303  65.7651421  62.7245142  90.3794203  69.8151801
  61.7979470  90.8883708  70.4400174  63.3796976  89.3372847  70.3268140
  64.0566843  88.7884124  69.7971073  63.1903077  88.8626708  71.7317407
  62.1325941  88.6214608  71.8330201  64.1367079  87.6423095  71.9776653
  65.1561633  88.0278531  71.9811003  63.9267115  86.9906659  73.3593571
  64.6105120  86.1500651  73.4735153  64.1219190  87.7262583  74.1409265
  62.8987797  86.6372468  73.4423291  64.0366553  86.7201053  70.9500438
  64.6555125  86.9626577  70.2292539  63.5568640  89.9182674  72.7954217
  62.8742527  89.9133554  73.8142258  64.5057520  90.8259231  72.5515063
  65.1798191  90.7340571  71.7907895  64.6884817  92.0824569  73.3679828
  64.9097419  91.8231526  74.4018175  65.8421367  92.8663631  72.7499665
  66.7469567  92.2583641  72.7498191  65.6167968  93.1046580  71.7109393
  66.0843160  94.2136397  73.5837776  65.1484219  94.7695568  73.6262910
  66.3432595  93.9463107  74.6081479  67.1641828  95.1287442  73.0371428
  68.1356326  94.7769857  73.3834045  67.1693827  95.0607987  71.9500405
  66.9961573  96.5618482  73.4334637  66.0959239  96.9792955  72.9809655
  66.8786101  96.6467079  74.5144015  68.1631756  97.2887098  72.9953149
  68.0687585  98.2896975  73.2601359  69.0096044  96.8888689  73.4467754
  68.2521098  97.2108197  71.9608499  63.3927746  92.9393059  73.4017445
  62.9603580  93.1973867  74.5272320  62.8780895  93.3031895  72.2531188
  63.2430085  92.9577559  71.3663625  61.7304275  94.2393435  72.0688453
  61.8375251  95.1012953  72.7284559  61.7554677  94.8648605  70.6654835
  62.7655985  95.2070392  70.4436130  61.5087593  94.1004347  69.9285716
  60.7703517  96.0527854  70.5178592  60.5130929  96.1317951  69.4614425
  59.8562672  95.7850611  71.0482385  61.1650461  97.3994696  70.9773232
  62.2956605  97.7674632  71.1119514  60.2686725  98.2211059  71.3657562
  59.2816896  97.9770569  71.2823600  60.5393652  99.1225433  71.7603677
  60.4112401  93.6310666  72.5544518  59.6195234  94.3052277  73.1900488
  60.2114761  92.3235203  72.3127019  60.7590676  91.8269246  71.6099749
  59.2548853  91.4582023  72.9573792  58.2826139  91.8435643  72.6495119
  59.1999392  89.9958578  72.4455047  60.2135163  89.6004283  72.3749365
  58.4413323  88.9798477  73.3710170  58.4637330  87.9886590  72.9186044
  58.9265963  88.9453886  74.3461264  57.4067481  89.3007374  73.4925706
  58.4047554  90.1198170  71.1272153  58.3026989  89.1350744  70.6708214
  57.4151745  90.5276923  71.3356032  58.9339383  90.7833232  70.4433776
  59.3443107  91.5644054  74.4601201  58.3072412  91.8756606  75.0905961
  60.4650155  91.2550534  75.0694838  61.2916314  90.8656619  74.6160331
  60.5832047  91.4762396  76.5479444  59.7554743  90.8906489  76.9456063
  61.9125748  90.8667546  77.2397941  62.7778671  91.3733834  76.8120306
  61.8868885  91.1190743  78.3003176  62.1424183  89.3231064  77.1139164
  62.0791387  89.0663301  76.0565879  63.5237909  88.8813537  77.5669365
  63.6160086  87.8013375  77.4523941  64.2824149  89.3757457  76.9587702
  63.6671593  89.1498235  78.6134003  61.0674227  88.6010631  77.9014841
  61.2185759  87.5243251  77.8203910  61.1227348  88.8972479  78.9496755
  60.0871866  88.8606302  77.5027861  60.3733467  92.9645400  76.9631441
  59.8406914  93.2519190  78.0193797  60.9223500  93.9211690  76.2488407
  61.3971942  93.7716799  75.3585908  60.8882107  95.3254862  76.7015070
  61.0599330  95.4625841  77.7686473  62.0407319  95.9952016  75.8594545
  62.9937371  95.5668515  76.1690078  61.9011937  95.7369095  74.8102075
  62.1264587  97.5356976  75.9837483  62.6461076  97.9452239  75.1161544
  61.1226558  97.9609041  75.9833532  62.8416693  97.9358248  77.2318473
  62.5568514  97.3011911  78.0711910  63.9216968  97.8440312  77.1155777
  62.4233567  99.4158164  77.4760305  63.0957745 100.0786767  76.9308952
  61.4225897  99.5823402  77.0807112  62.4524341  99.7653162  78.9504016
  62.1690645 100.7580393  79.0783919  61.7919548  99.1488252  79.4666689
  63.4141800  99.6301175  79.3206990  59.4895671  95.9482259  76.5258195
  59.1095265  96.7876924  77.3670034  58.6953292  95.6420218  75.4711066
  58.9236340  94.9185386  74.7909853  57.4131581  96.3297098  75.2016863
  56.9843180  96.5995681  76.1671285  57.7701641  97.4955469  74.3155894
  56.8682217  98.0565764  74.0721252  58.4720215  98.1453338  74.8371103
  58.2292446  97.1277328  73.3986053  56.2667454  95.5113566  74.5898709
  55.1608341  95.9749341  74.3499794  56.5191874  94.2117449  74.3056377
  57.4557805  93.8218990  74.4147088  55.5834011  93.2259455  73.8366520
  54.8529270  93.7163416  73.1928785  56.1180652  92.5047794  73.2194002
  54.8041495  92.4381651  74.9848457  54.3246888  91.2889820  74.7644696
  54.8295475  92.9998813  76.1839086  55.4653282  93.7661714  76.4042072
  53.9849005  92.6280720  77.3314287  54.0479717  93.4310202  78.0671591
  52.9514007  92.5905759  76.9882766  54.2895380  91.3158302  78.0429505
  53.6858386  91.1710462  79.0555306  55.2191870  90.5221763  77.6201119
  55.8259757  90.8010063  76.8482996  55.5793373  89.1306760  78.1289729
  54.7449167  88.4482816  78.2891893  56.4344264  88.4411807  77.0513139
  55.8612792  88.3375882  76.1291508  57.3054353  89.0521351  76.8174588
  56.8856494  87.0406847  77.5577554  57.2825030  87.1560326  78.5670185
  56.0043626  86.4046624  77.6322619  58.1113273  86.1861757  76.5709830
  57.1675279  85.9032423  75.0689416  57.7867091  85.3763032  74.3429941
  56.2876631  85.3022719  75.3001719  56.8526001  86.8597415  74.6516769
  56.2267545  89.3522846  79.4807116  56.0322177  88.5574278  80.3851236
  57.2326049  90.2562657  79.6024830  57.5669119  90.8213253  78.8222262
  57.9239055  90.5111292  80.8225502  57.9892314  89.5325866  81.2982527
  59.3831642  91.0735532  80.5395234  59.8163494  90.5642782  79.6800564
  59.3302901  92.1334240  80.2892531  60.3197641  90.8632081  81.8281484
  59.7794516  91.1122607  82.7419570  60.7709903  89.4306011  81.9167946
  61.4048269  89.3015971  82.7941060  59.9003620  88.7797117  81.9997489
  61.3349338  89.1710094  81.0203211  61.5107356  91.7263144  81.6251223
  62.1832794  91.6221574  82.4762540  62.0267398  91.4245445  80.7139579
  61.1957281  92.7661450  81.5369091  57.1896244  91.3556257  81.8596992
  57.2463842  91.1926883  83.0752426  56.3457289  92.2594480  81.2925568
  56.3492769  92.4529727  80.2916209  55.3429256  93.0562653  82.0283481
  55.8264721  93.5200537  82.8875461  54.8031387  94.2264349  81.1739652
  55.6014413  94.6407709  80.5586826  54.0297323  93.8695306  80.4946422
  54.2376554  95.3018202  82.0916167  53.6769841  96.0234315  81.4976379
  53.5337558  94.8477205  82.7884157  55.2926377  96.0079911  82.8511264
  54.7377776  96.8246476  83.6658185  56.4973098  95.9509059  82.5263380
  54.2478242  92.1561159  82.5663082  53.8064638  92.4183666  83.6182048
  53.7892302  91.0849172  81.8585831  54.0656605  90.9097756  80.8921501
  52.8715824  90.0808091  82.3780815  52.0205511  90.4937049  82.9187356
  52.1007337  89.3523503  81.2917624  51.5160622  90.0674616  80.7121272
  52.7975540  88.8757666  80.6016968  51.2085029  88.3369236  81.8759900
  51.7734701  87.6759859  82.5346313  50.4429842  88.8174335  82.4855130
  50.5443083  87.5134507  80.7305591  49.9338338  86.7309367  81.1788489
  49.8704874  88.1703207  80.1810293  51.4595768  86.8945949  79.7798903
  52.0870351  86.1919180  80.1714068  51.5925385  87.1088685  78.4997223
  52.6881252  86.8154450  77.9564172  53.4452920  86.4213926  78.5135224
  52.8185780  86.9738050  76.9562607  50.6172211  87.6055235  77.8250204
  49.7377361  87.8323855  78.2900912  50.7223094  87.7724292  76.8240823
  53.7094664  89.2565023  83.3879734  53.2336030  89.0035759  84.4688190
  54.9134449  88.8709954  82.9851420  55.2709247  89.0547227  82.0481220
  55.8402652  88.1546187  83.8254833  56.8175033  88.6343562  83.7825587
  55.5050609  88.2043205  84.8620554  55.9650832  86.7400631  83.4130977
  56.7519851  86.0003219  84.0606025  55.2412282  86.3561945  82.3763987
  54.7167591  87.0274248  81.8172358  55.0821116  85.0013839  81.8916346
  55.9360348  84.4480856  82.2823278  53.7707766  84.4076185  82.4051832
  53.8261947  83.3587731  82.1150499  53.5779229  84.5488805  83.9379801
  52.6258399  84.1053100  84.2279030  54.3896645  84.0378299  84.4552981
  53.5830118  85.6052368  84.2094990  52.6406645  85.1106238  81.8516635
  51.8108995  84.7149174  82.1921169  55.1454848  84.8628450  80.3709779
  54.6439292  85.8346051  79.7350830  55.6944077  83.6944651  79.8568593
  56.0386442  82.9222956  80.4287286  55.8214822  83.4832018  78.3806920
  54.8309165  83.3301385  77.9510361  56.2334549  84.3822522  77.9219024
  56.7171123  82.2788088  78.0395422  57.4506049  81.6700098  78.8056580
  56.8225462  81.9127024  76.7369817  56.2167153  82.3192281  76.0237904
  57.7453052  80.9519382  76.1768273  58.4652778  80.7705824  76.9758451
  57.0568395  79.5924135  75.7975350  56.3794946  79.7706703  74.9617711
  57.8253916  78.9048129  75.4430889  56.2423290  78.8784066  76.9582300
  55.6646809  79.5867038  77.5515492  55.5415797  78.1386170  76.5733265
  57.3611947  78.2449193  77.7565961  57.8754716  77.4891098  77.1624570
  58.1050830  78.9923191  78.0325174  56.7695325  77.6397068  78.9560259
  56.7017526  76.6220009  78.9192216  56.3081001  78.1716796  80.0809508
  56.5890794  79.4208642  80.3985425  57.1653555  79.9880375  79.7764802
  56.2281942  79.8209818  81.2648200  55.5406412  77.4282056  80.7883193
  55.3166382  76.4834799  80.4753607  55.1545219  77.7801888  81.6644618
  58.4932204  81.4870516  74.9501005  57.7696888  82.0069521  74.1029179
  59.7580000  81.2095927  74.8392175  60.2703993  80.6506566  75.5222164
  60.6021964  81.6834058  73.6918520  59.9141611  81.9567232  72.8925736
  61.4027386  83.0124372  74.0642881  61.9523184  82.5970440  74.9080135
  62.3763985  83.4683483  73.0490238  62.8671855  84.3778081  73.3975148
  63.1253759  82.6923134  72.8875134  61.8579623  83.6730470  72.1125680
  60.6596785  84.2039186  74.7212459  60.2821612  84.8618130  73.9389994
  59.7941244  83.8253622  75.2655916  61.5415263  85.0343021  75.6931248
  60.9518073  85.8493538  76.1130002  61.8992185  84.3922952  76.4979225
  62.3931520  85.4440279  75.1508928  61.4540952  80.5988197  73.0628500
  62.2120373  79.8897483  73.7201372  61.2847934  80.3918988  71.7128105
  60.6840819  80.9975487  71.1541972  61.8832861  79.3645053  70.9280544
  62.6315303  78.9168365  71.5825797  60.9208294  78.1758695  70.5436681
  60.3807446  78.4992313  69.6534875  61.8000066  76.8954447  70.3197082
  61.1584329  76.0561947  70.0513545  62.5124162  77.0800506  69.5143243
  62.3415866  76.6609580  71.2362130  59.9059432  77.8485465  71.5455736
  59.2958901  77.0191694  71.1874704  60.3924430  77.5639117  72.4781201
  59.2716337  78.7177251  71.7179253  62.5886997  79.9331425  69.7032698
  61.9424750  80.3509410  68.6853979  63.8943066  79.8022117  69.6763488
  64.4353730  79.3922183  70.4382796  64.6943041  80.2342122  68.5491619
  64.2343994  81.0404556  67.9786460  66.0205502  80.7235691  69.1086573
  66.5939714  79.8883565  69.5117194  66.6234178  81.1722363  68.3187077
  65.7269160  81.7669925  70.2253326  64.9777110  82.6873176  69.9451403
  66.1722843  81.6604583  71.4525422  65.8911890  82.3414748  72.1583878
  66.8003355  80.8960399  71.7024549  64.8730222  79.0176799  67.6071136
  65.3206163  77.9639484  68.1140362  64.7180557  79.1245024  66.2923101
  64.4929137  79.9938092  65.8065911  64.8668464  77.9510971  65.4240277
  64.6074072  77.0383769  65.9611797  63.9225224  78.0129230  64.1939124
  64.1329272  78.9680531  63.7145447  64.2527787  76.8287471  63.2183489
  63.5890569  76.8717382  62.3550967  65.2880612  76.9095767  62.8859656
  64.1109411  75.8803510  63.7365776  62.4236150  78.1179937  64.4908262
  62.2300528  79.0998002  64.9230966  61.8851902  78.0742370  63.5438631
  61.8330670  77.0576063  65.4253323  60.7671864  77.2419069  65.5565795
  61.9801579  76.0682223  64.9930216  62.3296510  77.1082910  66.3946637
  66.3175966  77.9746363  64.9627320  66.8161100  78.7661760  64.1317998
  67.2354818  77.2360243  65.6221569  66.9572045  76.5607583  66.3359290
  68.7056062  77.2725485  65.4405272  68.9554934  78.3140998  65.2427736
  69.4428716  76.8121379  66.7343443  70.5195755  76.8486596  66.5718023
  69.1777628  77.4728687  67.5593952  69.1478337  75.7917478  66.9782456
  69.2087991  76.4482152  64.1842464  68.7557630  76.6394702  63.0651459
  70.3682619  75.7194157  64.2285989  70.9504395  75.6718806  65.0643391
  70.9108518  74.9317513  63.1042168  70.0798011  74.5626608  62.5029299
  71.8623350  75.8022120  62.2208839  71.3312259  76.6998688  61.9053456
  72.7081112  76.1290102  62.8261108  72.3504087  75.1262524  61.0713815
  72.3339980  75.7328613  60.3024717  71.7990642  73.7627746  63.7148698
  72.1357980  73.8550925  64.9315727  72.2369818  72.7965129  62.8780702
  71.7906303  72.6026020  61.9815671  73.3590023  71.9451171  63.1451361
  73.1345322  71.3830477  64.0515511  73.6189457  70.9575647  61.9363339
  74.6196934  70.5503327  62.0801745  72.7149488  69.7569148  61.9326746
  72.9507448  69.1263367  61.0758657  72.8598801  69.1890259  62.8526084
  71.6761473  70.0831459  61.8681861  73.6117141  71.6047048  60.7778230
  73.7758235  70.9717843  60.0480595  74.6456571  72.8025846  63.3194081
  75.4314874  72.5901583  64.2413137  74.7492247  73.8313966  62.5553691
  74.1501220  73.9094133  61.7334279  75.6628847  75.0366665  62.6567692
  76.6904190  74.7023343  62.5223472  75.4363973  75.7116056  61.8321028
  75.5757292  75.8366340  63.9836486  76.3522015  76.7907920  64.2114624
  74.7482716  75.3629727  64.9566301  74.0442444  74.6380081  64.8197619
  74.8327759  75.9000939  66.3202759  75.1845001  76.9309463  66.2857026
  73.8395333  75.9174084  66.7683154  75.7686021  75.0684392  67.1854948
  76.0673028  75.5394845  68.2936434  76.2067206  73.8423084  66.7417410
  76.0303352  73.4970595  65.7980772  76.9774265  72.8990678  67.5796130
  77.4747549  73.4184370  68.3983780  75.9761021  71.8610465  68.1869073
  75.1626251  71.6875931  67.4833740  76.4837402  70.9075321  68.3284024
  75.3956325  72.3400663  69.5368036  76.2328563  72.6356284  70.1701758
  74.8097527  73.2385609  69.3433368  74.5062701  71.3655783  70.3566045
  75.0174353  70.4088417  70.4609893  74.3644034  71.7631004  71.3617348
  73.1236711  71.1434796  69.6886776  72.5566843  72.0738688  69.6773668
  73.2502345  70.8344345  68.6518831  72.3807347  70.0925142  70.4565494
  71.6985366  69.6221648  69.8285125  73.0545733  69.3895185  70.8248544
  71.8741903  70.5348532  71.2491059  78.1048660  72.2300095  66.7420157
  79.2397484  72.1693899  67.1619588  77.7049228  71.7461124  65.5905453
  76.7410223  71.4747158  65.3968708  78.6055895  71.5523171  64.4822080
  79.4683273  71.0295602  64.8964708  78.0652897  70.6119061  63.3753592
  77.1605378  71.0594857  62.9639538  78.7993448  70.5818113  62.5702489
  77.7223873  69.0909876  63.7954911  78.6396879  68.5018959  63.7889600
  77.3417501  69.0778682  64.8161155  76.6948260  68.4362352  62.8643591
  75.5840262  68.0749601  63.2580000  76.9236557  68.5825316  61.5591624
  77.8439793  68.8817778  61.2324040  76.1806918  68.3959991  60.8872336
  79.0903145  72.9225184  63.8979672  78.4036851  73.8863927  63.9414688
  80.3148929  72.9655785  63.3516644  81.0924930  72.3704439  63.6391950
  80.6294849  73.9020571  62.2669554  80.0916490  74.8379548  62.4190242
  81.6939528  74.1396447  62.2792157  80.2425559  73.2872361  60.8993126
  80.7511217  72.2582647  60.4862562  79.3839897  73.9379967  60.1421872
  78.8385109  74.7409666  60.4540864  79.1376709  73.5294467  58.7159435
  79.0103265  72.4548647  58.5803305  77.8385249  74.2597281  58.2501596
  77.9806474  75.3358371  58.3527684  77.5280723  73.9925771  56.7971357
  76.6170967  74.5206545  56.5159547  78.3553995  74.3418905  56.1794788
  77.3891172  72.9225060  56.6462308  76.6594966  73.7594157  59.1459613
  75.7368818  74.2530140  58.8437632  76.5483157  72.6807466  59.0309405
  76.8713970  73.9920378  60.1890630  80.3661067  74.0259512  57.9151703
  80.5389737  75.2604376  57.9968177  81.1476847  73.1365114  57.2904034
  80.9171281  72.1440756  57.2276344  82.4474255  73.4954100  56.6156031
  82.9949763  74.1882261  57.2556648  83.3708724  72.1867011  56.4177622
  83.4429829  71.6775922  57.3791332  82.7281435  71.2908479  55.4194854
  83.3431068  70.4018531  55.2770342  81.7416324  70.9951043  55.7779132
  82.6262743  71.8176986  54.4701830  84.8384998  72.5186123  56.0308903
  85.4027202  71.5929331  55.9147721  84.8502560  73.0724185  55.0922027
  85.2932681  73.1233909  56.8156130  82.1688061  74.2114728  55.2454717
  81.1395686  74.0686888  54.6478431  82.8897211  75.2556255  55.0730751
  83.5667277  75.4178350  55.8053033  82.7014858  76.3056936  54.0455589
  83.4169454  77.1058200  54.2365937  82.9111046  75.7838457  52.5823776
  82.2307160  74.9367802  52.6617512  82.5972266  76.4260761  51.7578500
  84.2463582  75.2278833  52.2072007  84.5539622  74.5158973  51.0739078
  85.9083443  74.4866522  50.9929962  86.3730024  74.0169270  50.1267271
  86.4463294  75.0799815  52.0648736  87.4282737  75.1412687  52.2979620
  85.4226443  75.6054371  52.8169064  85.6465337  76.1933202  53.7075321
  81.3864267  77.0839422  54.2010929  80.8388778  77.7043891  53.3033781
  80.8680202  77.1470237  55.4426405  81.1889953  76.5431788  56.2006460
  79.8181681  78.0555795  55.8486047  79.7656311  78.9105645  55.1729373
  78.4977433  77.3499122  55.7751606  77.7028910  78.0315989  56.0804100
  78.3185217  77.0175932  54.7527137  78.5106349  76.4861896  56.4404890
  80.1281665  78.6178201  57.2533283  79.4390006  78.4723872  58.2573027
  81.2450112  79.2951007  57.3448646  81.8321513  79.4794101  56.5316423
  81.7865655  79.8574790  58.5574663  81.6965174  79.0062082  59.2323013
  83.2555865  80.2927763  58.3896111  83.6209265  80.7102486  59.3274478
  83.8615966  79.4282443  58.1155415  83.3251211  81.0455570  57.6055612
  80.9884887  80.9864284  59.2772486  80.8465972  80.8094747  60.4875776
  80.3922743  81.9355931  58.5452331  80.4268184  82.2815004  57.1194646
  80.0187676  81.4652302  56.5224592  81.4553431  82.4318593  56.7916657
  79.6100303  83.5551239  56.9024683  78.6457308  83.3434240  56.4404113
  80.1263647  84.2613547  56.2519101  79.4500233  84.1096426  58.3385337
  78.4642664  84.5567550  58.4718228  80.1841116  84.8915698  58.5346438
  79.6402874  82.9520263  59.2834771  80.1943532  83.2390420  60.1767985
  78.2690848  82.4359881  59.8005391  77.8372232  82.9294916  60.7593716
  77.6312569  81.6222672  58.9731754  77.9792495  81.4031865  58.0404794
  76.3848665  80.9562945  59.2904911  75.5929734  81.6799329  59.4862632
  75.9756211  80.0740951  58.0752811  75.8231043  80.6935895  57.1916973
  76.7715827  79.3677080  57.8350137  74.7069049  79.3355792  58.4224808
  73.4794299  80.0180837  58.5374176  73.4404231  81.0826476  58.3618379
  72.2707055  79.3088542  58.8892315  71.3283147  79.8276248  58.9910485
  72.3587566  77.9457408  59.0925925  71.2270087  77.3027802  59.5350543
  71.0516697  76.5216557  58.9696725  73.4956364  77.2317593  58.8930938
  73.4753576  76.1521133  58.8791168  74.7294616  77.9491935  58.6992440
  75.6736855  77.4280474  58.7666014  76.5837235  80.0934230  60.5640918
  75.7828066  80.2071649  61.4763593  77.6775421  79.3253795  60.6566497
  78.3635462  79.2352062  59.9070524  78.0017953  78.5258804  61.8674672
  77.1327021  77.9393963  62.1646984  79.1157015  77.4851561  61.5815720
  80.0648962  78.0045892  61.4497552  79.2264820  76.8336216  62.4482879
  78.8454390  76.6517693  60.3764651  79.0156758  77.1803637  59.5679898
  78.3431751  79.4761158  63.0145938  77.8523755  79.2446935  64.0744756
  79.0724491  80.5793174  62.8199181  79.4405515  80.8948503  61.9224764
  79.3848707  81.4236726  63.9679347  79.6641333  80.7800191  64.8024997
  80.5419577  82.3370404  63.5115163  80.8267948  82.9992992  64.3300683
  81.3964440  81.7246357  63.2247820  80.2188081  82.9325605  62.6575578
  78.2205419  82.1946764  64.6019067  78.0904346  82.3704994  65.8171088
  77.2906683  82.6171643  63.7576904  77.3628883  82.4692783  62.7511041
  76.0718510  83.3314711  64.1377304  76.3761257  83.9941323  64.9478551
  75.5287151  84.1498095  62.9766366  74.6135112  84.6466440  63.2972223
  76.2487950  84.9318315  62.7327153  75.2521421  83.3964473  61.7931918
  76.0923755  83.1754593  61.3419346  74.9589260  82.4267051  64.7072183
  74.5193956  82.8049929  65.7759986  74.5511132  81.3562677  64.0333560
  74.7568778  81.1488414  63.0560576  73.7249814  80.3662896  64.7531022
  72.8176077  80.9300807  64.9682150  73.3360533  79.1580143  63.9270653
  74.2380221  78.6315799  63.6151213  72.7633626  78.4690877  64.5486144
  72.5312356  79.5170511  62.7178710  72.7811637  80.5186493  62.3672458
  72.7377998  78.8315773  61.8960329  71.0971742  79.4393287  63.1301090
  70.8880448  78.4446287  63.5243790  70.9140484  80.1474173  63.9375522
  70.1297008  79.7406563  61.9484606  70.2062351  80.8025984  61.7113880
  70.4824255  79.1925389  61.0748024  68.7087637  79.4179625  62.1465706
  68.1683655  79.6962842  61.3025233  68.6042137  78.3953704  62.3028676
  68.3483087  79.9338912  62.9741621  74.3272236  79.8991782  66.0834413
  73.6227071  79.6093150  67.0325318  75.6585468  79.8228666  66.2068481
  76.1792065  79.8750025  65.3433811  76.4065965  79.4992790  67.4772531
  75.9866104  78.5726719  67.8666422  77.8716755  79.3360809  67.3419648
  78.0863012  79.7425311  66.3534356  78.4859823  79.8450137  68.0848542
  78.3316267  77.8634712  67.3229233  78.2565229  77.0572536  66.2381820
  77.8541659  77.3184010  65.3491939  78.7886705  75.8891320  66.5337031
  78.7601238  75.0863950  65.7981099  79.3010417  75.9292385  67.7886092
  78.9986632  77.2147977  68.2987403  79.3103227  77.4883922  69.3070227
  76.0591129  80.4847433  68.5601054  75.7157280  80.1339103  69.6768641
  76.1126772  81.7584478  68.1941372  76.4484787  82.0304484  67.2701891
  75.7296685  82.9047143  68.9893758  76.3414329  82.9500118  69.8901985
  75.9162417  83.8212746  68.4292280  74.1922591  82.8189920  69.3849946
  73.8514055  83.1900482  70.5322261  73.2478529  82.2764963  68.6536340
  73.4200807  81.9938467  67.6888953  71.8306799  81.9937629  69.0820981
  71.4151840  82.8851717  69.5524303  70.9667479  81.6775499  67.8690042
  71.2557108  80.7271891  67.4200044  69.5093246  81.5725845  68.2834890
  68.8975835  81.3455485  67.4086882  69.3960271  80.7780443  69.0216811
  69.1856929  82.5189543  68.7161747  71.1512068  82.8329343  66.8757426
  70.5488726  82.6493715  65.9867436  70.8344135  83.7666174  67.3418691
  72.2017519  82.9051478  66.5935770  71.7936385  80.8556840  70.1543189
  70.9184765  80.9498207  71.0623099  72.6880306  79.8915555  70.1338736
  73.3428628  79.7378123  69.3668927  72.8194619  78.9296539  71.2525653
  71.8368774  78.5094883  71.4704059  73.7053167  77.7573606  70.8874354
  74.6749362  78.2161253  70.6948141  73.8598737  76.7184135  72.0343085
  74.5074363  75.9060391  71.7049039  74.3001473  77.2024520  72.9058513
  72.8806354  76.3179963  72.2980708  73.2230850  77.0013163  69.5933274
  73.8984922  76.1715517  69.3830875  72.2140476  76.6171441  69.7504495
  73.2194513  77.6899173  68.7483975  73.3099803  79.6355327  72.4482876
  72.8102121  79.3708000  73.5130656  74.2412715  80.6366142  72.3486150
  74.6993108  80.8790107  71.4688202  74.6732957  81.4454151  73.4550372
  75.1381305  80.7996295  74.1998000  75.4409342  82.1348094  73.1063529
  73.5603460  82.2489884  74.1275504  73.2433805  82.0722212  75.3254269
  72.7260805  82.9435335  73.3688791  72.7792598  82.9332042  72.3501022
  71.6443066  83.7980465  73.8731863  71.9859692  84.4549003  74.6718475
  71.1422373  84.6880567  72.7490070  71.9514984  85.3608554  72.4623077
  70.9310724  84.0577598  71.8849924  69.9473889  85.5016549  73.0235401
  70.0087884  86.6419969  73.8356093  70.9022114  86.8546716  74.4052608
  68.8600268  87.5420781  73.9106262  68.9219088  88.4394907  74.5086975
  67.6989427  87.2576451  73.2243802  66.8660365  87.9454032  73.2418449
  67.6177584  86.0273630  72.4855527  66.6729878  85.7093808  72.0688023
  68.7618934  85.2414649  72.3057606  68.7374347  84.4207344  71.6041309
  70.5341854  82.8671610  74.4332982  70.0181227  83.1875931  75.4762227
  70.2671613  81.6748774  73.8255953  70.7231517  81.3424172  72.9757942
  69.2712381  80.7725320  74.3809869  68.3414668  81.3151668  74.5504298
  69.1326578  79.6432526  73.3669828  70.1398259  79.2636554  73.1938658
  68.2884750  78.4572324  73.8724495  68.2342546  77.6920695  73.0962847
  68.7507050  78.0365940  74.7657785  67.2829924  78.8018545  74.1125732
  68.5853137  80.1248649  72.2086957  69.2927253  80.4973435  71.6429489
  69.6627003  80.1943431  75.7588185  68.7762578  80.0448041  76.6588167
  70.9391812  79.9750882  76.0249122  71.6720030  79.9900577  75.3149896
  71.4188898  79.6950582  77.3472479  70.7139323  78.9821642  77.7756622
  72.7566142  78.9628319  77.3649717  73.4807608  79.5293190  76.7793352
  73.1311529  78.9293802  78.3875668  72.6677995  77.4874555  76.7951222
  71.8810931  76.9487599  77.3222787  72.3771532  77.5278392  75.7448142
  73.9851249  76.7042299  76.9223674  74.8181627  77.3076216  76.5611742
  74.1869173  76.4754377  77.9684095  73.8769860  75.4248912  76.1176014
  72.9357527  74.9285311  76.3533713  73.8533052  75.6682794  75.0549385
  74.9802744  74.5147382  76.3782878  74.8623345  73.6545477  75.8057711
  75.8782032  74.9769077  76.1299991  74.9889449  74.2602289  77.3868119
  71.3642790  80.9200783  78.2708753  70.9075987  80.8251851  79.4271298
  71.9162173  82.0486629  77.8944368  72.1873927  82.2220851  76.9267191
  72.2110827  83.1748820  78.7699108  72.6667506  82.7993855  79.6852660
  73.1563835  84.1259939  78.0644885  73.3783223  84.9685993  78.7186936
  74.0808857  83.6035375  77.8196595  72.6904248  84.4887201  77.1489946
  70.8844327  83.9491343  79.1223170  70.6478623  84.3499067  80.2360827
  69.9453147  84.0499566  78.1547892  70.0791196  83.7158591  77.2001892
  68.6252889  84.6612745  78.4030295  68.6922984  85.5108441  79.0818397
  68.1081710  85.2602256  77.1258139  68.8298859  85.9800488  76.7411281
  68.0035561  84.4793548  76.3726848  66.7054555  85.9784117  77.3467301
  66.2230777  85.4923070  78.1954132  66.9159802  87.4439185  77.5384933
  65.9537583  87.9337336  77.6896592  67.5478522  87.6105878  78.4113948
  67.4004796  87.8611066  76.6555757  65.8765842  85.9118794  76.0522342
  64.9170449  86.4052777  76.2079787  66.4164979  86.4144052  75.2482833
  65.7092083  84.8694731  75.7801397  67.7021397  83.7153126  79.1969323
  66.9552826  84.1096538  80.0973036  67.8545593  82.4107611  79.0020306
  68.4296636  82.0328688  78.2488205  67.2197127  81.3536090  79.8396183
  66.1377641  81.4893271  79.8178049  67.4270574  80.3794478  79.3967842
  67.6821198  81.3460142  81.2771009  66.7738430  81.2978361  82.0926584
  68.9439673  81.4842086  81.6286858  69.6970618  81.5671160  80.9461032
  69.4092437  81.5360637  82.9961221  68.7792867  80.8189006  83.5232770
  70.8343628  81.0120255  83.1653247  71.4945484  81.6754105  82.6070708
  71.0960880  81.1136208  84.2193111  71.1703446  79.5568844  82.7402629
  71.1649218  79.5790388  81.6511184  72.5540659  79.1576263  83.3386160
  72.7963901  78.1358864  83.0444382  73.3213547  79.8346443  82.9657509
  72.5120496  79.2209382  84.4260167  70.1872282  78.5249623  83.1150227
  70.5302848  77.5506138  82.7644885  70.0792463  78.5023141  84.1993598
  69.2254721  78.7556996  82.6586070  69.1132403  82.8086565  83.7295406
  68.8869316  82.7881047  84.9357275  68.9072620  83.8571016  82.9709697
  68.9782943  83.8151332  81.9544811  68.5461124  85.2278397  83.4742090
  68.9946709  85.3959017  84.4527668  69.1501078  86.2893361  82.5069319
  70.2302547  86.1571576  82.4518999  68.7589529  86.1296455  81.5021684
  68.8217464  87.7694477  82.9730717  67.7530955  87.8771330  83.1613138
  69.3340334  87.9929622  83.9086792  69.2667131  88.7448195  81.8787301
  70.4479159  88.6026510  81.4390243  68.5299445  89.7284086  81.4912904
  67.0365650  85.3810938  83.7796168  66.6311905  86.2514681  84.5487736
  66.2631997  84.4806630  83.2412652  66.6317864  83.7120617  82.6804685
  64.8129234  84.4483651  83.3636227  64.5287264  85.2688742  84.0230550
  64.2083089  84.6389904  81.9915843  64.5298697  83.8078447  81.3633580
  63.1253798  84.5641890  82.0885754  64.5294121  85.9411997  81.2565491
  65.6064026  86.1092335  81.2713500  63.8897578  85.7641983  79.8360869
  64.0746386  86.6588654  79.2398999  64.3334480  84.9009990  79.3413557
  62.8153958  85.6118919  79.9373882  63.8462014  87.1822386  81.8936045
  64.1136308  88.0756640  81.3288687  62.7645910  87.0513928  81.8762134
  64.1822295  87.2928046  82.9245561  64.2583336  83.2308614  84.0630215
  63.0255578  83.1202025  84.1668843  65.0287694  82.3265474  84.6174581
  66.0418017  82.4396444  84.6448007  64.6097954  81.1013662  85.2407885
  63.8786455  80.6130016  84.5969983  65.8470916  80.1319527  85.3409162
  65.5400201  79.1978772  85.8123939  66.2281820  79.9252281  84.3405013
  66.6304600  80.5998950  85.9373338  63.7316039  81.2498130  86.4775913
  62.6743465  80.6902011  86.5167738  64.0454977  82.1760997  87.4206297
  64.9263188  82.6877237  87.3777908  63.2385228  82.5848308  88.5869536
  62.9044573  81.6863283  89.1053768  64.0345925  83.2663972  89.7545992
  65.0379738  82.8402934  89.7895778  64.1467724  84.3268903  89.5296632
  63.3863133  83.1205066  91.1412080  64.1307645  83.3337048  91.9080247
  62.5973753  83.8653050  91.2459607  62.8012759  81.7395228  91.3866462
  61.9437415  81.5859158  90.7331435  63.5394147  80.9799290  91.1284186
  62.3940331  81.5699994  92.7684671  61.5473650  82.0724038  93.0355849
  62.9494435  80.8704410  93.7193380  64.1182049  80.3837465  93.5731422
  64.6299132  80.5384438  92.7052007  64.5405150  79.8386419  94.3243074
  62.3902402  80.6348142  94.8701993  61.4611048  81.0060485  95.0705373
  62.8799543  80.0792405  95.5712835  61.9867926  83.3174288  88.0957260
  61.0144676  83.1643955  88.7609200  62.0281540  84.0038697  86.9376129
  62.8655035  84.0806175  86.3603116  60.8318330  84.7282560  86.3790697
  60.2210169  85.1912291  87.1538881  61.3946796  85.8451512  85.4478030
  61.9440864  85.2847827  84.6925809  60.3705554  86.7293597  84.7089430
  60.8970463  87.4636233  84.0979829  59.7454021  86.1074407  84.0704399
  59.7441289  87.2466181  85.4362281  62.1436504  86.7319257  86.2127211
  62.5039725  87.4381679  85.6367429  59.8965374  83.7630165  85.6967063
  58.6887170  84.0003272  85.5160335  60.3231863  82.5564634  85.3684045
  61.2864794  82.2592961  85.5258057  59.4912655  81.4995816  84.7472076
  59.9329630  80.5376939  85.0077099  58.5088188  81.5362117  85.2185786
  59.2799057  81.5097123  83.2674541  58.8061366  80.5343017  82.7177396
  59.7680343  82.5804233  82.5646217  60.0807869  83.4567178  82.9826596
  59.8720023  82.5121729  81.0413969  58.9958139  82.0448203  80.5939058
  60.0325790  83.9926954  80.5718737  60.9386654  84.3259977  81.0783616
  60.0705916  84.0047597  79.0349217  60.1827402  85.0300941  78.6824519
  60.9139874  83.4079078  78.6870390  59.1438314  83.5860872  78.6433925
  58.9082695  84.9974081  80.9654300  58.1910506  85.0715716  80.1486572
  58.3691339  84.6123875  81.8300680  59.4345292  86.3530521  81.2783359
  58.6081105  87.0111773  81.5456061  60.1315690  86.2889179  82.1137156
  59.9504900  86.7527554  80.4063939  61.0664033  81.6613417  80.6160809
  62.2274011  81.8366338  81.0547239  60.7758726  80.6597422  79.6971079
  59.8582829  80.5700179  79.2613973  61.7271216  79.6304422  79.2453148
  62.5761102  79.6557649  79.9288688  61.1615924  78.1530267  79.3949180
  62.0860729  77.5753174  79.4154588  60.3359366  77.8371978  80.6482470
  60.0146400  76.7969074  80.6208358  60.9443254  78.0063269  81.5373501
  59.4605185  78.4861604  80.6794831  60.2302690  77.8424406  78.3090709
  59.8949702  76.9280719  78.4188956  62.3085475  79.9548404  77.8614818
  61.5330809  80.4024890  76.9143170  63.6241798  79.8152394  77.7304200
  64.2571756  79.4924996  78.4614996  64.2732450  80.1542135  76.4027872
  63.5500715  80.4389506  75.6378730  65.1753688  81.3826784  76.5871446
  66.0545822  81.0708467  77.1518904  65.5412947  81.9408192  75.2372842
  66.1821748  82.8141008  75.3654047  66.0723122  81.1826734  74.6615921
  64.6346761  82.2316958  74.7058677  64.4009339  82.5254723  77.3423020
  65.0556324  83.3876764  77.4650987  63.5241780  82.8142592  76.7631377
  64.0873426  82.1660572  78.3220838  64.9638525  78.9162857  75.8821432
  65.8941523  78.4341294  76.5360558  64.4864389  78.3234245  74.8008381
  63.7221776  78.7357934  74.2660975  64.9184090  77.1143469  74.2453462
  65.8592104  76.7795591  74.6829899  63.8792375  75.9611278  74.5973935
  62.8756570  76.2554218  74.2906850  64.1270968  75.0536891  74.0465007
  63.9100126  75.6870240  76.1086645  64.9758542  75.4464315  76.6568304
  62.7522511  75.7673891  76.7214709  62.6970924  75.6250841  77.7298150
  61.9065790  75.9733837  76.1884504  65.2388735  77.3220332  72.7025715
  64.8293216  78.2924067  72.0660563  65.9118217  76.3291195  72.1086387
  66.3132577  75.5347562  72.6069237  66.1324616  76.3096241  70.6267615
  65.4062717  76.9316092  70.1017987  67.4976059  76.9193716  70.2945720
  67.6515181  76.9018137  69.2158817  67.5314862  77.9498178  70.6496536
  68.2824143  76.3413861  70.7826443  65.9302914  74.9161701  70.1315060
  66.1163973  73.9258872  70.8594788  65.6713921  74.8230826  68.8344216
  65.5877797  75.6479547  68.2404949  65.4729898  73.5574000  68.0836465
  65.7803090  72.6730715  68.6426134  64.0000156  73.3451971  67.8097163
  63.7096202  74.2076441  67.2094725  63.7314960  72.0306162  67.0085576
  62.6614377  71.9204075  66.8367688  64.2503207  72.0744454  66.0511085
  64.0967503  71.1761434  67.5785765  63.1289116  73.3311879  69.0873828
  62.0857264  73.1744301  68.8139720  63.4582551  72.5241403  69.7433219
  63.2290619  74.2845360  69.6052808  66.3448963  73.6664336  66.8222192
  66.2481658  74.6596558  66.0778027  67.1379680  72.6419495  66.5742122
  66.9194202  71.7279683  66.9693631  68.3482568  72.5726672  65.7878573
  68.4815914  73.5248799  65.2751179  69.5132374  72.3539748  66.6323050
  69.5400556  71.3068832  66.9326130  70.4132137  72.5398615  66.0462522
  69.5523570  73.4091218  68.1380336  70.6214425  73.1434000  68.8269262
  68.2268219  71.4666778  64.7676401  68.6270084  70.2841572  65.0261621
  67.4769663  71.7531586  63.6734447  66.8870771  73.0582071  63.3967628
  67.6504940  73.8337605  63.4529116  66.1337172  73.2964580  64.1474728
  66.2733273  73.0430527  62.0454422  66.8670273  73.6086646  61.3270318
  65.2767608  73.4842917  62.0507561  66.2282619  71.4884424  61.6818861
  66.3873902  71.3201880  60.6158600  65.2657336  71.0432736  61.9350621
  67.3337128  70.9136279  62.5002905  67.0944574  69.8829494  62.7610579
  68.6885760  70.9049838  61.7128187  69.5418067  71.8009635  61.8112399
  68.8013711  69.9564980  60.7806808  68.1666890  69.1611771  60.7076032
  69.8925605  69.9717112  59.7319639  70.3070807  70.9784205  59.6908502
  70.6923284  69.3109776  60.0670166  69.5009341  69.5612231  58.3135274
  70.3007447  69.8034936  57.3941178  68.3522046  68.9163868  58.1196205
  67.5962712  68.9176573  58.8039479  68.0453027  68.1419284  56.9182561
  68.4816515  68.5507702  56.0071809  68.6410339  66.6769671  57.1517661
  68.4330008  66.3957404  58.1836730  68.0837682  65.9884161  56.5153689
  70.1278217  66.4411734  56.8987341  70.4434968  65.5648830  55.8386254
  69.6490440  65.1707052  55.2211145  71.7616196  65.1994347  55.5742452
  72.0116201  64.5634581  54.7373633  72.7445736  65.6845986  56.4314117
  73.7887013  65.5632028  56.1815609  72.3754834  66.3378118  57.6316537
  73.1297776  66.5139495  58.3839229  71.0841284  66.7569835  57.8706315
  70.8234397  67.3035351  58.7649758  66.5464148  68.1441390  56.7564164
  65.9193334  67.1403372  56.3744376  65.8120916  69.2172471  57.0151628
  66.1704351  70.0393762  57.5019508  64.3786532  69.3283380  56.6157616
  63.9314923  68.3995424  56.9662183  63.6161204  70.4835196  57.2723498
  64.0410200  71.4133159  56.8952767  62.1753365  70.4361531  56.9243810
  61.6579284  71.2670709  57.4036988  62.0597814  70.5115824  55.8425629
  61.7484846  69.4952681  57.2704343  63.7687739  70.4369439  58.7848803
  63.2186004  71.2658731  59.2323158  63.3735564  69.4940340  59.1620328
  64.8224296  70.5181993  59.0470332  64.2410773  69.4889708  55.0549336
  64.9757710  70.2571939  54.4493881  63.4024864  68.7625614  54.3790787
  62.9100770  67.9847579  54.8191567  63.0381040  68.9044341  52.9955186
  63.9314934  68.9499790  52.3733297  62.1883148  67.6669291  52.6733484
  62.7126125  66.7829567  53.0345851  61.2537101  67.7336770  53.2315874
  61.8564692  67.4667915  51.1797593  61.0062605  66.7896342  51.0919973
  61.5496536  68.4203131  50.7519910  63.0292379  66.9048637  50.3597497
  62.8447506  65.8494715  49.7051065  63.9660349  67.6734231  50.0633840
  62.3733770  70.2441635  52.6197885  61.1713733  70.4261709  52.7806033
  63.2004740  71.2058599  52.2837235  64.2094925  71.0603991  52.3050023
  62.8485315  72.6091297  51.8342268  61.7748551  72.5815180  51.6440359
  63.2489014  73.6371980  53.0029451  62.8110964  74.6054796  52.7589644
  62.6830139  73.2092613  54.3241655  62.9724085  73.9253868  55.0937420
  61.5954855  73.1682830  54.2582584  63.0690215  72.2229638  54.5833266
  64.6280470  73.8007914  53.0702396  64.8380145  74.5977791  53.6000794
  63.4193121  73.0768438  50.5178860  64.0811708  72.2994195  49.8609663
  63.1042636  74.2702390  50.0142370  61.7704992  74.9840439  50.2091043
  61.7438575  75.4790543  51.1802896  60.9506070  74.2656071  50.1946357
  61.6047395  75.9879925  49.1071043  61.1477537  76.9166445  49.4502928
  60.9889270  75.6136731  48.2881429  63.0819359  76.1665421  48.7057867
  63.5684642  76.8942483  49.3560434  63.1566293  76.5498998  47.6878006
  63.7738236  74.8023369  48.8152477  63.6860290  74.1844415  47.9227555
  65.3021370  74.9072236  49.0024900  66.0808041  74.7642460  48.0780891
  65.8366722  75.1827137  50.1925549  65.2747207  75.4354099  51.0065513
  67.3146859  75.1533484  50.4739266  67.8852765  75.7386256  49.7532291
  67.5687158  75.7832486  51.8349044  67.1725002  76.7971891  51.8715348
  67.0697546  75.2170602  52.6212208  69.1195481  75.7856335  52.0526964
  69.5238664  74.9499831  51.4812847  69.5055191  76.6986878  51.5992737
  69.8182629  75.6825910  53.7070739  69.6018404  74.0095198  54.1088385
  69.9953168  73.8215161  55.1082808  68.5408943  73.7632026  54.0838742
  70.1357738  73.3903870  53.3872667  67.8069292  73.6765751  50.3529542
  68.8293075  73.4448528  49.7983576  66.9814165  72.6869593  50.7123430
  66.0643324  72.8255107  51.1390400  67.3560659  71.3013869  50.5083037
  68.2809176  71.1482439  51.0647404  66.3312864  70.3187567  51.0724507
  66.6671276  69.2978995  50.8889969  66.2249561  70.4784494  52.1456935
  65.3689971  70.4766487  50.5853384  67.6154842  71.0147364  49.0090084
  68.5444491  70.3421455  48.5719824  66.6763895  71.4643299  48.2422405
  65.8725482  71.9747521  48.6094711  66.6366460  71.3086755  46.7628511
  66.7957198  70.2540861  46.5350756  65.2718988  71.6746343  46.1787857
  65.2915947  71.5442866  45.0968626  64.5073846  71.0278057  46.6087375
  65.0426210  72.7132743  46.4147468  67.7647806  72.1275839  46.1133934
  68.4261214  71.6308955  45.2276853  68.1492142  73.2967199  46.7020910
  67.5760883  73.7145811  47.4353119  69.3350904  74.1135344  46.4384669
  69.5150024  74.1518771  45.3639152  69.0225990  75.5625506  46.9823256
  68.9406318  75.5470230  48.0692176  69.8372853  76.2419909  46.7342067
  67.8045247  76.0213827  46.4025738  67.0463504  75.6747748  46.9179733
  70.6776319  73.5126110  46.9077605  71.6948849  73.8225603  46.2699135
  70.8057760  72.6862687  47.9161758  70.0327311  72.4868408  48.5504992
  72.0509186  71.9418512  48.2757109  72.9598613  72.5410992  48.2373680
  71.9986869  71.5401547  49.7192475  71.0048477  71.1137302  49.8487695
  73.0506061  70.4486170  50.0949765  72.9582207  70.2038991  51.1532984
  72.8756801  69.5534760  49.4991137  74.0537088  70.8261203  49.8963176
  72.1647748  72.7486358  50.6719700  72.1195532  72.4047063  51.7058252
  73.1274651  73.2255597  50.4895089  71.3635828  73.4650463  50.4929271
  72.2738910  70.8336583  47.1971778  73.3772955  70.7734056  46.6747361
  71.2447581  70.0816873  46.8547690  70.3321403  70.1256614  47.3089650
  71.3361866  69.0604663  45.7260552  72.1368669  68.3539721  45.9456864
  69.9808427  68.3006408  45.6307128  69.1678617  69.0206482  45.5409396
  69.9703056  67.6935938  44.7268368  69.7319877  67.4021299  46.8498729
  70.6164485  66.7858797  47.0146601  69.6154846  68.0342098  47.7297461
  68.5132572  66.4847018  46.7456295  68.6818608  65.7967664  45.9171636
  68.4662733  65.8851401  47.6542764  67.1930042  67.1190443  46.5492230
  66.9679533  67.4449133  45.6087894  66.2619646  67.3021057  47.5035725
  66.4656480  67.2615834  48.7606616  67.4017946  67.0753185  49.1206183
  65.6919732  67.4130331  49.4070889  64.9857933  67.3370723  47.2391201
  64.6614449  67.2218033  46.2792632  64.3138865  67.4780153  47.9929246
  71.6808862  69.6969164  44.4511821  72.4529872  69.1885255  43.6276770
  71.0832542  70.8067607  44.1492156  70.4398520  71.2806847  44.7834203
  71.2629792  71.5080312  42.8595553  71.0671351  70.8911348  41.9826295
  70.2879331  72.6897200  42.9426381  69.3054347  72.3309348  42.6362721
  70.2074318  72.9805499  43.9909431  70.5949551  73.9576817  42.1301766
  71.0015969  74.7334856  42.7795507  71.3504900  73.7470378  41.3727492
  69.3105917  74.4410133  41.4733370  68.7917532  75.5044720  41.8381223
  68.8463173  73.6825493  40.5475667  72.7514519  71.9902500  42.7538775
  73.4834360  71.6189703  41.8142511  73.3116239  72.7518056  43.7564534
  72.6652665  73.1039297  44.4470856  74.7098900  73.1045260  43.8816304
  74.9853687  73.7980501  43.0859754  74.9746565  73.7596075  45.1989204
  74.4426826  74.7075410  45.2859370  74.6203028  73.0713082  45.9654988
  76.4747070  74.0578099  45.5242215  77.3960632  73.1967445  46.1983812
  78.5196507  73.9472314  46.2880824  79.3774078  73.5062604  46.7947967
  78.3608287  75.1428597  45.7108107  79.0677943  75.8596657  45.6310992
  77.0596354  75.2490055  45.2338673  76.7306609  76.1678189  44.7503646
  75.6149093  71.8085052  43.7386022  76.5249537  71.6879530  42.8837003
  75.3584525  70.7901915  44.5623796  74.6231476  70.7953533  45.2684859
  76.1598651  69.5290542  44.5038606  77.1982933  69.7760885  44.7275368
  75.4922697  68.5399110  45.5037576  75.4471218  69.0148178  46.4833908
  74.4641313  68.3675238  45.1852767  76.1814879  67.1999315  45.6499880
  76.0542453  66.1031844  44.7504308  75.4576933  66.2433801  43.8615175
  76.6553669  64.8501554  44.9485901  76.4668634  64.0298678  44.2721815
  77.5346328  64.6904369  46.0822353  78.0862476  63.4390990  46.3010879
  78.6599401  63.4699482  47.0959635  77.5108956  65.6566167  46.9968337
  77.9429476  65.4441591  47.9624542  76.9422542  66.9794863  46.7833020
  77.1124671  67.7733147  47.4965937  76.1116529  68.8167295  43.0675813
  77.1254954  68.2945387  42.6297673  74.9696728  68.8460216  42.2807837
  74.0728975  69.1743358  42.6403344  74.8978155  68.4336314  40.8955455
  75.4430464  67.4901627  40.9350805  73.4777987  68.2476824  40.3747890
  73.0122454  69.2135343  40.1782333  73.4824697  67.6980124  39.4332620
  72.7293156  67.5157843  41.3913337  72.5369599  68.1093271  42.1466225
  75.5529779  69.4148693  39.8877159  75.7322470  69.0506031  38.7053510
  75.9552768  70.5946886  40.3230489  75.6674899  70.9598814  41.2308341
  76.8023248  71.4834525  39.6270133  76.5231006  71.4193544  38.5746830
  76.6011241  72.9367108  39.9730530  76.5469398  73.0208146  41.0583002
  77.4873956  73.4850015  39.6539318  75.3328306  73.6605337  39.3629866
  75.1076311  74.8767864  39.7133116  74.6875981  72.9760876  38.5235328
  78.2827358  71.0423760  39.7930282  79.0141137  70.8595177  38.7888573
  78.7420208  70.8749478  41.0376804  78.1240649  71.0327998  41.8337862
  80.0561209  70.4795963  41.4815711  80.7583758  71.2048698  41.0727896
  80.3386844  70.6347230  42.9820372  79.5743858  70.0955475  43.5418689
  81.7253291  69.9669097  43.3601188  81.9089685  70.0876685  44.4273854
  81.6965330  68.9050950  43.1150607  82.5266068  70.4471750  42.7985155
  80.2172953  72.1159262  43.4348251  79.1881218  72.4441034  43.2915361
  80.4243620  72.1749551  44.5036960  81.1807067  73.1084401  42.6711029
  81.0331180  74.1208371  43.0474748  82.2159377  72.8085901  42.8354128
  80.9601699  73.0814650  41.6042586  80.3927065  69.0743685  40.9006847
  81.2703505  68.9014827  40.1015718  79.4970265  68.0953293  41.1015847
  78.6373341  68.2598908  41.6236896  79.6019178  66.7243425  40.6364194
  80.6218536  66.6215726  40.2647334  79.3869174  65.7583502  41.8077451
  78.3799101  65.9298581  42.1877336  79.4064173  64.7472263  41.4016809
  80.3265865  65.7850862  42.9942127  80.1330566  66.4785597  44.0806185
  79.3778805  67.2379383  44.2240694  81.0501609  66.0769680  45.0009222
  80.9804233  66.3466138  45.9826211  82.0660107  65.2972494  44.5417903
  83.2664525  64.8025626  45.1238955  83.4979239  65.0149836  46.1567069
  84.1295381  64.0515430  44.3589918  85.0861351  63.7269366  44.7420659
  83.6999160  63.7167049  43.0265750  84.3676249  63.1501816  42.3951218
  82.4389565  64.0989105  42.5107312  82.1050973  63.7026108  41.5632157
  81.5969192  65.0118945  43.2400750  78.7805142  66.3488660  39.3668173
  77.7195637  66.9145602  39.1720222  79.2920445  65.5483818  38.4539062
  80.2279840  65.1614132  38.5772704  78.6999753  65.0926105  37.2084381
  78.0848015  65.8525233  36.7280220  79.8395988  64.8023613  36.2059373
  80.5815713  64.1761176  36.7018351  79.4306821  64.2185405  35.3816622
  80.5448120  66.0139700  35.6308238  79.8211799  66.5737759  35.0390164
  80.8406840  66.6546825  36.4608644  81.7872939  65.7697785  34.7532583
  82.8139776  66.4857384  35.0385777  81.6972131  64.8571603  33.8983726
  77.7244147  63.9720085  37.4802184  77.9025875  62.7686556  37.3692490
  76.5465524  64.3843180  38.0629931  76.3800125  65.3827116  38.1860198
  75.3354192  63.5733561  38.6089660  75.3350315  62.6424368  38.0401821
  75.5283469  63.2132938  40.1925325  74.7598661  62.4533450  40.3370249
  76.8471693  62.5571342  40.6075642  76.8410620  62.3744278  41.6819059
  76.9659892  61.6113867  40.0792607  77.6775508  63.2192449  40.3579147
  75.2940535  64.4727619  41.1173788  75.4324159  64.1883819  42.1606558
  76.0075427  65.2542513  40.8563320  74.2796656  64.8453933  40.9751922
  74.0070963  64.1688075  38.3310957  73.9239562  65.3911370  38.2164689
  72.9792942  63.3368663  38.3890168  73.1234656  62.3284238  38.3561935
  71.5512515  63.6730509  38.5011102  71.3223240  64.4263201  37.7471787
  70.7825096  62.3546338  38.3463484  71.0143809  61.8923832  37.3871898
  71.0805777  61.6490186  39.1214146  69.3994860  62.6270407  38.4380781
  68.8920673  61.8291186  38.1817431  71.1626853  64.2479743  39.8830152
  71.5876415  63.7939356  40.9068780  70.2649551  65.2879859  39.9561066
  69.9510752  65.8122099  39.1387531  69.6671766  65.7478705  41.2158018
  70.5207011  66.0601594  41.8177972  68.7218586  66.9898968  41.0577774
  68.2942184  67.1629366  42.0452135  69.5020572  68.1860554  40.6170272
  68.8311180  69.0390506  40.5127159  70.2670734  68.4155288  41.3588399
  69.9765467  67.9780039  39.6583717  67.5885460  66.7679151  40.1530672
  67.0436195  67.5815492  40.1055406  68.9082805  64.6242330  41.9424416
  68.7989067  64.7376693  43.1384080  68.2993090  63.6356680  41.2365310
  68.1559259  63.7045293  40.2285739  67.7803989  62.3798548  41.7921231
  67.1299269  62.6145389  42.6347319  66.9958295  61.6539082  40.6705985
  66.4736536  62.4015474  40.0727910  67.7097869  61.1590309  40.0112358
  65.9858019  60.6238715  41.1524716  65.6550237  60.0647064  40.2779722
  66.5208833  59.9248566  41.7953028  64.7625286  61.0488645  41.8890837
  64.3758671  60.4349054  42.9304780  64.3281743  62.2198319  41.6893246
  68.8774575  61.4721332  42.3775760  68.6280128  60.6905238  43.2882840
  70.1314389  61.5341880  41.8229873  70.3312410  62.0661690  40.9748833
  71.3533151  60.8313224  42.3901208  71.0323467  59.8688484  42.7871311
  72.4313337  60.4273864  41.3211434  71.9807678  59.7247276  40.6208235
  72.7057211  61.3143326  40.7501942  73.6842837  59.8105971  41.8811159
  74.3624975  59.5948042  41.0548632  74.1790439  60.5482176  42.5146411
  73.4846990  58.5106727  42.7047855  72.3882632  57.9034338  42.5593638
  74.4147286  58.1083206  43.4787698  71.9383380  61.7115164  43.5456293
  72.1963132  61.1954036  44.5988384  72.0405350  63.0474151  43.4700689
  71.9180233  63.5572776  42.5955147  72.3299193  63.9066412  44.5904605
  73.3187406  63.6168265  44.9453364  72.2919844  65.3767610  44.1187099
  72.5104288  66.0339260  44.9609273  73.0377525  65.5283517  43.3373096
  71.3021659  65.6079641  43.7259831  71.3620473  63.7328312  45.8142228
  71.7178219  64.0433613  46.9474997  70.1497683  63.2946976  45.5938492
  69.8002555  63.0697976  44.6626770  69.1716430  63.0800235  46.6472413
  69.1551251  63.9928107  47.2414305  67.7629105  62.6687113  46.0099126
  67.4570772  63.4202493  45.2814274  67.8650619  61.7271900  45.4712506
  66.6916096  62.5312713  47.0816956  66.2093499  61.3348689  47.6527508
  66.6559720  60.3929000  47.3723576  65.1545665  61.3536890  48.5842698
  64.8468256  60.4252510  49.0405893  64.4954890  62.5271489  48.9377081
  63.6952786  62.5338295  49.6620889  64.9267900  63.7071638  48.2994766
  64.4453205  64.6447999  48.5361905  65.9334551  63.6865027  47.3945327
  66.1715610  64.6057506  46.8802779  69.5251996  61.7666939  47.4558803
  69.3688083  61.6979961  48.6788751  70.0777182  60.7700143  46.7640060
  70.2000411  60.8161055  45.7520758  70.5704521  59.5095646  47.3381149
  69.8801155  59.0553583  48.0477993  70.7827192  58.4777959  46.0953144
  70.1211404  58.7498531  45.2732223  71.8038316  58.5539015  45.7207661
  70.4926617  57.0206221  46.5453301  70.2352449  56.7961668  47.7445458
  70.5345534  56.0854821  45.7085002  71.8885788  59.8178518  48.1056604
  72.0618962  59.3603707  49.2053922  72.7858312  60.5977294  47.5095412
  72.6120259  60.9700870  46.5760855  74.0850806  61.0392196  48.0264344
  74.7282449  60.1688557  48.1641056  74.7538372  62.0014617  47.0235402
  74.1103821  62.8675248  46.8636335  75.6895293  62.3728708  47.4413638
  75.0373499  61.2949339  45.6467421  74.2021946  60.6595880  45.3510157
  75.1800613  62.0255281  44.8502858  76.2983644  60.4760555  45.8733199
  77.1435937  61.1324430  46.0798456  76.1776827  59.8282496  46.7423420
  76.5618874  59.6637346  44.6602600  75.7525896  59.1112448  44.3775818
  77.5403967  59.4983543  43.9055979  78.6596493  60.0843137  44.1731161
  78.7396891  60.6791324  44.9971370  79.4633689  59.9532511  43.5588707
  77.4397024  58.8432554  42.7741527  76.5413812  58.4508601  42.4891071
  78.2591425  58.7250867  42.1783900  73.8871729  61.7652943  49.4207736
  74.5995947  61.4776169  50.4321301  72.9507631  62.6727891  49.4601431
  72.3602277  62.9618517  48.6794353  72.7077072  63.3694027  50.7884545
  73.6326588  63.4057152  51.3634274  72.2833018  64.8181947  50.5001994
  71.3263686  64.7010539  49.9923679  72.1165673  65.6664570  51.8068607
  71.8153188  66.6810226  51.5460254  71.3529628  65.2131721  52.4388472
  73.0635503  65.6956000  52.3446151  73.2729240  65.6047598  49.5511935
  73.4283463  65.0030304  48.6562160  72.7745356  66.5227953  49.2359178
  74.6414728  65.9822584  50.1044276  75.2083612  66.5178782  49.3422038
  74.5168906  66.6224778  50.9785147  75.1804987  65.0787014  50.3902420
  71.7922262  62.5801064  51.7439898  72.0863947  62.5304208  52.9135206
  70.7411523  61.8370891  51.2966981  70.4308974  61.8117590  50.3254673
  69.9508971  60.9845493  52.2231169  69.6705367  61.6782799  53.0159901
  68.7006222  60.3665395  51.5492195  68.3859857  59.6088534  52.2679856
  67.6080835  61.4509483  51.2891374  66.7411714  60.9897935  50.8156360
  67.3081047  61.8987492  52.2368257  68.0109391  62.2246999  50.6351888
  68.9332438  59.7060800  50.2690537  68.7483274  60.3326296  49.5391465
  70.7539041  59.7888346  52.8141965  70.7699814  59.6571189  54.0293600
  71.6774289  59.1308734  52.0035191  71.6681538  59.1687563  50.9849137
  72.7725975  58.3022350  52.5784227  72.3441760  57.4285314  53.0702572
  73.6766349  57.9111119  51.4358015  74.4964949  57.3006078  51.8125952
  73.1072819  57.3401031  50.7009580  74.0780014  58.8088876  50.9656593
  73.5651690  59.0386115  53.6528072  74.0553026  58.3327052  54.4942264
  73.7751271  60.4060579  53.7298846  73.4349958  61.0814571  53.0465717
  74.5438500  60.9947303  54.8665648  75.3273803  60.2447263  54.9789403
  74.9800599  62.4804589  54.5341846  74.1446443  62.9978974  54.0604641
  75.1924071  63.0060152  55.4659341  76.2267831  62.5714708  53.6040964
  76.9649781  61.8241812  53.8957576  75.9421566  62.3529870  52.5744122
  76.8422491  63.9959196  53.6960110  76.0374158  64.7282211  53.6361789
  77.3054744  64.1136139  54.6765636  77.8710177  64.3190634  52.6328943
  78.1718185  63.5420498  52.0432650  78.4491533  65.5505755  52.3717538
  79.0879538  65.7112627  51.2920916  79.1711336  64.9403295  50.6292974
  79.5194327  66.6112946  51.0836269  78.2628761  66.5783249  53.1595495
  77.6789926  66.4845387  53.9906591  78.7008479  67.4740859  52.9418869
  73.8273244  61.2052551  56.1723563  74.4424217  61.1958999  57.1786444
  72.5016596  61.0346460  56.2004325  71.9349061  60.7161291  55.4141098
  71.7525353  61.3216960  57.4573546  72.3651902  61.8568246  58.1820217
  70.5604528  62.2447681  57.1590825  71.0801510  63.2009720  57.2159931
  69.9313872  62.1483905  55.7634533  69.1033806  62.8527801  55.6885904
  70.6805650  62.3879325  55.0090706  69.5620302  61.1355325  55.6009879
  69.3872867  62.2064144  58.2302573  68.5968562  62.8915311  57.9278738
  68.9866082  61.1948002  58.2944004  69.7748117  62.5062485  59.2039143
  71.3607191  60.0161080  58.0615226  70.7674707  59.1910944  57.3311029
  71.6286131  59.8089329  59.3648918  72.3585507  60.6344311  60.3487870
  71.7261336  61.4546896  60.6887013  73.2366483  61.0808154  59.8818238
  72.7780580  59.7719013  61.5356509  72.6982672  60.3056917  62.4831656
  73.8083685  59.4251639  61.4505887  71.7654979  58.6186491  61.4305200
  70.8782134  58.8209699  62.0300969  72.1928001  57.6861414  61.7987702
  71.4258121  58.5204235  59.9890987  72.1102354  57.7888204  59.5602542
  70.0425530  57.9013614  59.6608284  70.0232072  56.6853189  59.4033825
  68.8830045  58.5945486  59.7365624  68.8524883  59.5931187  59.9457432
  67.5766845  58.0158017  59.5336877  67.6901000  57.0274201  59.9788682
  66.4582266  58.8065129  60.2417708  65.5411066  58.2783912  59.9835380
  66.6209568  58.7771474  61.7869092  65.8127333  59.3465435  62.2477126
  66.5841635  57.7453743  62.1376149  67.5778688  59.2205722  62.0603740
  66.2506078  60.2341949  59.7204987  67.0944596  60.8445958  60.0382959
  66.2681249  60.2093649  58.6308774  64.9514002  60.9281771  60.1714069
  64.9068226  61.9301874  59.7446817  64.0923246  60.3504305  59.8295486
  64.9330557  60.9950446  61.2587547  67.1437949  57.8145014  58.0017089
  65.9787706  57.5334969  57.6164857  68.1310323  57.9803381  57.0628807
  69.0356044  58.3665635  57.3296546  68.0919999  57.6572553  55.5747605
  69.0635134  57.8896724  55.1373022  67.9338325  56.5860997  55.4495015
  66.9993741  58.4184469  54.7991121  66.6790288  58.0734879  53.6519281
  66.4690635  59.4921444  55.4255642  66.6733498  59.7173288  56.3990118
  65.5534645  60.4448924  54.7942198  65.8576576  60.5532027  53.7524058
  64.1090396  59.8359412  54.9584183  63.4155239  60.3246410  54.2737889
  64.1166480  58.7768520  54.7030025  63.6313735  60.0319074  56.4433891
  64.0024135  59.2141518  57.0607829  64.0512438  60.9542140  56.8476186
  62.1176410  60.0829994  56.5160430  61.7479767  61.0034760  56.0649066
  61.6835002  59.2556366  55.9561087  61.7179379  60.0095539  57.9372873
  61.7357883  59.0891804  58.3749711  61.3460740  61.0068578  58.6792065
  61.3180154  62.1966344  58.3402533  61.6051757  62.4662679  57.4003544
  61.0077726  62.9076464  59.0021364  61.0236502  60.8316558  59.9216449
  61.0608095  59.8984604  60.3307495  60.7336551  61.6269743  60.4899628
  65.6170849  61.8541503  55.2604374  66.2289479  62.0642801  56.3200628
  65.0050104  62.8001763  54.5738047  64.5770705  62.6370164  53.6616686
  64.8751464  64.1635852  55.0372544  65.8054603  64.4328010  55.5371123
  64.7600238  65.2177918  53.8854749  63.9030503  64.9487735  53.2684542
  64.5375146  66.1847471  54.3360624  65.9475332  65.3903382  52.9780333
  67.0397477  66.1303284  53.4273963  66.9860917  66.6568212  54.3694596
  68.2176550  66.1892610  52.6474723  69.0932481  66.6815075  53.0461276
  68.2686298  65.6163918  51.3582274  69.2974855  65.7788353  50.5350469
  69.1260811  65.2979515  49.6983240  67.0916607  64.8482997  50.9237284
  67.1039332  64.3981806  49.9424292  65.9455956  64.6714139  51.7296932
  65.1216635  64.0411627  51.4299563  63.7248781  64.2539793  56.0667673
  62.6837425  63.5161570  56.0114504  63.8648468  65.2657179  56.9852088
  64.6964387  65.8561647  56.9785425  62.9572140  65.6589119  58.0381149
  62.4672318  64.8017069  58.4998150  63.7589260  66.2914856  59.2316229
  64.1908602  67.2101745  58.8361884  62.9564293  66.6487329  60.4727423
  63.6191641  67.0758582  61.2252897  62.1874139  67.3755643  60.2129648
  62.4859404  65.7505606  60.8736174  64.7179207  65.1988269  59.7268835
  65.3062212  65.5810495  60.5616760  64.1447692  64.3308495  60.0548570
  65.3868600  64.9069317  58.9171358  61.7775394  66.4515704  57.4567944
  61.8857688  67.1799925  56.4339153  60.5677934  66.2300354  57.9565171
  60.3814431  65.4440021  58.5803723  59.3872466  67.0233590  57.7102188
  59.3587391  67.2439779  56.6435231  58.0855288  66.2591529  57.9902775
  58.1571839  65.7919204  58.9726524  57.2621975  66.9730267  58.0362955
  57.7402098  65.1629994  56.9365018  57.3261563  65.6548587  56.0555262
  58.6679055  64.6821456  56.6257940  56.7673320  64.0794027  57.3799924
  56.9685748  63.4726920  58.4316337  55.6780729  63.8635735  56.6776937
  55.5230024  64.3714437  55.8067390  54.9865709  63.1866878  57.0029948
  59.4661802  68.3299589  58.4314811  59.7871676  68.3398237  59.6120792
  58.9831727  69.4753203  57.9338778  58.2318447  69.5723464  56.6417663
  57.5125773  68.7628739  56.5194640  58.8933600  69.5456109  55.7760615
  57.5577211  70.9145814  56.8044518  56.5476362  70.7806868  57.1898085
  57.4666349  71.4056286  55.8353544  58.4091936  71.8255322  57.8031496
  57.8348414  72.6269940  58.2692113  59.2845097  72.2854986  57.3446591
  58.7401859  70.6611755  58.7543470  59.6343460  70.9572075  59.3017946
  57.7922740  70.4082799  59.9459681  57.9914652  70.9297712  61.0312246
  56.8314431  69.5004822  59.7697938  56.7090890  69.0343895  58.8706987
  55.8824593  69.0562822  60.7238703  55.4216318  69.9983086  61.0219327
  54.7996365  68.1133098  60.1915433  55.2450165  67.1687094  59.8779005
  54.0834082  67.8816055  60.9807670  54.1523818  68.7152070  59.1204023
  53.5407768  69.4052304  59.4528537  56.5097552  68.3436439  61.8857255
  55.9264956  68.3380546  63.0071589  57.6890113  67.6923206  61.6844367
  58.2041148  67.6405782  60.8046163  58.3076957  66.9676808  62.8742706
  57.5148176  66.5072823  63.4636724  59.2695043  65.8400392  62.4093847
  60.0347184  66.2549494  61.7521041  59.7854498  65.4179492  63.2721600
  58.4663358  64.6931027  61.6450359  57.9504701  64.0801289  62.3839566
  57.6989436  65.1599542  61.0271218  59.3152683  63.7779955  60.7582470
  58.9969660  62.5470565  60.6935112  60.1862482  64.2156994  59.9820671
  59.0779952  67.9890801  63.7063248  59.2304545  67.8368275  64.8910713
  59.6027210  69.0360471  63.0582909  59.6773462  69.0691691  62.0425222
  60.1282022  70.2484179  63.7146297  60.7629907  69.8278503  64.4950093
  60.9491460  71.1061093  62.7838899  60.3349931  71.5941211  62.0277478
  61.6158176  72.2402316  63.6297212  62.2158312  72.8759042  62.9785837
  60.8418041  72.8400443  64.1087043  62.2545132  71.7979034  64.3933912
  61.9364381  70.2251464  61.9845697  62.5253961  70.8523080  61.3151201
  62.6021924  69.7062081  62.6752760  61.3803363  69.4924940  61.4001314
  59.0804758  71.1430420  64.4379823  59.1851416  71.5008398  65.6252602
  57.9068565  71.2622348  63.7775841  57.7476030  70.8591905  62.8538246
  56.7504903  71.9736106  64.3072244  57.1597092  72.8870660  64.7377256
  55.7297543  72.2650825  63.1470227  54.8661571  72.7972299  63.5466763
  56.2109678  72.8766462  62.3836431  55.4023173  71.3239094  62.7047127
  55.9968931  71.2568309  65.4503444  55.2753249  71.9077247  66.1958406
  56.1438283  69.9117942  65.6190370  56.5259634  69.2917353  64.9043520
  55.7676922  69.2430382  66.8367082  54.7614694  69.5828076  67.0810632
  55.7055203  67.7159135  66.6392271  55.1025850  67.4917761  65.7598378
  56.7081987  67.3374498  66.4425186  55.1138597  66.9808353  67.8631907
  55.6037094  66.0112384  67.9429531  55.3804492  67.5468837  68.7568066
  53.6540833  66.7591083  67.8833899  53.1127077  66.9520220  68.9907064
  53.0243510  66.3761844  66.8923639  56.6263123  69.6419239  68.0347355
  56.1012982  69.9709619  69.0720200  57.9570938  69.7668455  67.8681874
  58.4491492  69.7122749  66.9761282  58.8007011  70.0039525  69.0550677
  58.4832739  69.3001949  69.8245579  60.3171805  69.7746601  68.7258245
  60.4383818  68.7965548  68.2603247  60.6401214  70.5168404  67.9966369
  61.2251227  69.8581725  69.9659470  61.0946671  70.8381685  70.4249060
  60.8899030  69.1175405  70.6921624  62.9501332  69.6058231  69.6618670
  63.2885445  67.8195769  69.4119439  64.3529073  67.6735196  69.2247937
  62.9974017  67.2658122  70.3044026  62.7177546  67.4568918  68.5577177
  58.6311529  71.4692201  69.5518187  58.7375439  71.6934720  70.7582933
  58.4097751  72.4581042  68.6929415  58.4640236  72.3136810  67.6843464
  58.0774046  73.8136878  69.0330548  58.7736472  74.1504398  69.8019692
  58.2648155  74.7328226  67.7918206  57.4792053  74.4154329  67.1051042
  58.0162556  76.2216379  67.9741965  58.1831735  76.7373952  67.0294157
  56.9869493  76.3821340  68.2972422  58.6990022  76.6148402  68.7286811
  59.6776805  74.5359668  67.2467351  59.8236313  75.1738489  66.3754792
  60.4041519  74.7983150  68.0161983  59.8145593  73.4927019  66.9597638
  56.7141797  73.9483411  69.6899021  56.5852422  74.7224346  70.6375879
  55.7750662  73.1500795  69.2593418  55.9200076  72.5855278  68.4226565
  54.4348722  72.9164148  69.8334098  54.0521511  73.9298683  69.9590495
  53.4830872  72.1295144  68.9005823  52.5190879  71.9969460  69.3926553
  53.3439686  72.6810706  67.9716787  53.9139860  71.1519440  68.6810685
  54.4536930  72.2494187  71.1382642  53.7098627  72.6542120  72.0918012
  55.4092819  71.3313608  71.3909882  56.0457255  70.9924383  70.6674406
  55.6555488  70.7145140  72.7028662  54.6828418  70.5158616  73.1554413
  56.3555493  69.3998370  72.5314088  55.6003756  68.6578106  72.2736193
  57.0199024  69.4921194  71.6722389  57.1468658  68.8564688  73.6461909
  56.4925339  68.2584609  74.7152995  55.4485725  67.9950787  74.6408853
  57.2029858  68.0058205  75.8768610  56.6986910  67.4869066  76.6788835
  58.5183637  68.3798177  76.0688948  59.2092968  68.1245521  77.2044153
  60.1559933  68.3370745  77.0657033  59.2310705  68.8746096  74.9592174
  60.2916745  69.0642066  75.0263683  58.5124584  69.1264825  73.7239755
  59.0352841  69.5217538  72.8661130  56.3152045  71.6379310  73.7142090
  55.8803782  71.6342509  74.9013761  57.3120953  72.4073247  73.2948391
  57.7201334  72.3740150  72.3602352  57.9270563  73.4232643  74.2298213
  58.1176836  72.9228430  75.1798217  59.2353273  73.9265762  73.5623709
  59.0012335  74.1731406  72.5268058  59.5191279  74.8558421  74.0559457
  60.4802919  73.0057329  73.5531637  60.2591859  72.0194717  73.1436836
  61.6078266  73.5067703  72.6692734  62.4441861  72.8099023  72.7152287
  61.2563255  73.5853123  71.6402641  61.9346490  74.4874567  73.0159365
  60.8898945  73.0164769  75.0137842  61.7735339  72.3931515  75.1483346
  61.1147268  74.0371716  75.3218422  60.0748410  72.6261135  75.6236148
  57.0411566  74.5606710  74.6307971  57.1751578  75.0163265  75.7492034
  56.0578002  75.1074425  73.8027729  55.9401990  74.7854103  72.8416619
  55.1311817  76.1208237  74.1307236  55.6193112  76.8025659  74.8278070
  54.7500130  77.0371813  72.9803936  54.1817178  77.8276349  73.4698675
  55.9028197  77.7190590  72.2518357  55.5080660  78.3457669  71.4525506
  56.4628057  78.3359348  72.9553987  56.5631041  76.9620576  71.8283992
  53.9063690  76.2697761  71.9191547  54.1918425  76.5896692  70.9181975
  54.1140674  75.2018027  71.9834982  52.3974095  76.5230669  72.1413441
  51.8227963  75.9792536  71.3909204  52.1133791  76.1802409  73.1351600
  52.1917865  77.5897929  72.0522996  53.9429197  75.4844027  74.7898797
  53.1651635  76.2351119  75.3807610  53.8917839  74.1425512  74.9703510
  54.6529392  73.5192560  74.7018299  52.7628873  73.4512496  75.5568649
  51.8589838  74.0142267  75.3228539  52.6688585  72.4798505  75.0715658
  52.8122615  73.2291967  77.0746000  53.7042939  73.7438979  77.7188373
  51.8741903  72.4583835  77.6512857  50.7695607  71.7243234  76.9787262
  51.1231955  71.1810677  76.1018222  49.9841946  72.3999476  76.6410547
  50.2602454  70.7614995  78.0799824  50.7766678  69.8020245  78.0464909
  49.1960277  70.5540260  77.9730274  50.5580435  71.5125690  79.3632984
  50.5852357  70.8388490  80.2192534  49.7931761  72.2617597  79.5704147
  51.9071831  72.1560767  79.1289460  52.0714944  73.0356692  79.7521506
  53.0448431  71.2414500  79.4791398  53.3309569  70.3560259  78.6413726
  53.6167505  71.3326661  80.6593850  53.4964186  72.1403652  81.2704009
  54.4616760  70.3253318  81.2141095  54.3858152  70.3338488  82.3017577
  54.1337272  69.3407982  80.8798533  55.8728496  70.5551623  80.8023875
  56.7962267  69.8260605  81.2314379  56.2225619  71.4597014  79.8651520
  55.5281573  71.9730244  79.3225188  57.6177716  71.8246580  79.5016185
  58.2399802  71.0062746  79.8616158  57.7475111  71.9514559  77.9133018
  58.7717561  72.2190353  77.6511233  57.4914861  70.9983075  77.4496626
  57.0674242  72.7240080  77.5525374  58.1930008  73.0385801  80.2173604
  59.2801900  73.5351780  80.0173228  57.5337928  73.3496154  81.3185270
  56.5551440  73.0939115  81.4590832  58.1102676  74.0980996  82.4807787
  58.3753504  75.1079144  82.1670429  56.9520098  74.1665373  83.6011711
  57.3218521  74.7052128  84.4731862  56.0843908  74.6859258  83.1958986
  56.6666315  73.1559419  83.8920273  59.5227739  73.6752531  82.9566736
  60.4660962  74.4197064  83.2418896  59.6244567  72.3656900  83.0293306
  58.8341184  71.7341530  82.8932849  60.8975379  71.6743941  83.3176019
  61.3836696  72.1163366  84.1867031  60.3832131  70.2366294  83.3930706
  61.2141910  69.5634361  83.6051449  59.6402002  70.1571573  84.1865250
  59.9292884  69.9621043  82.4417860  62.0578287  71.7745277  82.3008464
  63.2031537  71.2961525  82.5290081  61.7929058  72.4160312  81.1411296
  60.8875688  72.8670670  81.0027695  62.6693556  72.5931449  79.9290324
  63.6202746  72.0809266  80.0763365  62.0560628  71.9632083  78.7091189
  61.1535444  72.5478813  78.5304827  63.1101076  72.0040669  77.5072466
  62.6691499  71.5471358  76.6203507  63.3735577  73.0388270  77.2889522
  64.0067925  71.4530325  77.7900865  61.6233017  70.4880582  78.8571321
  61.1952784  70.1380237  77.9183148  62.4905693  69.8781948  79.1110798
  60.8779458  70.4050211  79.6479787  62.9334584  74.1167743  79.7416477
  62.1065258  74.9215409  79.2567198  64.1281952  74.5682008  79.9243307
  64.8562235  73.9558333  80.2926119  64.6579801  75.9229120  79.6724192
  64.3020767  76.2509328  78.6966727  64.1144770  76.8781749  80.7832402
  63.0462776  76.6946019  80.8979740  64.6108885  76.6311594  82.1957539
  64.1614579  77.3580923  82.8723436  64.3321218  75.6238439  82.5087805
  65.6964071  76.7316445  82.2239133  64.4187968  78.2253601  80.3246746
  64.2450635  78.8637576  81.0479280  66.1873350  75.9878072  79.5280162
  66.8768460  75.0928790  80.0963121  66.6964831  76.9202515  78.7487539
  66.1322276  77.6077839  78.2490661  68.1546181  77.0584960  78.5266489
  68.2905148  77.9353270  77.8934021  68.8488277  77.2543840  79.8634570
  69.9229215  77.3558580  79.7038119  68.4664866  78.1555423  80.3432078
  68.6578978  76.3930267  80.5019861  68.8186930  75.8655935  77.7036991
  70.0319376  75.6360694  77.6590988  67.9536151  75.1446213  76.9207327
  66.9669552  75.3950972  76.8550588  68.2789619  73.9448246  76.0821396
  69.3393804  73.7947726  76.2813228  67.4003988  72.7423200  76.5033670
  66.3775739  72.9077588  76.1646276  67.7600480  71.8409325  76.0052036
  67.3984128  72.5070728  78.0645768  66.8698724  73.3341077  78.5377304
  66.8309272  71.6021887  78.2772429  68.7755372  72.3783002  78.7113038
  69.6263155  71.7445264  78.1077783  69.0479586  72.9808131  79.8450974
  68.3211244  73.5059641  80.3308436  69.9875135  72.9250941  80.2397985
  68.1613621  74.0969415  74.5514353  67.3740075  74.8747277  74.0467429
  69.0181198  73.3907144  73.8521561  69.6791920  72.7446914  74.2840390
  69.1286352  73.4401110  72.4099334  68.3546868  74.0576793  71.9561579
  70.5111368  74.0652834  72.0157537  70.5960905  74.1031351  70.9301713
  70.5831824  75.0741363  72.4212846  71.3161232  73.4518742  72.4225362
  69.0058777  71.9798094  71.9178441  69.9202168  71.1707982  72.0620036
  67.8782233  71.6589102  71.3012663  67.2106891  72.3716728  71.0078936
  67.4422564  70.3473099  70.9693512  68.0142672  69.6689131  71.6025845
  65.9499210  70.2250014  71.2306911  65.4589057  71.0998689  70.8029158
  65.5819572  69.3558112  70.6861215  65.4919815  70.0924433  72.7325346
  66.1731093  69.3820816  73.2021442  65.4809418  71.4515669  73.4333015
  65.1591037  71.3256130  74.4671559  66.4827337  71.8801061  73.4130007
  64.7905756  72.1203802  72.9179713  63.9893143  69.6812579  72.7730298
  63.6649476  69.5884844  73.8090444  63.3904237  70.4432911  72.2735516
  63.8589549  68.7263898  72.2644108  67.7294358  69.9436657  69.5302788
  67.6834724  70.7297583  68.5456185  68.1473163  68.6862654  69.2709311
  68.3233687  67.9941216  69.9999246  68.3976430  68.1701038  67.8615693
  68.6634221  69.0471305  67.2708844  69.5662267  67.0841953  67.9096633
  69.2763858  66.2571567  68.5598481  69.7259518  66.6672259  66.9158412
  70.8191280  67.7003673  68.4065530  71.0543119  68.9196767  68.3406056
  71.7283626  66.9329725  68.9692994  72.5875068  67.3432416  69.3329815
  71.5716748  65.9269132  69.0420841  67.1543194  67.5420231  67.1449606
  66.4662597  66.7178339  67.7490731  66.8812308  67.8820163  65.8656200
  67.2852409  68.6993760  65.4079390  65.9706308  67.1076931  65.0016882
  65.6640499  66.1676385  65.4609589  64.5886176  67.7415040  64.8078113
  64.2974389  67.7550623  63.7578418  63.6255493  66.8784678  65.6940872
  62.6112291  67.2661917  65.6136518  63.6473194  65.8430523  65.3517864
  63.9491329  66.9240938  66.7348840  64.5712219  69.1795614  65.2664150
  63.5765752  69.5986462  65.1143106  64.8279854  69.2276301  66.3247929
  65.2978280  69.7537391  64.6914466  66.7993545  66.8163466  63.7067336
  66.2385246  66.6951375  62.6131414  68.1081516  66.6716597  63.7291138
  68.6623354  66.6316551  64.5858453  68.8872923  66.5539178  62.5009796
  68.4395522  67.1965409  61.7451817  70.3348587  67.0596387  62.7400572
  70.9378208  66.8865620  61.8482415  70.3246959  68.1356259  62.9125457
  71.0932359  66.2118130  64.1718087  72.3041129  66.6529798  64.3467308
  68.8222960  65.1698890  61.9048751  69.5721724  64.9176148  60.9590416
  67.9631348  64.2683763  62.3159322  67.2758574  64.4687627  63.0413956
  67.8698565  62.8770613  61.8069659  66.8608424  62.4923773  61.9590148
  68.0573974  62.8606928  60.7336321  68.8803966  61.9902122  62.5278954
  69.4633259  61.0695558  61.9528700  69.0840572  62.3053982  63.8263680
  68.6097993  63.0670976  64.3120784  70.0429485  61.5391139  64.6616415
  69.7036044  61.5750154  65.6970244  70.0100786  60.4944483  64.3511669
  71.4957972  62.0115878  64.6139461  72.2400286  61.4720743  65.4283133
  71.9767152  62.7598046  63.5834882  71.3655296  63.1102175  62.8463661
  73.3938755  63.1621599  63.3822522  73.9270501  62.2167044  63.2807989
  73.4375214  64.0785938  62.1262411  72.9697085  63.5548683  61.2922820
  72.8389149  64.9696832  62.3186230  74.8556317  64.5144190  61.7073704
  75.2452238  64.9459640  62.6287210  75.6763679  63.3459701  61.1190123
  76.6669353  63.7039138  60.8394813  75.7723669  62.5567646  61.8647233
  75.1701676  62.9539262  60.2376890  74.8707154  65.4642752  60.5026539
  75.8991104  65.7307029  60.2620961  74.4125482  64.9704711  59.6444323
  74.3088110  66.3659825  60.7434116  74.1767943  63.8184311  64.5452931
  75.3515589  63.6548454  64.7380879  73.4389590  64.4571875  65.4378032
  72.4274968  64.5448344  65.3332502  73.9428623  65.1213669  66.6823414
  74.7606563  65.7934286  66.4215774  73.1482498  65.7343093  67.1058962
  74.4389671  64.1070267  67.7640413  73.7689980  63.1855145  68.1639897
  75.6884569  64.2953354  68.2035515  76.3326061  64.9447242  67.7516976
  76.2924104  63.6007960  69.3804254  75.6600296  62.7157023  69.4640531
  77.7343907  63.0991403  69.2228013  78.4079894  63.9221574  69.4604159
  77.9069724  62.3209133  69.9663766  78.0996044  62.5773209  67.9357627
  77.3324600  61.8488669  67.3166195  79.3130513  62.8504291  67.4166619
  79.5848972  62.4525651  66.5180129  79.9599760  63.4559298  67.9226869
  76.2377882  64.4937978  70.6866361  76.6770846  63.9299111  71.7841316
  75.7119666  65.7745013  70.6376110  75.5440871  66.2538352  69.7539044
  75.3462475  66.5722143  71.7730270  74.9200143  65.9219832  72.5364206
  76.5779025  67.1953872  72.4013761  76.3936849  67.3792481  73.4594050
  77.4128442  66.4976280  72.3390022  76.9403379  68.4560744  71.7377382
  77.6377991  68.3370258  70.5257212  77.6399354  67.4067542  69.9767920
  78.3267117  69.4513210  70.0476714  78.9054437  69.3662154  69.1409563
  78.2853791  70.6426755  70.6993883  78.9187833  71.7223868  70.3357447
  78.9345018  71.7772794  69.3573262  77.5782460  70.7901937  71.9544163
  77.5379077  71.7487558  72.4518260  76.9525844  69.6845522  72.5087578
  76.4909249  69.7359762  73.4828790  74.2135972  67.5374283  71.4691995
  73.6616048  68.1137293  72.3840413  73.9302779  67.7835398  70.2848303
 118.7915794  82.1364662  70.6660855 119.6377167  81.9349477  71.2355169
 118.2576943  82.9130620  71.1040918 118.1936112  81.2875323  70.6206618
 119.1990850  82.5258569  69.3024932 119.7559794  83.4614716  69.3460797
 120.1903705  81.4164133  68.6953647 121.0699758  81.3170478  69.3301388
 119.6964266  80.4454835  68.6818461 120.6045365  81.7981168  67.3002519
 119.6930729  81.9049579  66.7114904 121.0632656  82.7850945  67.3602828
 121.7238134  80.7490435  66.3610035 123.0517877  80.5842794  67.6233708
 123.8530175  79.9594986  67.2292279 123.4465952  81.5703551  67.8659235
 122.6429570  80.1251062  68.5240780 117.9998851  82.8350656  68.4164302
 117.1777411  81.9189091  68.1504723 117.9680950  84.0446638  67.8343902
 118.7393346  84.7103831  67.8841121 116.7999072  84.5371156  67.0549536
 115.9263598  83.8862514  67.0998490 116.3225711  85.8743500  67.6627500
 115.4662752  86.2456901  67.0995964 116.0319958  85.7192222  68.7026478
 117.1304117  86.6043351  67.6162728 117.2414179  84.5917868  65.5942043
 117.3360277  85.6724040  65.0220116 117.3839447  83.3969411  65.0377217
 117.2741067  82.5367230  65.5749948 117.7202853  83.1279716  63.5716878
 118.6998907  83.5687402  63.3866442 117.7510800  81.6074624  63.2647653
 117.9540938  81.6172070  62.1935989 118.8198688  80.7955093  63.9506135
 118.7322156  79.7498392  63.6516184 119.8022904  81.1718942  63.6662280
 118.6998155  80.8737021  65.0310297 116.5260106  80.9665418  63.6157234
 116.2576009  80.3575466  62.8963438 116.6794977  83.7199938  62.6942872
 115.4655863  83.8308294  63.0455430 117.1312468  84.1935390  61.5110460
 118.1264132  84.2157396  61.2906374 116.3322758  84.7081181  60.4424980
 115.7152554  85.4645899  60.9274889 117.1848894  85.3170444  59.3452082
 117.8479177  84.5478170  58.9498252 116.5354413  85.6296270  58.5277565
 118.0533088  86.5478033  59.8002107 117.4384239  87.2286007  60.3890371
 118.8595660  86.2040331  60.4488572 118.6422035  87.2937035  58.6141712
 118.3130451  87.1041985  57.5066529 119.6795674  88.1174657  58.8449050
 119.9834829  88.2984114  59.8015904 120.1621668  88.5614709  58.0635465
 115.3894559  83.6780351  59.7853675 114.3683689  84.0807092  59.2127770
 115.6657365  82.3734202  59.8512309 116.5678965  82.0313659  60.1839744
 114.7656436  81.2959613  59.4774005 114.2069484  81.7048331  58.6342910
 115.5326111  80.0591781  59.0257842 114.8088447  79.3316656  58.6558969
 116.1595319  80.3429435  58.1804373 116.3942729  79.3787696  60.0261963
 117.2537629  78.5301506  59.6748109 116.3746733  79.7577953  61.2113534
 113.6802983  80.9363498  60.5039223 112.7543312  80.2571726  60.0659424
 113.7064685  81.4427784  61.7540996 114.3399896  82.2044669  61.9961403
 112.8944885  81.0288186  62.9095699 113.0937996  79.9634462  63.0250592
 113.2539499  81.7876416  64.1598631 112.6225324  81.4414570  64.9791598
 114.2836943  81.5576912  64.4310277 113.1154632  83.1549470  64.0321306
 113.9925624  83.5582028  63.8681409 111.4459010  81.3052567  62.6858014
 111.0431053  81.8319959  61.6442591 110.5710323  80.7687131  63.5285063
 110.8581470  80.2541523  64.3605311 109.0372139  80.8476419  63.3648772
 108.8965636  80.6786137  62.2977497 108.2405765  79.7699736  64.1300713
 108.2588467  80.0022457  65.1953815 107.1974899  79.8045870  63.8142925
 108.7913405  78.3257119  63.9124588 109.5853083  78.1670707  64.6427033
 107.9886901  77.6307988  64.1586458 109.3605649  77.9074114  62.5000108
 108.6578098  78.1338019  61.4682711 110.5208946  77.4210825  62.4049889
 108.4781738  82.2259047  63.7986416 109.0318232  82.9072937  64.6417285
 107.3826288  82.6854002  63.2160346 106.8258269  82.1038810  62.5897360
 106.8248411  84.0238341  63.3668254 107.3879526  84.4867643  64.1768027
 107.0222340  84.8568177  62.0495694 106.4648543  84.3014299  61.2952676
 106.3707705  86.2993300  62.0410038 106.5697980  86.7825334  61.0838854
 105.2946098  86.2133773  62.1866553 106.7995562  86.8968088  62.8444780
 108.4962186  84.9264540  61.6619841 108.6039284  85.5086274  60.7470914
 109.0604408  85.4026759  62.4635295 108.8780682  83.9188080  61.4988942
 105.3943192  84.0593128  63.8220630 104.5391596  83.3860374  63.2541121
 105.0844222  85.0705134  64.6637870 105.6808673  85.8849652  64.8102536
 103.8721405  85.0873024  65.4347314 103.1012461  84.4801866  64.9602325
 104.3110370  84.6320175  66.7718004 103.4547925  84.6074195  67.4462530
 104.7395314  83.6334677  66.6939486 105.0605703  85.3199087  67.1619665
 103.2820071  86.5352284  65.5971930 104.0295111  87.5122683  65.5720339
 101.9784480  86.6047238  65.7572623 101.4294002  85.7527864  65.8698600
 101.1297536  87.7816364  65.8023785 101.7426440  88.6433326  66.0673505
 100.4863661  88.0503287  64.3875945 101.2747463  88.1276782  63.6391101
  99.8618727  87.2020762  64.1062323  99.6301139  89.3524037  64.3780640
  98.8901826  89.3239439  65.1776218 100.5707967  90.5538338  64.5367444
  99.9888897  91.4756570  64.5321426 101.1108779  90.4709210  65.4805276
 101.2820495  90.5709116  63.7117899  98.9521026  89.4774492  62.9756414
  98.3454949  90.3833044  62.9429700  99.7201874  89.5267083  62.2024989
  98.3164742  88.6092906  62.8009036 100.0137710  87.6172957  66.9054488
  99.3348753  86.5938666  67.0846206  99.8820653  88.6539149  67.7375421
 100.3315247  89.5508167  67.5574659  99.0981579  88.6544072  68.9899011
  98.3855049  87.8310143  68.9447251  99.9509952  88.3344301  70.2858506
 100.5590076  89.2347477  70.3777804  99.1589727  88.1272813  71.6257442
  99.8593450  87.9151111  72.4334969  98.5974245  89.0315877  71.8603279
  98.4692001  87.2900798  71.5148505 100.7538754  87.0145103  70.1088898
 101.3313134  86.8167292  71.0127890 100.0641768  86.1898808  69.9308922
 101.4309567  87.1124807  69.2596515  98.3226181  90.0229505  69.0926981
  98.8907717  91.0921693  69.0712142  96.9797414  90.0473173  69.2305293
  96.4745649  89.1721725  69.0973065  95.9974343  91.1149598  69.5523560
  96.5415909  91.9576564  69.1250891  94.6346784  90.8776389  68.9146374
  94.0290368  91.7804081  68.9934539  94.7903353  90.5297195  67.3952247
  93.8069574  90.3629770  66.9563376  95.2805951  91.3567319  66.8809856
  95.3916804  89.6275811  67.2887289  94.0235340  89.8263512  69.5806477
  93.1421746  89.6585904  69.1860911  95.7370993  91.4804280  70.9861386
  95.9817574  90.6851930  71.9133024  95.3519289  92.7198824  71.2927831
  95.0644866  93.3848429  70.5741021  95.2817774  93.3136232  72.6815449
  95.2481592  94.3982105  72.5769020  94.3345626  93.0069842  73.1246314
  96.3986849  92.9734874  73.6815222  96.0523457  92.4995111  74.7836858
  97.6469212  93.1076462  73.2662855  97.9065231  93.5534918  72.3863432
  98.7627694  92.6246404  74.0384183  98.4881170  91.6956282  74.5367358
  99.9110976  92.4449856  73.0222379 100.7997622  92.0782226  73.5381654
  99.6128227  91.7273304  72.2592797 100.1350586  93.4031018  72.5526841
  99.1704041  93.5131358  75.1828134 100.1593764  93.2175225  75.8583875
  98.4085248  94.5779704  75.5224931  97.5663569  94.8612689  75.0236752
  98.7583197  95.4446725  76.6922776  99.8085953  95.2737710  76.9248586
  98.5448172  96.9255604  76.3014222  98.5515517  97.4621232  77.2502373
  99.6546372  97.3564418  75.2893082  99.5080136  98.3999224  75.0106939
 100.6341571  97.2381701  75.7527912  99.5965390  96.7312728  74.3988688
  97.3522969  97.1859234  75.6318205  96.5996897  97.0749017  76.2496317
  98.0235763  95.0722360  77.9984507  98.2833093  95.5771745  79.1079289
  97.1711935  94.0304128  78.0422790  96.7156349  93.7021621  77.1912186
  96.7509650  93.2109716  79.2313871  97.2086419  93.6834447  80.1000372
  95.2784764  93.2286685  79.2393981  94.9241396  94.2268693  78.9807584
  94.9002631  92.5479427  78.4766838  94.7698553  92.8621917  80.4872684
  93.8452492  92.5558487  80.3865922  97.3008776  91.8041167  79.3890465
  97.9745266  91.2629400  78.5067003  97.2496389  91.2721833  80.6519636
  96.5329475  91.5164626  81.3354122  98.2463668  90.2798827  81.1479172
  99.2410943  90.6083540  80.8435855  98.2271640  90.2864111  82.2379973
  98.0434091  88.8432641  80.6694308  99.0527879  88.1775144  80.7593629
  96.8453261  88.3986282  80.2396552  95.9381426  88.8252003  80.4285980
  96.8434881  87.1583927  79.4040336  97.4117210  86.4469920  80.0037189
  95.4355875  86.5308657  79.1815657  94.8036774  87.3473288  78.8313762
  95.4019920  85.4188015  78.1371341  94.3844342  85.0370097  78.0440369
  95.7304167  85.8130470  77.1757863  96.0657082  84.6110047  78.4442160
  94.9556292  85.9100332  80.4887371  95.0178901  84.8221286  80.4464052
  95.5792894  86.2320523  81.3230636  93.4873728  86.3706964  80.6888132
  93.0978984  85.9503819  81.6152561  93.4517240  87.4581943  80.7407697
  92.8822248  86.0263527  79.8515018  97.5769391  87.3464851  78.0216401
  98.5535672  86.6637626  77.7784351  97.3036687  88.2886652  77.1731497
  96.5728434  88.9849901  77.3211023  98.0263813  88.4408941  75.9096364
  97.8428054  87.5696746  75.2815564  97.6364717  89.3070286  75.3742025
  99.5172318  88.6075773  76.1139290 100.2915195  87.9286991  75.3961372
  99.9520467  89.3557653  77.1362008  99.3131530  89.8278778  77.7757339
 101.3754618  89.5924856  77.4671555 101.8543101  89.9710627  76.5642564
 101.5004843  90.5935157  78.5770204 101.0466347  91.5260719  78.2417585
 100.9089456  90.2370095  79.4209980 102.8782414  90.9021586  79.0765321
 103.3607394  90.0252677  79.5078234 103.7053700  91.4473499  77.8868011
 104.7152222  91.6807153  78.2230943 103.7494174  90.6957549  77.0996659
 103.2342915  92.3509679  77.4999762 102.7168252  92.0809577  80.1397491
 103.6951185  92.3470577  80.5390223 102.2731069  92.9505911  79.6551618
 102.0713108  91.7506489  80.9542257 102.0925795  88.2558216  77.9200855
 103.2323806  88.0488138  77.4881106 101.4575275  87.5126186  78.8217974
 100.5574079  87.7713331  79.2261999 101.9772037  86.2653889  79.3160479
 102.9025793  86.4872507  79.8486504 101.0684645  85.5913210  80.4094017
 100.9491218  86.2615589  81.2599848 100.0721267  85.4087239  80.0053669
 101.6923594  84.2868948  80.8598341 100.9475833  83.6978064  81.3944352
 101.9868882  83.7077007  79.9843131 102.9438940  84.4991558  81.7828224
 103.2416207  85.6556403  82.1541935 103.5607994  83.5292744  82.2526935
 102.3235222  85.3326260  78.1537588 103.2987684  84.6371726  78.1757669
 101.4151299  85.1893716  77.1770916 100.5113980  85.6625985  77.1691577
 101.6444044  84.3493337  76.0534006 102.0152831  83.3711019  76.3607599
 100.2656167  84.2119930  75.3018403  99.8773618  85.2228412  75.1767919
 100.3279144  83.6996120  73.8253978  99.3193284  83.6482496  73.4151634
 100.9271774  84.3860627  73.2266914 100.7800686  82.7088875  73.8022540
  99.3258827  83.3492352  76.1759742  99.5547971  82.2918066  76.0457857
  99.4740174  83.5810378  77.2310869  97.8300095  83.6411512  75.7572557
  97.1568532  83.0381681  76.3669137  97.6089488  84.6978067  75.9094379
  97.6911371  83.3890809  74.7058072 102.7314772  84.9886412  75.1092509
 103.4572409  84.1963678  74.5459776 102.8474194  86.2928625  74.9910219
 102.2050499  86.9477955  75.4366644 103.9085519  86.9571024  74.2094190
 103.9823560  86.4994304  73.2226595 103.5420598  88.4410306  74.0316198
 104.3199795  88.9421550  73.4555838 102.5918813  88.5207764  73.5035626
 103.4548102  88.9149602  75.0093842 105.2695125  86.7724558  74.8695931
 106.2323546  86.6840208  74.0905390 105.4174065  86.6987225  76.2076364
 104.6931515  86.9960112  76.8614576 106.6758723  86.1644600  76.8998506
 107.4721759  86.7167341  76.4003440 106.8386814  86.4963450  78.3939589
 106.0508460  85.9843713  78.9454190 107.7879906  86.0832335  78.7354671
 106.7980402  87.9851872  78.7637563 107.5716777  88.4994668  78.1954407
 105.8402992  88.3919799  78.4399957 106.9920896  88.3344301  80.3000161
 107.9117863  87.8729357  80.6602645 107.1133183  89.4119450  80.4102717
 105.8847818  87.8943263  81.1169440 105.6497459  86.9014410  81.1178674
 105.1828758  88.6868318  81.8425279 105.5860612  89.8993347  82.2814668
 106.5142693  90.2469076  82.0391617 104.9629511  90.4664851  82.8555044
 103.9733134  88.3643939  82.1452644 103.5807740  87.4844647  81.8100145
 103.4080148  88.9876774  82.7210007 106.8419569  84.6634918  76.6881636
 107.9363588  84.1696623  76.2849157 105.7888226  83.8466015  76.8000361
 104.8410513  84.1724823  76.9928399 105.9014576  82.3944921  76.6539384
 106.7263487  82.0653401  77.2850325 104.6698080  81.6842380  77.2075948
 104.5651806  81.9041487  78.2698426 103.7747881  82.0621446  76.7139705
 104.7751312  80.0981152  76.9939695 103.8106318  79.6358515  77.2009624
 105.0139783  79.8851796  75.9511486 105.8432803  79.4835615  77.9013648
 106.8153561  79.9345659  77.7002733 105.6103691  79.6811971  78.9463478
 105.8929504  78.0475583  77.6563733 106.3725332  77.7744765  76.7989162
 105.4167456  77.0513711  78.3635691 104.6495537  77.2270693  79.3820958
 104.3880468  78.1707902  79.6671045 104.3031418  76.4223469  79.9038139
 105.6351406  75.8050313  77.9933829 106.1771453  75.6118664  77.1508183
 105.2621441  75.0343647  78.5487978 106.3732079  81.9360499  75.2393762
 107.1669821  81.0524090  75.0934607 105.8743179  82.6066938  74.1775530
 105.2040585  83.3718818  74.2413709 106.2788952  82.2641861  72.8404761
 106.1184696  81.1865132  72.7978635 105.4185046  82.9715039  71.7411637
 105.4243634  84.0430494  71.9413756 105.9076996  82.8243938  70.7783989
 103.9864610  82.5263767  71.6135242 103.6152158  82.6994660  72.6226996
 103.2388258  83.3584974  70.5494463 102.2071652  83.0143841  70.4777138
 103.2525243  84.4094887  70.8347527 103.7297885  83.2372526  69.5830948
 103.7173410  81.0902608  71.3544650 102.6415079  80.9278107  71.2876594
 104.1875896  80.7948780  70.4166243 104.1254132  80.4921162  72.1694584
 107.7344877  82.5496932  72.5504795 108.3214080  81.9205588  71.6158975
 108.4310078  83.4406113  73.2422010 107.9933615  84.0299177  73.9494836
 109.8564109  83.7027223  73.1067949 110.1003188  83.8080144  72.0500279
 110.0908974  84.6538021  73.5853274 110.7585410  82.5788326  73.7318863
 111.7202809  82.2362507  73.0527780 110.2846412  81.9242518  74.8201459
 109.4718836  82.2307326  75.3541681 110.9198254  80.6826073  75.3360459
 111.9798382  80.9312590  75.4027555 110.3525450  80.2780896  76.7384735
 109.2756128  80.1320724  76.6605436 110.7832779  79.3222716  77.0373417
 110.6497993  81.3476601  77.8433974 111.7208016  81.5471358  77.8589412
 110.1545730  82.2795950  77.5710846 110.2100925  80.9502760  79.2318932
 110.1655514  81.8262626  79.8789446 109.2070917  80.5242672  79.2026548
 111.2229869  79.9093780  79.8016163 111.2128659  79.0093685  79.1855160
 112.2338180  80.3150722  79.7576427 110.8774711  79.5539976  81.2282924
 111.5636871  78.8595983  81.5882968 110.9104418  80.4111518  81.8164944
 109.9217185  79.1470906  81.2627856 110.7518817  79.4898100  74.4180015
 111.7069423  78.7799700  74.1188904 109.5547297  79.3012276  73.8263904
 108.7289679  79.7973840  74.1630271 109.2156510  78.4157083  72.6711687
 109.5977318  77.4398240  72.9694724 107.7017093  78.1347212  72.4475516
 107.2568564  79.0729324  72.1137317 107.6354367  77.4357268  71.6139979
 106.8181929  77.6056698  73.5159446 106.6664681  78.4046950  74.2410317
 105.8485682  77.3955570  73.0649385 107.2429652  76.3593723  74.2893695
 107.9172138  75.4850623  73.6667229 106.9898057  76.2588237  75.4948306
 109.9646973  78.8202008  71.3754282 110.0931376  77.9745925  70.5025647
 110.6266250  79.9639158  71.2721534 110.4910598  80.6973832  71.9676595
 111.5797089  80.3791682  70.2638531 112.4216220  80.8311748  70.7884266
 111.9516482  79.4733060  69.7849233 111.1805085  81.3401921  69.1507223
 111.9708864  81.5700702  68.2624809 109.9396353  81.8553606  69.2065903
 109.3577910  81.8403541  70.0447424 109.2957516  82.5011177  68.0360312
 109.6424057  81.9975041  67.1345961 107.7459396  82.3290137  67.9830038
 107.3099866  82.8183754  68.8553082 107.3675712  82.8488030  67.1027252
 107.2439126  80.8416593  67.9411241 107.9690770  80.2480834  67.3832305
 107.1314843  80.2468201  69.3338937 106.7810993  79.2172906  69.2626868
 108.1074222  80.2657525  69.8170280 106.4236345  80.8310441  69.9223773
 105.8892309  80.8045694  67.2666851 105.5286139  79.7770295  67.2307110
 105.1850756  81.4161494  67.8309405 105.9769644  81.1939788  66.2524849
 109.7079016  83.9537595  68.0216689 110.2277631  84.5177857  68.9761800
 109.4293570  84.7352974  66.9837708 109.0881135  84.2911366  66.1313278
 109.5020359  86.1666548  66.7693353 110.0654426  86.6273677  67.5813117
 110.2305611  86.4704089  65.3989046 109.7144987  85.9621870  64.5832655
 110.1889680  87.5381088  65.1841652 111.6629266  86.0146692  65.4617079
 112.1183161  86.3956152  66.3762441 111.6895612  84.9269631  65.5209031
 112.4862259  86.4677529  64.2694246 112.2503402  87.4969687  63.9961760
 113.5524946  86.4346464  64.4929086 112.1336530  85.5155026  63.1577332
 111.7400362  84.6211565  63.4509512 112.2683709  85.6852379  61.8249035
 112.8895430  86.7114261  61.3126575 113.2941376  87.4201431  61.9244396
 112.9714940  86.8043871  60.3001501 111.9779071  84.7000742  61.0387043
 111.6537690  83.8154081  61.4284418 112.0729059  84.8080195  60.0288845
 108.1274849  86.7212885  66.7291474 107.2777350  86.1845939  66.0037468
 107.8560254  87.6751959  67.5931882 108.5585323  88.2812603  68.0185950
 106.5255391  87.9313344  68.0027735 105.8034418  87.3400371  67.4405671
 106.2958498  87.4848546  69.4468593 106.6952783  88.2714241  70.0872297
 104.8180997  87.3439502  69.7109307 104.6612178  87.0259039  70.7414648
 104.3260356  88.3031533  69.5484333 104.3960132  86.6016488  69.0334665
 107.1135090  86.1995101  69.8708287 106.8905264  85.9526575  70.9090548
 106.8337257  85.3622552  69.2306017 108.1803831  86.3948569  69.7653480
 106.2263994  89.4195920  67.7067757 106.6826399  90.2609899  68.4565959
 105.3033364  89.6750512  66.7178079 104.9690501  88.9706256  66.0603825
 104.7243178  90.9841051  66.5275019 105.4480203  91.7446270  66.8189585
 104.4416668  91.2190394  65.0610111 105.2679715  90.8145721  64.4758311
 103.5506773  90.6561437  64.7823585 104.2424592  92.6564050  64.6822994
 103.0316762  93.2803225  65.0019139 102.2028778  92.7262701  65.4157063
 102.9449807  94.6880187  64.7532589 102.0973800  95.2454620  65.1265833
 103.9450570  95.3493357  64.0339585 103.7880116  96.3567118  63.6783192
 105.1515299  94.6856422  63.7814133 105.9817423  95.2323917  63.3583113
 105.2937161  93.3519712  64.0634606 106.2092157  92.8389781  63.8099482
 103.5523522  91.2306684  67.4558101 102.7284254  90.3175722  67.4296197
 103.4543579  92.3086918  68.2543142 104.1589461  93.0454241  68.2610856
 102.3456186  92.5663364  69.2030831 101.6872289  91.6989117  69.1570792
 102.8615351  92.7245792  70.6085092 102.0284667  93.2003251  71.1241794
 103.3063865  91.3120204  71.1770464 103.6801433  91.4288226  72.1943356
 102.4517075  90.6347461  71.1793567 104.0947539  90.8978954  70.5467390
 104.1307222  93.6006549  70.7764872 104.4077136  93.6410960  71.8294199
 104.9497941  93.1682959  70.2029579 103.9260756  94.6084654  70.4158548
 101.5380868  93.8013883  68.8153779 101.9879230  94.6499625  68.0318861
 100.2426310  93.8477189  69.1731609  99.7672149  93.1345405  69.7274308
  99.4385594  94.9359337  68.7821504 100.0291761  95.8500650  68.8424484
  98.9319727  94.6518224  67.3072689  98.4930511  95.5611984  66.8955686
  99.7830984  94.3961372  66.6758521  97.7434238  93.3464965  67.2460415
  98.1775528  92.3310973  67.9335336  98.2399482  95.1044121  69.6843102
  97.7569396  94.2181131  70.4038455  97.8265962  96.3705772  69.7236041
  98.1526045  97.0773431  69.0642334  96.8504956  96.9004728  70.7251504
  96.0522098  96.1585183  70.6889086  97.5143017  97.0233569  72.1135344
  96.7891314  97.4109166  72.8295997  97.8585840  96.0427719  72.4407203
  98.3632867  97.7044614  72.0512833  96.1816586  98.2634762  70.4148606
  96.5075852  98.8072199  69.3855930  95.3367973  98.7688180  71.2722427
  95.1448778  98.3483838  72.1808791  94.5366984 100.0549037  71.0055759
  94.6383867 100.2268029  69.9341431  93.0290563  99.8717580  71.3492660
  92.4850127 100.7297362  70.9531094  92.6667820  98.9918869  70.8180211
  92.6546623  99.7165555  72.8541717  93.3873262  99.0842932  73.3547733
  92.6837812 100.6893072  73.3445555  91.2827512  99.1152725  72.9956558
  90.5164407  99.8197811  72.6727009  91.1838962  98.2276575  72.3713929
  91.1119873  98.7742940  74.4204987  91.9756398  98.5518004  74.9150550
  90.0395733  98.7138938  75.1436951  88.8786575  98.8952498  74.5728812
  88.8257096  99.0818394  73.5715971  88.0237624  98.8503384  75.1285586
  90.1684632  98.2605634  76.3961586  91.0851911  97.9792624  76.7451138
  89.3508611  98.1945252  77.0024314  95.0844352 101.2747075  71.6478632
  94.5639137 102.3822815  71.4645509  96.2024847 101.1300556  72.3657665
  96.5994094 100.2206421  72.6020437  97.0016731 102.3046919  72.9083093
  96.5989173 103.2303452  72.4963156  96.8720606 102.3540089  73.9896235
  98.5104259 102.2259471  72.5861167  99.1144429 101.1286647  72.8655570
  99.0707068 103.2156332  71.9568371  98.6024997 104.1156796  71.8587629
 100.4393665 103.2078764  71.2968716 100.5559932 102.2678512  70.7577309
 100.4860904 104.3959171  70.3351636  99.5089093 104.4902776  69.8593200
 100.6466332 105.3027994  70.9171606 101.5822651 104.3295106  69.2071851
 101.5643877 103.3352089  68.7637718 101.3140221 105.0343923  68.4208972
 102.9785219 104.6273554  69.6599725 103.8963485 103.9127233  69.2770064
 103.1323783 105.6337379  70.4593701 101.6860451 103.1784949  72.3122195
 102.6274386 102.4265706  72.2370730 101.5238926 103.9974112  73.3565473
 100.7632067 104.6725136  73.4418506 102.4517248 103.9833201  74.4794693
 103.4517332 103.8847835  74.0573951 102.3088566 105.3154687  75.2458228
 102.3801322 106.1198544  74.5127522 101.2983604 105.3469515  75.6550993
 103.2972419 105.6577204  76.4138906 103.0389739 106.6307658  76.8299931
 103.1771225 104.9258110  77.2125544 104.7226378 105.6748533  75.9722448
 104.9936950 105.5307772  74.7649341 105.5266360 105.9370057  76.8836113
 102.3882072 102.7677376  75.3946004 103.3964397 102.3022131  75.8583580
 101.1374590 102.2054760  75.6285014 100.2651966 102.6153322  75.2920118
 100.9556771 100.9673821  76.3815590 101.3868212 101.0626647  77.3790087
  99.8963528 100.7525213  76.5123023 101.6361301  99.8459670  75.6129720
 102.3939678  99.1351848  76.2408643 101.6815703  99.9236109  74.3217437
 101.1646571 100.6268545  73.7944721 102.4729657  99.0207360  73.4630236
 102.4127957  97.9631368  73.7155023 101.8329897  99.2001506  71.9977335
 100.7471357  99.1471770  72.0828506 102.0755359 100.1972209  71.6311708
 102.2917178  98.1727875  70.9600271 103.3664158  98.0352501  71.0744371
 101.5861375  96.8060476  71.1520282 101.9384071  96.1046387  70.3955431
 101.8126555  96.4154826  72.1435430 100.5081909  96.9353245  71.0514461
 101.9281537  98.6821066  69.5922281 102.2479680  97.9617063  68.8394810
 100.8482249  98.8172683  69.5294804 102.4235366  99.6358506  69.4158927
 104.0170029  99.2412386  73.6556262 104.7058255  98.2517874  73.8575590
 104.4545321 100.4893224  73.7067617 103.8516967 101.3086654  73.6306002
 105.8927674 100.8002820  73.8822626 106.4665246 100.2108542  73.1667471
 106.2252096 102.2944800  73.5260806 105.8211366 102.5208771  72.5392739
 105.7161485 102.9469563  74.2349413 107.6804699 102.6097259  73.5362431
 108.1405978 102.3033459  74.4765785 108.2006548 102.0807220  72.7390884
 107.7770451 104.1258870  73.3443089 107.0012020 104.6090903  73.9383351
 108.7358465 104.4709464  73.7309933 107.6435744 104.5524015  71.9447233
 108.4966213 104.6152450  71.3891995 106.4839089 104.8652439  71.3379824
 105.3729460 104.9914689  72.0427658 105.3907540 104.8522092  73.0527146
 104.4981389 105.2293013  71.5763749 106.3251873 105.1004952  70.0561328
 107.1267150 105.0538257  69.4262674 105.4011369 105.3307237  69.6896282
 106.3635911 100.3780084  75.2977530 107.3671505  99.6444130  75.4258439
 105.5543466 100.6150922  76.2935334 104.6236680 101.0075164  76.1499316
 105.8478313 100.3641227  77.7116248 106.8304893 100.7378689  77.9985448
 104.7969537 101.0946889  78.4745759 103.8558255 100.5851287  78.2669896
 105.0450211 101.1006834  79.9782988 104.2456383 101.6489144  80.4773498
 105.0664496 100.0755906  80.3473237 105.9999290 101.5818124  80.1878310
 104.8001895 102.4775903  78.0685818 104.0861358 102.6284673  77.4159676
 105.9773605  98.9273570  78.0282594 106.8049977  98.4954489  78.7095494
 105.1386942  98.0829669  77.2905860 104.4687806  98.4554921  76.6181792
 105.0941329  96.6577094  77.3590653 105.1726484  96.3871585  78.4115136
 103.7832119  96.0413715  76.8995747 103.7255633  96.2289321  75.8260274
 103.6870476  94.5150930  77.1057380 102.7194859  94.1607703  76.7510919
 104.4820965  94.0221257  76.5480684 103.7917618  94.2848217  78.1654786
 102.7330894  96.6273703  77.6221189 102.5215051  97.5044319  77.2405443
 106.2963184  96.0812808  76.5351346 106.9014230  95.1658583  77.0481445
 106.6198648  96.6287290  75.3702624 106.1295952  97.4333698  74.9795364
 107.6847373  96.1524993  74.5426888 107.5294234  95.1235006  74.2176533
 107.7635615  97.0729515  73.3059481 107.3045106  98.0278069  73.5599508
 108.8148012  97.2703910  73.0935461 107.0903917  96.5343508  71.9980942
 106.1367614  96.1253713  72.3326161 106.7963506  97.6334584  71.0035821
 106.3295553  97.2056585  70.1157970 106.1214815  98.3611200  71.4541565
 107.7271108  98.1285658  70.7229485 107.8282460  95.3846583  71.3477379
 107.2964261  95.0720921  70.4498031 108.8358586  95.7043866  71.0798279
 107.8875355  94.5485922  72.0443929 108.9607738  96.2483461  75.3539436
 109.8326448  95.4165175  75.1118962 109.1143022  97.2512117  76.2995586
 108.4577860  98.0147190  76.4645314 110.3232823  97.2452129  77.1588229
 111.1133851  97.0316745  76.4391008 110.5168799  98.5901700  77.8741797
 109.7000693  98.7360915  78.5818747 111.4378523  98.5523976  78.4566083
 110.5765549  99.8071014  76.9180924 111.4194643  99.7065995  76.2349108
 109.6745438  99.8504111  76.3079905 110.7168775 101.0865115  77.7436960
 109.8143213 101.2438391  78.3341409 111.5439273 100.9836654  78.4454014
 110.9547002 102.2853748  76.8413019 111.8294167 102.1316625  76.2099561
 110.1073122 102.4499348  76.1770365 111.1578521 103.4785859  77.7766151
 111.3270750 104.3359497  77.2128981 110.3077343 103.6093020  78.3613125
 111.9770620 103.3023386  78.3920604 110.3745928  96.1505315  78.2641287
 111.4402262  95.6972098  78.5798721 109.2365795  95.8371307  78.8284432
 108.3735709  96.3738174  78.7378142 109.1398557  94.6265973  79.6660381
 109.8655179  94.6224716  80.4807118 107.7556968  94.5999862  80.3431975
 107.7733052  95.2764997  81.1975215 107.0173689  94.9905155  79.6428384
 107.2810610  93.1747365  80.8348754 106.2260983  93.2268120  81.1044820
 107.3646690  92.4688258  80.0080297 108.0842872  92.6261497  82.0511609
 107.8507109  91.4051467  82.2690640 108.9765404  93.3078606  82.6014794
 109.4882112  93.3595709  78.7824921 110.2101505  92.5233152  79.3365419
 108.9261007  93.1776977  77.5942888 108.2901952  93.8428216  77.1558638
 109.1883269  91.9599304  76.7921079 108.9179087  91.0340711  77.2987997
 108.3249654  92.1116542  75.5461990 108.3020907  93.1642825  75.2654561
 108.8021363  91.5733860  74.7271134 106.8779665  91.6088936  75.6844951
 106.6404035  91.9105419  76.7049686 105.7939018  92.2609075  74.6719313
 104.8110864  91.8292320  74.8635332 105.7529815  93.3386194  74.8263644
 106.0859595  92.0533438  73.6422165 106.7673209  90.0759854  75.4487407
 105.7272155  89.7651609  75.5557441 107.1156620  89.8372022  74.4441164
 107.3800080  89.5501140  76.1801139 110.6932053  91.7881859  76.5384138
 111.2044991  90.6500782  76.6271928 111.3261948  92.9171837  76.1449597
 110.8859638  93.8357721  76.1068400 112.7129036  92.9001914  75.7387085
 112.7359664  92.0682038  75.0350817 113.2236082  94.1741995  74.9458894
 112.9298436  95.0787379  75.4783353 114.3124909  94.1677207  74.9044327
 112.6492356  94.2042213  73.5143033 113.0999150  93.3962404  72.9397218
 111.5794467  94.0023816  73.5614886 112.8695333  95.5257104  72.7660189
 112.4604248  96.3592042  73.3362463 113.9348302  95.7185738  72.6385077
 112.1961709  95.4233957  71.4328761 112.0138472  94.5066323  71.0262214
 111.8423102  96.4968499  70.7929193 111.7810685  97.7662342  71.1449448
 112.0468845  98.0470859  72.0890111 111.4681327  98.4671948  70.4739616
 111.5786373  96.3236001  69.5521929 111.6531637  95.3940507  69.1389404
 111.2922284  97.1151482  68.9762688 113.6511584  92.6456793  76.8975625
 114.6152099  91.9300735  76.7938226 113.4042890  93.0994220  78.1161235
 112.7138222  93.8423337  78.2262495 113.9369494  92.7469541  79.4178229
 115.0155760  92.8714989  79.3211159 113.4349939  93.7282416  80.5293631
 113.7501853  94.7423731  80.2820463 112.3456295  93.7276633  80.5425538
 113.9592628  93.3642672  81.9340925 113.2360744  93.6926655  82.6797890
 114.0313211  92.2790887  82.0168949 115.2667129  93.9550554  82.2421990
 115.6414012  93.8976675  83.4243091 116.0079253  94.4259147  81.3723917
 113.7865884  91.2278665  79.8250535 114.8475029  90.7017193  80.3178369
 112.6970976  90.5456607  79.5634392 111.8113165  91.0185910  79.3829461
 112.5592858  89.0989388  79.4858205 113.1712721  88.7389126  80.3132086
 111.0553033  88.8058408  79.5589444 110.8910951  87.7289922  79.5047987
 110.6552569  89.1870777  80.4981048 110.5496869  89.2920492  78.7242429
 113.1933779  88.2781145  78.2881324 113.3232329  87.0625749  78.2698284
 113.7245924  88.9839590  77.2757809 113.6164989  89.9961802  77.2039184
 114.4735317  88.4372744  76.2171309 115.3728024  89.0382542  76.0880936
 114.7971589  87.4378589  76.5084729 113.7206294  88.3326193  74.7860906
 114.4113210  88.0456096  73.8304800 112.4317668  88.5765337  74.6822394
 111.8897400  89.0167392  75.4271468 111.6398695  88.2504160  73.5065473
 111.7603200  87.1959098  73.2600573 110.1381551  88.4601109  73.7948645
 110.0198223  89.5188642  74.0267435 109.2200315  88.0292187  72.5901343
 108.1747557  88.1986402  72.8509039 109.4748215  88.6187362  71.7086854
 109.3727002  86.9713456  72.3756702 109.7124176  87.4744634  74.9204895
 108.6530530  87.6073890  75.1383574 109.8894855  86.4504662  74.5929276
 110.2953807  87.6746318  75.8187627 112.1278867  89.0203905  72.3325964
 112.3172952  90.2082006  72.4635764 112.2580618  88.4431591  71.1058519
 112.2504501  87.4316026  70.9774399 112.4150008  89.1475910  69.8890943
 113.0097558  90.0442148  70.0574218 113.1339010  88.2096320  68.9011204
 114.1526139  88.0300475  69.2467872 112.6286395  87.2442549  68.8844271
 113.1696896  88.7561917  67.5676671 113.8106830  88.1198032  66.9587114
 112.1648829  88.6885542  67.1498276 113.6423355  90.1719075  67.4163715
 114.8248301  90.4302739  67.5948212 112.7878035  91.0855151  67.0762536
 111.0526982  89.6639758  69.3184462 110.1795397  88.8600729  69.0054492
 110.8167021  90.9760665  69.4830307 111.5256798  91.6369895  69.7992511
 109.5206593  91.5849928  69.2248433 109.0752983  90.9963774  68.4241440
 108.6779289  91.5922781  70.6039765 107.7022199  92.0447220  70.4310507
 108.5455613  90.5682194  70.9548449 109.2163170  92.1663587  71.3563054
 109.5802700  93.0578088  68.7656867 110.5174541  93.7711400  69.1273405
 108.4832523  93.5631240  68.0895523 107.7067191  92.9666029  67.8077214
 108.2813203  94.9641019  67.6943934 108.6362013  95.7218769  68.3934444
 109.0596458  95.1659943  66.4127215 110.0025792  94.6258738  66.4987419
 108.5013480  94.7047088  65.5988553 109.3615379  96.5732987  66.0352040
 108.6829551  97.5634058  66.4332660 110.2345924  96.7691397  65.1675307
 106.7840157  95.1142787  67.5623785 106.1147147  94.0675806  67.5787606
 106.1422143  96.3007423  67.4844823 106.5929011  97.2085755  67.6054841
 104.7110689  96.3610633  67.2130153 104.4339074  95.4486729  66.6846534
 104.1885334  96.3472583  68.1687983 104.1608549  97.5969454  66.3740320
 104.8976184  98.5404113  65.9400461 102.8015264  97.6170685  66.2559680
 102.2181548  96.8881297  66.6676363 102.0049751  98.6345552  65.5537887
 102.4893371  99.6097721  65.5374610 101.8422193  98.3052383  64.0860320
 102.8162113  98.0542645  63.6667984 101.2154384  97.4195063  63.9860398
 101.1936178  99.5079762  63.2308206 100.1672121  99.6351308  63.5749834
 101.7320191 100.4180728  63.4919475 101.1559899  99.4264734  61.7463256
 102.1383752  99.6342424  61.3224422 100.8733495  98.4250575  61.4216679
 100.1924884 100.3977625  61.3036967  99.3214380 100.4052064  61.8352924
 100.2458117 101.2914328  60.3151443 101.2766781 101.5003506  59.5267074
 102.1295003 100.9526045  59.6465926 101.2243379 102.2083394  58.7945152
  99.3223648 102.1968109  60.1716682  98.5379098 102.2322295  60.8230498
  99.3829712 102.8704146  59.4091658 100.6601723  98.7177897  66.3479741
 100.3772631  97.7547516  67.0083627  99.8583707  99.8092216  66.3573815
 100.1512440 100.6923262  65.9365140  98.5636311  99.8889977  66.9207342
  98.5771752  99.5416529  67.9536269  98.0594602 101.3371008  67.0551883
  96.9882224 101.4152710  67.2400884  98.7225341 101.9670662  68.2847889
  98.3774305 102.9948223  68.3977260  98.4572298 101.3961957  69.1739670
  99.8046338 101.9592142  68.1592721  98.2725484 101.9848969  65.8343494
  97.9566648 102.9098743  65.8955013  97.6503792  98.9722800  66.1123521
  97.8217673  98.8636890  64.9015953  96.6577573  98.3706575  66.7882131
  96.6130650  98.3199691  67.8060884  95.5529212  97.7372411  66.1147637
  95.3691715  98.2816650  65.1885431  95.8601715  96.3481643  65.7041935
  96.8235158  96.3042991  65.1966044  95.9285829  95.6975244  66.5751582
  94.5207042  95.7880580  64.5864528  94.7272949  96.2587321  63.3927170
  94.2987560  97.8234525  66.9683962  94.1993108  97.1498019  67.9851987
  93.1721875  98.4859088  66.5039394  93.2007542  99.1972153  65.7719811
  91.8298915  98.2251837  67.0217906  91.8492432  97.9226444  68.0695070
  91.0414801  99.5288680  66.8919729  91.5942378 100.3257841  67.3881107
  90.9734775  99.7960565  65.8377438  89.6186613  99.4683586  67.4807168
  89.1066399  98.3473785  67.7426397  89.0184075 100.4931345  67.7360845
  91.1774207  97.0442453  66.2459921  91.0766761  97.1609302  65.0181581
  90.8272980  95.9204628  66.8950868  90.9733892  95.7574583  67.8912654
  90.1819066  94.8106669  66.1671383  90.9278785  94.5230452  65.4272885
  89.8707903  93.5632191  67.0744914  89.3018948  92.8265803  66.5085309
  91.3152220  93.1086540  67.5685163  91.2200197  92.2370104  68.2160131
  91.9318246  92.8555969  66.7055289  91.7826021  93.9227609  68.1228445
  89.0248329  93.8460867  68.2730452  88.8676609  92.9244701  68.8332467
  89.5256622  94.5751136  68.9086479  88.0628478  94.2440527  67.9521267
  88.9065794  95.2217083  65.4322829  88.3363948  94.3161762  64.8092402
  88.3984614  96.4076363  65.5931679  88.8904338  97.1678452  66.0625712
  87.0706543  96.7720045  65.1184364  86.5267977  95.8323317  65.0219013
  86.2787816  97.6414496  66.1632511  86.8170171  98.5656446  66.3715083
  85.3059616  97.9227321  65.7600310  86.1049239  96.8171744  67.4631791
  85.5032696  95.9284208  67.2695839  87.0744037  96.4737153  67.8259405
  85.4377114  97.6853444  68.4966709  84.5122191  98.1044479  68.1002642
  85.1709611  97.0946460  69.3720736  86.4004786  98.7956729  68.8796943
  87.3860468  98.6983140  68.6346400  86.0166122  99.8602037  69.5063638
  84.7872008 100.0386548  69.9804279  84.0830150  99.3107547  69.8588357
  84.5489590 100.9030305  70.4661281  86.9353195 100.7656202  69.7466469
  87.8971474 100.6102779  69.4422857  86.6882275 101.6248617  70.2369637
  87.0624644  97.3771157  63.7118556  86.0670438  97.8066130  63.2137484
  88.2543228  97.4391325  63.1628988  89.0678105  96.9517723  63.5396582
  88.5518656  98.2383470  61.9149511  87.5789678  98.3042678  61.4254388
  89.0553096  99.6540336  62.2352958  88.4436335 100.0992622  63.0205734
  90.0765959  99.6107896  62.6127532  89.0024109 100.4399815  61.0864226
  89.3224477 101.3425394  61.2929040  89.4695873  97.5622857  60.9014691
  90.6821417  97.5170770  61.1404466  88.8899177  97.1432523  59.7154282
  87.9194223  97.3342500  59.4638401  89.6314090  96.3731793  58.7027366
  90.0401413  95.4936838  59.2015619  88.6893596  95.8605156  57.6094334
  88.2151990  96.7744258  57.2534883  89.4900656  95.1821071  56.4385513
  88.7932516  94.8284861  55.6790234  90.1719460  95.9078029  55.9957300
  90.0591871  94.3387588  56.8282221  87.5024439  95.0470115  58.0274529
  86.9308618  94.7555767  57.1463238  87.8399112  94.1527022  58.5518876
  86.8697332  95.6391803  58.6901861  90.9000712  97.1030150  58.1638323
  91.9227714  96.4411731  58.0880530  90.8738766  98.4600105  57.8565081
  89.7657843  99.3209157  57.6559597  89.4613743  99.8052356  58.5837801
  88.8988135  98.7777832  57.2796264  90.2792870 100.3285950  56.6418554
  89.6927595 101.2482708  56.6370548  90.2658479  99.9380318  55.6248629
  91.7171849 100.5492050  57.1724039  91.7338833 101.2208568  58.0299738
  92.3653566 100.9875078  56.4122894  92.1441613  99.1800515  57.5366070
  92.6684205  98.6598652  56.7356248  93.1996058  99.1971320  58.6717539
  94.4380121  99.1750257  58.4778261  92.8097199  99.1509302  59.9276760
  91.8334304  99.2645966  60.2034543  93.7179616  98.9304718  61.0792116
  94.5600239  99.6132738  60.9633396  93.0080571  99.3185789  62.5009586
  92.2554981  98.5726972  62.7572482  93.7483899  99.3121874  63.3009476
  92.3551210 100.7129555  62.3976999  91.5873843 100.6831073  61.6250917
  91.8520547 100.9352205  63.3388240  93.3243416 101.8491977  62.0791736
  94.3827080 102.0159410  62.6715622  92.9316383 102.7329856  61.2720974
  94.3029442  97.5110459  61.0756815  95.3907760  97.2698148  61.5723690
  93.5783954  96.5312275  60.5621204  92.6529682  96.7007572  60.1690121
  93.9740362  95.1024605  60.4776496  94.5889478  94.8878921  61.3508907
  92.7357281  94.2283795  60.4809038  92.0708875  94.5990016  59.7010883
  93.1359441  92.7200826  60.1984934  92.2407077  92.0991136  60.2032160
  93.6224577  92.6480604  59.2263673  93.8207614  92.3735957  60.9726149
  92.0211478  94.2924847  61.8140908  92.7054096  93.8856898  62.5584191
  91.8846870  95.3485062  62.0491188  90.6790341  93.6169114  62.0353498
  90.3489783  93.7893754  63.0597581  89.9444674  94.0311792  61.3432574
  90.7776300  92.5458654  61.8617833  94.8294422  94.7952307  59.2421742
  95.8254288  94.0610355  59.3817234  94.5437016  95.4881319  58.0815131
  93.7784991  96.1633700  58.0640857  95.1937029  95.4111236  56.7940761
  95.1223859  94.3840831  56.4372964  94.4669533  96.3008945  55.7938594
  93.3930396  96.2784332  55.9760868  94.7891115  97.3363881  55.9033634
  94.7691376  95.8089086  54.4321665  95.8092460  96.0078064  54.1760041
  94.6262139  94.7298150  54.3753883  93.8269625  96.5279210  53.4574515
  94.2513238  97.6746000  53.1444377  92.8261130  96.0830415  52.8577087
  96.7739316  95.6907248  56.8703021  97.5882691  94.7586293  56.6390913
  97.1566656  96.9355882  57.2891278  96.4633513  97.6611327  57.4719536
  98.4960596  97.4139653  57.5308615  99.2350999  97.1410775  56.7778637
  98.3327569  98.9005803  57.5311265  99.2982732  99.3730405  57.7084668
  97.9417353  99.2240581  56.5655328  97.6373265  99.1904896  58.3190733
  99.1214735  96.7687173  58.7127169 100.3039403  96.7455625  58.8795531
  98.3500246  96.1821023  59.6141688  97.3327994  96.2539168  59.6284692
  98.9188754  95.3595667  60.6957759  99.6914977  95.9837942  61.1464797
  97.9449873  95.0162642  61.8429804  97.6395062  95.9388873  62.3366879
  97.0463333  94.5667104  61.4235518  98.5641950  94.0228818  62.9357467
  99.0988236  93.1726339  62.5114816  99.5817484  94.8553998  63.7939045
 100.0287115  94.2146214  64.5528636 100.3644814  95.2508446  63.1459613
  99.0598963  95.6810864  64.2770806  97.3973078  93.5007796  63.7545627
  97.7651592  92.8155576  64.5184306  96.8852671  94.3356048  64.2329195
  96.7008914  92.9753689  63.1010685  99.5159067  94.0867142  60.1317067
 100.6169185  93.6198740  60.5307785  98.8287419  93.4958278  59.1606084
  97.9714932  93.8782083  58.7619121  99.2507636  92.2094345  58.5598471
  99.5699662  91.5195971  59.3422888  98.0365194  91.5568914  57.7938018
  97.5479898  92.3203265  57.1890360  98.4026605  90.3970501  56.8179193
  97.4954282  90.0212433  56.3444926  99.0837092  90.7679707  56.0517439
  98.8827730  89.5924573  57.3737749  97.2155466  90.8828864  58.9593017
  96.3352031  90.3905525  58.5462441  97.8390390  90.1473023  59.4664745
  96.9037995  91.6460094  59.6717040 100.4160497  92.4549554  57.6220765
 101.3679460  91.6880814  57.7258886 100.4024728  93.5289278  56.8493956
  99.5897484  94.1420931  56.8011518 101.5011796  93.9886704  55.9799859
 101.8881736  93.2099749  55.3217352 100.8953160  95.0943152  55.1903519
 101.6402645  95.5048404  54.5081901 100.0507892  94.7124357  54.6178892
 100.5512705  95.8772923  55.8655167 102.7361496  94.3953518  56.7924151
 103.8323094  94.2641139  56.2343278 102.5652068  94.8935193  58.0350304
 101.6559901  94.9978021  58.4880858 103.7007286  95.3348376  58.8480422
 104.3106372  95.9446178  58.1812307 103.3189984  96.2293647  60.0441845
 104.2203296  96.5091366  60.5905458 102.8203392  97.1271368  59.6824618
 102.6484699  95.6833601  60.7066491 104.5073342  94.0917707  59.3790650
 105.6970023  93.9206027  59.1715668 103.8245653  93.0948903  60.0254597
 102.8213067  93.1469757  60.1998997 104.4430626  91.8308401  60.5474856
 105.2057396  92.1921215  61.2377504 103.5997848  90.9462927  61.5127646
 103.3516037  91.5593417  62.3789725 102.3654968  90.3878130  60.6894364
 101.7503807  89.7617763  61.3359844 101.7697201  91.2207324  60.3176470
 102.7269304  89.7965395  59.8481621 104.3723015  89.6297377  61.9448003
 103.7453069  89.0440783  62.6173788 104.6043854  89.0377840  61.0588472
 105.2964921  89.8996381  62.4538253 105.1238013  91.0431630  59.4266959
 106.2518876  90.5234916  59.5810846 104.5651375  90.9891362  58.1656884
 103.6955974  91.4453236  57.8891906 105.2503901  90.2185237  57.0926733
 105.4583408  89.2723304  57.5911948 104.4358909  89.7874077  55.8913982
 105.1503235  89.3559569  55.1897642 103.3784158  88.7812003  56.3081643
 102.7996905  88.4783701  55.4344596 103.8615187  87.9057148  56.7454271
 102.7153335  89.2335405  57.0443927 103.6924727  90.9840957  55.1875479
 103.1262069  90.6101544  54.3346751 103.0110180  91.4556897  55.8963219
 104.4230424  91.7159037  54.8448615 106.5507520  90.8980406  56.6573506
 107.5165519  90.2028661  56.4029339 106.5833243  92.2164817  56.5777126
 105.7469472  92.7782487  56.7440772 107.7162417  93.0288126  56.2654134
 108.1312399  92.7038981  55.3109811 107.3468003  94.4963172  55.9512780
 106.3702192  94.5252713  55.4688289 107.2582965  95.0524718  56.8848669
 108.3823667  95.1885552  55.0439314 108.3187079  96.2670614  55.1900983
 109.3842692  94.8848923  55.3500004 108.2049024  94.8834858  53.5957376
 107.7242658  93.8092129  53.1769930 108.4533905  95.7685815  52.7664402
 108.8840146  92.7876982  57.2871728 110.0484337  92.6437147  56.8899525
 108.3989129  92.7619197  58.5938181 107.4107795  92.6839351  58.8358528
 109.3120257  92.8483325  59.7528551 110.1479602  93.5115996  59.5326815
 108.5824393  93.4724728  60.9535863 108.3069127  94.4998017  60.7166150
 107.6569858  92.9290932  61.1393746 109.4304472  93.4561033  62.1958225
 108.8199193  93.6854485  63.0681290 109.8463595  92.4598417  62.3504733
 110.5589854  94.4774933  62.0660312 111.2905238  94.1272247  61.3373629
 110.1603762  95.4205386  61.6917247 111.1969228  94.6883056  63.3271577
 110.8045514  95.4373668  63.8973067 112.2167181  94.0533516  63.8533971
 112.8169083  93.0541298  63.2832231 112.5007692  92.7201246  62.3726724
 113.6067796  92.6032019  63.7448998 112.6215404  94.5371918  64.9725690
 112.1547157  95.3491540  65.3763685 113.4104825  94.1093903  65.4575331
 109.9280897  91.4507844  60.0431282 111.0659179  91.3643999  60.4465640
 109.1830279  90.3587333  59.8203024 108.2527557  90.3509118  59.4032755
 109.7337040  89.0303202  60.2044200 110.8028948  89.2410306  60.2211875
 109.1662716  88.5997210  61.5249164 108.0813300  88.5815734  61.4289249
 109.4862271  87.5730101  61.7034867 109.4979606  89.3911929  62.7309859
 110.8154011  89.6016980  63.1220500 111.6176593  89.2450309  62.4938944
 111.1165273  90.2578419  64.2970837 112.1317906  90.2767880  64.6658742
 110.0767694  90.9098619  65.0212939 110.3705787  91.6676729  66.0880721
 111.1307641  91.2757122  66.5675144 108.7496596  90.7778440  64.5956570
 107.9564629  91.2736711  65.1347150 108.4442509  89.9742542  63.4277910
 107.4225451  89.8321152  63.1058938 109.6129347  87.8772759  59.2494668
 110.2798323  86.8466551  59.2739105 108.7629846  88.0629713  58.2353489
 108.3059241  88.9660561  58.1119859 108.3388003  87.1056662  57.1776507
 108.3026194  87.6140351  56.2141539 109.0723552  86.3040042  57.0880388
 106.9404910  86.5078055  57.5134165 106.2039510  86.9571661  58.4297701
 106.5445021  85.4097073  56.7931206 107.2534892  84.8867388  55.7076496
 108.2590044  84.5755583  55.9908400 107.3587727  85.6143868  54.9024486
 106.3587231  83.6644583  55.2804494 106.7027078  82.7433973  55.7512383
 106.4003598  83.5051036  54.2031303 104.9634468  84.0081711  55.7217050
 104.3898757  83.1159842  55.9738648 104.4121457  84.5313099  54.9412167
 105.1844983  84.8736827  56.9136866 104.4983163  85.7201024  56.9378954
 104.8050128  84.2031495  58.2334293 105.5365021  83.2747439  58.6253305
 103.6137487  84.5006609  58.8084065 102.8380551  84.9518768  58.3209439
 103.3449641  84.1808308  60.2306658 104.3292823  84.2342494  60.6947876
 102.4393350  85.2010674  60.9222873 102.9275137  85.0657769  61.8876738
 102.5234582  86.6225315  60.4380683 101.8328968  87.2424258  61.0090377
 103.5396468  86.9932360  60.5720947 102.2584960  86.6636659  59.3812977
 100.9698573  84.9168865  61.1182602 100.5017308  85.7601640  61.6265187
 100.4956511  84.7686865  60.1490135 100.8502607  84.0174468  61.7225216
 102.8031487  82.7531441  60.4589372 101.8425629  82.3055377  59.8482218
 103.5611292  81.9208786  61.2086810 104.4485628  82.2135032  61.6172792
 103.2212004  80.5417075  61.5224746 102.8489168  80.0492834  60.6250854
 104.4908792  79.8728041  62.0201713 104.8164237  80.3868325  62.9254163
 104.2497558  78.8487103  62.3035252 105.6436166  79.8364530  61.0587411
 105.7562542  78.8365237  60.3036754 106.5307668  80.7178696  61.0844755
 102.0830668  80.4048680  62.5012468 101.3872284  79.4037999  62.4050826
 101.9171677  81.4270203  63.3738682 102.4659480  82.2808295  63.2673880
 101.0012922  81.5307875  64.5556742 100.2102114  80.7970170  64.3993860
 101.7484766  81.1906325  65.8943709 102.5365550  81.9321490  66.0216766
 100.7952719  81.3149670  67.1230119 101.3426490  81.0735922  68.0345220
 100.4148413  82.3347586  67.1873118  99.9608382  80.6246183  67.0072832
 102.4530799  79.8169043  65.8363189 102.9556855  79.6260879  66.7845081
 101.7131335  79.0370488  65.6533765 103.1862555  79.8176787  65.0300616
 100.3502390  82.9439002  64.6640080 101.0426917  83.9357486  64.5913719
  99.0387705  82.8876807  64.9524292  98.5323103  82.0038375  64.9077936
  98.1516801  84.0009730  65.3548467  98.7277343  84.9139061  65.5100104
  97.1716520  84.4860423  64.2507958  97.7324805  85.1379127  63.5808925
  96.8750589  83.6114078  63.6706371  95.8992931  85.2226016  64.6439170
  95.4823641  84.5849072  65.4228431  96.1632443  86.6600134  65.2103190
  95.2135216  87.1281498  65.4711562  96.7897150  86.5903669  66.1005312
  96.6687636  87.2609079  64.4550263  94.9004327  85.3655027  63.5137846
  94.0215121  85.9014499  63.8713935  95.3552145  85.9218515  62.6935659
  94.6066942  84.3773913  63.1625033  97.4949932  83.5650418  66.6796106
  96.7898715  82.5142764  66.7072769  97.6170731  84.3720134  67.7207323
  98.2951628  85.1245648  67.8405062  96.6398273  84.1398389  68.8421241
  96.0118752  83.2619655  68.6894928  97.4402108  83.9158790  70.1137569
  98.0953027  84.7865827  70.0953530  96.6665117  83.9828824  71.4063660
  97.3416234  83.8082787  72.2445107  96.2113689  84.9679106  71.5051709
  95.8867449  83.2221950  71.4036372  98.3248629  82.6232998  70.1051138
  98.8607520  82.5427285  71.0506127  97.6878352  81.7476585  69.9733068
  99.0409644  82.6779196  69.2850672  95.6759834  85.4178307  68.9173169
  96.1436115  86.5536630  69.0891158  94.3358320  85.2219143  68.7959051
  93.9671054  84.2939619  68.5919591  93.2955878  86.1682336  68.9126832
  93.6005004  87.1586406  68.5770403  92.1170813  85.6680265  68.0447038
  91.8422858  84.6592177  68.3519859  91.2462456  86.3012106  68.2153352
  92.4560826  85.6697340  66.5858703  92.7150219  86.7093662  66.0374897
  92.4546822  84.5550134  65.9134137  92.6737586  84.5604698  64.9176569
  92.2351054  83.6759829  66.3824996  92.8932649  86.2547065  70.3826327
  92.0075108  85.6548423  70.8695779  93.6438502  86.9953759  71.1993552
  94.4837732  87.4637918  70.8585122  93.4223127  87.2602964  72.6314356
  92.9961576  86.3947862  73.1380259  94.8092920  87.5872812  73.2164606
  95.3692214  86.6612544  73.3497065  95.3644670  88.1971153  72.5032678
  94.7317656  88.3273180  74.5594830  94.3489488  87.8300164  75.6346595
  95.0662195  89.5983476  74.5652538  95.0057350  90.1365164  75.4292336
  95.3842942  90.0464208  73.7056580  92.3499634  88.3806547  72.8769641
  91.6311779  88.2105572  73.8649592  92.3044060  89.4391011  72.0997893
  92.8267092  89.5040440  71.2257734  91.4815968  90.6786697  72.4006675
  91.8021500  91.1221505  73.3439535  91.7317956  91.7400419  71.2924190
  91.1436532  92.6320515  71.5032848  92.7897213  92.0001243  71.2690677
  91.4373667  91.3315254  70.3250288  90.0680940  90.3443620  72.6118101
  89.5071107  89.5749191  71.8692305  89.4461198  90.9959051  73.6009363
  89.9307424  91.6242280  74.2422874  88.0270608  90.8802646  73.8678534
  87.4694187  90.9838327  72.9380691  87.8082908  89.8884607  74.2637582
  87.5936072  91.8898425  74.8120671  88.5201298  92.6360121  75.3132665
  86.3275139  91.9137631  75.1771736  85.6708246  91.2308824  74.7983609
  85.6539951  92.8353863  76.1118121  86.2988108  92.9007481  76.9884885
  85.4425069  94.1221006  75.3672215  86.3579247  94.3596739  74.8247124
  84.6623953  93.9658159  74.6232780  85.0629396  95.3168036  76.2131756
  84.0828727  95.1283960  76.6506884  85.7713964  95.3905524  77.0392313
  85.0201087  96.6369686  75.5132921  85.0748015  97.4294816  76.2596954
  85.9053010  96.7291221  74.8849837  83.8280967  96.8519113  74.6836850
  83.9584026  96.7551939  73.6757514  82.6209548  97.1515322  75.0817626
  82.1414975  97.0601330  76.3372995  82.7439414  96.7270887  77.0899752
  81.1760707  97.3233610  76.5357516  81.7826353  97.6866628  74.2329106
  82.0750119  97.8655609  73.2716368  80.8371174  97.9257100  74.5316619
  84.3147124  92.3967033  76.6409282  83.4562833  92.0141413  75.8506599
  83.9283303  92.6703366  77.9369412  84.7750015  93.1922940  78.9786049
  84.6952334  94.2761120  79.0595087  85.8257668  92.9625104  78.7996417
  84.2611973  92.5118978  80.1916932  84.4624713  93.1016079  81.0851846
  84.7450604  91.5445170  80.3313242  82.7837010  92.3483708  79.9749225
  82.2307737  93.1838523  80.4055210  82.4153041  91.4424701  80.4556944
  82.5838990  92.2834337  78.4136998  82.2586866  91.3243337  78.0077034
  81.4689494  93.3055083  77.9997470  81.7433015  94.4525636  77.6932997
  80.1999755  92.9035691  78.1125261  79.9557656  91.9228246  78.2458256
  79.0628991  93.7437226  78.0653214  79.2017233  94.5895769  78.7399082
  78.9467955  94.1516265  77.0617231  77.8092692  92.9723643  78.4569032
  77.7375187  91.8539697  77.9853531  76.9073623  93.5632025  79.1934377
  76.9744587  94.5402256  79.4793553  75.6981475  92.8866898  79.6911638
  75.1908651  92.4057630  78.8544798  75.9930697  92.0964263  80.3823089
  74.6859137  93.8490823  80.4169099  74.7797502  95.0812555  80.4036162
  73.7579277  93.2644407  81.1575847  73.7543559  92.2519699  81.2821804
  72.6569360  93.8912273  81.8773575  72.9748557  94.1316744  82.8919694
  72.3939202  94.8324479  81.3944597  71.4554047  92.9990851  81.9251792
  71.4628221  91.9370409  81.3288569  70.2525166  93.5284274  82.3133080
  70.2032608  94.3722350  82.8843444  68.8874145  92.9904226  81.9852225
  68.7722858  91.9669813  82.3412328  67.8381613  93.8423707  82.6919794
  66.8425833  93.4615235  82.4601198  68.0013716  93.8017261  83.7693244
  67.9185847  94.8752026  82.3520113  68.7047692  92.9525337  80.4674745
  68.6342343  93.9973223  79.8449172  68.5802222  91.7733686  79.8472755
  68.5123142  90.8766989  80.3269190  68.5341026  91.6927561  78.3845313
  69.4354371  92.1546683  77.9793818  68.5243188  90.2057516  77.9746972
  67.5791525  89.8095961  78.3462042  68.6458254  89.9481565  76.4694719
  68.6299022  88.8751842  76.2821702  67.8108630  90.4202933  75.9514395
  69.5838859  90.3655549  76.1040680  69.7358592  89.6230870  78.4795902
  69.7657908  88.6737945  78.2396134  67.4463035  92.5307646  77.7483995
  67.6863786  93.1535358  76.7139190  66.2340552  92.5926233  78.3687361
  66.0781871  92.1877664  79.2923270  65.0202487  93.2270558  77.8150481
  64.7464752  92.8906464  76.8160362  63.9281375  92.8413420  78.7475865
  62.9891267  93.2761565  78.4051187  63.8379875  91.7555419  78.7741207
  64.1561640  93.2117811  79.7480803  65.2546250  94.7548790  77.5941858
  64.7073946  95.3659123  76.6599706  66.2017315  95.3222487  78.3512366
  66.7438859  94.7574301  79.0048072  66.6211565  96.7276900  78.4010007
  65.8527085  97.3965509  78.0148108  66.8768878  97.0307316  79.9534402
  67.7752352  96.5051951  80.2743209  67.0680414  98.0963431  80.0811839
  65.7133326  96.6231779  80.8507964  65.6497136  95.5347484  80.8524872
  65.9464189  96.9306815  81.8702778  64.3218366  97.1900627  80.4785380
  64.1424054  98.2325460  79.8565018  63.3668404  96.5835946  80.9358702
  67.7911362  97.0765449  77.4350867  68.1869674  98.2299280  77.3958449
  68.3954541  96.1152477  76.6862659  67.9339145  95.2646080  76.3656817
  69.7791468  96.2401368  76.2812594  70.3976587  96.9223416  76.8655544
  70.3377088  94.7360306  76.4383225  70.1103709  94.3877778  77.4457586
  69.7905092  94.0935828  75.7490277  71.8220854  94.5495682  76.1913411
  72.2498218  95.5466476  76.2941669  72.3847449  93.6392947  77.1875507
  73.4515913  93.5124415  77.0018254  72.2374683  94.0547250  78.1853304
  71.8865842  92.6731340  77.1199166  72.2140483  94.1287425  74.7962712
  73.2984247  94.0268608  74.7382022  71.7460950  93.1732743  74.5599534
  71.8820193  94.8827617  74.0814105  69.8259525  96.8244461  74.8724961
  69.3472859  96.2586174  73.8753852  70.5609867  97.9614512  74.7069604
  71.0194870  98.4176873  75.4954501  70.8005259  98.6830664  73.4220271
  69.8177238  98.9431758  73.0268106  71.6453240  99.9033004  73.7147728
  71.8338913 100.4470544  72.7893437  71.1175535 100.5511278  74.4157379
  72.5942650  99.5924996  74.1518080  71.4737713  97.8322823  72.2868724
  72.4681192  97.1654606  72.5164001  71.0682140  98.1013135  71.0249237
  70.2344883  98.6446753  70.8003098  71.8205750  97.6182571  69.8382513
  71.7723735  96.5293217  69.8240977  71.2088440  98.2422959  68.6278486
  71.2903028  99.3253250  68.7225818  71.7993367  97.9534300  67.7575125
  69.6933779  97.8813793  68.3423128  68.9646197  97.4278570  69.2585240
  69.3390619  98.1228305  67.1732655  73.2762217  98.0331375  69.8748303
  74.0988728  97.1525143  69.6589647  73.6418632  99.2645355  70.2277201
  72.9675147 100.0024680  70.4294889  74.9976628  99.6866769  70.3636360
  75.4345105  99.4461247  69.3935001  75.0427932 101.1796243  70.7328218
  74.3958359 101.3487104  71.5936941  76.0558605 101.4367139  71.0399288
  74.6024043 102.1466146  69.5668619  74.7387900 103.1752380  69.9032810
  75.2757725 101.9960017  68.7225789  73.1690752 101.9903139  69.0704521
  72.3081123 101.6570437  69.9494828  72.8965821 101.9962365  67.8346720
  75.8388334  98.9626575  71.4562663  77.0549764  98.7162211  71.1748780
  75.2245373  98.4938135  72.5436723  74.2615644  98.6992635  72.8112379
  75.9459810  97.6242338  73.4340066  76.9583331  97.9739122  73.6328187
  75.1551371  97.6200114  74.7626981  75.1241220  98.6370245  75.1564856
  74.1262413  97.3269529  74.5580980  75.7331248  96.6854789  75.8457900
  75.6910343  95.6738324  75.4432409  77.2004967  96.7808860  76.1785874
  77.4447295  96.0571462  76.9570089  77.7908464  96.5669113  75.2872917
  77.4294660  97.7859890  76.5337705  74.8378598  96.9404754  77.1332649
  75.1874985  96.3095214  77.9505114  74.9112242  97.9872395  77.4255792
  73.7991808  96.6978939  76.9075614  76.1751694  96.2190434  72.7934892
  77.2844919  95.6734450  72.8843742  75.1929565  95.6369475  72.1613530
  74.2685420  96.0576951  72.0742538  75.2948341  94.3438509  71.5184041
  75.6632787  93.5829464  72.2057423  73.9073055  93.9408676  71.0427542
  73.2087897  94.0443915  71.8735378  73.5874358  94.6397678  70.2684624
  73.8083632  92.5564626  70.5052717  74.1357883  92.2168428  69.2048036
  74.4831798  92.8841450  68.4294702  73.9388105  90.9226182  69.1014761
  74.1012963  90.4221014  68.2266760  73.5095284  90.2880398  70.2143360
  73.1702705  89.0019555  70.6387840  73.3201290  88.1736049  69.9619829
  72.6590063  88.7552301  71.8718017  72.2929958  87.7623191  72.0901340
  72.5828279  89.7253138  72.8715099  72.2912379  89.4969680  73.8858715
  72.9229078  91.0511244  72.4414810  72.8233801  91.8609745  73.1493554
  73.3802335  91.3500009  71.1442146  76.2592054  94.4485510  70.3780779
  77.2672766  93.6812315  70.4285780  76.0243043  95.3256022  69.3916527
  75.2588177  96.0001311  69.3884877  76.9169456  95.3703333  68.1718939
  76.8465873  94.4110898  67.6590639  76.4457535  96.4261983  67.2296179
  76.3338087  97.3525619  67.7924321  77.2319651  96.5941137  66.4938666
  75.0797709  96.1619676  66.4394707  74.4536346  95.5360072  67.0747250
  74.4404938  97.5295347  66.1473849  73.5047553  97.3869681  65.6077209
  74.2426046  98.0467684  67.0859749  75.1208501  98.1279377  65.5405874
  75.2320239  95.3886320  65.1630300  74.2555424  95.2585294  64.6962333
  75.8885543  95.9333470  64.4826938  75.6643127  94.4124968  65.3786048
  78.3896611  95.5314640  68.5457869  79.1686936  94.8005736  67.9676955
  78.8610144  96.4489139  69.3552198  78.2872829  97.0744788  69.9212258
  80.3065086  96.6354188  69.4991560  80.8332056  96.7051069  68.5472159
  80.4380231  97.9085049  70.3060400  79.9738207  98.7440324  69.7806459
  79.9271158  97.8108399  71.2636345  81.8946001  98.1644797  70.5133882
  82.5029968  98.6892896  69.5269476  82.4833271  98.0168825  71.6188518
  80.8951006  95.4560059  70.2295283  82.0184857  95.1255903  69.8471823
  80.3193151  94.9304154  71.2763170  79.5242906  95.3875331  71.7226861
  80.6800029  93.6659743  71.9645481  81.6276589  93.8521629  72.4702991
  79.6958548  93.2982693  73.0051635  78.7702964  93.2365005  72.4325588
  79.8501783  91.9422685  73.6638381  79.0632339  91.8057433  74.4045009
  79.7777892  91.1602792  72.9082102  80.8223368  91.8835205  74.1534119
  79.6345540  94.3460977  74.0919086  78.9036368  94.0493484  74.8436705
  80.6149904  94.4448160  74.5593271  79.3422813  95.3028390  73.6585602
  80.9113814  92.5212788  70.9843506  81.9428056  91.7875540  71.0396505
  80.0253232  92.4115648  70.0065706  79.1911981  92.9955396  69.9511206
  80.1376439  91.4315325  68.8779370  80.4088464  90.4859652  69.3483014
  78.8055589  91.3459304  68.1168380  78.5506862  92.3533265  67.7861751
  78.7958444  90.5891566  66.7991513  77.7917937  90.6108828  66.3742711
  79.4946128  91.0563662  66.1051456  79.0932236  89.5543165  66.9715390
  77.8176797  90.7289768  69.1096491  76.8386117  90.6360047  68.6388976
  78.1710165  89.7434123  69.4109657  77.7374535  91.3692677  69.9882693
  81.2239459  91.7949821  67.8380228  81.8847562  90.9332646  67.3413795
  81.3620157  93.0786999  67.5477154  80.7083932  93.7787350  67.8984782
  82.4214363  93.6757047  66.7173015  82.3302022  93.2146504  65.7346590
  82.2487488  95.1735271  66.5983217  81.1952941  95.4026216  66.4347586
  82.5368782  95.6457729  67.5367829  83.0839114  95.7696480  65.4513883
  83.4081718  96.7649841  65.7496487  83.9822958  95.1625423  65.3346271
  82.3917914  95.8808447  64.0637017  81.4563119  95.1112347  63.7824394
  82.8723965  96.6840889  63.2458958  83.8286471  93.3854752  67.2720425
  84.7535055  93.0865538  66.5207503  83.9670705  93.2806524  68.5775011
  83.1434387  93.3738526  69.1732009  85.1587432  93.0383816  69.4033588
  85.9460700  93.4550293  68.7767542  85.1191737  93.7327780  70.7696885
  84.4017803  93.0832265  71.2706981  86.5280641  93.8325081  71.4240620
  86.4456300  94.3321333  72.3895977  86.9350706  92.8318034  71.5670962
  87.1905612  94.4043384  70.7749213  84.6684849  95.0978488  70.8246549
  83.7488550  95.1525936  70.4904603  85.4343594  91.5711403  69.6971284
  86.4336628  91.0804629  69.1813624  84.5732571  90.8777166  70.4658392
  83.7354235  91.2675207  70.8988941  84.8048861  89.4820630  70.7269543
  85.8520065  89.4081781  71.0210886  83.8365319  89.0265862  71.8204532
  82.8167379  89.2165845  71.4829952  83.9353210  87.9485517  71.9442486
  84.0289066  89.6903166  73.1775379  85.0009172  89.4385667  73.8992673
  83.1553512  90.5958835  73.4821141  83.2557051  91.1308435  74.3447907
  82.3681906  90.7740960  72.8601129  84.6479907  88.5498863  69.5285890
  85.3762328  87.5637426  69.5582888  83.7630930  88.7837521  68.5900705
  83.1906120  89.6271049  68.5500634  83.5103731  87.8291759  67.4865626
  84.0793693  86.9340063  67.7397361  81.9735698  87.4807327  67.3760871
  81.7020074  86.8391106  68.2142256  81.3999852  88.4010842  67.4806759
  81.5532240  86.7896391  66.0798502  81.9975868  87.2586887  65.2023577
  81.9729027  85.3461614  66.1791068  81.6872513  84.8209669  65.2670898
  83.0530760  85.2896540  66.3070499  81.4812160  84.8813481  67.0342722
  79.9803557  86.8483051  66.0215706  79.6324053  86.3654919  65.1087372
  79.5639627  86.3329013  66.8855364  79.6540753  87.8886670  66.0286550
  84.0042840  88.3297127  66.1334425  84.8315047  87.6930834  65.5147221
  83.4521334  89.4379359  65.5263222  82.7919160  90.0700543  65.9793094
  83.7887479  89.7957238  64.1346457  83.6574295  88.9074945  63.5169976
  82.8415830  90.9662967  63.7350639  82.9767735  91.7363348  64.4931714
  83.1794141  91.5117136  62.3607333  82.4979120  92.3269064  62.1155058
  84.2039053  91.8827692  62.3583598  83.0792323  90.7183748  61.6191323
  81.4809658  90.5350875  63.6883476  80.9073851  91.2881212  63.4372711
  85.2539809  90.2129692  63.9128112  85.7589356  89.9874391  62.8222188
  85.9453688  90.7293483  64.9417094  85.4546623  91.0195055  65.7877342
  87.3775735  90.9656153  65.0732711  87.6816212  91.6293087  64.2628194
  87.5436046  91.5050732  66.0057709  88.3067092  89.7615777  65.0612220
  89.2814547  89.8383023  64.4145786  87.9675190  88.6385890  65.6840707
  87.2163451  88.6062850  66.3739753  88.6068768  87.3268949  65.4763563
  89.6397585  87.4358168  65.8067808  88.0943921  86.1592413  66.3638937
  87.0664870  85.9677949  66.0597548  88.8871758  84.8107640  66.1767580
  88.4669913  84.0472087  66.8315696  88.8087804  84.4825380  65.1409574
  89.9362357  84.9680310  66.4288561  88.2117565  86.5798070  67.8305153
  87.8559742  85.7722775  68.4695591  89.2547956  86.7960051  68.0638283
  87.6088812  87.4711818  68.0033346  88.5294355  86.9855142  64.0021267
  89.5950307  86.7548584  63.3873042  87.3343886  86.9133454  63.3867572
  86.4643275  87.0783648  63.8933934  87.1024663  86.6081341  61.9834667
  87.5197581  85.6144936  61.8161699  85.5576434  86.5296913  61.6679195
  85.1943378  85.5345107  61.9233534  85.0289475  87.2353782  62.3086398
  85.2016684  86.8342269  60.1779071  85.4736392  85.8843445  59.2082039
  85.8020110  84.9001347  59.5067067  85.3242095  86.1902513  57.7972557
  85.5487584  85.4418526  57.0510351  84.8956540  87.4389150  57.4181961
  84.8698840  87.7170461  56.3758694  84.4863108  88.3543144  58.4169634
  84.0483161  89.2978707  58.1275777  84.6419789  88.0537642  59.7659004
  84.3269127  88.7708266  60.5097417  87.8915011  87.4934406  60.9930257
  88.5586493  86.9010098  60.2218675  87.8351253  88.8554536  61.0713995
  87.2499239  89.3399950  61.7523047  88.5992506  89.7887871  60.1964354
  88.3743628  89.6006171  59.1460300  88.1570598  91.2046936  60.5711557
  88.2403160  91.3043784  61.6538852  88.8688656  91.9038903  60.1315393
  86.7525293  91.6497686  60.1677610  86.6706862  91.6247109  59.0810573
  86.0273903  90.9367941  60.5580478  86.3940887  93.0323446  60.6562176
  86.2326286  93.0061964  61.7335662  87.2295049  93.7086207  60.4735607
  85.1858659  93.5556612  59.9909632  85.0127664  93.2513110  59.0321501
  84.2904994  94.4016748  60.5403488  84.3721137  94.7952412  61.8317336
  85.1294210  94.4508223  62.4228607  83.6775945  95.4369823  62.2134200
  83.3398464  94.9402774  59.7899760  83.2854393  94.7167768  58.7957586
  82.6624121  95.5798667  60.2052702  90.0780959  89.5768043  60.2581207
  90.7948428  89.5262309  59.2917868  90.6887338  89.4238578  61.4704687
  90.1743842  89.4469574  62.3504226  92.1729115  89.2066228  61.6561014
  92.7438754  89.8837788  61.0207512  92.5361077  89.5512585  63.1287523
  91.9494578  88.8510859  63.7233818  93.9954336  89.3714159  63.4025507
  94.2039342  89.6224004  64.4420104  94.2749644  88.3341882  63.2157592
  94.5712513  90.0249758  62.7483149  92.1582509  90.9827715  63.5297894
  92.4396448  91.1562403  64.5675481  92.6839794  91.6907253  62.8887591
  91.0832643  91.1194335  63.4164520  92.6461233  87.7995513  61.1440326
  93.5567223  87.7272816  60.3230937  92.0828388  86.6848926  61.6136286
  91.4277221  86.6773256  62.3943193  92.3551785  85.3298336  61.0433523
  93.4298755  85.1735863  61.1285059  91.5036155  84.2781163  61.8289355
  90.4606806  84.4533923  61.5646059  91.8071716  82.8276891  61.4073887
  91.1872945  82.1431871  61.9862896  91.5910245  82.7040806  60.3467651
  92.8587517  82.6082721  61.5904667  91.6314764  84.4574642  63.1975326
  90.9620794  85.1027019  63.5058524  91.9534021  85.1907121  59.5602384
  92.6715119  84.4695186  58.8748419  90.9370900  85.9002227  59.0631565
  90.2451419  86.3664734  59.6509994  90.6981405  86.0920860  57.5844569
  90.5318595  85.1262650  57.1085132  89.4715899  86.9863735  57.4324291
  88.6102552  86.5251157  57.9169359  89.6416735  87.9420920  57.9291208
  89.1662922  87.2219707  55.8764750  90.0641077  87.6213647  55.4035016
  88.9642793  86.2565533  55.4117591  88.0067828  88.1528751  55.5765767
  87.0749016  87.5920115  55.6428744  87.9681813  88.9278003  56.3422633
  88.0889127  88.8030279  54.2301258  88.9414939  89.4807181  54.1865672
  88.2375291  88.0526326  53.4543881  86.8613427  89.5232912  54.0047800
  86.8950093  89.9850494  53.0733108  86.0595235  88.8609816  54.0353903
  86.7413075  90.2462705  54.7443863  91.9313610  86.7198741  56.8790709
  92.3849096  86.0717844  55.9341591  92.3773449  87.8607258  57.3437663
  92.0045380  88.2770162  58.1967278  93.4505807  88.6932142  56.7269843
  93.3105104  88.7499244  55.6475334  93.3324893  90.1577696  57.1773275
  92.2932339  90.4765980  57.0926896  93.6038254  90.2327634  58.2299022
  94.2282926  91.1168185  56.3494551  94.4413884  91.9838481  56.9755309
  95.1765244  90.6073365  56.1775410  93.7575039  91.6223526  55.0448191
  92.6103597  91.6798446  54.7122594  94.6083358  91.9305036  54.1444253
  95.6061426  91.9043993  54.3542732  94.2899554  92.2028875  53.2144780
  94.8259900  88.0243773  56.8289614  95.5914740  88.0441947  55.8809806
  95.1069598  87.3679769  57.9677838  94.5691519  87.5316566  58.8200441
  96.1438514  86.3845750  58.1685363  97.0750488  86.9385517  58.0516806
  96.2795236  85.8193800  59.6065646  95.2957960  85.5407895  59.9816063
  97.1386610  84.5134613  59.7414661  97.1695979  84.2034975  60.7862395
  96.6934029  83.7207067  59.1415233  98.1529374  84.7063188  59.3913770
  97.0176090  86.9522091  60.3558744  97.1713790  86.6616496  61.3945235
  97.9826911  87.1324091  59.8824577  96.4198515  87.8631985  60.3185864
  96.0993484  85.3158816  57.1052899  97.1346916  85.1194624  56.4263607
  95.0249478  84.5750329  56.9704916  94.2122381  84.6033922  57.5852011
  94.9445461  83.5960870  55.8375126  95.8260147  82.9726309  55.9937486
  93.6864382  82.5802060  55.8810001  92.7730519  83.1704111  55.8046492
  93.7328735  81.9476494  54.9949398  93.5594092  81.6501829  57.1342541
  93.6028188  82.2836369  58.0200451  92.2281138  80.9206558  57.2090313
  92.2070307  80.2935202  58.1002762  91.4169878  81.6463759  57.2558814
  92.1051056  80.2968393  56.3236766  94.7084285  80.6619695  57.1300231
  94.6291315  80.0097764  58.0000721  94.6698886  80.0621203  56.2207587
  95.6533349  81.2037625  57.1682082  95.0664909  84.2689277  54.4373119
  95.6161645  83.7005753  53.5106192  94.4268017  85.3933989  54.2003010
  93.9318676  85.9324394  54.9108147  94.3798181  85.9726175  52.8432644
  94.2365935  85.2456055  52.0435249  93.1566913  86.9614673  52.9231768
  92.2465713  86.3792827  53.0711622  93.2776971  87.5937623  53.8037247
  92.9690716  87.8692678  51.6827438  92.3919597  88.7529337  51.9587611
  93.9393389  88.2195803  51.3337170  92.2725016  87.1382660  50.5826331
  92.6304469  86.1115569  50.5019760  91.1983230  87.0871075  50.7590814
  92.5952110  87.9498969  49.2947170  91.8607420  88.7457599  49.1714356
  93.5688015  88.4279926  49.3995794  92.5950800  87.0656549  48.0648369
  92.8140574  87.6394121  47.2252218  93.3134216  86.3218017  48.1721532
  91.6587438  86.6296655  47.9521526  95.7267751  86.6128090  52.4489832
  96.0778426  86.5549590  51.2524611  96.5032390  87.2645395  53.3483203
  96.3013500  87.2878677  54.3479540  97.7230729  88.0108147  52.9719261
  98.1668866  87.4902771  52.1229084  97.2545174  89.4135115  52.6835849
  98.1064203  90.0290900  52.3961521  96.5281230  89.3944072  51.8702657
  96.7885082  89.8321358  53.5749115  98.9012270  88.0195291  53.9561115
  99.9618001  88.5830131  53.7326466  98.7279374  87.3645299  55.1295670
  97.8252553  86.9601521  55.3771286  99.7117692  87.1431969  56.1534140
 100.3824932  88.0016980  56.1851971  99.2060723  87.0978648  57.1187625
 100.5840911  85.8196012  55.9716237 101.1339471  85.2688054  56.9687638
 100.5638039  85.2813633  54.7623312  99.8841529  85.5700509  54.0599004
 101.4722364  84.2357782  54.2642829 101.3796142  84.2006703  53.1795292
 102.4943562  84.5444241  54.4881734 101.2852981  82.8191985  54.7966183
 101.9317611  82.0037762  54.2238837 100.3973019  82.5520832  55.6999949
  99.7452774  83.2712901  56.0127591 100.1526353  81.2330216  56.4250573
 101.0376317  80.7264641  56.8109807  99.3079232  81.5339715  57.6759989
  99.8527917  82.2025789  58.3431297  98.3888899  82.0456255  57.3922983
  98.9741853  80.2034014  58.4124574  98.6080759  79.4883010  57.6743577
  99.9007252  79.7960322  58.8187236  97.7764634  80.3002905  59.7403157
  98.6823313  81.3165780  60.9123465  98.0743127  81.4740853  61.8031471
  99.6093358  80.8136173  61.1885047  98.9140372  82.2787284  60.4556278
  99.5395230  80.3123876  55.3884169  99.8215479  79.1249231  55.3882819
  98.4790161  80.7388657  54.6549617  98.0794087  81.6722046  54.7507603
  97.8148719  79.9359321  53.6838757  97.8332048  78.9340012  54.1110636
  96.3113135  80.4119713  53.4870257  95.8826885  80.6960995  54.4492552
  96.2813749  81.2965428  52.8518423  95.4390880  79.2363974  52.8261710
  95.9927490  78.7504904  52.0228512  95.0902555  78.1997768  53.8618884
  94.4987369  77.4094401  53.4007836  96.0061040  77.7748028  54.2742180
  94.5146753  78.6628181  54.6620923  94.1847163  79.8649257  52.3434590
  93.5516428  79.1062772  51.8821205  93.6570107  80.3172269  53.1832063
  94.4228186  80.6346607  51.6083425  98.5262892  79.7586309  52.3441564
  98.5235436  78.7316078  51.6711252  99.2855790  80.8371176  52.0105843
  99.2338375  81.7182568  52.5228484 100.2566638  80.8767374  50.8991282
  99.7720030  80.4987876  49.9987417 100.6838629  82.3236609  50.5615542
  99.8359281  83.0004036  50.6750699 101.4550854  82.6593100  51.2546412
 101.2055050  82.3748944  49.1316781 101.6952163  83.3333001  48.9613511
 101.9629854  81.6017272  48.9981047 100.1324278  82.1880959  48.1320373
 100.6574049  82.1481941  46.9652529  98.9233941  82.3074746  48.4235166
 101.4294818  79.9620383  51.1925249 101.8884617  79.3721176  50.2928222
 101.9356562  79.8283129  52.4521268 101.6378449  80.4219670  53.2276172
 102.9383071  78.8461800  52.8414289 103.7779731  78.7702350  52.1494474
 103.7180882  79.2449365  54.0824723 104.2303116  80.1912043  53.9073627
 103.0307062  79.4037043  54.9128589 104.6972963  78.2060281  54.4377746
 104.2043517  77.2371741  54.5194541 105.4501094  78.1163385  53.6543346
 105.3756968  78.5791468  55.7919139 106.0541679  77.7733889  56.0710648
 105.9839259  79.4709945  55.6383071 104.4721304  78.8249934  56.9083906
 103.9100026  78.0256673  57.1993306 104.2790828  79.9204298  57.5901785
 103.1888112  80.0593602  58.1999491 102.4805945  79.3262213  58.1531787
 103.0108827  80.9057828  58.7403667 105.1943076  80.8238485  57.6311681
 106.0724108  80.6846969  57.1310264 105.0416125  81.6790701  58.1641121
 102.1946998  77.4865094  52.8247844 102.7245465  76.5410544  52.2926225
 101.0078447  77.4508625  53.4152574 100.6055188  78.2523074  53.9024134
 100.1634745  76.2832517  53.4294329  99.1535133  76.5584657  53.1250141
 100.5289190  75.5586907  52.7023485 100.1212894  75.6604112  54.7697638
  99.4109425  74.6328306  54.9249651 100.8318719  76.2438550  55.7196437
 101.2894946  77.1436063  55.5655336 101.0675403  75.7353062  57.0536627
 100.2677645  75.0180793  57.2376578 102.4330572  75.0551082  57.1259907
 102.4403649  74.5851390  58.1093317 102.6715706  74.0074032  56.0087058
 103.6616192  73.5669492  56.1262817 101.9166871  73.2238562  56.0769930
 102.6035437  74.4916678  55.0346822 103.4921031  76.0130426  56.9275757
 104.3592827  75.5585383  56.9791834 100.9596827  76.7865370  58.1595621
 101.3697206  77.9377483  57.8286793 100.4742411  76.3715494  59.3927213
 100.2023493  75.4120679  59.6077191 100.3103769  77.3378794  60.5242746
 101.2929650  77.6325743  60.8921013  99.8217800  78.2403373  60.1597601
  99.4873954  76.7420912  61.6812832  98.8258434  75.7135349  61.6586163
  99.3615512  77.4764271  62.8155213  99.9121539  78.3235304  62.9604546
  98.4879013  77.2050387  63.9346430  97.8100950  76.4337156  63.5684008
  99.2546875  76.6518237  65.1876940  99.8869923  77.4472163  65.5818516
  98.5233813  76.4139589  65.9613067 100.1567873  75.3697692  64.9415329
 100.7047656  75.4284458  64.0012484 100.8925455  75.2269156  65.7324025
  99.1130465  74.2733078  64.9275095  98.6326236  74.1909081  65.9020356
  98.3310394  74.4997754  64.2026984  99.7879654  73.0163935  64.5792122
  99.9267892  72.3856969  65.3688544 100.2509642  72.5497916  63.4260172
  99.8978556  73.1064891  62.2843065  99.2625939  73.9045794  62.2809040
 100.2602743  72.7392704  61.4042701 101.0938219  71.5856622  63.5017239
 101.3720482  71.2225835  64.4130405 101.4862860  71.1842107  62.6503124
  97.6610805  78.4247492  64.3571541  98.3153609  79.4554234  64.5007989
  96.4153051  78.2356332  64.6750530  95.9677731  77.3188255  64.6631864
  95.5011533  79.3487805  65.0943127  96.1412044  80.1795151  65.3944653
  94.6242591  79.8795129  63.8716056  94.1348936  78.9317751  63.6470249
  93.5847179  80.8721475  64.2212364  93.0463504  81.1676118  63.3208686
  92.8870469  80.4310995  64.9340933  94.0535930  81.7483919  64.6681836
  95.3063903  80.2170812  62.5200215  95.6104067  81.2632852  62.5280309
  96.2158003  79.6220910  62.4235740  94.4044724  79.9621386  61.2814520
  94.9502853  80.2207874  60.3742045  94.1219080  78.9102733  61.2484874
  93.5071477  80.5767089  61.3533115  94.7041514  79.0534454  66.3506336
  94.0200855  78.0397137  66.4747943  94.8379353  79.9478144  67.3879199
  95.3763658  80.8080879  67.2811343  94.2834518  79.8245472  68.6942259
  93.5914451  78.9856577  68.6233092  95.3115444  79.4067397  69.8157598
  95.7961047  80.3271987  70.1398532  94.5165193  78.6768272  70.9519327
  95.2033662  78.3761364  71.7425346  93.7646183  79.3522797  71.3624785
  94.0250580  77.7934642  70.5434458  96.3831757  78.5107517  69.3764982
  97.0356495  78.2838668  70.2190249  95.9504817  77.5880633  68.9927482
  96.9623489  78.9957106  68.5892834  93.4989976  81.0672478  69.0909585
  94.0774377  82.1559537  69.4247259  92.2046877  80.9074398  69.2444390
  91.7202795  80.0264311  69.0691295  91.3376759  81.9831917  69.6812885
  91.7214281  82.9731556  69.4345564  90.0016289  81.7848343  68.9827959
  89.5025490  80.8950356  69.3641663  89.3415868  82.6302348  69.1800963
  90.2611796  81.6467813  67.4547122  90.9353177  82.5124160  66.9226377
  89.8676805  80.6194146  66.7424699  90.1256775  80.5526660  65.7579212
  89.3042949  79.8876337  67.1730454  91.2097583  81.8834837  71.2213474
  90.8541075  80.7826563  71.6956265  91.3094232  82.9564136  71.9980135
  91.4562859  83.9060445  71.6564942  91.2112275  82.8322923  73.4580812
  91.5510591  81.8495688  73.7860537  92.1049869  83.8692207  74.1905789
  91.8122635  84.8406946  73.7896457  91.8213981  83.8075344  75.7337747
  92.4484199  84.5361063  76.2481865  90.7724054  84.0360395  75.9205624
  92.0470972  82.8079379  76.1049105  93.6019911  83.8221086  73.8751940
  93.7433333  84.1516535  72.8452025  94.1078172  84.5466038  74.5140364
  94.2983385  82.4670588  74.0436744  95.3530099  82.5659425  73.7899812
  94.2035110  82.1353014  75.0778478  93.8342346  81.7347692  73.3845216
  89.7458995  83.0914107  73.7853388  89.1657006  84.2002248  73.7482798
  88.9071922  82.0461831  73.9354233  89.2573056  81.0890675  73.9691315
  87.4313639  82.1017709  74.0694943  87.1025954  82.9138285  73.4215284
  86.7736528  80.7716630  73.5882275  85.6915345  80.8401542  73.6979682
  87.0231466  80.6014067  72.5411498  87.1474909  79.9429061  74.1890037
  86.9423559  82.4730027  75.5294385  87.3405497  83.4744102  76.1061446
  85.8377226  81.8801186  76.0834671  85.2900737  81.1765855  75.5866051
  85.3106589  82.1728375  77.4299323  86.1432070  82.4463175  78.0785203
  84.2699566  83.3394067  77.3813843  84.7281324  84.2018866  76.8977176
  83.4268672  83.0369836  76.7622781  83.7899045  83.7287379  78.6589876
  83.7673616  84.7060046  78.7168027  84.5284938  80.8858479  77.9368026
  84.2294635  80.0041558  77.0770492  84.1275555  80.8532704  79.2269771
  84.5541636  81.4336580  79.9487865  83.0769013  80.0143654  79.7252563
  83.3710306  78.9796663  79.5491180  82.8447594  80.2621543  81.2719625
  81.8799048  79.8160014  81.5143857  83.8274976  79.5456208  82.1523933
  83.6057128  79.7622574  83.1962990  83.7542249  78.4721862  81.9800526
  84.8381190  79.8818203  81.9183159  82.7650906  81.5568245  81.5427040
  82.6197285  81.6827799  82.5042538  81.7429536  80.3506719  79.0022048
  81.0070665  79.4603577  78.5800902  81.5409939  81.5908218  78.7303033
  82.1028958  82.3052993  79.1951799  80.5506858  82.2355077  77.7808030
  79.5430954  82.0445609  78.1510327  80.7010312  83.3145139  77.8068743
  80.6290554  81.7657633  76.3052578  79.7975511  82.1607691  75.4585495
  81.5220982  80.7810707  76.0000806  82.2689611  80.4604478  76.6171436
  81.4489934  80.0987283  74.7027813  81.0238360  80.7736980  73.9580161
  82.4538397  79.8454923  74.3655227  80.6042893  78.8353945  74.7879144
  80.3130548  78.2859106  73.7147178  80.2356919  78.3379619  76.0169180
  80.4027188  78.8373072  76.8917725  79.5636474  77.0344198  76.2005292
  79.0597169  76.7192966  75.2856344  80.6534226  75.9709428  76.5552697
  81.4522628  76.4462884  77.1245982  80.2188328  75.2043561  77.1953404
  81.2477639  75.3088714  75.2909225  80.4151635  74.9642621  74.6775002
  81.7630601  76.0837147  74.7231245  82.2311741  74.1186075  75.4632170
  81.7906860  73.3793334  76.1314520  82.3805571  73.6297640  74.5002519
  83.6017387  74.5753977  76.0285668  84.1024505  75.2328592  75.3172180
  83.4603725  75.1471566  76.9457523  84.4421582  73.3645650  76.2957115
  85.1660992  73.5953639  77.0070436  83.8397843  72.5959411  76.6521621
  84.9054447  73.0615539  75.4159685  78.4540790  77.1488775  77.2867384
  77.3434977  76.7090293  77.0904613  78.8465947  77.7285669  78.3959871
  79.8190677  77.7667924  78.7009396  77.9214832  78.3711144  79.2943508
  77.1124673  77.6549335  79.4403522  78.4859599  78.6301417  80.7158514
  79.3415166  79.2990880  80.6221362  77.7264083  79.1637336  81.2873259
  78.9480465  77.3448391  81.5765646  78.0743829  76.8980123  82.0508860
  79.3651028  76.5944528  80.9047548  79.9844467  77.6925621  82.6510661
  81.1302400  77.2405996  82.6333270  79.6982705  78.7563122  83.4050070
  78.7499842  79.1305075  83.4198686  80.4288991  79.1948717  83.9651181
  77.3233117  79.6722484  78.6588848  77.9436236  80.3180403  77.8844121
  76.0802562  80.0231258  79.0210739  75.3562206  79.3611026  79.3031353
  75.6632510  81.4299463  79.0343344  76.1403441  81.9657272  78.2145192
  74.5865291  81.4998851  78.8772592  76.0425689  82.0867749  80.3866662
  75.5916531  81.6899374  81.4462698  76.8265110  83.1450320  80.3676732
  77.3261528  83.4740666  79.5418141  77.0498295  83.9708012  81.6042799
  77.2453922  83.3810175  82.4994533  78.2777828  84.8916604  81.3212854
  78.0662252  85.5075092  80.4458800  78.5532703  85.8364967  82.4686541
  79.4160747  86.4578170  82.2279994  77.6833746  86.4709379  82.6340380
  78.7607709  85.2604312  83.3707772  79.5205223  83.9759475  81.0769852
  80.3941927  84.5944224  80.8760901  79.7017597  83.3666451  81.9626293
  79.3314523  83.3260972  80.2225350  75.7617403  84.8092875  81.7901296
  75.5081703  85.5418677  80.8112944  75.0208617  84.6428865  82.8945387
  75.3161192  84.0604391  83.6770750  73.6768327  85.2922146  83.1039452
  73.1065031  85.2229627  82.1779364  72.8391792  84.5193812  84.2458293
  72.8366277  83.4574872  84.0003083  73.5066689  84.7325089  85.5596843
  72.9477683  84.2148478  86.3396473  74.5227678  84.3409861  85.5190891
  73.5368523  85.7993915  85.7831464  71.3389900  84.9214725  84.2916114
  70.8373517  84.3638927  85.0823691  71.2547896  85.9898762  84.4911354
  70.8722921  84.6936440  83.3339804  73.8558662  86.8122329  83.4538659
  74.8705169  87.2440263  83.9245031  73.0602791  87.5739927  82.8005519
  72.3998354  87.0787308  82.2177048  73.1374917  89.0471310  82.6783109
  72.3753085  89.3736356  81.9714889  72.9139906  89.7942925  84.0372902
  73.6527096  89.2276109  84.6042357  73.1534954  90.8566270  84.0877267
  71.6075163  89.6170768  84.7420238  71.3091623  89.9846059  86.0311367
  69.9576115  89.9274250  86.1448281  69.4949112  90.2392040  87.0822321
  69.4176668  89.4679908  85.0101555  68.4440697  89.2614856  84.8388657
  70.4293989  89.3199971  84.0902875  70.1966899  89.0178398  83.0696772
  74.4011527  89.5326890  81.9517357  74.8721958  90.6546556  82.0581276
  74.9576601  88.6763015  81.0752234  74.7077870  87.6877549  81.0421317
  75.9573571  89.0395248  80.0938713  75.9274568  90.1102774  79.8912959
  77.3193265  88.7285657  80.6363037  78.0754719  89.0012966  79.8996959
  77.4845037  89.2951220  81.5524649  77.3904539  87.6625159  80.8510122
  75.6586250  88.3253567  78.7555788  76.3905998  87.5248441  78.1872518
  74.5021676  88.6184238  78.2174720  73.8752418  89.3084155  78.6296874
  73.9656459  88.0327911  77.0133500  74.1380512  86.9748115  77.2115461
  72.4647289  88.3377178  76.8379139  72.1064229  87.8764871  75.9175335
  71.9099538  87.9353414  77.6851109  72.3165252  89.4167395  76.7855413
  74.7102009  88.2864162  75.6659873  74.9053664  87.2685568  75.0024019
  75.2123509  89.4994224  75.4140523  75.1023634  90.7989219  76.0908129
  75.5440421  90.7450138  77.0868043  74.0539749  91.0700835  76.2202766
  75.8212969  91.8539031  75.2489025  76.7805976  92.1333549  75.6837988
  75.2345072  92.7675892  75.1589605  75.9944915  91.1434401  73.8830331
  76.9512230  91.4068150  73.4295715  75.2159752  91.4533972  73.1862814
  75.9188677  89.6626020  74.1420667  75.3770127  89.1378112  73.3553795
  77.3398076  89.0346523  74.1526095  77.7691015  88.6648722  73.1392984
  78.0003495  89.1718907  75.2907729  77.6349574  89.7057676  76.0794738
  79.3017450  88.5883417  75.5478046  80.0466894  88.9713906  74.8506744
  79.7273782  88.9574299  77.0003380  79.8057216  90.0389049  77.1088145
  78.9746829  88.6194595  77.7125963  81.0550103  88.3049077  77.2920442
  82.2359526  88.7517905  76.6673506  82.1947368  89.5826793  75.9787913
  83.5035824  88.1122437  76.9357898  84.4102568  88.4437745  76.4517661
  83.5164593  87.0622254  77.8331893  84.7048913  86.3897874  77.9938051
  84.9126405  86.3163003  78.9491066  82.4246503  86.6637462  78.5344227
  82.5192943  85.9699334  79.3576282  81.1383995  87.1891061  78.1565869
  80.2363467  86.7304294  78.5334165  79.2095540  87.0504278  75.3698028
  80.0316568  86.4946252  74.6609055  78.1753309  86.4001594  75.9183141
  77.4709055  86.8562692  76.4982526  77.9493753  84.9413439  75.7362521
  78.8660270  84.3954023  75.9577619  76.9008651  84.3977768  76.7418812
  75.9137424  84.7676964  76.4630994  76.8659322  83.3096087  76.6675915
  77.1833235  84.7803550  78.1519880  76.9327453  85.7166758  78.2931121
  77.5846166  84.6733948  74.2763575  78.1283034  83.7589450  73.7415254
  76.7739842  85.4887761  73.5946997  76.3534038  86.3449080  73.9556213
  76.4451373  85.1522039  72.2124596  76.2413779  84.0832804  72.1569385
  75.2140036  86.0095657  71.8565752  74.9124765  85.8057671  70.8296684
  74.3928299  85.7632876  72.5310816  75.4637064  87.0660921  71.9590911
  77.5768136  85.2612228  71.1812726  77.7359772  84.4706047  70.2478108
  78.4442660  86.2410836  71.3911421  78.3469779  86.8969556  72.1660071
  79.6219987  86.5083775  70.5677262  79.3009019  86.3094955  69.5451614
  80.0662608  87.9586284  70.6980398  80.9556634  88.1090667  70.0867359
  79.2860114  88.6019339  70.2887490  80.3520404  88.3773237  72.0331631
  79.5120722  88.5124278  72.5206816  80.8148993  85.5702454  70.8436706
  81.2658358  85.0436437  69.8443084  81.2708812  85.4072732  72.0817476
  81.0459936  85.9931370  72.8863488  82.1886705  84.2778935  72.3317661
  83.0626110  84.5478678  71.7392790  82.6304207  84.1401462  73.7740051
  81.7570198  83.9672345  74.4020389  83.2698534  83.2630649  73.8697604
  83.3650203  85.3427978  74.2726226  83.0341535  86.2433134  73.7540969
  83.1772458  85.4994911  75.3345585  84.8150953  85.0853715  74.0200274
  85.1063734  84.1534584  74.5050728  84.9781277  84.9532357  72.9509668
  85.7159691  86.2425097  74.5411488  85.5583726  87.1089587  73.8997171
  85.3717253  86.5169087  75.5386508  87.1623871  85.9838799  74.6129102
  87.6502990  86.8356391  74.9573533  87.3421229  85.1940685  75.2650436
  87.5194977  85.7407514  73.6677014  81.6682415  82.9264367  71.8280528
  82.4239448  82.0735963  71.4042760  80.3504676  82.6870527  71.8422095
  79.7956450  83.3342966  72.3834471  79.6730886  81.4649545  71.2750528
  80.1697366  80.5953815  71.7058679  78.2187171  81.3538739  71.5287325
  77.9408955  82.3483580  71.8759581  77.5976712  81.0816501  70.6742168
  77.8611982  80.3746097  72.6648680  77.9532157  80.6703242  73.9817441
  78.3042430  81.5395004  74.3567196  77.5131850  79.6447270  74.6839913
  77.5714593  79.6765401  75.7726649  77.0449652  78.6888176  73.8449433
  77.2751063  79.1660123  72.5314041  76.9806823  78.5624943  71.6733729
  79.9897938  81.3171844  69.8112882  80.3946232  80.2711089  69.3330537
  79.8362665  82.4214469  69.0918748  79.4500444  83.2726061  69.5027343
  80.1673958  82.5985755  67.6967161  79.5865927  81.9045751  67.0877651
  79.8957981  83.6055478  67.3770576  81.7192304  82.3562765  67.4558745
  82.0745500  81.7585648  66.4137715  82.6721754  82.6211038  68.3171940
  82.4858531  83.1508734  69.1684338  84.1203180  82.2161315  68.2093728
  84.4894318  82.4754228  67.2168845  84.9599218  82.9852221  69.2205533
  84.7219506  82.6820600  70.2395550  86.4352394  82.7096173  68.9850857
  87.0297518  83.2634841  69.7127069  86.6286670  81.6434031  69.0955079
  86.7072077  83.0256670  67.9773581  84.6602764  84.4749622  69.0058116
  85.2426992  85.0690437  69.7107916  84.9282106  84.7569535  67.9869150
  83.5984481  84.6599921  69.1657824  84.2738871  80.6672419  68.3635750
  85.1722433  80.1074477  67.6710025  83.4474800  79.9860639  69.1292386
  82.7792443  80.4166880  69.7671062  83.4241746  78.5062025  69.1225076
  84.4407800  78.1393627  69.2662883  82.6084991  77.9522214  70.2717840
  81.6029269  78.3267408  70.0803662  82.5654896  76.3985838  70.3076886
  81.9642656  76.0700481  71.1551077  82.1230103  76.0257495  69.3827348
  83.5781273  76.0080092  70.4077210  83.0947640  78.4684854  71.6780130
  82.4713830  78.0353369  72.4601924  84.1315122  78.1716434  71.8349303
  83.0188725  79.5547731  71.7125609  82.9276331  78.0303716  67.8201707
  83.4813470  77.0913947  67.3071762  81.9259949  78.6923352  67.1586323
  81.4215917  79.4800385  67.5660864  81.4795524  78.3556951  65.8342047
  81.0868772  77.3392262  65.8452594  80.6539319  79.0137532  65.5655333
  82.5578926  78.4548840  64.7554716  82.9290809  77.4590535  64.0938231
  83.3139781  79.5414855  64.7055011  83.2249693  80.2988604  65.3836314
  84.3523816  79.7962648  63.6991952  83.9948503  79.5982619  62.6889897
  84.7509732  81.2625484  63.7519900  83.8882906  81.8592876  63.4577963
  84.9747703  81.5154196  64.7877815  85.8956393  81.6731392  62.9238217
  85.7851058  81.8013718  61.5321591  84.8996604  81.4470655  61.0243369
  86.8700386  82.4157461  60.7712681  86.7674620  82.5470306  59.7049659
  88.0234094  82.8311724  61.4038554  88.8073492  83.3279858  60.8501616
  88.1636428  82.5898516  62.8137650  89.1126706  82.7632428  63.3001164
  87.0696138  82.1288788  63.5575617  87.1265966  82.1230076  64.6356417
  85.5435687  78.8468611  64.0009081  86.0737212  78.3064526  63.0600712
  85.8701939  78.5457535  65.2909609  85.4076011  78.9352275  66.1109321
  86.9452136  77.6087601  65.5780760  87.8400955  77.9016992  65.0304784
  87.1249765  77.6466613  67.0922615  86.1414223  77.4568606  67.5202403
  88.0653985  76.5508852  67.6303278  88.1453573  76.6399078  68.7137237
  87.6640658  75.5692597  67.3756665  89.0526161  76.6656653  67.1831268
  87.5948652  78.8732216  67.4739111  86.8462010  79.4997012  67.5535306
  86.6442001  76.1640771  65.1216354  87.5691429  75.4531580  64.6186794
  85.3954719  75.7284379  65.1480234  84.6389871  76.2205034  65.6239618
  84.9841768  74.5148826  64.5065206  85.7512677  73.7766169  64.7433949
  83.7012310  73.9262825  65.0841346  82.9188563  74.6845569  65.0617994
  83.3670427  73.1053949  64.4500883  83.8715950  73.3985612  66.5686086
  84.7121331  72.7055371  66.6067049  84.1203411  74.2369980  67.2182324
  82.6182124  72.6953413  67.1137681  81.7321390  73.3005209  66.9199319
  82.4693044  71.7421851  66.6052854  82.7843697  72.4732981  68.6032598
  83.7651608  72.0393370  68.7954356  82.7546143  73.4336467  69.1170955
  81.7560161  71.6028104  69.1507551  81.9108552  71.4806491  70.1714350
  80.8197520  72.0282519  68.9915756  81.7999857  70.6767313  68.6808347
  84.9875163  74.6234294  62.9746565  85.4889674  73.7224939  62.2744658
  84.3463368  75.6043731  62.3860783  84.0301465  76.4281394  62.8987767
  84.0045683  75.6590633  60.9710089  83.6076971  74.6905909  60.6667483
  82.9719186  76.7418220  60.7452719  82.7144826  76.7845798  59.6871895
  82.0775766  76.5186354  61.3266376  83.3782951  77.7039510  61.0581006
  85.2862730  75.9950453  60.1178816  85.5345882  75.4339516  59.0796748
  86.1807339  76.8581006  60.6499157  86.0369800  77.3507291  61.5317081
  87.4641111  77.1647207  59.9895786  87.3630539  77.2017986  58.9045999
  87.8931204  78.5561300  60.3605205  87.1102381  79.2643273  60.0911266
  88.0243267  78.6217368  61.4413890  89.2485185  78.9602432  59.6341071
  89.7922210  78.0365475  59.4301761  88.9444287  79.7591576  58.4086577
  89.8752428  80.0341565  57.9138903  88.3342697  79.1650611  57.7297679
  88.4024615  80.6623054  58.6885872  90.0342371  79.9519109  60.5094427
  90.9621477  80.2241749  60.0060678  89.4340399  80.8467025  60.6736508
  90.2642887  79.4883855  61.4675317  88.4785801  76.0153576  60.1551298
  89.2278054  75.6481206  59.2439534  88.4105769  75.2989336  61.2704151
  87.8364905  75.5775836  62.0659684  89.1454203  74.0226161  61.4995280
  90.2126519  74.2052774  61.3819250  88.9874218  73.7063963  62.5312525
  88.7355039  72.9002963  60.5748394  89.6730569  72.3208055  60.0492210
  87.4804161  72.6360369  60.2760174  86.6984709  73.1492110  60.6830850
  87.0623454  71.6051556  59.3529081  87.7600751  70.7860898  59.5294140
  85.6831637  71.0313848  59.6780527  84.9579267  71.8378946  59.5622155
  85.4520812  70.2838159  58.9190122  85.4329568  70.3783518  61.0636423
  85.3973200  71.2141051  61.7622978  84.1033156  69.5653222  61.0110397
  83.9204979  69.1043181  61.9803823  83.2775864  70.2348721  60.7666362
  84.1800266  68.7901204  60.2479214  86.4979411  69.4917182  61.5681722
  86.2110687  69.0963535  62.5416505  86.6461113  68.6689507  60.8703002
  87.4248627  70.0565283  61.6650578  87.2953249  71.9047894  57.9045317
  87.5654212  70.9980065  57.1214750  87.4012378  73.1760648  57.6056733
  87.2957674  73.9103521  58.3071483  87.6839925  73.7194355  56.2307049
  87.2589891  73.0611713  55.4728030  86.9736903  75.0973999  56.0836995
  85.9038754  74.9740044  56.2499122  87.3393640  75.7784530  56.8526308
  87.2171501  75.7370214  54.6527160  88.2808805  75.7438208  54.4186040
  86.7258873  75.1403310  53.8843558  86.6656295  77.1663941  54.6463290
  85.4834088  77.3205337  55.0759523  87.3199203  78.1544091  54.1388746
  89.1898189  73.6984286  55.8709389  89.5614110  73.7160891  54.6996142
  90.0032272  73.5697806  56.8816963  89.6697548  73.4627906  57.8402579
  91.4560780  73.5625334  56.7846283  91.7058267  73.6238373  55.7252297
  91.9973468  74.7635551  57.5235924  91.7108731  74.6715194  58.5713363
  93.0860290  74.7213362  57.4855432  91.5613419  76.1465150  57.0339705
  90.4763732  76.1680484  56.9274710  92.1606573  77.1476192  58.0803669
  91.8939665  78.1675578  57.8033792  91.7607535  76.9242263  59.0686981
  93.2467987  77.0488950  58.0980734  92.1781407  76.5257896  55.6587589
  91.8312857  77.5166941  55.3654093  93.2647939  76.5311579  55.7373217
  91.8713687  75.7968330  54.9085316  92.1187424  72.2791704  57.2281859
  93.3583230  72.2180642  57.2069272  91.4327366  71.2162845  57.5662370
  90.4163223  71.1961174  57.4888983  91.9558634  69.9771451  58.0689515
  92.6948061  70.1981069  58.8396905  90.7929935  69.1779162  58.7698793
  91.1809544  68.2347862  59.1561693  90.3902750  69.7684369  59.5929055
  90.0033329  68.9778038  58.0472651  92.8654089  69.2032073  57.1206950
  93.9604254  68.8854829  57.4869558  92.5229436  69.0753971  55.8119463
  91.6072988  69.3770197  55.4798688  93.3400826  68.5224050  54.7152173
  93.7545744  67.5699611  55.0432375  92.5419926  68.0298784  53.4589104
  91.5729055  67.6519868  53.7866770  92.3480028  68.8839911  52.8106717
  93.2479694  66.9355043  52.6400112  92.5173590  66.4435623  51.9971757
  93.9859773  67.4011095  51.9869529  93.9350715  65.8922515  53.5033579
  94.7776804  66.3468752  54.0237283  93.2426384  65.5371854  54.2672902
  94.4018105  64.7685252  52.7117490  95.2208265  64.9552104  52.1325370
  93.9305322  63.5542956  52.6316155  92.7949735  63.2623603  53.1283341
  92.2431909  63.9810887  53.5963410  92.4379127  62.3099237  53.0585836
  94.5458089  62.5755080  52.0383582  95.4527905  62.7326939  51.5995202
  94.1215826  61.6472987  52.0104028  94.5209918  69.4614121  54.4492960
  95.5250265  68.9315924  54.1005135  94.3905992  70.7786810  54.6940683
  93.5293793  71.2036309  55.0394997  95.5140920  71.7615221  54.4792444
  96.1189428  71.5246469  53.6039264  94.8423361  73.1512884  54.2646010
  94.3050646  73.3159931  55.1989567  95.7761661  74.3593665  54.0529911
  95.1788002  75.2614889  53.9162685  96.4194528  74.4792668  54.9243556
  96.3898908  74.1937591  53.1673703  94.0605325  73.0995184  53.1150902
  93.6328923  73.9695588  52.9717394  96.4879754  71.7115167  55.6290633
  97.6697917  72.0889980  55.5325436  96.1348049  71.1392376  56.7647663
  95.1998975  70.7552606  56.9121564  97.0153985  70.9778551  57.9458928
  96.6500658  70.1217290  58.5119353  98.0085776  70.7177954  57.5812788
  97.1720077  72.1136630  58.9029465  97.6917273  71.9251180  59.9871907
  96.5866545  73.3092301  58.5716915  96.2301852  73.5453025  57.6466123
  96.4326256  74.4041090  59.6252740  97.3238337  74.4998365  60.2471216
  96.1534543  75.7133474  58.8221201  95.2458271  75.4854457  58.2641894
  96.0595186  76.8770494  59.8231080  95.8647581  77.8045872  59.2849381
  95.2487108  76.6881924  60.5267583  96.9991590  76.9650380  60.3686902
  97.2197827  76.1553838  57.7747775  97.9003403  76.8701370  58.2354403
  97.8153286  75.2899316  57.4822239  96.6118521  76.7658947  56.5618147
  97.3999404  77.0555079  55.8662270  95.9515180  76.0433476  56.0825167
  96.0388858  77.6482426  56.8462627  95.2851076  74.0833090  60.5809706
  94.1322003  73.7823699  60.1948573  95.6114914  74.1421833  61.9316861
  96.5179945  74.4767890  62.2584739  94.7188460  73.7407460  63.0309222
  93.8946350  73.1825109  62.5885018  95.3886263  72.7040244  64.0301303
  94.5074942  72.2449398  64.4784523  96.2789410  71.6140179  63.4219571
  96.6689643  70.9779443  64.2160548  95.6933440  71.0103069  62.7287752
  97.1084902  72.0766134  62.8871025  96.3017126  73.3863961  64.9492774
  96.7038788  72.7325305  65.5577707  94.0666162  74.9553273  63.7115916
  94.7753338  76.0168183  63.9724196  92.7599293  74.8669373  63.9396124
  92.1761789  74.0602684  63.7208667  92.0427709  76.0428703  64.5749984
  92.7162522  76.8564209  64.8421489  91.0653789  76.6398708  63.5536908
  90.2314613  75.9464566  63.4439900  90.6127272  77.9964056  64.0281786
  89.9182442  78.4228893  63.3036968  90.1156504  77.8967621  64.9925410
  91.4770231  78.6520134  64.1319772  91.7849236  76.8739053  62.1742861
  91.0765025  77.2985746  61.4613558  92.6180588  77.5636567  62.3115544
  92.1586007  75.9236105  61.7928843  91.4213323  75.5754275  65.8686082
  90.5493699  74.7007050  65.8300472  91.8990052  76.0375620  67.0129724
  92.6137336  76.7657518  67.0322818  91.5326056  75.6352135  68.3005950
  90.6333868  75.0186643  68.2948006  92.6599770  74.6913872  68.9085553
  93.6286854  75.1873125  68.8588335  92.4551629  74.4953555  69.9614492
  92.7036003  73.3717364  68.1257017  91.6759475  72.7241971  67.9789452
  93.8727648  73.0470198  67.6288622  93.9718152  72.1970555  67.0736562
  94.6827677  73.6423672  67.7993988  91.1436011  76.9113134  69.1656930
  91.4618485  78.0541304  68.8405577  90.5190584  76.6605246  70.3238944
  90.1898426  75.7374887  70.6072929  90.2488055  77.7497949  71.3173894
  90.9104677  78.6035718  71.1731908  88.8330457  78.2996200  71.1148786
  88.6420428  79.0895802  71.8397144  88.7402900  78.7016167  70.1052816
  88.1084129  77.4971210  71.2532208  90.5289632  77.2273984  72.6875046
  90.4374793  76.0186037  72.9619915  90.7465201  78.1623998  73.6024140
  90.7520973  79.1551053  73.3680581  91.0048988  77.9159865  75.0427497
  90.7794206  76.8941302  75.3507861  92.4792354  78.0890928  75.3401446
  92.6871239  79.1266088  75.0755867  92.8088730  77.8533293  76.8502998
  93.8776467  77.9894064  77.0139539  92.2539544  78.5671839  77.4589318
  92.5248276  76.8398929  77.1308046  93.3924709  77.1811712  74.4858441
  94.4346226  77.3593447  74.7531474  93.1439167  76.1367789  74.6732462
  93.2447960  77.4047462  73.4305240  90.0834093  78.8731233  75.8137933
  90.0847651  80.0923370  75.5496682  89.3538508  78.3346864  76.7704997
  89.6493934  77.4555983  77.1944523  88.1249217  78.7948044  77.3748271
  87.9070162  79.7941524  76.9962617  87.0088739  77.9316600  77.0189897
  87.0644158  77.0183066  77.6114639  86.0771878  78.4286264  77.2886310
  86.9506406  77.4831022  75.2349567  85.9275650  76.7128660  75.0144606
  88.2858139  78.8490058  78.8748634  87.9772058  77.8534104  79.6089852
  88.9743377  79.9154571  79.3552743  89.4618562  81.0191632  78.5365585
  88.6481144  81.4281089  77.9362972  90.2222044  80.6629319  77.8415421
  90.0267581  82.0725234  79.4158920  89.3696065  82.9394422  79.4795600
  90.9902792  82.4281342  79.0507277  90.1659772  81.3342268  80.8254721
  89.9820626  82.0144354  81.6556328  91.1649657  80.9220878  80.9676314
  89.1332128  80.2614204  80.7535268  89.4526918  79.4086717  81.3527286
  87.7552685  80.7517066  81.3162807  86.8459703  81.2022554  80.6011971
  87.6748007  80.8259915  82.6456360  88.3586072  80.4070253  83.2754844
  86.5480183  81.5475312  83.3537603  86.0638236  82.2069960  82.6345332
  85.8088080  80.8059828  83.6554044  86.9159862  82.3779494  84.5836632
  86.0696795  83.1710979  85.0266467  88.0994187  82.1846218  85.1628842
  88.8777559  81.7257240  84.6909933  88.4161678  82.6070960  86.5271384
  87.9202234  83.5292950  86.8294052  87.9320314  81.4305132  87.4961291
  88.1957530  80.4830464  87.0240534  88.5118250  81.4999528  88.4164462
  86.4559181  81.3595563  87.8820638  86.1643999  81.5637413  89.2476094
  86.9625203  81.8297882  89.9265533  84.8653739  81.4279162  89.7345303
  84.6309343  81.6254703  90.7706444  83.8833388  81.0285334  88.8348107
  82.8411768  81.0608769  89.1206589  84.2501654  80.5777456  87.5427818
  83.5130113  80.0703063  86.9377486  85.5156553  80.7649540  87.0337685
  85.7698267  80.4662886  86.0276568  89.9034865  82.8373686  86.5893855
  90.5855063  82.5146794  87.5789039  90.5720269  83.3974931  85.5892114
  90.1757033  83.5408196  84.6606905  91.9782307  83.8750106  85.7260799
  92.5013461  83.0352453  86.1855476  92.6832217  84.1887662  84.4022335
  92.1821552  85.0493371  83.9600853  94.1101725  84.5238091  84.6251228
  94.5862154  84.7425104  83.6683643  94.1806855  85.3979784  85.2736743
  94.6135685  83.6796732  85.0971619  92.5882156  83.0079598  83.4501993
  93.0948970  83.2513801  82.5153327  93.0599376  82.1364696  83.9025788
  91.5398692  82.7873297  83.2472704  92.0493181  85.1647772  86.6254211
  91.2417354  86.0716552  86.4639941  92.9111152  85.2600859  87.5933074
  93.4711447  84.4562968  87.8776293  93.2146715  86.4230705  88.3827188
  92.2995385  86.8564929  88.7830283  94.1367067  85.9187799  89.5030290
  93.6867233  85.0301507  89.9479775  95.0838753  85.6080893  89.0595383
  94.4285898  86.9363411  90.6255932  95.3197845  86.6217531  91.1680040
  94.6538472  87.9049979  90.1780443  93.2672771  87.1025689  91.6207947
  93.5008869  86.9196230  92.8405485  92.2710574  87.7610968  91.2627886
  93.7724954  87.6296259  87.6006661  94.9639538  87.7129736  87.3235435
  92.8689797  88.4507242  87.1196524  91.8741444  88.2662646  87.2440768
  93.1074023  89.7321842  86.3473022  94.1724315  89.9343749  86.4622842
  92.6787929  89.4936778  84.8159428  93.0415196  90.3415925  84.2331735
  93.3203062  88.2580058  84.2550288  93.0096883  88.1258450  83.2188821
  94.4054664  88.3591509  84.2994804  93.0119680  87.3911429  84.8397623
  91.2949298  89.4497400  84.6874741  91.0500364  89.5549846  83.7443703
  92.4583115  90.9877157  86.8748369  91.8283921  90.9278547  87.9114502
  92.6718288  92.1701368  86.2974534  93.9599327  92.5852528  85.5926833
  93.9876333  92.1796370  84.5819318  94.8266751  92.1868576  86.1197829
  94.0166711  94.0840065  85.5539027  94.4205712  94.4640797  84.6162108
  94.6271945  94.5011514  86.3551158  92.5175112  94.3972979  85.7251421
  92.0065241  94.3470072  84.7643778  92.3807962  95.4090979  86.1067491
  91.9255344  93.3723679  86.7021891  92.0237099  93.6498199  87.7512845
  90.4017536  93.1899122  86.5432929  89.6025326  93.7366749  87.2808031
  89.8931032  92.4339706  85.5703484  90.4648038  92.0263387  84.8301757
  88.4315240  92.0964333  85.4498538  87.7960518  92.9810598  85.4974456
  88.1828983  91.4637432  84.0889851  88.5100685  92.1288958  83.2887423
  88.7476559  90.5377457  83.9839398  86.6450209  91.1892665  83.9891772
  86.2784231  91.0429558  85.0055626  86.1800102  92.0995755  83.6103781
  86.0134074  89.8249376  82.9993813  86.3585325  88.4447557  83.9917339
  86.0157539  87.5407115  83.4898246  87.4333142  88.3795117  84.1633073
  85.8440924  88.5466577  84.9481022  88.0364490  91.1876973  86.6567587
  87.0128626  91.3806988  87.2251117  88.9418486  90.3299442  87.1428588
  89.8615757  90.1655968  86.7321800  88.6568128  89.5512071  88.3316351
  87.7655231  88.9643958  88.1070376  89.7653910  88.5569775  88.6733655
  89.4944883  88.0046842  89.5724706  89.8985902  87.8603647  87.8460067
  90.6972046  89.0962629  88.8467663  88.3637197  90.4745563  89.5406516
  87.4690662  90.2977970  90.3621473  89.2419672  91.4143439  89.6759650
  90.0210175  91.5302908  89.0291969  89.2393647  92.4297234  90.7650704
  89.1449842  91.9004969  91.7137114  90.5544978  93.2087851  90.8326629
  90.5050044  93.9370499  91.6412467  91.3769507  92.5179514  91.0159250
  90.7190871  93.7268173  89.8872476  88.0344398  93.3731450  90.6058198
  87.3798876  93.6681773  91.5804983  87.5921614  93.6662308  89.3489632
  88.1619564  93.4277134  88.5365291  86.3436434  94.3125743  88.9401725
  86.1241212  95.1334235  89.6219441  86.5746743  94.8711268  87.4816329
  86.6962835  94.0479088  86.7771796  85.7058996  95.4429771  87.1552301
  87.7358151  95.6962358  87.4819791  88.5360566  95.1346402  87.4141852
  85.0644504  93.4706560  89.1237043  84.0054355  94.0790511  89.3381547
  85.0296189  92.1602113  89.0889878  85.8361337  91.6064475  88.8008480
  83.8512397  91.3140579  89.4500236  82.9024458  91.6713995  89.0500820
  83.9832360  89.9666495  88.8044133  85.0096302  89.6621643  89.0129094
  83.0232523  88.8946957  89.4109842  83.1704868  87.9436584  88.8981284
  83.2381269  88.7714051  90.4720678  81.9900977  89.2186925  89.2846562
  83.7675557  90.0258585  87.2721845  83.8732443  89.0262552  86.8511616
  82.7679468  90.4053579  87.0593975  84.5095699  90.6872397  86.8256806
  83.6665068  91.3860295  90.9993095  82.5528718  91.6608062  91.4190486
  84.7329076  91.2273079  91.7617599  85.6554172  90.9808172  91.4041256
  84.6724641  91.4041465  93.2734413  83.9316698  90.7172552  93.6854670
  86.0726642  91.0765768  93.8713398  86.8300244  91.6742577  93.3639198
  86.0924532  91.3632179  94.9226962  86.4258575  89.5886028  93.7429744
  85.5920760  88.9989021  94.1244656  86.5283475  89.3464132  92.6843442
  87.7006622  89.1564096  94.4669518  87.5505530  89.3177817  95.5335165
  87.8214750  88.0821274  94.3200299  88.9662670  89.8135234  94.0804455
  89.1346644  90.7515127  94.4456693  89.9144357  89.2814611  93.2887184
  89.7608877  88.2939858  92.4992417  88.8532039  87.8338137  92.4295368
  90.5443608  87.9626923  91.9380211  91.1763370  89.5959949  93.3991842
  91.4731970  90.2682487  94.1069907  91.8643521  89.1692169  92.7781684
  84.2387391  92.7562879  93.6422151  83.4749792  92.9873469  94.5865771
  84.7482299  93.7515645  92.9861193  85.3797283  93.6301941  92.1954626
  84.4733646  95.1684250  93.3096707  84.6793821  95.4395408  94.3453140
  85.3680095  95.9484927  92.3344709  86.3610114  96.0158028  92.7787024
  85.4641222  95.3535896  91.4263114  84.9455020  97.3670421  91.9213488
  84.5081781  97.3550650  90.9221684  84.1803376  97.7455134  92.5987246
  86.1691947  98.2700080  91.9507910  86.6248191  98.7280839  90.8948867
  86.6514008  98.5059978  93.1187786  82.9538567  95.4562003  93.0574283
  82.2160296  95.8680428  93.9763781  82.3775652  95.1579484  91.8412807
  83.0232753  94.9135056  91.1041048  80.9643926  95.1928377  91.5324478
  80.6125625  96.2238708  91.5399618  80.7019326  94.6079797  90.1826563
  81.1697631  95.1980227  89.3943818  81.1307559  93.6051177  90.1890143
  79.1970777  94.4490130  89.7878977  78.3628247  93.3134780  90.0202423
  77.1941809  93.6539817  89.4290012  76.3873058  92.9214828  89.4550395
  77.2496587  94.8813147  88.9007646  76.4930273  95.3583222  88.4310904
  78.5218177  95.4047368  89.0968427  78.7688258  96.3943346  88.7123285
  80.1447207  94.3882208  92.6299193  79.2166633  94.8884768  93.3078620
  80.5010317  93.1206460  92.8501044  81.2590346  92.6436140  92.3626036
  79.7872140  92.2833326  93.8626594  78.7429856  92.2022778  93.5603184
  80.5570971  90.9314030  93.9331972  80.6043499  90.5062642  92.9304185
  81.5829532  91.1323516  94.2426758  79.9659950  89.8960631  94.8665537
  80.1371743  89.8675696  96.2813508  80.6903170  90.6720803  96.7418350
  79.6320141  88.8556261  97.1124107  79.8535879  88.8426419  98.1692960
  78.8074959  87.8333295  96.5139749  78.3523444  86.8107895  97.3283961
  77.8069797  86.1900172  96.7999360  78.7958566  87.7774303  95.1851013
  78.4147079  86.8791263  94.7232393  79.2633306  88.8419088  94.3103284
  79.0653926  88.8105257  93.2487632  79.8333319  92.9036273  95.3407371
  78.8436609  92.8195138  96.0519222  80.9411277  93.5982778  95.8020388
  81.8255023  93.6042790  95.2933929  80.9931586  94.3775556  97.0198811
  80.5162466  93.6908541  97.7202939  82.4019119  94.7515086  97.4616969
  82.7927748  95.5649373  96.8490266  82.4002957  95.1027485  98.4938228
  83.2350055  93.5612251  97.3250174  83.4396619  93.4105779  96.3788461
  80.2352125  95.7311778  96.9604628  80.0399295  96.3706316  98.0172240
  79.7688283  96.1453461  95.7959477  80.0625451  95.7200104  94.9171223
  78.8374150  97.1894293  95.6069038  79.0810345  97.9605556  96.3381977
  78.9506648  97.8919837  94.2789630  79.0381648  97.1325058  93.5026783
  78.0174660  98.4258176  94.0999926  80.1431694  98.9159388  94.0985484
  80.2957175  99.4637910  92.9448742  80.8047666  99.1477466  95.1463596
  77.3979507  96.6693424  95.8729381  76.6458558  97.2528840  96.6923045
  76.9966442  95.5884486  95.1960212  77.6298795  95.1354380  94.5369919
  75.7301462  94.9015454  95.2409739  74.9650931  95.6332354  94.9824985
  75.4899770  93.8497599  94.1463448  76.3085705  93.1309565  94.1630903
  74.1669865  93.0302523  94.4417405  74.0136455  92.2906453  93.6560376
  74.2594791  92.5229694  95.4026267  73.3158915  93.7104622  94.4705273
  75.5252592  94.4856454  92.7299601  76.5233682  94.8831312  92.5471997
  75.3524722  93.7040521  91.9896004  74.4685151  95.6391969  92.5107686
  74.5594939  96.0281004  91.4970285  73.4630506  95.2454378  92.6582301
  74.6526337  96.4417032  93.2246285  75.4703739  94.3966992  96.6917953
  74.5779938  94.8219970  97.3703677  76.4365813  93.6704403  97.2717446
  77.3012124  93.4453361  96.7808035  76.4122126  93.1166134  98.6144594
  75.3888368  93.2563021  98.9640735  76.7336878  91.6191029  98.5667414
  77.7403168  91.5174943  98.1597910  76.7695442  91.2632157  99.5958676
  75.8379560  90.6743196  97.7951746  76.0210306  90.3226586  96.5541955
  76.7260669  90.7656535  95.8654210  75.1677718  89.2996468  96.2793604
  75.2554436  88.7387712  95.4311999  74.1913544  89.0639994  97.1976851
  73.0500722  88.2142237  97.2235721  72.8411475  87.5565554  96.3918961
  72.2151009  88.2378690  98.3160642  71.2978159  87.6694242  98.3362807
  72.6192967  89.0540431  99.4312733  71.9703650  89.1099967 100.2925114
  73.8306093  89.7843862  99.4451554  74.1562119  90.2671546 100.3547370
  74.6327935  89.8912118  98.2536061  77.2106352  93.8880054  99.7078093
  78.2230824  94.4806234  99.3776995  76.7224636  94.0154815 100.9242736
  75.8208116  93.6015472 101.1605829  77.3005762  94.6979355 102.0675694
  77.8457937  95.6002287 101.7917889  76.1484872  95.1823107 102.9780882
  75.4704595  94.3461599 103.1462554  76.5673216  95.4519473 103.9476422
  75.3420112  96.3566719 102.4618818  76.0050432  97.2209637 102.4086808
  75.0333634  96.1289407 101.4414961  74.0876456  96.7695966 103.2567316
  73.0262426  96.9491809 102.5602037  74.2108459  96.8240348 104.5034771
  78.3599790  93.8318876 102.7058082  78.2612500  93.1175815 103.6924177
  79.5266149  93.7481170 101.9788630  79.6300864  94.3197144 101.1409065
  80.8096024  92.8933680 102.1979250  80.8539955  92.7127959 103.2726775
  80.6988662  91.4522340 101.4356855  81.5238246  90.9034725 101.8922153
  79.4439047  90.6143844 101.6961866  79.5022970  89.6858899 101.1284136
  79.3731864  90.3849596 102.7597670  78.5622776  91.1741730 101.3863165
  80.8790415  91.5948933  99.8720192  80.7971695  90.6123131  99.4060384
  80.1038831  92.2503298  99.4749317  81.8585205  92.0191784  99.6567055
  82.0832771  93.5893730 101.8928825  82.0781882  94.4797189 101.0453335
  83.1688170  93.0752218 102.4533615  83.0931834  92.4285949 103.2385011
  84.5714200  93.3138298 102.0856565  84.7203988  94.3910876 102.0064422
  85.4230043  92.6242390 103.1579096  85.1893602  93.0278069 104.1432828
  85.2014536  91.5572041 103.1886492  86.7871877  92.8335344 102.8529079
  87.3400699  92.5422075 103.6076522  84.9694056  92.6768975 100.7321272
  84.6125464  91.5768599 100.4160925  85.7947978  93.3654442  99.8752403
  86.0418401  94.3458890 100.0063134  86.4035685  92.7585966  98.6850222
  85.5528986  92.4466410  98.0784726  87.2552218  93.7588215  97.8248030
  87.7060012  93.1601507  97.0341607  86.3780420  94.8155555  97.2345913
  86.9836025  95.5014970  96.6408930  85.6256439  94.3500486  96.5962821
  85.8841825  95.3673281  98.0341034  88.3677564  94.3766701  98.5528818
  88.8524523  94.9835471  97.9553693  87.2639233  91.5318379  99.0331049
  87.4071571  90.7123064  98.1584671  87.9154854  91.4641500 100.2244244
  88.0180483  92.2789800 100.8294367  88.5377136  90.2614372 100.7919233
  89.2002740  89.8272808 100.0424255  89.3299919  90.6883664 102.0518645
  89.7792827  91.6639301 101.8660201  88.6301539  90.8124306 102.8776132
  90.4257386  89.7255011 102.4838037  90.7620061  90.0430774 103.4712045
  89.9634062  88.7458014 102.6049580  91.6433427  89.5364141 101.6445212
  92.1076592  88.3786440 101.4127874  91.9870141  90.4826234 100.8804564
  87.5283401  89.1471656 101.1222409  87.8630272  87.9683177 101.1078777
  86.2545025  89.5155641 101.4773962  85.9874043  90.4873673 101.6393069
  85.1039425  88.5410117 101.6683944  85.5051288  87.6351766 102.1241119
  84.0187820  89.0055389 102.7065872  84.4919144  89.1064399 103.6835574
  83.6639191  89.9944473 102.4197098  82.8313670  88.0895860 102.8394665
  82.1418061  88.5217294 103.5642071  82.3106870  88.0583331 101.8832418
  83.1509100  86.6326393 103.2737297  84.2798476  86.4258138 103.7965050
  82.2790373  85.7203655 103.0954587  84.5016548  88.2015390 100.2642973
  84.3174650  87.0535980  99.9686716  84.3051524  89.1252088  99.3104027
  84.3613224  90.1262277  99.4954896  83.9975807  88.8200534  97.9343552
  83.0440504  88.2911542  97.9472620  83.9166323  90.1388191  97.1345012
  83.6828713  89.9187167  96.0920072  83.1344261  90.7720379  97.5537021
  84.8731342  90.6582358  97.1901746  85.0172609  87.8551460  97.2337333
  84.6817711  87.1786128  96.2677651  86.2484599  87.8224001  97.6743690
  86.5786547  88.4021894  98.4452715  87.2751762  86.9584784  97.1177345
  87.2496506  87.1072996  96.0379930  88.6858712  87.2719719  97.8053488
  88.9123453  88.3345008  97.7088562  88.6296126  87.0534876  98.8724255
  89.8023530  86.4514016  97.1739893  90.3851227  85.2751923  97.6881723
  89.9951868  84.8385425  98.5955641  91.4692153  84.6611753  97.0320812
  91.8571750  83.7333297  97.4243196  92.0583644  85.2095369  95.8965237
  92.8829800  84.7247249  95.3935560  91.5238871  86.4284414  95.4385720
  91.9465814  86.8974825  94.5617693  90.4902028  87.0246708  96.0759921
  90.1697523  87.9964624  95.7275289  87.0420834  85.4668623  97.5866642
  87.2476122  84.5102553  96.8304141  86.5359528  85.2977235  98.8079360
  86.3749035  86.0801214  99.4414230  86.1517103  84.0047608  99.3964757
  86.8968321  83.2223191  99.2529400  85.9670411  84.2522596 100.9948758
  86.5779684  85.0985367 101.3110669  84.9302104  84.5090855 101.2117803
  86.3732229  82.9815539 101.7899949  86.6878847  81.9497417 101.1658173
  86.3654647  82.9984408 103.0454464  84.8451375  83.5333960  98.6984586
  84.7417978  82.3913795  98.3259293  83.8746122  84.4263659  98.5256626
  83.9887475  85.3864181  98.8523396  82.5670798  84.2309476  97.8922491
  81.9907232  83.5129762  98.4751206  81.7988773  85.5683613  97.8438803
  82.3753115  86.3004145  97.2781173  80.8560688  85.4283148  97.3155593
  81.5154454  86.1231950  99.2880202  82.3799587  85.9912035  99.9368576
  81.2944461  87.1905803  99.2625064  80.3221158  85.3261279  99.7932504
  79.4412996  85.5386073  99.1870736  80.5180188  84.2573887  99.7074164
  80.0721127  85.6911511 101.2080053  80.9072774  85.6013507 101.7864185
  79.0817546  86.0817874 101.8571009  77.9361595  86.1825884 101.2722102
  77.8444023  85.9429133 100.2845779  77.1210533  86.5006223 101.7963831
  79.1870091  86.5117395 103.0913086  80.0985540  86.5343000 103.5479593
  78.3577649  86.8248702 103.5946229  82.7635257  83.6690317  96.4235880
  82.1102983  82.6687694  95.9973729  83.6369299  84.3004342  95.6868153
  84.1782624  85.1189648  95.9635008  83.8778148  83.7715477  94.2822419
  82.9742356  83.2957645  93.9034797  84.1906698  84.9665353  93.3679680
  85.1354751  85.3410404  93.7618675  84.3454207  84.5472750  91.8656039
  84.5655741  85.4286286  91.2624461  85.1593001  83.8289437  91.7705167
  83.4181850  84.0924861  91.5181244  83.1170462  86.1243490  93.4246224
  82.9713332  86.3945315  94.4711629  83.5379138  86.9967746  92.9259831
  81.7456192  85.8549257  92.8171071  81.1170741  86.7380209  92.9315097
  81.8555243  85.6224260  91.7581247  81.2810281  85.0107985  93.3270801
  84.8796249  82.6021648  94.2238624  84.6312936  81.6670781  93.5019916
  85.9634448  82.5297577  95.0474634  86.2413779  83.2669382  95.6950181
  86.8425109  81.3315002  95.0602260  87.1027402  81.2083942  94.0088352
  88.1075707  81.5249576  95.9323470  88.4988200  80.5113718  96.0224020
  89.1131541  82.5096566  95.2537743  89.9910377  82.6259333  95.8878770
  89.4152888  82.1107664  94.2859840  88.6347838  83.4787184  95.1141961
  87.8752818  82.0412957  97.2777119  87.4028810  82.8990071  97.2213409
  86.1457191  80.0472067  95.5959950  86.1802313  79.0437463  94.8990753
  85.2426834  80.1611934  96.6506762  85.2124043  80.9545015  97.2909563
  84.2271779  79.1072347  96.9297421  84.7327206  78.1976681  97.2538549
  83.3118530  79.6475381  98.0008871  82.5503237  78.9042561  98.2363735
  83.8925472  79.8700824  98.8963012  82.8329021  80.5592918  97.6437579
  83.4251732  78.7214915  95.6924088  83.0134501  77.5911155  95.6864830
  83.1241260  79.5414667  94.6164291  83.3932211  80.5234026  94.5458057
  82.3569995  79.0145605  93.4494771  81.6315160  78.3827592  93.9618655
  81.8075062  80.2032690  92.5600643  82.5872671  80.9590214  92.4552727
  81.5920770  79.8285526  91.5594686  80.5254294  80.8747936  93.1371041
  79.8501542  80.1147915  93.5303931  80.7873828  81.5287257  93.9688091
  79.8163964  81.6907150  92.0198430  80.5663181  82.2725336  91.4844220
  79.3803389  80.9947142  91.3027547  78.7302507  82.6291579  92.5038363
  78.4632275  82.5452804  93.4842220  78.0603168  83.5886356  91.7641342
  77.3739847  84.4607320  92.3696027  77.3197779  84.4500488  93.3877350
  76.8740462  85.1752312  91.8393024  78.2031291  83.6808258  90.4671548
  78.8217631  83.0347211  89.9747823  77.6968231  84.3973696  89.9470661
  83.1037819  78.2190286  92.4127679  82.5262741  77.4109996  91.7768985
  84.4377259  78.1827350  92.4856308  84.9965944  78.6081852  93.2256491
  85.2109438  77.4771511  91.4222284  84.5904913  77.2365690  90.5592012
  86.3233805  78.3913215  90.8882556  85.7407037  78.9343339  90.1444496
  86.9080823  79.4253082  91.8587297  87.6827194  80.0016247  91.3515732
  86.1184424  80.0961076  92.1956540  87.3407112  78.9126817  92.7184292
  87.5335686  77.6435237  90.1802066  88.2645222  78.3775854  89.8394629
  88.0050130  76.9635981  90.8886269  87.1620885  77.0769229  89.3259818
  85.7118979  76.1968911  91.9991620  86.3344155  76.2500963  93.0827491
  85.5060458  75.0595913  91.3073476  84.7566288  74.8050994  90.0607598
  85.3420422  75.1315548  89.2008628  83.8335790  75.3847711  90.0561910
  84.4393060  73.3162457  89.9424139  84.5152631  72.9586790  88.9158012
  83.4333620  73.0802269  90.2884195  85.5253232  72.7152283  90.8516794
  86.4179681  72.4599465  90.2821092  85.1764817  71.7985710  91.3261359
  85.8193154  73.7626706  91.8640089  85.1713534  73.5617203  92.7162795
  87.2288735  73.7047623  92.5055099  87.3226396  73.1073196  93.5908090
  88.3398388  74.1863747  91.8996595  88.3093931  74.6843825  91.0103635
  89.6740509  74.0538800  92.4320420  89.6450412  73.0635481  92.8885921
  90.7604893  74.1169414  91.3390534  91.7027621  74.0334850  91.8796698
  90.6564420  72.9215602  90.3521791  91.4379851  73.0029962  89.5977320
  90.7752692  71.9866847  90.8984280  89.6815326  72.9356658  89.8655194
  90.8509821  75.4590010  90.5987419  89.9782027  75.5572065  89.9536692
  90.7972101  76.2624641  91.3332926  92.1155359  75.6655455  89.7416421
  92.0752426  76.6444571  89.2636520  92.9989410  75.6072722  90.3774131
  92.1669934  74.8908230  88.9767826  90.0648010  75.1082172  93.5757922
  91.2327422  75.2985001  94.0080269  89.0369316  75.8527127  94.0961765
  88.1170514  75.8372371  93.6561188  89.0453820  76.7666245  95.3152171
  88.0459172  77.1774125  95.4552616  89.2723514  76.1720724  96.2009630
  90.0538391  77.9259181  95.2190580  90.3565850  78.5892688  96.2232630
  90.5315552  78.1943022  93.9835041  90.3478413  77.5919645  93.1804627
  91.3546077  79.3587975  93.6533748  91.0073238  80.1924645  94.2636856
  92.8438659  78.9408264  93.9627664  93.4767100  79.8263986  94.0241682
  92.8999105  78.4406081  94.9298685  93.3593262  77.9840079  92.8263488
  93.0674871  76.9574511  93.0474304  92.8911787  78.2519827  91.8786155
  94.8667583  78.0718908  92.6966749  95.1570857  79.0402149  92.2896695
  95.3367474  77.9836721  93.6769405  95.3215130  76.9820622  91.8073710
  95.3823742  76.0488178  92.2144211  95.6506213  77.1011295  90.5582081
  95.5835947  78.1366896  89.8833773  95.2446840  79.0018234  90.3062508
  95.8677613  78.1258507  88.9039525  96.0277377  76.0743818  89.8663936
  96.0688316  75.1530749  90.3021100  96.2824817  76.1871175  88.8848142
  91.2107802  79.9228189  92.2867825  90.6242238  79.2184613  91.4505924
  91.7322982  81.1037687  92.0064351  92.1361097  81.7162107  92.7156417
  91.7840115  81.6531086  90.6702119  90.8563824  81.3842169  90.1648145
  91.7855484  83.2186881  90.6291670  92.6370590  83.5696919  91.2118727
  91.9566837  83.5270531  89.5982952  90.5557414  83.9288941  91.1278384
  89.4321551  83.9949564  90.3060747  89.4837657  83.6339643  89.2887630
  88.2249765  84.5365489  90.8074709  87.3334326  84.4955896  90.2003993
  88.1687548  85.1304281  92.0872790  87.1034494  85.7830304  92.5337771
  87.2780613  86.1108478  93.4403599  89.3799811  85.0412607  92.9174923
  89.3628063  85.4852642  93.9027369  90.5639521  84.4012923  92.4889903
  91.4181156  84.2757650  93.1375223  92.9609177  81.0209690  89.8937706
  94.0478622  80.6544422  90.4567092  92.7849213  80.9790902  88.5311898
  91.9151457  81.3095927  88.1138188  93.6986662  80.5075515  87.5185420
  94.2636313  79.6344531  87.8483158  92.8999509  79.9629367  86.2810880
  92.3929732  80.8296957  85.8591823  93.7195982  79.3193970  85.1735967
  93.0549143  78.9839049  84.3769070  94.4277134  80.0460241  84.7749554
  94.2649936  78.4645840  85.5745651  92.0360394  78.8062077  86.8079512
  91.4530215  78.3842524  85.9878354  92.6787419  78.0342882  87.2309651
  91.3607438  79.1778077  87.5784849  94.8010235  81.5498605  87.2682519
  94.6061842  82.7881750  87.3939494  96.0396433  81.1148412  87.0730102
  96.3008558  80.1456538  87.2510267  97.1530561  81.9036493  86.6029383
  97.1269336  82.8538864  87.1365365  98.5148075  81.2870162  86.9564252
  98.5109127  80.2362307  86.6673980  99.2871710  81.7782178  86.3652015
  98.8962478  81.3906370  88.4656952  99.2423470  82.4052730  88.6615809
  97.9921378  81.2424774  89.0571874  99.9559842  80.4190323  88.9637925
  99.8357643  79.2152049  88.7357951 101.0323308  80.8851377  89.5564186
 101.1228111  81.8841232  89.7406855 101.7785580  80.2453133  89.8335301
  97.0104900  82.2070398  85.1451653  96.7304917  81.3014672  84.3726672
  97.3948196  83.3658413  84.5953911  98.0904397  84.4588514  85.3483258
  98.8575836  84.0732079  86.0203342  97.4016224  85.0451616  85.9548208
  98.6765370  85.2617727  84.2099388  99.7066912  84.9554331  84.0291426
  98.6991489  86.3194555  84.4723371  97.8003858  85.0411112  82.8925347
  98.3342633  85.2554727  81.9664408  96.8796978  85.6236699  82.8723105
  97.5843270  83.5407451  83.1556531  96.6910636  83.2557603  82.5988163
  98.5884050  82.5445279  82.5371607  98.3944066  82.0540786  81.4385466
  99.6039253  82.1543383  83.3105077  99.7251396  82.5354983  84.2481271
 100.6145244  81.2136644  82.9917710 101.0202909  81.6364318  82.0726457
 101.7406151  81.0763691  84.0217883 101.3502083  80.6637302  84.9523804
 102.4989817  80.3830500  83.6590021 102.3056311  82.3246275  84.2518794
 102.7058994  82.6596198  83.4227947 100.0798136  79.8264130  82.7841198
 100.7015939  79.0222270  82.0349042  98.9422307  79.4676500  83.4411224
  98.4005403  80.0602806  84.0709147  98.4178056  78.0536671  83.2228115
  99.2603323  77.3656068  83.1610709  97.5190200  77.5970567  84.4068252
  96.7049534  78.3074569  84.5466680  97.0657552  76.6333035  84.1751558
  98.3726166  77.4825340  85.7494642  98.9555456  76.5628471  85.7122641
  99.0811917  78.3089684  85.7811080  97.5571394  77.4913773  87.0467632
  97.9575642  76.7601386  88.0083972  96.6320334  78.2996359  87.2515213
  97.6093014  78.0377409  81.9294143  97.5083909  77.0347707  81.2710490
  96.9906176  79.1720221  81.5811266  96.8773162  79.9545064  82.2256654
  96.4057476  79.4312362  80.2517349  95.8306223  78.5224866  80.0750623
  95.4942048  80.6350649  80.2394438  96.0462126  81.5684882  80.3498534
  94.7828642  80.6902244  78.8474665  94.1173803  81.5529413  78.8131604
  95.5301046  80.7759422  78.0593148  94.2038810  79.7783272  78.6988867
  94.5433605  80.5896598  81.4560467  93.8893906  81.4617721  81.4399657
  93.9393740  79.6818168  81.4122018  95.1284324  80.5918904  82.3760722
  97.4148763  79.5461832  79.0721433  97.3278176  78.8789265  78.0267462
  98.5529643  80.2078952  79.3813844  98.7063003  80.6528714  80.2864972
  99.6747315  80.3570197  78.4641770  99.2198197  80.5999743  77.5042451
 100.6318295  81.4954885  78.9767958 101.4698319  81.6039258  78.2884794
 100.0827188  82.4344057  79.0313311 101.0062564  81.2361722  79.9669844
 100.5169534  79.0803733  78.2333586 101.2177692  78.9961178  77.2315182
 100.4688078  78.0652451  79.1409531 100.1052868  78.1716325  80.0875091
 100.9348107  76.7365221  78.8354067 101.9237798  76.8472765  78.3909852
 101.0934937  75.8928740  80.1157538 101.6788682  76.4527567  80.8448944
 100.1126719  75.7210838  80.5573030 101.7781678  74.5325514  79.8479087
 101.3596534  73.8034267  80.5396628 101.5054307  74.2108029  78.8424947
 103.2496539  74.4774733  79.9601585 103.8166399  73.8090725  79.0730083
 103.8680321  75.0198793  80.8806399 100.0940283  76.0330029  77.7720725
 100.6308422  75.5036170  76.8289715  98.7521759  76.1435181  77.8257229
  98.2324103  76.7438963  78.4658727  97.9368916  75.3436317  76.8938467
  98.3284603  74.3259734  76.9098051  96.4290681  75.3320321  77.3252914
  96.3594105  75.0348263  78.3720610  96.0298154  76.3437881  77.2548985
  95.5622156  74.3870076  76.4736563  95.6407955  74.6912375  75.4303585
  95.9748713  73.3808096  76.5447328  93.8492982  74.3254699  76.9145193
  93.6263549  73.3233273  78.4346014  92.5692643  73.2921522  78.6972220
  93.9881876  72.3101026  78.2587758  94.1899304  73.7720238  79.2517331
  98.0219686  75.9393661  75.4580875  97.9443532  75.1683375  74.4992884
  98.1445354  77.2479386  75.2696717  98.0643774  77.9092353  76.0405202
  98.3944032  77.9003811  74.0140381  97.7043337  77.4901007  73.2772090
  98.0994435  79.4247600  74.1411665  98.8798465  79.7925388  74.8070065
  98.2508012  80.2769567  72.8915391  98.0142857  81.3148486  73.1277395
  99.2777655  80.2121921  72.5294550  97.5699509  79.9161596  72.1201932
  96.6865631  79.6037504  74.6884485  96.4652269  80.6672861  74.7827723
  95.9717893  79.1427689  74.0070819  96.6125288  79.1290672  75.6665695
  99.7666871  77.5930568  73.4424590  99.8766479  77.3930896  72.2319654
 100.7434882  77.4641566  74.3002435 100.6078297  77.7167233  75.2782378
 102.1154469  76.9749418  74.0612117 102.4331370  77.5693369  73.2043959
 103.0862425  77.2322133  75.2381660 104.0733268  76.8439704  74.9863921
 103.1532055  78.3037424  75.4268333 102.7155973  76.7287997  76.1316848
 102.1898404  75.5549672  73.7072898 102.9376330  75.1550324  72.7550549
 101.3095192  74.6954953  74.2616467 100.6739943  74.9729666  75.0089410
 101.1537821  73.2850084  73.8722016 102.1529735  72.8845260  73.6976069
 100.5393365  72.5043850  74.9959880 101.3349134  72.2680335  75.7033298
  99.8412250  73.1644188  75.5100468  99.8281648  71.2527998  74.6977543
 100.5602723  70.1039958  74.4279084 101.6173533  70.0624779  74.6439200
  99.9111088  69.0134942  73.8759898 100.4786486  68.1065657  73.7266542
  98.5805791  69.0164413  73.5055142  97.9502260  67.9441587  72.9735265
  96.9867594  68.1193127  72.9309326  97.7959222  70.1260210  73.8811807
  96.7280493  70.1224229  73.7242715  98.4506936  71.2716078  74.4823655
  97.8715774  72.1397012  74.7619157 100.4678679  73.0799664  72.5320186
 100.9448462  72.2123987  71.7433932  99.4066110  73.8253466  72.2544415
  98.9689704  74.4801215  72.9032786  98.7568380  73.7396493  70.8927260
  98.6359338  72.6841950  70.6523196  97.3940637  74.4769535  70.9898835
  97.5729765  75.4350590  71.4769135  97.0653672  74.6929748  69.9729315
  96.2159869  73.7929742  71.7248451  96.4895205  73.4732212  72.7299318
  95.0252062  74.7057539  71.9602183  94.2410371  74.1548361  72.4799465
  95.3344647  75.5572090  72.5668214  94.6450724  75.0617846  71.0036116
  95.8590835  72.6696784  70.7707343  95.0254961  72.0981848  71.1773941
  95.5754578  73.0889901  69.8050329  96.7202181  72.0139483  70.6415585
  99.5752922  74.2439718  69.7474864  99.4503446  73.6907246  68.6730677
 100.4894689  75.2976005  69.8501919 100.5944491  75.8195897  70.7203088
 101.3550068  75.7799307  68.8441841 100.8452014  75.6661506  67.8878591
 101.6303896  77.2728247  68.8976709 102.1588867  77.4621543  67.9646161
 100.4074954  78.1832265  68.8940377 100.7283824  79.2250342  68.9346976
  99.8326009  78.0171806  67.9828977  99.7861368  77.9609112  69.7612011
 102.4858561  77.6321770  70.1483591 102.1442619  78.5756577  70.5719894
 102.3546169  76.8714894  70.9177456 103.9800881  77.7395276  69.7681004
 104.5637786  77.9900696  70.6536076 104.3225793  76.7864685  69.3667287
 104.1083738  78.5170474  69.0163194 102.6063246  74.9518428  68.8573839
 103.3514332  75.0540126  67.8806990 102.7563763  73.9433284  69.7500435
 102.0309557  73.6829931  70.4183260 103.9507055  73.1309124  69.8520729
 104.8044808  73.7400724  69.5552433 104.0971399  72.8687957  70.8998428
 103.9710438  71.8393516  69.0252790 103.0692182  71.6245827  68.2409463
 104.9787172  70.9694107  69.2026242 106.1084608  71.0745389  70.1648369
 105.7640105  71.3556262  71.1602835 106.8328061  71.8274560  69.8544873
 106.7206582  69.6526862  70.1535949 106.2695120  69.0149780  70.9130482
 107.7926032  69.6750454  70.3502211 106.4187024  69.1556490  68.7529744
 106.4687821  68.0674116  68.7005674 107.1369492  69.5434002  68.0319879
 105.0202395  69.6547782  68.4596630 104.8194865  69.7463966  67.3923780
 103.9623633  68.7117251  68.9530410 103.7076174  68.7429949  70.1798885
 103.4271993  67.8391559  68.1257778 103.5143626  67.9145451  67.1115190
 102.6751647  66.7021213  68.5459092 102.7875371  65.8954003  67.8226004
 103.0586338  66.3347710  69.4969713 101.2373802  67.0616264  68.6828070
 100.3807288  66.1948293  68.9774273 100.7935024  68.3329984  68.6258353
 101.4305404  69.1262712  68.5757372  99.3629334  68.7456966  68.6290789
  98.8128766  67.8928927  69.0259973  99.1688437  70.0163312  69.5803821
  98.1202846  70.3153662  69.5787121  99.4713182  69.7605420  70.5951151
  99.7805789  70.8414774  69.2157099  98.7305358  68.9579560  67.2616294
  97.6062099  69.3547061  67.0498804  99.4065933  68.3779638  66.2848504
 100.4047401  68.1765644  66.3582413  98.8220276  67.9502944  64.9738997
  98.4777567  68.8265421  64.4254340 100.0110303  67.2341685  64.1545400
  99.6363750  66.9010415  63.1860748 100.8270108  67.9407774  64.0053969
 100.3754212  66.3738105  64.7176583  97.4600135  67.2125357  65.0215732
  96.4785027  67.4161752  64.3009085  97.4517965  66.2954686  65.9640059
  98.2779716  66.0416605  66.5058999  96.2394901  65.5355323  66.3331399
  95.7552113  65.1357851  65.4430357  96.8544485  64.5744081  67.3522627
  96.0795556  63.9156793  67.7445360  97.6285740  63.9785545  66.8681500
  97.2933590  65.1454789  68.1704715  95.0393229  66.2811780  66.9572844
  93.9381367  65.7147292  67.2009676  95.2183141  67.5944218  67.2279312
  96.0841269  68.0582435  66.9537037  94.2887630  68.5609357  67.9140214
  93.3814375  68.0470255  68.2303659  94.9005163  69.1131304  69.1744915
  95.7539110  69.6948089  68.8262264  93.8037098  69.9692580  69.9604393
  94.2413641  70.3706840  70.8747992  93.4622440  70.7907329  69.3297967
  92.9574032  69.3316770  70.2146371  95.4391846  68.0687395  70.1750539
  95.8545230  68.5778382  71.0435598  94.6248600  67.4174588  70.4928714
  96.2152014  67.4724738  69.6967077  93.9140565  69.6792501  66.8967014
  94.6669760  70.6297494  66.5846848  92.6983869  69.7494437  66.4702965
  92.0285714  69.0191841  66.7121835  92.0670884  70.7851552  65.6288609
  92.3655808  71.7614948  66.0119042  92.5830003  70.6110695  64.1655120
  93.6650354  70.4830813  64.1973873  92.1559993  69.3497813  63.4388687
  92.5779738  69.3475118  62.4335874  92.5139918  68.4763625  63.9849437
  91.0682411  69.3160031  63.3759793  92.1709659  71.8154520  63.4582677
  92.3549766  71.7129526  62.5020193  90.5336499  70.8256909  65.7202295
  89.9278229  69.7636848  66.0414111  89.9337658  71.9872296  65.5409643
  90.4304338  72.8538007  65.3357803  88.4621772  72.1387489  65.6267426
  88.2441752  73.1787410  65.3848156  87.8034073  71.2086799  64.6213969
  86.7195037  71.3172862  64.6813521  88.1383618  71.4640073  63.6155508
  88.0769262  70.1776377  64.8445414  87.8529163  71.9321411  67.0843091
  86.6578363  71.7280286  67.3215602  88.7373878  72.1137125  68.1175148
  89.7008594  72.4010471  67.9427510  88.4662287  71.9371564  69.5814867
  87.4263583  71.6112704  69.5942134  89.4402734  70.8983669  70.1862991
  90.4362719  71.3353038  70.2552055  89.1260905  70.6593108  71.2026231
  89.5133566  69.5683664  69.3385919  89.9987426  69.7896481  68.3883178
  90.1519189  68.8573199  69.8642525  88.1733509  68.8970812  69.0520576
  87.3474196  68.8764849  69.9495753  87.8995971  68.4173316  67.8605370
  88.6051008  68.4450426  67.1247615  86.9808432  68.0167108  67.6714333
  88.5171440  73.1998652  70.4673016  89.2313250  74.1444066  70.1894146
  87.6874603  73.2032263  71.4849900  87.0886201  72.4082343  71.7071228
  87.5232307  74.3144292  72.3981109  88.2359574  75.1169721  72.2090514
  86.0868019  74.9195983  72.2240225  85.9591568  75.7565718  72.9101086
  85.9606045  75.2683755  71.1983527  85.3408235  74.1552067  72.4418014
  87.7291983  73.7390855  73.8160005  86.8781997  73.0363612  74.3598037
  88.8518335  74.0770537  74.4302418  89.4573877  74.8128789  74.0674562
  89.3658276  73.5021825  75.6255770  88.8662968  72.5396467  75.7367473
  90.8714534  73.3316255  75.5026500  91.2855259  74.2609953  75.1101954
  91.2798628  73.2006223  76.5050835  91.3914812  72.1459951  74.6039934
  90.7780345  71.2795805  74.8506105  91.3339978  72.5077420  73.1188443
  91.6991388  71.6699122  72.5257901  90.3043367  72.7299715  72.8386032
  91.9572339  73.3818912  72.9333855  92.9193532  71.9567705  74.8447552
  93.2854684  71.1373852  74.2259940  93.4456645  72.8734610  74.5812334
  93.0959498  71.7245075  75.8951711  89.0555205  74.3012212  76.8823386
  89.0141871  75.5601674  76.9347131  88.7171958  73.6449216  78.0121967
  88.6146953  72.6321097  78.0604838  88.4523769  74.3521741  79.3340129
  88.1043332  75.3496995  79.0671915  87.3642959  73.5225471  80.1542535
  87.7323542  72.5138062  80.3436499  87.1972348  73.9885851  81.1255486
  86.0902060  73.4595916  79.4002033  85.7705498  74.2892587  78.5313124
  85.2568548  72.4685611  79.6351229  84.3840333  72.4000987  79.1113342
  85.4839746  71.7679442  80.3401723  89.7102356  74.5721806  80.2426480
  90.4751222  73.6273425  80.4483139  89.9129421  75.7787486  80.8176677
  89.4368845  76.6276024  80.5144016  90.8443156  75.9891808  81.9429888
  91.2306994  75.0502518  82.3406746  92.1700545  76.6486254  81.5521870
  92.4210207  77.4689691  82.2249346  93.2225871  75.4852972  81.5925779
  94.2044582  75.8748703  81.3244025  93.2610214  75.0646369  82.5975006
  92.9333710  74.7095522  80.8844057  92.1051869  77.2443778  80.1656073
  93.0629003  77.7031864  79.9222687  91.8844980  76.4599289  79.4426617
  91.3211884  78.0011924  80.1313880  89.9923649  76.7137128  83.0370361
  90.5199736  77.4996487  83.8288509  88.6973795  76.5080149  83.1687297
  88.1780641  75.7969694  82.6528471  87.8848276  77.2997527  84.0848861
  88.2605713  78.3224859  84.0827803  86.4159029  77.3472394  83.5876626
  85.7954854  77.8631132  84.3210284  86.3585557  77.9200241  82.6617237
  85.7680891  75.6589488  83.3099253  84.5370763  75.7282791  82.8973350
  88.0246706  76.8507344  85.5190979  87.2606853  77.3442886  86.3494591
  88.9574019  76.0139622  85.9028760  89.6563864  75.6479263  85.2560713
  89.1291638  75.4956392  87.2835150  90.1653049  75.2006509  87.4445790
  88.9036222  76.2795483  88.0062402  88.2072041  74.2995556  87.5071760
  87.6705701  74.0890920  88.5960741  88.0296800  73.5114908  86.4236812
  88.4669806  73.6761322  85.5177317  87.1561356  72.3123442  86.4807211
  87.5293473  71.5792802  85.7655685  87.2483112  71.8658358  87.4715465
  85.6733102  72.5520268  86.1972299  84.9981293  71.5325356  86.0915866
  85.1045713  73.7830205  86.3245115  85.6620069  74.6119298  86.5272919
  83.6573090  74.0950480  86.1935473  83.1856847  73.5154400  86.9874536
  83.5065668  75.6381306  86.3281240  83.9781505  75.9567649  87.2576938
  84.0500313  76.1162968  85.5136374  82.0478498  76.1361768  86.3151379
  81.6632845  75.6964956  85.3950255  81.2882481  75.7568623  87.6043477
  80.2661678  76.1293708  87.5466999  81.2738344  74.6714795  87.7122012
  81.7889970  76.2006553  88.4658389  81.9242079  77.6627637  86.3903980
  80.8712971  77.9424949  86.3764632  82.3825013  78.0191347  87.3117633
  82.4300149  78.1111894  85.5349796  82.8739187  73.5913101  84.9581503
  81.7200399  73.2549248  84.9875760  83.5971165  73.3896524  83.8693055
  84.5947766  73.5981029  83.8426074  83.0932116  72.8486543  82.5668072
  82.2236577  73.4256083  82.2536839  83.8588625  72.9870920  81.8023971
  82.7067099  71.3348993  82.6351540  83.4527958  70.4789270  83.0472137
  81.4632206  71.0369767  82.2392533  80.7606629  71.7546023  82.0634974
  80.9517654  69.6512064  82.0083001  81.6455373  69.0562369  82.6025322
  79.5430804  69.3395340  82.5319718  78.8223817  69.6498272  81.7755291
  79.4503335  68.2592240  82.6350117  79.1688932  69.9424577  83.7802346
  79.9625431  69.9872532  84.7146639  77.9219254  70.4233985  83.9501083
  77.6459174  70.8199996  84.8484713  77.2530227  70.3911699  83.1797710
  80.9908547  69.2562429  80.4769348  80.6309938  68.0287446  80.1940476
  81.4253874  70.1665565  79.5280736  81.5301511  71.1589406  79.7434275
  81.7747890  69.8597935  78.1717624  82.2708494  68.8892143  78.1479707
  80.5257958  69.7034655  77.3249452  80.7349069  69.0387532  76.4862408
  79.7403175  69.2348913  77.9161914  80.0546414  71.0001317  76.8188341
  79.3237823  71.7869908  77.7250166  79.3665739  71.5924216  78.7869816
  78.5435336  72.8254007  77.2177180  77.9409822  73.4113466  77.8956068
  78.5254851  73.1145636  75.8918500  77.8067335  74.0482189  75.3333109
  77.7120674  74.8027267  75.9525704  79.2648937  72.3161798  74.9366054
  79.2569123  72.5697146  73.8873803  79.9847700  71.2210019  75.3878543
  80.4758998  70.5534319  74.6954145  82.8253098  70.7998889  77.6096593
  83.3701915  70.5271034  76.5593008  83.0505099  71.8737316  78.1952153
 119.1199964  62.5963117  85.7906795 120.0068958  62.9375316  85.3698465
 118.8029313  61.7440336  85.2838631 118.3924739  63.3353452  85.7123887
 119.3412744  62.2712258  87.2127625 120.0422570  61.4405334  87.2883514
 120.0164339  63.5242136  87.9555748 120.9668713  63.7695541  87.4810385
 119.3758401  64.4008860  87.8610382 120.2371280  63.2071540  89.4101577
 119.2664083  62.9481632  89.8345314 120.8540166  62.3083954  89.4541842
 120.9889176  64.4223597  90.5054332 122.4719796  64.8086530  89.4892813
 123.0789231  65.5541399  90.0009090 123.0593244  63.9017996  89.3416059
 122.1573193  65.1985776  88.5210801 118.0711938  61.7631753  87.8838230
 117.0773654  62.5298520  87.9820769 118.1360710  60.5616030  88.4803830
 119.0013693  60.0325978  88.5806947 116.9453431  59.8799053  89.0571683
 115.9996794  60.3787030  88.8471803 116.8066007  58.4845659  88.4058860
 115.9372673  57.9742814  88.8211873 116.6827498  58.5964592  87.3292213
 117.7019649  57.8981085  88.6091115 117.1286913  59.8900087  90.5720064
 117.2967339  58.8359035  91.1768312 116.9762753  61.0889441  91.1179782
 116.8231723  61.9217748  90.5491456 117.0022577  61.4003015  92.6135291
 117.9936205  61.1257410  92.9759450 116.7318175  62.9036580  92.8857983
 116.7436573  62.9211963  93.9755016 117.7554097  63.8843090  92.3756575
 117.4473051  64.8979244  92.6315215 118.7220226  63.6727364  92.8341045
 117.8394603  63.7929407  91.2934485 115.4986379  63.3360496  92.3139666
 114.9644021  63.7932070  92.9964886 115.9346819  60.6407511  93.3118771
 114.8354986  60.3325809  92.7562367 116.2431213  60.2402217  94.5643719
 117.1748858  60.3814286  94.9545456 115.3649444  59.5947300  95.4888165
 114.9749699  58.7493978  94.9214362 116.1015260  59.1274324  96.7320757
 116.5507274  59.9929414  97.2190440 115.3782938  58.7072920  97.4308792
 117.2236935  58.0603667  96.4632651 116.8407356  57.2905330  95.7925034
 118.0627956  58.5343052  95.9560887 117.7090866  57.4142931  97.7494254
 117.1656948  57.5418565  98.7795521 118.8915353  56.7726922  97.7210247
 119.3834039  56.6488860  96.8367379 119.2955904  56.4109956  98.5852752
 114.1673492  60.4518942  95.9501421 113.1405233  59.8845527  96.3464285
 114.2342839  61.7861545  95.9019839 115.1120225  62.2746486  95.7228933
 113.1198738  62.6977246  96.0907197 112.4969818  62.2005516  96.8338270
 113.5843810  64.0419152  96.6396540 112.6993248  64.6366657  96.8617989
 114.0922730  63.8594681  97.5858405 114.4846176  64.8605461  95.7869393
 115.1196033  65.8367509  96.2631992 114.7347937  64.4911283  94.6269051
 112.1865976  62.8803943  94.8829589 111.0999020  63.3941278  95.1385672
 112.5126285  62.3915670  93.6673151 113.2941457  61.7461525  93.5568387
 111.8585153  62.6728304  92.3811115 111.8995642  63.7572946  92.2778094
 112.5472305  61.9933096  91.2295387 112.0201124  62.2354778  90.3064120
 113.5580804  62.3916413  91.1338757 112.6141391  60.6194269  91.3615484
 113.4399531  60.3767946  91.8313524 110.4565299  62.1613181  92.3574842
 109.9699783  61.5703235  93.3245509 109.6670569  62.5527245  91.3625111
 110.0081287  63.1118076  90.5801288 108.1627878  62.2220700  91.2594577
 107.8122614  62.3609270  92.2826288 107.3477124  63.1580558  90.3440569
 107.5886806  62.9375081  89.3039848 106.2858596  62.9490655  90.4751820
 107.6092143  64.6732665  90.6199381 108.4816673  64.9639383  90.0346205
 106.7595953  65.2281823  90.2223996 107.8468940  65.1708004  92.1006357
 107.0222993  64.8263273  92.9998865 108.8784573  65.8387676  92.3835260
 107.9190026  60.7735576  90.7668060 108.7155503  60.1962344  90.0493183
 106.8287757  60.1349983  91.1624956 106.0845778  60.6138226  91.6719558
 106.5316862  58.7246111  90.9486110 107.2945839  58.3652566  90.2582579
 106.6294445  57.9273410  92.2989028 105.8667220  58.3794830  92.9335743
 106.2294595  56.3977777  92.2276491 106.3346399  55.9487337  93.2152419
 105.1950181  56.3076634  91.8963057 106.8831751  55.8834078  91.5240487
 108.0044722  58.0995608  92.9371348 108.0450954  57.5383777  93.8699082
 108.7705910  57.7281867  92.2564849 108.1807790  59.1565806  93.1405803
 105.2284253  58.4576596  90.2542323 104.1880595  58.9780437  90.6489389
 105.2381112  57.4137199  89.3945241 105.9754367  56.7094589  89.3723720
 104.1985467  57.2033598  88.4238274 103.2683283  57.6749657  88.7421585
 104.7839875  57.7311233  87.1744281 104.0665010  57.6192476  86.3614416
 105.0251308  58.7868163  87.3037962 105.6925418  57.1790884  86.9356637
 103.8894094  55.6780807  88.1968389 104.7707917  54.8383580  88.3723297
 102.6636672  55.3960871  87.8149847 102.0115104  56.1469535  87.5876168
 102.0375866  54.0966376  87.6506857 102.8191826  53.3493804  87.5167774
 101.2114277  53.7177277  88.9381691 101.8597109  53.7664508  89.8133863
 100.4179772  54.4502302  89.0894777 100.5886686  52.2932219  88.8302606
 100.0041648  52.2051384  87.9139710 101.7249935  51.2632311  88.8631039
 101.3081997  50.2586781  88.7878898 102.3999285  51.4392300  88.0256954
 102.2757153  51.3593814  89.7983331  99.7063295  52.0497979  90.0957363
  99.2598416  51.0559438  90.0417774 100.3248007  52.1203791  90.9900968
  98.9170205  52.8000985  90.1396154 101.1215146  54.0820830  86.3676945
 100.3254400  54.9800526  86.0501195 101.3067119  53.0427785  85.5487330
 101.8575538  52.2305780  85.8255824 100.7647647  52.9208540  84.1799318
  99.9310044  53.6156573  84.0807790 101.7668395  53.3840732  83.0440185
 102.5193218  52.5974988  83.0808982 101.1974708  53.4664316  81.5847046
 101.9831679  53.7960979  80.9043824 100.8402108  52.4828251  81.2778161
 100.3710437  54.1767299  81.5551803 102.3006244  54.8165863  83.3275216
 102.9861811  55.1123653  82.5338613 101.4654296  55.5153728  83.3645602
 102.8238108  54.8271961  84.2824894 100.2514992  51.4437630  83.9765146
 100.9740977  50.4819888  84.1206185  98.9764739  51.1986887  83.6068729
  98.3207727  51.9782773  83.6294880  98.2518536  49.9878181  83.1461878
  98.8408228  49.2434227  83.6807013  96.7787494  49.9932935  83.5319159
  96.3518984  49.0035032  83.3700132  96.6084928  50.3539687  85.0466238
  95.5485128  50.3532087  85.3043888  97.1308951  49.6176731  85.6574803
  97.0267844  51.3429256  85.2353788  96.1294364  50.9343610  82.7482384
  95.1773679  50.9530393  82.9791101  98.3089113  49.5939942  81.6979720
  98.5789552  50.4224350  80.8086531  98.1898174  48.3073152  81.3579016
  97.8937620  47.6010147  82.0303723  98.4604572  47.7192694  79.9913654
  98.5865265  46.6437908  80.1124657  97.5689068  47.8693140  79.3835533
  99.6653096  48.2439994  79.1923671  99.4448307  48.6627987  78.0371869
 100.8257922  48.3138880  79.8208174 100.9982692  47.9105432  80.7426095
 101.9670400  48.9782213  79.2435856 101.6341711  49.8532209  78.6850483
 102.8750965  49.3376159  80.4385307 103.7676169  49.8490012  80.0760513
 102.3354200  49.9921715  81.1222048 103.1666176  48.4263117  80.9619064
 102.7064516  48.1752350  78.2072003 103.7368490  48.6342655  77.7057571
 102.1996936  47.0014342  77.7654584 101.3400295  46.5805204  78.1173848
 102.8853449  46.2116053  76.6945809 103.9193613  46.5536705  76.6431377
 102.8503029  44.7127132  77.0756643 103.1116406  44.1904280  76.1556155
 103.8211954  44.4656751  78.2755051 103.8000328  43.4102463  78.5486410
 104.8352146  44.7460925  77.9865569 103.5072730  45.0673277  79.1277774
 101.6175291  44.2571662  77.5348272 100.9764170  44.2462306  76.7940076
 102.3384131  46.4657649  75.2724415 102.8672267  46.0172180  74.2356011
 101.3478107  47.3536806  75.0574866 100.7026890  47.5969479  75.8087788
 101.0156955  48.0990002  73.7947388 101.6890823  47.7132059  73.0307532
  99.5884950  47.8403966  73.5316132  99.3617648  46.7968664  73.7507638
  98.9790776  48.4460592  74.2013708  99.2541150  48.1251119  72.2065154
  98.2958569  48.3218634  72.1465889 101.3470000  49.5791073  73.7027255
 101.7589965  50.2166271  74.6751490 101.4320762  50.1022828  72.4371022
 100.8959152  49.7482040  71.6458345 102.3242088  51.2483113  72.0992974
 103.2899155  51.0866634  72.5777370 102.4974896  51.2447168  71.0232296
 101.8106932  52.6293029  72.5018516 102.6984247  53.4526756  72.5726699
 100.4991478  52.8668349  72.7074172  99.7206817  52.2978824  72.3739120
 100.1492963  54.0862373  73.5013434 100.6904542  54.8841420  72.9938226
  98.6421324  54.4721736  73.4612047  98.1008229  53.5601453  73.7161057
  98.2450250  55.5564158  74.4593553  97.1790168  55.7660565  74.3651100
  98.4594513  55.2160090  75.4717735  98.8121687  56.4645409  74.2548365
  98.3021332  55.0139065  72.0758546  98.1766371  56.0970817  72.1047724
  99.1062274  54.8047506  71.3709324  96.9880211  54.3187126  71.6369198
  96.7006523  54.6742722  70.6470802  97.1393410  53.2399017  71.6045265
  96.1965007  54.5514130  72.3485918 100.6511612  54.0128035  74.9945333
 101.4466037  54.8456525  75.3876324 100.3902943  53.0337560  75.8034878
  99.8193119  52.2281599  75.5480294 100.8970652  52.9944865  77.1757739
 100.4676789  53.8211807  77.7424548 100.5672885  52.0730518  77.6561220
 102.4084026  53.0766645  77.2382880 102.9237837  53.8699757  78.0636005
 103.1312800  52.4173294  76.3221606 102.6994620  51.8512544  75.5919844
 104.6087216  52.4188321  76.2481735 104.9786927  52.1178755  77.2283503
 105.0867178  51.4585079  75.2004416 104.7406112  50.4618755  75.4742354
 104.6018609  51.7166143  74.2597376 106.5628810  51.3827187  74.9548727
 106.9641497  52.3297385  74.5938909 107.2475024  50.9743177  76.2816383
 108.3248246  50.9121037  76.1300455 107.0311258  51.7192142  77.0467784
 106.8691899  50.0035199  76.6023506 106.7822461  50.2002798  73.9070725
 107.8461054  50.0990381  73.6901682 106.4077038  49.2669220  74.3292838
 106.2434687  50.4239315  72.9871400 105.1668874  53.8576195  75.8972381
 106.1649385  54.2468547  76.5142114 104.5849655  54.4911403  74.8825380
 103.8240609  54.0886726  74.3344159 104.9736745  55.8102190  74.4563682
 106.0013181  55.7454906  74.0982259 104.1735829  56.3323717  73.2062979
 104.3167364  55.6572776  72.3628188 103.1056712  56.3456130  73.4267392
 104.6445013  57.7235206  72.8424218 103.9193483  58.1848532  72.1726290
 104.6831099  58.3371188  73.7424149 106.0557942  57.7248566  72.1547301
 106.5981175  56.6363968  71.8662954 106.5796473  58.7864299  71.7766442
 104.9554522  56.7796822  75.6399179 105.7930918  57.6280568  75.7698776
 103.8792510  56.7673033  76.4404488 103.0776981  56.1516298  76.3031454
 103.7682613  57.6264879  77.5659051 104.0236479  58.6532586  77.3044234
 102.2770785  57.5304210  78.0652788 102.0424388  56.4683016  78.1459236
 101.9958181  58.0374498  79.5176023 100.9365463  57.9204560  79.7468853
 102.5866863  57.4562626  80.2268598 102.2700929  59.0900353  79.5946096
 101.3771093  58.2320682  77.0215486 101.4042867  59.3118716  77.1652421
 101.7427576  58.0349615  76.0145733  99.8977840  57.6962305  77.1819561
  99.2530636  58.1833821  76.4513852  99.8821440  56.6186262  77.0179881
  99.5381466  57.9160036  78.1866723 104.7643994  57.1687579  78.6994015
 105.2417880  58.0663402  79.3618486 105.0684917  55.9015521  78.8666803
 104.6276330  55.1524720  78.3315385 106.0705508  55.4165700  79.8350124
 105.8935018  55.8765531  80.8070695 105.9264276  53.8900426  79.9814523
 106.6638729  53.5216162  80.6949524 104.9245105  53.6518395  80.3379467
 106.0902868  53.4147205  79.0138387 107.4773571  55.8244523  79.4173318
 108.2625140  56.0666492  80.3483653 107.8423527  55.9306008  78.1225269
 107.3005664  55.5201990  77.3611604 109.0988473  56.6672872  77.6465434
 109.8751648  56.2502206  78.2888459 109.5715712  56.3758651  76.2109967
 108.8188626  56.7542511  75.5183014 110.4851731  56.9405665  76.0300991
 109.8391717  54.9039821  75.8760110 110.5754063  54.5207195  76.5817379
 108.9188982  54.3432100  76.0387414 110.3531406  54.5978748  74.4050778
 111.2332662  55.2067506  74.1980847 110.6647068  53.5561999  74.3416838
 109.3486199  54.8565200  73.3986599 108.9570764  55.7970774  73.3346967
 108.9226900  53.9622233  72.5811864 109.5885872  52.8367159  72.2454127
 110.5037205  52.6456495  72.6526704 109.1757752  52.1772013  71.5848700
 107.7476638  54.0850539  72.0650962 107.1665005  54.8860604  72.3070543
 107.4010077  53.3809647  71.4148731 108.9789920  58.1739339  77.8491968
 109.8904834  58.8390172  78.4237520 107.8418548  58.8072202  77.5380320
 107.0093945  58.3317888  77.1926759 107.6900193  60.2576620  77.6675603
 108.5479832  60.7216521  77.1815796 106.4737330  60.7596202  76.8922658
 106.5932930  60.5300645  75.8336221 105.5792880  60.2368007  77.2318421
 106.2816891  62.3400479  77.0853704 105.3048501  62.6391318  76.7039897
 106.2970546  62.5848696  78.1480215 107.3787457  63.1259904  76.3624186
 108.3604503  62.8397195  76.7387839 107.3667596  62.8993946  75.2959732
 107.1491037  64.5495463  76.5786666 107.4214085  64.8926062  77.4997323
 106.6477690  65.4597261  75.7778905 106.1099979  65.1644490  74.6453930
 106.0620603  64.1926266  74.3409043 105.7324982  65.9043663  74.0531681
 106.5927473  66.7212039  76.1512420 106.9407845  66.9965260  77.0700275
 106.2023032  67.4224533  75.5230416 107.8271010  60.7798130  79.1328943
 108.4278763  61.7794502  79.3915822 107.2654956  60.0293459  80.1062430
 106.7486672  59.1652430  79.9434684 107.3690473  60.4258176  81.4851510
 107.0282662  61.4617700  81.4744792 106.4573450  59.5809107  82.4354726
 106.6738928  58.5259006  82.2647722 106.7409737  59.8020875  83.4642892
 104.9715439  59.7827449  82.3030299 104.8145156  59.5555982  81.2483923
 104.1962568  58.8351919  83.2389054 103.1257882  59.0030260  83.1214584
 104.4306766  57.8011412  82.9847647 104.4826494  59.0281800  84.2715641
 104.4318118  61.1560150  82.4777880 103.3487691  61.1397036  82.3530385
 104.6764580  61.5198261  83.4754787 104.8719764  61.8178376  81.7331975
 108.7789079  60.3818815  82.0290523 109.0828509  61.0935639  83.0366658
 109.7206328  59.6214164  81.4901721 109.5157139  58.9721853  80.7307925
 111.1245180  59.5966246  81.8756065 111.1930468  59.5266397  82.9604046
 111.5895101  58.6991943  81.4668200 111.9269791  60.8570846  81.3898373
 112.6853532  61.3494671  82.2176484 111.5498865  61.4304886  80.2226775
 110.9043122  60.9979267  79.5626124 112.0546627  62.7629225  79.7966789
 113.1350072  62.6911397  79.9196591 111.6831036  63.0767214  78.3072374
 110.5992010  63.0426655  78.1929471 111.9973993  64.0918312  78.0651398
 112.3390367  62.0775411  77.2961748 113.4139289  62.0588508  77.4703454
 111.9642247  61.0752133  77.4988592 112.0883275  62.4046034  75.8426133
 112.3003775  61.5367632  75.2183744 111.0401790  62.6600989  75.6880408
 113.0029058  63.6020725  75.4334918 112.7397803  64.4833942  76.0176990
 114.0418933  63.3664736  75.6615095 112.8590787  63.9035096  73.9607324
 113.4745816  64.7027093  73.7082902 113.1327622  63.0670808  73.4057512
 111.8702917  64.1499782  73.7513629 111.5370637  63.9071437  80.6435439
 112.2976454  64.7618986  81.0870995 110.2387440  63.8928473  81.0135406
 109.5769282  63.2698350  80.5498192 109.5641404  64.7028800  82.0721807
 109.8288025  65.7305074  81.8222848 108.0097300  64.7313123  82.0221608
 107.6722729  63.7313840  82.2965240 107.6859218  65.4057821  82.8155950
 107.2509637  65.1143958  80.8058242 107.3594693  64.3041945  80.0842286
 106.1970799  65.1593166  81.0773403 107.5969619  66.4167858  80.0888224
 107.9997393  67.3871301  80.7989754 107.5459646  66.4823177  78.8559303
 110.1318475  64.4191382  83.4869528 109.9671479  65.2711421  84.3487547
 110.9433897  63.4004557  83.7278784 111.0535006  62.6590376  83.0358171
 111.7606736  63.1417572  84.8964550 112.7440339  62.8363163  84.5359799
 111.8925914  64.0931023  85.4119413 111.3354557  62.1211317  85.9451886
 111.9842095  62.0186649  86.9637843 110.2228983  61.4094657  85.6878203
 109.8027611  61.3336610  84.7623737 109.4989875  60.6596855  86.7439305
 109.5952516  61.2086412  87.6812623 107.9554448  60.5752612  86.5236071
 107.7655621  60.0265651  85.6013913 107.5196126  59.9947250  87.3357087
 107.2196373  61.9595011  86.4438557 107.7299166  62.6622501  87.1034411
 107.2557593  62.5351383  85.0400576 106.7360060  63.4927304  85.0254309
 108.2914208  62.6793596  84.7334105 106.7653214  61.8463928  84.3515547
 105.7789112  61.7680340  86.8714803 105.2549148  62.7221405  86.8220995
 105.2948035  61.0512902  86.2075134 105.7515382  61.3922991  87.8944338
 110.1336678  59.2953725  86.8612214 110.8951333  58.8286469  86.0259738
 109.8079186  58.4720197  87.8534530 109.2542498  58.8483541  88.6232791
 110.0748045  57.0724972  88.1115722 110.8396545  56.7175469  87.4188126
 110.5922481  56.8836528  89.5940057 109.8660608  57.2952090  90.2958186
 110.6903415  55.8230543  89.8222831 111.9189933  57.5690168  89.7700550
 112.5832611  57.2758314  88.9570650 111.7772714  58.6466940  89.6922231
 112.5845934  57.2495587  91.0962363 112.4744703  56.1951807  91.3481607
 113.6538917  57.4573776  91.0612580 111.8937288  58.1255205  92.1073481
 111.4164160  58.9439340  91.7294844 111.8197044  57.9725706  93.4478304
 112.5003145  57.0594245  94.0827736 113.1153533  56.4287595  93.5675387
 112.4177940  56.9736454  95.0963279 111.2390020  58.8920944  94.1493301
 110.8477969  59.7131215  93.6886132 111.1728937  58.7943501  95.1621957
 108.8224478  56.2978528  87.9255542 107.7829631  56.6842396  88.4796470
 108.8656418  55.3174563  87.0493396 109.7203497  54.8374943  86.7654083
 107.6865132  54.8480284  86.4216876 106.7900961  55.3103170  86.8347428
 107.6439085  55.2588667  84.9507744 108.2728961  54.5537597  84.4074359
 106.2311961  55.1573193  84.4300126 106.2077934  55.4505292  83.3810506
 105.8821047  54.1289917  84.5270255 105.5819668  55.8162783  85.0066923
 108.3028434  56.6644459  84.6436659 108.2284485  56.8761454  83.5778565
 107.7826593  57.4405510  85.2061634 109.3529876  56.6455234  84.9377885
 107.5864377  53.3294029  86.6964450 108.2978842  52.5798202  86.0550786
 106.5591642  52.9203934  87.5155313 106.0034773  53.5564110  88.0874645
 106.1771986  51.5324313  87.6336936 107.0537060  50.9012699  87.4904801
 105.6857250  51.2467177  89.0341426 106.3228609  51.7766935  89.7434757
 104.6803233  51.6540958  89.1427685 105.6584406  49.7936100  89.4043352
 104.6414611  48.9815850  88.8949748 103.8174128  49.3938894  88.3319761
 104.7419337  47.5760266  89.1574724 104.0753281  46.8895533  88.6555836
 105.6950240  47.0843895  90.0531219 105.6459595  46.0630974  90.3997572
 106.7151527  47.9357816  90.4966315 107.5357536  47.5308377  91.0703045
 106.6853157  49.2765893  90.2124090 107.4468462  49.9316541  90.6079129
 105.2413858  51.1017132  86.5213108 104.2876637  51.8672975  86.3833227
 105.4614533  50.0268941  85.7433467 106.2668182  49.4167168  85.8750285
 104.5920000  49.5961078  84.6235881 103.8024320  50.3425008  84.5346115
 105.3650854  49.5340508  83.3320542 104.7222712  48.9312428  82.6913449
 105.6651671  51.0045234  82.8172723 106.2245509  50.9561373  81.8831103
 104.7244323  51.5310602  82.6508302 106.2526519  51.5390948  83.5645481
 106.7672852  48.8790900  83.4059469 107.2280237  48.8923764  82.4181972
 107.3927724  49.4355586  84.1048664 106.6708560  47.8479396  83.7476430
 103.9418192  48.2422201  84.8931954 104.3784445  47.4764572  85.7636668
 102.7539934  47.9869916  84.3168264 102.2735152  48.6146828  83.6733596
 102.0814199  46.7793993  84.5879325 102.8139209  45.9752077  84.6507427
 101.2866071  46.9680066  85.9480079 100.9362696  45.9970409  86.2994182
 101.9610573  47.3583374  86.7100373  99.9081549  48.0595937  85.7716333
 100.2879501  49.1439634  85.1654823 101.1019774  46.4209523  83.4976256
 100.6150981  47.2206407  82.6842118 100.9144874  45.1057780  83.4151809
 101.2307835  44.4577158  84.1358376 100.2262808  44.4273070  82.2725546
  99.3234904  45.0270543  82.1536987 101.1345199  44.4225950  81.0231634
 100.6192798  43.9267894  80.2001650 101.3665354  45.4491001  80.7393273
 102.0591848  43.8908412  81.2472209  99.7459606  42.9714547  82.4925173
  99.9702181  42.4836759  83.5756311  99.1561753  42.3374018  81.5151826
  99.0581180  42.7265326  80.5766374  98.5423781  40.9361290  81.6673297
  98.4821920  40.7759936  82.7436796  97.1088433  40.8724443  81.0655811
  96.6501128  39.9349442  81.3815795  96.5217150  41.6778419  81.5043796
  96.9823249  40.9716835  79.5135600  97.6803376  41.7188658  79.1327071
  97.2542931  40.0193453  79.0583740  95.5784934  41.3408711  79.1239348
  94.8916164  40.5182960  79.3259751  95.2284222  42.1965541  79.7020505
  95.6053373  41.6576696  77.6835244  96.4936241  42.0240108  77.3413742
  94.6808637  41.5461192  76.7834160  93.4818516  41.1723702  77.1487374
  93.2864347  40.9734592  78.1300186  92.7422939  41.0789638  76.4530402
  94.9487616  42.0219478  75.5628314  95.8539597  42.4520349  75.3714276
  94.2490166  41.9544882  74.8235025  99.3854306  39.8272929  81.1588046
  99.0281434  38.6490626  81.2748447 100.5727954  40.1582023  80.6416374
 100.8501146  41.1210666  80.4551019 101.6360642  39.1344379  80.2729822
 101.3215066  38.1534449  80.6304963 101.7065793  39.0701407  79.1877829
 103.0312069  39.4575878  80.8505471 103.4876719  40.6408788  80.6534380
 103.6263184  38.5707096  81.5892833 103.2997293  37.6051570  81.6270430
 104.8394847  38.7993929  82.4771265 104.7070619  39.7431779  83.0057626
 104.9096516  37.6285237  83.4591244 103.8932936  37.3720175  83.7604332
 105.3145952  36.7643749  82.9345470 105.7676280  37.8681026  84.7581761
 105.5112168  38.8441741  85.1688570 105.4847156  37.1248880  85.5038152
 107.2491332  37.8066760  84.5602641 107.9581993  38.6607520  85.0817086
 107.7033743  36.8440314  83.8231112 106.2228328  39.0384802  81.6916010
 107.0011993  39.9343470  81.9115061 106.3802595  38.2103645  80.6552756
 105.7667270  37.4219491  80.4536717 107.4757516  38.3837985  79.7088849
 108.3568987  38.6407824  80.2964809 107.6867332  37.0509814  78.9612431
 107.7593400  36.2654476  79.7129811 106.7840712  36.8580626  78.3828543
 108.9075232  36.8811954  77.9903273 108.8874328  35.8812685  77.5585097
 108.8118889  37.5866338  77.1651560 110.2167082  37.0964378  78.6729981
 110.2461718  37.2768757  79.9022654 111.1996898  36.9752787  77.9202029
 107.3752722  39.5768313  78.7694538 108.3598997  40.2044652  78.4762892
 106.1102266  39.9271791  78.3104200 105.2718001  39.3776663  78.5015631
 105.8644778  41.1230296  77.5076230 106.4737123  41.1071313  76.6031333
 104.8235133  41.1620563  77.1904232 106.2075727  42.3369789  78.3567277
 106.9370840  43.1665324  77.8529895 106.0384823  42.2603319  79.6388118
 105.5596891  41.4783053  80.0847004 106.5099061  43.2763139  80.5995439
 106.3234439  44.3115596  80.3146785 105.6618170  42.9847890  81.9356682
 104.6152606  42.8580735  81.6625621 105.9975020  42.0387212  82.3614373
 105.7587170  44.0673963  83.0141119 106.7999441  44.3826727  83.0844610
 104.8856161  45.3011706  82.6701908 104.9820761  46.0468734  83.4595511
 105.2165511  45.7295594  81.7243329 103.8433500  44.9951181  82.5847142
 105.2499963  43.4975228  84.3085200 105.3108395  44.2563547  85.0896905
 104.2125437  43.1864306  84.1857281 105.8564900  42.6377584  84.5904234
 108.0794870  43.3132993  80.6818652 108.6233878  44.4030121  80.5801454
 108.7164145  42.1530256  80.7360058 108.2503926  41.2460052  80.7262207
 110.1938952  42.0840384  80.8189365 110.5306363  42.7560803  81.6081583
 110.6972810  40.6638112  81.2617721 110.1712657  40.3689948  82.1699996
 110.4348703  39.9404334  80.4916713 112.1644415  40.5917703  81.5119187
 112.7254500  40.9733704  80.6587646 112.4451139  41.1960640  82.3743421
 112.4715110  39.1120526  81.7526880 111.9011317  38.5114312  81.0446779
 113.5273612  38.9301439  81.5470387 112.1652942  38.6611602  83.1166422
 112.9069953  38.7344172  83.8141850 110.9850509  38.1582445  83.5205083
 110.0505706  37.8534063  82.6370938 110.2226657  37.9998336  81.6430630
 109.1577954  37.4729141  82.9497041 110.6467400  37.8916348  84.7614510
 111.3078761  38.0656575  85.5186308 109.7238108  37.5095040  84.9676468
 110.8300516  42.5875273  79.4981042 111.7072870  43.4768045  79.5285192
 110.2562363  42.2256446  78.3835931 109.3908707  41.6848485  78.3722831
 110.7478619  42.5307552  77.0316491 111.8134033  42.3258109  76.9300788
 109.9808049  41.6406314  76.1146169 108.9486806  41.9884938  76.1441683
 110.4841515  41.6858649  74.6767862 109.8840547  41.0158675  74.0607916
 110.4011881  42.7030599  74.2940833 111.5263376  41.3699983  74.6462214
 110.1374107  40.2759239  76.5476967 109.4775511  40.0759223  77.2437029
 110.6943473  43.9703968  76.7079772 111.5467337  44.5362980  76.1712816
 109.6150216  44.6609844  77.2712124 108.9073903  44.1801140  77.8258165
 109.3525236  46.0605156  77.1625246 109.5673059  46.3452104  76.1324671
 107.8978598  46.4508221  77.3740975 107.6852542  46.2517797  78.4243027
 107.5917102  47.9410751  77.1188658 106.5325179  48.1307118  77.2935617
 108.1871584  48.5559939  77.7940105 107.8404257  48.1910802  76.0873388
 107.0985033  45.7031612  76.4937944 106.9699856  44.8012675  76.8540386
 110.2800735  46.8219830  78.1687675 110.8078617  47.8274558  77.7468837
 110.4812435  46.3287345  79.3847875 110.0674831  45.4530049  79.7036308
 111.2936907  46.9683519  80.3734245 110.9207996  47.9570424  80.6437265
 111.3031631  46.0646782  81.6252384 111.0557088  45.0489032  81.3169745
 112.3184203  46.0387814  82.0208266 110.3334073  46.4778875  82.7840555
 109.3999243  46.7289471  82.2809746 110.0531240  45.3400113  83.7378563
 109.3748387  45.6805208  84.5213685 109.5932969  44.5151568  83.1945027
 110.9882671  45.0036998  84.1876516 110.7498034  47.7293008  83.5268240
 110.0249427  47.9459408  84.3113832 111.7322105  47.5771886  83.9718546
 110.7934290  48.5687114  82.8316840 112.6903807  47.0876861  79.7967607
 113.3581325  48.0511673  80.1670277 113.1668392  46.1277188  78.9167294
 112.6812961  45.2684970  78.6582031 114.4889419  46.3385856  78.2800280
 115.0966693  46.6762015  79.1200011 115.0205857  45.0468259  77.6391147
 114.3741999  44.7740358  76.8062222 116.0111379  45.2389009  77.2251308
 115.1104325  43.8509482  78.6199807 115.7918193  44.0848204  79.4370516
 114.1340827  43.6567337  79.0640098 115.5997272  42.6180228  77.8599915
 114.8536056  42.3171173  77.1236977 116.5094689  42.8600915  77.3103009
 115.8677461  41.4688674  78.8178421 116.5818640  41.7614430  79.5881414
 114.9550038  41.1646402  79.3290448 116.4219127  40.3304736  77.9585332
 116.6279333  39.5086575  78.5617809 115.7202333  40.0646796  77.2386127
 117.2972971  40.6435881  77.4902187 114.5547632  47.4336275  77.1748294
 115.5702508  48.0572497  77.0377339 113.4976470  47.5595440  76.4151397
 112.7318926  46.8865729  76.3665688 113.3520562  48.7431560  75.5444561
 114.1974859  48.8703821  74.8678793 112.1224376  48.5449943  74.6388719
 112.3974966  47.8849902  73.8161586 111.3463227  48.0357279  75.2106125
 111.5143967  49.8749343  74.0373147 110.5460574  49.6509785  73.5902735
 111.3346928  50.5794332  74.8492751 112.4181924  50.5561019  72.9670727
 112.0312959  51.7215115  72.6851073 113.4903347  50.0340474  72.5963341
 113.3297425  50.0441931  76.4455824 113.9912038  50.9899813  76.0062857
 112.5470067  50.1233270  77.5153704 111.9621212  49.3594678  77.8515121
 112.4629319  51.3644438  78.3211387 112.1371841  52.2360660  77.7543019
 111.4319710  51.0657320  79.4026747 111.5320679  50.0220494  79.6984417
 111.6651489  51.6689119  80.2793817 109.9696493  51.3241302  79.0038521
 109.9669422  50.9925764  77.9651867 108.8457341  50.4966213  79.8292337
 107.8547499  50.7612436  79.4597404 109.0092747  49.4274690  79.6951970
 108.9168274  50.7438710  80.8883476 109.5701290  52.8149911  79.1817804
 108.5289970  52.9513896  78.8880689 109.6928797  53.1039530  80.2245053
 110.2086907  53.4399241  78.5555570 113.8527013  51.7793912  78.8267360
 114.1784010  52.9853604  78.8031554 114.5829634  50.7663507  79.3515484
 114.2961818  49.7872432  79.3348781 115.8561773  51.0094896  79.9904372
 115.6213752  51.8310330  80.6677322 116.4187762  49.8318154  80.8886527
 116.3727197  48.8943875  80.3349021 117.4681664  50.0160780  81.1181205
 115.6180145  49.6987372  82.1999425 115.8249593  50.5667968  82.8270688
 114.5539368  49.7226962  81.9639877 115.9150092  48.4281098  83.0067734
 115.7535937  47.5423196  82.3932746 116.9592721  48.4117708  83.3191371
 115.0126970  48.4105048  84.1985207 114.6148892  49.2830296  84.5472490
 114.7308960  47.2900476  84.7931903 114.9406396  46.0296371  84.4642008
 115.4096478  45.8030370  83.5868282 114.6342525  45.2831029  85.0870681
 114.2307874  47.4091466  85.9651087 114.0810866  48.3355329  86.3639459
 113.9810556  46.5771841  86.5008601 116.9262178  51.4195860  79.0056650
 117.7268293  52.2845612  79.2585529 116.9737278  50.9401108  77.7740010
 116.4430708  50.0953529  77.5626926 117.6611482  51.3828568  76.5768146
 118.7119819  51.4362897  76.8630497 117.5278340  50.3384427  75.4190533
 117.9553681  49.3887914  75.7407412 116.4710596  50.1595957  75.2171925
 118.2234759  50.7926861  74.1178514 117.7035923  50.3552059  73.2656882
 118.1310821  51.8750149  74.0253875 119.6431172  50.4259525  74.0531518
 120.2026116  50.5512990  72.9550083 120.2871512  50.0772627  75.0494554
 117.3389944  52.8587359  76.1144134 118.3693953  53.5545503  75.8015712
 116.1242107  53.3523459  76.1690280 115.3100301  52.7386409  76.2033511
 115.7424903  54.7549519  76.1874093 116.4223305  55.2151017  75.4713608
 114.2464437  54.7969047  75.8471277 113.9029101  55.8308093  75.8470969
 114.0854368  54.3604664  74.8620758 113.6885635  54.2300191  76.5918501
 116.0159842  55.6620071  77.4572427 115.9397726  56.8808895  77.4703309
 116.4681349  55.0469619  78.5621265 116.5163385  54.0310498  78.6372402
 116.9209872  55.7021420  79.7221851 117.8698106  55.2544971  80.0204590
 117.1246371  56.7430232  79.4694893 115.9243242  55.6749355  80.9972555
 116.3810061  56.0656834  82.0525335 114.6931775  55.2219606  80.8827628
 114.3682272  54.7050071  80.0657283 113.6656782  55.4054472  81.8963519
 113.5667197  56.4630457  82.1380949 112.2909237  54.9544239  81.3560258
 112.3869433  53.8921876  81.1320832 111.1199216  55.2217859  82.3742923
 110.1783999  54.8847541  81.9419355 111.3102808  54.6772165  83.2993754
 111.0603510  56.2889831  82.5878491 111.9148827  55.8628464  80.1521165
 110.9462437  55.5603550  79.7555734 111.8651631  56.9013434  80.4819542
 112.6723596  55.7655142  79.3730170 114.0611146  54.7205226  83.1527063
 114.4605968  53.5808734  83.0852106 113.8798420  55.3031473  84.3719703
 113.6854803  56.2991371  84.4734293 113.9340738  54.6283671  85.6119366
 114.6872761  53.8425547  85.5685175 114.3064307  55.6652164  86.6879826
 115.3255318  56.0114798  86.5203417 113.6555605  56.5349585  86.5952806
 114.1972247  55.1236597  88.0188201 114.6105021  55.8542959  88.7151608
 113.1378772  55.0233195  88.2560812 114.8593072  53.8049575  88.2842014
 116.0818134  53.7444200  88.3166189 114.1194219  52.7616193  88.4913178
 112.5954086  53.8902409  85.9508913 111.5617608  54.5401079  86.0885394
 112.6096887  52.5587247  85.7769985 113.4609270  52.0247582  85.6037581
 111.4037081  51.7431150  85.8208241 110.7343209  52.2469928  86.5191034
 110.8270441  51.6067700  84.3180984 109.9223213  50.9981506  84.3294160
 110.5930252  52.5973223  83.9261542 111.5755946  51.1325374  83.6830279
 111.6209132  50.2979435  86.3182799 112.7100457  49.7511611  86.1417085
 110.5200499  49.6151218  86.8055103 109.6188603  50.0757204  86.9352646
 110.4824642  48.1981901  87.1903376 111.0733564  47.5131410  86.5813301
 111.0479792  48.1201071  88.5924338 111.8899789  48.8074638  88.6602062
 110.2876310  48.4763384  89.2874502 111.5037230  46.7801752  89.0488298
 111.0748730  45.6928502  88.5634383 112.2306651  46.7234758  90.0596192
 109.0301123  47.8044878  87.0647101 108.2115126  48.7268929  86.9111276
 108.5873759  46.5262064  87.0583853 109.1936627  45.7069260  87.0385620
 107.1593289  46.2305026  87.0798855 106.6483368  47.0824032  87.5305056
 106.8166110  46.1638795  86.0466384 106.6794076  44.9170045  87.8403638
 107.4722025  44.1037644  88.4154794 105.3419837  44.6722868  87.7199455
 104.7298945  45.2973828  87.1955871 104.6117015  43.5336519  88.2956638
 105.2394106  42.6517813  88.4188529 104.1432561  43.8237780  89.7061303
 104.9765083  44.2287302  90.2813385 103.3735918  44.5937596  89.6743937
 103.5606048  42.5248100  90.4638826 102.6447320  42.2332184  89.9505793
 104.2773746  41.7165644  90.3224256 103.2501193  42.5913437  91.9161597
 104.1640884  42.5457896  92.5089998 102.7561312  43.5320544  92.1641357
 102.3952566  41.4712925  92.2087414 101.6428969  41.3256315  91.5350116
 102.4214916  40.5932255  93.2118541 103.3184429  40.5530888  94.1718835
 104.0780682  41.2351782  94.1889538 103.2555448  39.8410683  94.8996168
 101.6476150  39.5484205  93.2137671 101.0046543  39.3881316  92.4391220
 101.6835406  38.8896505  93.9919710 103.4574977  43.2351438  87.2846462
 103.1429844  44.1421577  86.5623159 102.8595455  42.0269099  87.1613411
 103.2140621  41.2024483  87.6466780 101.7136145  41.7392405  86.3842275
 101.8508521  42.0908824  85.3618436 101.4824996  40.2272349  86.1974550
 100.4879497  39.9739537  85.8313088 102.4440468  39.7230128  85.1159832
 102.2966187  38.6531539  84.9685660 102.2488032  40.2487629  84.1807524
 103.4718465  39.9074074  85.4283234 101.5824974  39.6183869  87.4522683
 101.4369352  38.6525266  87.3604011 100.5350581  42.4888447  87.0015672
 100.4733632  42.6159283  88.2196351  99.5922341  42.9217774  86.1493388
  99.7198057  42.9709096  85.1385057  98.2980883  43.3616540  86.6067851
  98.0448187  42.7905954  87.4999797  98.2991891  44.7801469  87.0329525
  99.1400135  44.9785056  87.6970415  98.4113823  45.4376095  86.1713931
  96.7128281  45.1064778  87.8878402  96.7880662  44.6888074  89.1167485
  97.2428692  43.0753938  85.5522128  97.2143635  43.7298802  84.5170447
  96.1755047  42.2344496  85.8270941  96.1926090  41.5330770  86.5673271
  94.9217881  42.2736275  85.0807713  95.0749076  42.5832198  84.0479189
  94.3442376  40.8574325  85.0999616  95.0976096  40.1653861  84.7238175
  94.1396197  40.5757089  86.1333141  93.0566124  40.6869139  84.2731244
  92.4214400  41.7098385  83.9013030  92.6846309  39.5784805  83.9415068
  93.9581852  43.3272413  85.7029235  93.6656758  43.1884277  86.8982661
  93.5506787  44.3805585  84.9780219  93.8423304  44.5724695  84.0187829
  92.6150003  45.3668728  85.5574191  93.1645363  45.7675339  86.4098848
  92.2696788  46.5508800  84.5811112  91.4981132  47.1819352  85.0228530
  93.6825992  47.2403827  84.3343299  93.5620922  48.0877908  83.6602975
  94.0888186  47.5869614  85.2840398  94.3675584  46.5170614  83.8890803
  91.7031165  46.1401943  83.2618279  91.4980197  47.0273321  82.6608647
  92.4202813  45.5056194  82.7391776  90.7771368  45.5875221  83.4193784
  91.3150653  44.7478083  86.0692357  90.5055485  45.5440201  86.5647085
  91.0433274  43.4956620  85.8505421  91.7270775  42.8289187  85.4912370
  89.7287026  42.9133372  86.0956353  89.0308279  43.7500197  86.0742540
  89.2848431  41.9338436  84.9502013  89.9937430  41.1098489  84.8599696
  88.3150593  41.4939460  85.1842835  89.2095693  42.7260056  83.6204366
  88.4485702  43.5033000  83.6855733  90.1579282  43.2258391  83.4229832
  88.8820213  41.7651916  82.5075558  87.9835542  41.1973594  82.7477758
  88.6791015  42.3073410  81.5836448  90.0652574  40.8308410  82.3234054
  90.9632177  41.0866076  82.7345876  89.9756058  39.7202873  81.6651038
  88.8927205  39.3454042  80.9885389  88.0684790  39.9470920  80.9697845
  88.8870539  38.4557272  80.4892906  91.0579173  38.9796634  81.6081901
  91.9126555  39.2888172  82.0699654  91.0430407  38.0941125  81.1023728
  89.5748953  42.3077669  87.4946195  88.5915173  41.7190072  87.8217139
  90.6465271  42.4399721  88.2423308  91.4227618  43.0562845  88.0004040
  90.8475304  41.6936676  89.5398594  89.8288480  41.4669127  89.8555020
  91.6232757  40.3803129  89.3441743  91.2400147  39.8455239  88.4754507
  92.6745930  40.5918342  89.1488807  91.4990738  39.5915163  90.4850313
  91.9918303  38.7539153  90.3591080  91.4519694  42.5048714  90.6825084
  92.6640954  42.7502105  90.6550449  90.6134142  42.8162121  91.7384701
  89.6584493  42.4658384  91.8230469  91.0322200  43.6919496  92.8465548
  91.3733875  44.6284316  92.4067262  89.8430720  44.0365012  93.7495239
  89.4691280  43.0535939  94.0391513  90.3055692  44.8302704  95.0243607
  89.4383148  45.0592945  95.6445950  91.0090606  44.2245177  95.5946918
  90.7887009  45.7584795  94.7194645  88.6298604  44.6466121  93.1127449
  87.8729418  44.8336443  93.8757017  88.9032665  45.5861954  92.6348408
  88.2283194  43.9625152  92.3652443  92.2886436  43.1774654  93.6140329
  93.1599781  43.9974453  93.8510878  92.4291486  41.8323435  93.9431551
  91.4600002  40.7984325  93.9694857  91.4048885  40.2761743  93.0146690
  90.4641575  41.1880942  94.1781054  91.9448474  39.8830758  95.0785999
  91.5255553  38.8807886  95.0017659  91.6911822  40.2602730  96.0696953
  93.4691501  39.9058303  94.8126665  93.7462801  39.2510968  93.9854888
  94.0369845  39.5762980  95.6829001  93.7255187  41.3291159  94.4956156
  94.0109805  41.9235406  95.3633932  94.9504417  41.4920840  93.5615192
  96.1166664  41.7156055  93.9663449  94.7834153  41.4816000  92.2549464
  93.9031002  41.2094827  91.8165190  95.8310841  41.8528280  91.2743869
  96.7395769  41.3175719  91.5499731  95.4534141  41.3634617  89.7598959
  94.6459127  41.9765558  89.3596384  96.3114299  41.4960213  89.1003819
  95.0285173  39.8785000  89.7808112  94.1422241  39.7787285  90.4063350
  94.7416165  39.5829291  88.7715086  96.0992816  38.9157518  90.2891040
  97.2564191  38.9293859  89.8927040  95.7202466  37.9749597  91.0368879
  96.1681783  43.3505362  91.3456088  97.2724160  43.7703219  91.0408466
  95.2149532  44.1952894  91.7040499  94.2753850  43.8750846  91.9348688
  95.3518614  45.6680513  91.8231908  96.0671443  45.9869466  91.0647865
  94.0075321  46.3264886  91.5840319  93.2860896  45.8463462  92.2455318
  94.1007135  47.8795145  91.8977047  93.1296770  48.3452741  91.7238512
  94.3910224  48.0237647  92.9382549  94.8452488  48.3374106  91.2466368
  93.5563459  46.1545261  90.1503259  94.2851655  46.6730245  89.5267785
  93.6379068  45.0933747  89.9187171  92.1822951  46.6013313  89.6838202
  92.0695515  46.3843916  88.6214573  91.4159775  46.0680534  90.2469899
  92.0726046  47.6738227  89.8481228  95.9165967  46.1061008  93.1810990
  96.7892071  46.9930642  93.1981254  95.5489716  45.3677875  94.2883467
  94.9139109  44.5757204  94.1889200  95.9428237  45.5437843  95.6679646
  95.6440138  46.5436372  95.9822255  95.2074921  44.5406027  96.5477419
  94.1927676  44.3847882  96.1811319  95.7088244  43.5725527  96.5199741
  95.1818615  45.0676123  97.9294453  96.1803795  45.0421360  98.3674907
  94.8580729  46.1088011  97.9350779  94.2155343  44.1978987  98.7422650
  94.7589832  43.1356522  99.1505502  93.0657067  44.4687691  99.1500110
  97.5360565  45.5263856  95.8735578  98.1352899  46.5794900  96.2192910
  98.1835044  44.3647990  95.5565170  97.6596939  43.5355695  95.2748808
  99.6055265  44.1142831  95.5593437 100.1478007  44.5026826  96.4212918
  99.6877358  42.6217603  95.5660041 100.7323394  42.3147741  95.5694437
  99.1924856  42.2335121  96.4565969  99.1953171  42.2253362  94.6782870
 100.3132428  44.8597295  94.4888127 101.4867261  45.0798632  94.5301418
  99.6263388  45.3175160  93.4562729  98.6527675  45.0799300  93.2680132
 100.2338198  46.2284045  92.4704992 101.1633969  45.7414649  92.1767744
  99.4324755  46.4143656  91.1638639  99.3708786  45.4557853  90.6464737
  98.4130188  46.7092506  91.4109123 100.0622478  47.5018755  90.1716099
 100.3690333  48.4257279  90.6622884 101.3367036  46.8533161  89.5236229
 101.7980579  47.5642198  88.8378459 102.0487324  46.5895915  90.3054862
 101.0493885  45.9556537  88.9765796  98.9869738  47.8297460  89.1513787
  99.3663608  48.5711186  88.4469739  98.7096967  46.9252557  88.6107867
  98.1111608  48.2311356  89.6629214 100.5072719  47.5787200  93.0979665
 101.5694468  48.2228464  92.8866761  99.5747314  48.0437933  93.9231337
  98.7363503  47.5219102  94.1769315  99.6694160  49.3789647  94.5582069
 100.0041562  50.1159651  93.8270336  98.2497389  49.8186673  95.0880264
  97.7935420  48.9822152  95.6167779  98.2475491  51.0158382  96.0850736
  97.2229424  51.2372401  96.3854390  98.8359336  50.7580455  96.9653131
  98.6799163  51.8918193  95.6026860  97.5476807  50.3547373  93.7833873
  96.5406599  50.6936042  94.0258586  98.1221288  51.1858921  93.3753612
  97.4922545  49.5542790  93.0442869 100.6781679  49.3226704  95.6898975
 101.4959992  50.2361057  95.7333717 100.7052201  48.2561459  96.4713503
 100.0081889  47.5160890  96.3902430 101.6938862  47.9792438  97.5303926
 101.8276929  48.8062569  98.2283425 101.1492552  46.7834249  98.2268610
 101.8183847  46.4971948  99.0366196 100.1652188  47.0170093  98.6347933
 101.0620475  45.9585039  97.5198467 103.1025224  47.7847424  96.9525263
 104.0460989  48.0906680  97.6882347 103.2327677  47.2726210  95.7099492
 102.4463402  47.0229957  95.1100218 104.5503574  47.0287243  95.1157540
 105.1249172  46.5225175  95.8920785 104.5344188  46.0912073  93.8931470
 105.5495278  45.9656681  93.5174283 104.1328771  45.1204986  94.1843738
 103.9088345  46.5227671  93.1120949 105.2253870  48.3897297  94.7048037
 106.3146822  48.7539229  95.1114453 104.5115032  49.2655223  93.9287946
 103.5756031  49.0507204  93.5846607 104.9966762  50.6183365  93.4917799
 105.9165866  50.3937651  92.9527460 104.2028547  51.3549744  92.3746375
 104.2113195  50.7142825  91.4931658 102.7699323  51.6994423  92.9583543
 102.1826452  52.2186709  92.2013546 102.2616990  50.7777407  93.2431616
 102.8781642  52.3390983  93.8349471 104.8133179  52.7855056  92.0543422
 104.2288314  53.2631639  91.2688283 104.7873282  53.4008200  92.9532742
 105.8458501  52.6731173  91.7201504 105.3346651  51.4999958  94.6939048
 106.3722572  52.1977805  94.7258458 104.5636371  51.4528157  95.8399601
 103.7451991  50.8565228  95.9712611 104.9165031  52.3188366  96.9960295
 105.0508576  53.2898136  96.5184592 103.8454415  52.6036280  98.0283715
 104.3451536  53.1406569  98.8323563 102.7264922  53.4268338  97.4109360
 101.9630627  53.6241562  98.1637575 103.1292403  54.3715335  97.0456614
 102.2837400  52.8758218  96.5810274 103.1944433  51.2976500  98.6193647
 102.4342860  51.5693666  99.3526723 102.7323238  50.7240745  97.8143116
 103.9630997  50.6935151  99.1013278 106.2130030  51.8609122  97.6647510
 106.9939313  52.7022215  98.0673770 106.4443761  50.5640730  97.7798878
 105.7524047  49.8748908  97.4843365 107.6233248  49.9469441  98.3028915
 107.8059587  50.3299609  99.3070329 107.4487364  48.4378953  98.5812684
 106.4211999  48.2451754  98.8859466 107.6168509  47.8812023  97.6593349
 108.4087479  47.9199372  99.6708052 108.5464645  46.8464206  99.5402440
 109.3855186  48.3850888  99.5347354 107.9334913  48.1830690 101.0583389
 107.2186747  49.1624319 101.3632952 108.1741896  47.3457219 101.9388775
 108.8965333  50.3842900  97.4929171 109.9346300  50.7137675  98.0812136
 108.6494126  50.3365520  96.1213364 107.7202256  50.2518376  95.7099034
 109.7516839  50.4092097  95.1402015 110.6342275  49.8918689  95.5185285
 109.3553790  49.6787497  93.8462724 109.2129067  48.6177731  94.0561373
 108.3992419  50.0622859  93.4899762 110.3935091  49.8431947  92.7708243
 109.9891995  49.5228358  91.8103963 110.6610883  50.8941092  92.6693844
 111.6320598  49.0195737  93.1180167 112.1583639  49.4782030  93.9546721
 111.3332794  48.0221303  93.4374458 112.5075807  48.9240061  91.9907843
 112.3485306  48.1231992  91.3801556 113.4850516  49.7209724  91.6343795
 113.8072479  50.8020993  92.2762176 113.2870317  51.0748101  93.1112517
 114.5801308  51.3797871  91.9459227 114.1533199  49.3159372  90.6136984
 113.9029422  48.4405688  90.1544595 114.9338369  49.8717312  90.2619936
 110.1737098  51.8904862  94.9290360 111.3360172  52.1636917  94.7272407
 109.2342485  52.8440041  94.9948924 108.2564113  52.6970261  95.2449202
 109.6196284  54.2459829  94.6811748 110.6952011  54.2120443  94.8533388
 109.2292143  54.5866906  93.2738880 108.1545775  54.4265523  93.1794559
 109.4063222  55.6531808  93.1300531 109.8907300  53.8675011  92.1618698
 111.2730286  53.8766048  92.0088192 111.8845322  54.3570370  92.7575275
 111.8777628  53.2863211  90.9196077 112.9309855  53.4366247  90.7326669
 111.0987137  52.4752098  90.0414624 111.6951219  51.7844468  89.0591321
 112.4976125  52.2631191  88.7632072 109.7152617  52.3873588  90.2268941
 109.1185827  51.7735666  89.5681877 109.0836797  53.1216331  91.3052013
 108.0125484  53.0909307  91.4413599 109.1481505  55.3594386  95.5731433
 109.6316665  56.4846954  95.6408234 108.1745186  55.0303610  96.4299454
 107.8558343  54.0631780  96.4927422 107.4222711  55.8977687  97.3756052
 107.3012308  55.3852571  98.3307163 107.9881510  56.8087414  97.5721167
 106.0265634  56.2602813  96.7887886 105.5449964  55.7004841  95.7687821
 105.3387436  57.2743407  97.4043707 105.7502804  57.8997215  98.5840004
 106.7263208  58.3723786  98.4743718 105.8304927  57.1946227  99.4118263
 104.6076864  58.9560413  98.8198977 104.8742354  59.9223581  98.3936684
 104.4346080  59.1133823  99.8853838 103.3856212  58.3907908  98.1528312
 102.7269085  59.1775943  97.7852081 102.7994024  57.7785469  98.8389230
 103.9491751  57.5795596  97.0372305 103.4250558  56.6315539  96.9140308
 103.7036995  58.1870329  95.6573121 104.3304317  59.2240812  95.3763930
 102.6951904  57.7004016  94.8918342 101.9322156  57.1246303  95.2478031
 102.6299743  57.9799422  93.4382022 103.6753600  58.0929210  93.1524918
 102.0377193  56.8295240  92.6233322 102.6581912  57.0464659  91.7543415
 102.2668952  55.4372270  93.1466528 101.7974925  54.7147791  92.4791896
 103.3382651  55.2399275  93.1992694 101.8326652  55.3465775  94.1427231
 100.5990883  56.8688941  92.1686576 100.3694035  55.9636367  91.6066790
  99.9445805  56.9308876  93.0389193 100.4417271  57.7403348  91.5332283
 101.9103577  59.2995898  93.0863227 100.7997383  59.5810605  93.5095397
 102.6426319  60.2501025  92.4592223 103.6226623  60.1094918  92.2165349
 102.1442854  61.5567114  92.0601986 101.5485944  61.9768857  92.8703510
 103.3548217  62.4286760  91.7745665 103.9110450  61.9813959  90.9521839
 103.0020265  63.4007197  91.4306601 104.3004218  62.6484823  92.9206898
 104.1151459  63.6483108  93.6598601 105.3093442  61.9253124  93.0680563
 101.1865731  61.5109227  90.8952817 100.3309638  62.3826046  90.8469772
 101.3446708  60.4800860  90.0311880 101.9973837  59.7282232  90.2513657
 100.6790306  60.2337418  88.7112309  99.7647478  60.8262685  88.7111217
 101.5818627  60.6995153  87.5152731 102.4897816  60.0971739  87.5429535
 100.8916750  60.4279467  86.1429504 101.5430430  60.7627020  85.3355425
 100.7005094  59.3599206  86.0365414  99.9483854  60.9721526  86.0965304
 102.0332846  62.1704268  87.6634437 102.6544773  62.4475194  86.8120417
 101.1562983  62.8172387  87.6990289 102.6058556  62.2842939  88.5835821
 100.2940340  58.7337503  88.5254965 101.1170783  57.8692808  88.7396820
  99.0637082  58.5767754  88.0113610  98.4209346  59.3657134  87.9443911
  98.4532542  57.3333196  87.4876659  99.1875873  56.5278972  87.4557970
  97.3882894  56.6888988  88.4158755  97.9210511  56.1338101  89.1876750
  96.8576583  57.4993157  88.9159265  96.3393016  55.7543689  87.8258863
  95.9639583  56.3205204  86.9730740  96.9302221  54.3834032  87.3469844
  96.1305106  53.7660605  86.9384324  97.6828479  54.5609646  86.5783705
  97.3889213  53.8705218  88.1920458  95.1965327  55.4422564  88.7685072
  94.4919630  54.7718652  88.2760570  95.5870363  54.9631588  89.6666159
  94.6889287  56.3665645  89.0423203  97.9762005  57.6638705  86.0609004
  97.1249588  58.5853196  85.8865675  98.4080674  56.8940078  85.0741647
  99.2104709  56.2649924  85.0908449  97.6149965  56.9687711  83.7955400
  96.8355620  57.7297675  83.8163088  98.5801474  57.3296084  82.6770790
  99.3552927  56.5789464  82.8304820  98.0636541  57.1423047  81.2720196
  98.8365833  57.4302193  80.5597791  97.7997243  56.0970298  81.1170537
  97.1815851  57.7645218  81.1230019  99.2259005  58.7490333  82.8084709
  99.8984926  58.9214672  81.9684545  98.4420575  59.5067014  82.8066899
  99.7867583  58.8091648  83.7412697  96.9015428  55.5505794  83.5844732
  97.5699085  54.5071960  83.5215101  95.5473148  55.5218616  83.4680089
  95.0016727  56.3755788  83.5826020  94.7117542  54.4184217  83.1928930
  95.1110294  53.4882826  83.5984242  93.3334151  54.7142129  83.8336120
  92.9563633  55.6653331  83.4595754  92.6202278  53.9470694  83.5302563
  93.4085890  54.7601927  85.3271851  93.7335435  53.7732530  85.9358103
  93.1089024  55.8544999  85.9644439  93.1495381  55.8795178  86.9831552
  92.8347609  56.6881051  85.4438616  94.5905052  54.2755770  81.6787219
  93.7186663  54.7235517  81.0312857  95.5828901  53.6727548  81.0210804
  96.4149606  53.3488732  81.5138932  95.6613566  53.3836995  79.5783596
  95.1952323  54.1705394  78.9847393  97.1629619  53.2933931  79.2504017
  97.5792224  54.2990031  79.1958060  97.6765376  52.7794690  80.0636907
  97.4436893  52.5590301  77.9321820  97.1790786  52.9923605  76.7956360
  97.9751372  51.3600439  78.0139886  98.1548868  50.8237225  77.1649566
  98.2081933  50.9661001  78.9252548  94.8445194  52.1034098  79.1788548
  94.2925410  52.1599614  78.0770287  94.8372689  51.0478514  79.9600294
  95.2009409  51.0651807  80.9129955  94.2946557  49.6921948  79.5494785
  94.8432586  49.3138997  78.6871835  94.5153833  48.6811585  80.7080320
  94.1263747  47.7055613  80.4187184  95.5810110  48.5987239  80.9209174
  93.9929222  49.0284377  81.5995950  92.9033700  49.7900369  79.0881369
  92.1036289  50.4529366  79.7049247  92.5788508  49.0516369  78.0224133
  93.2642881  48.5150897  77.4901223  91.2289976  48.9341882  77.5102462
  90.5397162  48.7359233  78.3330804  90.9233774  49.8779961  77.0590212
  91.1354618  47.8719946  76.5304836  92.2437798  47.2913044  76.2139223
  89.9746572  47.6421521  75.9522691  89.1596359  48.2049073  76.1951122
  89.6323985  46.6282580  74.9347565  90.4215625  46.6733601  74.1844041
  89.5073397  45.3198282  75.6624494  90.3403416  45.2315731  76.3599505
  88.5938925  45.3418810  76.2570298  89.4813423  44.0840984  74.7913732
  88.5750051  44.1110177  74.1872415  90.3252145  44.1329174  74.1025935
  89.5322510  42.7710785  75.5029911  89.8438417  42.0017609  74.7957466
  90.2979397  42.8224542  76.2767690  88.2643490  42.3593625  76.1190069
  88.1990030  42.4691547  77.1308476  87.2111717  41.8663827  75.5246648
  86.9486706  41.8857832  74.2028120  87.6096287  42.3185673  73.5572446
  86.0879205  41.4680353  73.8465790  86.3356458  41.1965724  76.2276537
  86.4794592  41.0622955  77.2280199  85.5091165  40.8068869  75.7739351
  88.3540234  46.8448735  74.1727854  87.3200236  47.0767763  74.7943291
  88.2490060  46.5178664  72.8371269  89.3382915  46.1493415  71.9688386
  89.4535053  45.0676698  71.9010877  90.2895970  46.5491340  72.3207941
  88.9397593  46.7434193  70.6692026  89.3862604  46.1993212  69.8361750
  89.2764043  47.7767115  70.5915402  87.4410449  46.6598776  70.6248214
  87.1155208  45.7470062  70.1240790  87.0190773  47.4964043  70.0677851
  86.9647870  46.6824325  72.1243362  86.4222784  47.5717911  72.4450771
  85.9748694  45.4878709  72.3617238  86.3749265  44.4007935  72.7391347
  84.6973031  45.6766945  72.0220180  84.3233832  46.6054107  71.8272641
  83.7227631  44.6605859  71.8908081  84.1125578  43.8536889  71.2708958
  83.5010054  44.2331295  72.8695969  82.4469452  45.2189252  71.2713827
  82.1117012  46.3063559  71.6976689  81.7947840  44.4913339  70.4051057
  82.0676520  43.5389547  70.1608396  80.5982089  44.9627634  69.6875820
  79.8811764  45.3502591  70.4113786  80.8775368  45.7931646  69.0391780
  79.8993388  43.8500398  68.8207183  80.1884996  42.6510967  68.8793313
  79.0328645  44.2790156  67.9168074  78.8871431  45.2785173  67.7703637
  78.1917541  43.4847084  67.0319513  78.7160966  43.3058856  66.0928499
  78.0042289  42.5104286  67.4831975  76.8873396  44.1673780  66.7552476
  76.6169590  45.2145719  67.3209138  75.8735319  43.4488283  66.1785204
  76.0626258  42.6114504  65.6279772  74.4030181  43.7536276  66.2535710
  74.1864246  44.7473873  65.8596092  73.6459506  42.7463774  65.3937369
  72.5771093  42.9578597  65.4410175  73.9855309  42.8214486  64.3613520
  73.8323717  41.7377159  65.7646213  73.9537597  43.7528013  67.7151603
  73.9461446  42.7069090  68.3400325  73.5334910  44.8919343  68.2763822
  73.4047111  45.7693811  67.7719530  73.2187667  44.9551487  69.7070952
  74.0977359  44.6446770  70.2728853  72.8956538  46.4182481  70.0740532
  71.9780878  46.6564709  69.5358744  72.7095356  46.6837449  71.5720741
  72.4864927  47.7396006  71.7286643  71.8850774  46.0785928  71.9490563
  73.6237245  46.4240371  72.1039290  74.0651261  47.1946561  69.7730362
  73.8975152  48.1352350  69.9921687  72.1876751  43.9471344  70.1639817
  72.3415251  43.3649054  71.2377720  71.1291957  43.6903056  69.3451299
  71.0732790  44.0704574  68.3994054  69.9581159  42.8617422  69.6935834
  69.4606562  43.1410083  70.6230695  68.9975696  43.0675829  68.5775801
  68.0957218  42.4834406  68.7606901  68.7361922  44.1236263  68.5114341
  69.4533132  42.7469986  67.6404412  70.3953686  41.3921946  69.9879336
  69.7999192  40.6934860  70.8265988  71.5393912  40.9919020  69.4179835
  72.0863641  41.6422650  68.8550043  72.1834072  39.6745134  69.4753915
  71.4780647  38.8866082  69.7371230  72.7525427  39.4262842  67.9984785
  73.5958448  40.0949236  67.8256955  73.1332108  38.4082253  67.9300627
  71.7145078  39.6437611  66.9028252  71.4763229  40.7064127  66.8650947
  72.1679787  39.3847218  65.9472459  70.3900514  38.8536118  67.0409124
  70.2766566  37.7916837  67.6466140  69.4433190  39.2970504  66.4125129
  73.2086457  39.5176137  70.6366243  73.7746290  38.4438622  70.7712001
  73.5070790  40.5607498  71.4564344  72.8650860  41.3228137  71.6716864
  74.8021229  40.6616825  72.0979428  75.6164953  40.0945155  71.6462071
  75.1259390  42.2394499  72.0053073  75.0255159  42.5508541  70.9653916
  74.3698846  42.7801085  72.5750993  76.4947667  42.6654269  72.5012198
  77.0902121  41.7526090  72.4963022  77.0672842  43.6612405  71.5967989
  78.0499101  43.9612636  71.9615258  77.1655090  43.2329348  70.6004871
  76.4146362  44.5334381  71.5541050  76.5628288  43.1375312  73.9332429
  77.5880123  43.4159374  74.1761643  75.9115178  44.0011406  74.0629104
  76.2379138  42.3354950  74.5953307  74.6963005  40.0852413  73.5056414
  73.9645948  40.5596195  74.3915031  75.5655341  39.0838334  73.8237375
  76.2237409  38.7136465  73.1383330  75.6905488  38.4042121  75.1459252
  74.7098999  37.9858699  75.3695041  76.7613908  37.3405672  75.0320566
  76.8704220  36.8311182  75.9890978  76.4780352  36.6194526  74.2665592
  77.7088641  37.8063739  74.7599749  76.0098608  39.3476888  76.3608481
  76.9062579  40.1709189  76.2921641  75.4378540  39.0084464  77.5402381
  74.6772368  38.3339849  77.6298207  75.8821247  39.6014282  78.8271656
  75.6551509  40.6667598  78.8067593  75.1784972  38.8773238  79.9292687
  75.4509386  37.8240120  79.8747535  75.5535259  39.2549663  80.8810236
  73.5991012  38.9843779  79.9376298  72.9778169  39.3159780  78.8990013
  73.0909427  38.6794853  81.0326369  77.3704930  39.4311305  79.0522358
  77.9885064  40.4327284  79.3870880  77.9860126  38.2785549  78.7964272
  77.4875855  37.4401016  78.4973094  79.3972174  38.0873339  78.9081396
  79.6142602  38.3911908  79.9324488  79.7468603  36.6229484  78.5873607
  79.2967957  36.3549965  77.6312913  80.8272140  36.5373584  78.4669186
  79.2741558  35.5895163  79.6809275  79.6326115  34.6013988  79.3978861
  79.7553985  35.8446154  80.6246387  77.7696353  35.5060443  79.9166111
  77.0342609  35.6983161  78.8948655  77.2912983  35.4475517  81.0874254
  80.2865263  38.9452451  77.9605426  81.3783481  39.3868413  78.4431605
  79.8030768  39.3129515  76.7740261  78.9474502  38.9537476  76.3504110
  80.5177883  40.2932921  76.0015199  81.5934086  40.1156677  75.9892919
  79.9814468  40.1756644  74.5566193  80.1843471  39.1703053  74.1868875
  78.8979891  40.2966817  74.5727480  80.5804936  41.1980743  73.5682292
  80.3031483  42.1874237  73.9347008  82.0777629  41.3477159  73.4955518
  82.3323007  42.1049738  72.7546734  82.4610957  41.6498915  74.4709245
  82.5259755  40.3953604  73.2099061  79.9776392  40.8079045  72.1515037
  80.3574740  41.4917835  71.3937670  80.2701143  39.7892914  71.9004087
  78.8906061  40.8751222  72.1880241  80.3997957  41.7141430  76.6399824
  81.4046325  42.4356660  76.7291036  79.2414749  42.1224538  77.0783716
  78.3953128  41.5550995  77.0132574  79.0175986  43.4109770  77.6987507
  79.3741700  44.2257610  77.0686373  77.5211187  43.5771941  77.9175606
  77.0052245  43.3667047  76.9804254  77.1895372  42.8319578  78.6391323
  77.1060360  44.9250041  78.3978319  77.1418063  45.3065454  79.7276709
  77.4532488  44.7021325  80.5674921  76.7208918  46.5504744  79.7654281
  76.6435782  47.0658829  80.6426651  76.3949244  47.1114553  78.5804392
  75.9305269  48.3265667  78.0739136  75.8218099  49.1639156  78.7486161
  75.6091985  48.4931417  76.7659190  75.1319947  49.4140721  76.4652321
  75.8671979  47.5295986  75.7906308  75.7241729  47.7123811  74.7358994
  76.3390533  46.2750515  76.3033373  76.4973956  45.4641879  75.6076621
  76.6057957  46.0471745  77.6659527  79.7714478  43.4597488  78.9921315
  80.6333488  44.3824899  79.0979456  79.5138248  42.5495276  79.9429783
  78.8795066  41.7590541  79.8292022  80.1759008  42.6451903  81.2984229
  79.8631575  43.5761773  81.7699649  79.7250170  41.5230684  82.1688373
  79.8645718  40.5936052  81.6165153  80.3867498  41.4823703  83.0334259
  78.2169858  41.5534949  82.7044539  77.6167518  42.0713090  81.9568018
  77.7678215  40.0973270  82.9129618  76.7411001  40.0820605  83.2787842
  77.8236519  39.5591056  81.9665725  78.4201569  39.6162696  83.6421643
  78.0177463  42.3343440  83.9706566  76.9668457  42.2988670  84.2566047
  78.6246977  41.9001915  84.7650913  78.3161295  43.3691414  83.8102731
  81.6962954  42.7317275  81.1888528  82.2335159  43.5769898  81.8759729
  82.4447764  41.9091749  80.4950955  82.0875764  41.2000272  79.8528247
  83.9038870  41.9635068  80.6084718  84.2603339  41.9752460  81.6388430
  84.3800627  40.7324169  79.8669630  83.9740269  39.8300920  80.3237448
  84.0354969  40.7503714  78.8332565  85.8734075  40.7213548  79.9212577
  86.3766989  40.2996630  81.0084471  86.6131603  40.9706074  78.9289215
  84.4109363  43.2269403  79.9645379  85.3818311  43.7345745  80.5272597
  83.9499295  43.6573741  78.8212718  83.3325231  43.0769092  78.2541168
  84.2146646  44.9672160  78.1770627  85.2531915  44.9415587  77.8481438
  83.3802221  45.1748153  76.9733512  82.3726619  45.0809039  77.3761713
  83.4240472  46.5417125  76.3200065  82.7654202  46.5509811  75.4511125
  83.0939880  47.2962546  77.0325990  84.4434689  46.7612946  76.0043023
  83.6825591  44.1373486  75.9170231  83.0544957  44.3145963  75.0433472
  84.7317079  44.2041614  75.6300739  83.4776429  43.1430544  76.3146225
  84.0805095  46.1291960  79.1555687  84.9743248  47.0231449  79.2632513
  83.0324512  46.0859227  79.9626964  82.3070230  45.3724465  79.8872530
  82.7854156  47.0647926  81.0709203  82.9780686  48.0445062  80.6329474
  81.3440711  46.9254690  81.5884875  81.2015412  45.8884957  81.8925164
  80.9818027  47.6640545  82.8649071  79.9373867  47.4753983  83.1105551
  81.6155562  47.3141815  83.6803325  81.1333386  48.7337531  82.7224052
  80.4582111  47.3783807  80.4238540  79.4099925  47.3071513  80.7167722
  80.6941978  48.4100769  80.1676997  80.6386511  46.7385291  79.5604332
  83.7162347  46.8778578  82.2913211  84.1311939  47.8338226  82.8736741
  84.0098433  45.6318065  82.6296805  83.5515246  44.8363650  82.1862599
  84.9916062  45.2140328  83.6455426  84.6558178  45.6481554  84.5873502
  85.0455793  43.7078592  83.7667909  84.0321740  43.3077156  83.7502702
  85.5649734  43.2947822  82.9027457  85.7537109  43.2506330  85.0544367
  86.2841014  42.3225912  84.8396475  86.5061421  43.9962853  85.3116506
  84.8575213  43.0184657  86.3039296  83.7740916  43.6222840  86.4008556
  85.3120144  42.3002336  87.2114761  86.4068390  45.7367353  83.3359653
  87.1238581  46.1766237  84.2282135  86.7519707  45.8687276  82.0727598
  86.0714953  45.6444859  81.3467736  88.0139655  46.3074235  81.4585286
  88.7378416  46.0222108  82.2223114  88.3261900  45.6241240  80.1242638
  87.6113939  46.1492295  79.4906615  89.8253495  45.7611293  79.7266467
  89.9971747  45.2616833  78.7741187  90.0827320  46.8159363  79.6340317
  90.4488962  45.3021507  80.4940951  88.1209904  44.2043933  80.0235071
  87.1805750  43.9954653  80.2087984  88.0935036  47.8027439  81.1834656
  88.8943256  48.4475180  81.8533876  87.2786946  48.3490103  80.2614546
  86.6052278  47.8296520  79.6983245  87.3217060  49.7653269  80.0137082
  88.3776915  50.0100508  79.9045760  86.4989706  50.0624056  78.7584470
  85.4807064  49.7070885  78.9189234  86.4433420  51.1435409  78.6292149
  87.0304412  49.4464720  77.4710221  88.0594515  49.8597555  76.9225439
  86.3833507  48.4120297  77.0400046  86.7182247  47.9056612  76.2207926
  85.5384219  48.1025005  77.5213039  86.8086716  50.6513441  81.1442701
  87.3611757  51.7448967  81.2186191  85.8233394  50.2696021  81.9213754
  85.3984505  49.3439375  81.8813335  85.2302799  51.1647655  82.9418404
  85.6810014  52.1422917  82.7719679  83.6622777  51.2555267  82.7758751
  83.4408310  51.8481552  81.8881804  83.2736960  50.2531108  82.5953162
  82.9139830  51.8597335  83.9627623  83.2702168  51.4647528  84.9147128
  83.1044173  53.3529108  83.9050525  82.5822055  53.8189184  84.7406827
  84.1665091  53.5884558  83.9644210  82.6998389  53.7347070  82.9666283
  81.3871825  51.5424674  83.7508278  80.8101768  51.9557770  84.5781189
  81.0488286  51.9873937  82.8146177  81.2414086  50.4632069  83.7117936
  85.5555728  50.7446611  84.3712272  86.1480951  51.5040165  85.1084645
  85.0924331  49.5567315  84.8993331  84.6317269  48.8293918  84.3542196
  85.2357950  49.2508182  86.3356818  84.8571829  50.1019920  86.9015061
  84.4365413  47.9377331  86.5910268  84.8267544  47.2035538  85.8851321
  84.6138603  47.4480428  88.0161101  84.0427897  46.5302777  88.1594926
  85.6692760  47.2509952  88.2054249  84.2566663  48.2091500  88.7099784
  83.0364450  48.1406056  86.3920513  82.5593474  47.3017690  86.5570756
  86.6869505  49.0786742  86.8168180  86.9511156  49.3778925  87.9730893
  87.6226754  48.6888653  85.9345970  87.3421032  48.3273038  85.0232444
  89.0749819  48.6924845  86.0597600  89.3363027  48.0826837  86.9255194
  89.4858224  48.1919311  85.1827530  89.7785804  50.0313133  86.2052645
  90.6247030  50.1132769  87.0125949  89.3764502  51.0888706  85.5057818
  88.7637787  51.0008854  84.6948087  89.7459809  52.4857538  85.7915338
  90.8242406  52.5493217  85.6477559  89.2144589  53.5569909  84.8026852
  88.1307641  53.5750632  84.9202647  89.7318303  55.0167537  85.0928253
  89.3134576  55.7037787  84.3569279  89.4190795  55.3214244  86.0927402
  90.8200522  55.0368705  85.0309423  89.6512855  53.1721741  83.3894051
  89.2862317  53.9143836  82.6793293  90.7399399  53.1303007  83.3432393
  89.2397284  52.1947864  83.1354520  89.3592070  52.8022485  87.2221861
  90.2477484  53.2002368  88.0061085  88.0789267  52.6716319  87.6195723
  87.3485095  52.3670982  86.9749803  87.5589701  52.9278233  88.9539860
  87.7738204  53.9739372  89.1691558  85.9901748  52.7487781  88.9946093
  85.5195880  53.6718113  88.6582602  85.7040409  51.9694254  88.2889836
  85.4355413  52.3817203  90.4077053  85.3748180  53.3566263  91.3884693
  85.5852927  54.3843219  91.1296447  85.0321242  53.0223839  92.7576370
  84.9963119  53.7926596  93.5137526  84.7526140  51.7195828  93.0856861
  84.5916517  51.4351472  94.1145848  84.6794868  50.7547409  92.0538167
  84.3570099  49.7494851  92.2840413  85.0178057  51.0835600  90.7443102
  84.9575885  50.3288807  89.9741562  88.2956344  52.1781950  90.0861715
  88.7123869  52.8679018  90.9476992  88.4773430  50.8247203  90.0307714
  88.1066036  50.2557153  89.2708157  89.2190675  50.0247543  91.0458479
  88.7882399  50.1670400  92.0371603  89.0842203  48.5580751  90.6320092
  89.3696438  48.4810345  89.5839714  89.8117972  47.9818370  91.2040070
  87.7229052  47.8857477  90.7966752  87.4478523  47.8924258  91.8506763
  86.9702425  48.4724176  90.2674662  87.6861153  46.4651250  90.2873768
  87.7146922  46.4695979  89.1976097  88.5750842  45.9351053  90.6281810
  86.4811973  45.7473027  90.7441510  86.0954854  46.0137566  91.6494237
  85.8453908  44.7699362  90.0681314  86.2138049  44.4006353  88.8197300
  86.9959940  44.8669077  88.3599787  85.7096223  43.6557237  88.3380832
  84.8785890  44.0772128  90.6551388  84.6154149  44.2847015  91.6179752
  84.3974344  43.3377233  90.1430895  90.6308778  50.4786861  91.2367652
  91.1503492  50.6398470  92.3117479  91.4101890  50.7362032  90.1462057
  91.0686071  50.6325086  89.1902270  92.8481158  51.1961134  90.2138381
  93.4034474  50.6182523  90.9535438  93.5143934  50.9230382  88.8350836
  92.9340070  51.5197520  88.1319952  94.9502549  51.3425063  88.8141430
  95.3764593  51.1346867  87.8333628  95.0215165  52.4101456  89.0203713
  95.5024030  50.7886775  89.5744719  93.4504165  49.4512202  88.4090792
  93.9339650  49.3323110  87.4389099  93.9638088  48.8361482  89.1472213
  92.4093082  49.1368102  88.3366721  92.9892677  52.6586183  90.7676833
  93.7195995  52.8736906  91.7317540  92.3444797  53.6678716  90.1835257
  91.8422727  53.5709737  89.3008299  92.2869002  55.0455764  90.7592055
  93.3205510  55.3787965  90.8570796  91.4265059  55.9467510  89.8143876
  90.3969625  55.6009713  89.8975671  91.4123682  57.4260525  90.2497253
  90.7992146  58.0034112  89.5565208  90.9958947  57.5055814  91.2533482
  92.4298513  57.8164701  90.2463519  91.8182461  55.7979580  88.4939781
  91.3264369  55.0542197  88.0893412  91.6167237  55.1068138  92.1476832
  92.0763430  55.9337864  92.9295268  90.6571196  54.2380284  92.4773147
  90.1635104  53.6696853  91.7892660  90.1987104  54.0001880  93.8949656
  89.7971320  54.9233150  94.3128835  89.1259812  52.9160320  93.8533516
  88.2992722  53.2322015  93.2186311  89.5343353  52.0046277  93.4179218
  88.5959057  52.6258920  95.3386317  89.4496809  52.3766794  95.9690870
  88.1614777  53.5427259  95.7379136  87.5692358  51.5141820  95.4547431
  86.5844926  51.9149639  95.2148440  87.7902355  50.7475484  94.7113315
  87.5204682  50.8791160  96.8084983  88.4506891  50.3506006  97.0143173
  87.4075449  51.6390642  97.5820564  86.4054746  49.9648508  96.8345071
  86.3510706  49.5106930  97.7684653  85.5240338  50.4873215  96.6517957
  86.5350595  49.2377637  96.1034408  91.3753908  53.5796034  94.8173916
  91.5441883  54.2888935  95.8127991  92.0763932  52.5314699  94.4647092
  91.9328800  52.0653958  93.5692602  93.1448365  51.8826201  95.2779944
  92.8274332  51.7955592  96.3168156  93.3481036  50.4210973  94.8474478
  92.3765876  49.9364130  94.7554807  93.8084208  50.3994918  93.8590768
  94.2287959  49.6180840  95.8396191  94.6858374  48.8025512  95.2792324
  95.0357863  50.2762360  96.1612998  93.6258192  49.0338751  97.0550125
  92.4627588  48.7879691  97.1856518  94.3460268  48.8649664  98.0964081
  95.3470822  49.0548883  98.0601623  93.9176204  48.5404091  98.9637336
  94.3894158  52.7679906  95.3993885  94.9702195  52.8705740  96.4663701
  94.7540646  53.4690279  94.3112626  94.4080771  53.2235392  93.3847461
  95.6359518  54.6100613  94.2705707  96.6100235  54.2163908  94.5609530
  95.9285163  55.1984806  92.8650837  94.9916782  55.3148781  92.3201836
  96.5729856  56.6290618  92.8504657  96.7352717  56.9443182  91.8200407
  95.9060171  57.3343011  93.3445351  97.5275931  56.6033273  93.3762482
  96.9582617  54.2071176  92.2817000  97.2416065  54.5256901  91.2790922
  97.8427164  54.1846296  92.9189906  96.5185365  53.2105461  92.2357337
  95.2348115  55.6516449  95.2850302  96.0879502  56.0117302  96.1291854
  94.0461670  56.2053415  95.2148435  93.3682025  56.0478941  94.4685296
  93.6106502  57.1513637  96.2949631  94.3924691  57.9113154  96.2780642
  92.2307347  57.9459321  96.0109606  91.4273111  57.2134958  95.9410140
  92.0173443  58.5726049  96.8771365  92.1745012  58.8497529  94.7327010
  92.4743546  58.2363206  93.8819468  90.7770648  59.3511848  94.4107776
  90.8107242  59.9712958  93.5143857  90.1163959  58.5010346  94.2412043
  90.4014678  59.9413259  95.2463848  93.1298096  60.0140307  94.9125425
  93.0980993  60.6498942  94.0272708  92.8364418  60.5936337  95.7868449
  94.1425128  59.6351233  95.0510180  93.5938946  56.4989935  97.7103363
  93.8717068  57.1448098  98.7037776  93.1156313  55.2837595  97.8587269
  92.8461615  54.6745565  97.0857484  92.9277043  54.6969201  99.1994874
  92.5309545  55.3851993  99.9444776  91.9132137  53.5206143  98.9305066
  90.9613483  53.9466261  98.6146898  92.2862370  52.9220827  98.0994792
  91.6617064  52.5876056 100.1413080  91.2945424  51.6228744  99.7902875
  92.6014475  52.4006132 100.6620022  90.6746844  53.1876831 101.0862485
  90.8406454  54.2585903 101.2040780  89.6534456  53.0607024 100.7255698
  90.8957195  52.4321718 102.4301339  90.2902270  51.5250788 102.4433694
  91.9371136  52.1203376 102.5052059  90.5373074  53.2970863 103.6205005
  90.6956956  52.7632901 104.4982253  91.1322987  54.1499953 103.6217503
  89.5366814  53.5734033 103.5600401  94.2695295  54.2846554  99.8356234
  94.3918079  54.3917783 101.0729103  95.2861732  53.7733999  99.0988804
  95.2673018  53.7224587  98.0807159  96.5257261  53.2365743  99.7000027
  96.7238936  53.8183785 100.6001908  96.2500509  51.7754883  99.9334570
  97.1272790  51.3060872 100.3802496  95.4001049  51.6684511 100.6075822
  96.0232179  51.2906979  98.9835333  97.8436064  53.4266495  98.9333133
  98.9265316  53.0445021  99.3509596  97.7748090  54.0507863  97.7338696
  96.8757120  54.3032121  97.3222694  98.8727631  54.4366161  96.8906388
  99.6701859  53.7014755  96.9974392  98.5444623  54.4027490  95.8525764
  99.4718453  55.8854810  97.1901381 100.0905509  56.5243664  96.2911876
  99.1536598  56.4058538  98.3655781  98.4184401  56.0041603  98.9475483
  99.7783083  57.5849606  98.9878821  99.4940665  57.5985119 100.0403592
 100.8589758  57.4498829  98.9520679  99.4589910  58.9531833  98.4001491
  99.8555924  59.8603396  99.0561344  98.7109955  59.0769143  97.3507653
  98.2504507  58.2614076  96.9444449  98.3855709  60.3416505  96.5641096
  99.2301960  60.9884063  96.3253389  97.8341531  59.9134545  95.1926532
  98.5885907  59.3476178  94.6456964  96.9753722  59.2544458  95.3243796
  97.4204052  61.1737832  94.3786377  96.8195612  61.8134291  95.0252950
  98.3231987  61.7306956  94.1306691  96.5046417  60.8888138  92.8656949
  97.7562135  60.0438181  91.8936537  97.3478497  59.7926345  90.9140074
  98.6220824  60.6942875  91.7699174  98.0583386  59.1303632  92.4050739
  97.4592267  61.1425001  97.4561562  97.5405616  62.3597033  97.4776275
  96.3705338  60.5429518  98.0034400  96.1514832  59.5582355  97.8614938
  95.4259141  61.2211989  98.8287287  95.3565292  62.2154738  98.3880836
  94.0093269  60.5037961  98.7729788  93.8076145  60.1590522  97.7585810
  94.0136702  59.6229448  99.4145683  92.8550593  61.5159048  99.2446940
  93.1724121  62.0820492 100.1194132  92.5294449  62.4872193  98.1411128
  91.7453798  63.1672633  98.4749618  93.4212913  63.0581234  97.8857691
  92.1856930  61.9390107  97.2636745  91.6553861  60.6856050  99.5169084
  90.8359702  61.3255452  99.8430111  91.3644627  60.1578813  98.6088675
  91.8845365  59.9622230 100.2999553  95.8544560  61.5045739 100.2642977
  95.5678539  62.5132127 100.9041485  96.7084606  60.5637349 100.7498707
  96.8905994  59.6883260 100.2587184  97.4637063  60.6778685 102.0139959
  96.7751573  60.9659267 102.8078773  98.0549642  59.3180326 102.4533107
  97.3629809  58.5118547 102.2095764  98.9796435  59.1201805 101.9121946
  98.3204722  59.3451000 103.9528196  98.9213122  58.4772938 104.2266382
  98.9069966  60.2298939 104.1987828  97.0733134  59.3472196 104.7471605
  97.3731818  59.4664966 105.9862049  95.9703901  59.0314271 104.2551512
  98.5049082  61.7750990 101.9076907  98.6981040  62.4256528 102.8598572
  99.1945588  61.9968888 100.7517281  99.1375199  61.3665866  99.9524837
 100.0764365  63.1314776 100.5193034 100.7592265  63.3403476 101.3424511
 101.1159333  62.8744857  99.4424211 101.7369610  62.0242928  99.7257910
 100.6202354  62.6086124  98.5084034 101.9605379  64.0616018  99.2372469
 101.3378775  64.9367401  99.0493185 102.5403143  64.2703516 100.1370051
 102.9159850  63.8126813  98.0296607 103.4936717  64.7205238  97.8547859
 103.6236804  63.0322609  98.3065868 102.2734979  63.4289850  96.7800410
 101.6477865  64.1274699  96.3781142 102.3834277  62.3213466  96.0994966
 101.4537681  62.0078036  95.3137653 100.6376751  62.6137578  95.2205031
 101.5146615  61.1471141  94.7703073 103.4260334  61.5799653  96.2391964
 104.1669339  61.8574310  96.8822307 103.5099162  60.7140286  95.7060319
  99.1308491  64.3513247 100.3757364  99.3990584  65.3676199 100.9706464
  98.0742333  64.1950692  99.5891264  97.8982137  63.3419218  99.0580119
  97.0663707  65.2075703  99.4003551  96.0782233  64.7672059  99.5330837
  97.1766241  65.9786175 100.1637655  97.1591228  65.8222432  98.0595035
  96.3296658  66.7210887  97.7588357  98.1097845  65.3696789  97.2615418
  98.6726010  64.5578149  97.5129846  98.4900606  65.9176009  95.9752632
  97.6295756  66.4954154  95.6382440  99.7174897  66.8135093  96.1248854
  99.8196389  67.2849537  95.1470231  99.5822020  67.8802069  97.2434878
 100.4926788  68.4777870  97.2881079  98.7337856  68.5290683  97.0255094
  99.4244261  67.3859100  98.2017176 100.8668710  66.0415652  96.5275603
 101.6436833  66.6325171  96.6165858  98.7477876  64.8690646  94.8932366
  99.2755160  63.8006086  95.3164653  98.4258090  65.2078844  93.5857998
  98.0457281  66.1119037  93.3030340  98.6200256  64.2348288  92.4653143
  99.6862439  64.1070821  92.2786907  98.2289736  63.2612695  92.7598335
  97.9267555  64.6925456  91.1690143  97.1133815  65.5978778  91.0532499
  98.1224367  63.9538609  90.0481508  98.8206331  63.2104868  90.0199092
  97.4241303  64.0842380  88.7882016  96.5778855  64.7328564  89.0153402
  98.2982317  64.7627357  87.6723622  99.1114673  64.0861789  87.4126072
  97.6857119  64.8826311  86.7802986  98.9228034  66.1748620  88.0429006
  99.2997521  66.2013191  89.0665591  99.7531469  66.4422549  87.3899598
  97.7279988  67.0850249  87.8517683  97.4183593  67.0927405  86.8060486
  96.8784937  66.7289914  88.4337324  98.1171846  68.4327882  88.2817282
  98.2866367  69.0822445  87.5138828  98.2904745  68.9625711  89.4870570
  97.8383348  68.3485463  90.5620608  97.3494719  67.4579761  90.4728486
  97.9765489  68.7645011  91.4832386  98.9653869  70.0524954  89.5373008
  99.3346637  70.4628917  88.6793757  99.1323056  70.5087123  90.4328661
  96.8946809  62.7482636  88.2564718  97.7234875  61.8402377  88.2539164
  95.7095151  62.7310611  87.7231209  95.1236265  63.5620052  87.6358141
  95.0747731  61.4855709  87.1772457  95.8830494  60.7722817  87.0120430
  94.0966364  60.8107301  88.2419745  93.4269645  61.6633569  88.3586706
  93.3108499  59.6636208  87.7394899  92.6777291  59.2778437  88.5381338
  92.6853211  59.9871653  86.9066528  93.9875348  58.8782984  87.4017736
  94.5774616  60.5829213  89.6986036  95.0448393  59.6002214  89.7681521
  95.3466566  61.3190411  89.9357651  93.4460538  60.6786515  90.7552607
  93.8602461  60.5076102  91.7489476  92.9939726  61.6699226  90.7154704
  92.6868259  59.9252137  90.5439400  94.4727627  61.6536722  85.7968474
  93.6664596  62.5417722  85.5318649  94.9296743  60.7993220  84.8187501
  95.5724293  60.0377997  85.0376883  94.6000528  60.8371575  83.4342154
  93.7812272  61.5530511  83.3637533  95.7268083  61.4238853  82.4979177
  96.4030813  60.5967470  82.2844602  95.0335855  62.0205539  81.2236717
  95.7909061  62.4341681  80.5576156  94.4849652  61.2340128  80.7054152
  94.3419168  62.8096941  81.5213143  96.5434680  62.4807831  83.0963748
  97.2872275  62.8179149  82.3745016  95.9057929  63.3182935  83.3771645
  97.0457760  62.0941633  83.9834993  94.1083435  59.4838672  82.9367324
  94.9064993  58.5086012  82.7330618  92.8527491  59.4301992  82.5579231
  92.2089850  60.2181650  82.6250840  92.2617898  58.2311316  82.0020464
  92.7517541  57.3157100  82.3339715  90.8096667  58.2016799  82.4534853
  90.2462357  58.9990095  81.9709118  90.3415476  57.2603101  82.1642978
  90.7740406  58.3713018  83.9995180  91.4764617  57.6258042  84.6606193
  90.1009187  59.3161045  84.6091449  90.1686727  59.4192474  85.6224646
  89.5081794  59.9491576  84.0722457  92.3914301  58.3151339  80.4608203
  91.9492580  59.3466874  79.9064873  92.7992041  57.2784326  79.7374298
  93.0361600  56.3624226  80.1210790  92.9381187  57.3919449  78.2805905
  93.1656768  58.4194044  77.9944694  94.1021759  56.5214343  77.7368811
  93.9064486  55.5135824  78.1025783  94.0876402  56.5462075  76.1672618
  94.9050722  55.9346933  75.7864413  93.1385543  56.1489474  75.8067822
  94.2081197  57.5709752  75.8184355  95.4935497  56.8119130  78.3072776
  95.5030323  56.5041851  79.3536981  96.2139232  56.1835294  77.7840175
  95.9784810  58.2636667  78.2306570  96.9746637  58.3375136  78.6661620
  96.0135318  58.5804078  77.1886567  95.2923743  58.9064913  78.7823818
  91.6149504  56.8988140  77.7104516  91.2244590  55.7090048  77.6719847
  90.6553614  57.7933164  77.3926727  90.8448415  58.7956777  77.3974831
  89.2553489  57.4972937  77.0074913  88.9563960  56.6385057  77.6087992
  88.3162887  58.6970324  77.3368873  87.2949238  58.4523559  77.0432734
  88.3466449  58.9009491  78.4074789  88.6477804  59.5804599  76.7896176
  89.0956564  57.0577228  75.4925257  89.7457792  56.1392312  75.0175271
  88.0218387  57.4645702  74.7422640  87.2884859  58.0649808  75.1198600
  87.7942645  57.0965664  73.3327129  88.7611826  56.9678686  72.8435541
  86.9657926  55.7754781  73.2268305  87.4654768  54.9967042  73.8034308
  85.9879405  55.9326077  73.6831095  86.7860030  55.3202767  71.8950883
  86.8693007  54.3439862  71.8684005  86.9127837  58.2410359  72.6693713
  86.3293669  59.0559434  73.4423207  86.7449516  58.2140322  71.3285868
  87.3792508  57.7153759  70.7053113  85.6752767  58.8720363  70.6361886
  85.7620791  59.9402023  70.8377045  85.7593131  58.5993161  69.0787023
  84.7923655  58.8843668  68.6642878  86.7509463  59.4724618  68.3649978
  86.7528430  59.2277457  67.3024153  86.4752277  60.5192020  68.4962467
  87.7463203  59.3058015  68.7764693  85.9401335  57.3096015  68.8280309
  85.9867882  57.1685156  67.8592755  84.3073775  58.3175476  71.1246211
  83.3734820  59.0722118  71.3932883  84.2660714  57.0588299  71.3858461
  85.0090639  56.4501823  71.0442116  83.2428867  56.2546615  72.1632110
  82.2987810  56.2799600  71.6193862  83.5691527  55.2151440  72.1875795
  82.9854229  56.7236839  73.6188866  82.0935455  56.1919207  74.3173353
  83.6384937  57.8390171  74.0532037  84.4193134  58.2808334  73.5675288
  83.2305141  58.4922696  75.3017531  82.7994945  57.7533495  75.9774862
  84.1071051  58.9079210  75.8003894  82.2177810  59.5996882  75.0408989
  81.6594647  60.0876570  76.0357810  81.9955489  60.0383701  73.7569608
  82.3921237  59.5790778  72.9368310  81.1617812  61.2138729  73.4301373
  80.4630420  61.4360853  74.2365281  82.1096224  62.4443652  73.2443207
  83.0621955  62.1102591  72.8325869  81.6734082  63.1327928  72.5206180
  82.3580847  63.1885346  74.5767933  81.3871756  63.3879650  75.0284426
  82.8855688  62.5047162  75.2421044  83.1496807  64.5247963  74.5508807
  82.7177897  65.1868534  73.8002912  83.0477302  65.0252218  75.5136836
  84.6519690  64.3014014  74.2412801  85.1217966  63.7309322  75.0423325
  84.7670830  63.7207892  73.3256556  85.3181131  65.6355153  74.0959514
  86.1549593  65.5418577  73.4847865  84.6520272  66.3107991  73.6707522
  85.6116025  65.9814701  75.0316059  80.2936899  60.9257890  72.1708215
  79.1077739  61.1742119  72.1608143  80.9620371  60.4255954  71.1601349
  81.9661296  60.5502853  71.0285761  80.3266198  59.6437022  70.1291068
  79.4489905  60.2169365  69.8275572  81.1641268  59.4890573  68.8334112
  82.0877129  58.9711427  69.0889856  80.6140349  58.8409481  68.1517703
  81.5527920  60.8383530  68.0365759  80.7152218  61.1369087  67.4069334
  81.7178292  61.6430558  68.7526891  82.8045062  60.6714538  67.1658417
  83.8403372  61.3070570  67.3721856  82.8320102  59.5800309  66.3999039
  81.9745973  59.0545198  66.2297917  83.7107671  59.2701442  65.9834168
  79.8447185  58.2587288  70.6815385  80.4169106  57.7181610  71.5671686
  78.7579266  57.7104385  70.1178525  77.9968041  58.2445428  69.6991662
  78.5844540  56.2539846  70.0637199  78.9913539  55.7996763  70.9668935
  77.5238197  56.0080310  70.0326099  79.2965078  55.6761208  68.8158602
  78.9789041  56.0005091  67.6833594  80.2264233  54.7616425  68.9928078
  80.6217902  54.5138379  69.9001291  80.7940755  53.9913681  67.8324887
  81.0440261  54.6103217  66.9718987  82.0868828  53.2814956  68.3458572
  81.8296626  52.6346632  69.1836016  82.7084431  52.4027136  67.2858275
  83.6051763  51.9287543  67.6856651  81.9946042  51.6351883  66.9866468
  82.9739567  53.0096566  66.4196217  83.1004424  54.3896590  68.7790048
  84.0165676  53.9224669  69.1429654  83.3327155  55.0251425  67.9243535
  82.6623635  54.9943633  69.5714621  79.7120113  52.9527014  67.4460246
  79.4125114  52.1827121  68.3835177  79.1593266  53.0015344  66.2276913
  79.4883078  53.6294855  65.4954688  77.9947528  52.1420640  65.8030592
  77.2681703  52.1112531  66.6145452  77.2554389  52.7725779  64.5151344
  77.0379568  53.8178971  64.7317501  78.1681999  52.6792821  63.3429019
  77.6776664  53.1038283  62.4665917  79.0833428  53.2327371  63.5494886
  78.4112329  51.6346916  63.1533345  75.8728894  52.1293219  64.2204521
  75.4319034  52.6002661  63.3412656  76.0001871  51.0624616  64.0337827
  75.2146957  52.2721888  65.0774131  78.4787655  50.6733154  65.5251255
  79.6165810  50.4168336  65.2461649  77.7143043  49.7878671  66.0465631
  76.8914378  50.1645880  66.4944103  78.0093174  48.3468415  66.2149752
  77.1989150  47.8937166  66.7860197  78.1495165  47.5816289  64.8542806
  78.8734325  48.2639838  64.4107026  78.5646016  46.5733572  64.8711740
  76.9748236  47.5454274  63.9306383  76.9701140  47.1415668  62.6179771
  75.6690242  46.9755846  62.2713806  75.4348900  46.5963855  61.2760791
  74.8728097  47.3343119  63.2851076  73.8634251  47.3775443  63.2800536
  75.6703695  47.6420663  64.3615589  75.2173194  47.8966619  65.3201509
  79.1876344  48.0701067  67.1601513  79.8467226  47.0424945  67.1625731
  79.4355182  49.0021535  68.1013200  79.0246060  49.9354319  68.0681605
  80.2931938  48.8018882  69.2492064  80.4037314  47.7395842  69.4682516
  81.6602027  49.3363234  68.9427577  82.3100996  49.1862370  69.8053178
  82.0725253  48.8095651  68.0829875  81.5934094  50.4003862  68.7192023
  79.6543958  49.4503182  70.4969854  80.1362705  50.3586262  71.1656643
  78.4853010  48.9678075  70.8337966  78.0614153  48.1853066  70.3356137
  77.6585254  49.4505320  71.9125367  77.6874097  50.5238757  71.7241620
  76.2210225  48.9009890  71.8324634  75.6349814  49.2912898  72.6655823
  75.7651011  49.2108674  70.8923857  76.2439256  47.8132498  71.8831688
  78.1870262  49.3148752  73.3732948  78.0958700  50.3467898  74.0381081
  78.8297480  48.1991066  73.7375655  79.0521237  46.9034719  73.0830078
  79.6458634  47.0345988  72.1778068  78.1018498  46.4648972  72.7789259
  79.7745018  45.9763653  74.0599665  80.8277683  45.8609790  73.8044265
  79.3372928  44.9781931  74.0683795  79.5892291  46.6968064  75.4176777
  80.4807036  46.5907255  76.0352463  78.7611680  46.2595334  75.9763977
  79.3182646  48.1473062  75.1161569  78.5709335  48.5700621  75.7859932
  80.5987953  49.0001171  75.3371923  80.7791170  49.4286686  76.4011856
  81.4621203  48.9797345  74.3351735  81.3332516  48.3952432  73.5083097
  82.6745619  49.7706268  74.2924913  83.3411528  49.5119034  75.1156267
  83.4008697  49.4842306  72.9451205  83.6724342  48.4312190  72.8775615
  82.7394868  49.6979059  72.1052653  84.6365538  50.3494350  72.8723801
  85.7462907  50.0981183  73.7033078  85.7210005  49.2667768  74.3931843
  86.9190961  50.9405667  73.6426271  87.7683445  50.7604893  74.2854043
  86.9178278  51.9826487  72.7372116  87.9911056  52.8416545  72.7686239
  88.3495543  52.9510478  71.8625639  85.9167410  52.2002110  71.8482943
  86.0394501  52.9037564  71.0392972  84.6863677  51.4688983  72.0112335
  83.8007093  51.7753772  71.4730171  82.3034047  51.2709963  74.4177497
  82.8876051  51.9506643  75.2434102  81.2882532  51.7462139  73.6831338
  80.7794062  51.1840595  73.0006984  80.8004781  53.1457765  73.7898392
  81.6411631  53.8358686  73.7177732  79.8690233  53.5174805  72.6053959
  78.9221616  52.9892545  72.7176106  79.6474693  54.5839465  72.6479764
  80.4524613  53.1947540  71.2738465  80.4166798  52.2264628  71.1265512
  80.1490772  53.3432522  75.1565774  80.4324480  54.3306768  75.7562436
  79.3744145  52.4015688  75.7076892  79.1676730  51.4915155  75.2980773
  78.7591729  52.6716912  77.0035969  78.3765844  53.6924235  76.9972253
  77.6400914  51.6209305  77.1604426  77.1346487  51.7678230  78.1158615
  76.9209420  51.7327725  76.3487299  78.0720655  50.6215255  77.1266493
  79.6953320  52.7435658  78.2166386  79.5586659  53.5435160  79.1451229
  80.7340278  51.9204520  78.1832213  80.8794334  51.2610799  77.4193773
  81.7787258  51.8459454  79.2043624  81.2580187  51.9840876  80.1513296
  82.4670190  50.4891522  79.1865122  83.2493890  50.4840964  79.9457570
  81.7425617  49.7255917  79.4685651  83.0462634  50.1307751  77.9300923
  82.3368970  49.8770500  77.3037307  82.8323805  52.9691131  79.1169831
  83.0096970  53.5572452  80.1668347  83.4643274  53.2118925  77.9738159
  83.4815014  52.6013746  77.1575415  84.2152229  54.4780707  77.8601720
  85.0049006  54.3509619  78.6010138  84.8733850  54.6962942  76.5138158
  84.1059739  54.7272697  75.7405923  85.3697207  55.6665065  76.5096777
  85.8698676  53.6321988  76.1763215  85.6050899  52.6865724  76.6497500
  85.8992168  53.4534341  75.1012983  87.1917293  54.1230566  76.6705979
  87.4082928  55.0927739  76.2225078  87.1424333  54.2740816  77.7493135
  88.3459361  53.1328692  76.3407610  88.2212340  52.2494529  76.9660505
  88.2297853  52.8107780  75.3063364  89.7212593  53.6244476  76.5152948
  90.3924882  52.8574846  76.3123010  89.8917068  54.4157888  75.8616583
  89.8520305  53.9504713  77.4943950  83.4015350  55.7224112  78.2345283
  83.9224303  56.6872376  78.7640416  82.0855941  55.7422665  77.9862013
  81.7465224  55.0152250  77.3724293  81.1288459  56.8329392  78.4008308
  81.5449661  57.7747759  78.0424113  79.7436904  56.7050986  77.8958576
  79.6979552  55.6805234  77.5265285  78.9461341  56.8642835  78.6214231
  79.4343395  57.6198228  76.6935899  79.8027080  57.3508422  75.4189045
  80.3508506  56.5521336  75.1298470  79.3314379  58.2927565  74.6278773
  79.5819555  58.2766376  73.5670286  78.5735025  59.1547896  75.3513148
  78.6461131  58.7135628  76.6945481  78.1131642  59.2556014  77.4765312
  81.1580739  57.0225252  79.8938978  81.2983753  58.1177628  80.4106754
  81.0615495  55.9029241  80.5997154  80.8981835  55.0035572  80.1480278
  81.1685392  55.7753329  82.0366331  80.3860307  56.3605850  82.5182288
  81.0146051  54.7361822  82.3274256  82.5946978  56.2690959  82.5352348
  82.6606068  56.9093938  83.6088792  83.7137351  56.1685596  81.8582524
  83.7671952  55.6198618  80.9996391  85.0340696  56.8052247  82.2063375
  85.2608198  56.6054805  83.2539002  86.1524073  56.1901051  81.3748866
  86.0484308  56.4557981  80.3228115  87.4985799  56.7031112  81.8546221
  88.2924628  56.2575043  81.2551119  87.5323168  57.7881965  81.7535891
  87.6392185  56.4325981  82.9014385  86.0670244  54.6706177  81.5689818
  86.8521496  54.1851784  80.9896131  86.1935926  54.4309195  82.6250430
  85.0931531  54.3143895  81.2306622  84.9589323  58.3591862  82.0456761
  85.6195599  59.0556636  82.8701889  84.1795846  58.8981545  81.1328430
  83.7110696  58.3676478  80.3985158  83.9144680  60.3550486  81.0991728
  84.8672581  60.8857796  81.1239236  83.2327945  60.7751044  79.8144128
  82.2832022  60.2395500  79.8378647  82.9449473  62.3016868  79.7373389
  82.4557077  62.5320684  78.7905417  82.2949007  62.5920545  80.5621110
  83.8836006  62.8529089  79.8039140  84.0345914  60.3537692  78.5273233
  83.4953934  60.6825046  77.6389700  85.0214194  60.8175269  78.5447947
  84.1435556  59.2696674  78.5053221  83.1280332  60.7358901  82.2855535
  83.4242274  61.7510065  82.8665187  82.1478483  59.9143218  82.7796477
  81.8587717  59.0556903  82.3096725  81.4276604  60.1645294  83.9984342
  80.8826580  61.1027138  83.8949772  80.6848640  59.3780212  84.1346856
  82.3014379  60.2385705  85.2496052  82.3840882  61.2781224  85.9422391
  83.2046221  59.2909815  85.4548038  83.3598529  58.5333502  84.7896187
  84.0792214  59.2034691  86.6312100  83.5252064  59.3344336  87.5596284
  84.7136131  57.8249119  86.6827208  83.9208741  57.0933186  86.8382363
  85.1520220  57.6169132  85.7069426  85.7488475  57.6016421  87.7048310
  85.4184814  57.4494799  89.0590374  84.4123260  57.6504252  89.3980172
  86.4394702  57.0162342  90.0094246  86.1751329  56.8641197  91.0457880
  87.7373918  56.8005315  89.5979759  88.4821312  56.4375032  90.2898737
  88.0802040  57.0689947  88.2273631  89.1139438  57.0566317  87.9163983
  87.0730574  57.3487600  87.2952826  87.3155445  57.3704922  86.2435879
  85.1323865  60.3379569  86.5184415  85.3952255  60.9520136  87.5238882
  85.6272806  60.6960975  85.2973682  85.3841753  60.2402547  84.4179728
  86.5690369  61.7973958  85.1797489  87.3902091  61.6512797  85.8818502
  87.0135705  61.8010483  83.7219922  86.1012287  61.8295185  83.1249697
  87.8437784  63.0393146  83.3290646  88.1242938  62.9712765  82.2777307
  87.2517289  63.9397160  83.4897874  88.7440371  63.0819607  83.9417223
  87.7366876  60.6708065  83.4555545  87.1307780  59.9506949  83.1840185
  85.9620402  63.1721507  85.5436717  86.6570411  64.0226411  86.1842729
  84.6829910  63.3952069  85.2911779  84.1115279  62.7889761  84.7041651
  83.9743568  64.5227073  85.8240621  84.6407739  65.3767378  85.7074556
  82.7319282  64.8950803  85.0189468  82.0931481  64.0181237  84.9219565
  82.1634128  65.6451309  85.5676875  83.0708244  65.4534692  83.5753083
  83.7805686  66.2753041  83.6697094  83.5632445  64.6710102  82.9973582
  81.8339108  65.9429359  82.8057129  81.0395090  65.1997860  82.8581135
  81.4457502  66.8568353  83.2579355  82.2196249  66.1966511  81.3618818
  83.1351970  66.7864753  81.3316160  82.4360359  65.2472351  80.8736221
  81.1759675  66.8911678  80.6261026  81.4856255  67.0421833  79.6448558
  80.3085357  66.3179574  80.6306684  80.9871254  67.8100207  81.0753898
  83.7267336  64.4075638  87.3351672  83.9450720  65.3741103  88.0923608
  83.1607017  63.3303591  87.8262027  83.0765250  62.4694642  87.2864358
  82.5922247  63.2126530  89.1612533  81.9964606  64.1016610  89.3704158
  81.7249095  61.9719381  89.2307941  81.2970958  61.8816458  90.2298145
  80.9211389  62.0484435  88.4989350  82.3301452  61.0920505  89.0148416
  83.7414312  63.0865940  90.2318342  83.7092048  63.6740105  91.2853295
  84.8440711  62.3857084  89.8818392  84.9384780  61.8824218  88.9995156
  86.0242660  62.2892891  90.7621172  85.7432549  62.2298490  91.8136939
  86.7317601  60.9903559  90.5029673  86.0394023  60.1618301  90.6501939
  87.0572803  60.9533401  89.4638882  87.9881573  60.8102157  91.4622136
  88.3315555  61.8080054  91.7368578  87.6082304  59.9660657  92.6354708
  88.4713230  59.8444699  93.2905462  86.8005343  60.4488831  93.1842506
  87.2765367  58.9876846  92.2865816  89.0646373  59.9649399  90.7598366
  89.9230560  59.8453129  91.4217879  88.6554365  58.9849318  90.5146345
  89.3805879  60.4651354  89.8443145  86.8513004  63.5914545  90.7486771
  87.3607089  64.0710474  91.7666529  86.8625514  64.2932044  89.6219964
  86.4907959  63.9280793  88.7456708  87.4089427  65.6742108  89.4948437
  88.4553142  65.6684706  89.7996431  87.3847419  65.9665181  88.4439980
  86.6675553  66.7083803  90.3082214  87.3918479  67.4320151  90.9743699
  85.3536807  66.7608485  90.3788946  84.7492908  66.1269859  89.8546378
  84.6173722  67.7040944  91.1912183  85.1903198  68.6289762  91.1184816
  83.2419027  68.0440275  90.6193878  82.6505615  67.1289678  90.6261988
  82.7639914  68.7386165  91.3113307  83.1352515  68.6566990  89.1962173
  83.3588304  67.8300610  88.5229329  81.7010827  69.2391597  88.9986084
  81.6183490  69.6710830  88.0012161  80.9665050  68.4414413  89.1102065
  81.5152056  70.0105026  89.7450572  84.1133833  69.7089363  88.8637357
  83.9395890  70.0583143  87.8462626  84.0020670  70.5416655  89.5582095
  85.1218489  69.3047406  88.9412723  84.6405409  67.4381701  92.6651632
  84.6178125  68.3719928  93.4631854  84.8986927  66.1995832  93.0075346
  85.0385521  65.4620597  92.3163996  85.0213516  65.7032366  94.4218029
  84.3687184  66.2791793  95.0789854  84.5311097  64.2249155  94.4762430
  83.5010497  64.1711261  94.1235149  85.1319310  63.6184325  93.7988412
  84.6201268  63.6256683  95.9429201  85.6132018  63.7941649  96.3588095
  83.9099552  64.1284878  96.5995279  84.3168890  62.1252085  95.8841553
  83.2684647  61.7829737  95.2612236  85.0233514  61.2554167  96.5213483
  86.4175061  65.9695725  95.0362479  86.5762720  66.0050545  96.2547135
  87.3623946  66.2343500  94.1789016  87.1886038  66.2900022  93.1752914
  88.7549779  66.4808484  94.5272570  88.8240311  66.4560662  95.6145934
  89.6049867  65.3880744  93.9199664  89.4940524  65.4383411  92.8365686
  90.6487893  65.6086133  94.1439748  89.3202398  63.9507834  94.3587363
  88.2525791  63.7508367  94.2756454  90.2486415  63.0674344  93.4549163
  90.1066998  62.0159166  93.7062089  89.9964673  63.2283133  92.4070183
  91.2901202  63.3436912  93.6240146  89.7433021  63.6692433  95.8268284
  89.5161579  62.6337484  96.0794643  90.8132706  63.8435423  95.9371565
  89.1964355  64.3340528  96.4964255  89.2667241  67.8565810  94.1757678
  90.4575308  68.1217432  94.4095503  88.4866165  68.7960488  93.6977685
  87.4824346  68.6474071  93.5971780  88.8807829  70.1082213  93.2646331
  89.7682436  70.0173979  92.6386310  87.7447238  70.7079889  92.3548696
  88.0350501  71.7049664  92.0206652  87.5937221  70.0643929  91.4887278
  86.8175610  70.7720557  92.9250430  89.4733347  71.0127463  94.3394674
  90.5478701  71.5089716  94.1608947  88.8912722  71.0755420  95.5645882
  87.9923985  70.6258903  95.7398603  89.4037148  71.7498329  96.7730593
  89.7080814  72.7602789  96.5002427  88.3268968  72.0962859  97.8616392
  87.3821975  72.3118481  97.3638619  88.1658443  71.2180533  98.4860418
  88.6921579  73.2872307  98.7659929  87.7912793  73.6490951  99.2609081
  89.3707709  72.9458902  99.5482397  89.3399685  74.4350770  98.0105789
  90.3235497  74.1287878  97.6541326  88.7434076  74.6755800  97.1298778
  89.4734065  75.6136162  98.8433703  90.1979590  75.5608611  99.5602486
  88.8030284  76.7337067  98.8136298  87.7388815  76.8382458  98.1213090
  87.4002293  76.0414585  97.5821851  87.2242291  77.7196870  98.1065035
  89.1380232  77.7983606  99.4818277  89.9683501  77.7893573 100.0745386
  88.5698140  78.6435101  99.4136688  90.6550611  71.0149813  97.2623442
  91.4828147  71.7018684  97.7669024  90.7869887  69.6947012  97.0295124
  90.0799471  69.1354704  96.5506731  91.9989594  68.9119867  97.4570178
  92.3953365  69.2410059  98.4177184  91.5351678  67.4282413  97.5840731
  91.2042057  67.1850016  96.5757936  92.6022078  66.3876940  97.9831119
  92.1453615  65.3993993  98.0343946  93.4003527  66.3812502  97.2387892
  93.0173819  66.6471621  98.9564345  90.5689877  67.3441149  98.5794081
  90.2690314  66.4148972  98.6670423  93.1385317  69.1263669  96.4925065
  94.3301929  68.9473573  96.8012607  92.9000746  69.6389928  95.2999852
  91.9563926  69.8639804  94.9835918  93.9349835  69.9500918  94.2846306
  93.5389533  70.7389786  93.6444097  94.7945355  70.3682148  94.8105352
  94.4403640  68.8601710  93.3967511  95.1038277  69.1388223  92.4162765
  94.0086376  67.5835950  93.6493120  93.5372967  67.2879061  94.5034753
  94.2208596  66.4837163  92.6101019  95.2095130  66.5393207  92.1550793
  94.0223729  65.1419647  93.3822131  93.0063222  65.2148857  93.7697405
  94.2958077  63.9839855  92.4080824  94.1648671  63.0344806  92.9264730
  93.5993373  64.0409378  91.5716558  95.3186715  64.0560654  92.0363136
  94.9461228  64.8756199  94.6086215  95.8052292  64.2859883  94.2904381
  95.3329322  65.8254653  94.9807481  94.2448903  64.1662489  95.7122059
  94.9358767  64.0073083  96.5403675  93.4014367  64.7670508  96.0539735
  93.8818606  63.2031262  95.3533548  93.2224687  66.6178910  91.4627176
  91.9857229  66.7220308  91.6373389  93.7835754  66.6202460  90.1918995
  94.7752083  66.4402249  90.0348462  93.0437187  66.8764331  88.9460719
  92.0749032  67.2897313  89.2269401  93.6998987  68.0143286  88.0533263
  92.8473748  68.3264665  87.4484611  94.2807140  69.2345689  88.7822545
  94.6951852  69.9293026  88.0529516  93.4926862  69.7292987  89.3488457
  95.0683049  68.9103542  89.4623518  94.8566869  67.4976747  87.3219108
  95.2453313  68.2126997  86.7775032  92.7257976  65.5772795  88.1908315
  93.6331470  64.6462058  88.0805782  91.4834083  65.4494916  87.7373639
  90.7477891  66.1488347  87.8333462  91.0883880  64.1764195  87.0134360
  91.9220353  63.4854863  86.8872912  90.0580753  63.4194001  87.8646599
  89.1143950  63.9644451  87.8132256  89.9232803  62.0104814  87.3488030
  89.1922399  61.4707407  87.9516180  89.5921408  62.0334820  86.3107068
  90.8883900  61.5063068  87.4113904  90.5540416  63.2999490  89.3532008
  89.8119299  62.7611418  89.9416786  91.5001746  62.7590028  89.3788053
  90.6938321  64.2964351  89.7715259  90.6353756  64.5409340  85.6217917
  89.6389807  65.2613620  85.4895429  91.3732795  64.1710555  84.5898019
  92.1897354  63.5712921  84.7133880  91.1767645  64.5150101  83.2485197
  90.2030566  64.9742600  83.0863490  92.2255334  65.6344444  82.8220649
  93.2388601  65.3036274  83.0503063  92.1797876  65.7998259  81.7466704
  91.9147336  66.9388394  83.5709329  90.7871633  67.4088530  83.5234640
  92.9111365  67.4497356  84.2550619  92.7730765  68.3007886  84.7997290
  93.8248017  66.9952800  84.2418306  91.1580013  63.1979319  82.3586788
  91.5972943  62.1211093  82.7596774  90.7136812  63.3488515  81.1055108
  90.2951370  64.2066106  80.7476013  90.8018581  62.2367014  80.1040265
  91.5581098  61.5022791  80.3802803  89.4815275  61.4604257  80.0718067
  89.5507049  60.6540421  79.3427463  89.2801430  61.0411472  81.0571573
  88.6702810  62.1337200  79.7923999  91.2279903  62.8057475  78.7913853
  90.9904134  63.9856965  78.4784804  91.7520648  61.9245156  77.9511340
  91.8781789  60.9446556  78.2052985  92.2137998  62.2186927  76.5719684
  91.8823524  63.1900487  76.2071382  93.7245377  62.2916038  76.5372520
  94.0495633  61.3010144  76.8566858  94.2703116  62.5865493  75.1030059
  95.3592017  62.6296821  75.1290821  93.9553029  61.7942354  74.4237857
  93.8782984  63.5423190  74.7548449  94.3164682  63.3326904  77.5145335
  95.4039766  63.3288992  77.4357420  93.9375262  64.3229858  77.2642658
  94.0258674  63.0806935  78.5350308  91.6094760  61.1251776  75.6744282
  91.7637486  59.9237521  75.9623096  90.9804168  61.5436192  74.5927054
  91.1994207  62.4617440  74.2075856  89.9671824  60.8925286  73.7970810
  89.8534355  59.8686480  74.1559015  88.6799464  61.5572566  73.9336424
  88.6894100  62.4706357  73.3390988  87.9043444  60.9142968  73.5181269
  88.2394634  61.9802055  75.6688877  87.0810501  62.5702481  75.6905761
  90.3937493  60.8725001  72.3487269  90.0604160  61.8088982  71.5502167
  91.3195477  59.9373991  72.0191829  91.8310141  58.9238163  72.9368785
  91.0040981  58.3823879  73.3969104  92.3910065  59.3970515  73.7432393
  92.7051986  57.9836065  72.1920973  92.2186716  57.0196798  72.0361815
  93.6340396  57.7889566  72.7269177  92.9661614  58.7411571  70.8107966
  93.0419789  58.0442612  69.9770923  93.8937942  59.3130810  70.8344301
  91.7751954  59.6291791  70.6790786  92.0509024  60.5261542  70.1250610
  90.6146929  58.9234779  69.8971573  89.6804409  58.3263699  70.4553511
  90.7821134  58.8444289  68.5751866  91.4880495  59.3746539  68.0650713
  89.9281816  57.9525253  67.6995261  89.4395206  57.2174422  68.3405067
  89.1425794  58.5637690  67.2579648  90.6361867  57.2008996  66.5716765
  90.0193924  56.2822607  66.0065108  91.8545396  57.5889575  66.2008609
  92.4529270  58.1678352  66.7895741  92.4693627  57.2327487  64.9240830
  92.1916766  56.2419322  64.5609272  91.9762338  58.3183593  63.8584661
  91.9956166  59.2926289  64.3474694  92.7114125  58.3499907  63.0546243
  90.5995057  58.1493079  63.2204980  90.5882046  57.9074315  61.8303598
  91.5241397  57.7811404  61.3059269  89.3897922  57.8301335  61.1222575
  89.3756819  57.6023834  60.0673515  88.2120424  58.0579187  61.8294981
  87.2566142  57.8541001  61.3678694  88.2699482  58.5552667  63.1544577
  87.3650860  58.9301509  63.6113780  89.4410623  58.5760669  63.8799611
  89.4641537  58.9061876  64.9080234  93.9622982  57.2499415  65.1253318
  94.7442509  57.6856291  64.2620194  94.5265377  56.8014131  66.2377823
  94.0021694  56.5881314  67.0871337  95.9949460  56.5621980  66.3583443
  96.4461125  57.4793776  65.9799050  96.4991751  56.3604421  67.7893902
  96.0748616  55.4260448  68.1572716  97.9784551  56.2644367  67.8255794
  98.3094927  56.1218851  68.8546445  98.3036555  55.4200866  67.2201872
  98.4117200  57.1835436  67.4299117  96.0481745  57.5044121  68.6856677
  96.4166014  57.3407685  69.6973210  96.4440735  58.4440992  68.3023387
  94.9583668  57.5481248  68.6985275  96.4307203  55.3069091  65.5144238
  95.7663083  54.2791966  65.5541436  97.4523996  55.3588400  64.7137919
  97.9147494  56.2458217  64.5123047  98.0748627  54.2676488  64.0158072
  97.3263543  53.6918727  63.4722164  99.0830937  54.9240274  63.0597176
  98.5795048  55.7279872  62.5231351  99.8745877  55.3828067  63.6517748
  99.7271658  53.9731463  62.0289445 100.6367914  54.4324227  61.6406565
 100.0247981  53.0520585  62.5310613  98.8024642  53.6241505  60.8519938
  99.2120323  53.8500491  59.6874318  97.8789816  52.8093148  61.0470420
  98.6751883  53.1661154  64.9098655  99.7980665  53.2760494  65.3911959
  97.8485053  52.2030680  65.2458716  96.8742125  52.2217646  64.9467980
  98.1529171  50.9728658  66.0774370  99.2406871  50.9490976  66.1530309
  97.4310862  51.1291073  67.5043861  97.8188254  50.3495408  68.1611718
  97.7538169  52.4490216  68.1398773  97.2495993  52.5226347  69.1038772
  98.8312806  52.5292519  68.2873257  97.4162658  53.2576686  67.4914267
  96.0569485  50.9446869  67.3897401  95.6741892  50.7791509  68.2751362
  97.8194152  49.6312084  65.4744453  97.3789413  49.5943778  64.3441147
  98.1199749  48.4965504  66.1079135  99.3135477  48.2948789  67.0345486
  99.0955532  48.6941663  68.0243678 100.1813869  48.8356380  66.6567715
  99.6064731  46.8259485  67.1152911  99.8961456  46.5112204  68.1185653
 100.4065162  46.5201921  66.4413839  98.2314627  46.2726584  66.6946790
  97.5582243  46.2333001  67.5508343  98.3290906  45.2545498  66.3188510
  97.6603066  47.1909126  65.6085299  97.9833655  46.9409287  64.5982176
  96.1232681  47.1193442  65.4955490  95.5639947  46.4536189  64.6441543
  95.3344460  47.7760531  66.3479709  95.6935582  48.2664014  67.1664665
  93.8400267  47.8683386  66.2058433  93.3763837  46.8921129  66.0684222
  93.2584858  48.4440325  67.4870450  93.5439602  47.8381599  68.3475912
  93.6373758  49.4502018  67.6661951  91.7020917  48.4602119  67.3136763
  91.4999635  48.5491769  66.2466527  91.3347294  47.4841889  67.6274757
  90.6942415  49.6976290  68.1457345  90.9790711  51.1208884  67.1976591
  90.4115686  51.9533294  67.6125312  92.0419340  51.3630225  67.2131985
  90.6625590  50.9428766  66.1700532  93.5209560  48.7071472  64.9278105
  92.6581894  48.3518003  64.1958820  94.3442101  49.7041870  64.5859940
  95.1381874  50.0148850  65.1454971  94.1480063  50.4323550  63.3476773
  93.1484722  50.8639607  63.4002711  95.1238177  51.5958675  63.1799817
  94.9278074  52.1018260  62.2349172  94.9958095  52.2994713  64.0023226
  96.1458657  51.2168537  63.1828967  94.2253569  49.4796085  62.1284149
  93.4704603  49.5132565  61.1612164  95.2548770  48.6978613  62.1682479
  95.9176943  48.7087925  62.9428741  95.6076684  47.7028878  61.1200857
  95.5948707  48.2139369  60.1576086  97.0233004  47.1518638  61.2982748
  97.2340118  46.4291618  60.5105669  97.7414238  47.9694217  61.2441279
  97.1034153  46.6632945  62.2692401  94.5639091  46.5731101  61.0891206
  94.1452878  46.1796837  60.0232492  93.9617123  46.2043596  62.2577480
  94.3342997  46.5276135  63.1495370  92.7839007  45.3601968  62.4583322
  92.8220937  44.5182277  61.7674115  92.8451385  44.8373701  63.9463450
  92.7066165  45.6661743  64.6414840  92.0381328  44.1283279  64.1294812
  94.1073450  44.2152326  64.1678640  94.7418110  44.8771323  64.5151819
  91.4358929  45.9810626  62.0364771  90.5436979  45.2075583  61.6564612
  91.1829373  47.2663410  62.0347623  91.8266232  47.9431572  62.4442854
  89.9640651  47.9121817  61.4554581  89.0303126  47.4031840  61.6941142
  89.7599188  49.2567692  62.0830842  90.7426255  49.7266741  62.0494555
  88.7586935  50.1604853  61.2954484  88.6563787  51.1195304  61.8045488
  89.1344866  50.3241401  60.2854372  87.7866950  49.6700874  61.2462377
  89.2930997  49.1553327  63.5557283  89.1590032  50.1571330  63.9643751
  88.3469848  48.6154976  63.5999307  90.0436509  48.6226274  64.1396032
  90.0680921  47.8180123  59.8989737  89.1040068  47.3665981  59.3000589
  91.2098620  48.1549852  59.3297360  92.0037183  48.5486626  59.8357283
  91.4432719  47.9793868  57.8339014  90.6833463  48.5350852  57.2849183
  92.8540713  48.5351830  57.4811482  93.5993456  48.0677710  58.1262190
  93.1042179  48.2627528  56.4562080  92.9332266  50.0605271  57.6351277
  92.0946007  50.5070445  57.1017256  92.8096829  50.3097871  58.6892028
  94.2261069  50.6999772  57.1324575  94.2938541  50.5218112  56.0589301
  94.1441670  51.7783235  57.2726432  95.4956126  50.2575726  57.7478456
  95.8758977  49.3630957  57.4398857  96.1918574  50.9336642  58.6790487
  95.7432592  51.8799670  59.4062465  94.7750594  52.1842211  59.3064534
  96.3525375  52.3323062  60.0876063  97.4875631  50.8311461  58.7966570
  98.0085609  50.2210413  58.1675469  97.9784447  51.3610194  59.5159730
  91.3079501  46.5758878  57.4276818  90.7688757  46.2265705  56.3709996
  91.8500732  45.6741893  58.1848187  92.3044112  45.8946591  59.0715831
  91.8701099  44.2336483  57.8526305  92.2965943  44.0057459  56.8760459
  92.6946089  43.6057286  58.9837823  93.7475821  43.7045216  58.7202347
  92.5337004  44.2026842  59.8817786  92.4426795  42.1342311  59.3512505
  91.8430843  42.0685625  60.2588882  91.8793421  41.6393318  58.5598722
  93.7840966  41.4454162  59.5536437  94.1183416  41.0625272  60.6848295
  94.4946167  41.2985177  58.4948940  90.3966031  43.6995831  57.8435653
  89.9077547  43.1761380  56.8214349  89.5763150  43.8906627  58.9340170
  90.0330753  44.2334169  59.7664709  88.1554234  43.6221377  58.9936108
  87.9833472  42.5469066  58.9489244  87.5705799  44.1476676  60.2646802
  87.9835271  43.6359985  61.1338513  87.8242060  45.2056400  60.3106937
  86.0136688  44.0544458  60.3897376  85.0581940  45.0404216  59.9892261
  83.8768600  44.5082516  60.3773126  82.9776245  45.0977469  60.1960366
  84.0380150  43.3038304  60.9349822  83.2989964  42.7050137  61.2748573
  85.3930867  42.9978562  60.9752257  85.7275996  42.0609903  61.4193783
  87.4214367  44.2884842  57.7531480  86.7197256  43.6457039  56.9362361
  87.5986726  45.5973611  57.5685006  88.1726610  46.1889552  58.1694197
  86.9453785  46.3121441  56.4293720  85.8656095  46.2205067  56.5442394
  87.4860202  47.7717727  56.4618079  87.2874253  48.1934444  57.4480781
  88.5691025  47.7433623  56.3393551  86.9067452  48.7027816  55.4165171
  87.3149593  48.7674020  54.0537594  88.0632515  48.0669825  53.7150998
  86.8047005  49.6864145  53.1235332  87.2029214  49.7396713  52.1208200
  85.7323113  50.5562591  53.5459145  85.2662118  51.4943895  52.6403756
  85.4713671  52.3949424  52.9681509  85.4813925  50.6023089  54.8511195
  84.8838485  51.4231293  55.2195216  85.9554329  49.6231998  55.8185832
  85.5728466  49.6144426  56.8273260  87.3500870  45.7170175  54.9961615
  86.4983380  45.6406078  54.1237888  88.6185624  45.2163556  54.7507133
  89.3907171  45.3497337  55.4038935  89.0080360  44.4624128  53.5762987
  88.5563406  45.0630902  52.7870656  90.5159221  44.3291084  53.3958118
  90.9205025  43.5880857  54.0848582  90.7525654  43.9896147  52.3880222
  91.1068380  45.6384074  53.6472627  91.1159485  45.8145595  54.6111597
  88.4837563  43.0037018  53.5359608  88.5828814  42.3459943  52.4766572
  87.8947983  42.5113732  54.6100832  87.9559084  42.9738688  55.5177359
  87.1278970  41.3274633  54.6597680  87.6177477  40.6106823  54.0004742
  87.1198364  40.6453793  56.0028814  86.9449786  41.4046205  56.7647938
  86.2693140  39.9638607  56.0298839  88.4123115  39.8304127  56.4117363
  88.4484235  39.3090656  57.5874536  89.2752839  39.7149851  55.4989382
  85.6916182  41.6052344  54.1355204  85.1982006  40.9109267  53.2141823
  85.0070826  42.6021472  54.7090881  85.4331595  43.1471093  55.4587138
  83.6725201  43.0728921  54.4293806  83.0029787  42.2236592  54.5667770
  83.0777624  44.0619204  55.4411569  83.7609632  44.9045957  55.5500884
  81.7109729  44.6561941  54.9030388  81.3052882  45.3556602  55.6342441
  81.8872272  45.1776245  53.9616708  80.9995135  43.8456288  54.7418541
  82.9681160  43.4328733  56.8571016  83.9697326  43.2050904  57.2203647
  82.5429254  44.1714645  57.5385399  82.0924785  42.1197279  56.9165652
  82.0661920  41.7457710  57.9403300  81.0775399  42.3441754  56.5870868
  82.5263565  41.3625435  56.2642443  83.5918310  43.5348562  52.9442647
  82.9146933  42.9734905  52.1304877  84.5141954  44.4139676  52.5235366
  85.2325219  44.7740005  53.1514358  84.6331173  44.9632847  51.1848648
  83.7238252  44.6598675  50.6664771  84.6943420  46.4928173  51.2525949
  85.5832693  46.7557382  51.8266182  84.8524554  46.8557570  50.2366574
  83.5360052  47.2737969  51.8357182  83.4402759  47.6439056  53.0807566
  84.0769580  47.3203068  53.8913765  82.3968783  48.5100126  53.1815643
  82.2415351  49.0698604  54.0190707  81.5708508  48.5874864  52.1014026
  80.3285355  49.2380547  51.8599579  79.8738579  49.8454498  52.6268369
  79.7119842  49.0845872  50.6392691  78.7309935  49.4948338  50.4463309
  80.4310374  48.3525931  49.6311088  79.9600966  48.1946089  48.6715372
  81.7292788  47.8307230  49.8434665  82.2824872  47.4160843  49.0152146
  82.3186995  47.8503740  51.1583471  85.7257252  44.3404102  50.2655741
  86.7470397  43.9204262  50.7784125  85.4860062  44.1406897  48.9854458
  84.5855905  44.4017966  48.5861704  86.3570790  43.5693745  47.9749804
  86.9837249  42.7659994  48.3614741  85.4765573  42.9071005  46.8917308
  84.7107451  43.6212471  46.5888971  86.0960238  42.7146704  46.0165297
  84.7946932  41.6135680  47.2859872  85.5686775  40.8691816  47.4740351
  84.2779270  41.7811314  48.2309900  83.7834166  41.0056125  46.2958055
  82.6581685  40.6505237  46.8024905  84.1276701  40.9786473  45.0900259
  87.3564350  44.5998382  47.5101642  87.3164859  45.2960980  46.5060127
  88.3488014  44.8721693  48.4255082  88.3948749  44.3211138  49.2831702
  89.4942213  45.9269155  48.4132600  89.6961897  46.1162622  47.3578735
  89.0182332  47.3265375  49.1105659  89.8089233  48.0069009  48.7914800
  87.7084545  47.9466496  48.6181987  87.5139278  48.8690930  49.1658515
  87.7882218  48.1655876  47.5531553  86.8895871  47.2465711  48.7840158
  88.9434845  47.2060813  50.6852888  88.6237362  48.1585123  51.1081165
  88.2282927  46.4310193  50.9567177  89.9266939  46.9477137  51.0773747
  90.7898629  45.4485599  48.9503956  90.7822568  44.5643723  49.8051495
  91.8579291  46.1356844  48.5753295  91.8175953  46.7638161  47.7727975
  93.1956951  46.1289153  49.1861113  93.5013197  45.0911195  49.3144844
  94.0986018  46.9559716  48.2608095  94.1100804  46.5257418  47.2591686
  93.7149975  47.9720471  48.1673846  95.4026719  46.9722561  48.8020922
  96.0240584  47.3555980  48.1465474  93.2413680  46.8160424  50.5713060
  92.6607637  47.8400400  50.7958956  94.0055849  46.2677733  51.5741033
  94.4280218  45.3415362  51.5098226  94.2900504  46.9571293  52.8379592
  93.3084534  47.1204113  53.2796053  95.1296772  46.1078385  53.8558988
  95.3315319  46.7680270  54.6989177  94.3476573  44.9172411  54.3090891
  94.9433390  44.3376986  55.0144577  93.4295701  45.2475734  54.7950824
  94.0982486  44.2957990  53.4485392  96.4385909  45.6844408  53.3450170
  96.9050434  45.1631298  54.0305139  94.9874830  48.3115751  52.6160170
  94.8415232  49.1373134  53.4819345  95.8150479  48.4937938  51.5543665
  96.1520892  47.7110627  50.9940620  96.3238722  49.7861118  51.0752706
  96.7658156  50.3185220  51.9186818  97.3830744  49.5003406  49.9820649
  97.9450261  48.6106048  50.2648163  96.8678741  49.2684175  49.0490663
  98.3653965  50.6335097  49.7242256  98.9164639  50.3829937  48.8177101
  97.7774600  51.5258893  49.5037704  99.3693738  51.0153387  50.7563061
  99.5922903  52.2334686  51.0385240  99.7254029  50.1339563  51.5899758
  95.2198146  50.7202124  50.5486238  95.3511049  51.9376198  50.5939575
  94.1044708  50.1497136  49.9880327  94.0308455  49.1490919  49.8069649
  92.8630580  50.9233897  49.5778615  93.1848034  51.8840191  49.1776900
  92.0662784  50.2933272  48.3784064  92.7125890  50.2779423  47.5020253
  91.8325714  49.2569543  48.6220335  90.7879858  51.0008514  48.0208641
  90.3159122  50.4657184  47.1978920  90.1093368  50.9400658  48.8720601
  90.9361950  52.4918201  47.6152777  92.0902496  52.8862275  47.2920163
  89.9099551  53.2489975  47.6187409  91.9773040  51.1502403  50.8477196
  91.5596727  52.2511870  51.0810638  91.7697133  50.2016007  51.7750760
  92.0188368  49.2244938  51.6254447  91.1811307  50.4429826  53.0686835
  90.1709747  50.8086572  52.8781369  91.1781176  49.1241614  53.8738738
  90.7343993  49.2969927  54.8549495  90.5953387  48.3729919  53.3398681
  92.2012778  48.7698924  53.9961138  91.8921151  51.5596564  53.9131276
  91.2882923  52.1660563  54.7919741  93.1591682  51.7969834  53.6915820
  93.7087822  51.2826310  53.0028767  93.9200841  52.8143055  54.3984431
  93.7312810  52.6560941  55.4604076  95.4600946  52.7407874  53.9723822
  95.8355303  51.7297237  54.1310999  95.5556603  52.9527066  52.9077252
  96.2997317  53.7294899  54.7684335  96.7647135  54.9892789  54.3367684
  96.4726020  55.3603682  53.3648545  97.6028736  55.7685060  55.1563108
  97.8962023  56.7510530  54.8176625  98.0654504  55.3176816  56.3877799
  98.6988270  55.9285566  57.0148196  97.6647441  54.0247449  56.7751855
  97.9991184  53.6269992  57.7217954  96.8692570  53.2700485  55.9815516
  96.6547790  52.2573943  56.2916668  93.5320249  54.2502921  53.8615096
  93.4441083  55.2229167  54.6186549  93.2260406  54.3424846  52.5677912
  93.3079199  53.5469032  51.9348765  92.7452903  55.5562401  51.8925981
  93.3170797  56.4503425  52.1440593  92.8855883  55.2908043  50.2918616
  93.6713504  54.5589176  50.1063549  91.9585463  54.8681638  49.9044766
  93.2114393  56.6169856  49.5496990  93.2411747  57.6815994  50.1954082
  93.4266582  56.6051546  48.3122331  91.2767120  55.8031002  52.3423023
  90.9271121  56.9091835  52.6643389  90.4503718  54.7613677  52.3633758
  90.7738517  53.8357074  52.0827431  89.0384854  54.7348756  52.7581292
  88.4655706  55.3526137  52.0667521  88.5005694  53.2896659  52.7027658
  89.0797719  52.6590606  53.3769412  87.4692230  53.2720856  53.0551996
  88.5681634  52.7040566  51.2453647  89.5012760  52.9803852  50.7532333
  88.5228765  51.6149298  51.2560801  87.3691872  53.2971366  50.5220623
  86.4425971  52.9396026  50.9701808  87.3707446  54.3830878  50.6163310
  87.4333451  52.9038725  49.0939282  88.3302259  53.1329744  48.6663174
  86.6473752  52.3604686  48.2916374  85.4483156  52.0696733  48.6724408
  85.1487124  52.2835485  49.6232301  84.8009279  51.6242952  48.0219390
  87.0354329  51.9589154  47.1061083  88.0055386  52.0889893  46.8159622
  86.3671492  51.5182022  46.4733715  88.8815694  55.3134292  54.2248991
  88.0091940  56.1914169  54.5082151  89.7028394  54.8297166  55.1157929
  90.4098032  54.1117953  54.9559143  89.6058467  55.3831286  56.5278172
  88.5834494  55.7026016  56.7335401  89.9448533  54.2516697  57.5108188
  90.9918935  54.0393859  57.2947897  89.7641773  54.6803058  59.0064017
  90.0173089  53.8434087  59.6584973  90.4219741  55.5222008  59.2262702
  88.7294415  54.9745416  59.1779508  89.0997792  52.9317626  57.2951458
  89.1848199  52.6475420  56.2459977  89.5642421  52.1381348  57.8799818
  87.6179142  52.9692259  57.6496165  87.1711924  51.9950033  57.4493889
  87.5023984  53.2112037  58.7064343  87.1184499  53.7284417  57.0477886
  90.3780450  56.7012023  56.7317108  89.8582418  57.5781189  57.3784573
  91.5620250  56.9543308  56.1072605  92.0646683  56.2768739  55.5357162
  92.2237727  58.2810451  56.2194973  92.2738956  58.4403733  57.2972404
  93.6361854  58.3026899  55.5831798  93.8681702  59.3675651  55.5394993
  94.6543601  57.4940147  56.4492181  95.6369027  57.5254082  55.9802494
  94.7138759  57.9321638  57.4456554  94.3231193  56.4579326  56.5269897
  93.7287441  57.7630892  54.2306499  93.8587120  56.7921241  54.2740088
  91.4308537  59.4369959  55.5418032  91.1806842  60.4273891  56.2110608
  90.7565357  59.1816952  54.3492569  90.9685104  58.3971541  53.7323832
  89.6482969  60.0552498  53.8746264  90.0478707  61.0376831  53.6232075
  89.0340535  59.3790469  52.6735682  88.2152591  59.9885817  52.2925408
  89.7901400  59.2611958  51.8969265  88.6547054  58.3989295  52.9630865
  88.5897944  60.2977845  54.9457839  88.0069977  61.3460156  54.8539167
  88.2437224  59.4327455  55.9703148  88.6502275  58.5075918  56.1086816
  87.2092173  59.8202461  56.9751170  86.4911560  60.3278258  56.3300612
  86.7141744  58.5510565  57.7844737  87.5754020  57.9341567  58.0385122
  86.2689725  58.8799583  58.7237787  85.6790155  57.6836816  57.0078084
  84.9685049  58.3250916  56.4870686  86.1852709  57.0865505  56.2491980
  84.9281705  56.7543011  58.0042509  85.6584911  56.3004713  58.6740989
  84.2677841  57.3652124  58.6198271  84.1105078  55.6539099  57.3607013
  84.0082521  55.6986195  56.3468937  83.4862255  54.5917670  57.9966024
  83.0683192  53.6228040  57.3012213  83.1923352  53.6294840  56.2883469
  82.6061735  52.8338040  57.7524234  83.4140058  54.5179462  59.3005287
  83.8243749  55.2529379  59.8765716  82.9485726  53.7239576  59.7411806
[truncated: 11,976,856 more chars]
