# Supplementary material for: Path to Actinorhodin: Regio- and Stereoselective Ketone Reduction by a Type II Polyketide Ketoreductase Revealed in Atomistic Detail
Source: JACS Au. 2022 Apr 7;2(4):972–84. doi: 10.1021/jacsau.2c00086 (PMC9088766; doi:10.1021/jacsau.2c00086)
Supplement: Supplementary file 2 — au2c00086_si_002.zip [file au2c00086_si_002.zip › SI_files/Binding_Models_chosen_from_seriesI_for_NMR_comparison/M14_16IB.pdb]

ATOM      1  N   MET A   1      67.020  44.567  21.636  1.00  0.00           N1+
ATOM      2  CA  MET A   1      66.102  44.990  22.762  1.00  0.00           C  
ATOM      3  C   MET A   1      66.613  46.293  23.334  1.00  0.00           C  
ATOM      4  O   MET A   1      67.834  46.392  23.582  1.00  0.00           O  
ATOM      5  CB  MET A   1      65.906  43.801  23.776  1.00  0.00           C  
ATOM      6  CG  MET A   1      65.129  44.188  25.049  1.00  0.00           C  
ATOM      7  SD  MET A   1      63.420  44.740  24.807  1.00  0.00           S  
ATOM      8  CE  MET A   1      63.066  45.761  26.261  1.00  0.00           C  
ATOM      9  HA  MET A   1      65.099  45.179  22.379  1.00  0.00           H  
ATOM     10  HB2 MET A   1      65.288  43.020  23.334  1.00  0.00           H  
ATOM     11  HB3 MET A   1      66.885  43.327  23.848  1.00  0.00           H  
ATOM     12  HG2 MET A   1      65.147  43.336  25.729  1.00  0.00           H  
ATOM     13  HG3 MET A   1      65.692  45.033  25.446  1.00  0.00           H  
ATOM     14  HE1 MET A   1      62.793  45.133  27.109  1.00  0.00           H  
ATOM     15  HE2 MET A   1      63.944  46.342  26.544  1.00  0.00           H  
ATOM     16  HE3 MET A   1      62.285  46.464  25.972  1.00  0.00           H  
ATOM     17  H1  MET A   1      66.769  45.036  20.777  1.00  0.00           H  
ATOM     18  H2  MET A   1      67.967  44.867  21.821  1.00  0.00           H  
ATOM     19  H3  MET A   1      66.976  43.608  21.324  1.00  0.00           H  
ATOM     20  N   ALA A   2      65.712  47.286  23.577  1.00  0.00           N  
ATOM     21  CA  ALA A   2      66.145  48.552  24.286  1.00  0.00           C  
ATOM     22  C   ALA A   2      66.773  48.285  25.619  1.00  0.00           C  
ATOM     23  O   ALA A   2      66.261  47.518  26.441  1.00  0.00           O  
ATOM     24  CB  ALA A   2      64.893  49.430  24.426  1.00  0.00           C  
ATOM     25  H   ALA A   2      64.718  47.148  23.472  1.00  0.00           H  
ATOM     26  HA  ALA A   2      66.873  49.072  23.664  1.00  0.00           H  
ATOM     27  HB1 ALA A   2      64.403  49.386  23.453  1.00  0.00           H  
ATOM     28  HB2 ALA A   2      64.236  49.125  25.241  1.00  0.00           H  
ATOM     29  HB3 ALA A   2      65.186  50.473  24.539  1.00  0.00           H  
ATOM     30  N   THR A   3      67.814  49.037  25.820  1.00  0.00           N  
ATOM     31  CA  THR A   3      68.567  49.106  27.059  1.00  0.00           C  
ATOM     32  C   THR A   3      69.430  47.860  27.433  1.00  0.00           C  
ATOM     33  O   THR A   3      69.764  47.790  28.545  1.00  0.00           O  
ATOM     34  CB  THR A   3      67.716  49.656  28.229  1.00  0.00           C  
ATOM     35  CG2 THR A   3      67.208  51.112  27.970  1.00  0.00           C  
ATOM     36  OG1 THR A   3      66.715  48.749  28.623  1.00  0.00           O  
ATOM     37  H   THR A   3      68.003  49.696  25.079  1.00  0.00           H  
ATOM     38  HA  THR A   3      69.281  49.896  26.823  1.00  0.00           H  
ATOM     39  HB  THR A   3      68.320  49.774  29.129  1.00  0.00           H  
ATOM     40  HG1 THR A   3      66.370  48.378  27.808  1.00  0.00           H  
ATOM     41 1HG2 THR A   3      68.058  51.788  27.882  1.00  0.00           H  
ATOM     42 2HG2 THR A   3      66.474  51.149  27.166  1.00  0.00           H  
ATOM     43 3HG2 THR A   3      66.633  51.448  28.833  1.00  0.00           H  
ATOM     44  N   GLN A   4      69.785  46.959  26.536  1.00  0.00           N  
ATOM     45  CA  GLN A   4      70.485  45.695  26.955  1.00  0.00           C  
ATOM     46  C   GLN A   4      71.934  45.996  27.384  1.00  0.00           C  
ATOM     47  O   GLN A   4      72.523  45.115  27.948  1.00  0.00           O  
ATOM     48  CB  GLN A   4      70.309  44.693  25.836  1.00  0.00           C  
ATOM     49  CG  GLN A   4      70.888  45.085  24.471  1.00  0.00           C  
ATOM     50  CD  GLN A   4      70.288  44.463  23.224  1.00  0.00           C  
ATOM     51  NE2 GLN A   4      70.622  44.956  22.071  1.00  0.00           N  
ATOM     52  OE1 GLN A   4      69.395  43.599  23.119  1.00  0.00           O  
ATOM     53  H   GLN A   4      69.320  46.940  25.639  1.00  0.00           H  
ATOM     54  HA  GLN A   4      70.049  45.374  27.901  1.00  0.00           H  
ATOM     55  HB2 GLN A   4      70.817  43.807  26.216  1.00  0.00           H  
ATOM     56  HB3 GLN A   4      69.248  44.460  25.749  1.00  0.00           H  
ATOM     57  HG2 GLN A   4      70.795  46.166  24.361  1.00  0.00           H  
ATOM     58  HG3 GLN A   4      71.962  44.902  24.453  1.00  0.00           H  
ATOM     59 1HE2 GLN A   4      71.306  45.698  22.108  1.00  0.00           H  
ATOM     60 2HE2 GLN A   4      70.423  44.476  21.205  1.00  0.00           H  
ATOM     61  N   ASP A   5      72.562  47.102  27.071  1.00  0.00           N  
ATOM     62  CA  ASP A   5      73.907  47.454  27.617  1.00  0.00           C  
ATOM     63  C   ASP A   5      73.939  48.121  28.955  1.00  0.00           C  
ATOM     64  O   ASP A   5      74.979  48.087  29.676  1.00  0.00           O  
ATOM     65  CB  ASP A   5      74.618  48.343  26.555  1.00  0.00           C  
ATOM     66  CG  ASP A   5      74.713  47.574  25.233  1.00  0.00           C  
ATOM     67  OD1 ASP A   5      75.632  46.771  24.910  1.00  0.00           O  
ATOM     68  OD2 ASP A   5      73.827  47.860  24.395  1.00  0.00           O1-
ATOM     69  H   ASP A   5      72.097  47.853  26.580  1.00  0.00           H  
ATOM     70  HA  ASP A   5      74.521  46.556  27.553  1.00  0.00           H  
ATOM     71  HB2 ASP A   5      74.035  49.262  26.496  1.00  0.00           H  
ATOM     72  HB3 ASP A   5      75.611  48.597  26.927  1.00  0.00           H  
ATOM     73  N   SER A   6      72.817  48.855  29.230  1.00  0.00           N  
ATOM     74  CA  SER A   6      72.688  49.923  30.257  1.00  0.00           C  
ATOM     75  C   SER A   6      72.939  49.514  31.697  1.00  0.00           C  
ATOM     76  O   SER A   6      73.062  48.322  31.905  1.00  0.00           O  
ATOM     77  CB  SER A   6      71.207  50.222  30.277  1.00  0.00           C  
ATOM     78  OG  SER A   6      70.931  50.943  29.190  1.00  0.00           O  
ATOM     79  H   SER A   6      71.931  48.676  28.781  1.00  0.00           H  
ATOM     80  HA  SER A   6      73.254  50.832  30.054  1.00  0.00           H  
ATOM     81  HB2 SER A   6      70.673  49.280  30.404  1.00  0.00           H  
ATOM     82  HB3 SER A   6      70.917  50.926  31.057  1.00  0.00           H  
ATOM     83  HG  SER A   6      70.149  51.496  29.250  1.00  0.00           H  
ATOM     84  N   GLU A   7      72.928  50.466  32.604  1.00  0.00           N  
ATOM     85  CA  GLU A   7      73.183  50.201  34.034  1.00  0.00           C  
ATOM     86  C   GLU A   7      72.167  49.208  34.665  1.00  0.00           C  
ATOM     87  O   GLU A   7      71.066  49.030  34.128  1.00  0.00           O  
ATOM     88  CB  GLU A   7      73.066  51.510  34.817  1.00  0.00           C  
ATOM     89  CG  GLU A   7      74.139  52.509  34.299  1.00  0.00           C  
ATOM     90  CD  GLU A   7      75.477  51.858  34.058  1.00  0.00           C  
ATOM     91  OE1 GLU A   7      75.944  51.118  34.962  1.00  0.00           O  
ATOM     92  OE2 GLU A   7      76.002  51.950  32.936  1.00  0.00           O1-
ATOM     93  H   GLU A   7      72.709  51.401  32.291  1.00  0.00           H  
ATOM     94  HA  GLU A   7      74.190  49.825  34.215  1.00  0.00           H  
ATOM     95  HB2 GLU A   7      72.057  51.873  34.621  1.00  0.00           H  
ATOM     96  HB3 GLU A   7      73.312  51.233  35.842  1.00  0.00           H  
ATOM     97  HG2 GLU A   7      73.756  52.770  33.313  1.00  0.00           H  
ATOM     98  HG3 GLU A   7      74.112  53.418  34.901  1.00  0.00           H  
ATOM     99  N   VAL A   8      72.447  48.458  35.736  1.00  0.00           N  
ATOM    100  CA  VAL A   8      71.655  47.335  36.272  1.00  0.00           C  
ATOM    101  C   VAL A   8      71.050  47.641  37.632  1.00  0.00           C  
ATOM    102  O   VAL A   8      71.727  48.242  38.430  1.00  0.00           O  
ATOM    103  CB  VAL A   8      72.446  45.952  36.382  1.00  0.00           C  
ATOM    104  CG1 VAL A   8      71.653  44.701  36.808  1.00  0.00           C  
ATOM    105  CG2 VAL A   8      72.993  45.691  34.929  1.00  0.00           C  
ATOM    106  H   VAL A   8      73.269  48.699  36.271  1.00  0.00           H  
ATOM    107  HA  VAL A   8      70.906  47.149  35.503  1.00  0.00           H  
ATOM    108  HB  VAL A   8      73.251  46.110  37.100  1.00  0.00           H  
ATOM    109 1HG1 VAL A   8      71.385  44.775  37.862  1.00  0.00           H  
ATOM    110 2HG1 VAL A   8      70.823  44.480  36.137  1.00  0.00           H  
ATOM    111 3HG1 VAL A   8      72.382  43.890  36.823  1.00  0.00           H  
ATOM    112 1HG2 VAL A   8      73.557  44.762  34.843  1.00  0.00           H  
ATOM    113 2HG2 VAL A   8      72.137  45.717  34.255  1.00  0.00           H  
ATOM    114 3HG2 VAL A   8      73.685  46.495  34.680  1.00  0.00           H  
ATOM    115  N   ALA A   9      69.776  47.150  37.843  1.00  0.00           N  
ATOM    116  CA  ALA A   9      68.987  47.429  39.008  1.00  0.00           C  
ATOM    117  C   ALA A   9      68.297  46.221  39.608  1.00  0.00           C  
ATOM    118  O   ALA A   9      67.851  45.354  38.787  1.00  0.00           O  
ATOM    119  CB  ALA A   9      67.924  48.428  38.557  1.00  0.00           C  
ATOM    120  H   ALA A   9      69.232  46.634  37.167  1.00  0.00           H  
ATOM    121  HA  ALA A   9      69.682  47.878  39.717  1.00  0.00           H  
ATOM    122  HB1 ALA A   9      68.198  49.361  38.064  1.00  0.00           H  
ATOM    123  HB2 ALA A   9      67.256  48.001  37.809  1.00  0.00           H  
ATOM    124  HB3 ALA A   9      67.375  48.787  39.428  1.00  0.00           H  
ATOM    125  N   LEU A  10      68.129  46.242  40.926  1.00  0.00           N  
ATOM    126  CA  LEU A  10      67.370  45.286  41.712  1.00  0.00           C  
ATOM    127  C   LEU A  10      66.276  45.886  42.582  1.00  0.00           C  
ATOM    128  O   LEU A  10      66.611  46.529  43.623  1.00  0.00           O  
ATOM    129  CB  LEU A  10      68.304  44.284  42.423  1.00  0.00           C  
ATOM    130  CG  LEU A  10      67.634  43.328  43.475  1.00  0.00           C  
ATOM    131  CD1 LEU A  10      66.347  42.699  42.979  1.00  0.00           C  
ATOM    132  CD2 LEU A  10      68.584  42.125  43.652  1.00  0.00           C  
ATOM    133  H   LEU A  10      68.505  47.069  41.367  1.00  0.00           H  
ATOM    134  HA  LEU A  10      66.700  44.755  41.036  1.00  0.00           H  
ATOM    135  HB2 LEU A  10      68.889  43.745  41.677  1.00  0.00           H  
ATOM    136  HB3 LEU A  10      69.001  44.903  42.986  1.00  0.00           H  
ATOM    137  HG  LEU A  10      67.480  43.836  44.427  1.00  0.00           H  
ATOM    138 1HD1 LEU A  10      66.410  42.240  41.992  1.00  0.00           H  
ATOM    139 2HD1 LEU A  10      66.046  41.964  43.726  1.00  0.00           H  
ATOM    140 3HD1 LEU A  10      65.556  43.448  42.966  1.00  0.00           H  
ATOM    141 1HD2 LEU A  10      69.594  42.420  43.938  1.00  0.00           H  
ATOM    142 2HD2 LEU A  10      68.176  41.506  44.450  1.00  0.00           H  
ATOM    143 3HD2 LEU A  10      68.552  41.516  42.749  1.00  0.00           H  
ATOM    144  N   VAL A  11      64.993  45.837  42.265  1.00  0.00           N  
ATOM    145  CA  VAL A  11      63.868  46.204  43.104  1.00  0.00           C  
ATOM    146  C   VAL A  11      63.425  44.936  43.851  1.00  0.00           C  
ATOM    147  O   VAL A  11      62.800  44.048  43.231  1.00  0.00           O  
ATOM    148  CB  VAL A  11      62.635  46.873  42.400  1.00  0.00           C  
ATOM    149  CG1 VAL A  11      61.527  47.136  43.439  1.00  0.00           C  
ATOM    150  CG2 VAL A  11      62.978  48.116  41.606  1.00  0.00           C  
ATOM    151  H   VAL A  11      64.824  45.271  41.445  1.00  0.00           H  
ATOM    152  HA  VAL A  11      64.241  46.910  43.846  1.00  0.00           H  
ATOM    153  HB  VAL A  11      62.201  46.126  41.736  1.00  0.00           H  
ATOM    154 1HG1 VAL A  11      61.601  46.391  44.230  1.00  0.00           H  
ATOM    155 2HG1 VAL A  11      61.580  48.095  43.954  1.00  0.00           H  
ATOM    156 3HG1 VAL A  11      60.595  46.889  42.929  1.00  0.00           H  
ATOM    157 1HG2 VAL A  11      62.043  48.524  41.222  1.00  0.00           H  
ATOM    158 2HG2 VAL A  11      63.511  48.895  42.152  1.00  0.00           H  
ATOM    159 3HG2 VAL A  11      63.589  47.814  40.755  1.00  0.00           H  
ATOM    160  N   THR A  12      63.884  44.822  45.107  1.00  0.00           N  
ATOM    161  CA  THR A  12      63.351  43.833  46.079  1.00  0.00           C  
ATOM    162  C   THR A  12      61.958  44.235  46.616  1.00  0.00           C  
ATOM    163  O   THR A  12      61.769  45.368  47.136  1.00  0.00           O  
ATOM    164  CB  THR A  12      64.350  43.648  47.197  1.00  0.00           C  
ATOM    165  CG2 THR A  12      63.792  42.705  48.260  1.00  0.00           C  
ATOM    166  OG1 THR A  12      65.495  43.097  46.529  1.00  0.00           O  
ATOM    167  H   THR A  12      64.415  45.621  45.425  1.00  0.00           H  
ATOM    168  HA  THR A  12      63.251  42.873  45.572  1.00  0.00           H  
ATOM    169  HB  THR A  12      64.576  44.621  47.635  1.00  0.00           H  
ATOM    170  HG1 THR A  12      66.139  43.764  46.279  1.00  0.00           H  
ATOM    171 1HG2 THR A  12      63.393  41.846  47.720  1.00  0.00           H  
ATOM    172 2HG2 THR A  12      64.646  42.356  48.842  1.00  0.00           H  
ATOM    173 3HG2 THR A  12      63.065  43.254  48.858  1.00  0.00           H  
ATOM    174  N   GLY A  13      60.937  43.432  46.365  1.00  0.00           N  
ATOM    175  CA  GLY A  13      59.555  43.624  46.785  1.00  0.00           C  
ATOM    176  C   GLY A  13      58.624  44.418  45.827  1.00  0.00           C  
ATOM    177  O   GLY A  13      58.035  45.417  46.089  1.00  0.00           O  
ATOM    178  H   GLY A  13      61.116  42.591  45.835  1.00  0.00           H  
ATOM    179  HA2 GLY A  13      59.106  42.633  46.839  1.00  0.00           H  
ATOM    180  HA3 GLY A  13      59.582  44.123  47.753  1.00  0.00           H  
ATOM    181  N   ALA A  14      58.575  43.911  44.534  1.00  0.00           N  
ATOM    182  CA  ALA A  14      58.137  44.722  43.404  1.00  0.00           C  
ATOM    183  C   ALA A  14      56.601  44.749  43.068  1.00  0.00           C  
ATOM    184  O   ALA A  14      56.110  45.681  42.435  1.00  0.00           O  
ATOM    185  CB  ALA A  14      58.818  44.301  42.052  1.00  0.00           C  
ATOM    186  H   ALA A  14      59.013  43.015  44.376  1.00  0.00           H  
ATOM    187  HA  ALA A  14      58.493  45.752  43.383  1.00  0.00           H  
ATOM    188  HB1 ALA A  14      58.549  43.257  41.890  1.00  0.00           H  
ATOM    189  HB2 ALA A  14      58.273  44.792  41.245  1.00  0.00           H  
ATOM    190  HB3 ALA A  14      59.883  44.517  42.127  1.00  0.00           H  
ATOM    191  N   THR A  15      55.775  43.763  43.533  1.00  0.00           N  
ATOM    192  CA  THR A  15      54.345  43.749  43.206  1.00  0.00           C  
ATOM    193  C   THR A  15      53.538  44.749  44.010  1.00  0.00           C  
ATOM    194  O   THR A  15      52.347  44.980  43.794  1.00  0.00           O  
ATOM    195  CB  THR A  15      53.849  42.285  43.106  1.00  0.00           C  
ATOM    196  CG2 THR A  15      52.495  42.172  42.415  1.00  0.00           C  
ATOM    197  OG1 THR A  15      54.722  41.604  42.234  1.00  0.00           O  
ATOM    198  H   THR A  15      56.217  42.952  43.941  1.00  0.00           H  
ATOM    199  HA  THR A  15      54.227  44.198  42.220  1.00  0.00           H  
ATOM    200  HB  THR A  15      53.799  41.912  44.129  1.00  0.00           H  
ATOM    201  HG1 THR A  15      54.742  40.692  42.534  1.00  0.00           H  
ATOM    202 1HG2 THR A  15      52.366  41.135  42.105  1.00  0.00           H  
ATOM    203 2HG2 THR A  15      51.749  42.404  43.175  1.00  0.00           H  
ATOM    204 3HG2 THR A  15      52.402  42.697  41.464  1.00  0.00           H  
ATOM    205  N   SER A  16      54.131  45.353  45.012  1.00  0.00           N  
ATOM    206  CA  SER A  16      53.777  46.612  45.660  1.00  0.00           C  
ATOM    207  C   SER A  16      53.306  47.684  44.644  1.00  0.00           C  
ATOM    208  O   SER A  16      53.845  47.752  43.520  1.00  0.00           O  
ATOM    209  CB  SER A  16      54.996  47.111  46.460  1.00  0.00           C  
ATOM    210  OG  SER A  16      54.951  48.425  46.963  1.00  0.00           O  
ATOM    211  H   SER A  16      55.051  44.973  45.182  1.00  0.00           H  
ATOM    212  HA  SER A  16      52.919  46.561  46.331  1.00  0.00           H  
ATOM    213  HB2 SER A  16      55.104  46.490  47.349  1.00  0.00           H  
ATOM    214  HB3 SER A  16      55.894  47.145  45.844  1.00  0.00           H  
ATOM    215  HG  SER A  16      54.340  48.443  47.704  1.00  0.00           H  
ATOM    216  N   GLY A  17      52.350  48.520  45.031  1.00  0.00           N  
ATOM    217  CA  GLY A  17      51.900  49.691  44.165  1.00  0.00           C  
ATOM    218  C   GLY A  17      52.985  50.799  43.998  1.00  0.00           C  
ATOM    219  O   GLY A  17      53.107  51.447  42.963  1.00  0.00           O  
ATOM    220  H   GLY A  17      51.806  48.367  45.868  1.00  0.00           H  
ATOM    221  HA2 GLY A  17      51.692  49.264  43.185  1.00  0.00           H  
ATOM    222  HA3 GLY A  17      51.122  50.207  44.728  1.00  0.00           H  
ATOM    223  N   ILE A  18      53.763  51.005  45.113  1.00  0.00           N  
ATOM    224  CA  ILE A  18      55.074  51.673  45.084  1.00  0.00           C  
ATOM    225  C   ILE A  18      56.042  50.926  44.164  1.00  0.00           C  
ATOM    226  O   ILE A  18      56.619  51.599  43.273  1.00  0.00           O  
ATOM    227  CB  ILE A  18      55.578  51.948  46.463  1.00  0.00           C  
ATOM    228  CG1 ILE A  18      54.701  52.967  47.246  1.00  0.00           C  
ATOM    229  CG2 ILE A  18      56.991  52.414  46.412  1.00  0.00           C  
ATOM    230  CD1 ILE A  18      55.076  53.210  48.724  1.00  0.00           C  
ATOM    231  H   ILE A  18      53.533  50.448  45.924  1.00  0.00           H  
ATOM    232  HA  ILE A  18      54.860  52.668  44.693  1.00  0.00           H  
ATOM    233  HB  ILE A  18      55.579  51.038  47.063  1.00  0.00           H  
ATOM    234 2HG1 ILE A  18      54.668  53.966  46.811  1.00  0.00           H  
ATOM    235 3HG1 ILE A  18      53.630  52.769  47.187  1.00  0.00           H  
ATOM    236 1HG2 ILE A  18      57.389  52.846  47.330  1.00  0.00           H  
ATOM    237 2HG2 ILE A  18      57.707  51.634  46.155  1.00  0.00           H  
ATOM    238 3HG2 ILE A  18      57.083  53.221  45.685  1.00  0.00           H  
ATOM    239 1HD1 ILE A  18      54.581  54.157  48.938  1.00  0.00           H  
ATOM    240 2HD1 ILE A  18      54.782  52.470  49.469  1.00  0.00           H  
ATOM    241 3HD1 ILE A  18      56.146  53.362  48.865  1.00  0.00           H  
ATOM    242  N   GLY A  19      56.223  49.601  44.259  1.00  0.00           N  
ATOM    243  CA  GLY A  19      57.362  48.885  43.638  1.00  0.00           C  
ATOM    244  C   GLY A  19      57.112  48.674  42.111  1.00  0.00           C  
ATOM    245  O   GLY A  19      58.068  48.587  41.338  1.00  0.00           O  
ATOM    246  H   GLY A  19      55.692  49.090  44.950  1.00  0.00           H  
ATOM    247  HA2 GLY A  19      58.208  49.564  43.747  1.00  0.00           H  
ATOM    248  HA3 GLY A  19      57.513  47.954  44.183  1.00  0.00           H  
ATOM    249  N   LEU A  20      55.867  48.636  41.694  1.00  0.00           N  
ATOM    250  CA  LEU A  20      55.343  48.673  40.286  1.00  0.00           C  
ATOM    251  C   LEU A  20      55.774  49.963  39.600  1.00  0.00           C  
ATOM    252  O   LEU A  20      56.456  49.920  38.582  1.00  0.00           O  
ATOM    253  CB  LEU A  20      53.772  48.343  40.148  1.00  0.00           C  
ATOM    254  CG  LEU A  20      53.233  48.211  38.722  1.00  0.00           C  
ATOM    255  CD1 LEU A  20      53.971  47.080  38.039  1.00  0.00           C  
ATOM    256  CD2 LEU A  20      51.727  47.970  38.806  1.00  0.00           C  
ATOM    257  H   LEU A  20      55.136  48.504  42.379  1.00  0.00           H  
ATOM    258  HA  LEU A  20      55.783  47.867  39.699  1.00  0.00           H  
ATOM    259  HB2 LEU A  20      53.672  47.446  40.760  1.00  0.00           H  
ATOM    260  HB3 LEU A  20      53.174  49.152  40.568  1.00  0.00           H  
ATOM    261  HG  LEU A  20      53.408  49.109  38.130  1.00  0.00           H  
ATOM    262 1HD1 LEU A  20      53.377  46.719  37.200  1.00  0.00           H  
ATOM    263 2HD1 LEU A  20      54.963  47.367  37.690  1.00  0.00           H  
ATOM    264 3HD1 LEU A  20      54.141  46.223  38.691  1.00  0.00           H  
ATOM    265 1HD2 LEU A  20      51.421  47.105  39.395  1.00  0.00           H  
ATOM    266 2HD2 LEU A  20      51.220  48.843  39.217  1.00  0.00           H  
ATOM    267 3HD2 LEU A  20      51.193  47.807  37.871  1.00  0.00           H  
ATOM    268  N   GLU A  21      55.554  51.083  40.277  1.00  0.00           N  
ATOM    269  CA  GLU A  21      55.957  52.385  39.814  1.00  0.00           C  
ATOM    270  C   GLU A  21      57.467  52.702  39.870  1.00  0.00           C  
ATOM    271  O   GLU A  21      58.010  53.280  38.968  1.00  0.00           O  
ATOM    272  CB  GLU A  21      55.301  53.419  40.708  1.00  0.00           C  
ATOM    273  CG  GLU A  21      55.484  54.901  40.420  1.00  0.00           C  
ATOM    274  CD  GLU A  21      55.251  55.286  38.946  1.00  0.00           C  
ATOM    275  OE1 GLU A  21      54.573  54.425  38.257  1.00  0.00           O  
ATOM    276  OE2 GLU A  21      55.606  56.389  38.551  1.00  0.00           O1-
ATOM    277  H   GLU A  21      55.081  51.037  41.168  1.00  0.00           H  
ATOM    278  HA  GLU A  21      55.601  52.448  38.785  1.00  0.00           H  
ATOM    279  HB2 GLU A  21      54.236  53.192  40.648  1.00  0.00           H  
ATOM    280  HB3 GLU A  21      55.619  53.149  41.715  1.00  0.00           H  
ATOM    281  HG2 GLU A  21      54.785  55.530  40.971  1.00  0.00           H  
ATOM    282  HG3 GLU A  21      56.491  55.267  40.619  1.00  0.00           H  
ATOM    283  N   ILE A  22      58.196  52.154  40.861  1.00  0.00           N  
ATOM    284  CA  ILE A  22      59.677  52.199  40.973  1.00  0.00           C  
ATOM    285  C   ILE A  22      60.220  51.395  39.790  1.00  0.00           C  
ATOM    286  O   ILE A  22      61.124  51.906  39.064  1.00  0.00           O  
ATOM    287  CB  ILE A  22      60.103  51.638  42.365  1.00  0.00           C  
ATOM    288  CG1 ILE A  22      59.799  52.642  43.508  1.00  0.00           C  
ATOM    289  CG2 ILE A  22      61.651  51.173  42.493  1.00  0.00           C  
ATOM    290  CD1 ILE A  22      60.278  52.171  44.847  1.00  0.00           C  
ATOM    291  H   ILE A  22      57.698  51.755  41.644  1.00  0.00           H  
ATOM    292  HA  ILE A  22      60.055  53.222  40.962  1.00  0.00           H  
ATOM    293  HB  ILE A  22      59.494  50.770  42.616  1.00  0.00           H  
ATOM    294 2HG1 ILE A  22      60.291  53.572  43.222  1.00  0.00           H  
ATOM    295 3HG1 ILE A  22      58.732  52.849  43.582  1.00  0.00           H  
ATOM    296 1HG2 ILE A  22      62.032  50.620  41.634  1.00  0.00           H  
ATOM    297 2HG2 ILE A  22      62.342  51.998  42.665  1.00  0.00           H  
ATOM    298 3HG2 ILE A  22      61.705  50.442  43.299  1.00  0.00           H  
ATOM    299 1HD1 ILE A  22      59.816  52.816  45.594  1.00  0.00           H  
ATOM    300 2HD1 ILE A  22      59.808  51.208  45.048  1.00  0.00           H  
ATOM    301 3HD1 ILE A  22      61.362  52.260  44.923  1.00  0.00           H  
ATOM    302  N   ALA A  23      59.810  50.165  39.643  1.00  0.00           N  
ATOM    303  CA  ALA A  23      60.251  49.324  38.541  1.00  0.00           C  
ATOM    304  C   ALA A  23      59.957  49.913  37.125  1.00  0.00           C  
ATOM    305  O   ALA A  23      60.804  50.029  36.278  1.00  0.00           O  
ATOM    306  CB  ALA A  23      59.783  47.853  38.646  1.00  0.00           C  
ATOM    307  H   ALA A  23      59.046  49.804  40.196  1.00  0.00           H  
ATOM    308  HA  ALA A  23      61.331  49.295  38.685  1.00  0.00           H  
ATOM    309  HB1 ALA A  23      60.108  47.444  39.603  1.00  0.00           H  
ATOM    310  HB2 ALA A  23      58.697  47.939  38.637  1.00  0.00           H  
ATOM    311  HB3 ALA A  23      60.210  47.360  37.772  1.00  0.00           H  
ATOM    312  N   ARG A  24      58.738  50.502  36.900  1.00  0.00           N  
ATOM    313  CA  ARG A  24      58.442  51.291  35.653  1.00  0.00           C  
ATOM    314  C   ARG A  24      59.329  52.500  35.404  1.00  0.00           C  
ATOM    315  O   ARG A  24      59.889  52.659  34.294  1.00  0.00           O  
ATOM    316  CB  ARG A  24      56.956  51.780  35.724  1.00  0.00           C  
ATOM    317  CG  ARG A  24      55.980  50.779  35.151  1.00  0.00           C  
ATOM    318  CD  ARG A  24      54.543  51.275  34.937  1.00  0.00           C  
ATOM    319  NE  ARG A  24      53.985  51.982  36.157  1.00  0.00           N  
ATOM    320  CZ  ARG A  24      52.964  51.651  36.930  1.00  0.00           C  
ATOM    321  NH1 ARG A  24      52.032  50.867  36.492  1.00  0.00           N1+
ATOM    322  NH2 ARG A  24      52.960  52.161  38.160  1.00  0.00           N  
ATOM    323  H   ARG A  24      58.044  50.318  37.611  1.00  0.00           H  
ATOM    324  HA  ARG A  24      58.657  50.609  34.831  1.00  0.00           H  
ATOM    325  HB2 ARG A  24      56.674  52.123  36.719  1.00  0.00           H  
ATOM    326  HB3 ARG A  24      56.846  52.700  35.150  1.00  0.00           H  
ATOM    327  HG2 ARG A  24      56.298  50.315  34.217  1.00  0.00           H  
ATOM    328  HG3 ARG A  24      56.010  49.898  35.793  1.00  0.00           H  
ATOM    329  HD2 ARG A  24      54.555  51.975  34.101  1.00  0.00           H  
ATOM    330  HD3 ARG A  24      53.920  50.437  34.626  1.00  0.00           H  
ATOM    331  HE  ARG A  24      54.632  52.698  36.455  1.00  0.00           H  
ATOM    332 1HH1 ARG A  24      51.987  50.629  35.511  1.00  0.00           H  
ATOM    333 2HH1 ARG A  24      51.292  50.728  37.165  1.00  0.00           H  
ATOM    334 1HH2 ARG A  24      53.605  52.892  38.423  1.00  0.00           H  
ATOM    335 2HH2 ARG A  24      52.289  51.823  38.836  1.00  0.00           H  
ATOM    336  N   ARG A  25      59.432  53.386  36.413  1.00  0.00           N  
ATOM    337  CA  ARG A  25      60.367  54.561  36.340  1.00  0.00           C  
ATOM    338  C   ARG A  25      61.862  54.235  36.285  1.00  0.00           C  
ATOM    339  O   ARG A  25      62.472  54.925  35.494  1.00  0.00           O  
ATOM    340  CB  ARG A  25      59.982  55.418  37.584  1.00  0.00           C  
ATOM    341  CG  ARG A  25      60.843  56.620  37.943  1.00  0.00           C  
ATOM    342  CD  ARG A  25      60.664  57.678  36.827  1.00  0.00           C  
ATOM    343  NE  ARG A  25      61.522  58.910  37.056  1.00  0.00           N  
ATOM    344  CZ  ARG A  25      61.212  59.983  37.651  1.00  0.00           C  
ATOM    345  NH1 ARG A  25      60.165  60.035  38.368  1.00  0.00           N1+
ATOM    346  NH2 ARG A  25      62.027  60.977  37.715  1.00  0.00           N  
ATOM    347  H   ARG A  25      58.985  53.195  37.299  1.00  0.00           H  
ATOM    348  HA  ARG A  25      60.292  55.071  35.379  1.00  0.00           H  
ATOM    349  HB2 ARG A  25      58.934  55.716  37.566  1.00  0.00           H  
ATOM    350  HB3 ARG A  25      60.059  54.714  38.413  1.00  0.00           H  
ATOM    351  HG2 ARG A  25      60.610  57.009  38.934  1.00  0.00           H  
ATOM    352  HG3 ARG A  25      61.909  56.397  37.957  1.00  0.00           H  
ATOM    353  HD2 ARG A  25      60.953  57.197  35.892  1.00  0.00           H  
ATOM    354  HD3 ARG A  25      59.622  57.988  36.908  1.00  0.00           H  
ATOM    355  HE  ARG A  25      62.433  59.017  36.634  1.00  0.00           H  
ATOM    356 1HH1 ARG A  25      59.635  59.194  38.545  1.00  0.00           H  
ATOM    357 2HH1 ARG A  25      60.018  60.959  38.748  1.00  0.00           H  
ATOM    358 1HH2 ARG A  25      62.809  60.961  37.077  1.00  0.00           H  
ATOM    359 2HH2 ARG A  25      61.868  61.685  38.418  1.00  0.00           H  
ATOM    360  N   LEU A  26      62.421  53.176  36.846  1.00  0.00           N  
ATOM    361  CA  LEU A  26      63.773  52.715  36.505  1.00  0.00           C  
ATOM    362  C   LEU A  26      63.953  52.248  34.943  1.00  0.00           C  
ATOM    363  O   LEU A  26      65.007  52.570  34.298  1.00  0.00           O  
ATOM    364  CB  LEU A  26      64.085  51.492  37.374  1.00  0.00           C  
ATOM    365  CG  LEU A  26      64.792  51.828  38.738  1.00  0.00           C  
ATOM    366  CD1 LEU A  26      64.227  52.980  39.573  1.00  0.00           C  
ATOM    367  CD2 LEU A  26      64.924  50.631  39.666  1.00  0.00           C  
ATOM    368  H   LEU A  26      61.839  52.636  37.470  1.00  0.00           H  
ATOM    369  HA  LEU A  26      64.484  53.525  36.665  1.00  0.00           H  
ATOM    370  HB2 LEU A  26      63.209  50.847  37.432  1.00  0.00           H  
ATOM    371  HB3 LEU A  26      64.824  50.867  36.872  1.00  0.00           H  
ATOM    372  HG  LEU A  26      65.720  52.301  38.420  1.00  0.00           H  
ATOM    373 1HD1 LEU A  26      64.059  53.819  38.898  1.00  0.00           H  
ATOM    374 2HD1 LEU A  26      63.290  52.679  40.042  1.00  0.00           H  
ATOM    375 3HD1 LEU A  26      64.957  53.311  40.312  1.00  0.00           H  
ATOM    376 1HD2 LEU A  26      65.601  50.947  40.459  1.00  0.00           H  
ATOM    377 2HD2 LEU A  26      63.925  50.466  40.071  1.00  0.00           H  
ATOM    378 3HD2 LEU A  26      65.352  49.772  39.150  1.00  0.00           H  
ATOM    379  N   GLY A  27      62.882  51.551  34.468  1.00  0.00           N  
ATOM    380  CA  GLY A  27      62.988  51.382  32.983  1.00  0.00           C  
ATOM    381  C   GLY A  27      63.071  52.700  32.147  1.00  0.00           C  
ATOM    382  O   GLY A  27      64.047  52.905  31.430  1.00  0.00           O  
ATOM    383  H   GLY A  27      62.047  51.436  35.025  1.00  0.00           H  
ATOM    384  HA2 GLY A  27      63.882  50.807  32.742  1.00  0.00           H  
ATOM    385  HA3 GLY A  27      62.171  50.737  32.659  1.00  0.00           H  
ATOM    386  N   LYS A  28      62.193  53.723  32.348  1.00  0.00           N  
ATOM    387  CA  LYS A  28      62.199  55.004  31.587  1.00  0.00           C  
ATOM    388  C   LYS A  28      63.503  55.801  31.864  1.00  0.00           C  
ATOM    389  O   LYS A  28      63.983  56.432  30.915  1.00  0.00           O  
ATOM    390  CB  LYS A  28      61.052  55.875  32.071  1.00  0.00           C  
ATOM    391  CG  LYS A  28      59.635  55.390  31.827  1.00  0.00           C  
ATOM    392  CD  LYS A  28      59.325  55.062  30.304  1.00  0.00           C  
ATOM    393  CE  LYS A  28      57.793  54.903  29.988  1.00  0.00           C  
ATOM    394  NZ  LYS A  28      57.541  54.769  28.540  1.00  0.00           N1+
ATOM    395  H   LYS A  28      61.474  53.561  33.038  1.00  0.00           H  
ATOM    396  HA  LYS A  28      62.166  55.005  30.498  1.00  0.00           H  
ATOM    397  HB2 LYS A  28      60.994  56.058  33.144  1.00  0.00           H  
ATOM    398  HB3 LYS A  28      61.226  56.849  31.614  1.00  0.00           H  
ATOM    399  HG2 LYS A  28      59.395  54.444  32.313  1.00  0.00           H  
ATOM    400  HG3 LYS A  28      59.025  56.263  32.060  1.00  0.00           H  
ATOM    401  HD2 LYS A  28      59.589  55.937  29.709  1.00  0.00           H  
ATOM    402  HD3 LYS A  28      59.907  54.195  29.992  1.00  0.00           H  
ATOM    403  HE2 LYS A  28      57.496  53.971  30.469  1.00  0.00           H  
ATOM    404  HE3 LYS A  28      57.198  55.781  30.239  1.00  0.00           H  
ATOM    405  HZ1 LYS A  28      57.646  55.692  28.142  1.00  0.00           H  
ATOM    406  HZ2 LYS A  28      58.183  54.187  28.021  1.00  0.00           H  
ATOM    407  HZ3 LYS A  28      56.616  54.441  28.303  1.00  0.00           H  
ATOM    408  N   GLU A  29      63.928  55.762  33.121  1.00  0.00           N  
ATOM    409  CA  GLU A  29      65.251  56.242  33.503  1.00  0.00           C  
ATOM    410  C   GLU A  29      66.447  55.446  32.883  1.00  0.00           C  
ATOM    411  O   GLU A  29      67.561  55.913  33.166  1.00  0.00           O  
ATOM    412  CB  GLU A  29      65.272  56.390  34.985  1.00  0.00           C  
ATOM    413  CG  GLU A  29      64.167  57.340  35.500  1.00  0.00           C  
ATOM    414  CD  GLU A  29      64.642  58.844  35.639  1.00  0.00           C  
ATOM    415  OE1 GLU A  29      63.745  59.753  35.685  1.00  0.00           O  
ATOM    416  OE2 GLU A  29      65.864  59.057  35.656  1.00  0.00           O1-
ATOM    417  H   GLU A  29      63.399  55.313  33.855  1.00  0.00           H  
ATOM    418  HA  GLU A  29      65.299  57.246  33.081  1.00  0.00           H  
ATOM    419  HB2 GLU A  29      65.089  55.390  35.380  1.00  0.00           H  
ATOM    420  HB3 GLU A  29      66.235  56.675  35.408  1.00  0.00           H  
ATOM    421  HG2 GLU A  29      63.215  57.264  34.976  1.00  0.00           H  
ATOM    422  HG3 GLU A  29      63.874  57.059  36.512  1.00  0.00           H  
ATOM    423  N   GLY A  30      66.286  54.395  32.048  1.00  0.00           N  
ATOM    424  CA  GLY A  30      67.246  53.903  31.075  1.00  0.00           C  
ATOM    425  C   GLY A  30      67.911  52.603  31.526  1.00  0.00           C  
ATOM    426  O   GLY A  30      68.925  52.310  30.963  1.00  0.00           O  
ATOM    427  H   GLY A  30      65.378  53.955  32.006  1.00  0.00           H  
ATOM    428  HA2 GLY A  30      66.747  53.593  30.157  1.00  0.00           H  
ATOM    429  HA3 GLY A  30      68.029  54.654  30.976  1.00  0.00           H  
ATOM    430  N   LEU A  31      67.462  51.919  32.597  1.00  0.00           N  
ATOM    431  CA  LEU A  31      68.201  50.867  33.310  1.00  0.00           C  
ATOM    432  C   LEU A  31      67.696  49.495  32.845  1.00  0.00           C  
ATOM    433  O   LEU A  31      66.580  49.322  32.408  1.00  0.00           O  
ATOM    434  CB  LEU A  31      68.018  50.923  34.828  1.00  0.00           C  
ATOM    435  CG  LEU A  31      68.673  52.099  35.585  1.00  0.00           C  
ATOM    436  CD1 LEU A  31      67.795  53.316  35.766  1.00  0.00           C  
ATOM    437  CD2 LEU A  31      69.350  51.659  36.906  1.00  0.00           C  
ATOM    438  H   LEU A  31      66.584  52.204  33.006  1.00  0.00           H  
ATOM    439  HA  LEU A  31      69.276  50.993  33.180  1.00  0.00           H  
ATOM    440  HB2 LEU A  31      66.962  51.055  35.063  1.00  0.00           H  
ATOM    441  HB3 LEU A  31      68.520  50.034  35.210  1.00  0.00           H  
ATOM    442  HG  LEU A  31      69.436  52.407  34.871  1.00  0.00           H  
ATOM    443 1HD1 LEU A  31      67.362  53.667  34.829  1.00  0.00           H  
ATOM    444 2HD1 LEU A  31      66.939  53.093  36.404  1.00  0.00           H  
ATOM    445 3HD1 LEU A  31      68.374  54.144  36.176  1.00  0.00           H  
ATOM    446 1HD2 LEU A  31      68.692  51.526  37.765  1.00  0.00           H  
ATOM    447 2HD2 LEU A  31      70.021  50.801  36.859  1.00  0.00           H  
ATOM    448 3HD2 LEU A  31      70.003  52.492  37.166  1.00  0.00           H  
ATOM    449  N   ARG A  32      68.526  48.499  32.942  1.00  0.00           N  
ATOM    450  CA  ARG A  32      67.928  47.117  32.942  1.00  0.00           C  
ATOM    451  C   ARG A  32      67.341  46.889  34.354  1.00  0.00           C  
ATOM    452  O   ARG A  32      67.730  47.361  35.380  1.00  0.00           O  
ATOM    453  CB  ARG A  32      69.003  45.986  32.733  1.00  0.00           C  
ATOM    454  CG  ARG A  32      69.512  46.075  31.245  1.00  0.00           C  
ATOM    455  CD  ARG A  32      70.651  45.068  30.988  1.00  0.00           C  
ATOM    456  NE  ARG A  32      71.978  45.688  31.334  1.00  0.00           N  
ATOM    457  CZ  ARG A  32      73.167  45.123  31.263  1.00  0.00           C  
ATOM    458  NH1 ARG A  32      73.456  43.950  30.878  1.00  0.00           N1+
ATOM    459  NH2 ARG A  32      74.139  45.827  31.687  1.00  0.00           N  
ATOM    460  H   ARG A  32      69.415  48.650  33.397  1.00  0.00           H  
ATOM    461  HA  ARG A  32      67.128  47.001  32.211  1.00  0.00           H  
ATOM    462  HB2 ARG A  32      69.827  46.050  33.443  1.00  0.00           H  
ATOM    463  HB3 ARG A  32      68.613  44.971  32.803  1.00  0.00           H  
ATOM    464  HG2 ARG A  32      68.774  45.817  30.486  1.00  0.00           H  
ATOM    465  HG3 ARG A  32      69.924  47.066  31.056  1.00  0.00           H  
ATOM    466  HD2 ARG A  32      70.389  44.189  31.577  1.00  0.00           H  
ATOM    467  HD3 ARG A  32      70.714  44.877  29.917  1.00  0.00           H  
ATOM    468  HE  ARG A  32      71.908  46.521  31.901  1.00  0.00           H  
ATOM    469 1HH1 ARG A  32      72.667  43.377  30.614  1.00  0.00           H  
ATOM    470 2HH1 ARG A  32      74.388  43.593  30.719  1.00  0.00           H  
ATOM    471 1HH2 ARG A  32      73.953  46.812  31.565  1.00  0.00           H  
ATOM    472 2HH2 ARG A  32      75.066  45.428  31.644  1.00  0.00           H  
ATOM    473  N   VAL A  33      66.293  46.051  34.358  1.00  0.00           N  
ATOM    474  CA  VAL A  33      65.312  45.929  35.450  1.00  0.00           C  
ATOM    475  C   VAL A  33      65.137  44.464  35.840  1.00  0.00           C  
ATOM    476  O   VAL A  33      64.702  43.535  35.189  1.00  0.00           O  
ATOM    477  CB  VAL A  33      64.003  46.718  35.124  1.00  0.00           C  
ATOM    478  CG1 VAL A  33      63.055  46.547  36.319  1.00  0.00           C  
ATOM    479  CG2 VAL A  33      64.238  48.274  34.923  1.00  0.00           C  
ATOM    480  H   VAL A  33      66.073  45.652  33.457  1.00  0.00           H  
ATOM    481  HA  VAL A  33      65.785  46.355  36.335  1.00  0.00           H  
ATOM    482  HB  VAL A  33      63.643  46.278  34.194  1.00  0.00           H  
ATOM    483 1HG1 VAL A  33      63.596  46.825  37.224  1.00  0.00           H  
ATOM    484 2HG1 VAL A  33      62.161  47.150  36.160  1.00  0.00           H  
ATOM    485 3HG1 VAL A  33      62.715  45.512  36.303  1.00  0.00           H  
ATOM    486 1HG2 VAL A  33      63.367  48.828  34.572  1.00  0.00           H  
ATOM    487 2HG2 VAL A  33      64.354  48.705  35.917  1.00  0.00           H  
ATOM    488 3HG2 VAL A  33      65.194  48.528  34.464  1.00  0.00           H  
ATOM    489  N   PHE A  34      65.463  44.160  37.108  1.00  0.00           N  
ATOM    490  CA  PHE A  34      65.199  42.904  37.796  1.00  0.00           C  
ATOM    491  C   PHE A  34      64.285  43.116  38.936  1.00  0.00           C  
ATOM    492  O   PHE A  34      64.426  43.989  39.815  1.00  0.00           O  
ATOM    493  CB  PHE A  34      66.505  42.136  38.170  1.00  0.00           C  
ATOM    494  CG  PHE A  34      66.376  40.660  38.271  1.00  0.00           C  
ATOM    495  CD1 PHE A  34      66.108  40.112  39.543  1.00  0.00           C  
ATOM    496  CD2 PHE A  34      66.479  39.865  37.092  1.00  0.00           C  
ATOM    497  CE1 PHE A  34      66.102  38.746  39.657  1.00  0.00           C  
ATOM    498  CE2 PHE A  34      66.491  38.451  37.242  1.00  0.00           C  
ATOM    499  CZ  PHE A  34      66.305  37.939  38.516  1.00  0.00           C  
ATOM    500  H   PHE A  34      66.060  44.736  37.684  1.00  0.00           H  
ATOM    501  HA  PHE A  34      64.682  42.254  37.090  1.00  0.00           H  
ATOM    502  HB2 PHE A  34      67.304  42.436  37.492  1.00  0.00           H  
ATOM    503  HB3 PHE A  34      66.879  42.489  39.132  1.00  0.00           H  
ATOM    504  HD1 PHE A  34      65.985  40.724  40.425  1.00  0.00           H  
ATOM    505  HD2 PHE A  34      66.755  40.324  36.154  1.00  0.00           H  
ATOM    506  HE1 PHE A  34      65.827  38.272  40.588  1.00  0.00           H  
ATOM    507  HE2 PHE A  34      66.716  37.749  36.453  1.00  0.00           H  
ATOM    508  HZ  PHE A  34      66.389  36.873  38.668  1.00  0.00           H  
ATOM    509  N   VAL A  35      63.191  42.340  38.966  1.00  0.00           N  
ATOM    510  CA  VAL A  35      62.095  42.412  39.999  1.00  0.00           C  
ATOM    511  C   VAL A  35      61.993  41.194  40.841  1.00  0.00           C  
ATOM    512  O   VAL A  35      62.303  40.035  40.449  1.00  0.00           O  
ATOM    513  CB  VAL A  35      60.750  42.769  39.360  1.00  0.00           C  
ATOM    514  CG1 VAL A  35      60.565  44.294  39.223  1.00  0.00           C  
ATOM    515  CG2 VAL A  35      60.368  42.229  38.006  1.00  0.00           C  
ATOM    516  H   VAL A  35      63.114  41.736  38.161  1.00  0.00           H  
ATOM    517  HA  VAL A  35      62.275  43.186  40.745  1.00  0.00           H  
ATOM    518  HB  VAL A  35      59.975  42.323  39.983  1.00  0.00           H  
ATOM    519 1HG1 VAL A  35      61.170  44.726  38.426  1.00  0.00           H  
ATOM    520 2HG1 VAL A  35      59.507  44.527  39.099  1.00  0.00           H  
ATOM    521 3HG1 VAL A  35      60.963  44.916  40.025  1.00  0.00           H  
ATOM    522 1HG2 VAL A  35      60.632  41.178  38.121  1.00  0.00           H  
ATOM    523 2HG2 VAL A  35      59.302  42.337  37.802  1.00  0.00           H  
ATOM    524 3HG2 VAL A  35      60.946  42.628  37.173  1.00  0.00           H  
ATOM    525  N   CYS A  36      61.555  41.322  42.117  1.00  0.00           N  
ATOM    526  CA  CYS A  36      61.499  40.261  43.167  1.00  0.00           C  
ATOM    527  C   CYS A  36      60.287  40.433  44.061  1.00  0.00           C  
ATOM    528  O   CYS A  36      59.986  41.561  44.429  1.00  0.00           O  
ATOM    529  CB  CYS A  36      62.792  40.335  43.939  1.00  0.00           C  
ATOM    530  SG  CYS A  36      62.784  39.120  45.304  1.00  0.00           S  
ATOM    531  H   CYS A  36      61.369  42.289  42.338  1.00  0.00           H  
ATOM    532  HA  CYS A  36      61.485  39.284  42.685  1.00  0.00           H  
ATOM    533  HB2 CYS A  36      63.658  40.194  43.291  1.00  0.00           H  
ATOM    534  HB3 CYS A  36      62.801  41.334  44.374  1.00  0.00           H  
ATOM    535  HG  CYS A  36      62.752  38.023  44.542  1.00  0.00           H  
ATOM    536  N   ALA A  37      59.608  39.427  44.456  1.00  0.00           N  
ATOM    537  CA  ALA A  37      58.416  39.375  45.339  1.00  0.00           C  
ATOM    538  C   ALA A  37      57.982  37.880  45.568  1.00  0.00           C  
ATOM    539  O   ALA A  37      58.590  37.004  44.925  1.00  0.00           O  
ATOM    540  CB  ALA A  37      57.285  40.085  44.636  1.00  0.00           C  
ATOM    541  H   ALA A  37      59.794  38.466  44.207  1.00  0.00           H  
ATOM    542  HA  ALA A  37      58.584  39.859  46.301  1.00  0.00           H  
ATOM    543  HB1 ALA A  37      57.472  41.142  44.448  1.00  0.00           H  
ATOM    544  HB2 ALA A  37      57.157  39.517  43.715  1.00  0.00           H  
ATOM    545  HB3 ALA A  37      56.411  39.957  45.275  1.00  0.00           H  
ATOM    546  N   ARG A  38      57.082  37.573  46.519  1.00  0.00           N  
ATOM    547  CA  ARG A  38      56.844  36.196  46.919  1.00  0.00           C  
ATOM    548  C   ARG A  38      56.062  35.353  45.936  1.00  0.00           C  
ATOM    549  O   ARG A  38      56.374  34.217  45.687  1.00  0.00           O  
ATOM    550  CB  ARG A  38      56.050  36.152  48.253  1.00  0.00           C  
ATOM    551  CG  ARG A  38      56.789  36.958  49.414  1.00  0.00           C  
ATOM    552  CD  ARG A  38      55.860  37.175  50.657  1.00  0.00           C  
ATOM    553  NE  ARG A  38      54.846  38.117  50.464  1.00  0.00           N  
ATOM    554  CZ  ARG A  38      54.160  38.825  51.320  1.00  0.00           C  
ATOM    555  NH1 ARG A  38      54.267  38.625  52.604  1.00  0.00           N1+
ATOM    556  NH2 ARG A  38      53.197  39.635  50.904  1.00  0.00           N  
ATOM    557  H   ARG A  38      56.474  38.281  46.905  1.00  0.00           H  
ATOM    558  HA  ARG A  38      57.832  35.775  47.104  1.00  0.00           H  
ATOM    559  HB2 ARG A  38      55.185  36.803  48.129  1.00  0.00           H  
ATOM    560  HB3 ARG A  38      55.680  35.136  48.388  1.00  0.00           H  
ATOM    561  HG2 ARG A  38      57.579  36.274  49.725  1.00  0.00           H  
ATOM    562  HG3 ARG A  38      57.062  37.949  49.053  1.00  0.00           H  
ATOM    563  HD2 ARG A  38      55.468  36.213  50.988  1.00  0.00           H  
ATOM    564  HD3 ARG A  38      56.492  37.547  51.464  1.00  0.00           H  
ATOM    565  HE  ARG A  38      54.643  38.351  49.502  1.00  0.00           H  
ATOM    566 1HH1 ARG A  38      55.069  38.096  52.916  1.00  0.00           H  
ATOM    567 2HH1 ARG A  38      53.763  39.242  53.225  1.00  0.00           H  
ATOM    568 1HH2 ARG A  38      52.924  39.756  49.939  1.00  0.00           H  
ATOM    569 2HH2 ARG A  38      52.540  39.893  51.627  1.00  0.00           H  
ATOM    570  N   GLY A  39      54.979  35.942  45.332  1.00  0.00           N  
ATOM    571  CA  GLY A  39      53.994  35.230  44.560  1.00  0.00           C  
ATOM    572  C   GLY A  39      54.338  35.085  43.089  1.00  0.00           C  
ATOM    573  O   GLY A  39      54.558  36.135  42.459  1.00  0.00           O  
ATOM    574  H   GLY A  39      54.750  36.881  45.627  1.00  0.00           H  
ATOM    575  HA2 GLY A  39      53.922  34.226  44.979  1.00  0.00           H  
ATOM    576  HA3 GLY A  39      53.011  35.693  44.651  1.00  0.00           H  
ATOM    577  N   GLU A  40      54.554  33.952  42.561  1.00  0.00           N  
ATOM    578  CA  GLU A  40      55.025  33.801  41.181  1.00  0.00           C  
ATOM    579  C   GLU A  40      54.079  34.482  40.151  1.00  0.00           C  
ATOM    580  O   GLU A  40      54.515  35.328  39.395  1.00  0.00           O  
ATOM    581  CB  GLU A  40      55.406  32.313  40.797  1.00  0.00           C  
ATOM    582  CG  GLU A  40      56.080  32.128  39.447  1.00  0.00           C  
ATOM    583  CD  GLU A  40      56.301  30.646  38.894  1.00  0.00           C  
ATOM    584  OE1 GLU A  40      56.210  30.476  37.612  1.00  0.00           O  
ATOM    585  OE2 GLU A  40      56.297  29.724  39.716  1.00  0.00           O1-
ATOM    586  H   GLU A  40      54.268  33.138  43.087  1.00  0.00           H  
ATOM    587  HA  GLU A  40      55.975  34.334  41.144  1.00  0.00           H  
ATOM    588  HB2 GLU A  40      55.980  31.834  41.591  1.00  0.00           H  
ATOM    589  HB3 GLU A  40      54.439  31.814  40.734  1.00  0.00           H  
ATOM    590  HG2 GLU A  40      55.560  32.720  38.693  1.00  0.00           H  
ATOM    591  HG3 GLU A  40      57.068  32.586  39.487  1.00  0.00           H  
ATOM    592  N   GLU A  41      52.780  34.224  40.202  1.00  0.00           N  
ATOM    593  CA  GLU A  41      51.832  34.831  39.244  1.00  0.00           C  
ATOM    594  C   GLU A  41      51.709  36.430  39.461  1.00  0.00           C  
ATOM    595  O   GLU A  41      51.500  37.107  38.463  1.00  0.00           O  
ATOM    596  CB  GLU A  41      50.420  34.125  39.346  1.00  0.00           C  
ATOM    597  CG  GLU A  41      49.601  34.358  38.085  1.00  0.00           C  
ATOM    598  CD  GLU A  41      50.230  33.781  36.842  1.00  0.00           C  
ATOM    599  OE1 GLU A  41      51.160  32.916  36.905  1.00  0.00           O  
ATOM    600  OE2 GLU A  41      49.859  34.242  35.746  1.00  0.00           O1-
ATOM    601  H   GLU A  41      52.513  33.380  40.687  1.00  0.00           H  
ATOM    602  HA  GLU A  41      52.308  34.796  38.264  1.00  0.00           H  
ATOM    603  HB2 GLU A  41      50.677  33.080  39.519  1.00  0.00           H  
ATOM    604  HB3 GLU A  41      49.868  34.454  40.227  1.00  0.00           H  
ATOM    605  HG2 GLU A  41      48.612  33.947  38.289  1.00  0.00           H  
ATOM    606  HG3 GLU A  41      49.441  35.412  37.859  1.00  0.00           H  
ATOM    607  N   GLY A  42      51.798  37.013  40.685  1.00  0.00           N  
ATOM    608  CA  GLY A  42      51.853  38.489  40.914  1.00  0.00           C  
ATOM    609  C   GLY A  42      53.216  39.112  40.428  1.00  0.00           C  
ATOM    610  O   GLY A  42      53.194  40.149  39.754  1.00  0.00           O  
ATOM    611  H   GLY A  42      51.863  36.416  41.497  1.00  0.00           H  
ATOM    612  HA2 GLY A  42      50.999  38.917  40.389  1.00  0.00           H  
ATOM    613  HA3 GLY A  42      51.747  38.765  41.964  1.00  0.00           H  
ATOM    614  N   LEU A  43      54.351  38.399  40.630  1.00  0.00           N  
ATOM    615  CA  LEU A  43      55.654  38.728  40.004  1.00  0.00           C  
ATOM    616  C   LEU A  43      55.681  38.562  38.476  1.00  0.00           C  
ATOM    617  O   LEU A  43      56.374  39.333  37.829  1.00  0.00           O  
ATOM    618  CB  LEU A  43      56.766  37.926  40.695  1.00  0.00           C  
ATOM    619  CG  LEU A  43      58.276  38.312  40.353  1.00  0.00           C  
ATOM    620  CD1 LEU A  43      58.546  39.828  40.502  1.00  0.00           C  
ATOM    621  CD2 LEU A  43      59.193  37.512  41.226  1.00  0.00           C  
ATOM    622  H   LEU A  43      54.334  37.509  41.108  1.00  0.00           H  
ATOM    623  HA  LEU A  43      55.868  39.769  40.247  1.00  0.00           H  
ATOM    624  HB2 LEU A  43      56.640  37.937  41.778  1.00  0.00           H  
ATOM    625  HB3 LEU A  43      56.587  36.871  40.489  1.00  0.00           H  
ATOM    626  HG  LEU A  43      58.441  38.091  39.299  1.00  0.00           H  
ATOM    627 1HD1 LEU A  43      59.607  40.074  40.534  1.00  0.00           H  
ATOM    628 2HD1 LEU A  43      58.085  40.453  39.737  1.00  0.00           H  
ATOM    629 3HD1 LEU A  43      58.126  40.124  41.464  1.00  0.00           H  
ATOM    630 1HD2 LEU A  43      58.832  36.487  41.146  1.00  0.00           H  
ATOM    631 2HD2 LEU A  43      60.214  37.528  40.845  1.00  0.00           H  
ATOM    632 3HD2 LEU A  43      59.129  37.764  42.285  1.00  0.00           H  
ATOM    633  N   ARG A  44      54.848  37.675  37.888  1.00  0.00           N  
ATOM    634  CA  ARG A  44      54.654  37.676  36.408  1.00  0.00           C  
ATOM    635  C   ARG A  44      53.614  38.758  36.004  1.00  0.00           C  
ATOM    636  O   ARG A  44      53.785  39.401  34.948  1.00  0.00           O  
ATOM    637  CB  ARG A  44      54.030  36.340  35.989  1.00  0.00           C  
ATOM    638  CG  ARG A  44      53.911  36.025  34.515  1.00  0.00           C  
ATOM    639  CD  ARG A  44      53.338  34.541  34.308  1.00  0.00           C  
ATOM    640  NE  ARG A  44      54.384  33.557  34.357  1.00  0.00           N  
ATOM    641  CZ  ARG A  44      54.502  32.527  35.156  1.00  0.00           C  
ATOM    642  NH1 ARG A  44      53.634  32.193  36.033  1.00  0.00           N1+
ATOM    643  NH2 ARG A  44      55.633  31.903  35.254  1.00  0.00           N  
ATOM    644  H   ARG A  44      54.390  36.957  38.430  1.00  0.00           H  
ATOM    645  HA  ARG A  44      55.613  37.874  35.930  1.00  0.00           H  
ATOM    646  HB2 ARG A  44      54.759  35.609  36.338  1.00  0.00           H  
ATOM    647  HB3 ARG A  44      53.103  36.226  36.551  1.00  0.00           H  
ATOM    648  HG2 ARG A  44      53.210  36.688  34.007  1.00  0.00           H  
ATOM    649  HG3 ARG A  44      54.811  36.119  33.907  1.00  0.00           H  
ATOM    650  HD2 ARG A  44      52.571  34.370  35.064  1.00  0.00           H  
ATOM    651  HD3 ARG A  44      52.879  34.385  33.332  1.00  0.00           H  
ATOM    652  HE  ARG A  44      55.173  33.757  33.758  1.00  0.00           H  
ATOM    653 1HH1 ARG A  44      52.850  32.812  36.182  1.00  0.00           H  
ATOM    654 2HH1 ARG A  44      53.800  31.386  36.617  1.00  0.00           H  
ATOM    655 1HH2 ARG A  44      56.407  32.332  34.766  1.00  0.00           H  
ATOM    656 2HH2 ARG A  44      55.819  31.225  35.979  1.00  0.00           H  
ATOM    657  N   THR A  45      52.641  39.081  36.828  1.00  0.00           N  
ATOM    658  CA  THR A  45      51.716  40.205  36.503  1.00  0.00           C  
ATOM    659  C   THR A  45      52.445  41.502  36.348  1.00  0.00           C  
ATOM    660  O   THR A  45      52.327  42.242  35.383  1.00  0.00           O  
ATOM    661  CB  THR A  45      50.568  40.345  37.528  1.00  0.00           C  
ATOM    662  CG2 THR A  45      49.557  41.309  36.927  1.00  0.00           C  
ATOM    663  OG1 THR A  45      49.889  39.083  37.681  1.00  0.00           O  
ATOM    664  H   THR A  45      52.398  38.445  37.574  1.00  0.00           H  
ATOM    665  HA  THR A  45      51.307  40.090  35.499  1.00  0.00           H  
ATOM    666  HB  THR A  45      50.888  40.787  38.471  1.00  0.00           H  
ATOM    667  HG1 THR A  45      50.488  38.374  37.927  1.00  0.00           H  
ATOM    668 1HG2 THR A  45      48.688  41.321  37.585  1.00  0.00           H  
ATOM    669 2HG2 THR A  45      49.959  42.321  36.972  1.00  0.00           H  
ATOM    670 3HG2 THR A  45      49.318  41.038  35.899  1.00  0.00           H  
ATOM    671  N   THR A  46      53.276  41.786  37.365  1.00  0.00           N  
ATOM    672  CA  THR A  46      54.249  42.917  37.341  1.00  0.00           C  
ATOM    673  C   THR A  46      55.256  42.893  36.138  1.00  0.00           C  
ATOM    674  O   THR A  46      55.410  43.883  35.395  1.00  0.00           O  
ATOM    675  CB  THR A  46      55.052  42.909  38.613  1.00  0.00           C  
ATOM    676  CG2 THR A  46      56.234  43.913  38.580  1.00  0.00           C  
ATOM    677  OG1 THR A  46      54.228  43.408  39.690  1.00  0.00           O  
ATOM    678  H   THR A  46      53.159  41.282  38.232  1.00  0.00           H  
ATOM    679  HA  THR A  46      53.641  43.819  37.264  1.00  0.00           H  
ATOM    680  HB  THR A  46      55.510  41.974  38.936  1.00  0.00           H  
ATOM    681  HG1 THR A  46      54.393  42.802  40.416  1.00  0.00           H  
ATOM    682 1HG2 THR A  46      57.033  43.283  38.189  1.00  0.00           H  
ATOM    683 2HG2 THR A  46      55.978  44.840  38.066  1.00  0.00           H  
ATOM    684 3HG2 THR A  46      56.502  44.179  39.603  1.00  0.00           H  
ATOM    685  N   LEU A  47      55.748  41.730  35.829  1.00  0.00           N  
ATOM    686  CA  LEU A  47      56.714  41.504  34.754  1.00  0.00           C  
ATOM    687  C   LEU A  47      56.225  41.679  33.329  1.00  0.00           C  
ATOM    688  O   LEU A  47      56.903  42.210  32.472  1.00  0.00           O  
ATOM    689  CB  LEU A  47      57.352  40.100  34.975  1.00  0.00           C  
ATOM    690  CG  LEU A  47      58.473  39.774  33.984  1.00  0.00           C  
ATOM    691  CD1 LEU A  47      59.760  40.461  34.171  1.00  0.00           C  
ATOM    692  CD2 LEU A  47      58.742  38.280  34.283  1.00  0.00           C  
ATOM    693  H   LEU A  47      55.373  40.906  36.277  1.00  0.00           H  
ATOM    694  HA  LEU A  47      57.568  42.146  34.973  1.00  0.00           H  
ATOM    695  HB2 LEU A  47      57.711  39.967  35.995  1.00  0.00           H  
ATOM    696  HB3 LEU A  47      56.527  39.402  34.833  1.00  0.00           H  
ATOM    697  HG  LEU A  47      58.097  39.735  32.962  1.00  0.00           H  
ATOM    698 1HD1 LEU A  47      60.401  40.108  33.364  1.00  0.00           H  
ATOM    699 2HD1 LEU A  47      59.529  41.517  34.036  1.00  0.00           H  
ATOM    700 3HD1 LEU A  47      60.310  40.277  35.094  1.00  0.00           H  
ATOM    701 1HD2 LEU A  47      59.517  37.791  33.692  1.00  0.00           H  
ATOM    702 2HD2 LEU A  47      58.947  38.095  35.337  1.00  0.00           H  
ATOM    703 3HD2 LEU A  47      57.834  37.736  34.023  1.00  0.00           H  
ATOM    704  N   LYS A  48      54.910  41.307  33.110  1.00  0.00           N  
ATOM    705  CA  LYS A  48      54.188  41.650  31.912  1.00  0.00           C  
ATOM    706  C   LYS A  48      53.831  43.119  31.759  1.00  0.00           C  
ATOM    707  O   LYS A  48      53.990  43.740  30.706  1.00  0.00           O  
ATOM    708  CB  LYS A  48      53.020  40.761  31.647  1.00  0.00           C  
ATOM    709  CG  LYS A  48      53.515  39.391  31.400  1.00  0.00           C  
ATOM    710  CD  LYS A  48      52.305  38.424  31.345  1.00  0.00           C  
ATOM    711  CE  LYS A  48      51.411  38.674  30.147  1.00  0.00           C  
ATOM    712  NZ  LYS A  48      50.215  37.783  30.118  1.00  0.00           N1+
ATOM    713  H   LYS A  48      54.563  40.726  33.860  1.00  0.00           H  
ATOM    714  HA  LYS A  48      54.834  41.420  31.065  1.00  0.00           H  
ATOM    715  HB2 LYS A  48      52.379  40.759  32.529  1.00  0.00           H  
ATOM    716  HB3 LYS A  48      52.516  41.129  30.753  1.00  0.00           H  
ATOM    717  HG2 LYS A  48      54.193  39.273  30.555  1.00  0.00           H  
ATOM    718  HG3 LYS A  48      54.217  39.066  32.168  1.00  0.00           H  
ATOM    719  HD2 LYS A  48      52.699  37.415  31.222  1.00  0.00           H  
ATOM    720  HD3 LYS A  48      51.824  38.454  32.323  1.00  0.00           H  
ATOM    721  HE2 LYS A  48      51.111  39.721  30.102  1.00  0.00           H  
ATOM    722  HE3 LYS A  48      51.963  38.631  29.208  1.00  0.00           H  
ATOM    723  HZ1 LYS A  48      49.604  37.995  29.342  1.00  0.00           H  
ATOM    724  HZ2 LYS A  48      50.495  36.822  29.987  1.00  0.00           H  
ATOM    725  HZ3 LYS A  48      49.608  37.742  30.924  1.00  0.00           H  
ATOM    726  N   GLU A  49      53.562  43.758  32.925  1.00  0.00           N  
ATOM    727  CA  GLU A  49      53.207  45.179  32.962  1.00  0.00           C  
ATOM    728  C   GLU A  49      54.417  46.036  32.630  1.00  0.00           C  
ATOM    729  O   GLU A  49      54.352  47.049  31.907  1.00  0.00           O  
ATOM    730  CB  GLU A  49      52.650  45.473  34.344  1.00  0.00           C  
ATOM    731  CG  GLU A  49      51.936  46.875  34.471  1.00  0.00           C  
ATOM    732  CD  GLU A  49      50.577  46.994  33.771  1.00  0.00           C  
ATOM    733  OE1 GLU A  49      50.499  47.389  32.594  1.00  0.00           O  
ATOM    734  OE2 GLU A  49      49.574  46.462  34.275  1.00  0.00           O1-
ATOM    735  H   GLU A  49      53.745  43.261  33.784  1.00  0.00           H  
ATOM    736  HA  GLU A  49      52.448  45.358  32.201  1.00  0.00           H  
ATOM    737  HB2 GLU A  49      51.909  44.708  34.573  1.00  0.00           H  
ATOM    738  HB3 GLU A  49      53.316  45.359  35.200  1.00  0.00           H  
ATOM    739  HG2 GLU A  49      51.854  47.096  35.535  1.00  0.00           H  
ATOM    740  HG3 GLU A  49      52.672  47.585  34.095  1.00  0.00           H  
ATOM    741  N   LEU A  50      55.620  45.487  32.905  1.00  0.00           N  
ATOM    742  CA  LEU A  50      56.911  46.009  32.420  1.00  0.00           C  
ATOM    743  C   LEU A  50      57.307  45.781  30.934  1.00  0.00           C  
ATOM    744  O   LEU A  50      57.782  46.704  30.292  1.00  0.00           O  
ATOM    745  CB  LEU A  50      58.055  45.431  33.280  1.00  0.00           C  
ATOM    746  CG  LEU A  50      58.031  45.825  34.758  1.00  0.00           C  
ATOM    747  CD1 LEU A  50      59.153  45.012  35.509  1.00  0.00           C  
ATOM    748  CD2 LEU A  50      58.302  47.338  35.014  1.00  0.00           C  
ATOM    749  H   LEU A  50      55.633  44.653  33.475  1.00  0.00           H  
ATOM    750  HA  LEU A  50      56.982  47.072  32.647  1.00  0.00           H  
ATOM    751  HB2 LEU A  50      58.032  44.355  33.110  1.00  0.00           H  
ATOM    752  HB3 LEU A  50      58.976  45.763  32.800  1.00  0.00           H  
ATOM    753  HG  LEU A  50      57.073  45.646  35.247  1.00  0.00           H  
ATOM    754 1HD1 LEU A  50      60.120  45.294  35.092  1.00  0.00           H  
ATOM    755 2HD1 LEU A  50      59.104  45.262  36.568  1.00  0.00           H  
ATOM    756 3HD1 LEU A  50      58.858  43.969  35.394  1.00  0.00           H  
ATOM    757 1HD2 LEU A  50      57.680  48.005  34.417  1.00  0.00           H  
ATOM    758 2HD2 LEU A  50      58.247  47.495  36.091  1.00  0.00           H  
ATOM    759 3HD2 LEU A  50      59.337  47.488  34.707  1.00  0.00           H  
ATOM    760  N   ARG A  51      57.080  44.653  30.307  1.00  0.00           N  
ATOM    761  CA  ARG A  51      57.079  44.383  28.824  1.00  0.00           C  
ATOM    762  C   ARG A  51      55.980  45.207  28.158  1.00  0.00           C  
ATOM    763  O   ARG A  51      56.168  45.533  27.027  1.00  0.00           O  
ATOM    764  CB  ARG A  51      56.965  42.798  28.712  1.00  0.00           C  
ATOM    765  CG  ARG A  51      58.186  42.086  29.179  1.00  0.00           C  
ATOM    766  CD  ARG A  51      59.439  42.422  28.373  1.00  0.00           C  
ATOM    767  NE  ARG A  51      60.638  41.723  28.844  1.00  0.00           N  
ATOM    768  CZ  ARG A  51      61.876  41.868  28.424  1.00  0.00           C  
ATOM    769  NH1 ARG A  51      62.110  42.508  27.333  1.00  0.00           N1+
ATOM    770  NH2 ARG A  51      62.875  41.422  29.056  1.00  0.00           N  
ATOM    771  H   ARG A  51      56.696  43.947  30.919  1.00  0.00           H  
ATOM    772  HA  ARG A  51      58.084  44.744  28.609  1.00  0.00           H  
ATOM    773  HB2 ARG A  51      56.141  42.443  29.331  1.00  0.00           H  
ATOM    774  HB3 ARG A  51      56.589  42.553  27.719  1.00  0.00           H  
ATOM    775  HG2 ARG A  51      58.456  42.187  30.230  1.00  0.00           H  
ATOM    776  HG3 ARG A  51      58.097  41.019  28.974  1.00  0.00           H  
ATOM    777  HD2 ARG A  51      59.320  42.098  27.339  1.00  0.00           H  
ATOM    778  HD3 ARG A  51      59.534  43.508  28.366  1.00  0.00           H  
ATOM    779  HE  ARG A  51      60.562  41.103  29.637  1.00  0.00           H  
ATOM    780 1HH1 ARG A  51      61.501  43.085  26.770  1.00  0.00           H  
ATOM    781 2HH1 ARG A  51      63.087  42.593  27.093  1.00  0.00           H  
ATOM    782 1HH2 ARG A  51      62.646  41.358  30.038  1.00  0.00           H  
ATOM    783 2HH2 ARG A  51      63.845  41.570  28.820  1.00  0.00           H  
ATOM    784  N   GLU A  52      54.817  45.469  28.691  1.00  0.00           N  
ATOM    785  CA  GLU A  52      53.939  46.523  28.020  1.00  0.00           C  
ATOM    786  C   GLU A  52      54.516  47.973  28.207  1.00  0.00           C  
ATOM    787  O   GLU A  52      54.516  48.660  27.171  1.00  0.00           O  
ATOM    788  CB  GLU A  52      52.537  46.327  28.627  1.00  0.00           C  
ATOM    789  CG  GLU A  52      51.396  47.201  28.031  1.00  0.00           C  
ATOM    790  CD  GLU A  52      50.013  46.633  28.564  1.00  0.00           C  
ATOM    791  OE1 GLU A  52      49.765  45.384  28.702  1.00  0.00           O  
ATOM    792  OE2 GLU A  52      49.086  47.454  28.851  1.00  0.00           O1-
ATOM    793  H   GLU A  52      54.547  45.133  29.605  1.00  0.00           H  
ATOM    794  HA  GLU A  52      53.879  46.250  26.966  1.00  0.00           H  
ATOM    795  HB2 GLU A  52      52.284  45.270  28.553  1.00  0.00           H  
ATOM    796  HB3 GLU A  52      52.683  46.594  29.674  1.00  0.00           H  
ATOM    797  HG2 GLU A  52      51.621  48.247  28.236  1.00  0.00           H  
ATOM    798  HG3 GLU A  52      51.566  46.932  26.988  1.00  0.00           H  
ATOM    799  N   ALA A  53      55.171  48.323  29.335  1.00  0.00           N  
ATOM    800  CA  ALA A  53      55.830  49.661  29.450  1.00  0.00           C  
ATOM    801  C   ALA A  53      57.150  49.781  28.583  1.00  0.00           C  
ATOM    802  O   ALA A  53      57.733  50.882  28.573  1.00  0.00           O  
ATOM    803  CB  ALA A  53      56.113  50.167  30.915  1.00  0.00           C  
ATOM    804  H   ALA A  53      55.119  47.742  30.160  1.00  0.00           H  
ATOM    805  HA  ALA A  53      55.082  50.350  29.056  1.00  0.00           H  
ATOM    806  HB1 ALA A  53      56.837  49.505  31.390  1.00  0.00           H  
ATOM    807  HB2 ALA A  53      56.309  51.238  30.961  1.00  0.00           H  
ATOM    808  HB3 ALA A  53      55.186  50.131  31.488  1.00  0.00           H  
ATOM    809  N   GLY A  54      57.501  48.695  27.940  1.00  0.00           N  
ATOM    810  CA  GLY A  54      58.704  48.609  27.115  1.00  0.00           C  
ATOM    811  C   GLY A  54      60.065  48.387  27.839  1.00  0.00           C  
ATOM    812  O   GLY A  54      61.091  48.707  27.216  1.00  0.00           O  
ATOM    813  H   GLY A  54      56.914  47.896  28.136  1.00  0.00           H  
ATOM    814  HA2 GLY A  54      58.583  47.846  26.347  1.00  0.00           H  
ATOM    815  HA3 GLY A  54      58.800  49.550  26.573  1.00  0.00           H  
ATOM    816  N   VAL A  55      60.108  47.897  29.059  1.00  0.00           N  
ATOM    817  CA  VAL A  55      61.381  47.851  29.839  1.00  0.00           C  
ATOM    818  C   VAL A  55      62.073  46.485  29.560  1.00  0.00           C  
ATOM    819  O   VAL A  55      61.366  45.547  29.298  1.00  0.00           O  
ATOM    820  CB  VAL A  55      61.051  47.819  31.334  1.00  0.00           C  
ATOM    821  CG1 VAL A  55      62.276  47.965  32.222  1.00  0.00           C  
ATOM    822  CG2 VAL A  55      60.167  49.078  31.706  1.00  0.00           C  
ATOM    823  H   VAL A  55      59.227  47.598  29.453  1.00  0.00           H  
ATOM    824  HA  VAL A  55      61.972  48.739  29.621  1.00  0.00           H  
ATOM    825  HB  VAL A  55      60.407  46.983  31.606  1.00  0.00           H  
ATOM    826 1HG1 VAL A  55      62.945  48.796  32.003  1.00  0.00           H  
ATOM    827 2HG1 VAL A  55      62.027  48.080  33.277  1.00  0.00           H  
ATOM    828 3HG1 VAL A  55      62.913  47.093  32.075  1.00  0.00           H  
ATOM    829 1HG2 VAL A  55      59.115  48.907  31.473  1.00  0.00           H  
ATOM    830 2HG2 VAL A  55      60.107  49.328  32.765  1.00  0.00           H  
ATOM    831 3HG2 VAL A  55      60.608  49.913  31.162  1.00  0.00           H  
ATOM    832  N   GLU A  56      63.348  46.395  29.492  1.00  0.00           N  
ATOM    833  CA  GLU A  56      64.097  45.154  29.622  1.00  0.00           C  
ATOM    834  C   GLU A  56      63.996  44.680  31.028  1.00  0.00           C  
ATOM    835  O   GLU A  56      64.685  45.159  31.963  1.00  0.00           O  
ATOM    836  CB  GLU A  56      65.549  45.340  29.139  1.00  0.00           C  
ATOM    837  CG  GLU A  56      66.456  44.133  29.330  1.00  0.00           C  
ATOM    838  CD  GLU A  56      66.059  42.991  28.384  1.00  0.00           C  
ATOM    839  OE1 GLU A  56      66.932  42.120  28.193  1.00  0.00           O  
ATOM    840  OE2 GLU A  56      64.892  42.883  28.042  1.00  0.00           O1-
ATOM    841  H   GLU A  56      63.933  47.122  29.879  1.00  0.00           H  
ATOM    842  HA  GLU A  56      63.558  44.462  28.975  1.00  0.00           H  
ATOM    843  HB2 GLU A  56      65.440  45.501  28.066  1.00  0.00           H  
ATOM    844  HB3 GLU A  56      65.949  46.227  29.629  1.00  0.00           H  
ATOM    845  HG2 GLU A  56      67.489  44.374  29.079  1.00  0.00           H  
ATOM    846  HG3 GLU A  56      66.305  43.774  30.348  1.00  0.00           H  
ATOM    847  N   ALA A  57      63.034  43.780  31.248  1.00  0.00           N  
ATOM    848  CA  ALA A  57      62.625  43.279  32.539  1.00  0.00           C  
ATOM    849  C   ALA A  57      62.547  41.775  32.740  1.00  0.00           C  
ATOM    850  O   ALA A  57      62.188  41.094  31.796  1.00  0.00           O  
ATOM    851  CB  ALA A  57      61.257  43.933  32.918  1.00  0.00           C  
ATOM    852  H   ALA A  57      62.486  43.400  30.490  1.00  0.00           H  
ATOM    853  HA  ALA A  57      63.340  43.747  33.216  1.00  0.00           H  
ATOM    854  HB1 ALA A  57      61.332  45.004  33.106  1.00  0.00           H  
ATOM    855  HB2 ALA A  57      60.504  43.619  32.195  1.00  0.00           H  
ATOM    856  HB3 ALA A  57      60.795  43.580  33.841  1.00  0.00           H  
ATOM    857  N   ASP A  58      62.972  41.321  33.892  1.00  0.00           N  
ATOM    858  CA  ASP A  58      63.079  39.858  34.352  1.00  0.00           C  
ATOM    859  C   ASP A  58      63.080  39.800  35.890  1.00  0.00           C  
ATOM    860  O   ASP A  58      63.271  40.826  36.503  1.00  0.00           O  
ATOM    861  CB  ASP A  58      64.339  39.194  33.828  1.00  0.00           C  
ATOM    862  CG  ASP A  58      64.104  37.730  33.505  1.00  0.00           C  
ATOM    863  OD1 ASP A  58      63.100  37.212  33.950  1.00  0.00           O  
ATOM    864  OD2 ASP A  58      64.919  37.056  32.858  1.00  0.00           O1-
ATOM    865  H   ASP A  58      63.207  41.967  34.632  1.00  0.00           H  
ATOM    866  HA  ASP A  58      62.237  39.320  33.917  1.00  0.00           H  
ATOM    867  HB2 ASP A  58      64.629  39.572  32.848  1.00  0.00           H  
ATOM    868  HB3 ASP A  58      65.257  39.314  34.404  1.00  0.00           H  
ATOM    869  N   GLY A  59      62.905  38.604  36.466  1.00  0.00           N  
ATOM    870  CA  GLY A  59      62.857  38.546  37.910  1.00  0.00           C  
ATOM    871  C   GLY A  59      62.692  37.157  38.520  1.00  0.00           C  
ATOM    872  O   GLY A  59      62.362  36.244  37.807  1.00  0.00           O  
ATOM    873  H   GLY A  59      62.885  37.717  35.984  1.00  0.00           H  
ATOM    874  HA2 GLY A  59      63.661  39.111  38.382  1.00  0.00           H  
ATOM    875  HA3 GLY A  59      61.960  39.114  38.157  1.00  0.00           H  
ATOM    876  N   ARG A  60      62.864  37.017  39.842  1.00  0.00           N  
ATOM    877  CA  ARG A  60      62.816  35.772  40.523  1.00  0.00           C  
ATOM    878  C   ARG A  60      62.144  35.856  41.834  1.00  0.00           C  
ATOM    879  O   ARG A  60      62.410  36.793  42.596  1.00  0.00           O  
ATOM    880  CB  ARG A  60      64.235  35.234  40.758  1.00  0.00           C  
ATOM    881  CG  ARG A  60      64.945  34.490  39.563  1.00  0.00           C  
ATOM    882  CD  ARG A  60      64.233  33.267  39.102  1.00  0.00           C  
ATOM    883  NE  ARG A  60      64.105  32.246  40.091  1.00  0.00           N  
ATOM    884  CZ  ARG A  60      63.545  31.049  39.946  1.00  0.00           C  
ATOM    885  NH1 ARG A  60      63.294  30.614  38.778  1.00  0.00           N1+
ATOM    886  NH2 ARG A  60      63.161  30.337  40.947  1.00  0.00           N  
ATOM    887  H   ARG A  60      62.701  37.817  40.436  1.00  0.00           H  
ATOM    888  HA  ARG A  60      62.291  34.996  39.965  1.00  0.00           H  
ATOM    889  HB2 ARG A  60      64.855  36.080  41.053  1.00  0.00           H  
ATOM    890  HB3 ARG A  60      64.280  34.557  41.611  1.00  0.00           H  
ATOM    891  HG2 ARG A  60      64.945  35.102  38.661  1.00  0.00           H  
ATOM    892  HG3 ARG A  60      65.892  34.183  40.006  1.00  0.00           H  
ATOM    893  HD2 ARG A  60      63.276  33.583  38.687  1.00  0.00           H  
ATOM    894  HD3 ARG A  60      64.890  32.872  38.327  1.00  0.00           H  
ATOM    895  HE  ARG A  60      64.555  32.413  40.980  1.00  0.00           H  
ATOM    896 1HH1 ARG A  60      63.341  31.215  37.968  1.00  0.00           H  
ATOM    897 2HH1 ARG A  60      62.889  29.698  38.651  1.00  0.00           H  
ATOM    898 1HH2 ARG A  60      63.290  30.729  41.869  1.00  0.00           H  
ATOM    899 2HH2 ARG A  60      62.692  29.448  40.845  1.00  0.00           H  
ATOM    900  N   THR A  61      61.267  34.910  42.116  1.00  0.00           N  
ATOM    901  CA  THR A  61      60.592  34.750  43.448  1.00  0.00           C  
ATOM    902  C   THR A  61      61.590  34.657  44.627  1.00  0.00           C  
ATOM    903  O   THR A  61      62.780  34.376  44.451  1.00  0.00           O  
ATOM    904  CB  THR A  61      59.677  33.439  43.509  1.00  0.00           C  
ATOM    905  CG2 THR A  61      58.468  33.405  42.589  1.00  0.00           C  
ATOM    906  OG1 THR A  61      60.369  32.253  43.164  1.00  0.00           O  
ATOM    907  H   THR A  61      61.175  34.201  41.403  1.00  0.00           H  
ATOM    908  HA  THR A  61      59.933  35.611  43.556  1.00  0.00           H  
ATOM    909  HB  THR A  61      59.489  33.338  44.577  1.00  0.00           H  
ATOM    910  HG1 THR A  61      60.943  32.023  43.898  1.00  0.00           H  
ATOM    911 1HG2 THR A  61      57.646  34.033  42.934  1.00  0.00           H  
ATOM    912 2HG2 THR A  61      58.785  33.667  41.579  1.00  0.00           H  
ATOM    913 3HG2 THR A  61      58.099  32.382  42.528  1.00  0.00           H  
ATOM    914  N   CYS A  62      61.080  35.145  45.774  1.00  0.00           N  
ATOM    915  CA  CYS A  62      61.824  34.849  47.047  1.00  0.00           C  
ATOM    916  C   CYS A  62      60.896  35.034  48.261  1.00  0.00           C  
ATOM    917  O   CYS A  62      60.036  35.870  48.326  1.00  0.00           O  
ATOM    918  CB  CYS A  62      62.903  35.901  47.121  1.00  0.00           C  
ATOM    919  SG  CYS A  62      64.117  35.617  48.439  1.00  0.00           S  
ATOM    920  H   CYS A  62      60.107  35.412  45.777  1.00  0.00           H  
ATOM    921  HA  CYS A  62      62.308  33.873  46.994  1.00  0.00           H  
ATOM    922  HB2 CYS A  62      63.415  35.901  46.158  1.00  0.00           H  
ATOM    923  HB3 CYS A  62      62.311  36.784  47.362  1.00  0.00           H  
ATOM    924  HG  CYS A  62      65.019  34.843  47.828  1.00  0.00           H  
ATOM    925  N   ASP A  63      61.304  34.543  49.468  1.00  0.00           N  
ATOM    926  CA  ASP A  63      61.003  35.026  50.769  1.00  0.00           C  
ATOM    927  C   ASP A  63      62.282  35.215  51.626  1.00  0.00           C  
ATOM    928  O   ASP A  63      62.970  34.257  51.904  1.00  0.00           O  
ATOM    929  CB  ASP A  63      59.964  34.097  51.449  1.00  0.00           C  
ATOM    930  CG  ASP A  63      59.771  34.345  52.912  1.00  0.00           C  
ATOM    931  OD1 ASP A  63      60.052  35.438  53.415  1.00  0.00           O  
ATOM    932  OD2 ASP A  63      59.251  33.398  53.549  1.00  0.00           O1-
ATOM    933  H   ASP A  63      62.172  34.027  49.477  1.00  0.00           H  
ATOM    934  HA  ASP A  63      60.440  35.952  50.657  1.00  0.00           H  
ATOM    935  HB2 ASP A  63      59.040  34.286  50.901  1.00  0.00           H  
ATOM    936  HB3 ASP A  63      60.221  33.039  51.404  1.00  0.00           H  
ATOM    937  N   VAL A  64      62.532  36.471  51.966  1.00  0.00           N  
ATOM    938  CA  VAL A  64      63.741  36.903  52.652  1.00  0.00           C  
ATOM    939  C   VAL A  64      63.889  36.341  54.073  1.00  0.00           C  
ATOM    940  O   VAL A  64      64.921  36.547  54.761  1.00  0.00           O  
ATOM    941  CB  VAL A  64      63.866  38.465  52.688  1.00  0.00           C  
ATOM    942  CG1 VAL A  64      63.719  39.125  51.375  1.00  0.00           C  
ATOM    943  CG2 VAL A  64      62.820  39.031  53.641  1.00  0.00           C  
ATOM    944  H   VAL A  64      61.866  37.191  51.721  1.00  0.00           H  
ATOM    945  HA  VAL A  64      64.608  36.507  52.123  1.00  0.00           H  
ATOM    946  HB  VAL A  64      64.883  38.709  52.995  1.00  0.00           H  
ATOM    947 1HG1 VAL A  64      64.064  38.485  50.563  1.00  0.00           H  
ATOM    948 2HG1 VAL A  64      62.670  39.276  51.123  1.00  0.00           H  
ATOM    949 3HG1 VAL A  64      64.249  40.074  51.288  1.00  0.00           H  
ATOM    950 1HG2 VAL A  64      62.843  40.116  53.741  1.00  0.00           H  
ATOM    951 2HG2 VAL A  64      61.846  38.691  53.289  1.00  0.00           H  
ATOM    952 3HG2 VAL A  64      63.014  38.574  54.612  1.00  0.00           H  
ATOM    953  N   ARG A  65      62.870  35.637  54.563  1.00  0.00           N  
ATOM    954  CA  ARG A  65      62.845  34.944  55.788  1.00  0.00           C  
ATOM    955  C   ARG A  65      63.792  33.698  55.737  1.00  0.00           C  
ATOM    956  O   ARG A  65      63.883  32.999  56.749  1.00  0.00           O  
ATOM    957  CB  ARG A  65      61.463  34.449  56.244  1.00  0.00           C  
ATOM    958  CG  ARG A  65      60.612  35.577  56.836  1.00  0.00           C  
ATOM    959  CD  ARG A  65      59.159  35.252  57.121  1.00  0.00           C  
ATOM    960  NE  ARG A  65      58.412  34.723  55.959  1.00  0.00           N  
ATOM    961  CZ  ARG A  65      57.221  34.149  55.956  1.00  0.00           C  
ATOM    962  NH1 ARG A  65      56.348  34.229  56.955  1.00  0.00           N1+
ATOM    963  NH2 ARG A  65      56.864  33.465  54.959  1.00  0.00           N  
ATOM    964  H   ARG A  65      62.023  35.737  54.021  1.00  0.00           H  
ATOM    965  HA  ARG A  65      63.382  35.470  56.577  1.00  0.00           H  
ATOM    966  HB2 ARG A  65      60.936  34.045  55.379  1.00  0.00           H  
ATOM    967  HB3 ARG A  65      61.449  33.709  57.043  1.00  0.00           H  
ATOM    968  HG2 ARG A  65      61.032  35.853  57.803  1.00  0.00           H  
ATOM    969  HG3 ARG A  65      60.563  36.439  56.171  1.00  0.00           H  
ATOM    970  HD2 ARG A  65      59.080  34.563  57.961  1.00  0.00           H  
ATOM    971  HD3 ARG A  65      58.634  36.103  57.556  1.00  0.00           H  
ATOM    972  HE  ARG A  65      58.846  34.706  55.047  1.00  0.00           H  
ATOM    973 1HH1 ARG A  65      56.734  34.802  57.692  1.00  0.00           H  
ATOM    974 2HH1 ARG A  65      55.359  34.143  56.773  1.00  0.00           H  
ATOM    975 1HH2 ARG A  65      57.605  33.210  54.321  1.00  0.00           H  
ATOM    976 2HH2 ARG A  65      55.957  33.027  55.035  1.00  0.00           H  
ATOM    977  N   SER A  66      64.546  33.438  54.644  1.00  0.00           N  
ATOM    978  CA  SER A  66      65.669  32.505  54.612  1.00  0.00           C  
ATOM    979  C   SER A  66      66.866  32.932  53.746  1.00  0.00           C  
ATOM    980  O   SER A  66      66.746  33.857  52.991  1.00  0.00           O  
ATOM    981  CB  SER A  66      65.136  31.140  54.144  1.00  0.00           C  
ATOM    982  OG  SER A  66      65.086  30.936  52.762  1.00  0.00           O  
ATOM    983  H   SER A  66      64.417  33.927  53.770  1.00  0.00           H  
ATOM    984  HA  SER A  66      66.009  32.323  55.631  1.00  0.00           H  
ATOM    985  HB2 SER A  66      65.828  30.429  54.595  1.00  0.00           H  
ATOM    986  HB3 SER A  66      64.153  30.976  54.586  1.00  0.00           H  
ATOM    987  HG  SER A  66      64.266  31.285  52.404  1.00  0.00           H  
ATOM    988  N   VAL A  67      68.017  32.358  54.064  1.00  0.00           N  
ATOM    989  CA  VAL A  67      69.339  32.833  53.588  1.00  0.00           C  
ATOM    990  C   VAL A  67      69.623  32.239  52.259  1.00  0.00           C  
ATOM    991  O   VAL A  67      70.097  32.972  51.381  1.00  0.00           O  
ATOM    992  CB  VAL A  67      70.453  32.582  54.636  1.00  0.00           C  
ATOM    993  CG1 VAL A  67      71.850  32.885  54.088  1.00  0.00           C  
ATOM    994  CG2 VAL A  67      70.304  33.450  55.913  1.00  0.00           C  
ATOM    995  H   VAL A  67      68.013  31.768  54.884  1.00  0.00           H  
ATOM    996  HA  VAL A  67      69.366  33.916  53.475  1.00  0.00           H  
ATOM    997  HB  VAL A  67      70.378  31.553  54.988  1.00  0.00           H  
ATOM    998 1HG1 VAL A  67      72.017  32.265  53.207  1.00  0.00           H  
ATOM    999 2HG1 VAL A  67      71.879  33.969  53.974  1.00  0.00           H  
ATOM   1000 3HG1 VAL A  67      72.591  32.622  54.843  1.00  0.00           H  
ATOM   1001 1HG2 VAL A  67      70.523  34.491  55.678  1.00  0.00           H  
ATOM   1002 2HG2 VAL A  67      69.289  33.423  56.311  1.00  0.00           H  
ATOM   1003 3HG2 VAL A  67      71.012  33.097  56.662  1.00  0.00           H  
ATOM   1004  N   PRO A  68      69.399  30.880  51.984  1.00  0.00           N  
ATOM   1005  CA  PRO A  68      69.748  30.304  50.685  1.00  0.00           C  
ATOM   1006  C   PRO A  68      68.945  30.773  49.453  1.00  0.00           C  
ATOM   1007  O   PRO A  68      69.386  30.610  48.323  1.00  0.00           O  
ATOM   1008  CB  PRO A  68      69.640  28.725  50.936  1.00  0.00           C  
ATOM   1009  CG  PRO A  68      69.622  28.591  52.448  1.00  0.00           C  
ATOM   1010  CD  PRO A  68      68.987  29.887  52.958  1.00  0.00           C  
ATOM   1011  HA  PRO A  68      70.795  30.541  50.491  1.00  0.00           H  
ATOM   1012  HB2 PRO A  68      68.679  28.343  50.590  1.00  0.00           H  
ATOM   1013  HB3 PRO A  68      70.482  28.215  50.469  1.00  0.00           H  
ATOM   1014  HG2 PRO A  68      69.054  27.747  52.839  1.00  0.00           H  
ATOM   1015  HG3 PRO A  68      70.645  28.503  52.814  1.00  0.00           H  
ATOM   1016  HD2 PRO A  68      67.900  29.820  53.003  1.00  0.00           H  
ATOM   1017  HD3 PRO A  68      69.451  30.030  53.935  1.00  0.00           H  
ATOM   1018  N   GLU A  69      67.722  31.228  49.833  1.00  0.00           N  
ATOM   1019  CA  GLU A  69      66.875  31.920  48.859  1.00  0.00           C  
ATOM   1020  C   GLU A  69      67.471  33.316  48.437  1.00  0.00           C  
ATOM   1021  O   GLU A  69      67.227  33.683  47.299  1.00  0.00           O  
ATOM   1022  CB  GLU A  69      65.471  31.949  49.513  1.00  0.00           C  
ATOM   1023  CG  GLU A  69      64.371  32.329  48.478  1.00  0.00           C  
ATOM   1024  CD  GLU A  69      63.830  31.119  47.696  1.00  0.00           C  
ATOM   1025  OE1 GLU A  69      62.674  30.664  48.043  1.00  0.00           O  
ATOM   1026  OE2 GLU A  69      64.464  30.691  46.736  1.00  0.00           O1-
ATOM   1027  H   GLU A  69      67.442  30.999  50.775  1.00  0.00           H  
ATOM   1028  HA  GLU A  69      66.874  31.236  48.010  1.00  0.00           H  
ATOM   1029  HB2 GLU A  69      65.138  30.978  49.881  1.00  0.00           H  
ATOM   1030  HB3 GLU A  69      65.431  32.669  50.330  1.00  0.00           H  
ATOM   1031  HG2 GLU A  69      63.594  32.849  49.039  1.00  0.00           H  
ATOM   1032  HG3 GLU A  69      64.747  33.131  47.843  1.00  0.00           H  
ATOM   1033  N   ILE A  70      68.238  34.065  49.249  1.00  0.00           N  
ATOM   1034  CA  ILE A  70      68.887  35.286  48.860  1.00  0.00           C  
ATOM   1035  C   ILE A  70      70.175  34.992  48.043  1.00  0.00           C  
ATOM   1036  O   ILE A  70      70.340  35.585  46.961  1.00  0.00           O  
ATOM   1037  CB  ILE A  70      69.208  36.106  50.112  1.00  0.00           C  
ATOM   1038  CG1 ILE A  70      67.827  36.346  50.819  1.00  0.00           C  
ATOM   1039  CG2 ILE A  70      70.182  37.267  49.933  1.00  0.00           C  
ATOM   1040  CD1 ILE A  70      66.876  37.287  50.155  1.00  0.00           C  
ATOM   1041  H   ILE A  70      68.354  33.782  50.212  1.00  0.00           H  
ATOM   1042  HA  ILE A  70      68.146  35.740  48.201  1.00  0.00           H  
ATOM   1043  HB  ILE A  70      69.807  35.436  50.729  1.00  0.00           H  
ATOM   1044 2HG1 ILE A  70      67.176  35.482  50.955  1.00  0.00           H  
ATOM   1045 3HG1 ILE A  70      67.980  36.721  51.831  1.00  0.00           H  
ATOM   1046 1HG2 ILE A  70      71.172  36.843  49.766  1.00  0.00           H  
ATOM   1047 2HG2 ILE A  70      69.805  37.948  49.169  1.00  0.00           H  
ATOM   1048 3HG2 ILE A  70      70.366  37.820  50.854  1.00  0.00           H  
ATOM   1049 1HD1 ILE A  70      65.868  36.924  50.355  1.00  0.00           H  
ATOM   1050 2HD1 ILE A  70      67.023  38.260  50.623  1.00  0.00           H  
ATOM   1051 3HD1 ILE A  70      67.093  37.442  49.098  1.00  0.00           H  
ATOM   1052  N   GLU A  71      70.921  33.939  48.448  1.00  0.00           N  
ATOM   1053  CA  GLU A  71      72.037  33.536  47.584  1.00  0.00           C  
ATOM   1054  C   GLU A  71      71.709  33.126  46.127  1.00  0.00           C  
ATOM   1055  O   GLU A  71      72.220  33.650  45.103  1.00  0.00           O  
ATOM   1056  CB  GLU A  71      72.720  32.340  48.167  1.00  0.00           C  
ATOM   1057  CG  GLU A  71      73.272  32.638  49.582  1.00  0.00           C  
ATOM   1058  CD  GLU A  71      74.466  31.688  49.976  1.00  0.00           C  
ATOM   1059  OE1 GLU A  71      74.813  30.747  49.203  1.00  0.00           O  
ATOM   1060  OE2 GLU A  71      75.171  31.942  50.978  1.00  0.00           O1-
ATOM   1061  H   GLU A  71      70.747  33.454  49.316  1.00  0.00           H  
ATOM   1062  HA  GLU A  71      72.811  34.302  47.537  1.00  0.00           H  
ATOM   1063  HB2 GLU A  71      72.013  31.520  48.292  1.00  0.00           H  
ATOM   1064  HB3 GLU A  71      73.468  32.074  47.420  1.00  0.00           H  
ATOM   1065  HG2 GLU A  71      73.568  33.684  49.661  1.00  0.00           H  
ATOM   1066  HG3 GLU A  71      72.449  32.424  50.264  1.00  0.00           H  
ATOM   1067  N   ALA A  72      70.670  32.312  46.017  1.00  0.00           N  
ATOM   1068  CA  ALA A  72      70.079  31.963  44.683  1.00  0.00           C  
ATOM   1069  C   ALA A  72      69.410  33.225  44.000  1.00  0.00           C  
ATOM   1070  O   ALA A  72      69.312  33.277  42.803  1.00  0.00           O  
ATOM   1071  CB  ALA A  72      69.114  30.743  44.824  1.00  0.00           C  
ATOM   1072  H   ALA A  72      70.299  31.989  46.899  1.00  0.00           H  
ATOM   1073  HA  ALA A  72      70.838  31.597  43.991  1.00  0.00           H  
ATOM   1074  HB1 ALA A  72      69.682  29.836  45.031  1.00  0.00           H  
ATOM   1075  HB2 ALA A  72      68.436  30.966  45.648  1.00  0.00           H  
ATOM   1076  HB3 ALA A  72      68.553  30.548  43.910  1.00  0.00           H  
ATOM   1077  N   LEU A  73      68.820  34.176  44.758  1.00  0.00           N  
ATOM   1078  CA  LEU A  73      68.275  35.421  44.152  1.00  0.00           C  
ATOM   1079  C   LEU A  73      69.380  36.252  43.480  1.00  0.00           C  
ATOM   1080  O   LEU A  73      69.276  36.580  42.272  1.00  0.00           O  
ATOM   1081  CB  LEU A  73      67.513  36.200  45.308  1.00  0.00           C  
ATOM   1082  CG  LEU A  73      67.116  37.600  44.857  1.00  0.00           C  
ATOM   1083  CD1 LEU A  73      66.134  37.526  43.677  1.00  0.00           C  
ATOM   1084  CD2 LEU A  73      66.395  38.431  46.012  1.00  0.00           C  
ATOM   1085  H   LEU A  73      69.097  34.241  45.727  1.00  0.00           H  
ATOM   1086  HA  LEU A  73      67.489  35.194  43.432  1.00  0.00           H  
ATOM   1087  HB2 LEU A  73      66.660  35.572  45.565  1.00  0.00           H  
ATOM   1088  HB3 LEU A  73      68.189  36.334  46.152  1.00  0.00           H  
ATOM   1089  HG  LEU A  73      67.980  38.155  44.490  1.00  0.00           H  
ATOM   1090 1HD1 LEU A  73      65.844  38.533  43.379  1.00  0.00           H  
ATOM   1091 2HD1 LEU A  73      66.597  36.998  42.844  1.00  0.00           H  
ATOM   1092 3HD1 LEU A  73      65.276  36.973  44.060  1.00  0.00           H  
ATOM   1093 1HD2 LEU A  73      65.908  39.294  45.559  1.00  0.00           H  
ATOM   1094 2HD2 LEU A  73      65.556  37.808  46.324  1.00  0.00           H  
ATOM   1095 3HD2 LEU A  73      66.963  38.650  46.915  1.00  0.00           H  
ATOM   1096  N   VAL A  74      70.409  36.640  44.185  1.00  0.00           N  
ATOM   1097  CA  VAL A  74      71.511  37.541  43.609  1.00  0.00           C  
ATOM   1098  C   VAL A  74      72.362  36.770  42.595  1.00  0.00           C  
ATOM   1099  O   VAL A  74      72.752  37.378  41.596  1.00  0.00           O  
ATOM   1100  CB  VAL A  74      72.280  38.079  44.833  1.00  0.00           C  
ATOM   1101  CG1 VAL A  74      73.337  39.139  44.496  1.00  0.00           C  
ATOM   1102  CG2 VAL A  74      71.310  38.688  45.823  1.00  0.00           C  
ATOM   1103  H   VAL A  74      70.556  36.235  45.099  1.00  0.00           H  
ATOM   1104  HA  VAL A  74      71.096  38.411  43.100  1.00  0.00           H  
ATOM   1105  HB  VAL A  74      72.736  37.258  45.386  1.00  0.00           H  
ATOM   1106 1HG1 VAL A  74      73.990  38.681  43.753  1.00  0.00           H  
ATOM   1107 2HG1 VAL A  74      72.964  40.065  44.060  1.00  0.00           H  
ATOM   1108 3HG1 VAL A  74      73.893  39.423  45.389  1.00  0.00           H  
ATOM   1109 1HG2 VAL A  74      70.757  37.941  46.393  1.00  0.00           H  
ATOM   1110 2HG2 VAL A  74      71.882  39.114  46.647  1.00  0.00           H  
ATOM   1111 3HG2 VAL A  74      70.699  39.485  45.400  1.00  0.00           H  
ATOM   1112  N   ALA A  75      72.493  35.461  42.559  1.00  0.00           N  
ATOM   1113  CA  ALA A  75      73.152  34.765  41.521  1.00  0.00           C  
ATOM   1114  C   ALA A  75      72.377  34.917  40.117  1.00  0.00           C  
ATOM   1115  O   ALA A  75      73.078  35.069  39.104  1.00  0.00           O  
ATOM   1116  CB  ALA A  75      73.198  33.301  42.054  1.00  0.00           C  
ATOM   1117  H   ALA A  75      72.228  34.913  43.365  1.00  0.00           H  
ATOM   1118  HA  ALA A  75      74.086  35.281  41.300  1.00  0.00           H  
ATOM   1119  HB1 ALA A  75      73.647  32.637  41.315  1.00  0.00           H  
ATOM   1120  HB2 ALA A  75      73.795  33.334  42.965  1.00  0.00           H  
ATOM   1121  HB3 ALA A  75      72.256  32.839  42.347  1.00  0.00           H  
ATOM   1122  N   ALA A  76      71.027  34.915  40.123  1.00  0.00           N  
ATOM   1123  CA  ALA A  76      70.277  35.171  38.924  1.00  0.00           C  
ATOM   1124  C   ALA A  76      70.233  36.605  38.311  1.00  0.00           C  
ATOM   1125  O   ALA A  76      70.141  36.622  37.064  1.00  0.00           O  
ATOM   1126  CB  ALA A  76      68.837  34.849  39.300  1.00  0.00           C  
ATOM   1127  H   ALA A  76      70.534  35.068  40.991  1.00  0.00           H  
ATOM   1128  HA  ALA A  76      70.642  34.518  38.131  1.00  0.00           H  
ATOM   1129  HB1 ALA A  76      68.477  35.719  39.850  1.00  0.00           H  
ATOM   1130  HB2 ALA A  76      68.191  34.605  38.458  1.00  0.00           H  
ATOM   1131  HB3 ALA A  76      68.825  34.074  40.066  1.00  0.00           H  
ATOM   1132  N   VAL A  77      70.465  37.704  39.098  1.00  0.00           N  
ATOM   1133  CA  VAL A  77      70.613  39.048  38.515  1.00  0.00           C  
ATOM   1134  C   VAL A  77      72.005  39.295  37.843  1.00  0.00           C  
ATOM   1135  O   VAL A  77      72.072  39.838  36.748  1.00  0.00           O  
ATOM   1136  CB  VAL A  77      70.196  40.187  39.550  1.00  0.00           C  
ATOM   1137  CG1 VAL A  77      71.162  40.274  40.721  1.00  0.00           C  
ATOM   1138  CG2 VAL A  77      70.105  41.480  38.767  1.00  0.00           C  
ATOM   1139  H   VAL A  77      70.494  37.535  40.094  1.00  0.00           H  
ATOM   1140  HA  VAL A  77      69.842  39.002  37.747  1.00  0.00           H  
ATOM   1141  HB  VAL A  77      69.184  39.992  39.905  1.00  0.00           H  
ATOM   1142 1HG1 VAL A  77      70.858  40.967  41.506  1.00  0.00           H  
ATOM   1143 2HG1 VAL A  77      71.233  39.246  41.074  1.00  0.00           H  
ATOM   1144 3HG1 VAL A  77      72.163  40.524  40.369  1.00  0.00           H  
ATOM   1145 1HG2 VAL A  77      71.077  41.858  38.450  1.00  0.00           H  
ATOM   1146 2HG2 VAL A  77      69.538  41.342  37.846  1.00  0.00           H  
ATOM   1147 3HG2 VAL A  77      69.560  42.218  39.355  1.00  0.00           H  
ATOM   1148  N   VAL A  78      73.030  38.722  38.416  1.00  0.00           N  
ATOM   1149  CA  VAL A  78      74.417  38.838  37.776  1.00  0.00           C  
ATOM   1150  C   VAL A  78      74.649  37.786  36.677  1.00  0.00           C  
ATOM   1151  O   VAL A  78      75.401  38.083  35.738  1.00  0.00           O  
ATOM   1152  CB  VAL A  78      75.577  38.697  38.729  1.00  0.00           C  
ATOM   1153  CG1 VAL A  78      75.483  39.597  40.011  1.00  0.00           C  
ATOM   1154  CG2 VAL A  78      75.902  37.213  39.224  1.00  0.00           C  
ATOM   1155  H   VAL A  78      72.841  38.135  39.216  1.00  0.00           H  
ATOM   1156  HA  VAL A  78      74.556  39.810  37.301  1.00  0.00           H  
ATOM   1157  HB  VAL A  78      76.404  38.957  38.068  1.00  0.00           H  
ATOM   1158 1HG1 VAL A  78      74.642  39.385  40.672  1.00  0.00           H  
ATOM   1159 2HG1 VAL A  78      76.367  39.381  40.611  1.00  0.00           H  
ATOM   1160 3HG1 VAL A  78      75.708  40.651  39.851  1.00  0.00           H  
ATOM   1161 1HG2 VAL A  78      76.633  37.431  40.003  1.00  0.00           H  
ATOM   1162 2HG2 VAL A  78      74.962  36.783  39.569  1.00  0.00           H  
ATOM   1163 3HG2 VAL A  78      76.382  36.645  38.426  1.00  0.00           H  
ATOM   1164  N   GLU A  79      73.891  36.711  36.628  1.00  0.00           N  
ATOM   1165  CA  GLU A  79      73.751  35.844  35.486  1.00  0.00           C  
ATOM   1166  C   GLU A  79      72.991  36.410  34.341  1.00  0.00           C  
ATOM   1167  O   GLU A  79      73.467  36.477  33.173  1.00  0.00           O  
ATOM   1168  CB  GLU A  79      73.062  34.505  35.874  1.00  0.00           C  
ATOM   1169  CG  GLU A  79      72.954  33.488  34.768  1.00  0.00           C  
ATOM   1170  CD  GLU A  79      71.822  32.380  34.974  1.00  0.00           C  
ATOM   1171  OE1 GLU A  79      71.656  32.083  36.189  1.00  0.00           O  
ATOM   1172  OE2 GLU A  79      71.224  31.942  34.016  1.00  0.00           O1-
ATOM   1173  H   GLU A  79      73.371  36.390  37.432  1.00  0.00           H  
ATOM   1174  HA  GLU A  79      74.768  35.681  35.128  1.00  0.00           H  
ATOM   1175  HB2 GLU A  79      73.655  34.058  36.672  1.00  0.00           H  
ATOM   1176  HB3 GLU A  79      72.090  34.700  36.328  1.00  0.00           H  
ATOM   1177  HG2 GLU A  79      72.805  33.936  33.785  1.00  0.00           H  
ATOM   1178  HG3 GLU A  79      73.935  33.018  34.835  1.00  0.00           H  
ATOM   1179  N   ARG A  80      71.783  36.891  34.680  1.00  0.00           N  
ATOM   1180  CA  ARG A  80      70.866  37.511  33.558  1.00  0.00           C  
ATOM   1181  C   ARG A  80      71.337  38.873  33.072  1.00  0.00           C  
ATOM   1182  O   ARG A  80      71.096  39.142  31.872  1.00  0.00           O  
ATOM   1183  CB  ARG A  80      69.415  37.578  34.139  1.00  0.00           C  
ATOM   1184  CG  ARG A  80      68.403  38.172  33.222  1.00  0.00           C  
ATOM   1185  CD  ARG A  80      68.265  37.493  31.847  1.00  0.00           C  
ATOM   1186  NE  ARG A  80      67.307  38.102  30.901  1.00  0.00           N  
ATOM   1187  CZ  ARG A  80      67.504  39.173  30.072  1.00  0.00           C  
ATOM   1188  NH1 ARG A  80      68.718  39.723  30.013  1.00  0.00           N1+
ATOM   1189  NH2 ARG A  80      66.516  39.734  29.482  1.00  0.00           N  
ATOM   1190  H   ARG A  80      71.477  36.897  35.643  1.00  0.00           H  
ATOM   1191  HA  ARG A  80      70.878  36.892  32.661  1.00  0.00           H  
ATOM   1192  HB2 ARG A  80      69.009  36.594  34.374  1.00  0.00           H  
ATOM   1193  HB3 ARG A  80      69.277  38.035  35.119  1.00  0.00           H  
ATOM   1194  HG2 ARG A  80      67.481  38.090  33.798  1.00  0.00           H  
ATOM   1195  HG3 ARG A  80      68.593  39.241  33.124  1.00  0.00           H  
ATOM   1196  HD2 ARG A  80      69.225  37.331  31.356  1.00  0.00           H  
ATOM   1197  HD3 ARG A  80      67.877  36.486  31.999  1.00  0.00           H  
ATOM   1198  HE  ARG A  80      66.345  37.871  31.107  1.00  0.00           H  
ATOM   1199 1HH1 ARG A  80      69.420  39.455  30.688  1.00  0.00           H  
ATOM   1200 2HH1 ARG A  80      68.808  40.647  29.616  1.00  0.00           H  
ATOM   1201 1HH2 ARG A  80      65.635  39.240  29.475  1.00  0.00           H  
ATOM   1202 2HH2 ARG A  80      66.546  40.602  28.967  1.00  0.00           H  
ATOM   1203  N   TYR A  81      71.875  39.677  33.934  1.00  0.00           N  
ATOM   1204  CA  TYR A  81      72.314  40.972  33.514  1.00  0.00           C  
ATOM   1205  C   TYR A  81      73.829  41.245  33.845  1.00  0.00           C  
ATOM   1206  O   TYR A  81      74.516  41.738  32.985  1.00  0.00           O  
ATOM   1207  CB  TYR A  81      71.310  41.964  34.156  1.00  0.00           C  
ATOM   1208  CG  TYR A  81      69.846  41.978  33.821  1.00  0.00           C  
ATOM   1209  CD1 TYR A  81      69.396  41.861  32.472  1.00  0.00           C  
ATOM   1210  CD2 TYR A  81      68.865  42.203  34.796  1.00  0.00           C  
ATOM   1211  CE1 TYR A  81      67.988  41.963  32.203  1.00  0.00           C  
ATOM   1212  CE2 TYR A  81      67.526  42.175  34.535  1.00  0.00           C  
ATOM   1213  CZ  TYR A  81      67.032  42.125  33.202  1.00  0.00           C  
ATOM   1214  OH  TYR A  81      65.759  42.100  32.880  1.00  0.00           O  
ATOM   1215  H   TYR A  81      71.920  39.469  34.922  1.00  0.00           H  
ATOM   1216  HA  TYR A  81      72.217  41.162  32.445  1.00  0.00           H  
ATOM   1217  HB2 TYR A  81      71.420  41.747  35.219  1.00  0.00           H  
ATOM   1218  HB3 TYR A  81      71.734  42.948  33.952  1.00  0.00           H  
ATOM   1219  HD1 TYR A  81      70.098  41.865  31.652  1.00  0.00           H  
ATOM   1220  HD2 TYR A  81      69.106  42.384  35.833  1.00  0.00           H  
ATOM   1221  HE1 TYR A  81      67.586  41.936  31.201  1.00  0.00           H  
ATOM   1222  HE2 TYR A  81      66.857  42.068  35.376  1.00  0.00           H  
ATOM   1223  HH  TYR A  81      65.184  42.276  33.628  1.00  0.00           H  
ATOM   1224  N   GLY A  82      74.293  40.922  35.030  1.00  0.00           N  
ATOM   1225  CA  GLY A  82      75.592  41.353  35.630  1.00  0.00           C  
ATOM   1226  C   GLY A  82      75.584  42.136  36.969  1.00  0.00           C  
ATOM   1227  O   GLY A  82      74.539  42.309  37.517  1.00  0.00           O  
ATOM   1228  H   GLY A  82      73.623  40.494  35.652  1.00  0.00           H  
ATOM   1229  HA2 GLY A  82      76.192  40.485  35.904  1.00  0.00           H  
ATOM   1230  HA3 GLY A  82      76.187  41.952  34.941  1.00  0.00           H  
ATOM   1231  N   PRO A  83      76.760  42.585  37.390  1.00  0.00           N  
ATOM   1232  CA  PRO A  83      76.952  43.218  38.687  1.00  0.00           C  
ATOM   1233  C   PRO A  83      75.958  44.464  38.949  1.00  0.00           C  
ATOM   1234  O   PRO A  83      75.846  45.412  38.129  1.00  0.00           O  
ATOM   1235  CB  PRO A  83      78.480  43.467  38.848  1.00  0.00           C  
ATOM   1236  CG  PRO A  83      79.064  42.408  37.934  1.00  0.00           C  
ATOM   1237  CD  PRO A  83      78.064  42.455  36.767  1.00  0.00           C  
ATOM   1238  HA  PRO A  83      76.712  42.443  39.415  1.00  0.00           H  
ATOM   1239  HB2 PRO A  83      78.787  44.413  38.403  1.00  0.00           H  
ATOM   1240  HB3 PRO A  83      78.819  43.329  39.875  1.00  0.00           H  
ATOM   1241  HG2 PRO A  83      80.132  42.563  37.782  1.00  0.00           H  
ATOM   1242  HG3 PRO A  83      78.986  41.445  38.437  1.00  0.00           H  
ATOM   1243  HD2 PRO A  83      78.117  43.363  36.166  1.00  0.00           H  
ATOM   1244  HD3 PRO A  83      78.246  41.503  36.270  1.00  0.00           H  
ATOM   1245  N   VAL A  84      75.360  44.569  40.156  1.00  0.00           N  
ATOM   1246  CA  VAL A  84      74.158  45.406  40.305  1.00  0.00           C  
ATOM   1247  C   VAL A  84      74.663  46.833  40.481  1.00  0.00           C  
ATOM   1248  O   VAL A  84      75.621  47.034  41.230  1.00  0.00           O  
ATOM   1249  CB  VAL A  84      73.284  44.829  41.445  1.00  0.00           C  
ATOM   1250  CG1 VAL A  84      72.188  45.818  41.892  1.00  0.00           C  
ATOM   1251  CG2 VAL A  84      72.690  43.497  40.988  1.00  0.00           C  
ATOM   1252  H   VAL A  84      75.778  43.964  40.848  1.00  0.00           H  
ATOM   1253  HA  VAL A  84      73.609  45.446  39.365  1.00  0.00           H  
ATOM   1254  HB  VAL A  84      73.838  44.589  42.352  1.00  0.00           H  
ATOM   1255 1HG1 VAL A  84      71.670  46.127  40.985  1.00  0.00           H  
ATOM   1256 2HG1 VAL A  84      71.451  45.478  42.619  1.00  0.00           H  
ATOM   1257 3HG1 VAL A  84      72.675  46.649  42.403  1.00  0.00           H  
ATOM   1258 1HG2 VAL A  84      73.420  42.731  40.726  1.00  0.00           H  
ATOM   1259 2HG2 VAL A  84      72.069  43.063  41.771  1.00  0.00           H  
ATOM   1260 3HG2 VAL A  84      72.075  43.692  40.109  1.00  0.00           H  
ATOM   1261  N   ASP A  85      74.175  47.931  39.817  1.00  0.00           N  
ATOM   1262  CA  ASP A  85      74.459  49.307  40.159  1.00  0.00           C  
ATOM   1263  C   ASP A  85      73.439  50.008  41.134  1.00  0.00           C  
ATOM   1264  O   ASP A  85      73.821  50.966  41.765  1.00  0.00           O  
ATOM   1265  CB  ASP A  85      74.585  50.222  38.990  1.00  0.00           C  
ATOM   1266  CG  ASP A  85      75.441  49.642  37.861  1.00  0.00           C  
ATOM   1267  OD1 ASP A  85      74.909  48.883  37.034  1.00  0.00           O  
ATOM   1268  OD2 ASP A  85      76.665  49.999  37.938  1.00  0.00           O1-
ATOM   1269  H   ASP A  85      73.453  47.781  39.126  1.00  0.00           H  
ATOM   1270  HA  ASP A  85      75.471  49.323  40.565  1.00  0.00           H  
ATOM   1271  HB2 ASP A  85      73.569  50.404  38.640  1.00  0.00           H  
ATOM   1272  HB3 ASP A  85      75.068  51.167  39.240  1.00  0.00           H  
ATOM   1273  N   VAL A  86      72.204  49.507  41.235  1.00  0.00           N  
ATOM   1274  CA  VAL A  86      71.079  50.081  41.984  1.00  0.00           C  
ATOM   1275  C   VAL A  86      70.410  48.916  42.796  1.00  0.00           C  
ATOM   1276  O   VAL A  86      69.720  48.101  42.155  1.00  0.00           O  
ATOM   1277  CB  VAL A  86      70.033  50.672  41.081  1.00  0.00           C  
ATOM   1278  CG1 VAL A  86      68.682  50.951  41.704  1.00  0.00           C  
ATOM   1279  CG2 VAL A  86      70.564  51.969  40.370  1.00  0.00           C  
ATOM   1280  H   VAL A  86      72.026  48.814  40.522  1.00  0.00           H  
ATOM   1281  HA  VAL A  86      71.367  50.878  42.669  1.00  0.00           H  
ATOM   1282  HB  VAL A  86      69.929  49.936  40.285  1.00  0.00           H  
ATOM   1283 1HG1 VAL A  86      68.083  50.065  41.916  1.00  0.00           H  
ATOM   1284 2HG1 VAL A  86      68.762  51.465  42.662  1.00  0.00           H  
ATOM   1285 3HG1 VAL A  86      68.021  51.558  41.086  1.00  0.00           H  
ATOM   1286 1HG2 VAL A  86      70.804  52.711  41.132  1.00  0.00           H  
ATOM   1287 2HG2 VAL A  86      71.573  51.812  39.990  1.00  0.00           H  
ATOM   1288 3HG2 VAL A  86      69.911  52.406  39.614  1.00  0.00           H  
ATOM   1289  N   LEU A  87      70.537  48.931  44.127  1.00  0.00           N  
ATOM   1290  CA  LEU A  87      69.705  48.102  44.931  1.00  0.00           C  
ATOM   1291  C   LEU A  87      68.547  48.981  45.556  1.00  0.00           C  
ATOM   1292  O   LEU A  87      68.825  49.903  46.292  1.00  0.00           O  
ATOM   1293  CB  LEU A  87      70.488  47.443  46.012  1.00  0.00           C  
ATOM   1294  CG  LEU A  87      69.649  46.565  47.037  1.00  0.00           C  
ATOM   1295  CD1 LEU A  87      68.775  45.437  46.325  1.00  0.00           C  
ATOM   1296  CD2 LEU A  87      70.560  45.989  48.124  1.00  0.00           C  
ATOM   1297  H   LEU A  87      71.138  49.631  44.539  1.00  0.00           H  
ATOM   1298  HA  LEU A  87      69.249  47.328  44.314  1.00  0.00           H  
ATOM   1299  HB2 LEU A  87      71.182  46.752  45.533  1.00  0.00           H  
ATOM   1300  HB3 LEU A  87      70.924  48.286  46.548  1.00  0.00           H  
ATOM   1301  HG  LEU A  87      68.922  47.239  47.491  1.00  0.00           H  
ATOM   1302 1HD1 LEU A  87      69.409  44.552  46.284  1.00  0.00           H  
ATOM   1303 2HD1 LEU A  87      67.942  45.170  46.976  1.00  0.00           H  
ATOM   1304 3HD1 LEU A  87      68.286  45.806  45.423  1.00  0.00           H  
ATOM   1305 1HD2 LEU A  87      70.967  46.708  48.835  1.00  0.00           H  
ATOM   1306 2HD2 LEU A  87      70.050  45.243  48.734  1.00  0.00           H  
ATOM   1307 3HD2 LEU A  87      71.373  45.396  47.707  1.00  0.00           H  
ATOM   1308  N   VAL A  88      67.314  48.526  45.418  1.00  0.00           N  
ATOM   1309  CA  VAL A  88      66.107  49.154  46.014  1.00  0.00           C  
ATOM   1310  C   VAL A  88      65.434  48.140  46.911  1.00  0.00           C  
ATOM   1311  O   VAL A  88      64.953  47.131  46.438  1.00  0.00           O  
ATOM   1312  CB  VAL A  88      65.143  49.896  45.101  1.00  0.00           C  
ATOM   1313  CG1 VAL A  88      64.096  50.644  45.963  1.00  0.00           C  
ATOM   1314  CG2 VAL A  88      65.922  50.868  44.137  1.00  0.00           C  
ATOM   1315  H   VAL A  88      67.125  47.678  44.903  1.00  0.00           H  
ATOM   1316  HA  VAL A  88      66.473  49.975  46.630  1.00  0.00           H  
ATOM   1317  HB  VAL A  88      64.641  49.109  44.538  1.00  0.00           H  
ATOM   1318 1HG1 VAL A  88      63.513  50.068  46.682  1.00  0.00           H  
ATOM   1319 2HG1 VAL A  88      64.657  51.421  46.482  1.00  0.00           H  
ATOM   1320 3HG1 VAL A  88      63.381  51.195  45.352  1.00  0.00           H  
ATOM   1321 1HG2 VAL A  88      66.343  50.118  43.468  1.00  0.00           H  
ATOM   1322 2HG2 VAL A  88      65.267  51.485  43.521  1.00  0.00           H  
ATOM   1323 3HG2 VAL A  88      66.653  51.437  44.712  1.00  0.00           H  
ATOM   1324  N   ASN A  89      65.427  48.475  48.238  1.00  0.00           N  
ATOM   1325  CA  ASN A  89      64.858  47.562  49.262  1.00  0.00           C  
ATOM   1326  C   ASN A  89      63.426  47.938  49.627  1.00  0.00           C  
ATOM   1327  O   ASN A  89      63.254  48.601  50.656  1.00  0.00           O  
ATOM   1328  CB  ASN A  89      65.829  47.583  50.494  1.00  0.00           C  
ATOM   1329  CG  ASN A  89      67.107  46.868  50.191  1.00  0.00           C  
ATOM   1330  ND2 ASN A  89      68.193  47.368  50.789  1.00  0.00           N  
ATOM   1331  OD1 ASN A  89      67.191  45.884  49.477  1.00  0.00           O  
ATOM   1332  H   ASN A  89      65.846  49.341  48.544  1.00  0.00           H  
ATOM   1333  HA  ASN A  89      64.728  46.572  48.825  1.00  0.00           H  
ATOM   1334  HB2 ASN A  89      66.032  48.593  50.849  1.00  0.00           H  
ATOM   1335  HB3 ASN A  89      65.383  46.949  51.261  1.00  0.00           H  
ATOM   1336 1HD2 ASN A  89      69.093  46.910  50.825  1.00  0.00           H  
ATOM   1337 2HD2 ASN A  89      67.989  48.211  51.305  1.00  0.00           H  
ATOM   1338  N   ASN A  90      62.438  47.542  48.867  1.00  0.00           N  
ATOM   1339  CA  ASN A  90      61.002  47.992  49.161  1.00  0.00           C  
ATOM   1340  C   ASN A  90      60.281  47.168  50.207  1.00  0.00           C  
ATOM   1341  O   ASN A  90      59.219  47.613  50.661  1.00  0.00           O  
ATOM   1342  CB  ASN A  90      60.127  47.951  47.838  1.00  0.00           C  
ATOM   1343  CG  ASN A  90      58.744  48.618  47.840  1.00  0.00           C  
ATOM   1344  ND2 ASN A  90      57.752  47.828  47.599  1.00  0.00           N  
ATOM   1345  OD1 ASN A  90      58.648  49.804  48.131  1.00  0.00           O  
ATOM   1346  H   ASN A  90      62.717  46.988  48.070  1.00  0.00           H  
ATOM   1347  HA  ASN A  90      60.984  49.033  49.482  1.00  0.00           H  
ATOM   1348  HB2 ASN A  90      60.686  48.409  47.023  1.00  0.00           H  
ATOM   1349  HB3 ASN A  90      59.977  46.903  47.577  1.00  0.00           H  
ATOM   1350 1HD2 ASN A  90      56.863  48.303  47.662  1.00  0.00           H  
ATOM   1351 2HD2 ASN A  90      57.873  46.882  47.266  1.00  0.00           H  
ATOM   1352  N   ALA A  91      60.766  45.943  50.465  1.00  0.00           N  
ATOM   1353  CA  ALA A  91      60.124  44.941  51.329  1.00  0.00           C  
ATOM   1354  C   ALA A  91      59.630  45.511  52.694  1.00  0.00           C  
ATOM   1355  O   ALA A  91      60.115  46.490  53.250  1.00  0.00           O  
ATOM   1356  CB  ALA A  91      61.073  43.783  51.589  1.00  0.00           C  
ATOM   1357  H   ALA A  91      61.516  45.615  49.874  1.00  0.00           H  
ATOM   1358  HA  ALA A  91      59.299  44.528  50.748  1.00  0.00           H  
ATOM   1359  HB1 ALA A  91      62.105  44.034  51.834  1.00  0.00           H  
ATOM   1360  HB2 ALA A  91      60.787  43.106  52.395  1.00  0.00           H  
ATOM   1361  HB3 ALA A  91      61.088  43.125  50.720  1.00  0.00           H  
ATOM   1362  N   GLY A  92      58.542  44.915  53.165  1.00  0.00           N  
ATOM   1363  CA  GLY A  92      57.998  45.070  54.501  1.00  0.00           C  
ATOM   1364  C   GLY A  92      56.707  44.238  54.629  1.00  0.00           C  
ATOM   1365  O   GLY A  92      56.182  43.632  53.678  1.00  0.00           O  
ATOM   1366  H   GLY A  92      58.178  44.159  52.604  1.00  0.00           H  
ATOM   1367  HA2 GLY A  92      58.736  44.685  55.204  1.00  0.00           H  
ATOM   1368  HA3 GLY A  92      57.851  46.131  54.699  1.00  0.00           H  
ATOM   1369  N   ARG A  93      56.184  44.168  55.861  1.00  0.00           N  
ATOM   1370  CA  ARG A  93      54.728  43.882  56.105  1.00  0.00           C  
ATOM   1371  C   ARG A  93      54.196  44.552  57.353  1.00  0.00           C  
ATOM   1372  O   ARG A  93      54.991  44.662  58.295  1.00  0.00           O  
ATOM   1373  CB  ARG A  93      54.592  42.331  56.152  1.00  0.00           C  
ATOM   1374  CG  ARG A  93      55.087  41.604  57.321  1.00  0.00           C  
ATOM   1375  CD  ARG A  93      54.570  40.160  57.130  1.00  0.00           C  
ATOM   1376  NE  ARG A  93      54.584  39.325  58.356  1.00  0.00           N  
ATOM   1377  CZ  ARG A  93      53.708  39.282  59.318  1.00  0.00           C  
ATOM   1378  NH1 ARG A  93      52.537  39.914  59.226  1.00  0.00           N1+
ATOM   1379  NH2 ARG A  93      53.849  38.526  60.348  1.00  0.00           N  
ATOM   1380  H   ARG A  93      56.740  44.427  56.663  1.00  0.00           H  
ATOM   1381  HA  ARG A  93      54.227  44.248  55.209  1.00  0.00           H  
ATOM   1382  HB2 ARG A  93      53.524  42.143  56.044  1.00  0.00           H  
ATOM   1383  HB3 ARG A  93      55.163  41.856  55.354  1.00  0.00           H  
ATOM   1384  HG2 ARG A  93      56.172  41.706  57.330  1.00  0.00           H  
ATOM   1385  HG3 ARG A  93      54.672  42.041  58.229  1.00  0.00           H  
ATOM   1386  HD2 ARG A  93      53.518  40.120  56.847  1.00  0.00           H  
ATOM   1387  HD3 ARG A  93      55.064  39.622  56.320  1.00  0.00           H  
ATOM   1388  HE  ARG A  93      55.366  38.724  58.571  1.00  0.00           H  
ATOM   1389 1HH1 ARG A  93      52.249  40.378  58.377  1.00  0.00           H  
ATOM   1390 2HH1 ARG A  93      51.817  39.831  59.930  1.00  0.00           H  
ATOM   1391 1HH2 ARG A  93      54.667  37.934  60.378  1.00  0.00           H  
ATOM   1392 2HH2 ARG A  93      53.118  38.261  60.992  1.00  0.00           H  
ATOM   1393  N   PRO A  94      52.868  44.870  57.411  1.00  0.00           N  
ATOM   1394  CA  PRO A  94      52.216  45.067  58.669  1.00  0.00           C  
ATOM   1395  C   PRO A  94      52.237  43.970  59.698  1.00  0.00           C  
ATOM   1396  O   PRO A  94      51.982  42.766  59.399  1.00  0.00           O  
ATOM   1397  CB  PRO A  94      50.859  45.524  58.206  1.00  0.00           C  
ATOM   1398  CG  PRO A  94      50.529  44.640  56.988  1.00  0.00           C  
ATOM   1399  CD  PRO A  94      51.911  44.740  56.294  1.00  0.00           C  
ATOM   1400  HA  PRO A  94      52.684  45.934  59.134  1.00  0.00           H  
ATOM   1401  HB2 PRO A  94      50.133  45.294  58.987  1.00  0.00           H  
ATOM   1402  HB3 PRO A  94      50.990  46.579  57.965  1.00  0.00           H  
ATOM   1403  HG2 PRO A  94      50.412  43.635  57.392  1.00  0.00           H  
ATOM   1404  HG3 PRO A  94      49.716  45.091  56.418  1.00  0.00           H  
ATOM   1405  HD2 PRO A  94      51.976  43.787  55.769  1.00  0.00           H  
ATOM   1406  HD3 PRO A  94      51.727  45.710  55.831  1.00  0.00           H  
ATOM   1407  N   GLY A  95      52.391  44.348  60.943  1.00  0.00           N  
ATOM   1408  CA  GLY A  95      51.972  43.549  62.038  1.00  0.00           C  
ATOM   1409  C   GLY A  95      52.291  44.101  63.359  1.00  0.00           C  
ATOM   1410  O   GLY A  95      52.920  45.152  63.386  1.00  0.00           O  
ATOM   1411  H   GLY A  95      52.371  45.343  61.117  1.00  0.00           H  
ATOM   1412  HA2 GLY A  95      50.887  43.448  62.055  1.00  0.00           H  
ATOM   1413  HA3 GLY A  95      52.375  42.536  62.019  1.00  0.00           H  
ATOM   1414  N   GLY A  96      51.705  43.574  64.466  1.00  0.00           N  
ATOM   1415  CA  GLY A  96      51.731  44.060  65.802  1.00  0.00           C  
ATOM   1416  C   GLY A  96      50.722  43.408  66.754  1.00  0.00           C  
ATOM   1417  O   GLY A  96      50.183  42.357  66.396  1.00  0.00           O  
ATOM   1418  H   GLY A  96      51.083  42.801  64.278  1.00  0.00           H  
ATOM   1419  HA2 GLY A  96      52.701  43.934  66.284  1.00  0.00           H  
ATOM   1420  HA3 GLY A  96      51.488  45.123  65.808  1.00  0.00           H  
ATOM   1421  N   GLY A  97      50.493  43.982  67.914  1.00  0.00           N  
ATOM   1422  CA  GLY A  97      49.345  43.562  68.794  1.00  0.00           C  
ATOM   1423  C   GLY A  97      49.410  44.276  70.143  1.00  0.00           C  
ATOM   1424  O   GLY A  97      50.287  45.119  70.316  1.00  0.00           O  
ATOM   1425  H   GLY A  97      51.013  44.792  68.221  1.00  0.00           H  
ATOM   1426  HA2 GLY A  97      48.430  43.879  68.293  1.00  0.00           H  
ATOM   1427  HA3 GLY A  97      49.314  42.479  68.915  1.00  0.00           H  
ATOM   1428  N   ALA A  98      48.468  44.059  71.090  1.00  0.00           N  
ATOM   1429  CA  ALA A  98      48.678  44.531  72.454  1.00  0.00           C  
ATOM   1430  C   ALA A  98      49.975  43.946  73.102  1.00  0.00           C  
ATOM   1431  O   ALA A  98      50.161  42.725  73.133  1.00  0.00           O  
ATOM   1432  CB  ALA A  98      47.392  44.041  73.179  1.00  0.00           C  
ATOM   1433  H   ALA A  98      47.686  43.452  70.888  1.00  0.00           H  
ATOM   1434  HA  ALA A  98      48.658  45.620  72.493  1.00  0.00           H  
ATOM   1435  HB1 ALA A  98      47.575  44.287  74.225  1.00  0.00           H  
ATOM   1436  HB2 ALA A  98      46.499  44.508  72.763  1.00  0.00           H  
ATOM   1437  HB3 ALA A  98      47.251  42.960  73.165  1.00  0.00           H  
ATOM   1438  N   THR A  99      50.761  44.832  73.661  1.00  0.00           N  
ATOM   1439  CA  THR A  99      52.139  44.397  74.003  1.00  0.00           C  
ATOM   1440  C   THR A  99      52.305  43.319  75.002  1.00  0.00           C  
ATOM   1441  O   THR A  99      53.180  42.502  74.850  1.00  0.00           O  
ATOM   1442  CB  THR A  99      52.985  45.564  74.408  1.00  0.00           C  
ATOM   1443  CG2 THR A  99      54.432  45.342  74.903  1.00  0.00           C  
ATOM   1444  OG1 THR A  99      52.981  46.504  73.402  1.00  0.00           O  
ATOM   1445  H   THR A  99      50.525  45.801  73.498  1.00  0.00           H  
ATOM   1446  HA  THR A  99      52.501  43.954  73.075  1.00  0.00           H  
ATOM   1447  HB  THR A  99      52.434  46.019  75.230  1.00  0.00           H  
ATOM   1448  HG1 THR A  99      52.080  46.835  73.379  1.00  0.00           H  
ATOM   1449 1HG2 THR A  99      54.422  44.868  75.885  1.00  0.00           H  
ATOM   1450 2HG2 THR A  99      54.941  44.637  74.245  1.00  0.00           H  
ATOM   1451 3HG2 THR A  99      55.066  46.229  74.909  1.00  0.00           H  
ATOM   1452  N   ALA A 100      51.356  43.169  75.992  1.00  0.00           N  
ATOM   1453  CA  ALA A 100      51.252  42.037  76.919  1.00  0.00           C  
ATOM   1454  C   ALA A 100      50.898  40.696  76.274  1.00  0.00           C  
ATOM   1455  O   ALA A 100      51.041  39.682  76.893  1.00  0.00           O  
ATOM   1456  CB  ALA A 100      50.193  42.512  77.961  1.00  0.00           C  
ATOM   1457  H   ALA A 100      50.764  43.970  76.159  1.00  0.00           H  
ATOM   1458  HA  ALA A 100      52.190  41.914  77.460  1.00  0.00           H  
ATOM   1459  HB1 ALA A 100      50.403  43.438  78.496  1.00  0.00           H  
ATOM   1460  HB2 ALA A 100      49.257  42.604  77.410  1.00  0.00           H  
ATOM   1461  HB3 ALA A 100      50.109  41.848  78.822  1.00  0.00           H  
ATOM   1462  N   GLU A 101      50.218  40.726  75.131  1.00  0.00           N  
ATOM   1463  CA  GLU A 101      49.433  39.606  74.548  1.00  0.00           C  
ATOM   1464  C   GLU A 101      50.074  39.050  73.296  1.00  0.00           C  
ATOM   1465  O   GLU A 101      49.728  37.982  72.815  1.00  0.00           O  
ATOM   1466  CB  GLU A 101      48.001  40.186  74.286  1.00  0.00           C  
ATOM   1467  CG  GLU A 101      47.172  40.701  75.411  1.00  0.00           C  
ATOM   1468  CD  GLU A 101      47.082  39.785  76.640  1.00  0.00           C  
ATOM   1469  OE1 GLU A 101      46.994  40.322  77.747  1.00  0.00           O  
ATOM   1470  OE2 GLU A 101      47.079  38.509  76.452  1.00  0.00           O1-
ATOM   1471  H   GLU A 101      50.089  41.616  74.671  1.00  0.00           H  
ATOM   1472  HA  GLU A 101      49.347  38.691  75.134  1.00  0.00           H  
ATOM   1473  HB2 GLU A 101      48.131  40.987  73.559  1.00  0.00           H  
ATOM   1474  HB3 GLU A 101      47.472  39.364  73.803  1.00  0.00           H  
ATOM   1475  HG2 GLU A 101      47.625  41.653  75.687  1.00  0.00           H  
ATOM   1476  HG3 GLU A 101      46.178  40.899  75.009  1.00  0.00           H  
ATOM   1477  N   LEU A 102      51.078  39.794  72.739  1.00  0.00           N  
ATOM   1478  CA  LEU A 102      51.666  39.382  71.455  1.00  0.00           C  
ATOM   1479  C   LEU A 102      52.501  38.081  71.685  1.00  0.00           C  
ATOM   1480  O   LEU A 102      53.426  38.180  72.522  1.00  0.00           O  
ATOM   1481  CB  LEU A 102      52.331  40.636  70.851  1.00  0.00           C  
ATOM   1482  CG  LEU A 102      52.915  40.518  69.384  1.00  0.00           C  
ATOM   1483  CD1 LEU A 102      51.746  40.124  68.402  1.00  0.00           C  
ATOM   1484  CD2 LEU A 102      53.496  41.866  68.927  1.00  0.00           C  
ATOM   1485  H   LEU A 102      51.293  40.706  73.116  1.00  0.00           H  
ATOM   1486  HA  LEU A 102      50.851  39.182  70.760  1.00  0.00           H  
ATOM   1487  HB2 LEU A 102      51.580  41.426  70.862  1.00  0.00           H  
ATOM   1488  HB3 LEU A 102      53.133  40.780  71.575  1.00  0.00           H  
ATOM   1489  HG  LEU A 102      53.630  39.696  69.359  1.00  0.00           H  
ATOM   1490 1HD1 LEU A 102      51.364  39.113  68.541  1.00  0.00           H  
ATOM   1491 2HD1 LEU A 102      50.885  40.765  68.591  1.00  0.00           H  
ATOM   1492 3HD1 LEU A 102      52.085  40.294  67.380  1.00  0.00           H  
ATOM   1493 1HD2 LEU A 102      53.770  41.895  67.872  1.00  0.00           H  
ATOM   1494 2HD2 LEU A 102      52.751  42.661  68.956  1.00  0.00           H  
ATOM   1495 3HD2 LEU A 102      54.373  42.167  69.499  1.00  0.00           H  
ATOM   1496  N   ALA A 103      52.331  36.961  70.992  1.00  0.00           N  
ATOM   1497  CA  ALA A 103      53.317  35.847  70.941  1.00  0.00           C  
ATOM   1498  C   ALA A 103      54.642  36.355  70.381  1.00  0.00           C  
ATOM   1499  O   ALA A 103      54.776  37.267  69.559  1.00  0.00           O  
ATOM   1500  CB  ALA A 103      52.680  34.710  70.115  1.00  0.00           C  
ATOM   1501  H   ALA A 103      51.519  36.909  70.395  1.00  0.00           H  
ATOM   1502  HA  ALA A 103      53.459  35.446  71.944  1.00  0.00           H  
ATOM   1503  HB1 ALA A 103      53.452  33.974  69.888  1.00  0.00           H  
ATOM   1504  HB2 ALA A 103      51.965  34.174  70.739  1.00  0.00           H  
ATOM   1505  HB3 ALA A 103      52.323  35.015  69.131  1.00  0.00           H  
ATOM   1506  N   ASP A 104      55.690  35.537  70.704  1.00  0.00           N  
ATOM   1507  CA  ASP A 104      57.052  35.868  70.173  1.00  0.00           C  
ATOM   1508  C   ASP A 104      57.156  35.755  68.630  1.00  0.00           C  
ATOM   1509  O   ASP A 104      57.872  36.473  67.937  1.00  0.00           O  
ATOM   1510  CB  ASP A 104      58.161  35.011  70.810  1.00  0.00           C  
ATOM   1511  CG  ASP A 104      58.705  35.712  72.045  1.00  0.00           C  
ATOM   1512  OD1 ASP A 104      58.072  36.653  72.582  1.00  0.00           O  
ATOM   1513  OD2 ASP A 104      59.665  35.195  72.683  1.00  0.00           O1-
ATOM   1514  H   ASP A 104      55.422  34.718  71.232  1.00  0.00           H  
ATOM   1515  HA  ASP A 104      57.146  36.926  70.416  1.00  0.00           H  
ATOM   1516  HB2 ASP A 104      57.904  33.991  71.096  1.00  0.00           H  
ATOM   1517  HB3 ASP A 104      59.023  35.035  70.143  1.00  0.00           H  
ATOM   1518  N   GLU A 105      56.483  34.682  68.139  1.00  0.00           N  
ATOM   1519  CA  GLU A 105      56.470  34.343  66.738  1.00  0.00           C  
ATOM   1520  C   GLU A 105      55.784  35.415  65.863  1.00  0.00           C  
ATOM   1521  O   GLU A 105      56.175  35.569  64.717  1.00  0.00           O  
ATOM   1522  CB  GLU A 105      55.738  32.973  66.567  1.00  0.00           C  
ATOM   1523  CG  GLU A 105      56.629  31.843  67.076  1.00  0.00           C  
ATOM   1524  CD  GLU A 105      56.848  31.869  68.648  1.00  0.00           C  
ATOM   1525  OE1 GLU A 105      55.847  31.645  69.331  1.00  0.00           O  
ATOM   1526  OE2 GLU A 105      57.897  31.682  69.209  1.00  0.00           O1-
ATOM   1527  H   GLU A 105      56.070  34.091  68.846  1.00  0.00           H  
ATOM   1528  HA  GLU A 105      57.515  34.202  66.462  1.00  0.00           H  
ATOM   1529  HB2 GLU A 105      54.774  33.005  67.073  1.00  0.00           H  
ATOM   1530  HB3 GLU A 105      55.415  32.839  65.534  1.00  0.00           H  
ATOM   1531  HG2 GLU A 105      56.135  30.891  66.884  1.00  0.00           H  
ATOM   1532  HG3 GLU A 105      57.559  31.882  66.508  1.00  0.00           H  
ATOM   1533  N   LEU A 106      54.761  36.107  66.344  1.00  0.00           N  
ATOM   1534  CA  LEU A 106      54.128  37.204  65.556  1.00  0.00           C  
ATOM   1535  C   LEU A 106      54.858  38.528  65.604  1.00  0.00           C  
ATOM   1536  O   LEU A 106      54.651  39.301  64.684  1.00  0.00           O  
ATOM   1537  CB  LEU A 106      52.682  37.244  65.989  1.00  0.00           C  
ATOM   1538  CG  LEU A 106      51.896  35.970  65.965  1.00  0.00           C  
ATOM   1539  CD1 LEU A 106      50.520  36.247  66.518  1.00  0.00           C  
ATOM   1540  CD2 LEU A 106      51.760  35.331  64.538  1.00  0.00           C  
ATOM   1541  H   LEU A 106      54.433  35.961  67.288  1.00  0.00           H  
ATOM   1542  HA  LEU A 106      54.077  37.068  64.475  1.00  0.00           H  
ATOM   1543  HB2 LEU A 106      52.640  37.607  67.016  1.00  0.00           H  
ATOM   1544  HB3 LEU A 106      52.270  37.940  65.257  1.00  0.00           H  
ATOM   1545  HG  LEU A 106      52.340  35.191  66.584  1.00  0.00           H  
ATOM   1546 1HD1 LEU A 106      49.804  35.463  66.272  1.00  0.00           H  
ATOM   1547 2HD1 LEU A 106      50.594  36.306  67.604  1.00  0.00           H  
ATOM   1548 3HD1 LEU A 106      50.203  37.255  66.252  1.00  0.00           H  
ATOM   1549 1HD2 LEU A 106      52.728  35.120  64.085  1.00  0.00           H  
ATOM   1550 2HD2 LEU A 106      51.140  34.435  64.589  1.00  0.00           H  
ATOM   1551 3HD2 LEU A 106      51.262  36.100  63.948  1.00  0.00           H  
ATOM   1552  N   TRP A 107      55.770  38.790  66.600  1.00  0.00           N  
ATOM   1553  CA  TRP A 107      56.701  39.913  66.535  1.00  0.00           C  
ATOM   1554  C   TRP A 107      57.871  39.528  65.634  1.00  0.00           C  
ATOM   1555  O   TRP A 107      58.292  40.267  64.723  1.00  0.00           O  
ATOM   1556  CB  TRP A 107      57.207  40.161  68.040  1.00  0.00           C  
ATOM   1557  CG  TRP A 107      58.430  41.014  68.311  1.00  0.00           C  
ATOM   1558  CD1 TRP A 107      59.721  40.744  68.054  1.00  0.00           C  
ATOM   1559  CD2 TRP A 107      58.414  42.360  68.745  1.00  0.00           C  
ATOM   1560  CE2 TRP A 107      59.748  42.833  68.764  1.00  0.00           C  
ATOM   1561  CE3 TRP A 107      57.405  43.257  69.178  1.00  0.00           C  
ATOM   1562  NE1 TRP A 107      60.553  41.802  68.286  1.00  0.00           N  
ATOM   1563  CZ2 TRP A 107      60.073  44.168  69.147  1.00  0.00           C  
ATOM   1564  CZ3 TRP A 107      57.671  44.575  69.519  1.00  0.00           C  
ATOM   1565  CH2 TRP A 107      59.034  45.035  69.504  1.00  0.00           C  
ATOM   1566  H   TRP A 107      55.820  38.158  67.386  1.00  0.00           H  
ATOM   1567  HA  TRP A 107      56.218  40.774  66.073  1.00  0.00           H  
ATOM   1568  HB2 TRP A 107      56.385  40.642  68.570  1.00  0.00           H  
ATOM   1569  HB3 TRP A 107      57.375  39.184  68.494  1.00  0.00           H  
ATOM   1570  HD1 TRP A 107      60.038  39.806  67.624  1.00  0.00           H  
ATOM   1571  HE1 TRP A 107      61.441  41.986  67.843  1.00  0.00           H  
ATOM   1572  HE3 TRP A 107      56.397  42.871  69.213  1.00  0.00           H  
ATOM   1573  HZ2 TRP A 107      61.081  44.554  69.105  1.00  0.00           H  
ATOM   1574  HZ3 TRP A 107      56.911  45.235  69.911  1.00  0.00           H  
ATOM   1575  HH2 TRP A 107      59.294  46.022  69.857  1.00  0.00           H  
ATOM   1576  N   LEU A 108      58.511  38.416  65.927  1.00  0.00           N  
ATOM   1577  CA  LEU A 108      59.752  37.983  65.299  1.00  0.00           C  
ATOM   1578  C   LEU A 108      59.585  37.773  63.764  1.00  0.00           C  
ATOM   1579  O   LEU A 108      60.616  37.933  63.100  1.00  0.00           O  
ATOM   1580  CB  LEU A 108      60.314  36.771  66.023  1.00  0.00           C  
ATOM   1581  CG  LEU A 108      61.246  37.037  67.273  1.00  0.00           C  
ATOM   1582  CD1 LEU A 108      61.841  35.702  67.865  1.00  0.00           C  
ATOM   1583  CD2 LEU A 108      62.481  37.849  67.012  1.00  0.00           C  
ATOM   1584  H   LEU A 108      58.158  37.881  66.707  1.00  0.00           H  
ATOM   1585  HA  LEU A 108      60.434  38.829  65.382  1.00  0.00           H  
ATOM   1586  HB2 LEU A 108      59.440  36.149  66.217  1.00  0.00           H  
ATOM   1587  HB3 LEU A 108      60.877  36.197  65.286  1.00  0.00           H  
ATOM   1588  HG  LEU A 108      60.646  37.503  68.054  1.00  0.00           H  
ATOM   1589 1HD1 LEU A 108      62.425  35.884  68.767  1.00  0.00           H  
ATOM   1590 2HD1 LEU A 108      61.073  34.948  68.038  1.00  0.00           H  
ATOM   1591 3HD1 LEU A 108      62.589  35.304  67.179  1.00  0.00           H  
ATOM   1592 1HD2 LEU A 108      63.011  37.574  66.101  1.00  0.00           H  
ATOM   1593 2HD2 LEU A 108      62.147  38.886  66.962  1.00  0.00           H  
ATOM   1594 3HD2 LEU A 108      63.107  37.948  67.899  1.00  0.00           H  
ATOM   1595  N   ASP A 109      58.403  37.532  63.197  1.00  0.00           N  
ATOM   1596  CA  ASP A 109      58.161  37.418  61.705  1.00  0.00           C  
ATOM   1597  C   ASP A 109      57.971  38.783  61.054  1.00  0.00           C  
ATOM   1598  O   ASP A 109      58.149  39.015  59.876  1.00  0.00           O  
ATOM   1599  CB  ASP A 109      56.932  36.503  61.416  1.00  0.00           C  
ATOM   1600  CG  ASP A 109      56.752  36.202  59.952  1.00  0.00           C  
ATOM   1601  OD1 ASP A 109      57.270  35.153  59.469  1.00  0.00           O  
ATOM   1602  OD2 ASP A 109      56.067  36.912  59.216  1.00  0.00           O1-
ATOM   1603  H   ASP A 109      57.579  37.322  63.742  1.00  0.00           H  
ATOM   1604  HA  ASP A 109      59.036  37.055  61.165  1.00  0.00           H  
ATOM   1605  HB2 ASP A 109      57.076  35.537  61.900  1.00  0.00           H  
ATOM   1606  HB3 ASP A 109      56.058  36.982  61.857  1.00  0.00           H  
ATOM   1607  N   VAL A 110      57.553  39.758  61.855  1.00  0.00           N  
ATOM   1608  CA  VAL A 110      57.360  41.159  61.446  1.00  0.00           C  
ATOM   1609  C   VAL A 110      58.765  41.829  61.237  1.00  0.00           C  
ATOM   1610  O   VAL A 110      59.056  42.340  60.173  1.00  0.00           O  
ATOM   1611  CB  VAL A 110      56.421  41.947  62.396  1.00  0.00           C  
ATOM   1612  CG1 VAL A 110      56.434  43.489  62.023  1.00  0.00           C  
ATOM   1613  CG2 VAL A 110      54.992  41.441  62.239  1.00  0.00           C  
ATOM   1614  H   VAL A 110      57.360  39.717  62.846  1.00  0.00           H  
ATOM   1615  HA  VAL A 110      56.841  41.172  60.488  1.00  0.00           H  
ATOM   1616  HB  VAL A 110      56.685  41.989  63.453  1.00  0.00           H  
ATOM   1617 1HG1 VAL A 110      56.054  43.630  61.011  1.00  0.00           H  
ATOM   1618 2HG1 VAL A 110      55.738  43.994  62.693  1.00  0.00           H  
ATOM   1619 3HG1 VAL A 110      57.469  43.827  62.078  1.00  0.00           H  
ATOM   1620 1HG2 VAL A 110      54.339  41.852  63.009  1.00  0.00           H  
ATOM   1621 2HG2 VAL A 110      54.612  41.707  61.253  1.00  0.00           H  
ATOM   1622 3HG2 VAL A 110      54.957  40.352  62.258  1.00  0.00           H  
ATOM   1623  N   VAL A 111      59.618  41.716  62.273  1.00  0.00           N  
ATOM   1624  CA  VAL A 111      60.939  42.352  62.273  1.00  0.00           C  
ATOM   1625  C   VAL A 111      61.899  41.633  61.308  1.00  0.00           C  
ATOM   1626  O   VAL A 111      62.748  42.265  60.720  1.00  0.00           O  
ATOM   1627  CB  VAL A 111      61.540  42.461  63.735  1.00  0.00           C  
ATOM   1628  CG1 VAL A 111      63.010  43.027  63.775  1.00  0.00           C  
ATOM   1629  CG2 VAL A 111      60.702  43.275  64.739  1.00  0.00           C  
ATOM   1630  H   VAL A 111      59.268  41.219  63.080  1.00  0.00           H  
ATOM   1631  HA  VAL A 111      60.939  43.353  61.841  1.00  0.00           H  
ATOM   1632  HB  VAL A 111      61.592  41.446  64.130  1.00  0.00           H  
ATOM   1633 1HG1 VAL A 111      63.048  44.048  63.393  1.00  0.00           H  
ATOM   1634 2HG1 VAL A 111      63.544  42.823  64.702  1.00  0.00           H  
ATOM   1635 3HG1 VAL A 111      63.602  42.399  63.109  1.00  0.00           H  
ATOM   1636 1HG2 VAL A 111      60.358  44.198  64.272  1.00  0.00           H  
ATOM   1637 2HG2 VAL A 111      59.870  42.732  65.187  1.00  0.00           H  
ATOM   1638 3HG2 VAL A 111      61.336  43.545  65.584  1.00  0.00           H  
ATOM   1639  N   GLU A 112      61.809  40.291  61.074  1.00  0.00           N  
ATOM   1640  CA  GLU A 112      62.566  39.522  60.022  1.00  0.00           C  
ATOM   1641  C   GLU A 112      62.201  39.991  58.630  1.00  0.00           C  
ATOM   1642  O   GLU A 112      63.104  40.257  57.833  1.00  0.00           O  
ATOM   1643  CB  GLU A 112      62.337  38.006  60.164  1.00  0.00           C  
ATOM   1644  CG  GLU A 112      63.343  37.229  59.273  1.00  0.00           C  
ATOM   1645  CD  GLU A 112      63.585  35.730  59.608  1.00  0.00           C  
ATOM   1646  OE1 GLU A 112      64.361  35.061  58.885  1.00  0.00           O  
ATOM   1647  OE2 GLU A 112      63.024  35.166  60.572  1.00  0.00           O1-
ATOM   1648  H   GLU A 112      61.341  39.789  61.815  1.00  0.00           H  
ATOM   1649  HA  GLU A 112      63.623  39.754  60.153  1.00  0.00           H  
ATOM   1650  HB2 GLU A 112      62.530  37.802  61.217  1.00  0.00           H  
ATOM   1651  HB3 GLU A 112      61.306  37.746  59.926  1.00  0.00           H  
ATOM   1652  HG2 GLU A 112      62.948  37.206  58.257  1.00  0.00           H  
ATOM   1653  HG3 GLU A 112      64.286  37.770  59.196  1.00  0.00           H  
ATOM   1654  N   THR A 113      60.895  40.240  58.334  1.00  0.00           N  
ATOM   1655  CA  THR A 113      60.491  40.651  57.003  1.00  0.00           C  
ATOM   1656  C   THR A 113      60.948  42.092  56.749  1.00  0.00           C  
ATOM   1657  O   THR A 113      61.394  42.383  55.656  1.00  0.00           O  
ATOM   1658  CB  THR A 113      58.987  40.531  56.835  1.00  0.00           C  
ATOM   1659  CG2 THR A 113      58.471  40.661  55.386  1.00  0.00           C  
ATOM   1660  OG1 THR A 113      58.570  39.229  57.073  1.00  0.00           O  
ATOM   1661  H   THR A 113      60.208  40.058  59.051  1.00  0.00           H  
ATOM   1662  HA  THR A 113      60.963  40.023  56.247  1.00  0.00           H  
ATOM   1663  HB  THR A 113      58.394  41.168  57.491  1.00  0.00           H  
ATOM   1664  HG1 THR A 113      58.590  39.113  58.026  1.00  0.00           H  
ATOM   1665 1HG2 THR A 113      58.579  41.639  54.916  1.00  0.00           H  
ATOM   1666 2HG2 THR A 113      58.901  39.887  54.750  1.00  0.00           H  
ATOM   1667 3HG2 THR A 113      57.440  40.308  55.396  1.00  0.00           H  
ATOM   1668  N   ASN A 114      60.805  42.950  57.781  1.00  0.00           N  
ATOM   1669  CA  ASN A 114      61.017  44.375  57.618  1.00  0.00           C  
ATOM   1670  C   ASN A 114      62.480  44.846  57.761  1.00  0.00           C  
ATOM   1671  O   ASN A 114      62.767  45.833  57.100  1.00  0.00           O  
ATOM   1672  CB  ASN A 114      60.107  45.094  58.656  1.00  0.00           C  
ATOM   1673  CG  ASN A 114      58.645  45.162  58.216  1.00  0.00           C  
ATOM   1674  ND2 ASN A 114      57.791  44.317  58.766  1.00  0.00           N  
ATOM   1675  OD1 ASN A 114      58.218  46.023  57.405  1.00  0.00           O  
ATOM   1676  H   ASN A 114      60.269  42.658  58.586  1.00  0.00           H  
ATOM   1677  HA  ASN A 114      60.721  44.768  56.645  1.00  0.00           H  
ATOM   1678  HB2 ASN A 114      60.144  44.571  59.612  1.00  0.00           H  
ATOM   1679  HB3 ASN A 114      60.456  46.123  58.739  1.00  0.00           H  
ATOM   1680 1HD2 ASN A 114      56.835  44.487  58.490  1.00  0.00           H  
ATOM   1681 2HD2 ASN A 114      58.119  43.624  59.424  1.00  0.00           H  
ATOM   1682  N   LEU A 115      63.341  44.024  58.420  1.00  0.00           N  
ATOM   1683  CA  LEU A 115      64.684  44.481  58.748  1.00  0.00           C  
ATOM   1684  C   LEU A 115      65.763  43.436  58.345  1.00  0.00           C  
ATOM   1685  O   LEU A 115      66.699  43.655  57.584  1.00  0.00           O  
ATOM   1686  CB  LEU A 115      64.770  44.867  60.213  1.00  0.00           C  
ATOM   1687  CG  LEU A 115      66.128  45.261  60.870  1.00  0.00           C  
ATOM   1688  CD1 LEU A 115      66.925  46.281  60.049  1.00  0.00           C  
ATOM   1689  CD2 LEU A 115      65.885  45.752  62.264  1.00  0.00           C  
ATOM   1690  H   LEU A 115      63.024  43.204  58.917  1.00  0.00           H  
ATOM   1691  HA  LEU A 115      64.882  45.356  58.128  1.00  0.00           H  
ATOM   1692  HB2 LEU A 115      63.983  45.592  60.419  1.00  0.00           H  
ATOM   1693  HB3 LEU A 115      64.380  44.028  60.790  1.00  0.00           H  
ATOM   1694  HG  LEU A 115      66.697  44.332  60.906  1.00  0.00           H  
ATOM   1695 1HD1 LEU A 115      67.900  46.375  60.527  1.00  0.00           H  
ATOM   1696 2HD1 LEU A 115      66.968  45.947  59.013  1.00  0.00           H  
ATOM   1697 3HD1 LEU A 115      66.382  47.223  60.127  1.00  0.00           H  
ATOM   1698 1HD2 LEU A 115      65.405  46.730  62.299  1.00  0.00           H  
ATOM   1699 2HD2 LEU A 115      65.204  45.089  62.797  1.00  0.00           H  
ATOM   1700 3HD2 LEU A 115      66.801  45.781  62.854  1.00  0.00           H  
ATOM   1701  N   THR A 116      65.661  42.252  58.983  1.00  0.00           N  
ATOM   1702  CA  THR A 116      66.710  41.239  58.830  1.00  0.00           C  
ATOM   1703  C   THR A 116      66.819  40.685  57.367  1.00  0.00           C  
ATOM   1704  O   THR A 116      67.910  40.518  56.836  1.00  0.00           O  
ATOM   1705  CB  THR A 116      66.619  40.097  59.942  1.00  0.00           C  
ATOM   1706  CG2 THR A 116      67.395  38.889  59.635  1.00  0.00           C  
ATOM   1707  OG1 THR A 116      67.019  40.531  61.203  1.00  0.00           O  
ATOM   1708  H   THR A 116      64.859  42.079  59.573  1.00  0.00           H  
ATOM   1709  HA  THR A 116      67.634  41.787  59.014  1.00  0.00           H  
ATOM   1710  HB  THR A 116      65.603  39.719  59.833  1.00  0.00           H  
ATOM   1711  HG1 THR A 116      66.509  40.077  61.878  1.00  0.00           H  
ATOM   1712 1HG2 THR A 116      67.410  38.280  60.539  1.00  0.00           H  
ATOM   1713 2HG2 THR A 116      66.917  38.349  58.818  1.00  0.00           H  
ATOM   1714 3HG2 THR A 116      68.365  39.315  59.379  1.00  0.00           H  
ATOM   1715  N   GLY A 117      65.644  40.545  56.678  1.00  0.00           N  
ATOM   1716  CA  GLY A 117      65.651  40.460  55.226  1.00  0.00           C  
ATOM   1717  C   GLY A 117      66.292  41.556  54.344  1.00  0.00           C  
ATOM   1718  O   GLY A 117      67.063  41.185  53.481  1.00  0.00           O  
ATOM   1719  H   GLY A 117      64.779  40.759  57.153  1.00  0.00           H  
ATOM   1720  HA2 GLY A 117      66.044  39.531  54.815  1.00  0.00           H  
ATOM   1721  HA3 GLY A 117      64.598  40.481  54.945  1.00  0.00           H  
ATOM   1722  N   VAL A 118      66.040  42.795  54.670  1.00  0.00           N  
ATOM   1723  CA  VAL A 118      66.647  44.057  53.979  1.00  0.00           C  
ATOM   1724  C   VAL A 118      68.164  43.875  53.993  1.00  0.00           C  
ATOM   1725  O   VAL A 118      68.866  44.024  53.052  1.00  0.00           O  
ATOM   1726  CB  VAL A 118      66.101  45.390  54.619  1.00  0.00           C  
ATOM   1727  CG1 VAL A 118      66.969  46.582  54.283  1.00  0.00           C  
ATOM   1728  CG2 VAL A 118      64.595  45.771  54.392  1.00  0.00           C  
ATOM   1729  H   VAL A 118      65.399  42.986  55.427  1.00  0.00           H  
ATOM   1730  HA  VAL A 118      66.344  44.137  52.935  1.00  0.00           H  
ATOM   1731  HB  VAL A 118      66.221  45.300  55.699  1.00  0.00           H  
ATOM   1732 1HG1 VAL A 118      66.802  47.010  53.294  1.00  0.00           H  
ATOM   1733 2HG1 VAL A 118      66.678  47.371  54.976  1.00  0.00           H  
ATOM   1734 3HG1 VAL A 118      68.018  46.369  54.486  1.00  0.00           H  
ATOM   1735 1HG2 VAL A 118      63.956  44.890  54.335  1.00  0.00           H  
ATOM   1736 2HG2 VAL A 118      64.274  46.385  55.233  1.00  0.00           H  
ATOM   1737 3HG2 VAL A 118      64.458  46.454  53.554  1.00  0.00           H  
ATOM   1738  N   PHE A 119      68.619  43.476  55.221  1.00  0.00           N  
ATOM   1739  CA  PHE A 119      70.000  43.221  55.557  1.00  0.00           C  
ATOM   1740  C   PHE A 119      70.650  42.133  54.698  1.00  0.00           C  
ATOM   1741  O   PHE A 119      71.731  42.443  54.185  1.00  0.00           O  
ATOM   1742  CB  PHE A 119      70.205  43.120  57.076  1.00  0.00           C  
ATOM   1743  CG  PHE A 119      71.444  42.337  57.545  1.00  0.00           C  
ATOM   1744  CD1 PHE A 119      72.723  42.824  57.085  1.00  0.00           C  
ATOM   1745  CD2 PHE A 119      71.374  41.019  57.978  1.00  0.00           C  
ATOM   1746  CE1 PHE A 119      73.917  42.070  57.149  1.00  0.00           C  
ATOM   1747  CE2 PHE A 119      72.555  40.263  58.175  1.00  0.00           C  
ATOM   1748  CZ  PHE A 119      73.788  40.792  57.679  1.00  0.00           C  
ATOM   1749  H   PHE A 119      67.911  43.387  55.937  1.00  0.00           H  
ATOM   1750  HA  PHE A 119      70.438  44.193  55.330  1.00  0.00           H  
ATOM   1751  HB2 PHE A 119      70.247  44.102  57.546  1.00  0.00           H  
ATOM   1752  HB3 PHE A 119      69.283  42.697  57.475  1.00  0.00           H  
ATOM   1753  HD1 PHE A 119      72.783  43.772  56.570  1.00  0.00           H  
ATOM   1754  HD2 PHE A 119      70.366  40.636  58.036  1.00  0.00           H  
ATOM   1755  HE1 PHE A 119      74.888  42.440  56.858  1.00  0.00           H  
ATOM   1756  HE2 PHE A 119      72.434  39.282  58.610  1.00  0.00           H  
ATOM   1757  HZ  PHE A 119      74.621  40.116  57.806  1.00  0.00           H  
ATOM   1758  N   ARG A 120      70.055  40.936  54.664  1.00  0.00           N  
ATOM   1759  CA  ARG A 120      70.592  39.749  53.902  1.00  0.00           C  
ATOM   1760  C   ARG A 120      70.729  40.034  52.448  1.00  0.00           C  
ATOM   1761  O   ARG A 120      71.791  39.686  51.854  1.00  0.00           O  
ATOM   1762  CB  ARG A 120      69.695  38.502  54.114  1.00  0.00           C  
ATOM   1763  CG  ARG A 120      69.688  38.006  55.608  1.00  0.00           C  
ATOM   1764  CD  ARG A 120      68.670  36.858  55.718  1.00  0.00           C  
ATOM   1765  NE  ARG A 120      68.570  36.407  57.065  1.00  0.00           N  
ATOM   1766  CZ  ARG A 120      67.572  35.789  57.626  1.00  0.00           C  
ATOM   1767  NH1 ARG A 120      66.370  35.725  57.076  1.00  0.00           N1+
ATOM   1768  NH2 ARG A 120      67.764  35.286  58.801  1.00  0.00           N  
ATOM   1769  H   ARG A 120      69.214  40.887  55.222  1.00  0.00           H  
ATOM   1770  HA  ARG A 120      71.582  39.532  54.304  1.00  0.00           H  
ATOM   1771  HB2 ARG A 120      68.664  38.711  53.831  1.00  0.00           H  
ATOM   1772  HB3 ARG A 120      70.072  37.660  53.533  1.00  0.00           H  
ATOM   1773  HG2 ARG A 120      70.667  37.616  55.887  1.00  0.00           H  
ATOM   1774  HG3 ARG A 120      69.364  38.864  56.199  1.00  0.00           H  
ATOM   1775  HD2 ARG A 120      67.763  37.407  55.465  1.00  0.00           H  
ATOM   1776  HD3 ARG A 120      68.787  35.971  55.095  1.00  0.00           H  
ATOM   1777  HE  ARG A 120      69.467  36.429  57.529  1.00  0.00           H  
ATOM   1778 1HH1 ARG A 120      66.171  36.158  56.185  1.00  0.00           H  
ATOM   1779 2HH1 ARG A 120      65.639  35.317  57.640  1.00  0.00           H  
ATOM   1780 1HH2 ARG A 120      68.716  35.204  59.125  1.00  0.00           H  
ATOM   1781 2HH2 ARG A 120      67.018  34.758  59.232  1.00  0.00           H  
ATOM   1782  N   VAL A 121      69.781  40.719  51.818  1.00  0.00           N  
ATOM   1783  CA  VAL A 121      69.800  41.014  50.351  1.00  0.00           C  
ATOM   1784  C   VAL A 121      70.835  42.108  50.146  1.00  0.00           C  
ATOM   1785  O   VAL A 121      71.619  42.024  49.259  1.00  0.00           O  
ATOM   1786  CB  VAL A 121      68.467  41.340  49.591  1.00  0.00           C  
ATOM   1787  CG1 VAL A 121      67.775  42.615  50.003  1.00  0.00           C  
ATOM   1788  CG2 VAL A 121      68.817  41.424  48.076  1.00  0.00           C  
ATOM   1789  H   VAL A 121      68.974  41.016  52.348  1.00  0.00           H  
ATOM   1790  HA  VAL A 121      70.200  40.133  49.848  1.00  0.00           H  
ATOM   1791  HB  VAL A 121      67.868  40.447  49.769  1.00  0.00           H  
ATOM   1792 1HG1 VAL A 121      66.959  42.831  49.314  1.00  0.00           H  
ATOM   1793 2HG1 VAL A 121      67.274  42.455  50.958  1.00  0.00           H  
ATOM   1794 3HG1 VAL A 121      68.451  43.462  50.122  1.00  0.00           H  
ATOM   1795 1HG2 VAL A 121      69.359  42.342  47.851  1.00  0.00           H  
ATOM   1796 2HG2 VAL A 121      69.387  40.558  47.739  1.00  0.00           H  
ATOM   1797 3HG2 VAL A 121      67.846  41.422  47.580  1.00  0.00           H  
ATOM   1798  N   THR A 122      70.834  43.199  50.973  1.00  0.00           N  
ATOM   1799  CA  THR A 122      71.873  44.283  50.840  1.00  0.00           C  
ATOM   1800  C   THR A 122      73.295  43.640  50.984  1.00  0.00           C  
ATOM   1801  O   THR A 122      74.165  43.915  50.235  1.00  0.00           O  
ATOM   1802  CB  THR A 122      71.657  45.357  51.965  1.00  0.00           C  
ATOM   1803  CG2 THR A 122      72.647  46.526  51.871  1.00  0.00           C  
ATOM   1804  OG1 THR A 122      70.437  45.888  51.635  1.00  0.00           O  
ATOM   1805  H   THR A 122      70.263  43.193  51.806  1.00  0.00           H  
ATOM   1806  HA  THR A 122      71.942  44.775  49.870  1.00  0.00           H  
ATOM   1807  HB  THR A 122      71.549  44.857  52.928  1.00  0.00           H  
ATOM   1808  HG1 THR A 122      69.739  45.236  51.723  1.00  0.00           H  
ATOM   1809 1HG2 THR A 122      73.645  46.094  51.794  1.00  0.00           H  
ATOM   1810 2HG2 THR A 122      72.517  47.086  50.944  1.00  0.00           H  
ATOM   1811 3HG2 THR A 122      72.554  47.154  52.756  1.00  0.00           H  
ATOM   1812  N   LYS A 123      73.498  42.737  52.008  1.00  0.00           N  
ATOM   1813  CA  LYS A 123      74.772  42.104  52.149  1.00  0.00           C  
ATOM   1814  C   LYS A 123      75.134  41.321  50.885  1.00  0.00           C  
ATOM   1815  O   LYS A 123      76.191  41.408  50.260  1.00  0.00           O  
ATOM   1816  CB  LYS A 123      74.952  41.330  53.454  1.00  0.00           C  
ATOM   1817  CG  LYS A 123      76.129  40.327  53.415  1.00  0.00           C  
ATOM   1818  CD  LYS A 123      76.452  39.574  54.705  1.00  0.00           C  
ATOM   1819  CE  LYS A 123      77.423  38.369  54.311  1.00  0.00           C  
ATOM   1820  NZ  LYS A 123      77.774  37.665  55.494  1.00  0.00           N1+
ATOM   1821  H   LYS A 123      72.808  42.505  52.708  1.00  0.00           H  
ATOM   1822  HA  LYS A 123      75.543  42.871  52.217  1.00  0.00           H  
ATOM   1823  HB2 LYS A 123      75.055  42.033  54.280  1.00  0.00           H  
ATOM   1824  HB3 LYS A 123      74.080  40.726  53.705  1.00  0.00           H  
ATOM   1825  HG2 LYS A 123      76.059  39.598  52.607  1.00  0.00           H  
ATOM   1826  HG3 LYS A 123      77.037  40.915  53.283  1.00  0.00           H  
ATOM   1827  HD2 LYS A 123      76.956  40.276  55.370  1.00  0.00           H  
ATOM   1828  HD3 LYS A 123      75.533  39.289  55.216  1.00  0.00           H  
ATOM   1829  HE2 LYS A 123      76.834  37.742  53.642  1.00  0.00           H  
ATOM   1830  HE3 LYS A 123      78.267  38.724  53.721  1.00  0.00           H  
ATOM   1831  HZ1 LYS A 123      78.500  37.007  55.249  1.00  0.00           H  
ATOM   1832  HZ2 LYS A 123      78.106  38.207  56.279  1.00  0.00           H  
ATOM   1833  HZ3 LYS A 123      77.016  37.148  55.917  1.00  0.00           H  
ATOM   1834  N   GLN A 124      74.197  40.443  50.386  1.00  0.00           N  
ATOM   1835  CA  GLN A 124      74.565  39.532  49.303  1.00  0.00           C  
ATOM   1836  C   GLN A 124      74.804  40.274  47.980  1.00  0.00           C  
ATOM   1837  O   GLN A 124      75.703  39.932  47.201  1.00  0.00           O  
ATOM   1838  CB  GLN A 124      73.548  38.419  49.150  1.00  0.00           C  
ATOM   1839  CG  GLN A 124      73.943  37.269  48.188  1.00  0.00           C  
ATOM   1840  CD  GLN A 124      74.875  36.282  48.805  1.00  0.00           C  
ATOM   1841  NE2 GLN A 124      75.388  35.311  48.095  1.00  0.00           N  
ATOM   1842  OE1 GLN A 124      75.201  36.316  49.976  1.00  0.00           O  
ATOM   1843  H   GLN A 124      73.359  40.268  50.922  1.00  0.00           H  
ATOM   1844  HA  GLN A 124      75.473  39.046  49.657  1.00  0.00           H  
ATOM   1845  HB2 GLN A 124      73.291  37.994  50.120  1.00  0.00           H  
ATOM   1846  HB3 GLN A 124      72.586  38.799  48.808  1.00  0.00           H  
ATOM   1847  HG2 GLN A 124      73.067  36.742  47.811  1.00  0.00           H  
ATOM   1848  HG3 GLN A 124      74.380  37.658  47.268  1.00  0.00           H  
ATOM   1849 1HE2 GLN A 124      75.188  35.365  47.106  1.00  0.00           H  
ATOM   1850 2HE2 GLN A 124      76.045  34.697  48.555  1.00  0.00           H  
ATOM   1851  N   VAL A 125      74.081  41.373  47.703  1.00  0.00           N  
ATOM   1852  CA  VAL A 125      74.296  42.317  46.597  1.00  0.00           C  
ATOM   1853  C   VAL A 125      75.669  43.067  46.694  1.00  0.00           C  
ATOM   1854  O   VAL A 125      76.474  43.240  45.786  1.00  0.00           O  
ATOM   1855  CB  VAL A 125      73.063  43.206  46.343  1.00  0.00           C  
ATOM   1856  CG1 VAL A 125      73.302  44.346  45.354  1.00  0.00           C  
ATOM   1857  CG2 VAL A 125      71.828  42.449  45.932  1.00  0.00           C  
ATOM   1858  H   VAL A 125      73.363  41.478  48.405  1.00  0.00           H  
ATOM   1859  HA  VAL A 125      74.355  41.661  45.729  1.00  0.00           H  
ATOM   1860  HB  VAL A 125      72.833  43.670  47.301  1.00  0.00           H  
ATOM   1861 1HG1 VAL A 125      72.339  44.853  45.288  1.00  0.00           H  
ATOM   1862 2HG1 VAL A 125      74.033  45.040  45.769  1.00  0.00           H  
ATOM   1863 3HG1 VAL A 125      73.736  44.075  44.392  1.00  0.00           H  
ATOM   1864 1HG2 VAL A 125      71.004  43.140  46.111  1.00  0.00           H  
ATOM   1865 2HG2 VAL A 125      71.843  42.229  44.864  1.00  0.00           H  
ATOM   1866 3HG2 VAL A 125      71.704  41.572  46.567  1.00  0.00           H  
ATOM   1867  N   LEU A 126      75.953  43.438  47.930  1.00  0.00           N  
ATOM   1868  CA  LEU A 126      77.315  43.960  48.222  1.00  0.00           C  
ATOM   1869  C   LEU A 126      78.408  42.933  47.898  1.00  0.00           C  
ATOM   1870  O   LEU A 126      79.456  43.293  47.349  1.00  0.00           O  
ATOM   1871  CB  LEU A 126      77.523  44.480  49.608  1.00  0.00           C  
ATOM   1872  CG  LEU A 126      76.884  45.858  49.773  1.00  0.00           C  
ATOM   1873  CD1 LEU A 126      76.640  46.248  51.251  1.00  0.00           C  
ATOM   1874  CD2 LEU A 126      77.690  46.962  49.131  1.00  0.00           C  
ATOM   1875  H   LEU A 126      75.416  43.190  48.749  1.00  0.00           H  
ATOM   1876  HA  LEU A 126      77.570  44.778  47.548  1.00  0.00           H  
ATOM   1877  HB2 LEU A 126      77.118  43.729  50.286  1.00  0.00           H  
ATOM   1878  HB3 LEU A 126      78.594  44.522  49.806  1.00  0.00           H  
ATOM   1879  HG  LEU A 126      75.911  45.889  49.283  1.00  0.00           H  
ATOM   1880 1HD1 LEU A 126      77.610  46.272  51.747  1.00  0.00           H  
ATOM   1881 2HD1 LEU A 126      76.149  47.196  51.472  1.00  0.00           H  
ATOM   1882 3HD1 LEU A 126      76.056  45.425  51.665  1.00  0.00           H  
ATOM   1883 1HD2 LEU A 126      77.595  46.978  48.045  1.00  0.00           H  
ATOM   1884 2HD2 LEU A 126      77.290  47.905  49.502  1.00  0.00           H  
ATOM   1885 3HD2 LEU A 126      78.758  46.864  49.325  1.00  0.00           H  
ATOM   1886  N   LYS A 127      78.200  41.636  48.201  1.00  0.00           N  
ATOM   1887  CA  LYS A 127      79.134  40.566  48.037  1.00  0.00           C  
ATOM   1888  C   LYS A 127      79.202  39.950  46.634  1.00  0.00           C  
ATOM   1889  O   LYS A 127      80.080  40.222  45.804  1.00  0.00           O  
ATOM   1890  CB  LYS A 127      78.831  39.523  49.155  1.00  0.00           C  
ATOM   1891  CG  LYS A 127      79.308  40.052  50.568  1.00  0.00           C  
ATOM   1892  CD  LYS A 127      80.789  40.198  50.661  1.00  0.00           C  
ATOM   1893  CE  LYS A 127      81.564  38.918  50.702  1.00  0.00           C  
ATOM   1894  NZ  LYS A 127      81.376  38.271  52.039  1.00  0.00           N1+
ATOM   1895  H   LYS A 127      77.459  41.403  48.847  1.00  0.00           H  
ATOM   1896  HA  LYS A 127      80.140  40.957  48.188  1.00  0.00           H  
ATOM   1897  HB2 LYS A 127      77.769  39.282  49.197  1.00  0.00           H  
ATOM   1898  HB3 LYS A 127      79.363  38.588  48.977  1.00  0.00           H  
ATOM   1899  HG2 LYS A 127      78.928  41.040  50.828  1.00  0.00           H  
ATOM   1900  HG3 LYS A 127      78.965  39.358  51.335  1.00  0.00           H  
ATOM   1901  HD2 LYS A 127      81.200  40.758  49.821  1.00  0.00           H  
ATOM   1902  HD3 LYS A 127      81.107  40.806  51.509  1.00  0.00           H  
ATOM   1903  HE2 LYS A 127      81.320  38.265  49.864  1.00  0.00           H  
ATOM   1904  HE3 LYS A 127      82.586  39.289  50.627  1.00  0.00           H  
ATOM   1905  HZ1 LYS A 127      81.881  37.398  51.994  1.00  0.00           H  
ATOM   1906  HZ2 LYS A 127      81.661  38.855  52.812  1.00  0.00           H  
ATOM   1907  HZ3 LYS A 127      80.412  38.025  52.213  1.00  0.00           H  
ATOM   1908  N   ALA A 128      78.183  39.135  46.321  1.00  0.00           N  
ATOM   1909  CA  ALA A 128      78.005  38.498  45.033  1.00  0.00           C  
ATOM   1910  C   ALA A 128      77.587  39.480  43.941  1.00  0.00           C  
ATOM   1911  O   ALA A 128      78.013  39.325  42.806  1.00  0.00           O  
ATOM   1912  CB  ALA A 128      77.095  37.219  45.161  1.00  0.00           C  
ATOM   1913  H   ALA A 128      77.529  38.854  47.037  1.00  0.00           H  
ATOM   1914  HA  ALA A 128      78.967  38.111  44.696  1.00  0.00           H  
ATOM   1915  HB1 ALA A 128      76.813  36.850  44.175  1.00  0.00           H  
ATOM   1916  HB2 ALA A 128      77.602  36.459  45.757  1.00  0.00           H  
ATOM   1917  HB3 ALA A 128      76.256  37.631  45.722  1.00  0.00           H  
ATOM   1918  N   GLY A 129      76.920  40.586  44.255  1.00  0.00           N  
ATOM   1919  CA  GLY A 129      76.385  41.552  43.302  1.00  0.00           C  
ATOM   1920  C   GLY A 129      77.393  42.524  42.727  1.00  0.00           C  
ATOM   1921  O   GLY A 129      77.029  43.423  41.945  1.00  0.00           O  
ATOM   1922  H   GLY A 129      76.629  40.618  45.222  1.00  0.00           H  
ATOM   1923  HA2 GLY A 129      75.888  41.085  42.451  1.00  0.00           H  
ATOM   1924  HA3 GLY A 129      75.599  42.127  43.791  1.00  0.00           H  
ATOM   1925  N   GLY A 130      78.678  42.404  43.127  1.00  0.00           N  
ATOM   1926  CA  GLY A 130      79.850  43.095  42.696  1.00  0.00           C  
ATOM   1927  C   GLY A 130      80.270  44.414  43.391  1.00  0.00           C  
ATOM   1928  O   GLY A 130      81.341  44.942  43.153  1.00  0.00           O  
ATOM   1929  H   GLY A 130      78.830  41.687  43.822  1.00  0.00           H  
ATOM   1930  HA2 GLY A 130      80.614  42.379  43.000  1.00  0.00           H  
ATOM   1931  HA3 GLY A 130      79.797  43.252  41.618  1.00  0.00           H  
ATOM   1932  N   MET A 131      79.369  45.035  44.134  1.00  0.00           N  
ATOM   1933  CA  MET A 131      79.460  46.429  44.355  1.00  0.00           C  
ATOM   1934  C   MET A 131      80.625  46.862  45.235  1.00  0.00           C  
ATOM   1935  O   MET A 131      81.300  47.885  44.959  1.00  0.00           O  
ATOM   1936  CB  MET A 131      78.045  46.843  44.889  1.00  0.00           C  
ATOM   1937  CG  MET A 131      77.975  48.356  44.889  1.00  0.00           C  
ATOM   1938  SD  MET A 131      76.513  49.023  45.735  1.00  0.00           S  
ATOM   1939  CE  MET A 131      75.058  48.552  44.769  1.00  0.00           C  
ATOM   1940  H   MET A 131      78.478  44.599  44.325  1.00  0.00           H  
ATOM   1941  HA  MET A 131      79.625  46.918  43.396  1.00  0.00           H  
ATOM   1942  HB2 MET A 131      77.283  46.347  44.289  1.00  0.00           H  
ATOM   1943  HB3 MET A 131      77.982  46.472  45.912  1.00  0.00           H  
ATOM   1944  HG2 MET A 131      78.756  48.751  45.539  1.00  0.00           H  
ATOM   1945  HG3 MET A 131      78.236  48.638  43.869  1.00  0.00           H  
ATOM   1946  HE1 MET A 131      75.074  47.496  44.500  1.00  0.00           H  
ATOM   1947  HE2 MET A 131      74.123  48.810  45.265  1.00  0.00           H  
ATOM   1948  HE3 MET A 131      75.096  49.207  43.899  1.00  0.00           H  
ATOM   1949  N   LEU A 132      80.852  46.102  46.286  1.00  0.00           N  
ATOM   1950  CA  LEU A 132      82.016  46.390  47.174  1.00  0.00           C  
ATOM   1951  C   LEU A 132      83.346  46.137  46.472  1.00  0.00           C  
ATOM   1952  O   LEU A 132      84.297  46.716  46.903  1.00  0.00           O  
ATOM   1953  CB  LEU A 132      81.743  45.632  48.420  1.00  0.00           C  
ATOM   1954  CG  LEU A 132      82.779  45.575  49.538  1.00  0.00           C  
ATOM   1955  CD1 LEU A 132      82.991  46.977  50.169  1.00  0.00           C  
ATOM   1956  CD2 LEU A 132      82.213  44.761  50.695  1.00  0.00           C  
ATOM   1957  H   LEU A 132      80.232  45.352  46.555  1.00  0.00           H  
ATOM   1958  HA  LEU A 132      82.035  47.428  47.505  1.00  0.00           H  
ATOM   1959  HB2 LEU A 132      80.785  45.968  48.815  1.00  0.00           H  
ATOM   1960  HB3 LEU A 132      81.557  44.614  48.077  1.00  0.00           H  
ATOM   1961  HG  LEU A 132      83.766  45.189  49.281  1.00  0.00           H  
ATOM   1962 1HD1 LEU A 132      83.121  47.671  49.339  1.00  0.00           H  
ATOM   1963 2HD1 LEU A 132      82.083  47.201  50.729  1.00  0.00           H  
ATOM   1964 3HD1 LEU A 132      83.728  47.035  50.970  1.00  0.00           H  
ATOM   1965 1HD2 LEU A 132      82.231  43.713  50.396  1.00  0.00           H  
ATOM   1966 2HD2 LEU A 132      82.933  44.743  51.513  1.00  0.00           H  
ATOM   1967 3HD2 LEU A 132      81.241  45.099  51.053  1.00  0.00           H  
ATOM   1968  N   GLU A 133      83.367  45.292  45.405  1.00  0.00           N  
ATOM   1969  CA  GLU A 133      84.648  44.901  44.731  1.00  0.00           C  
ATOM   1970  C   GLU A 133      84.905  45.931  43.602  1.00  0.00           C  
ATOM   1971  O   GLU A 133      86.063  46.202  43.322  1.00  0.00           O  
ATOM   1972  CB  GLU A 133      84.420  43.489  44.134  1.00  0.00           C  
ATOM   1973  CG  GLU A 133      85.634  42.861  43.563  1.00  0.00           C  
ATOM   1974  CD  GLU A 133      86.839  42.786  44.471  1.00  0.00           C  
ATOM   1975  OE1 GLU A 133      86.604  42.559  45.666  1.00  0.00           O  
ATOM   1976  OE2 GLU A 133      87.965  42.933  44.043  1.00  0.00           O1-
ATOM   1977  H   GLU A 133      82.592  44.653  45.296  1.00  0.00           H  
ATOM   1978  HA  GLU A 133      85.485  44.916  45.430  1.00  0.00           H  
ATOM   1979  HB2 GLU A 133      83.959  42.808  44.849  1.00  0.00           H  
ATOM   1980  HB3 GLU A 133      83.701  43.654  43.332  1.00  0.00           H  
ATOM   1981  HG2 GLU A 133      85.311  41.903  43.153  1.00  0.00           H  
ATOM   1982  HG3 GLU A 133      85.910  43.495  42.720  1.00  0.00           H  
ATOM   1983  N   ARG A 134      83.848  46.551  43.006  1.00  0.00           N  
ATOM   1984  CA  ARG A 134      83.895  47.656  42.042  1.00  0.00           C  
ATOM   1985  C   ARG A 134      84.177  49.030  42.635  1.00  0.00           C  
ATOM   1986  O   ARG A 134      84.721  49.907  41.977  1.00  0.00           O  
ATOM   1987  CB  ARG A 134      82.709  47.617  41.171  1.00  0.00           C  
ATOM   1988  CG  ARG A 134      82.537  48.394  39.860  1.00  0.00           C  
ATOM   1989  CD  ARG A 134      81.215  48.115  39.031  1.00  0.00           C  
ATOM   1990  NE  ARG A 134      80.001  48.555  39.743  1.00  0.00           N  
ATOM   1991  CZ  ARG A 134      78.796  48.040  39.839  1.00  0.00           C  
ATOM   1992  NH1 ARG A 134      77.930  48.494  40.662  1.00  0.00           N1+
ATOM   1993  NH2 ARG A 134      78.377  46.993  39.143  1.00  0.00           N  
ATOM   1994  H   ARG A 134      82.974  46.139  43.299  1.00  0.00           H  
ATOM   1995  HA  ARG A 134      84.747  47.442  41.396  1.00  0.00           H  
ATOM   1996  HB2 ARG A 134      82.556  46.595  40.824  1.00  0.00           H  
ATOM   1997  HB3 ARG A 134      81.822  47.818  41.772  1.00  0.00           H  
ATOM   1998  HG2 ARG A 134      82.634  49.458  40.077  1.00  0.00           H  
ATOM   1999  HG3 ARG A 134      83.398  48.154  39.236  1.00  0.00           H  
ATOM   2000  HD2 ARG A 134      81.233  48.684  38.101  1.00  0.00           H  
ATOM   2001  HD3 ARG A 134      81.159  47.032  38.917  1.00  0.00           H  
ATOM   2002  HE  ARG A 134      80.194  49.431  40.207  1.00  0.00           H  
ATOM   2003 1HH1 ARG A 134      78.096  49.385  41.106  1.00  0.00           H  
ATOM   2004 2HH1 ARG A 134      77.171  47.843  40.809  1.00  0.00           H  
ATOM   2005 1HH2 ARG A 134      78.842  46.665  38.308  1.00  0.00           H  
ATOM   2006 2HH2 ARG A 134      77.369  46.969  39.078  1.00  0.00           H  
ATOM   2007  N   GLY A 135      83.770  49.151  43.917  1.00  0.00           N  
ATOM   2008  CA  GLY A 135      83.817  50.429  44.626  1.00  0.00           C  
ATOM   2009  C   GLY A 135      82.732  51.448  44.235  1.00  0.00           C  
ATOM   2010  O   GLY A 135      82.748  52.554  44.801  1.00  0.00           O  
ATOM   2011  H   GLY A 135      83.353  48.312  44.292  1.00  0.00           H  
ATOM   2012  HA2 GLY A 135      83.734  50.225  45.694  1.00  0.00           H  
ATOM   2013  HA3 GLY A 135      84.803  50.882  44.529  1.00  0.00           H  
ATOM   2014  N   THR A 136      81.925  51.208  43.210  1.00  0.00           N  
ATOM   2015  CA  THR A 136      80.834  52.074  42.725  1.00  0.00           C  
ATOM   2016  C   THR A 136      79.445  51.284  42.774  1.00  0.00           C  
ATOM   2017  O   THR A 136      79.276  50.173  42.292  1.00  0.00           O  
ATOM   2018  CB  THR A 136      81.122  52.516  41.304  1.00  0.00           C  
ATOM   2019  CG2 THR A 136      82.568  53.193  41.176  1.00  0.00           C  
ATOM   2020  OG1 THR A 136      80.985  51.472  40.352  1.00  0.00           O  
ATOM   2021  H   THR A 136      82.042  50.321  42.740  1.00  0.00           H  
ATOM   2022  HA  THR A 136      80.846  53.036  43.238  1.00  0.00           H  
ATOM   2023  HB  THR A 136      80.354  53.237  41.024  1.00  0.00           H  
ATOM   2024  HG1 THR A 136      80.052  51.401  40.137  1.00  0.00           H  
ATOM   2025 1HG2 THR A 136      82.534  54.068  40.527  1.00  0.00           H  
ATOM   2026 2HG2 THR A 136      82.873  53.513  42.173  1.00  0.00           H  
ATOM   2027 3HG2 THR A 136      83.314  52.482  40.823  1.00  0.00           H  
ATOM   2028  N   GLY A 137      78.431  52.031  43.204  1.00  0.00           N  
ATOM   2029  CA  GLY A 137      77.026  51.566  43.157  1.00  0.00           C  
ATOM   2030  C   GLY A 137      76.135  52.288  44.177  1.00  0.00           C  
ATOM   2031  O   GLY A 137      76.667  53.094  44.873  1.00  0.00           O  
ATOM   2032  H   GLY A 137      78.561  53.008  43.421  1.00  0.00           H  
ATOM   2033  HA2 GLY A 137      76.534  51.822  42.219  1.00  0.00           H  
ATOM   2034  HA3 GLY A 137      76.995  50.481  43.262  1.00  0.00           H  
ATOM   2035  N   ARG A 138      74.819  52.020  44.352  1.00  0.00           N  
ATOM   2036  CA  ARG A 138      73.858  52.866  45.136  1.00  0.00           C  
ATOM   2037  C   ARG A 138      72.866  52.004  45.832  1.00  0.00           C  
ATOM   2038  O   ARG A 138      72.462  50.998  45.277  1.00  0.00           O  
ATOM   2039  CB  ARG A 138      73.172  53.946  44.327  1.00  0.00           C  
ATOM   2040  CG  ARG A 138      74.211  54.906  43.611  1.00  0.00           C  
ATOM   2041  CD  ARG A 138      73.659  56.229  43.055  1.00  0.00           C  
ATOM   2042  NE  ARG A 138      74.824  56.855  42.446  1.00  0.00           N  
ATOM   2043  CZ  ARG A 138      75.194  56.904  41.174  1.00  0.00           C  
ATOM   2044  NH1 ARG A 138      74.438  56.562  40.156  1.00  0.00           N1+
ATOM   2045  NH2 ARG A 138      76.381  57.325  40.959  1.00  0.00           N  
ATOM   2046  H   ARG A 138      74.347  51.372  43.738  1.00  0.00           H  
ATOM   2047  HA  ARG A 138      74.343  53.472  45.901  1.00  0.00           H  
ATOM   2048  HB2 ARG A 138      72.626  53.402  43.556  1.00  0.00           H  
ATOM   2049  HB3 ARG A 138      72.518  54.413  45.063  1.00  0.00           H  
ATOM   2050  HG2 ARG A 138      75.068  55.159  44.236  1.00  0.00           H  
ATOM   2051  HG3 ARG A 138      74.672  54.291  42.839  1.00  0.00           H  
ATOM   2052  HD2 ARG A 138      72.945  55.847  42.325  1.00  0.00           H  
ATOM   2053  HD3 ARG A 138      73.265  56.887  43.830  1.00  0.00           H  
ATOM   2054  HE  ARG A 138      75.507  57.263  43.069  1.00  0.00           H  
ATOM   2055 1HH1 ARG A 138      73.564  56.090  40.337  1.00  0.00           H  
ATOM   2056 2HH1 ARG A 138      74.716  56.650  39.189  1.00  0.00           H  
ATOM   2057 1HH2 ARG A 138      77.030  57.488  41.715  1.00  0.00           H  
ATOM   2058 2HH2 ARG A 138      76.727  57.251  40.013  1.00  0.00           H  
ATOM   2059  N   ILE A 139      72.504  52.337  47.084  1.00  0.00           N  
ATOM   2060  CA  ILE A 139      71.525  51.497  47.854  1.00  0.00           C  
ATOM   2061  C   ILE A 139      70.459  52.431  48.313  1.00  0.00           C  
ATOM   2062  O   ILE A 139      70.725  53.499  48.858  1.00  0.00           O  
ATOM   2063  CB  ILE A 139      72.170  50.628  48.944  1.00  0.00           C  
ATOM   2064  CG1 ILE A 139      73.348  49.759  48.370  1.00  0.00           C  
ATOM   2065  CG2 ILE A 139      71.042  49.789  49.595  1.00  0.00           C  
ATOM   2066  CD1 ILE A 139      74.127  48.850  49.344  1.00  0.00           C  
ATOM   2067  H   ILE A 139      72.875  53.137  47.577  1.00  0.00           H  
ATOM   2068  HA  ILE A 139      71.018  50.740  47.256  1.00  0.00           H  
ATOM   2069  HB  ILE A 139      72.628  51.246  49.716  1.00  0.00           H  
ATOM   2070 2HG1 ILE A 139      72.961  49.186  47.527  1.00  0.00           H  
ATOM   2071 3HG1 ILE A 139      74.046  50.455  47.905  1.00  0.00           H  
ATOM   2072 1HG2 ILE A 139      70.519  49.263  48.797  1.00  0.00           H  
ATOM   2073 2HG2 ILE A 139      71.480  49.167  50.376  1.00  0.00           H  
ATOM   2074 3HG2 ILE A 139      70.247  50.371  50.061  1.00  0.00           H  
ATOM   2075 1HD1 ILE A 139      73.974  49.321  50.315  1.00  0.00           H  
ATOM   2076 2HD1 ILE A 139      73.850  47.797  49.296  1.00  0.00           H  
ATOM   2077 3HD1 ILE A 139      75.185  48.892  49.088  1.00  0.00           H  
ATOM   2078  N   VAL A 140      69.195  52.033  48.089  1.00  0.00           N  
ATOM   2079  CA  VAL A 140      68.033  52.802  48.616  1.00  0.00           C  
ATOM   2080  C   VAL A 140      67.260  51.846  49.526  1.00  0.00           C  
ATOM   2081  O   VAL A 140      66.887  50.675  49.188  1.00  0.00           O  
ATOM   2082  CB  VAL A 140      67.153  53.461  47.511  1.00  0.00           C  
ATOM   2083  CG1 VAL A 140      65.865  53.957  48.167  1.00  0.00           C  
ATOM   2084  CG2 VAL A 140      68.026  54.488  46.769  1.00  0.00           C  
ATOM   2085  H   VAL A 140      69.080  51.159  47.596  1.00  0.00           H  
ATOM   2086  HA  VAL A 140      68.366  53.640  49.229  1.00  0.00           H  
ATOM   2087  HB  VAL A 140      66.876  52.701  46.781  1.00  0.00           H  
ATOM   2088 1HG1 VAL A 140      65.215  53.186  48.581  1.00  0.00           H  
ATOM   2089 2HG1 VAL A 140      66.105  54.584  49.025  1.00  0.00           H  
ATOM   2090 3HG1 VAL A 140      65.381  54.579  47.414  1.00  0.00           H  
ATOM   2091 1HG2 VAL A 140      68.118  55.352  47.428  1.00  0.00           H  
ATOM   2092 2HG2 VAL A 140      69.014  54.197  46.411  1.00  0.00           H  
ATOM   2093 3HG2 VAL A 140      67.464  54.747  45.872  1.00  0.00           H  
ATOM   2094  N   ASN A 141      66.717  52.355  50.619  1.00  0.00           N  
ATOM   2095  CA  ASN A 141      65.898  51.556  51.632  1.00  0.00           C  
ATOM   2096  C   ASN A 141      64.576  52.237  51.792  1.00  0.00           C  
ATOM   2097  O   ASN A 141      64.513  53.404  52.036  1.00  0.00           O  
ATOM   2098  CB  ASN A 141      66.677  51.462  52.986  1.00  0.00           C  
ATOM   2099  CG  ASN A 141      68.047  50.883  52.861  1.00  0.00           C  
ATOM   2100  ND2 ASN A 141      69.022  51.673  53.167  1.00  0.00           N  
ATOM   2101  OD1 ASN A 141      68.237  49.733  52.591  1.00  0.00           O  
ATOM   2102  H   ASN A 141      67.081  53.272  50.832  1.00  0.00           H  
ATOM   2103  HA  ASN A 141      65.650  50.550  51.296  1.00  0.00           H  
ATOM   2104  HB2 ASN A 141      66.600  52.487  53.346  1.00  0.00           H  
ATOM   2105  HB3 ASN A 141      66.070  50.818  53.623  1.00  0.00           H  
ATOM   2106 1HD2 ASN A 141      69.948  51.271  53.149  1.00  0.00           H  
ATOM   2107 2HD2 ASN A 141      68.863  52.544  53.652  1.00  0.00           H  
ATOM   2108  N   ILE A 142      63.491  51.538  51.650  1.00  0.00           N  
ATOM   2109  CA  ILE A 142      62.172  52.012  51.937  1.00  0.00           C  
ATOM   2110  C   ILE A 142      61.886  51.809  53.415  1.00  0.00           C  
ATOM   2111  O   ILE A 142      62.032  50.676  53.869  1.00  0.00           O  
ATOM   2112  CB  ILE A 142      61.200  51.412  50.935  1.00  0.00           C  
ATOM   2113  CG1 ILE A 142      61.498  51.672  49.451  1.00  0.00           C  
ATOM   2114  CG2 ILE A 142      59.814  52.057  51.155  1.00  0.00           C  
ATOM   2115  CD1 ILE A 142      61.983  53.088  49.085  1.00  0.00           C  
ATOM   2116  H   ILE A 142      63.604  50.547  51.488  1.00  0.00           H  
ATOM   2117  HA  ILE A 142      62.314  53.074  51.734  1.00  0.00           H  
ATOM   2118  HB  ILE A 142      61.099  50.347  51.144  1.00  0.00           H  
ATOM   2119 2HG1 ILE A 142      62.241  50.963  49.086  1.00  0.00           H  
ATOM   2120 3HG1 ILE A 142      60.576  51.506  48.894  1.00  0.00           H  
ATOM   2121 1HG2 ILE A 142      59.403  51.653  52.081  1.00  0.00           H  
ATOM   2122 2HG2 ILE A 142      60.041  53.113  51.302  1.00  0.00           H  
ATOM   2123 3HG2 ILE A 142      59.147  51.898  50.308  1.00  0.00           H  
ATOM   2124 1HD1 ILE A 142      61.235  53.730  49.551  1.00  0.00           H  
ATOM   2125 2HD1 ILE A 142      62.993  53.270  49.454  1.00  0.00           H  
ATOM   2126 3HD1 ILE A 142      62.083  53.221  48.008  1.00  0.00           H  
ATOM   2127  N   ALA A 143      61.625  52.889  54.129  1.00  0.00           N  
ATOM   2128  CA  ALA A 143      61.373  52.989  55.541  1.00  0.00           C  
ATOM   2129  C   ALA A 143      59.908  53.216  55.733  1.00  0.00           C  
ATOM   2130  O   ALA A 143      59.051  52.540  55.168  1.00  0.00           O  
ATOM   2131  CB  ALA A 143      62.291  54.046  56.217  1.00  0.00           C  
ATOM   2132  H   ALA A 143      61.847  53.776  53.701  1.00  0.00           H  
ATOM   2133  HA  ALA A 143      61.563  52.066  56.090  1.00  0.00           H  
ATOM   2134  HB1 ALA A 143      61.832  54.983  55.901  1.00  0.00           H  
ATOM   2135  HB2 ALA A 143      62.213  54.031  57.304  1.00  0.00           H  
ATOM   2136  HB3 ALA A 143      63.281  53.788  55.841  1.00  0.00           H  
ATOM   2137  N   SER A 144      59.485  54.195  56.533  1.00  0.00           N  
ATOM   2138  CA  SER A 144      58.099  54.446  56.954  1.00  0.00           C  
ATOM   2139  C   SER A 144      58.052  55.822  57.637  1.00  0.00           C  
ATOM   2140  O   SER A 144      59.135  56.332  58.112  1.00  0.00           O  
ATOM   2141  CB  SER A 144      57.627  53.357  57.941  1.00  0.00           C  
ATOM   2142  OG  SER A 144      56.301  53.635  58.307  1.00  0.00           O  
ATOM   2143  H   SER A 144      60.174  54.898  56.762  1.00  0.00           H  
ATOM   2144  HA  SER A 144      57.449  54.482  56.080  1.00  0.00           H  
ATOM   2145  HB2 SER A 144      57.747  52.356  57.528  1.00  0.00           H  
ATOM   2146  HB3 SER A 144      58.251  53.389  58.834  1.00  0.00           H  
ATOM   2147  HG  SER A 144      56.045  52.946  58.924  1.00  0.00           H  
ATOM   2148  N   THR A 145      56.893  56.537  57.667  1.00  0.00           N  
ATOM   2149  CA  THR A 145      56.684  57.689  58.555  1.00  0.00           C  
ATOM   2150  C   THR A 145      56.677  57.209  59.993  1.00  0.00           C  
ATOM   2151  O   THR A 145      57.260  57.887  60.913  1.00  0.00           O  
ATOM   2152  CB  THR A 145      55.384  58.382  58.252  1.00  0.00           C  
ATOM   2153  CG2 THR A 145      55.012  59.443  59.224  1.00  0.00           C  
ATOM   2154  OG1 THR A 145      55.527  59.028  56.989  1.00  0.00           O  
ATOM   2155  H   THR A 145      56.075  56.071  57.301  1.00  0.00           H  
ATOM   2156  HA  THR A 145      57.513  58.384  58.423  1.00  0.00           H  
ATOM   2157  HB  THR A 145      54.609  57.619  58.177  1.00  0.00           H  
ATOM   2158  HG1 THR A 145      55.511  58.313  56.348  1.00  0.00           H  
ATOM   2159 1HG2 THR A 145      55.786  60.202  59.337  1.00  0.00           H  
ATOM   2160 2HG2 THR A 145      54.142  59.969  58.831  1.00  0.00           H  
ATOM   2161 3HG2 THR A 145      54.827  58.997  60.202  1.00  0.00           H  
ATOM   2162  N   GLY A 146      56.253  55.957  60.279  1.00  0.00           N  
ATOM   2163  CA  GLY A 146      56.408  55.209  61.513  1.00  0.00           C  
ATOM   2164  C   GLY A 146      57.864  54.812  61.809  1.00  0.00           C  
ATOM   2165  O   GLY A 146      58.133  54.299  62.860  1.00  0.00           O  
ATOM   2166  H   GLY A 146      55.620  55.499  59.639  1.00  0.00           H  
ATOM   2167  HA2 GLY A 146      56.115  55.820  62.367  1.00  0.00           H  
ATOM   2168  HA3 GLY A 146      55.868  54.277  61.351  1.00  0.00           H  
ATOM   2169  N   GLY A 147      58.773  55.061  60.823  1.00  0.00           N  
ATOM   2170  CA  GLY A 147      60.192  55.133  60.973  1.00  0.00           C  
ATOM   2171  C   GLY A 147      60.778  56.377  61.691  1.00  0.00           C  
ATOM   2172  O   GLY A 147      61.957  56.380  62.009  1.00  0.00           O  
ATOM   2173  H   GLY A 147      58.393  55.600  60.059  1.00  0.00           H  
ATOM   2174  HA2 GLY A 147      60.542  54.209  61.434  1.00  0.00           H  
ATOM   2175  HA3 GLY A 147      60.489  54.955  59.939  1.00  0.00           H  
ATOM   2176  N   LYS A 148      59.920  57.322  62.001  1.00  0.00           N  
ATOM   2177  CA  LYS A 148      60.187  58.470  62.877  1.00  0.00           C  
ATOM   2178  C   LYS A 148      59.184  58.874  63.927  1.00  0.00           C  
ATOM   2179  O   LYS A 148      59.596  59.081  65.095  1.00  0.00           O  
ATOM   2180  CB  LYS A 148      60.505  59.677  62.055  1.00  0.00           C  
ATOM   2181  CG  LYS A 148      61.556  59.455  61.001  1.00  0.00           C  
ATOM   2182  CD  LYS A 148      61.755  60.627  60.133  1.00  0.00           C  
ATOM   2183  CE  LYS A 148      62.988  60.514  59.171  1.00  0.00           C  
ATOM   2184  NZ  LYS A 148      63.201  61.777  58.428  1.00  0.00           N1+
ATOM   2185  H   LYS A 148      58.955  57.229  61.719  1.00  0.00           H  
ATOM   2186  HA  LYS A 148      61.059  58.265  63.498  1.00  0.00           H  
ATOM   2187  HB2 LYS A 148      59.613  60.019  61.530  1.00  0.00           H  
ATOM   2188  HB3 LYS A 148      60.863  60.524  62.640  1.00  0.00           H  
ATOM   2189  HG2 LYS A 148      62.454  59.171  61.551  1.00  0.00           H  
ATOM   2190  HG3 LYS A 148      61.372  58.611  60.336  1.00  0.00           H  
ATOM   2191  HD2 LYS A 148      60.858  60.734  59.524  1.00  0.00           H  
ATOM   2192  HD3 LYS A 148      61.872  61.460  60.827  1.00  0.00           H  
ATOM   2193  HE2 LYS A 148      63.884  60.186  59.699  1.00  0.00           H  
ATOM   2194  HE3 LYS A 148      62.766  59.740  58.436  1.00  0.00           H  
ATOM   2195  HZ1 LYS A 148      64.064  61.878  57.913  1.00  0.00           H  
ATOM   2196  HZ2 LYS A 148      62.414  61.809  57.796  1.00  0.00           H  
ATOM   2197  HZ3 LYS A 148      63.292  62.478  59.149  1.00  0.00           H  
ATOM   2198  N   GLN A 149      57.909  58.960  63.513  1.00  0.00           N  
ATOM   2199  CA  GLN A 149      56.771  59.061  64.355  1.00  0.00           C  
ATOM   2200  C   GLN A 149      56.639  57.746  65.141  1.00  0.00           C  
ATOM   2201  O   GLN A 149      57.192  56.726  64.771  1.00  0.00           O  
ATOM   2202  CB  GLN A 149      55.429  59.439  63.621  1.00  0.00           C  
ATOM   2203  CG  GLN A 149      55.516  60.405  62.439  1.00  0.00           C  
ATOM   2204  CD  GLN A 149      56.059  61.886  62.723  1.00  0.00           C  
ATOM   2205  NE2 GLN A 149      55.130  62.717  63.167  1.00  0.00           N  
ATOM   2206  OE1 GLN A 149      57.294  62.174  62.693  1.00  0.00           O  
ATOM   2207  H   GLN A 149      57.800  58.635  62.563  1.00  0.00           H  
ATOM   2208  HA  GLN A 149      56.949  59.900  65.029  1.00  0.00           H  
ATOM   2209  HB2 GLN A 149      55.058  58.536  63.135  1.00  0.00           H  
ATOM   2210  HB3 GLN A 149      54.682  59.853  64.299  1.00  0.00           H  
ATOM   2211  HG2 GLN A 149      56.235  60.089  61.683  1.00  0.00           H  
ATOM   2212  HG3 GLN A 149      54.561  60.382  61.915  1.00  0.00           H  
ATOM   2213 1HE2 GLN A 149      54.143  62.516  63.087  1.00  0.00           H  
ATOM   2214 2HE2 GLN A 149      55.460  63.599  63.532  1.00  0.00           H  
ATOM   2215  N   GLY A 150      56.030  57.867  66.303  1.00  0.00           N  
ATOM   2216  CA  GLY A 150      55.451  56.785  67.105  1.00  0.00           C  
ATOM   2217  C   GLY A 150      54.170  56.244  66.512  1.00  0.00           C  
ATOM   2218  O   GLY A 150      53.260  57.065  66.185  1.00  0.00           O  
ATOM   2219  H   GLY A 150      55.646  58.765  66.558  1.00  0.00           H  
ATOM   2220  HA2 GLY A 150      56.181  55.975  67.137  1.00  0.00           H  
ATOM   2221  HA3 GLY A 150      55.177  57.188  68.080  1.00  0.00           H  
ATOM   2222  N   VAL A 151      53.889  54.925  66.701  1.00  0.00           N  
ATOM   2223  CA  VAL A 151      52.716  54.254  66.083  1.00  0.00           C  
ATOM   2224  C   VAL A 151      51.930  53.341  67.092  1.00  0.00           C  
ATOM   2225  O   VAL A 151      52.546  52.693  67.919  1.00  0.00           O  
ATOM   2226  CB  VAL A 151      52.978  53.576  64.738  1.00  0.00           C  
ATOM   2227  CG1 VAL A 151      51.750  53.305  63.799  1.00  0.00           C  
ATOM   2228  CG2 VAL A 151      54.044  54.362  63.988  1.00  0.00           C  
ATOM   2229  H   VAL A 151      54.577  54.328  67.138  1.00  0.00           H  
ATOM   2230  HA  VAL A 151      51.992  55.027  65.823  1.00  0.00           H  
ATOM   2231  HB  VAL A 151      53.359  52.565  64.878  1.00  0.00           H  
ATOM   2232 1HG1 VAL A 151      50.828  53.049  64.321  1.00  0.00           H  
ATOM   2233 2HG1 VAL A 151      51.449  54.253  63.354  1.00  0.00           H  
ATOM   2234 3HG1 VAL A 151      51.952  52.587  63.004  1.00  0.00           H  
ATOM   2235 1HG2 VAL A 151      55.033  54.407  64.444  1.00  0.00           H  
ATOM   2236 2HG2 VAL A 151      54.307  53.843  63.066  1.00  0.00           H  
ATOM   2237 3HG2 VAL A 151      53.770  55.392  63.756  1.00  0.00           H  
ATOM   2238  N   VAL A 152      50.578  53.444  67.136  1.00  0.00           N  
ATOM   2239  CA  VAL A 152      49.770  52.550  67.983  1.00  0.00           C  
ATOM   2240  C   VAL A 152      49.840  51.154  67.350  1.00  0.00           C  
ATOM   2241  O   VAL A 152      49.831  51.127  66.122  1.00  0.00           O  
ATOM   2242  CB  VAL A 152      48.342  53.054  68.272  1.00  0.00           C  
ATOM   2243  CG1 VAL A 152      48.425  54.128  69.368  1.00  0.00           C  
ATOM   2244  CG2 VAL A 152      47.751  53.733  66.981  1.00  0.00           C  
ATOM   2245  H   VAL A 152      50.052  54.135  66.621  1.00  0.00           H  
ATOM   2246  HA  VAL A 152      50.208  52.455  68.976  1.00  0.00           H  
ATOM   2247  HB  VAL A 152      47.690  52.217  68.520  1.00  0.00           H  
ATOM   2248 1HG1 VAL A 152      49.258  54.801  69.165  1.00  0.00           H  
ATOM   2249 2HG1 VAL A 152      47.519  54.705  69.557  1.00  0.00           H  
ATOM   2250 3HG1 VAL A 152      48.724  53.635  70.293  1.00  0.00           H  
ATOM   2251 1HG2 VAL A 152      47.966  53.143  66.090  1.00  0.00           H  
ATOM   2252 2HG2 VAL A 152      46.675  53.846  67.117  1.00  0.00           H  
ATOM   2253 3HG2 VAL A 152      48.064  54.775  66.923  1.00  0.00           H  
HETATM 2254  N   HIE A 153      49.685  50.034  68.149  1.00  0.00           N  
HETATM 2255  CA  HIE A 153      49.433  48.642  67.794  1.00  0.00           C  
HETATM 2256  C   HIE A 153      50.540  47.890  66.936  1.00  0.00           C  
HETATM 2257  O   HIE A 153      51.078  46.873  67.267  1.00  0.00           O  
HETATM 2258  CB  HIE A 153      48.025  48.566  67.192  1.00  0.00           C  
HETATM 2259  CG  HIE A 153      47.433  47.217  67.035  1.00  0.00           C  
HETATM 2260  CD2 HIE A 153      46.250  46.821  67.566  1.00  0.00           C  
HETATM 2261  ND1 HIE A 153      47.979  46.062  66.352  1.00  0.00           N  
HETATM 2262  CE1 HIE A 153      47.025  45.113  66.454  1.00  0.00           C  
HETATM 2263  NE2 HIE A 153      46.001  45.556  67.132  1.00  0.00           N  
HETATM 2264  H   HIE A 153      49.772  50.260  69.130  1.00  0.00           H  
HETATM 2265  HA  HIE A 153      49.315  48.057  68.706  1.00  0.00           H  
HETATM 2266  HB2 HIE A 153      47.328  49.267  67.651  1.00  0.00           H  
HETATM 2267  HB3 HIE A 153      48.106  49.039  66.214  1.00  0.00           H  
HETATM 2268  HD2 HIE A 153      45.568  47.349  68.217  1.00  0.00           H  
HETATM 2269  HE1 HIE A 153      47.192  44.142  66.013  1.00  0.00           H  
HETATM 2270  HE2 HIE A 153      45.252  44.951  67.439  1.00  0.00           H  
ATOM   2271  N   ALA A 154      50.820  48.446  65.758  1.00  0.00           N  
ATOM   2272  CA  ALA A 154      51.898  47.946  64.848  1.00  0.00           C  
ATOM   2273  C   ALA A 154      53.343  48.080  65.407  1.00  0.00           C  
ATOM   2274  O   ALA A 154      54.279  48.473  64.677  1.00  0.00           O  
ATOM   2275  CB  ALA A 154      51.672  48.626  63.481  1.00  0.00           C  
ATOM   2276  H   ALA A 154      50.555  49.416  65.655  1.00  0.00           H  
ATOM   2277  HA  ALA A 154      51.820  46.874  64.672  1.00  0.00           H  
ATOM   2278  HB1 ALA A 154      50.618  48.588  63.203  1.00  0.00           H  
ATOM   2279  HB2 ALA A 154      51.952  49.659  63.687  1.00  0.00           H  
ATOM   2280  HB3 ALA A 154      52.341  48.198  62.735  1.00  0.00           H  
ATOM   2281  N   ALA A 155      53.565  47.844  66.694  1.00  0.00           N  
ATOM   2282  CA  ALA A 155      54.750  48.127  67.429  1.00  0.00           C  
ATOM   2283  C   ALA A 155      56.012  47.502  66.787  1.00  0.00           C  
ATOM   2284  O   ALA A 155      56.979  48.268  66.542  1.00  0.00           O  
ATOM   2285  CB  ALA A 155      54.589  47.745  68.875  1.00  0.00           C  
ATOM   2286  H   ALA A 155      52.783  47.386  67.141  1.00  0.00           H  
ATOM   2287  HA  ALA A 155      54.859  49.211  67.445  1.00  0.00           H  
ATOM   2288  HB1 ALA A 155      54.433  46.667  68.906  1.00  0.00           H  
ATOM   2289  HB2 ALA A 155      55.450  48.013  69.487  1.00  0.00           H  
ATOM   2290  HB3 ALA A 155      53.778  48.272  69.378  1.00  0.00           H  
ATOM   2291  N   PRO A 156      56.079  46.250  66.347  1.00  0.00           N  
ATOM   2292  CA  PRO A 156      57.215  45.705  65.635  1.00  0.00           C  
ATOM   2293  C   PRO A 156      57.401  46.183  64.252  1.00  0.00           C  
ATOM   2294  O   PRO A 156      58.535  46.253  63.799  1.00  0.00           O  
ATOM   2295  CB  PRO A 156      57.140  44.168  65.676  1.00  0.00           C  
ATOM   2296  CG  PRO A 156      55.672  43.903  66.006  1.00  0.00           C  
ATOM   2297  CD  PRO A 156      55.229  45.122  66.769  1.00  0.00           C  
ATOM   2298  HA  PRO A 156      58.044  46.036  66.260  1.00  0.00           H  
ATOM   2299  HB2 PRO A 156      57.517  43.724  64.755  1.00  0.00           H  
ATOM   2300  HB3 PRO A 156      57.781  43.764  66.460  1.00  0.00           H  
ATOM   2301  HG2 PRO A 156      55.094  43.848  65.084  1.00  0.00           H  
ATOM   2302  HG3 PRO A 156      55.620  43.002  66.616  1.00  0.00           H  
ATOM   2303  HD2 PRO A 156      54.174  45.320  66.578  1.00  0.00           H  
ATOM   2304  HD3 PRO A 156      55.391  44.923  67.828  1.00  0.00           H  
ATOM   2305  N   TYR A 157      56.381  46.644  63.600  1.00  0.00           N  
ATOM   2306  CA  TYR A 157      56.494  47.254  62.326  1.00  0.00           C  
ATOM   2307  C   TYR A 157      57.169  48.640  62.365  1.00  0.00           C  
ATOM   2308  O   TYR A 157      58.216  48.820  61.832  1.00  0.00           O  
ATOM   2309  CB  TYR A 157      55.077  47.404  61.553  1.00  0.00           C  
ATOM   2310  CG  TYR A 157      55.156  48.213  60.290  1.00  0.00           C  
ATOM   2311  CD1 TYR A 157      55.865  47.696  59.179  1.00  0.00           C  
ATOM   2312  CD2 TYR A 157      54.321  49.332  60.072  1.00  0.00           C  
ATOM   2313  CE1 TYR A 157      55.767  48.230  57.882  1.00  0.00           C  
ATOM   2314  CE2 TYR A 157      54.159  49.845  58.769  1.00  0.00           C  
ATOM   2315  CZ  TYR A 157      54.893  49.356  57.644  1.00  0.00           C  
ATOM   2316  OH  TYR A 157      54.608  49.823  56.434  1.00  0.00           O  
ATOM   2317  H   TYR A 157      55.532  46.754  64.136  1.00  0.00           H  
ATOM   2318  HA  TYR A 157      57.036  46.584  61.659  1.00  0.00           H  
ATOM   2319  HB2 TYR A 157      54.671  46.397  61.456  1.00  0.00           H  
ATOM   2320  HB3 TYR A 157      54.454  47.805  62.352  1.00  0.00           H  
ATOM   2321  HD1 TYR A 157      56.490  46.818  59.253  1.00  0.00           H  
ATOM   2322  HD2 TYR A 157      53.695  49.681  60.879  1.00  0.00           H  
ATOM   2323  HE1 TYR A 157      56.296  47.832  57.029  1.00  0.00           H  
ATOM   2324  HE2 TYR A 157      53.318  50.523  58.745  1.00  0.00           H  
ATOM   2325  HH  TYR A 157      53.806  50.344  56.354  1.00  0.00           H  
ATOM   2326  N   SER A 158      56.676  49.605  63.107  1.00  0.00           N  
ATOM   2327  CA  SER A 158      57.432  50.837  63.514  1.00  0.00           C  
ATOM   2328  C   SER A 158      58.838  50.594  64.123  1.00  0.00           C  
ATOM   2329  O   SER A 158      59.767  51.385  63.892  1.00  0.00           O  
ATOM   2330  CB  SER A 158      56.632  51.605  64.592  1.00  0.00           C  
ATOM   2331  OG  SER A 158      57.310  52.786  64.935  1.00  0.00           O  
ATOM   2332  H   SER A 158      55.733  49.587  63.469  1.00  0.00           H  
ATOM   2333  HA  SER A 158      57.552  51.530  62.682  1.00  0.00           H  
ATOM   2334  HB2 SER A 158      55.669  51.730  64.097  1.00  0.00           H  
ATOM   2335  HB3 SER A 158      56.583  50.874  65.400  1.00  0.00           H  
ATOM   2336  HG  SER A 158      57.588  53.342  64.204  1.00  0.00           H  
ATOM   2337  N   ALA A 159      59.026  49.478  64.914  1.00  0.00           N  
ATOM   2338  CA  ALA A 159      60.379  49.173  65.538  1.00  0.00           C  
ATOM   2339  C   ALA A 159      61.361  48.713  64.507  1.00  0.00           C  
ATOM   2340  O   ALA A 159      62.396  49.275  64.377  1.00  0.00           O  
ATOM   2341  CB  ALA A 159      60.264  48.125  66.715  1.00  0.00           C  
ATOM   2342  H   ALA A 159      58.258  48.859  65.132  1.00  0.00           H  
ATOM   2343  HA  ALA A 159      60.862  50.071  65.925  1.00  0.00           H  
ATOM   2344  HB1 ALA A 159      61.282  47.854  66.997  1.00  0.00           H  
ATOM   2345  HB2 ALA A 159      59.714  48.517  67.570  1.00  0.00           H  
ATOM   2346  HB3 ALA A 159      59.845  47.194  66.334  1.00  0.00           H  
ATOM   2347  N   SER A 160      60.942  47.770  63.599  1.00  0.00           N  
ATOM   2348  CA  SER A 160      61.836  47.268  62.520  1.00  0.00           C  
ATOM   2349  C   SER A 160      62.040  48.336  61.410  1.00  0.00           C  
ATOM   2350  O   SER A 160      63.184  48.438  60.893  1.00  0.00           O  
ATOM   2351  CB  SER A 160      61.152  45.980  61.902  1.00  0.00           C  
ATOM   2352  OG  SER A 160      59.883  46.240  61.354  1.00  0.00           O  
ATOM   2353  H   SER A 160      60.035  47.340  63.703  1.00  0.00           H  
ATOM   2354  HA  SER A 160      62.831  46.996  62.873  1.00  0.00           H  
ATOM   2355  HB2 SER A 160      61.849  45.478  61.231  1.00  0.00           H  
ATOM   2356  HB3 SER A 160      61.100  45.287  62.742  1.00  0.00           H  
ATOM   2357  HG  SER A 160      59.391  46.636  62.077  1.00  0.00           H  
ATOM   2358  N   LYS A 161      61.090  49.291  61.271  1.00  0.00           N  
ATOM   2359  CA  LYS A 161      61.196  50.415  60.285  1.00  0.00           C  
ATOM   2360  C   LYS A 161      61.940  51.653  60.812  1.00  0.00           C  
ATOM   2361  O   LYS A 161      62.586  52.408  60.019  1.00  0.00           O  
ATOM   2362  CB  LYS A 161      59.838  50.808  59.769  1.00  0.00           C  
ATOM   2363  CG  LYS A 161      59.318  49.753  58.799  1.00  0.00           C  
ATOM   2364  CD  LYS A 161      59.831  49.919  57.380  1.00  0.00           C  
ATOM   2365  CE  LYS A 161      59.392  48.799  56.403  1.00  0.00           C  
ATOM   2366  NZ  LYS A 161      59.856  49.028  54.983  1.00  0.00           N1+
ATOM   2367  H   LYS A 161      60.205  49.135  61.732  1.00  0.00           H  
ATOM   2368  HA  LYS A 161      61.821  50.083  59.456  1.00  0.00           H  
ATOM   2369  HB2 LYS A 161      59.132  51.059  60.561  1.00  0.00           H  
ATOM   2370  HB3 LYS A 161      59.891  51.751  59.225  1.00  0.00           H  
ATOM   2371  HG2 LYS A 161      59.639  48.749  59.073  1.00  0.00           H  
ATOM   2372  HG3 LYS A 161      58.228  49.774  58.820  1.00  0.00           H  
ATOM   2373  HD2 LYS A 161      59.445  50.849  56.963  1.00  0.00           H  
ATOM   2374  HD3 LYS A 161      60.918  49.936  57.465  1.00  0.00           H  
ATOM   2375  HE2 LYS A 161      59.797  47.856  56.770  1.00  0.00           H  
ATOM   2376  HE3 LYS A 161      58.343  48.524  56.510  1.00  0.00           H  
ATOM   2377  HZ1 LYS A 161      59.138  49.534  54.484  1.00  0.00           H  
ATOM   2378  HZ2 LYS A 161      60.727  49.514  54.827  1.00  0.00           H  
ATOM   2379  HZ3 LYS A 161      59.866  48.213  54.385  1.00  0.00           H  
HETATM 2380  N   HID A 162      62.034  51.835  62.141  1.00  0.00           N  
HETATM 2381  CA  HID A 162      63.053  52.733  62.765  1.00  0.00           C  
HETATM 2382  C   HID A 162      64.450  52.201  62.572  1.00  0.00           C  
HETATM 2383  O   HID A 162      65.435  52.860  62.397  1.00  0.00           O  
HETATM 2384  CB  HID A 162      62.628  52.865  64.300  1.00  0.00           C  
HETATM 2385  CG  HID A 162      61.864  54.123  64.742  1.00  0.00           C  
HETATM 2386  CD2 HID A 162      62.462  55.107  65.551  1.00  0.00           C  
HETATM 2387  ND1 HID A 162      60.555  54.430  64.566  1.00  0.00           N  
HETATM 2388  CE1 HID A 162      60.309  55.506  65.361  1.00  0.00           C  
HETATM 2389  NE2 HID A 162      61.453  55.993  65.881  1.00  0.00           N  
HETATM 2390  H   HID A 162      61.334  51.475  62.773  1.00  0.00           H  
HETATM 2391  HA  HID A 162      63.055  53.753  62.381  1.00  0.00           H  
HETATM 2392  HB2 HID A 162      62.233  51.950  64.739  1.00  0.00           H  
HETATM 2393  HB3 HID A 162      63.567  53.067  64.815  1.00  0.00           H  
HETATM 2394  HD1 HID A 162      59.863  53.856  64.107  1.00  0.00           H  
HETATM 2395  HD2 HID A 162      63.474  55.060  65.923  1.00  0.00           H  
HETATM 2396  HE1 HID A 162      59.406  56.056  65.582  1.00  0.00           H  
ATOM   2397  N   GLY A 163      64.531  50.932  62.842  1.00  0.00           N  
ATOM   2398  CA  GLY A 163      65.731  50.139  62.639  1.00  0.00           C  
ATOM   2399  C   GLY A 163      66.241  50.040  61.185  1.00  0.00           C  
ATOM   2400  O   GLY A 163      67.447  49.959  61.044  1.00  0.00           O  
ATOM   2401  H   GLY A 163      63.693  50.464  63.156  1.00  0.00           H  
ATOM   2402  HA2 GLY A 163      66.533  50.693  63.126  1.00  0.00           H  
ATOM   2403  HA3 GLY A 163      65.712  49.096  62.956  1.00  0.00           H  
ATOM   2404  N   VAL A 164      65.399  50.236  60.133  1.00  0.00           N  
ATOM   2405  CA  VAL A 164      66.044  50.413  58.775  1.00  0.00           C  
ATOM   2406  C   VAL A 164      66.763  51.785  58.537  1.00  0.00           C  
ATOM   2407  O   VAL A 164      67.801  51.782  57.902  1.00  0.00           O  
ATOM   2408  CB  VAL A 164      64.987  50.056  57.759  1.00  0.00           C  
ATOM   2409  CG1 VAL A 164      65.350  50.426  56.296  1.00  0.00           C  
ATOM   2410  CG2 VAL A 164      64.742  48.553  57.708  1.00  0.00           C  
ATOM   2411  H   VAL A 164      64.400  50.116  60.217  1.00  0.00           H  
ATOM   2412  HA  VAL A 164      66.833  49.662  58.729  1.00  0.00           H  
ATOM   2413  HB  VAL A 164      64.100  50.650  57.981  1.00  0.00           H  
ATOM   2414 1HG1 VAL A 164      66.273  49.896  56.059  1.00  0.00           H  
ATOM   2415 2HG1 VAL A 164      64.611  50.023  55.604  1.00  0.00           H  
ATOM   2416 3HG1 VAL A 164      65.366  51.457  55.943  1.00  0.00           H  
ATOM   2417 1HG2 VAL A 164      65.600  47.963  57.386  1.00  0.00           H  
ATOM   2418 2HG2 VAL A 164      64.502  48.294  58.739  1.00  0.00           H  
ATOM   2419 3HG2 VAL A 164      63.860  48.386  57.090  1.00  0.00           H  
ATOM   2420  N   VAL A 165      66.234  52.809  59.175  1.00  0.00           N  
ATOM   2421  CA  VAL A 165      66.903  54.100  59.308  1.00  0.00           C  
ATOM   2422  C   VAL A 165      68.216  53.884  60.052  1.00  0.00           C  
ATOM   2423  O   VAL A 165      69.247  54.379  59.671  1.00  0.00           O  
ATOM   2424  CB  VAL A 165      66.085  55.185  59.998  1.00  0.00           C  
ATOM   2425  CG1 VAL A 165      66.840  56.438  60.162  1.00  0.00           C  
ATOM   2426  CG2 VAL A 165      64.693  55.391  59.383  1.00  0.00           C  
ATOM   2427  H   VAL A 165      65.255  52.776  59.422  1.00  0.00           H  
ATOM   2428  HA  VAL A 165      67.143  54.536  58.338  1.00  0.00           H  
ATOM   2429  HB  VAL A 165      65.833  54.842  61.001  1.00  0.00           H  
ATOM   2430 1HG1 VAL A 165      66.281  57.325  60.458  1.00  0.00           H  
ATOM   2431 2HG1 VAL A 165      67.654  56.272  60.867  1.00  0.00           H  
ATOM   2432 3HG1 VAL A 165      67.377  56.671  59.243  1.00  0.00           H  
ATOM   2433 1HG2 VAL A 165      64.102  56.175  59.857  1.00  0.00           H  
ATOM   2434 2HG2 VAL A 165      64.853  55.677  58.344  1.00  0.00           H  
ATOM   2435 3HG2 VAL A 165      64.049  54.512  59.414  1.00  0.00           H  
ATOM   2436  N   GLY A 166      68.124  53.224  61.203  1.00  0.00           N  
ATOM   2437  CA  GLY A 166      69.245  52.919  62.101  1.00  0.00           C  
ATOM   2438  C   GLY A 166      70.346  52.060  61.378  1.00  0.00           C  
ATOM   2439  O   GLY A 166      71.530  52.407  61.310  1.00  0.00           O  
ATOM   2440  H   GLY A 166      67.219  52.859  61.462  1.00  0.00           H  
ATOM   2441  HA2 GLY A 166      69.723  53.864  62.360  1.00  0.00           H  
ATOM   2442  HA3 GLY A 166      68.821  52.370  62.942  1.00  0.00           H  
ATOM   2443  N   PHE A 167      69.935  51.074  60.604  1.00  0.00           N  
ATOM   2444  CA  PHE A 167      70.827  50.374  59.660  1.00  0.00           C  
ATOM   2445  C   PHE A 167      71.365  51.310  58.554  1.00  0.00           C  
ATOM   2446  O   PHE A 167      72.503  51.237  58.064  1.00  0.00           O  
ATOM   2447  CB  PHE A 167      70.153  49.070  59.160  1.00  0.00           C  
ATOM   2448  CG  PHE A 167      70.880  48.220  58.228  1.00  0.00           C  
ATOM   2449  CD1 PHE A 167      71.883  47.397  58.712  1.00  0.00           C  
ATOM   2450  CD2 PHE A 167      70.561  48.276  56.851  1.00  0.00           C  
ATOM   2451  CE1 PHE A 167      72.489  46.531  57.806  1.00  0.00           C  
ATOM   2452  CE2 PHE A 167      71.296  47.548  55.877  1.00  0.00           C  
ATOM   2453  CZ  PHE A 167      72.287  46.611  56.393  1.00  0.00           C  
ATOM   2454  H   PHE A 167      69.010  50.709  60.780  1.00  0.00           H  
ATOM   2455  HA  PHE A 167      71.786  50.059  60.070  1.00  0.00           H  
ATOM   2456  HB2 PHE A 167      69.999  48.468  60.056  1.00  0.00           H  
ATOM   2457  HB3 PHE A 167      69.188  49.453  58.829  1.00  0.00           H  
ATOM   2458  HD1 PHE A 167      72.231  47.285  59.728  1.00  0.00           H  
ATOM   2459  HD2 PHE A 167      69.810  48.904  56.396  1.00  0.00           H  
ATOM   2460  HE1 PHE A 167      73.246  45.861  58.186  1.00  0.00           H  
ATOM   2461  HE2 PHE A 167      70.980  47.485  54.846  1.00  0.00           H  
ATOM   2462  HZ  PHE A 167      72.637  45.885  55.675  1.00  0.00           H  
ATOM   2463  N   THR A 168      70.578  52.287  58.062  1.00  0.00           N  
ATOM   2464  CA  THR A 168      71.019  53.124  56.914  1.00  0.00           C  
ATOM   2465  C   THR A 168      72.080  54.117  57.278  1.00  0.00           C  
ATOM   2466  O   THR A 168      72.992  54.403  56.505  1.00  0.00           O  
ATOM   2467  CB  THR A 168      69.836  53.942  56.299  1.00  0.00           C  
ATOM   2468  CG2 THR A 168      70.130  55.062  55.253  1.00  0.00           C  
ATOM   2469  OG1 THR A 168      69.000  53.015  55.692  1.00  0.00           O  
ATOM   2470  H   THR A 168      69.638  52.433  58.401  1.00  0.00           H  
ATOM   2471  HA  THR A 168      71.440  52.532  56.102  1.00  0.00           H  
ATOM   2472  HB  THR A 168      69.260  54.329  57.140  1.00  0.00           H  
ATOM   2473  HG1 THR A 168      68.542  52.474  56.340  1.00  0.00           H  
ATOM   2474 1HG2 THR A 168      70.749  55.864  55.657  1.00  0.00           H  
ATOM   2475 2HG2 THR A 168      70.542  54.724  54.302  1.00  0.00           H  
ATOM   2476 3HG2 THR A 168      69.225  55.556  54.900  1.00  0.00           H  
ATOM   2477  N   LYS A 169      71.918  54.721  58.470  1.00  0.00           N  
ATOM   2478  CA  LYS A 169      72.835  55.635  59.158  1.00  0.00           C  
ATOM   2479  C   LYS A 169      74.178  55.032  59.286  1.00  0.00           C  
ATOM   2480  O   LYS A 169      75.183  55.644  58.878  1.00  0.00           O  
ATOM   2481  CB  LYS A 169      72.188  56.028  60.478  1.00  0.00           C  
ATOM   2482  CG  LYS A 169      71.217  57.148  60.308  1.00  0.00           C  
ATOM   2483  CD  LYS A 169      70.486  57.460  61.589  1.00  0.00           C  
ATOM   2484  CE  LYS A 169      69.305  58.453  61.344  1.00  0.00           C  
ATOM   2485  NZ  LYS A 169      68.520  58.576  62.576  1.00  0.00           N1+
ATOM   2486  H   LYS A 169      71.031  54.628  58.943  1.00  0.00           H  
ATOM   2487  HA  LYS A 169      73.021  56.501  58.523  1.00  0.00           H  
ATOM   2488  HB2 LYS A 169      71.684  55.277  61.087  1.00  0.00           H  
ATOM   2489  HB3 LYS A 169      73.125  56.243  60.991  1.00  0.00           H  
ATOM   2490  HG2 LYS A 169      71.838  57.993  60.009  1.00  0.00           H  
ATOM   2491  HG3 LYS A 169      70.499  56.977  59.507  1.00  0.00           H  
ATOM   2492  HD2 LYS A 169      70.134  56.511  61.995  1.00  0.00           H  
ATOM   2493  HD3 LYS A 169      71.118  57.839  62.392  1.00  0.00           H  
ATOM   2494  HE2 LYS A 169      69.763  59.416  61.116  1.00  0.00           H  
ATOM   2495  HE3 LYS A 169      68.723  58.120  60.485  1.00  0.00           H  
ATOM   2496  HZ1 LYS A 169      68.209  57.672  62.899  1.00  0.00           H  
ATOM   2497  HZ2 LYS A 169      69.114  58.935  63.310  1.00  0.00           H  
ATOM   2498  HZ3 LYS A 169      67.754  59.222  62.452  1.00  0.00           H  
ATOM   2499  N   ALA A 170      74.055  53.824  59.808  1.00  0.00           N  
ATOM   2500  CA  ALA A 170      75.209  53.087  60.346  1.00  0.00           C  
ATOM   2501  C   ALA A 170      76.091  52.313  59.309  1.00  0.00           C  
ATOM   2502  O   ALA A 170      77.328  52.329  59.444  1.00  0.00           O  
ATOM   2503  CB  ALA A 170      74.624  52.038  61.328  1.00  0.00           C  
ATOM   2504  H   ALA A 170      73.123  53.492  60.008  1.00  0.00           H  
ATOM   2505  HA  ALA A 170      75.870  53.793  60.847  1.00  0.00           H  
ATOM   2506  HB1 ALA A 170      74.331  52.485  62.278  1.00  0.00           H  
ATOM   2507  HB2 ALA A 170      73.745  51.460  61.042  1.00  0.00           H  
ATOM   2508  HB3 ALA A 170      75.413  51.305  61.493  1.00  0.00           H  
ATOM   2509  N   LEU A 171      75.451  51.793  58.279  1.00  0.00           N  
ATOM   2510  CA  LEU A 171      76.057  51.362  57.052  1.00  0.00           C  
ATOM   2511  C   LEU A 171      76.465  52.536  56.122  1.00  0.00           C  
ATOM   2512  O   LEU A 171      77.454  52.522  55.382  1.00  0.00           O  
ATOM   2513  CB  LEU A 171      75.116  50.413  56.222  1.00  0.00           C  
ATOM   2514  CG  LEU A 171      75.562  49.780  54.918  1.00  0.00           C  
ATOM   2515  CD1 LEU A 171      76.806  48.894  55.122  1.00  0.00           C  
ATOM   2516  CD2 LEU A 171      74.517  48.711  54.427  1.00  0.00           C  
ATOM   2517  H   LEU A 171      74.448  51.761  58.394  1.00  0.00           H  
ATOM   2518  HA  LEU A 171      77.006  50.877  57.282  1.00  0.00           H  
ATOM   2519  HB2 LEU A 171      74.834  49.598  56.889  1.00  0.00           H  
ATOM   2520  HB3 LEU A 171      74.253  51.032  55.978  1.00  0.00           H  
ATOM   2521  HG  LEU A 171      75.652  50.475  54.083  1.00  0.00           H  
ATOM   2522 1HD1 LEU A 171      77.062  48.483  54.146  1.00  0.00           H  
ATOM   2523 2HD1 LEU A 171      77.699  49.478  55.346  1.00  0.00           H  
ATOM   2524 3HD1 LEU A 171      76.666  48.105  55.861  1.00  0.00           H  
ATOM   2525 1HD2 LEU A 171      73.523  49.083  54.674  1.00  0.00           H  
ATOM   2526 2HD2 LEU A 171      74.548  48.582  53.345  1.00  0.00           H  
ATOM   2527 3HD2 LEU A 171      74.662  47.740  54.901  1.00  0.00           H  
ATOM   2528  N   GLY A 172      75.658  53.614  56.178  1.00  0.00           N  
ATOM   2529  CA  GLY A 172      75.742  54.875  55.402  1.00  0.00           C  
ATOM   2530  C   GLY A 172      77.120  55.597  55.640  1.00  0.00           C  
ATOM   2531  O   GLY A 172      77.871  55.828  54.682  1.00  0.00           O  
ATOM   2532  H   GLY A 172      74.915  53.698  56.856  1.00  0.00           H  
ATOM   2533  HA2 GLY A 172      75.465  54.714  54.360  1.00  0.00           H  
ATOM   2534  HA3 GLY A 172      74.966  55.533  55.792  1.00  0.00           H  
ATOM   2535  N   LEU A 173      77.459  55.792  56.887  1.00  0.00           N  
ATOM   2536  CA  LEU A 173      78.709  56.341  57.327  1.00  0.00           C  
ATOM   2537  C   LEU A 173      79.941  55.389  57.052  1.00  0.00           C  
ATOM   2538  O   LEU A 173      81.054  55.826  56.773  1.00  0.00           O  
ATOM   2539  CB  LEU A 173      78.710  56.688  58.797  1.00  0.00           C  
ATOM   2540  CG  LEU A 173      77.722  57.809  59.266  1.00  0.00           C  
ATOM   2541  CD1 LEU A 173      77.793  57.861  60.830  1.00  0.00           C  
ATOM   2542  CD2 LEU A 173      78.141  59.171  58.733  1.00  0.00           C  
ATOM   2543  H   LEU A 173      76.813  55.562  57.628  1.00  0.00           H  
ATOM   2544  HA  LEU A 173      79.005  57.240  56.788  1.00  0.00           H  
ATOM   2545  HB2 LEU A 173      78.334  55.816  59.333  1.00  0.00           H  
ATOM   2546  HB3 LEU A 173      79.678  56.930  59.236  1.00  0.00           H  
ATOM   2547  HG  LEU A 173      76.680  57.696  58.968  1.00  0.00           H  
ATOM   2548 1HD1 LEU A 173      78.802  58.052  61.195  1.00  0.00           H  
ATOM   2549 2HD1 LEU A 173      77.037  58.504  61.281  1.00  0.00           H  
ATOM   2550 3HD1 LEU A 173      77.586  56.869  61.232  1.00  0.00           H  
ATOM   2551 1HD2 LEU A 173      77.579  59.985  59.191  1.00  0.00           H  
ATOM   2552 2HD2 LEU A 173      79.183  59.393  58.966  1.00  0.00           H  
ATOM   2553 3HD2 LEU A 173      78.123  59.308  57.652  1.00  0.00           H  
ATOM   2554  N   GLU A 174      79.745  54.056  57.169  1.00  0.00           N  
ATOM   2555  CA  GLU A 174      80.782  53.051  56.988  1.00  0.00           C  
ATOM   2556  C   GLU A 174      81.266  52.937  55.570  1.00  0.00           C  
ATOM   2557  O   GLU A 174      82.489  52.713  55.384  1.00  0.00           O  
ATOM   2558  CB  GLU A 174      80.142  51.717  57.451  1.00  0.00           C  
ATOM   2559  CG  GLU A 174      80.929  50.458  57.102  1.00  0.00           C  
ATOM   2560  CD  GLU A 174      80.266  49.110  57.470  1.00  0.00           C  
ATOM   2561  OE1 GLU A 174      79.514  49.059  58.450  1.00  0.00           O  
ATOM   2562  OE2 GLU A 174      80.633  48.143  56.726  1.00  0.00           O1-
ATOM   2563  H   GLU A 174      78.800  53.704  57.108  1.00  0.00           H  
ATOM   2564  HA  GLU A 174      81.659  53.233  57.608  1.00  0.00           H  
ATOM   2565  HB2 GLU A 174      80.049  51.795  58.535  1.00  0.00           H  
ATOM   2566  HB3 GLU A 174      79.150  51.541  57.034  1.00  0.00           H  
ATOM   2567  HG2 GLU A 174      81.050  50.372  56.023  1.00  0.00           H  
ATOM   2568  HG3 GLU A 174      81.919  50.618  57.530  1.00  0.00           H  
ATOM   2569  N   LEU A 175      80.366  53.057  54.642  1.00  0.00           N  
ATOM   2570  CA  LEU A 175      80.608  53.088  53.191  1.00  0.00           C  
ATOM   2571  C   LEU A 175      80.986  54.443  52.539  1.00  0.00           C  
ATOM   2572  O   LEU A 175      81.051  54.660  51.343  1.00  0.00           O  
ATOM   2573  CB  LEU A 175      79.397  52.428  52.438  1.00  0.00           C  
ATOM   2574  CG  LEU A 175      79.139  50.939  52.728  1.00  0.00           C  
ATOM   2575  CD1 LEU A 175      77.916  50.539  51.948  1.00  0.00           C  
ATOM   2576  CD2 LEU A 175      80.335  49.988  52.524  1.00  0.00           C  
ATOM   2577  H   LEU A 175      79.382  53.114  54.863  1.00  0.00           H  
ATOM   2578  HA  LEU A 175      81.484  52.474  52.985  1.00  0.00           H  
ATOM   2579  HB2 LEU A 175      78.490  52.986  52.670  1.00  0.00           H  
ATOM   2580  HB3 LEU A 175      79.580  52.550  51.371  1.00  0.00           H  
ATOM   2581  HG  LEU A 175      78.830  50.778  53.761  1.00  0.00           H  
ATOM   2582 1HD1 LEU A 175      78.193  50.346  50.912  1.00  0.00           H  
ATOM   2583 2HD1 LEU A 175      77.605  49.587  52.378  1.00  0.00           H  
ATOM   2584 3HD1 LEU A 175      77.170  51.318  52.106  1.00  0.00           H  
ATOM   2585 1HD2 LEU A 175      80.534  49.913  51.454  1.00  0.00           H  
ATOM   2586 2HD2 LEU A 175      81.154  50.263  53.188  1.00  0.00           H  
ATOM   2587 3HD2 LEU A 175      79.982  48.995  52.802  1.00  0.00           H  
ATOM   2588  N   ALA A 176      81.060  55.492  53.377  1.00  0.00           N  
ATOM   2589  CA  ALA A 176      80.963  56.877  52.985  1.00  0.00           C  
ATOM   2590  C   ALA A 176      82.049  57.327  51.991  1.00  0.00           C  
ATOM   2591  O   ALA A 176      81.803  57.763  50.819  1.00  0.00           O  
ATOM   2592  CB  ALA A 176      80.920  57.795  54.250  1.00  0.00           C  
ATOM   2593  H   ALA A 176      80.991  55.313  54.369  1.00  0.00           H  
ATOM   2594  HA  ALA A 176      80.024  57.067  52.465  1.00  0.00           H  
ATOM   2595  HB1 ALA A 176      80.706  58.807  53.906  1.00  0.00           H  
ATOM   2596  HB2 ALA A 176      80.180  57.482  54.986  1.00  0.00           H  
ATOM   2597  HB3 ALA A 176      81.876  57.633  54.746  1.00  0.00           H  
ATOM   2598  N   ARG A 177      83.343  57.247  52.429  1.00  0.00           N  
ATOM   2599  CA  ARG A 177      84.566  57.593  51.631  1.00  0.00           C  
ATOM   2600  C   ARG A 177      84.760  56.703  50.389  1.00  0.00           C  
ATOM   2601  O   ARG A 177      85.392  57.178  49.425  1.00  0.00           O  
ATOM   2602  CB  ARG A 177      85.849  57.511  52.452  1.00  0.00           C  
ATOM   2603  CG  ARG A 177      86.329  58.819  53.164  1.00  0.00           C  
ATOM   2604  CD  ARG A 177      87.677  58.591  53.781  1.00  0.00           C  
ATOM   2605  NE  ARG A 177      87.857  59.653  54.845  1.00  0.00           N  
ATOM   2606  CZ  ARG A 177      88.742  60.681  54.787  1.00  0.00           C  
ATOM   2607  NH1 ARG A 177      89.277  61.016  53.622  1.00  0.00           N1+
ATOM   2608  NH2 ARG A 177      88.922  61.489  55.789  1.00  0.00           N  
ATOM   2609  H   ARG A 177      83.541  57.014  53.391  1.00  0.00           H  
ATOM   2610  HA  ARG A 177      84.448  58.600  51.231  1.00  0.00           H  
ATOM   2611  HB2 ARG A 177      85.777  56.754  53.233  1.00  0.00           H  
ATOM   2612  HB3 ARG A 177      86.668  57.258  51.778  1.00  0.00           H  
ATOM   2613  HG2 ARG A 177      86.315  59.620  52.425  1.00  0.00           H  
ATOM   2614  HG3 ARG A 177      85.704  59.110  54.008  1.00  0.00           H  
ATOM   2615  HD2 ARG A 177      87.751  57.573  54.163  1.00  0.00           H  
ATOM   2616  HD3 ARG A 177      88.421  58.758  53.002  1.00  0.00           H  
ATOM   2617  HE  ARG A 177      87.099  59.790  55.499  1.00  0.00           H  
ATOM   2618 1HH1 ARG A 177      89.157  60.470  52.782  1.00  0.00           H  
ATOM   2619 2HH1 ARG A 177      89.971  61.748  53.685  1.00  0.00           H  
ATOM   2620 1HH2 ARG A 177      88.523  61.208  56.674  1.00  0.00           H  
ATOM   2621 2HH2 ARG A 177      89.428  62.359  55.704  1.00  0.00           H  
ATOM   2622  N   THR A 178      84.234  55.463  50.337  1.00  0.00           N  
ATOM   2623  CA  THR A 178      84.198  54.616  49.082  1.00  0.00           C  
ATOM   2624  C   THR A 178      83.216  55.163  47.991  1.00  0.00           C  
ATOM   2625  O   THR A 178      83.647  55.190  46.827  1.00  0.00           O  
ATOM   2626  CB  THR A 178      83.750  53.218  49.497  1.00  0.00           C  
ATOM   2627  CG2 THR A 178      83.654  52.151  48.317  1.00  0.00           C  
ATOM   2628  OG1 THR A 178      84.656  52.688  50.438  1.00  0.00           O  
ATOM   2629  H   THR A 178      83.898  55.069  51.204  1.00  0.00           H  
ATOM   2630  HA  THR A 178      85.167  54.463  48.606  1.00  0.00           H  
ATOM   2631  HB  THR A 178      82.769  53.254  49.972  1.00  0.00           H  
ATOM   2632  HG1 THR A 178      84.230  52.691  51.298  1.00  0.00           H  
ATOM   2633 1HG2 THR A 178      82.808  52.450  47.698  1.00  0.00           H  
ATOM   2634 2HG2 THR A 178      84.595  52.215  47.772  1.00  0.00           H  
ATOM   2635 3HG2 THR A 178      83.471  51.122  48.628  1.00  0.00           H  
ATOM   2636  N   GLY A 179      82.177  55.824  48.400  1.00  0.00           N  
ATOM   2637  CA  GLY A 179      81.349  56.515  47.477  1.00  0.00           C  
ATOM   2638  C   GLY A 179      80.035  55.678  47.283  1.00  0.00           C  
ATOM   2639  O   GLY A 179      79.164  56.148  46.528  1.00  0.00           O  
ATOM   2640  H   GLY A 179      81.915  55.833  49.375  1.00  0.00           H  
ATOM   2641  HA2 GLY A 179      81.148  57.461  47.981  1.00  0.00           H  
ATOM   2642  HA3 GLY A 179      81.808  56.770  46.522  1.00  0.00           H  
ATOM   2643  N   ILE A 180      79.894  54.456  47.749  1.00  0.00           N  
ATOM   2644  CA  ILE A 180      78.610  53.691  47.661  1.00  0.00           C  
ATOM   2645  C   ILE A 180      77.537  54.284  48.599  1.00  0.00           C  
ATOM   2646  O   ILE A 180      77.616  54.098  49.854  1.00  0.00           O  
ATOM   2647  CB  ILE A 180      78.834  52.249  47.966  1.00  0.00           C  
ATOM   2648  CG1 ILE A 180      79.622  51.479  46.903  1.00  0.00           C  
ATOM   2649  CG2 ILE A 180      77.540  51.443  48.150  1.00  0.00           C  
ATOM   2650  CD1 ILE A 180      80.127  50.127  47.396  1.00  0.00           C  
ATOM   2651  H   ILE A 180      80.743  54.053  48.119  1.00  0.00           H  
ATOM   2652  HA  ILE A 180      78.181  53.749  46.661  1.00  0.00           H  
ATOM   2653  HB  ILE A 180      79.287  52.132  48.951  1.00  0.00           H  
ATOM   2654 2HG1 ILE A 180      79.110  51.389  45.945  1.00  0.00           H  
ATOM   2655 3HG1 ILE A 180      80.581  51.930  46.647  1.00  0.00           H  
ATOM   2656 1HG2 ILE A 180      76.664  51.948  48.558  1.00  0.00           H  
ATOM   2657 2HG2 ILE A 180      77.039  51.169  47.221  1.00  0.00           H  
ATOM   2658 3HG2 ILE A 180      77.562  50.504  48.704  1.00  0.00           H  
ATOM   2659 1HD1 ILE A 180      80.785  50.252  48.256  1.00  0.00           H  
ATOM   2660 2HD1 ILE A 180      79.386  49.373  47.661  1.00  0.00           H  
ATOM   2661 3HD1 ILE A 180      80.662  49.680  46.559  1.00  0.00           H  
ATOM   2662  N   THR A 181      76.565  55.036  48.065  1.00  0.00           N  
ATOM   2663  CA  THR A 181      75.703  55.979  48.940  1.00  0.00           C  
ATOM   2664  C   THR A 181      74.420  55.226  49.351  1.00  0.00           C  
ATOM   2665  O   THR A 181      73.857  54.502  48.594  1.00  0.00           O  
ATOM   2666  CB  THR A 181      75.453  57.400  48.188  1.00  0.00           C  
ATOM   2667  CG2 THR A 181      76.672  58.385  48.128  1.00  0.00           C  
ATOM   2668  OG1 THR A 181      75.162  57.135  46.847  1.00  0.00           O  
ATOM   2669  H   THR A 181      76.497  55.169  47.066  1.00  0.00           H  
ATOM   2670  HA  THR A 181      76.334  56.140  49.815  1.00  0.00           H  
ATOM   2671  HB  THR A 181      74.560  57.903  48.560  1.00  0.00           H  
ATOM   2672  HG1 THR A 181      74.228  57.066  46.637  1.00  0.00           H  
ATOM   2673 1HG2 THR A 181      77.402  57.856  47.516  1.00  0.00           H  
ATOM   2674 2HG2 THR A 181      76.324  59.338  47.729  1.00  0.00           H  
ATOM   2675 3HG2 THR A 181      77.046  58.501  49.145  1.00  0.00           H  
ATOM   2676  N   VAL A 182      74.013  55.470  50.611  1.00  0.00           N  
ATOM   2677  CA  VAL A 182      72.870  54.746  51.172  1.00  0.00           C  
ATOM   2678  C   VAL A 182      71.949  55.701  51.914  1.00  0.00           C  
ATOM   2679  O   VAL A 182      72.361  56.255  52.955  1.00  0.00           O  
ATOM   2680  CB  VAL A 182      73.330  53.535  52.097  1.00  0.00           C  
ATOM   2681  CG1 VAL A 182      72.150  52.607  52.264  1.00  0.00           C  
ATOM   2682  CG2 VAL A 182      74.513  52.711  51.461  1.00  0.00           C  
ATOM   2683  H   VAL A 182      74.503  56.131  51.197  1.00  0.00           H  
ATOM   2684  HA  VAL A 182      72.310  54.296  50.353  1.00  0.00           H  
ATOM   2685  HB  VAL A 182      73.683  53.891  53.064  1.00  0.00           H  
ATOM   2686 1HG1 VAL A 182      71.431  53.073  52.938  1.00  0.00           H  
ATOM   2687 2HG1 VAL A 182      71.732  52.399  51.279  1.00  0.00           H  
ATOM   2688 3HG1 VAL A 182      72.408  51.668  52.754  1.00  0.00           H  
ATOM   2689 1HG2 VAL A 182      74.725  51.920  52.181  1.00  0.00           H  
ATOM   2690 2HG2 VAL A 182      74.251  52.346  50.468  1.00  0.00           H  
ATOM   2691 3HG2 VAL A 182      75.455  53.259  51.457  1.00  0.00           H  
ATOM   2692  N   ASN A 183      70.714  55.853  51.573  1.00  0.00           N  
ATOM   2693  CA  ASN A 183      69.654  56.734  52.148  1.00  0.00           C  
ATOM   2694  C   ASN A 183      68.331  55.991  52.147  1.00  0.00           C  
ATOM   2695  O   ASN A 183      68.179  55.053  51.380  1.00  0.00           O  
ATOM   2696  CB  ASN A 183      69.478  58.072  51.349  1.00  0.00           C  
ATOM   2697  CG  ASN A 183      70.782  58.783  51.208  1.00  0.00           C  
ATOM   2698  ND2 ASN A 183      71.438  58.570  50.080  1.00  0.00           N  
ATOM   2699  OD1 ASN A 183      71.269  59.428  52.093  1.00  0.00           O  
ATOM   2700  H   ASN A 183      70.457  55.353  50.734  1.00  0.00           H  
ATOM   2701  HA  ASN A 183      69.887  57.043  53.167  1.00  0.00           H  
ATOM   2702  HB2 ASN A 183      69.050  57.812  50.381  1.00  0.00           H  
ATOM   2703  HB3 ASN A 183      68.843  58.733  51.939  1.00  0.00           H  
ATOM   2704 1HD2 ASN A 183      72.257  59.149  49.964  1.00  0.00           H  
ATOM   2705 2HD2 ASN A 183      71.090  57.943  49.369  1.00  0.00           H  
ATOM   2706  N   ALA A 184      67.543  56.355  53.078  1.00  0.00           N  
ATOM   2707  CA  ALA A 184      66.178  55.705  53.145  1.00  0.00           C  
ATOM   2708  C   ALA A 184      65.201  56.790  52.822  1.00  0.00           C  
ATOM   2709  O   ALA A 184      65.350  58.003  52.977  1.00  0.00           O  
ATOM   2710  CB  ALA A 184      65.966  55.081  54.509  1.00  0.00           C  
ATOM   2711  H   ALA A 184      67.776  57.163  53.637  1.00  0.00           H  
ATOM   2712  HA  ALA A 184      66.050  54.905  52.417  1.00  0.00           H  
ATOM   2713  HB1 ALA A 184      66.291  55.695  55.349  1.00  0.00           H  
ATOM   2714  HB2 ALA A 184      64.967  54.703  54.723  1.00  0.00           H  
ATOM   2715  HB3 ALA A 184      66.659  54.256  54.676  1.00  0.00           H  
ATOM   2716  N   VAL A 185      64.044  56.256  52.307  1.00  0.00           N  
ATOM   2717  CA  VAL A 185      62.930  57.047  51.762  1.00  0.00           C  
ATOM   2718  C   VAL A 185      61.689  56.784  52.620  1.00  0.00           C  
ATOM   2719  O   VAL A 185      61.450  55.581  52.741  1.00  0.00           O  
ATOM   2720  CB  VAL A 185      62.692  56.672  50.286  1.00  0.00           C  
ATOM   2721  CG1 VAL A 185      61.360  57.326  49.731  1.00  0.00           C  
ATOM   2722  CG2 VAL A 185      64.023  57.197  49.608  1.00  0.00           C  
ATOM   2723  H   VAL A 185      63.982  55.254  52.196  1.00  0.00           H  
ATOM   2724  HA  VAL A 185      63.151  58.115  51.759  1.00  0.00           H  
ATOM   2725  HB  VAL A 185      62.728  55.588  50.186  1.00  0.00           H  
ATOM   2726 1HG1 VAL A 185      61.201  57.121  48.672  1.00  0.00           H  
ATOM   2727 2HG1 VAL A 185      60.498  56.962  50.290  1.00  0.00           H  
ATOM   2728 3HG1 VAL A 185      61.536  58.389  49.895  1.00  0.00           H  
ATOM   2729 1HG2 VAL A 185      64.917  56.628  49.864  1.00  0.00           H  
ATOM   2730 2HG2 VAL A 185      63.926  57.390  48.539  1.00  0.00           H  
ATOM   2731 3HG2 VAL A 185      64.243  58.225  49.894  1.00  0.00           H  
ATOM   2732  N   CYS A 186      60.996  57.818  53.161  1.00  0.00           N  
ATOM   2733  CA  CYS A 186      59.930  57.574  54.129  1.00  0.00           C  
ATOM   2734  C   CYS A 186      58.517  57.922  53.507  1.00  0.00           C  
ATOM   2735  O   CYS A 186      58.211  59.095  53.437  1.00  0.00           O  
ATOM   2736  CB  CYS A 186      60.148  58.454  55.385  1.00  0.00           C  
ATOM   2737  SG  CYS A 186      61.728  57.960  56.330  1.00  0.00           S  
ATOM   2738  H   CYS A 186      61.404  58.735  53.044  1.00  0.00           H  
ATOM   2739  HA  CYS A 186      59.868  56.542  54.471  1.00  0.00           H  
ATOM   2740  HB2 CYS A 186      60.266  59.511  55.145  1.00  0.00           H  
ATOM   2741  HB3 CYS A 186      59.201  58.424  55.924  1.00  0.00           H  
ATOM   2742  HG  CYS A 186      62.579  58.550  55.485  1.00  0.00           H  
ATOM   2743  N   PRO A 187      57.731  56.936  53.109  1.00  0.00           N  
ATOM   2744  CA  PRO A 187      56.430  57.239  52.594  1.00  0.00           C  
ATOM   2745  C   PRO A 187      55.372  57.499  53.653  1.00  0.00           C  
ATOM   2746  O   PRO A 187      55.599  57.254  54.878  1.00  0.00           O  
ATOM   2747  CB  PRO A 187      56.005  56.020  51.786  1.00  0.00           C  
ATOM   2748  CG  PRO A 187      57.227  55.117  51.603  1.00  0.00           C  
ATOM   2749  CD  PRO A 187      57.988  55.518  52.827  1.00  0.00           C  
ATOM   2750  HA  PRO A 187      56.410  58.106  51.935  1.00  0.00           H  
ATOM   2751  HB2 PRO A 187      55.270  55.409  52.310  1.00  0.00           H  
ATOM   2752  HB3 PRO A 187      55.681  56.348  50.799  1.00  0.00           H  
ATOM   2753  HG2 PRO A 187      57.124  54.034  51.666  1.00  0.00           H  
ATOM   2754  HG3 PRO A 187      57.749  55.456  50.708  1.00  0.00           H  
ATOM   2755  HD2 PRO A 187      57.822  54.835  53.660  1.00  0.00           H  
ATOM   2756  HD3 PRO A 187      58.969  55.286  52.412  1.00  0.00           H  
ATOM   2757  N   GLY A 188      54.242  58.139  53.366  1.00  0.00           N  
ATOM   2758  CA  GLY A 188      53.098  58.076  54.264  1.00  0.00           C  
ATOM   2759  C   GLY A 188      51.813  58.406  53.630  1.00  0.00           C  
ATOM   2760  O   GLY A 188      51.690  59.302  52.772  1.00  0.00           O  
ATOM   2761  H   GLY A 188      54.047  58.438  52.421  1.00  0.00           H  
ATOM   2762  HA2 GLY A 188      52.980  57.050  54.614  1.00  0.00           H  
ATOM   2763  HA3 GLY A 188      53.253  58.864  55.001  1.00  0.00           H  
ATOM   2764  N   PHE A 189      50.759  57.581  53.956  1.00  0.00           N  
ATOM   2765  CA  PHE A 189      49.373  57.711  53.511  1.00  0.00           C  
ATOM   2766  C   PHE A 189      49.336  57.672  51.969  1.00  0.00           C  
ATOM   2767  O   PHE A 189      48.887  58.566  51.207  1.00  0.00           O  
ATOM   2768  CB  PHE A 189      48.673  58.906  54.130  1.00  0.00           C  
ATOM   2769  CG  PHE A 189      48.418  58.872  55.627  1.00  0.00           C  
ATOM   2770  CD1 PHE A 189      49.390  59.393  56.621  1.00  0.00           C  
ATOM   2771  CD2 PHE A 189      47.247  58.293  56.111  1.00  0.00           C  
ATOM   2772  CE1 PHE A 189      49.161  59.279  57.983  1.00  0.00           C  
ATOM   2773  CE2 PHE A 189      47.009  58.217  57.502  1.00  0.00           C  
ATOM   2774  CZ  PHE A 189      47.976  58.642  58.466  1.00  0.00           C  
ATOM   2775  H   PHE A 189      50.963  56.865  54.638  1.00  0.00           H  
ATOM   2776  HA  PHE A 189      48.864  56.790  53.793  1.00  0.00           H  
ATOM   2777  HB2 PHE A 189      49.216  59.768  53.742  1.00  0.00           H  
ATOM   2778  HB3 PHE A 189      47.693  58.996  53.661  1.00  0.00           H  
ATOM   2779  HD1 PHE A 189      50.398  59.736  56.437  1.00  0.00           H  
ATOM   2780  HD2 PHE A 189      46.547  57.842  55.423  1.00  0.00           H  
ATOM   2781  HE1 PHE A 189      49.892  59.659  58.681  1.00  0.00           H  
ATOM   2782  HE2 PHE A 189      46.126  57.684  57.822  1.00  0.00           H  
ATOM   2783  HZ  PHE A 189      47.804  58.711  59.530  1.00  0.00           H  
ATOM   2784  N   VAL A 190      49.978  56.597  51.498  1.00  0.00           N  
ATOM   2785  CA  VAL A 190      50.023  56.335  50.034  1.00  0.00           C  
ATOM   2786  C   VAL A 190      48.758  55.488  49.597  1.00  0.00           C  
ATOM   2787  O   VAL A 190      48.494  54.510  50.249  1.00  0.00           O  
ATOM   2788  CB  VAL A 190      51.308  55.579  49.661  1.00  0.00           C  
ATOM   2789  CG1 VAL A 190      51.480  55.682  48.164  1.00  0.00           C  
ATOM   2790  CG2 VAL A 190      52.540  56.156  50.316  1.00  0.00           C  
ATOM   2791  H   VAL A 190      50.524  55.972  52.073  1.00  0.00           H  
ATOM   2792  HA  VAL A 190      49.994  57.243  49.432  1.00  0.00           H  
ATOM   2793  HB  VAL A 190      51.277  54.539  49.988  1.00  0.00           H  
ATOM   2794 1HG1 VAL A 190      52.469  55.274  47.951  1.00  0.00           H  
ATOM   2795 2HG1 VAL A 190      50.731  55.101  47.625  1.00  0.00           H  
ATOM   2796 3HG1 VAL A 190      51.517  56.707  47.796  1.00  0.00           H  
ATOM   2797 1HG2 VAL A 190      52.566  55.988  51.392  1.00  0.00           H  
ATOM   2798 2HG2 VAL A 190      53.364  55.623  49.843  1.00  0.00           H  
ATOM   2799 3HG2 VAL A 190      52.466  57.226  50.120  1.00  0.00           H  
ATOM   2800  N   GLU A 191      48.097  55.858  48.479  1.00  0.00           N  
ATOM   2801  CA  GLU A 191      47.029  54.991  47.948  1.00  0.00           C  
ATOM   2802  C   GLU A 191      47.470  53.653  47.322  1.00  0.00           C  
ATOM   2803  O   GLU A 191      47.884  53.528  46.159  1.00  0.00           O  
ATOM   2804  CB  GLU A 191      46.281  56.003  47.012  1.00  0.00           C  
ATOM   2805  CG  GLU A 191      45.114  55.385  46.196  1.00  0.00           C  
ATOM   2806  CD  GLU A 191      44.153  54.472  46.996  1.00  0.00           C  
ATOM   2807  OE1 GLU A 191      43.531  53.528  46.436  1.00  0.00           O  
ATOM   2808  OE2 GLU A 191      44.131  54.631  48.220  1.00  0.00           O1-
ATOM   2809  H   GLU A 191      48.453  56.596  47.889  1.00  0.00           H  
ATOM   2810  HA  GLU A 191      46.318  54.688  48.717  1.00  0.00           H  
ATOM   2811  HB2 GLU A 191      45.823  56.727  47.686  1.00  0.00           H  
ATOM   2812  HB3 GLU A 191      46.905  56.553  46.307  1.00  0.00           H  
ATOM   2813  HG2 GLU A 191      44.598  56.200  45.688  1.00  0.00           H  
ATOM   2814  HG3 GLU A 191      45.546  54.789  45.392  1.00  0.00           H  
ATOM   2815  N   THR A 192      47.311  52.648  48.181  1.00  0.00           N  
ATOM   2816  CA  THR A 192      47.764  51.244  48.116  1.00  0.00           C  
ATOM   2817  C   THR A 192      46.740  50.220  48.654  1.00  0.00           C  
ATOM   2818  O   THR A 192      45.768  50.598  49.302  1.00  0.00           O  
ATOM   2819  CB  THR A 192      49.042  51.139  48.995  1.00  0.00           C  
ATOM   2820  CG2 THR A 192      50.292  51.737  48.347  1.00  0.00           C  
ATOM   2821  OG1 THR A 192      48.701  51.698  50.288  1.00  0.00           O  
ATOM   2822  H   THR A 192      46.836  52.925  49.029  1.00  0.00           H  
ATOM   2823  HA  THR A 192      48.200  51.024  47.142  1.00  0.00           H  
ATOM   2824  HB  THR A 192      49.220  50.080  49.184  1.00  0.00           H  
ATOM   2825  HG1 THR A 192      48.635  52.655  50.299  1.00  0.00           H  
ATOM   2826 1HG2 THR A 192      50.298  52.809  48.543  1.00  0.00           H  
ATOM   2827 2HG2 THR A 192      51.138  51.322  48.895  1.00  0.00           H  
ATOM   2828 3HG2 THR A 192      50.443  51.489  47.296  1.00  0.00           H  
ATOM   2829  N   PRO A 193      47.079  48.928  48.429  1.00  0.00           N  
ATOM   2830  CA  PRO A 193      46.321  47.891  49.100  1.00  0.00           C  
ATOM   2831  C   PRO A 193      46.146  48.063  50.627  1.00  0.00           C  
ATOM   2832  O   PRO A 193      45.025  48.013  51.135  1.00  0.00           O  
ATOM   2833  CB  PRO A 193      47.124  46.574  48.811  1.00  0.00           C  
ATOM   2834  CG  PRO A 193      47.977  46.872  47.539  1.00  0.00           C  
ATOM   2835  CD  PRO A 193      48.131  48.382  47.572  1.00  0.00           C  
ATOM   2836  HA  PRO A 193      45.304  47.871  48.708  1.00  0.00           H  
ATOM   2837  HB2 PRO A 193      47.812  46.347  49.626  1.00  0.00           H  
ATOM   2838  HB3 PRO A 193      46.433  45.734  48.743  1.00  0.00           H  
ATOM   2839  HG2 PRO A 193      48.886  46.272  47.501  1.00  0.00           H  
ATOM   2840  HG3 PRO A 193      47.428  46.647  46.625  1.00  0.00           H  
ATOM   2841  HD2 PRO A 193      49.131  48.658  47.907  1.00  0.00           H  
ATOM   2842  HD3 PRO A 193      48.019  48.877  46.607  1.00  0.00           H  
ATOM   2843  N   MET A 194      47.230  48.408  51.344  1.00  0.00           N  
ATOM   2844  CA  MET A 194      47.252  48.946  52.740  1.00  0.00           C  
ATOM   2845  C   MET A 194      46.231  50.058  52.852  1.00  0.00           C  
ATOM   2846  O   MET A 194      45.323  49.933  53.642  1.00  0.00           O  
ATOM   2847  CB  MET A 194      48.700  49.290  53.135  1.00  0.00           C  
ATOM   2848  CG  MET A 194      48.841  49.751  54.567  1.00  0.00           C  
ATOM   2849  SD  MET A 194      48.344  48.586  55.795  1.00  0.00           S  
ATOM   2850  CE  MET A 194      47.969  49.606  57.307  1.00  0.00           C  
ATOM   2851  H   MET A 194      48.129  48.306  50.895  1.00  0.00           H  
ATOM   2852  HA  MET A 194      47.002  48.155  53.447  1.00  0.00           H  
ATOM   2853  HB2 MET A 194      49.200  48.325  53.059  1.00  0.00           H  
ATOM   2854  HB3 MET A 194      49.176  49.922  52.386  1.00  0.00           H  
ATOM   2855  HG2 MET A 194      49.906  49.909  54.737  1.00  0.00           H  
ATOM   2856  HG3 MET A 194      48.264  50.663  54.724  1.00  0.00           H  
ATOM   2857  HE1 MET A 194      48.292  50.616  57.053  1.00  0.00           H  
ATOM   2858  HE2 MET A 194      46.898  49.622  57.511  1.00  0.00           H  
ATOM   2859  HE3 MET A 194      48.504  49.194  58.162  1.00  0.00           H  
ATOM   2860  N   ALA A 195      46.225  51.057  52.011  1.00  0.00           N  
ATOM   2861  CA  ALA A 195      45.290  52.094  52.115  1.00  0.00           C  
ATOM   2862  C   ALA A 195      43.789  51.722  52.020  1.00  0.00           C  
ATOM   2863  O   ALA A 195      42.949  52.218  52.731  1.00  0.00           O  
ATOM   2864  CB  ALA A 195      45.536  53.172  51.069  1.00  0.00           C  
ATOM   2865  H   ALA A 195      47.004  51.150  51.375  1.00  0.00           H  
ATOM   2866  HA  ALA A 195      45.451  52.578  53.079  1.00  0.00           H  
ATOM   2867  HB1 ALA A 195      45.048  54.104  51.354  1.00  0.00           H  
ATOM   2868  HB2 ALA A 195      46.596  53.424  51.032  1.00  0.00           H  
ATOM   2869  HB3 ALA A 195      45.154  52.892  50.088  1.00  0.00           H  
ATOM   2870  N   ALA A 196      43.520  50.706  51.098  1.00  0.00           N  
ATOM   2871  CA  ALA A 196      42.175  50.108  51.046  1.00  0.00           C  
ATOM   2872  C   ALA A 196      41.787  49.268  52.263  1.00  0.00           C  
ATOM   2873  O   ALA A 196      40.627  49.308  52.662  1.00  0.00           O  
ATOM   2874  CB  ALA A 196      42.258  49.232  49.801  1.00  0.00           C  
ATOM   2875  H   ALA A 196      44.209  50.326  50.466  1.00  0.00           H  
ATOM   2876  HA  ALA A 196      41.440  50.894  50.872  1.00  0.00           H  
ATOM   2877  HB1 ALA A 196      41.249  48.974  49.481  1.00  0.00           H  
ATOM   2878  HB2 ALA A 196      42.486  49.886  48.960  1.00  0.00           H  
ATOM   2879  HB3 ALA A 196      42.757  48.279  49.977  1.00  0.00           H  
ATOM   2880  N   SER A 197      42.729  48.641  52.938  1.00  0.00           N  
ATOM   2881  CA  SER A 197      42.574  47.979  54.242  1.00  0.00           C  
ATOM   2882  C   SER A 197      42.273  48.968  55.279  1.00  0.00           C  
ATOM   2883  O   SER A 197      41.250  48.765  55.902  1.00  0.00           O  
ATOM   2884  CB  SER A 197      43.875  47.309  54.663  1.00  0.00           C  
ATOM   2885  OG  SER A 197      44.371  46.367  53.737  1.00  0.00           O  
ATOM   2886  H   SER A 197      43.624  48.515  52.488  1.00  0.00           H  
ATOM   2887  HA  SER A 197      41.808  47.207  54.158  1.00  0.00           H  
ATOM   2888  HB2 SER A 197      44.576  48.116  54.875  1.00  0.00           H  
ATOM   2889  HB3 SER A 197      43.787  46.833  55.640  1.00  0.00           H  
ATOM   2890  HG  SER A 197      43.879  45.551  53.853  1.00  0.00           H  
ATOM   2891  N   VAL A 198      43.068  50.071  55.336  1.00  0.00           N  
ATOM   2892  CA  VAL A 198      42.764  51.107  56.375  1.00  0.00           C  
ATOM   2893  C   VAL A 198      41.360  51.640  56.230  1.00  0.00           C  
ATOM   2894  O   VAL A 198      40.620  51.649  57.273  1.00  0.00           O  
ATOM   2895  CB  VAL A 198      43.849  52.199  56.400  1.00  0.00           C  
ATOM   2896  CG1 VAL A 198      43.633  53.316  57.397  1.00  0.00           C  
ATOM   2897  CG2 VAL A 198      45.201  51.542  56.770  1.00  0.00           C  
ATOM   2898  H   VAL A 198      43.722  50.185  54.575  1.00  0.00           H  
ATOM   2899  HA  VAL A 198      42.718  50.665  57.370  1.00  0.00           H  
ATOM   2900  HB  VAL A 198      43.926  52.639  55.406  1.00  0.00           H  
ATOM   2901 1HG1 VAL A 198      43.443  52.965  58.411  1.00  0.00           H  
ATOM   2902 2HG1 VAL A 198      44.490  53.974  57.539  1.00  0.00           H  
ATOM   2903 3HG1 VAL A 198      42.820  53.999  57.149  1.00  0.00           H  
ATOM   2904 1HG2 VAL A 198      45.955  52.294  57.005  1.00  0.00           H  
ATOM   2905 2HG2 VAL A 198      45.104  50.745  57.508  1.00  0.00           H  
ATOM   2906 3HG2 VAL A 198      45.480  50.967  55.888  1.00  0.00           H  
ATOM   2907  N   ARG A 199      40.894  51.952  54.982  1.00  0.00           N  
ATOM   2908  CA  ARG A 199      39.539  52.400  54.582  1.00  0.00           C  
ATOM   2909  C   ARG A 199      38.358  51.543  54.936  1.00  0.00           C  
ATOM   2910  O   ARG A 199      37.316  52.128  55.168  1.00  0.00           O  
ATOM   2911  CB  ARG A 199      39.575  52.799  53.088  1.00  0.00           C  
ATOM   2912  CG  ARG A 199      39.910  54.200  52.831  1.00  0.00           C  
ATOM   2913  CD  ARG A 199      39.665  54.702  51.380  1.00  0.00           C  
ATOM   2914  NE  ARG A 199      40.260  53.773  50.361  1.00  0.00           N  
ATOM   2915  CZ  ARG A 199      41.565  53.745  49.983  1.00  0.00           C  
ATOM   2916  NH1 ARG A 199      42.434  54.618  50.386  1.00  0.00           N1+
ATOM   2917  NH2 ARG A 199      41.958  52.890  49.084  1.00  0.00           N  
ATOM   2918  H   ARG A 199      41.557  51.758  54.245  1.00  0.00           H  
ATOM   2919  HA  ARG A 199      39.413  53.339  55.122  1.00  0.00           H  
ATOM   2920  HB2 ARG A 199      40.191  52.126  52.492  1.00  0.00           H  
ATOM   2921  HB3 ARG A 199      38.543  52.752  52.741  1.00  0.00           H  
ATOM   2922  HG2 ARG A 199      39.301  54.869  53.439  1.00  0.00           H  
ATOM   2923  HG3 ARG A 199      40.988  54.257  52.986  1.00  0.00           H  
ATOM   2924  HD2 ARG A 199      38.599  54.814  51.184  1.00  0.00           H  
ATOM   2925  HD3 ARG A 199      40.118  55.692  51.317  1.00  0.00           H  
ATOM   2926  HE  ARG A 199      39.735  52.934  50.156  1.00  0.00           H  
ATOM   2927 1HH1 ARG A 199      42.070  55.461  50.808  1.00  0.00           H  
ATOM   2928 2HH1 ARG A 199      43.285  54.607  49.843  1.00  0.00           H  
ATOM   2929 1HH2 ARG A 199      41.253  52.311  48.650  1.00  0.00           H  
ATOM   2930 2HH2 ARG A 199      42.754  53.267  48.589  1.00  0.00           H  
ATOM   2931  N   GLU A 200      38.552  50.193  54.950  1.00  0.00           N  
ATOM   2932  CA  GLU A 200      37.534  49.134  55.240  1.00  0.00           C  
ATOM   2933  C   GLU A 200      37.435  48.913  56.764  1.00  0.00           C  
ATOM   2934  O   GLU A 200      36.338  48.847  57.312  1.00  0.00           O  
ATOM   2935  CB  GLU A 200      38.138  47.853  54.562  1.00  0.00           C  
ATOM   2936  CG  GLU A 200      37.197  46.720  54.602  1.00  0.00           C  
ATOM   2937  CD  GLU A 200      36.141  46.879  53.498  1.00  0.00           C  
ATOM   2938  OE1 GLU A 200      34.944  46.736  53.760  1.00  0.00           O  
ATOM   2939  OE2 GLU A 200      36.551  46.944  52.311  1.00  0.00           O1-
ATOM   2940  H   GLU A 200      39.428  49.846  54.586  1.00  0.00           H  
ATOM   2941  HA  GLU A 200      36.567  49.324  54.774  1.00  0.00           H  
ATOM   2942  HB2 GLU A 200      38.415  48.030  53.522  1.00  0.00           H  
ATOM   2943  HB3 GLU A 200      39.026  47.530  55.104  1.00  0.00           H  
ATOM   2944  HG2 GLU A 200      37.820  45.856  54.368  1.00  0.00           H  
ATOM   2945  HG3 GLU A 200      36.791  46.488  55.587  1.00  0.00           H  
HETATM 2946  N   HIE A 201      38.593  48.942  57.455  1.00  0.00           N  
HETATM 2947  CA  HIE A 201      38.629  48.869  58.905  1.00  0.00           C  
HETATM 2948  C   HIE A 201      37.912  50.110  59.572  1.00  0.00           C  
HETATM 2949  O   HIE A 201      37.289  50.062  60.613  1.00  0.00           O  
HETATM 2950  CB  HIE A 201      40.103  48.814  59.385  1.00  0.00           C  
HETATM 2951  CG  HIE A 201      40.203  48.997  60.906  1.00  0.00           C  
HETATM 2952  CD2 HIE A 201      39.902  47.995  61.764  1.00  0.00           C  
HETATM 2953  ND1 HIE A 201      40.705  50.103  61.548  1.00  0.00           N  
HETATM 2954  CE1 HIE A 201      40.768  49.763  62.843  1.00  0.00           C  
HETATM 2955  NE2 HIE A 201      40.317  48.498  62.969  1.00  0.00           N  
HETATM 2956  H   HIE A 201      39.471  49.017  56.961  1.00  0.00           H  
HETATM 2957  HA  HIE A 201      38.007  48.048  59.259  1.00  0.00           H  
HETATM 2958  HB2 HIE A 201      40.574  47.862  59.142  1.00  0.00           H  
HETATM 2959  HB3 HIE A 201      40.654  49.688  59.037  1.00  0.00           H  
HETATM 2960  HD2 HIE A 201      39.577  46.993  61.527  1.00  0.00           H  
HETATM 2961  HE1 HIE A 201      41.165  50.330  63.672  1.00  0.00           H  
HETATM 2962  HE2 HIE A 201      40.343  47.962  63.825  1.00  0.00           H  
ATOM   2963  N   TYR A 202      37.918  51.205  58.832  1.00  0.00           N  
ATOM   2964  CA  TYR A 202      37.326  52.487  59.310  1.00  0.00           C  
ATOM   2965  C   TYR A 202      35.809  52.327  59.511  1.00  0.00           C  
ATOM   2966  O   TYR A 202      35.178  53.005  60.315  1.00  0.00           O  
ATOM   2967  CB  TYR A 202      37.625  53.504  58.253  1.00  0.00           C  
ATOM   2968  CG  TYR A 202      37.489  54.872  58.780  1.00  0.00           C  
ATOM   2969  CD1 TYR A 202      36.333  55.599  58.569  1.00  0.00           C  
ATOM   2970  CD2 TYR A 202      38.628  55.394  59.287  1.00  0.00           C  
ATOM   2971  CE1 TYR A 202      36.297  56.966  58.885  1.00  0.00           C  
ATOM   2972  CE2 TYR A 202      38.659  56.840  59.573  1.00  0.00           C  
ATOM   2973  CZ  TYR A 202      37.495  57.606  59.363  1.00  0.00           C  
ATOM   2974  OH  TYR A 202      37.420  58.898  59.784  1.00  0.00           O  
ATOM   2975  H   TYR A 202      38.433  51.185  57.964  1.00  0.00           H  
ATOM   2976  HA  TYR A 202      37.706  52.819  60.276  1.00  0.00           H  
ATOM   2977  HB2 TYR A 202      38.669  53.458  57.942  1.00  0.00           H  
ATOM   2978  HB3 TYR A 202      36.908  53.408  57.438  1.00  0.00           H  
ATOM   2979  HD1 TYR A 202      35.478  55.097  58.141  1.00  0.00           H  
ATOM   2980  HD2 TYR A 202      39.493  54.765  59.436  1.00  0.00           H  
ATOM   2981  HE1 TYR A 202      35.350  57.427  58.647  1.00  0.00           H  
ATOM   2982  HE2 TYR A 202      39.582  57.333  59.841  1.00  0.00           H  
ATOM   2983  HH  TYR A 202      38.238  59.320  60.058  1.00  0.00           H  
ATOM   2984  N   SER A 203      35.162  51.341  58.820  1.00  0.00           N  
ATOM   2985  CA  SER A 203      33.716  51.043  59.040  1.00  0.00           C  
ATOM   2986  C   SER A 203      33.556  50.458  60.429  1.00  0.00           C  
ATOM   2987  O   SER A 203      32.408  50.461  60.916  1.00  0.00           O  
ATOM   2988  CB  SER A 203      33.211  50.052  57.986  1.00  0.00           C  
ATOM   2989  OG  SER A 203      33.717  48.804  58.279  1.00  0.00           O  
ATOM   2990  H   SER A 203      35.642  50.705  58.199  1.00  0.00           H  
ATOM   2991  HA  SER A 203      33.160  51.981  59.047  1.00  0.00           H  
ATOM   2992  HB2 SER A 203      32.121  50.047  57.993  1.00  0.00           H  
ATOM   2993  HB3 SER A 203      33.572  50.338  56.998  1.00  0.00           H  
ATOM   2994  HG  SER A 203      34.572  48.775  57.844  1.00  0.00           H  
ATOM   2995  N   ASP A 204      34.509  49.889  61.122  1.00  0.00           N  
ATOM   2996  CA  ASP A 204      34.488  49.531  62.553  1.00  0.00           C  
ATOM   2997  C   ASP A 204      34.626  50.632  63.545  1.00  0.00           C  
ATOM   2998  O   ASP A 204      33.955  50.602  64.567  1.00  0.00           O  
ATOM   2999  CB  ASP A 204      35.520  48.453  62.817  1.00  0.00           C  
ATOM   3000  CG  ASP A 204      35.332  47.089  62.064  1.00  0.00           C  
ATOM   3001  OD1 ASP A 204      36.325  46.279  61.999  1.00  0.00           O  
ATOM   3002  OD2 ASP A 204      34.131  46.672  61.850  1.00  0.00           O1-
ATOM   3003  H   ASP A 204      35.420  49.906  60.688  1.00  0.00           H  
ATOM   3004  HA  ASP A 204      33.550  49.026  62.784  1.00  0.00           H  
ATOM   3005  HB2 ASP A 204      36.520  48.774  62.526  1.00  0.00           H  
ATOM   3006  HB3 ASP A 204      35.568  48.311  63.897  1.00  0.00           H  
ATOM   3007  N   ILE A 205      35.472  51.666  63.274  1.00  0.00           N  
ATOM   3008  CA  ILE A 205      35.613  52.888  64.020  1.00  0.00           C  
ATOM   3009  C   ILE A 205      34.390  53.725  63.971  1.00  0.00           C  
ATOM   3010  O   ILE A 205      33.970  54.237  65.046  1.00  0.00           O  
ATOM   3011  CB  ILE A 205      36.882  53.656  63.557  1.00  0.00           C  
ATOM   3012  CG1 ILE A 205      38.161  52.714  63.345  1.00  0.00           C  
ATOM   3013  CG2 ILE A 205      37.173  54.727  64.575  1.00  0.00           C  
ATOM   3014  CD1 ILE A 205      39.360  53.358  62.719  1.00  0.00           C  
ATOM   3015  H   ILE A 205      35.944  51.532  62.391  1.00  0.00           H  
ATOM   3016  HA  ILE A 205      35.734  52.604  65.065  1.00  0.00           H  
ATOM   3017  HB  ILE A 205      36.612  54.151  62.624  1.00  0.00           H  
ATOM   3018 2HG1 ILE A 205      38.454  52.199  64.260  1.00  0.00           H  
ATOM   3019 3HG1 ILE A 205      37.769  51.937  62.688  1.00  0.00           H  
ATOM   3020 1HG2 ILE A 205      36.276  55.262  64.887  1.00  0.00           H  
ATOM   3021 2HG2 ILE A 205      37.631  54.394  65.506  1.00  0.00           H  
ATOM   3022 3HG2 ILE A 205      37.875  55.477  64.210  1.00  0.00           H  
ATOM   3023 1HD1 ILE A 205      39.766  54.125  63.378  1.00  0.00           H  
ATOM   3024 2HD1 ILE A 205      40.095  52.573  62.538  1.00  0.00           H  
ATOM   3025 3HD1 ILE A 205      39.051  53.900  61.826  1.00  0.00           H  
ATOM   3026  N   TRP A 206      33.821  53.977  62.770  1.00  0.00           N  
ATOM   3027  CA  TRP A 206      32.702  54.929  62.439  1.00  0.00           C  
ATOM   3028  C   TRP A 206      31.739  54.446  61.346  1.00  0.00           C  
ATOM   3029  O   TRP A 206      32.115  53.646  60.495  1.00  0.00           O  
ATOM   3030  CB  TRP A 206      33.325  56.238  61.970  1.00  0.00           C  
ATOM   3031  CG  TRP A 206      34.432  56.949  62.694  1.00  0.00           C  
ATOM   3032  CD1 TRP A 206      35.790  57.012  62.360  1.00  0.00           C  
ATOM   3033  CD2 TRP A 206      34.392  57.586  64.008  1.00  0.00           C  
ATOM   3034  CE2 TRP A 206      35.673  58.008  64.407  1.00  0.00           C  
ATOM   3035  CE3 TRP A 206      33.324  57.712  64.896  1.00  0.00           C  
ATOM   3036  NE1 TRP A 206      36.465  57.775  63.298  1.00  0.00           N  
ATOM   3037  CZ2 TRP A 206      35.885  58.653  65.624  1.00  0.00           C  
ATOM   3038  CZ3 TRP A 206      33.481  58.347  66.089  1.00  0.00           C  
ATOM   3039  CH2 TRP A 206      34.780  58.785  66.524  1.00  0.00           C  
ATOM   3040  H   TRP A 206      34.131  53.464  61.956  1.00  0.00           H  
ATOM   3041  HA  TRP A 206      31.996  55.018  63.265  1.00  0.00           H  
ATOM   3042  HB2 TRP A 206      33.848  56.086  61.025  1.00  0.00           H  
ATOM   3043  HB3 TRP A 206      32.550  56.952  61.691  1.00  0.00           H  
ATOM   3044  HD1 TRP A 206      36.116  56.542  61.444  1.00  0.00           H  
ATOM   3045  HE1 TRP A 206      37.464  57.916  63.255  1.00  0.00           H  
ATOM   3046  HE3 TRP A 206      32.367  57.268  64.664  1.00  0.00           H  
ATOM   3047  HZ2 TRP A 206      36.879  58.986  65.881  1.00  0.00           H  
ATOM   3048  HZ3 TRP A 206      32.670  58.457  66.794  1.00  0.00           H  
ATOM   3049  HH2 TRP A 206      35.041  59.202  67.486  1.00  0.00           H  
ATOM   3050  N   GLU A 207      30.458  54.884  61.444  1.00  0.00           N  
ATOM   3051  CA  GLU A 207      29.422  54.622  60.403  1.00  0.00           C  
ATOM   3052  C   GLU A 207      29.120  55.866  59.510  1.00  0.00           C  
ATOM   3053  O   GLU A 207      28.639  56.951  59.967  1.00  0.00           O  
ATOM   3054  CB  GLU A 207      28.121  54.155  61.005  1.00  0.00           C  
ATOM   3055  CG  GLU A 207      27.012  53.821  60.028  1.00  0.00           C  
ATOM   3056  CD  GLU A 207      27.327  53.124  58.723  1.00  0.00           C  
ATOM   3057  OE1 GLU A 207      26.556  53.293  57.776  1.00  0.00           O  
ATOM   3058  OE2 GLU A 207      28.363  52.384  58.574  1.00  0.00           O1-
ATOM   3059  H   GLU A 207      30.182  55.574  62.128  1.00  0.00           H  
ATOM   3060  HA  GLU A 207      29.686  53.783  59.760  1.00  0.00           H  
ATOM   3061  HB2 GLU A 207      28.289  53.211  61.524  1.00  0.00           H  
ATOM   3062  HB3 GLU A 207      27.802  54.825  61.803  1.00  0.00           H  
ATOM   3063  HG2 GLU A 207      26.266  53.220  60.548  1.00  0.00           H  
ATOM   3064  HG3 GLU A 207      26.591  54.826  59.995  1.00  0.00           H  
ATOM   3065  N   VAL A 208      29.587  55.628  58.306  1.00  0.00           N  
ATOM   3066  CA  VAL A 208      29.661  56.580  57.134  1.00  0.00           C  
ATOM   3067  C   VAL A 208      29.609  55.784  55.863  1.00  0.00           C  
ATOM   3068  O   VAL A 208      29.721  54.503  55.858  1.00  0.00           O  
ATOM   3069  CB  VAL A 208      30.934  57.438  57.212  1.00  0.00           C  
ATOM   3070  CG1 VAL A 208      30.987  58.487  58.337  1.00  0.00           C  
ATOM   3071  CG2 VAL A 208      32.227  56.620  57.154  1.00  0.00           C  
ATOM   3072  H   VAL A 208      29.699  54.681  57.975  1.00  0.00           H  
ATOM   3073  HA  VAL A 208      28.912  57.372  57.147  1.00  0.00           H  
ATOM   3074  HB  VAL A 208      30.863  58.071  56.328  1.00  0.00           H  
ATOM   3075 1HG1 VAL A 208      31.065  57.925  59.267  1.00  0.00           H  
ATOM   3076 2HG1 VAL A 208      31.862  59.133  58.271  1.00  0.00           H  
ATOM   3077 3HG1 VAL A 208      30.041  59.028  58.295  1.00  0.00           H  
ATOM   3078 1HG2 VAL A 208      32.207  55.832  56.401  1.00  0.00           H  
ATOM   3079 2HG2 VAL A 208      33.078  57.222  56.835  1.00  0.00           H  
ATOM   3080 3HG2 VAL A 208      32.498  56.087  58.065  1.00  0.00           H  
ATOM   3081  N   SER A 209      29.543  56.448  54.692  1.00  0.00           N  
ATOM   3082  CA  SER A 209      29.553  55.869  53.386  1.00  0.00           C  
ATOM   3083  C   SER A 209      31.003  55.500  52.922  1.00  0.00           C  
ATOM   3084  O   SER A 209      31.968  56.111  53.397  1.00  0.00           O  
ATOM   3085  CB  SER A 209      28.787  56.710  52.420  1.00  0.00           C  
ATOM   3086  OG  SER A 209      28.590  56.118  51.113  1.00  0.00           O  
ATOM   3087  H   SER A 209      29.308  57.428  54.764  1.00  0.00           H  
ATOM   3088  HA  SER A 209      29.026  54.921  53.494  1.00  0.00           H  
ATOM   3089  HB2 SER A 209      27.836  56.879  52.924  1.00  0.00           H  
ATOM   3090  HB3 SER A 209      29.142  57.718  52.208  1.00  0.00           H  
ATOM   3091  HG  SER A 209      28.176  56.765  50.537  1.00  0.00           H  
ATOM   3092  N   THR A 210      31.249  54.558  51.982  1.00  0.00           N  
ATOM   3093  CA  THR A 210      32.619  54.260  51.573  1.00  0.00           C  
ATOM   3094  C   THR A 210      33.313  55.489  51.013  1.00  0.00           C  
ATOM   3095  O   THR A 210      34.494  55.724  51.114  1.00  0.00           O  
ATOM   3096  CB  THR A 210      32.678  53.060  50.703  1.00  0.00           C  
ATOM   3097  CG2 THR A 210      32.125  51.815  51.305  1.00  0.00           C  
ATOM   3098  OG1 THR A 210      32.200  53.146  49.440  1.00  0.00           O  
ATOM   3099  H   THR A 210      30.467  54.152  51.488  1.00  0.00           H  
ATOM   3100  HA  THR A 210      33.254  54.066  52.437  1.00  0.00           H  
ATOM   3101  HB  THR A 210      33.763  52.968  50.653  1.00  0.00           H  
ATOM   3102  HG1 THR A 210      32.867  53.586  48.908  1.00  0.00           H  
ATOM   3103 1HG2 THR A 210      32.430  51.614  52.332  1.00  0.00           H  
ATOM   3104 2HG2 THR A 210      31.046  51.715  51.187  1.00  0.00           H  
ATOM   3105 3HG2 THR A 210      32.536  50.987  50.729  1.00  0.00           H  
ATOM   3106  N   GLU A 211      32.624  56.371  50.281  1.00  0.00           N  
ATOM   3107  CA  GLU A 211      33.120  57.646  49.691  1.00  0.00           C  
ATOM   3108  C   GLU A 211      33.593  58.563  50.811  1.00  0.00           C  
ATOM   3109  O   GLU A 211      34.638  59.188  50.665  1.00  0.00           O  
ATOM   3110  CB  GLU A 211      32.003  58.306  48.874  1.00  0.00           C  
ATOM   3111  CG  GLU A 211      31.509  57.360  47.743  1.00  0.00           C  
ATOM   3112  CD  GLU A 211      32.462  57.266  46.594  1.00  0.00           C  
ATOM   3113  OE1 GLU A 211      33.110  58.236  46.184  1.00  0.00           O  
ATOM   3114  OE2 GLU A 211      32.628  56.151  45.971  1.00  0.00           O1-
ATOM   3115  H   GLU A 211      31.726  55.989  50.020  1.00  0.00           H  
ATOM   3116  HA  GLU A 211      33.962  57.463  49.023  1.00  0.00           H  
ATOM   3117  HB2 GLU A 211      31.202  58.616  49.545  1.00  0.00           H  
ATOM   3118  HB3 GLU A 211      32.378  59.227  48.428  1.00  0.00           H  
ATOM   3119  HG2 GLU A 211      31.243  56.381  48.141  1.00  0.00           H  
ATOM   3120  HG3 GLU A 211      30.685  57.926  47.309  1.00  0.00           H  
ATOM   3121  N   GLU A 212      32.816  58.648  51.908  1.00  0.00           N  
ATOM   3122  CA  GLU A 212      33.056  59.471  53.136  1.00  0.00           C  
ATOM   3123  C   GLU A 212      34.261  58.936  53.907  1.00  0.00           C  
ATOM   3124  O   GLU A 212      34.976  59.702  54.549  1.00  0.00           O  
ATOM   3125  CB  GLU A 212      31.797  59.614  54.001  1.00  0.00           C  
ATOM   3126  CG  GLU A 212      31.844  60.423  55.310  1.00  0.00           C  
ATOM   3127  CD  GLU A 212      31.998  61.904  55.112  1.00  0.00           C  
ATOM   3128  OE1 GLU A 212      31.406  62.401  54.141  1.00  0.00           O  
ATOM   3129  OE2 GLU A 212      32.708  62.590  55.869  1.00  0.00           O1-
ATOM   3130  H   GLU A 212      32.009  58.040  51.908  1.00  0.00           H  
ATOM   3131  HA  GLU A 212      33.282  60.518  52.932  1.00  0.00           H  
ATOM   3132  HB2 GLU A 212      31.006  60.066  53.402  1.00  0.00           H  
ATOM   3133  HB3 GLU A 212      31.528  58.607  54.319  1.00  0.00           H  
ATOM   3134  HG2 GLU A 212      30.949  60.135  55.861  1.00  0.00           H  
ATOM   3135  HG3 GLU A 212      32.686  60.017  55.871  1.00  0.00           H  
ATOM   3136  N   ALA A 213      34.497  57.628  53.921  1.00  0.00           N  
ATOM   3137  CA  ALA A 213      35.796  57.106  54.472  1.00  0.00           C  
ATOM   3138  C   ALA A 213      37.047  57.628  53.711  1.00  0.00           C  
ATOM   3139  O   ALA A 213      38.010  57.948  54.341  1.00  0.00           O  
ATOM   3140  CB  ALA A 213      35.728  55.585  54.606  1.00  0.00           C  
ATOM   3141  H   ALA A 213      33.867  56.898  53.621  1.00  0.00           H  
ATOM   3142  HA  ALA A 213      35.924  57.567  55.452  1.00  0.00           H  
ATOM   3143  HB1 ALA A 213      36.696  55.216  54.947  1.00  0.00           H  
ATOM   3144  HB2 ALA A 213      34.923  55.226  55.247  1.00  0.00           H  
ATOM   3145  HB3 ALA A 213      35.626  55.088  53.641  1.00  0.00           H  
ATOM   3146  N   PHE A 214      36.946  57.751  52.379  1.00  0.00           N  
ATOM   3147  CA  PHE A 214      38.100  58.144  51.526  1.00  0.00           C  
ATOM   3148  C   PHE A 214      38.253  59.635  51.653  1.00  0.00           C  
ATOM   3149  O   PHE A 214      39.361  60.126  51.852  1.00  0.00           O  
ATOM   3150  CB  PHE A 214      37.749  57.857  50.046  1.00  0.00           C  
ATOM   3151  CG  PHE A 214      38.982  57.907  49.048  1.00  0.00           C  
ATOM   3152  CD1 PHE A 214      39.609  56.743  48.631  1.00  0.00           C  
ATOM   3153  CD2 PHE A 214      39.302  59.067  48.417  1.00  0.00           C  
ATOM   3154  CE1 PHE A 214      40.567  56.786  47.547  1.00  0.00           C  
ATOM   3155  CE2 PHE A 214      40.271  59.199  47.421  1.00  0.00           C  
ATOM   3156  CZ  PHE A 214      40.897  58.035  46.960  1.00  0.00           C  
ATOM   3157  H   PHE A 214      36.111  57.341  51.987  1.00  0.00           H  
ATOM   3158  HA  PHE A 214      39.083  57.706  51.697  1.00  0.00           H  
ATOM   3159  HB2 PHE A 214      37.206  56.914  49.991  1.00  0.00           H  
ATOM   3160  HB3 PHE A 214      37.068  58.644  49.723  1.00  0.00           H  
ATOM   3161  HD1 PHE A 214      39.302  55.761  48.958  1.00  0.00           H  
ATOM   3162  HD2 PHE A 214      38.764  59.972  48.654  1.00  0.00           H  
ATOM   3163  HE1 PHE A 214      40.963  55.911  47.054  1.00  0.00           H  
ATOM   3164  HE2 PHE A 214      40.565  60.180  47.078  1.00  0.00           H  
ATOM   3165  HZ  PHE A 214      41.634  58.161  46.181  1.00  0.00           H  
ATOM   3166  N   ASP A 215      37.114  60.376  51.649  1.00  0.00           N  
ATOM   3167  CA  ASP A 215      37.086  61.798  51.841  1.00  0.00           C  
ATOM   3168  C   ASP A 215      37.670  62.209  53.216  1.00  0.00           C  
ATOM   3169  O   ASP A 215      38.474  63.186  53.281  1.00  0.00           O  
ATOM   3170  CB  ASP A 215      35.671  62.374  51.584  1.00  0.00           C  
ATOM   3171  CG  ASP A 215      35.683  63.903  51.586  1.00  0.00           C  
ATOM   3172  OD1 ASP A 215      36.344  64.585  50.745  1.00  0.00           O  
ATOM   3173  OD2 ASP A 215      34.878  64.516  52.372  1.00  0.00           O1-
ATOM   3174  H   ASP A 215      36.278  59.919  51.314  1.00  0.00           H  
ATOM   3175  HA  ASP A 215      37.796  62.229  51.136  1.00  0.00           H  
ATOM   3176  HB2 ASP A 215      35.142  62.019  50.700  1.00  0.00           H  
ATOM   3177  HB3 ASP A 215      35.025  61.969  52.363  1.00  0.00           H  
ATOM   3178  N   ARG A 216      37.193  61.580  54.267  1.00  0.00           N  
ATOM   3179  CA  ARG A 216      37.471  61.980  55.651  1.00  0.00           C  
ATOM   3180  C   ARG A 216      38.890  61.653  56.072  1.00  0.00           C  
ATOM   3181  O   ARG A 216      39.540  62.451  56.779  1.00  0.00           O  
ATOM   3182  CB  ARG A 216      36.374  61.377  56.534  1.00  0.00           C  
ATOM   3183  CG  ARG A 216      36.463  61.758  57.995  1.00  0.00           C  
ATOM   3184  CD  ARG A 216      35.169  61.359  58.694  1.00  0.00           C  
ATOM   3185  NE  ARG A 216      34.025  62.107  58.285  1.00  0.00           N  
ATOM   3186  CZ  ARG A 216      32.856  62.102  58.966  1.00  0.00           C  
ATOM   3187  NH1 ARG A 216      32.744  61.584  60.169  1.00  0.00           N1+
ATOM   3188  NH2 ARG A 216      31.834  62.723  58.443  1.00  0.00           N  
ATOM   3189  H   ARG A 216      36.642  60.756  54.070  1.00  0.00           H  
ATOM   3190  HA  ARG A 216      37.467  63.062  55.775  1.00  0.00           H  
ATOM   3191  HB2 ARG A 216      35.431  61.743  56.127  1.00  0.00           H  
ATOM   3192  HB3 ARG A 216      36.529  60.298  56.534  1.00  0.00           H  
ATOM   3193  HG2 ARG A 216      37.287  61.139  58.351  1.00  0.00           H  
ATOM   3194  HG3 ARG A 216      36.590  62.831  58.139  1.00  0.00           H  
ATOM   3195  HD2 ARG A 216      35.000  60.283  58.661  1.00  0.00           H  
ATOM   3196  HD3 ARG A 216      35.363  61.437  59.764  1.00  0.00           H  
ATOM   3197  HE  ARG A 216      34.023  62.590  57.397  1.00  0.00           H  
ATOM   3198 1HH1 ARG A 216      33.509  61.033  60.532  1.00  0.00           H  
ATOM   3199 2HH1 ARG A 216      31.903  61.721  60.711  1.00  0.00           H  
ATOM   3200 1HH2 ARG A 216      31.993  62.985  57.480  1.00  0.00           H  
ATOM   3201 2HH2 ARG A 216      30.916  62.681  58.860  1.00  0.00           H  
ATOM   3202  N   ILE A 217      39.377  60.458  55.642  1.00  0.00           N  
ATOM   3203  CA  ILE A 217      40.796  60.191  55.789  1.00  0.00           C  
ATOM   3204  C   ILE A 217      41.674  61.178  55.008  1.00  0.00           C  
ATOM   3205  O   ILE A 217      42.545  61.719  55.615  1.00  0.00           O  
ATOM   3206  CB  ILE A 217      41.050  58.720  55.486  1.00  0.00           C  
ATOM   3207  CG1 ILE A 217      40.354  57.719  56.533  1.00  0.00           C  
ATOM   3208  CG2 ILE A 217      42.585  58.391  55.608  1.00  0.00           C  
ATOM   3209  CD1 ILE A 217      40.219  56.281  56.048  1.00  0.00           C  
ATOM   3210  H   ILE A 217      38.885  59.841  55.012  1.00  0.00           H  
ATOM   3211  HA  ILE A 217      41.089  60.342  56.828  1.00  0.00           H  
ATOM   3212  HB  ILE A 217      40.740  58.497  54.465  1.00  0.00           H  
ATOM   3213 2HG1 ILE A 217      40.936  57.783  57.452  1.00  0.00           H  
ATOM   3214 3HG1 ILE A 217      39.336  58.046  56.745  1.00  0.00           H  
ATOM   3215 1HG2 ILE A 217      43.082  58.935  54.806  1.00  0.00           H  
ATOM   3216 2HG2 ILE A 217      42.928  58.775  56.569  1.00  0.00           H  
ATOM   3217 3HG2 ILE A 217      42.735  57.314  55.536  1.00  0.00           H  
ATOM   3218 1HD1 ILE A 217      39.769  55.691  56.846  1.00  0.00           H  
ATOM   3219 2HD1 ILE A 217      39.656  56.382  55.120  1.00  0.00           H  
ATOM   3220 3HD1 ILE A 217      41.228  55.900  55.892  1.00  0.00           H  
ATOM   3221  N   THR A 218      41.427  61.485  53.739  1.00  0.00           N  
ATOM   3222  CA  THR A 218      42.304  62.371  52.965  1.00  0.00           C  
ATOM   3223  C   THR A 218      42.413  63.815  53.461  1.00  0.00           C  
ATOM   3224  O   THR A 218      43.528  64.422  53.333  1.00  0.00           O  
ATOM   3225  CB  THR A 218      41.882  62.311  51.541  1.00  0.00           C  
ATOM   3226  CG2 THR A 218      42.283  61.059  50.926  1.00  0.00           C  
ATOM   3227  OG1 THR A 218      40.494  62.504  51.264  1.00  0.00           O  
ATOM   3228  H   THR A 218      40.622  61.016  53.348  1.00  0.00           H  
ATOM   3229  HA  THR A 218      43.312  62.011  53.170  1.00  0.00           H  
ATOM   3230  HB  THR A 218      42.459  63.061  51.001  1.00  0.00           H  
ATOM   3231  HG1 THR A 218      39.978  61.694  51.261  1.00  0.00           H  
ATOM   3232 1HG2 THR A 218      41.895  60.118  51.316  1.00  0.00           H  
ATOM   3233 2HG2 THR A 218      41.954  61.144  49.890  1.00  0.00           H  
ATOM   3234 3HG2 THR A 218      43.360  60.933  51.035  1.00  0.00           H  
ATOM   3235  N   ALA A 219      41.427  64.352  54.208  1.00  0.00           N  
ATOM   3236  CA  ALA A 219      41.397  65.636  54.855  1.00  0.00           C  
ATOM   3237  C   ALA A 219      42.241  65.682  56.136  1.00  0.00           C  
ATOM   3238  O   ALA A 219      42.511  66.788  56.589  1.00  0.00           O  
ATOM   3239  CB  ALA A 219      39.963  65.880  55.167  1.00  0.00           C  
ATOM   3240  H   ALA A 219      40.625  63.738  54.229  1.00  0.00           H  
ATOM   3241  HA  ALA A 219      41.822  66.425  54.234  1.00  0.00           H  
ATOM   3242  HB1 ALA A 219      39.401  66.007  54.241  1.00  0.00           H  
ATOM   3243  HB2 ALA A 219      39.571  65.027  55.721  1.00  0.00           H  
ATOM   3244  HB3 ALA A 219      39.801  66.754  55.798  1.00  0.00           H  
ATOM   3245  N   ARG A 220      42.856  64.524  56.557  1.00  0.00           N  
ATOM   3246  CA  ARG A 220      43.885  64.426  57.564  1.00  0.00           C  
ATOM   3247  C   ARG A 220      45.320  64.721  57.037  1.00  0.00           C  
ATOM   3248  O   ARG A 220      46.345  64.765  57.755  1.00  0.00           O  
ATOM   3249  CB  ARG A 220      43.806  63.053  58.171  1.00  0.00           C  
ATOM   3250  CG  ARG A 220      42.484  62.483  58.810  1.00  0.00           C  
ATOM   3251  CD  ARG A 220      42.601  61.063  59.482  1.00  0.00           C  
ATOM   3252  NE  ARG A 220      41.476  60.829  60.398  1.00  0.00           N  
ATOM   3253  CZ  ARG A 220      41.186  59.783  61.168  1.00  0.00           C  
ATOM   3254  NH1 ARG A 220      40.045  59.728  61.847  1.00  0.00           N1+
ATOM   3255  NH2 ARG A 220      41.963  58.720  61.208  1.00  0.00           N  
ATOM   3256  H   ARG A 220      42.687  63.620  56.138  1.00  0.00           H  
ATOM   3257  HA  ARG A 220      43.680  65.196  58.308  1.00  0.00           H  
ATOM   3258  HB2 ARG A 220      44.283  62.363  57.475  1.00  0.00           H  
ATOM   3259  HB3 ARG A 220      44.530  63.112  58.984  1.00  0.00           H  
ATOM   3260  HG2 ARG A 220      42.369  63.262  59.564  1.00  0.00           H  
ATOM   3261  HG3 ARG A 220      41.602  62.530  58.172  1.00  0.00           H  
ATOM   3262  HD2 ARG A 220      42.567  60.247  58.761  1.00  0.00           H  
ATOM   3263  HD3 ARG A 220      43.553  60.873  59.977  1.00  0.00           H  
ATOM   3264  HE  ARG A 220      40.694  61.468  60.372  1.00  0.00           H  
ATOM   3265 1HH1 ARG A 220      39.464  60.527  61.637  1.00  0.00           H  
ATOM   3266 2HH1 ARG A 220      39.824  58.935  62.432  1.00  0.00           H  
ATOM   3267 1HH2 ARG A 220      42.828  58.884  60.712  1.00  0.00           H  
ATOM   3268 2HH2 ARG A 220      41.851  58.012  61.919  1.00  0.00           H  
ATOM   3269  N   VAL A 221      45.480  64.773  55.727  1.00  0.00           N  
ATOM   3270  CA  VAL A 221      46.628  65.261  55.005  1.00  0.00           C  
ATOM   3271  C   VAL A 221      46.524  66.710  54.553  1.00  0.00           C  
ATOM   3272  O   VAL A 221      45.558  67.051  53.893  1.00  0.00           O  
ATOM   3273  CB  VAL A 221      46.898  64.297  53.868  1.00  0.00           C  
ATOM   3274  CG1 VAL A 221      48.258  64.470  53.234  1.00  0.00           C  
ATOM   3275  CG2 VAL A 221      46.576  62.822  54.217  1.00  0.00           C  
ATOM   3276  H   VAL A 221      44.654  64.598  55.172  1.00  0.00           H  
ATOM   3277  HA  VAL A 221      47.421  65.234  55.752  1.00  0.00           H  
ATOM   3278  HB  VAL A 221      46.084  64.626  53.223  1.00  0.00           H  
ATOM   3279 1HG1 VAL A 221      48.253  64.045  52.231  1.00  0.00           H  
ATOM   3280 2HG1 VAL A 221      48.537  65.521  53.162  1.00  0.00           H  
ATOM   3281 3HG1 VAL A 221      48.971  63.947  53.872  1.00  0.00           H  
ATOM   3282 1HG2 VAL A 221      45.504  62.667  54.347  1.00  0.00           H  
ATOM   3283 2HG2 VAL A 221      47.033  62.214  53.436  1.00  0.00           H  
ATOM   3284 3HG2 VAL A 221      46.988  62.511  55.177  1.00  0.00           H  
ATOM   3285  N   PRO A 222      47.476  67.655  54.798  1.00  0.00           N  
ATOM   3286  CA  PRO A 222      47.295  69.124  54.555  1.00  0.00           C  
ATOM   3287  C   PRO A 222      47.237  69.457  53.051  1.00  0.00           C  
ATOM   3288  O   PRO A 222      46.866  70.572  52.793  1.00  0.00           O  
ATOM   3289  CB  PRO A 222      48.497  69.830  55.237  1.00  0.00           C  
ATOM   3290  CG  PRO A 222      48.632  69.000  56.512  1.00  0.00           C  
ATOM   3291  CD  PRO A 222      48.383  67.559  55.975  1.00  0.00           C  
ATOM   3292  HA  PRO A 222      46.344  69.391  55.017  1.00  0.00           H  
ATOM   3293  HB2 PRO A 222      49.425  69.612  54.709  1.00  0.00           H  
ATOM   3294  HB3 PRO A 222      48.373  70.875  55.523  1.00  0.00           H  
ATOM   3295  HG2 PRO A 222      49.561  69.197  57.048  1.00  0.00           H  
ATOM   3296  HG3 PRO A 222      47.803  69.213  57.187  1.00  0.00           H  
ATOM   3297  HD2 PRO A 222      49.301  67.080  55.632  1.00  0.00           H  
ATOM   3298  HD3 PRO A 222      47.966  67.055  56.847  1.00  0.00           H  
ATOM   3299  N   ILE A 223      47.440  68.506  52.176  1.00  0.00           N  
ATOM   3300  CA  ILE A 223      47.176  68.708  50.658  1.00  0.00           C  
ATOM   3301  C   ILE A 223      45.884  68.064  50.200  1.00  0.00           C  
ATOM   3302  O   ILE A 223      45.638  68.033  48.953  1.00  0.00           O  
ATOM   3303  CB  ILE A 223      48.359  68.075  49.837  1.00  0.00           C  
ATOM   3304  CG1 ILE A 223      48.604  66.618  50.213  1.00  0.00           C  
ATOM   3305  CG2 ILE A 223      49.653  68.984  50.094  1.00  0.00           C  
ATOM   3306  CD1 ILE A 223      49.351  65.905  49.127  1.00  0.00           C  
ATOM   3307  H   ILE A 223      47.662  67.576  52.502  1.00  0.00           H  
ATOM   3308  HA  ILE A 223      47.112  69.780  50.472  1.00  0.00           H  
ATOM   3309  HB  ILE A 223      48.135  68.101  48.771  1.00  0.00           H  
ATOM   3310 2HG1 ILE A 223      49.106  66.532  51.176  1.00  0.00           H  
ATOM   3311 3HG1 ILE A 223      47.694  66.040  50.374  1.00  0.00           H  
ATOM   3312 1HG2 ILE A 223      50.428  68.593  49.434  1.00  0.00           H  
ATOM   3313 2HG2 ILE A 223      49.497  70.050  49.926  1.00  0.00           H  
ATOM   3314 3HG2 ILE A 223      49.962  68.855  51.131  1.00  0.00           H  
ATOM   3315 1HD1 ILE A 223      48.873  65.904  48.148  1.00  0.00           H  
ATOM   3316 2HD1 ILE A 223      50.366  66.284  49.008  1.00  0.00           H  
ATOM   3317 3HD1 ILE A 223      49.434  64.854  49.403  1.00  0.00           H  
ATOM   3318  N   GLY A 224      45.100  67.548  51.149  1.00  0.00           N  
ATOM   3319  CA  GLY A 224      43.755  67.121  50.876  1.00  0.00           C  
ATOM   3320  C   GLY A 224      43.478  65.697  50.316  1.00  0.00           C  
ATOM   3321  O   GLY A 224      42.335  65.361  50.017  1.00  0.00           O  
ATOM   3322  H   GLY A 224      45.436  67.757  52.079  1.00  0.00           H  
ATOM   3323  HA2 GLY A 224      43.200  67.241  51.806  1.00  0.00           H  
ATOM   3324  HA3 GLY A 224      43.335  67.814  50.148  1.00  0.00           H  
ATOM   3325  N   ARG A 225      44.548  64.929  50.085  1.00  0.00           N  
ATOM   3326  CA  ARG A 225      44.724  63.692  49.260  1.00  0.00           C  
ATOM   3327  C   ARG A 225      45.726  62.626  49.846  1.00  0.00           C  
ATOM   3328  O   ARG A 225      46.487  63.023  50.719  1.00  0.00           O  
ATOM   3329  CB  ARG A 225      45.033  63.950  47.803  1.00  0.00           C  
ATOM   3330  CG  ARG A 225      46.445  64.642  47.601  1.00  0.00           C  
ATOM   3331  CD  ARG A 225      46.803  64.557  46.106  1.00  0.00           C  
ATOM   3332  NE  ARG A 225      48.090  65.190  45.755  1.00  0.00           N  
ATOM   3333  CZ  ARG A 225      49.288  64.687  45.717  1.00  0.00           C  
ATOM   3334  NH1 ARG A 225      49.503  63.432  46.136  1.00  0.00           N1+
ATOM   3335  NH2 ARG A 225      50.209  65.322  45.140  1.00  0.00           N  
ATOM   3336  H   ARG A 225      45.394  65.186  50.572  1.00  0.00           H  
ATOM   3337  HA  ARG A 225      43.739  63.249  49.411  1.00  0.00           H  
ATOM   3338  HB2 ARG A 225      45.037  62.961  47.345  1.00  0.00           H  
ATOM   3339  HB3 ARG A 225      44.263  64.484  47.248  1.00  0.00           H  
ATOM   3340  HG2 ARG A 225      46.262  65.688  47.846  1.00  0.00           H  
ATOM   3341  HG3 ARG A 225      47.242  64.119  48.130  1.00  0.00           H  
ATOM   3342  HD2 ARG A 225      46.917  63.529  45.764  1.00  0.00           H  
ATOM   3343  HD3 ARG A 225      45.999  65.015  45.529  1.00  0.00           H  
ATOM   3344  HE  ARG A 225      48.054  66.129  45.386  1.00  0.00           H  
ATOM   3345 1HH1 ARG A 225      48.744  62.985  46.631  1.00  0.00           H  
ATOM   3346 2HH1 ARG A 225      50.359  62.964  45.873  1.00  0.00           H  
ATOM   3347 1HH2 ARG A 225      49.815  66.168  44.755  1.00  0.00           H  
ATOM   3348 2HH2 ARG A 225      51.091  64.881  44.921  1.00  0.00           H  
ATOM   3349  N   TYR A 226      45.638  61.421  49.308  1.00  0.00           N  
ATOM   3350  CA  TYR A 226      46.723  60.451  49.494  1.00  0.00           C  
ATOM   3351  C   TYR A 226      47.872  60.892  48.600  1.00  0.00           C  
ATOM   3352  O   TYR A 226      47.835  61.545  47.574  1.00  0.00           O  
ATOM   3353  CB  TYR A 226      46.214  59.056  49.075  1.00  0.00           C  
ATOM   3354  CG  TYR A 226      45.121  58.460  49.986  1.00  0.00           C  
ATOM   3355  CD1 TYR A 226      45.442  57.919  51.213  1.00  0.00           C  
ATOM   3356  CD2 TYR A 226      43.757  58.423  49.579  1.00  0.00           C  
ATOM   3357  CE1 TYR A 226      44.477  57.405  52.125  1.00  0.00           C  
ATOM   3358  CE2 TYR A 226      42.742  57.931  50.468  1.00  0.00           C  
ATOM   3359  CZ  TYR A 226      43.097  57.305  51.685  1.00  0.00           C  
ATOM   3360  OH  TYR A 226      42.161  56.839  52.499  1.00  0.00           O  
ATOM   3361  H   TYR A 226      44.956  61.319  48.571  1.00  0.00           H  
ATOM   3362  HA  TYR A 226      46.955  60.389  50.558  1.00  0.00           H  
ATOM   3363  HB2 TYR A 226      45.819  59.103  48.060  1.00  0.00           H  
ATOM   3364  HB3 TYR A 226      47.073  58.387  49.102  1.00  0.00           H  
ATOM   3365  HD1 TYR A 226      46.503  57.798  51.374  1.00  0.00           H  
ATOM   3366  HD2 TYR A 226      43.571  58.845  48.603  1.00  0.00           H  
ATOM   3367  HE1 TYR A 226      44.700  57.058  53.123  1.00  0.00           H  
ATOM   3368  HE2 TYR A 226      41.707  58.078  50.196  1.00  0.00           H  
ATOM   3369  HH  TYR A 226      42.438  56.250  53.204  1.00  0.00           H  
ATOM   3370  N   VAL A 227      49.037  60.579  49.179  1.00  0.00           N  
ATOM   3371  CA  VAL A 227      50.328  60.660  48.505  1.00  0.00           C  
ATOM   3372  C   VAL A 227      50.303  59.689  47.332  1.00  0.00           C  
ATOM   3373  O   VAL A 227      49.688  58.648  47.249  1.00  0.00           O  
ATOM   3374  CB  VAL A 227      51.486  60.573  49.484  1.00  0.00           C  
ATOM   3375  CG1 VAL A 227      52.814  60.591  48.763  1.00  0.00           C  
ATOM   3376  CG2 VAL A 227      51.432  61.774  50.439  1.00  0.00           C  
ATOM   3377  H   VAL A 227      48.946  59.963  49.974  1.00  0.00           H  
ATOM   3378  HA  VAL A 227      50.463  61.638  48.043  1.00  0.00           H  
ATOM   3379  HB  VAL A 227      51.319  59.635  50.015  1.00  0.00           H  
ATOM   3380 1HG1 VAL A 227      53.649  60.704  49.455  1.00  0.00           H  
ATOM   3381 2HG1 VAL A 227      52.980  59.730  48.115  1.00  0.00           H  
ATOM   3382 3HG1 VAL A 227      52.836  61.490  48.147  1.00  0.00           H  
ATOM   3383 1HG2 VAL A 227      50.731  61.422  51.195  1.00  0.00           H  
ATOM   3384 2HG2 VAL A 227      52.379  62.043  50.907  1.00  0.00           H  
ATOM   3385 3HG2 VAL A 227      51.088  62.659  49.904  1.00  0.00           H  
ATOM   3386  N   GLN A 228      50.985  60.090  46.214  1.00  0.00           N  
ATOM   3387  CA  GLN A 228      51.140  59.286  45.017  1.00  0.00           C  
ATOM   3388  C   GLN A 228      52.401  58.250  45.120  1.00  0.00           C  
ATOM   3389  O   GLN A 228      53.487  58.680  45.501  1.00  0.00           O  
ATOM   3390  CB  GLN A 228      51.253  60.131  43.727  1.00  0.00           C  
ATOM   3391  CG  GLN A 228      49.946  60.886  43.487  1.00  0.00           C  
ATOM   3392  CD  GLN A 228      50.100  62.265  42.755  1.00  0.00           C  
ATOM   3393  NE2 GLN A 228      49.026  62.939  42.628  1.00  0.00           N  
ATOM   3394  OE1 GLN A 228      51.160  62.851  42.485  1.00  0.00           O  
ATOM   3395  H   GLN A 228      51.650  60.846  46.295  1.00  0.00           H  
ATOM   3396  HA  GLN A 228      50.274  58.633  44.912  1.00  0.00           H  
ATOM   3397  HB2 GLN A 228      52.124  60.772  43.866  1.00  0.00           H  
ATOM   3398  HB3 GLN A 228      51.443  59.558  42.819  1.00  0.00           H  
ATOM   3399  HG2 GLN A 228      49.244  60.296  42.897  1.00  0.00           H  
ATOM   3400  HG3 GLN A 228      49.348  61.040  44.385  1.00  0.00           H  
ATOM   3401 1HE2 GLN A 228      48.201  62.475  42.979  1.00  0.00           H  
ATOM   3402 2HE2 GLN A 228      48.989  63.871  42.240  1.00  0.00           H  
ATOM   3403  N   PRO A 229      52.267  57.014  44.640  1.00  0.00           N  
ATOM   3404  CA  PRO A 229      53.465  56.190  44.402  1.00  0.00           C  
ATOM   3405  C   PRO A 229      54.508  56.749  43.462  1.00  0.00           C  
ATOM   3406  O   PRO A 229      55.667  56.528  43.684  1.00  0.00           O  
ATOM   3407  CB  PRO A 229      52.820  54.886  43.879  1.00  0.00           C  
ATOM   3408  CG  PRO A 229      51.511  54.773  44.602  1.00  0.00           C  
ATOM   3409  CD  PRO A 229      51.056  56.210  44.719  1.00  0.00           C  
ATOM   3410  HA  PRO A 229      53.995  56.067  45.347  1.00  0.00           H  
ATOM   3411  HB2 PRO A 229      52.657  54.964  42.804  1.00  0.00           H  
ATOM   3412  HB3 PRO A 229      53.513  54.081  44.124  1.00  0.00           H  
ATOM   3413  HG2 PRO A 229      50.776  54.117  44.137  1.00  0.00           H  
ATOM   3414  HG3 PRO A 229      51.811  54.427  45.591  1.00  0.00           H  
ATOM   3415  HD2 PRO A 229      50.531  56.501  43.810  1.00  0.00           H  
ATOM   3416  HD3 PRO A 229      50.513  56.423  45.640  1.00  0.00           H  
ATOM   3417  N   SER A 230      54.053  57.619  42.528  1.00  0.00           N  
ATOM   3418  CA  SER A 230      55.002  58.439  41.723  1.00  0.00           C  
ATOM   3419  C   SER A 230      55.820  59.501  42.469  1.00  0.00           C  
ATOM   3420  O   SER A 230      56.937  59.826  41.999  1.00  0.00           O  
ATOM   3421  CB  SER A 230      54.251  59.002  40.565  1.00  0.00           C  
ATOM   3422  OG  SER A 230      53.294  58.161  40.149  1.00  0.00           O  
ATOM   3423  H   SER A 230      53.069  57.748  42.337  1.00  0.00           H  
ATOM   3424  HA  SER A 230      55.732  57.728  41.336  1.00  0.00           H  
ATOM   3425  HB2 SER A 230      53.847  59.977  40.839  1.00  0.00           H  
ATOM   3426  HB3 SER A 230      54.938  59.281  39.765  1.00  0.00           H  
ATOM   3427  HG  SER A 230      53.828  57.478  39.738  1.00  0.00           H  
ATOM   3428  N   GLU A 231      55.350  60.088  43.566  1.00  0.00           N  
ATOM   3429  CA  GLU A 231      56.149  60.965  44.443  1.00  0.00           C  
ATOM   3430  C   GLU A 231      57.160  60.187  45.344  1.00  0.00           C  
ATOM   3431  O   GLU A 231      58.233  60.746  45.585  1.00  0.00           O  
ATOM   3432  CB  GLU A 231      55.178  61.776  45.268  1.00  0.00           C  
ATOM   3433  CG  GLU A 231      54.223  62.630  44.485  1.00  0.00           C  
ATOM   3434  CD  GLU A 231      52.984  63.292  45.197  1.00  0.00           C  
ATOM   3435  OE1 GLU A 231      52.884  64.547  45.118  1.00  0.00           O  
ATOM   3436  OE2 GLU A 231      52.116  62.529  45.691  1.00  0.00           O1-
ATOM   3437  H   GLU A 231      54.445  59.853  43.946  1.00  0.00           H  
ATOM   3438  HA  GLU A 231      56.773  61.671  43.896  1.00  0.00           H  
ATOM   3439  HB2 GLU A 231      54.598  61.087  45.883  1.00  0.00           H  
ATOM   3440  HB3 GLU A 231      55.557  62.528  45.959  1.00  0.00           H  
ATOM   3441  HG2 GLU A 231      54.727  63.427  43.939  1.00  0.00           H  
ATOM   3442  HG3 GLU A 231      53.754  61.989  43.738  1.00  0.00           H  
ATOM   3443  N   VAL A 232      56.892  58.924  45.701  1.00  0.00           N  
ATOM   3444  CA  VAL A 232      57.913  57.971  46.244  1.00  0.00           C  
ATOM   3445  C   VAL A 232      58.983  57.653  45.166  1.00  0.00           C  
ATOM   3446  O   VAL A 232      60.193  57.897  45.345  1.00  0.00           O  
ATOM   3447  CB  VAL A 232      57.325  56.641  46.814  1.00  0.00           C  
ATOM   3448  CG1 VAL A 232      58.450  55.907  47.622  1.00  0.00           C  
ATOM   3449  CG2 VAL A 232      56.210  56.896  47.822  1.00  0.00           C  
ATOM   3450  H   VAL A 232      55.958  58.599  45.497  1.00  0.00           H  
ATOM   3451  HA  VAL A 232      58.290  58.541  47.093  1.00  0.00           H  
ATOM   3452  HB  VAL A 232      57.070  55.972  45.991  1.00  0.00           H  
ATOM   3453 1HG1 VAL A 232      58.752  56.586  48.419  1.00  0.00           H  
ATOM   3454 2HG1 VAL A 232      58.063  54.939  47.941  1.00  0.00           H  
ATOM   3455 3HG1 VAL A 232      59.265  55.753  46.915  1.00  0.00           H  
ATOM   3456 1HG2 VAL A 232      56.381  57.696  48.542  1.00  0.00           H  
ATOM   3457 2HG2 VAL A 232      55.331  57.208  47.257  1.00  0.00           H  
ATOM   3458 3HG2 VAL A 232      55.910  55.945  48.261  1.00  0.00           H  
ATOM   3459  N   ALA A 233      58.588  57.109  43.973  1.00  0.00           N  
ATOM   3460  CA  ALA A 233      59.584  56.829  42.953  1.00  0.00           C  
ATOM   3461  C   ALA A 233      60.400  58.084  42.403  1.00  0.00           C  
ATOM   3462  O   ALA A 233      61.526  57.859  41.951  1.00  0.00           O  
ATOM   3463  CB  ALA A 233      58.854  56.159  41.777  1.00  0.00           C  
ATOM   3464  H   ALA A 233      57.596  57.028  43.801  1.00  0.00           H  
ATOM   3465  HA  ALA A 233      60.359  56.153  43.317  1.00  0.00           H  
ATOM   3466  HB1 ALA A 233      58.437  55.208  42.108  1.00  0.00           H  
ATOM   3467  HB2 ALA A 233      58.133  56.847  41.336  1.00  0.00           H  
ATOM   3468  HB3 ALA A 233      59.653  56.015  41.050  1.00  0.00           H  
ATOM   3469  N   GLU A 234      59.895  59.314  42.454  1.00  0.00           N  
ATOM   3470  CA  GLU A 234      60.698  60.477  42.038  1.00  0.00           C  
ATOM   3471  C   GLU A 234      61.973  60.654  42.880  1.00  0.00           C  
ATOM   3472  O   GLU A 234      63.063  60.834  42.228  1.00  0.00           O  
ATOM   3473  CB  GLU A 234      59.777  61.657  42.001  1.00  0.00           C  
ATOM   3474  CG  GLU A 234      60.215  63.033  41.544  1.00  0.00           C  
ATOM   3475  CD  GLU A 234      60.543  62.999  40.065  1.00  0.00           C  
ATOM   3476  OE1 GLU A 234      61.736  63.091  39.738  1.00  0.00           O  
ATOM   3477  OE2 GLU A 234      59.681  62.583  39.262  1.00  0.00           O1-
ATOM   3478  H   GLU A 234      58.910  59.444  42.636  1.00  0.00           H  
ATOM   3479  HA  GLU A 234      60.854  60.344  40.967  1.00  0.00           H  
ATOM   3480  HB2 GLU A 234      58.893  61.412  41.412  1.00  0.00           H  
ATOM   3481  HB3 GLU A 234      59.502  61.838  43.040  1.00  0.00           H  
ATOM   3482  HG2 GLU A 234      59.425  63.762  41.728  1.00  0.00           H  
ATOM   3483  HG3 GLU A 234      61.107  63.347  42.086  1.00  0.00           H  
ATOM   3484  N   MET A 235      61.890  60.529  44.203  1.00  0.00           N  
ATOM   3485  CA  MET A 235      63.009  60.536  45.182  1.00  0.00           C  
ATOM   3486  C   MET A 235      63.922  59.324  45.013  1.00  0.00           C  
ATOM   3487  O   MET A 235      65.155  59.490  45.182  1.00  0.00           O  
ATOM   3488  CB  MET A 235      62.526  60.535  46.636  1.00  0.00           C  
ATOM   3489  CG  MET A 235      63.594  60.795  47.665  1.00  0.00           C  
ATOM   3490  SD  MET A 235      62.958  60.855  49.368  1.00  0.00           S  
ATOM   3491  CE  MET A 235      62.538  62.610  49.338  1.00  0.00           C  
ATOM   3492  H   MET A 235      60.938  60.369  44.501  1.00  0.00           H  
ATOM   3493  HA  MET A 235      63.594  61.448  45.061  1.00  0.00           H  
ATOM   3494  HB2 MET A 235      61.739  61.283  46.737  1.00  0.00           H  
ATOM   3495  HB3 MET A 235      62.058  59.574  46.851  1.00  0.00           H  
ATOM   3496  HG2 MET A 235      64.322  59.984  47.658  1.00  0.00           H  
ATOM   3497  HG3 MET A 235      64.142  61.680  47.344  1.00  0.00           H  
ATOM   3498  HE1 MET A 235      63.445  63.166  49.099  1.00  0.00           H  
ATOM   3499  HE2 MET A 235      61.750  62.802  48.609  1.00  0.00           H  
ATOM   3500  HE3 MET A 235      62.147  63.009  50.273  1.00  0.00           H  
ATOM   3501  N   VAL A 236      63.368  58.147  44.656  1.00  0.00           N  
ATOM   3502  CA  VAL A 236      64.244  56.968  44.413  1.00  0.00           C  
ATOM   3503  C   VAL A 236      64.870  57.149  43.071  1.00  0.00           C  
ATOM   3504  O   VAL A 236      66.048  56.827  42.944  1.00  0.00           O  
ATOM   3505  CB  VAL A 236      63.401  55.710  44.478  1.00  0.00           C  
ATOM   3506  CG1 VAL A 236      64.274  54.498  44.128  1.00  0.00           C  
ATOM   3507  CG2 VAL A 236      62.693  55.538  45.817  1.00  0.00           C  
ATOM   3508  H   VAL A 236      62.370  58.024  44.751  1.00  0.00           H  
ATOM   3509  HA  VAL A 236      65.037  56.940  45.161  1.00  0.00           H  
ATOM   3510  HB  VAL A 236      62.647  55.823  43.700  1.00  0.00           H  
ATOM   3511 1HG1 VAL A 236      63.831  53.605  44.568  1.00  0.00           H  
ATOM   3512 2HG1 VAL A 236      64.308  54.287  43.059  1.00  0.00           H  
ATOM   3513 3HG1 VAL A 236      65.287  54.599  44.515  1.00  0.00           H  
ATOM   3514 1HG2 VAL A 236      61.978  56.322  46.068  1.00  0.00           H  
ATOM   3515 2HG2 VAL A 236      62.096  54.626  45.814  1.00  0.00           H  
ATOM   3516 3HG2 VAL A 236      63.480  55.602  46.569  1.00  0.00           H  
ATOM   3517  N   ALA A 237      64.258  57.869  42.078  1.00  0.00           N  
ATOM   3518  CA  ALA A 237      64.823  58.163  40.743  1.00  0.00           C  
ATOM   3519  C   ALA A 237      65.864  59.370  40.871  1.00  0.00           C  
ATOM   3520  O   ALA A 237      66.828  59.262  40.131  1.00  0.00           O  
ATOM   3521  CB  ALA A 237      63.670  58.465  39.763  1.00  0.00           C  
ATOM   3522  H   ALA A 237      63.332  58.136  42.379  1.00  0.00           H  
ATOM   3523  HA  ALA A 237      65.378  57.292  40.394  1.00  0.00           H  
ATOM   3524  HB1 ALA A 237      63.932  58.408  38.706  1.00  0.00           H  
ATOM   3525  HB2 ALA A 237      62.859  57.738  39.794  1.00  0.00           H  
ATOM   3526  HB3 ALA A 237      63.219  59.427  40.010  1.00  0.00           H  
ATOM   3527  N   TYR A 238      65.812  60.326  41.776  1.00  0.00           N  
ATOM   3528  CA  TYR A 238      66.735  61.370  42.171  1.00  0.00           C  
ATOM   3529  C   TYR A 238      68.019  60.725  42.828  1.00  0.00           C  
ATOM   3530  O   TYR A 238      69.148  61.101  42.553  1.00  0.00           O  
ATOM   3531  CB  TYR A 238      66.048  62.360  43.167  1.00  0.00           C  
ATOM   3532  CG  TYR A 238      67.032  63.212  43.963  1.00  0.00           C  
ATOM   3533  CD1 TYR A 238      67.417  64.393  43.384  1.00  0.00           C  
ATOM   3534  CD2 TYR A 238      67.497  62.861  45.237  1.00  0.00           C  
ATOM   3535  CE1 TYR A 238      68.369  65.219  44.097  1.00  0.00           C  
ATOM   3536  CE2 TYR A 238      68.256  63.717  46.072  1.00  0.00           C  
ATOM   3537  CZ  TYR A 238      68.746  64.860  45.464  1.00  0.00           C  
ATOM   3538  OH  TYR A 238      69.653  65.638  46.172  1.00  0.00           O  
ATOM   3539  H   TYR A 238      64.887  60.481  42.152  1.00  0.00           H  
ATOM   3540  HA  TYR A 238      67.099  61.865  41.271  1.00  0.00           H  
ATOM   3541  HB2 TYR A 238      65.312  62.939  42.609  1.00  0.00           H  
ATOM   3542  HB3 TYR A 238      65.446  61.738  43.830  1.00  0.00           H  
ATOM   3543  HD1 TYR A 238      67.186  64.604  42.350  1.00  0.00           H  
ATOM   3544  HD2 TYR A 238      67.098  61.941  45.637  1.00  0.00           H  
ATOM   3545  HE1 TYR A 238      68.724  66.144  43.666  1.00  0.00           H  
ATOM   3546  HE2 TYR A 238      68.571  63.409  47.058  1.00  0.00           H  
ATOM   3547  HH  TYR A 238      70.344  66.032  45.634  1.00  0.00           H  
ATOM   3548  N   LEU A 239      67.719  59.781  43.780  1.00  0.00           N  
ATOM   3549  CA  LEU A 239      68.737  59.096  44.651  1.00  0.00           C  
ATOM   3550  C   LEU A 239      69.730  58.136  43.929  1.00  0.00           C  
ATOM   3551  O   LEU A 239      70.851  57.876  44.448  1.00  0.00           O  
ATOM   3552  CB  LEU A 239      68.077  58.302  45.718  1.00  0.00           C  
ATOM   3553  CG  LEU A 239      67.628  59.122  46.958  1.00  0.00           C  
ATOM   3554  CD1 LEU A 239      66.809  58.321  48.021  1.00  0.00           C  
ATOM   3555  CD2 LEU A 239      68.812  59.749  47.682  1.00  0.00           C  
ATOM   3556  H   LEU A 239      66.753  59.583  43.995  1.00  0.00           H  
ATOM   3557  HA  LEU A 239      69.396  59.823  45.125  1.00  0.00           H  
ATOM   3558  HB2 LEU A 239      67.299  57.707  45.241  1.00  0.00           H  
ATOM   3559  HB3 LEU A 239      68.826  57.606  46.096  1.00  0.00           H  
ATOM   3560  HG  LEU A 239      66.987  59.931  46.607  1.00  0.00           H  
ATOM   3561 1HD1 LEU A 239      65.842  58.014  47.623  1.00  0.00           H  
ATOM   3562 2HD1 LEU A 239      67.441  57.523  48.412  1.00  0.00           H  
ATOM   3563 3HD1 LEU A 239      66.638  59.025  48.835  1.00  0.00           H  
ATOM   3564 1HD2 LEU A 239      69.540  58.995  47.983  1.00  0.00           H  
ATOM   3565 2HD2 LEU A 239      69.484  60.391  47.113  1.00  0.00           H  
ATOM   3566 3HD2 LEU A 239      68.529  60.277  48.593  1.00  0.00           H  
ATOM   3567  N   ILE A 240      69.290  57.577  42.799  1.00  0.00           N  
ATOM   3568  CA  ILE A 240      70.146  56.760  41.989  1.00  0.00           C  
ATOM   3569  C   ILE A 240      71.084  57.555  41.036  1.00  0.00           C  
ATOM   3570  O   ILE A 240      71.812  56.910  40.272  1.00  0.00           O  
ATOM   3571  CB  ILE A 240      69.361  55.640  41.266  1.00  0.00           C  
ATOM   3572  CG1 ILE A 240      68.416  56.131  40.128  1.00  0.00           C  
ATOM   3573  CG2 ILE A 240      68.685  54.704  42.238  1.00  0.00           C  
ATOM   3574  CD1 ILE A 240      67.865  55.144  39.119  1.00  0.00           C  
ATOM   3575  H   ILE A 240      68.377  57.853  42.467  1.00  0.00           H  
ATOM   3576  HA  ILE A 240      70.725  56.213  42.734  1.00  0.00           H  
ATOM   3577  HB  ILE A 240      70.134  55.035  40.792  1.00  0.00           H  
ATOM   3578 2HG1 ILE A 240      67.562  56.650  40.562  1.00  0.00           H  
ATOM   3579 3HG1 ILE A 240      68.969  56.902  39.591  1.00  0.00           H  
ATOM   3580 1HG2 ILE A 240      68.540  53.764  41.705  1.00  0.00           H  
ATOM   3581 2HG2 ILE A 240      69.232  54.564  43.171  1.00  0.00           H  
ATOM   3582 3HG2 ILE A 240      67.731  55.201  42.417  1.00  0.00           H  
ATOM   3583 1HD1 ILE A 240      68.630  54.519  38.657  1.00  0.00           H  
ATOM   3584 2HD1 ILE A 240      67.240  54.436  39.664  1.00  0.00           H  
ATOM   3585 3HD1 ILE A 240      67.340  55.638  38.301  1.00  0.00           H  
ATOM   3586  N   GLY A 241      71.072  58.896  41.142  1.00  0.00           N  
ATOM   3587  CA  GLY A 241      71.814  59.760  40.234  1.00  0.00           C  
ATOM   3588  C   GLY A 241      73.088  60.370  40.979  1.00  0.00           C  
ATOM   3589  O   GLY A 241      73.153  60.428  42.230  1.00  0.00           O  
ATOM   3590  H   GLY A 241      70.442  59.348  41.789  1.00  0.00           H  
ATOM   3591  HA2 GLY A 241      72.116  59.258  39.315  1.00  0.00           H  
ATOM   3592  HA3 GLY A 241      71.141  60.594  40.035  1.00  0.00           H  
ATOM   3593  N   PRO A 242      74.165  60.749  40.244  1.00  0.00           N  
ATOM   3594  CA  PRO A 242      75.402  61.368  40.770  1.00  0.00           C  
ATOM   3595  C   PRO A 242      75.235  62.797  41.403  1.00  0.00           C  
ATOM   3596  O   PRO A 242      75.888  63.146  42.393  1.00  0.00           O  
ATOM   3597  CB  PRO A 242      76.393  61.453  39.569  1.00  0.00           C  
ATOM   3598  CG  PRO A 242      75.531  61.293  38.276  1.00  0.00           C  
ATOM   3599  CD  PRO A 242      74.259  60.600  38.789  1.00  0.00           C  
ATOM   3600  HA  PRO A 242      75.955  60.677  41.406  1.00  0.00           H  
ATOM   3601  HB2 PRO A 242      76.941  62.394  39.533  1.00  0.00           H  
ATOM   3602  HB3 PRO A 242      77.174  60.694  39.624  1.00  0.00           H  
ATOM   3603  HG2 PRO A 242      75.368  62.263  37.806  1.00  0.00           H  
ATOM   3604  HG3 PRO A 242      76.030  60.527  37.682  1.00  0.00           H  
ATOM   3605  HD2 PRO A 242      73.375  61.055  38.340  1.00  0.00           H  
ATOM   3606  HD3 PRO A 242      74.245  59.524  38.612  1.00  0.00           H  
ATOM   3607  N   GLY A 243      74.272  63.571  40.873  1.00  0.00           N  
ATOM   3608  CA  GLY A 243      73.867  64.802  41.483  1.00  0.00           C  
ATOM   3609  C   GLY A 243      73.374  64.768  42.921  1.00  0.00           C  
ATOM   3610  O   GLY A 243      73.464  65.814  43.539  1.00  0.00           O  
ATOM   3611  H   GLY A 243      73.594  63.314  40.169  1.00  0.00           H  
ATOM   3612  HA2 GLY A 243      74.784  65.392  41.501  1.00  0.00           H  
ATOM   3613  HA3 GLY A 243      73.063  65.202  40.865  1.00  0.00           H  
ATOM   3614  N   ALA A 244      72.979  63.592  43.432  1.00  0.00           N  
ATOM   3615  CA  ALA A 244      72.517  63.525  44.843  1.00  0.00           C  
ATOM   3616  C   ALA A 244      73.609  62.970  45.775  1.00  0.00           C  
ATOM   3617  O   ALA A 244      73.446  62.743  46.951  1.00  0.00           O  
ATOM   3618  CB  ALA A 244      71.330  62.685  44.960  1.00  0.00           C  
ATOM   3619  H   ALA A 244      72.899  62.835  42.767  1.00  0.00           H  
ATOM   3620  HA  ALA A 244      72.269  64.502  45.259  1.00  0.00           H  
ATOM   3621  HB1 ALA A 244      70.805  62.853  45.901  1.00  0.00           H  
ATOM   3622  HB2 ALA A 244      70.648  62.932  44.147  1.00  0.00           H  
ATOM   3623  HB3 ALA A 244      71.616  61.633  44.938  1.00  0.00           H  
ATOM   3624  N   ALA A 245      74.865  62.729  45.267  1.00  0.00           N  
ATOM   3625  CA  ALA A 245      75.883  61.973  45.977  1.00  0.00           C  
ATOM   3626  C   ALA A 245      76.487  62.584  47.289  1.00  0.00           C  
ATOM   3627  O   ALA A 245      77.170  61.888  48.038  1.00  0.00           O  
ATOM   3628  CB  ALA A 245      77.068  61.826  44.897  1.00  0.00           C  
ATOM   3629  H   ALA A 245      74.929  62.839  44.265  1.00  0.00           H  
ATOM   3630  HA  ALA A 245      75.591  60.941  46.171  1.00  0.00           H  
ATOM   3631  HB1 ALA A 245      77.310  62.864  44.671  1.00  0.00           H  
ATOM   3632  HB2 ALA A 245      77.846  61.175  45.296  1.00  0.00           H  
ATOM   3633  HB3 ALA A 245      76.598  61.316  44.055  1.00  0.00           H  
ATOM   3634  N   ALA A 246      76.206  63.869  47.572  1.00  0.00           N  
ATOM   3635  CA  ALA A 246      76.440  64.436  48.924  1.00  0.00           C  
ATOM   3636  C   ALA A 246      75.472  63.856  49.948  1.00  0.00           C  
ATOM   3637  O   ALA A 246      75.789  63.815  51.160  1.00  0.00           O  
ATOM   3638  CB  ALA A 246      76.206  65.939  48.819  1.00  0.00           C  
ATOM   3639  H   ALA A 246      75.771  64.370  46.810  1.00  0.00           H  
ATOM   3640  HA  ALA A 246      77.433  64.227  49.321  1.00  0.00           H  
ATOM   3641  HB1 ALA A 246      77.006  66.501  48.335  1.00  0.00           H  
ATOM   3642  HB2 ALA A 246      75.199  66.079  48.426  1.00  0.00           H  
ATOM   3643  HB3 ALA A 246      76.223  66.403  49.805  1.00  0.00           H  
ATOM   3644  N   VAL A 247      74.375  63.276  49.503  1.00  0.00           N  
ATOM   3645  CA  VAL A 247      73.308  62.876  50.398  1.00  0.00           C  
ATOM   3646  C   VAL A 247      73.588  61.398  50.694  1.00  0.00           C  
ATOM   3647  O   VAL A 247      73.514  60.493  49.834  1.00  0.00           O  
ATOM   3648  CB  VAL A 247      71.848  62.934  49.832  1.00  0.00           C  
ATOM   3649  CG1 VAL A 247      70.807  62.595  50.898  1.00  0.00           C  
ATOM   3650  CG2 VAL A 247      71.711  64.355  49.329  1.00  0.00           C  
ATOM   3651  H   VAL A 247      74.237  63.329  48.504  1.00  0.00           H  
ATOM   3652  HA  VAL A 247      73.277  63.497  51.294  1.00  0.00           H  
ATOM   3653  HB  VAL A 247      71.715  62.291  48.961  1.00  0.00           H  
ATOM   3654 1HG1 VAL A 247      69.889  62.505  50.317  1.00  0.00           H  
ATOM   3655 2HG1 VAL A 247      70.978  61.714  51.517  1.00  0.00           H  
ATOM   3656 3HG1 VAL A 247      70.568  63.441  51.541  1.00  0.00           H  
ATOM   3657 1HG2 VAL A 247      72.499  64.633  48.629  1.00  0.00           H  
ATOM   3658 2HG2 VAL A 247      70.718  64.545  48.922  1.00  0.00           H  
ATOM   3659 3HG2 VAL A 247      71.702  65.046  50.173  1.00  0.00           H  
ATOM   3660  N   THR A 248      74.091  61.177  51.890  1.00  0.00           N  
ATOM   3661  CA  THR A 248      74.353  59.854  52.393  1.00  0.00           C  
ATOM   3662  C   THR A 248      74.027  59.671  53.867  1.00  0.00           C  
ATOM   3663  O   THR A 248      74.039  60.709  54.586  1.00  0.00           O  
ATOM   3664  CB  THR A 248      75.726  59.275  51.861  1.00  0.00           C  
ATOM   3665  CG2 THR A 248      77.046  59.850  52.642  1.00  0.00           C  
ATOM   3666  OG1 THR A 248      75.615  57.896  52.014  1.00  0.00           O  
ATOM   3667  H   THR A 248      74.413  61.985  52.402  1.00  0.00           H  
ATOM   3668  HA  THR A 248      73.636  59.239  51.849  1.00  0.00           H  
ATOM   3669  HB  THR A 248      75.777  59.429  50.783  1.00  0.00           H  
ATOM   3670  HG1 THR A 248      76.518  57.571  52.039  1.00  0.00           H  
ATOM   3671 1HG2 THR A 248      76.925  59.810  53.725  1.00  0.00           H  
ATOM   3672 2HG2 THR A 248      77.883  59.251  52.284  1.00  0.00           H  
ATOM   3673 3HG2 THR A 248      77.160  60.887  52.327  1.00  0.00           H  
ATOM   3674  N   ALA A 249      73.766  58.484  54.464  1.00  0.00           N  
ATOM   3675  CA  ALA A 249      73.254  58.190  55.835  1.00  0.00           C  
ATOM   3676  C   ALA A 249      72.038  59.071  56.247  1.00  0.00           C  
ATOM   3677  O   ALA A 249      71.758  59.360  57.384  1.00  0.00           O  
ATOM   3678  CB  ALA A 249      74.333  58.338  56.872  1.00  0.00           C  
ATOM   3679  H   ALA A 249      73.697  57.670  53.870  1.00  0.00           H  
ATOM   3680  HA  ALA A 249      72.916  57.154  55.828  1.00  0.00           H  
ATOM   3681  HB1 ALA A 249      75.275  57.868  56.588  1.00  0.00           H  
ATOM   3682  HB2 ALA A 249      74.493  59.411  56.984  1.00  0.00           H  
ATOM   3683  HB3 ALA A 249      74.165  57.974  57.885  1.00  0.00           H  
ATOM   3684  N   GLN A 250      71.176  59.434  55.246  1.00  0.00           N  
ATOM   3685  CA  GLN A 250      69.916  60.184  55.389  1.00  0.00           C  
ATOM   3686  C   GLN A 250      68.601  59.418  55.307  1.00  0.00           C  
ATOM   3687  O   GLN A 250      68.417  58.510  54.518  1.00  0.00           O  
ATOM   3688  CB  GLN A 250      69.834  61.440  54.447  1.00  0.00           C  
ATOM   3689  CG  GLN A 250      71.079  62.368  54.370  1.00  0.00           C  
ATOM   3690  CD  GLN A 250      71.544  62.796  55.739  1.00  0.00           C  
ATOM   3691  NE2 GLN A 250      72.746  62.487  56.136  1.00  0.00           N  
ATOM   3692  OE1 GLN A 250      70.775  63.316  56.539  1.00  0.00           O  
ATOM   3693  H   GLN A 250      71.427  59.130  54.316  1.00  0.00           H  
ATOM   3694  HA  GLN A 250      70.016  60.643  56.373  1.00  0.00           H  
ATOM   3695  HB2 GLN A 250      69.505  61.277  53.420  1.00  0.00           H  
ATOM   3696  HB3 GLN A 250      69.046  62.066  54.864  1.00  0.00           H  
ATOM   3697  HG2 GLN A 250      71.792  61.771  53.801  1.00  0.00           H  
ATOM   3698  HG3 GLN A 250      70.909  63.202  53.689  1.00  0.00           H  
ATOM   3699 1HE2 GLN A 250      73.391  61.876  55.657  1.00  0.00           H  
ATOM   3700 2HE2 GLN A 250      72.928  62.588  57.125  1.00  0.00           H  
ATOM   3701  N   ALA A 251      67.590  59.766  56.075  1.00  0.00           N  
ATOM   3702  CA  ALA A 251      66.230  59.391  55.905  1.00  0.00           C  
ATOM   3703  C   ALA A 251      65.274  60.518  55.521  1.00  0.00           C  
ATOM   3704  O   ALA A 251      65.064  61.352  56.383  1.00  0.00           O  
ATOM   3705  CB  ALA A 251      65.821  58.578  57.160  1.00  0.00           C  
ATOM   3706  H   ALA A 251      67.806  60.521  56.710  1.00  0.00           H  
ATOM   3707  HA  ALA A 251      66.178  58.726  55.043  1.00  0.00           H  
ATOM   3708  HB1 ALA A 251      65.085  57.819  56.898  1.00  0.00           H  
ATOM   3709  HB2 ALA A 251      66.576  58.095  57.780  1.00  0.00           H  
ATOM   3710  HB3 ALA A 251      65.468  59.337  57.859  1.00  0.00           H  
ATOM   3711  N   LEU A 252      64.610  60.563  54.378  1.00  0.00           N  
ATOM   3712  CA  LEU A 252      63.869  61.681  53.848  1.00  0.00           C  
ATOM   3713  C   LEU A 252      62.378  61.497  53.583  1.00  0.00           C  
ATOM   3714  O   LEU A 252      62.011  60.369  53.180  1.00  0.00           O  
ATOM   3715  CB  LEU A 252      64.657  62.326  52.609  1.00  0.00           C  
ATOM   3716  CG  LEU A 252      66.126  62.755  52.837  1.00  0.00           C  
ATOM   3717  CD1 LEU A 252      66.409  63.599  51.621  1.00  0.00           C  
ATOM   3718  CD2 LEU A 252      66.321  63.593  54.003  1.00  0.00           C  
ATOM   3719  H   LEU A 252      64.584  59.740  53.794  1.00  0.00           H  
ATOM   3720  HA  LEU A 252      63.887  62.464  54.607  1.00  0.00           H  
ATOM   3721  HB2 LEU A 252      64.585  61.696  51.722  1.00  0.00           H  
ATOM   3722  HB3 LEU A 252      64.059  63.197  52.343  1.00  0.00           H  
ATOM   3723  HG  LEU A 252      66.680  61.827  52.976  1.00  0.00           H  
ATOM   3724 1HD1 LEU A 252      65.777  64.487  51.585  1.00  0.00           H  
ATOM   3725 2HD1 LEU A 252      67.435  63.964  51.563  1.00  0.00           H  
ATOM   3726 3HD1 LEU A 252      66.317  62.981  50.728  1.00  0.00           H  
ATOM   3727 1HD2 LEU A 252      67.344  63.957  53.914  1.00  0.00           H  
ATOM   3728 2HD2 LEU A 252      65.548  64.356  53.915  1.00  0.00           H  
ATOM   3729 3HD2 LEU A 252      66.270  63.021  54.930  1.00  0.00           H  
ATOM   3730  N   ASN A 253      61.557  62.481  53.820  1.00  0.00           N  
ATOM   3731  CA  ASN A 253      60.137  62.353  53.984  1.00  0.00           C  
ATOM   3732  C   ASN A 253      59.498  62.711  52.615  1.00  0.00           C  
ATOM   3733  O   ASN A 253      59.781  63.757  51.980  1.00  0.00           O  
ATOM   3734  CB  ASN A 253      59.592  63.250  55.128  1.00  0.00           C  
ATOM   3735  CG  ASN A 253      60.338  63.148  56.400  1.00  0.00           C  
ATOM   3736  ND2 ASN A 253      60.384  64.205  57.158  1.00  0.00           N  
ATOM   3737  OD1 ASN A 253      61.003  62.208  56.683  1.00  0.00           O  
ATOM   3738  H   ASN A 253      61.961  63.363  54.102  1.00  0.00           H  
ATOM   3739  HA  ASN A 253      59.947  61.309  54.232  1.00  0.00           H  
ATOM   3740  HB2 ASN A 253      59.431  64.284  54.826  1.00  0.00           H  
ATOM   3741  HB3 ASN A 253      58.644  62.783  55.395  1.00  0.00           H  
ATOM   3742 1HD2 ASN A 253      60.948  64.153  57.995  1.00  0.00           H  
ATOM   3743 2HD2 ASN A 253      59.784  64.999  56.989  1.00  0.00           H  
ATOM   3744  N   VAL A 254      58.496  61.906  52.266  1.00  0.00           N  
ATOM   3745  CA  VAL A 254      57.553  62.173  51.179  1.00  0.00           C  
ATOM   3746  C   VAL A 254      56.117  61.889  51.655  1.00  0.00           C  
ATOM   3747  O   VAL A 254      55.811  60.739  51.948  1.00  0.00           O  
ATOM   3748  CB  VAL A 254      57.780  61.484  49.871  1.00  0.00           C  
ATOM   3749  CG1 VAL A 254      56.765  62.048  48.852  1.00  0.00           C  
ATOM   3750  CG2 VAL A 254      59.180  61.771  49.407  1.00  0.00           C  
ATOM   3751  H   VAL A 254      58.227  61.268  53.002  1.00  0.00           H  
ATOM   3752  HA  VAL A 254      57.705  63.210  50.882  1.00  0.00           H  
ATOM   3753  HB  VAL A 254      57.658  60.404  49.949  1.00  0.00           H  
ATOM   3754 1HG1 VAL A 254      56.982  61.682  47.849  1.00  0.00           H  
ATOM   3755 2HG1 VAL A 254      55.728  61.871  49.136  1.00  0.00           H  
ATOM   3756 3HG1 VAL A 254      56.787  63.137  48.805  1.00  0.00           H  
ATOM   3757 1HG2 VAL A 254      59.395  62.840  49.408  1.00  0.00           H  
ATOM   3758 2HG2 VAL A 254      59.910  61.233  50.011  1.00  0.00           H  
ATOM   3759 3HG2 VAL A 254      59.312  61.375  48.400  1.00  0.00           H  
ATOM   3760  N   CYS A 255      55.312  62.928  51.957  1.00  0.00           N  
ATOM   3761  CA  CYS A 255      54.585  62.944  53.241  1.00  0.00           C  
ATOM   3762  C   CYS A 255      53.312  63.729  53.231  1.00  0.00           C  
ATOM   3763  O   CYS A 255      52.484  63.526  54.127  1.00  0.00           O  
ATOM   3764  CB  CYS A 255      55.567  63.392  54.313  1.00  0.00           C  
ATOM   3765  SG  CYS A 255      56.059  65.114  54.057  1.00  0.00           S  
ATOM   3766  H   CYS A 255      55.610  63.764  51.475  1.00  0.00           H  
ATOM   3767  HA  CYS A 255      54.386  61.906  53.505  1.00  0.00           H  
ATOM   3768  HB2 CYS A 255      55.039  63.278  55.259  1.00  0.00           H  
ATOM   3769  HB3 CYS A 255      56.451  62.758  54.385  1.00  0.00           H  
ATOM   3770  HG  CYS A 255      56.119  65.344  55.372  1.00  0.00           H  
ATOM   3771  N   GLY A 256      52.996  64.512  52.150  1.00  0.00           N  
ATOM   3772  CA  GLY A 256      51.906  65.456  52.177  1.00  0.00           C  
ATOM   3773  C   GLY A 256      51.823  66.467  53.238  1.00  0.00           C  
ATOM   3774  O   GLY A 256      50.775  67.085  53.564  1.00  0.00           O  
ATOM   3775  H   GLY A 256      53.745  64.639  51.485  1.00  0.00           H  
ATOM   3776  HA2 GLY A 256      51.794  66.059  51.276  1.00  0.00           H  
ATOM   3777  HA3 GLY A 256      51.099  64.731  52.277  1.00  0.00           H  
ATOM   3778  N   GLY A 257      52.985  66.742  53.842  1.00  0.00           N  
ATOM   3779  CA  GLY A 257      53.119  67.803  54.741  1.00  0.00           C  
ATOM   3780  C   GLY A 257      53.306  67.348  56.134  1.00  0.00           C  
ATOM   3781  O   GLY A 257      53.856  68.109  56.917  1.00  0.00           O  
ATOM   3782  H   GLY A 257      53.785  66.163  53.634  1.00  0.00           H  
ATOM   3783  HA2 GLY A 257      53.857  68.545  54.436  1.00  0.00           H  
ATOM   3784  HA3 GLY A 257      52.243  68.451  54.775  1.00  0.00           H  
ATOM   3785  N   LEU A 258      52.978  66.090  56.491  1.00  0.00           N  
ATOM   3786  CA  LEU A 258      53.081  65.558  57.822  1.00  0.00           C  
ATOM   3787  C   LEU A 258      54.544  65.305  58.255  1.00  0.00           C  
ATOM   3788  O   LEU A 258      55.424  64.971  57.423  1.00  0.00           O  
ATOM   3789  CB  LEU A 258      52.214  64.258  57.980  1.00  0.00           C  
ATOM   3790  CG  LEU A 258      50.782  64.402  57.357  1.00  0.00           C  
ATOM   3791  CD1 LEU A 258      50.172  63.009  57.035  1.00  0.00           C  
ATOM   3792  CD2 LEU A 258      49.831  65.108  58.324  1.00  0.00           C  
ATOM   3793  H   LEU A 258      52.714  65.441  55.763  1.00  0.00           H  
ATOM   3794  HA  LEU A 258      52.736  66.264  58.577  1.00  0.00           H  
ATOM   3795  HB2 LEU A 258      52.740  63.371  57.630  1.00  0.00           H  
ATOM   3796  HB3 LEU A 258      52.086  64.188  59.060  1.00  0.00           H  
ATOM   3797  HG  LEU A 258      50.666  64.938  56.414  1.00  0.00           H  
ATOM   3798 1HD1 LEU A 258      49.179  63.067  56.587  1.00  0.00           H  
ATOM   3799 2HD1 LEU A 258      50.842  62.552  56.308  1.00  0.00           H  
ATOM   3800 3HD1 LEU A 258      50.222  62.365  57.913  1.00  0.00           H  
ATOM   3801 1HD2 LEU A 258      50.106  66.161  58.273  1.00  0.00           H  
ATOM   3802 2HD2 LEU A 258      48.859  65.059  57.832  1.00  0.00           H  
ATOM   3803 3HD2 LEU A 258      49.871  64.665  59.319  1.00  0.00           H  
ATOM   3804  N   GLY A 259      54.802  65.541  59.528  1.00  0.00           N  
ATOM   3805  CA  GLY A 259      55.997  64.871  60.132  1.00  0.00           C  
ATOM   3806  C   GLY A 259      56.493  65.517  61.435  1.00  0.00           C  
ATOM   3807  O   GLY A 259      55.832  66.442  61.914  1.00  0.00           O  
ATOM   3808  H   GLY A 259      54.004  65.752  60.109  1.00  0.00           H  
ATOM   3809  HA2 GLY A 259      55.683  63.835  60.255  1.00  0.00           H  
ATOM   3810  HA3 GLY A 259      56.785  64.996  59.390  1.00  0.00           H  
ATOM   3811  N   ASN A 260      57.756  65.214  61.820  1.00  0.00           N  
ATOM   3812  CA  ASN A 260      58.515  66.045  62.858  1.00  0.00           C  
ATOM   3813  C   ASN A 260      59.839  66.505  62.406  1.00  0.00           C  
ATOM   3814  O   ASN A 260      60.201  67.579  62.822  1.00  0.00           O  
ATOM   3815  CB  ASN A 260      58.448  65.357  64.341  1.00  0.00           C  
ATOM   3816  CG  ASN A 260      57.117  65.529  64.990  1.00  0.00           C  
ATOM   3817  ND2 ASN A 260      56.974  66.616  65.769  1.00  0.00           N  
ATOM   3818  OD1 ASN A 260      56.248  64.681  64.977  1.00  0.00           O  
ATOM   3819  H   ASN A 260      58.179  64.432  61.342  1.00  0.00           H  
ATOM   3820  HA  ASN A 260      57.905  66.933  63.024  1.00  0.00           H  
ATOM   3821  HB2 ASN A 260      58.671  64.290  64.315  1.00  0.00           H  
ATOM   3822  HB3 ASN A 260      59.186  65.757  65.037  1.00  0.00           H  
ATOM   3823 1HD2 ASN A 260      56.139  66.653  66.336  1.00  0.00           H  
ATOM   3824 2HD2 ASN A 260      57.681  67.336  65.806  1.00  0.00           H  
ATOM   3825  N   TYR A 261      60.531  65.751  61.637  1.00  0.00           N  
ATOM   3826  CA  TYR A 261      61.853  65.937  61.137  1.00  0.00           C  
ATOM   3827  C   TYR A 261      62.208  65.374  59.760  1.00  0.00           C  
ATOM   3828  O   TYR A 261      62.574  66.245  58.907  1.00  0.00           O  
ATOM   3829  CB  TYR A 261      62.983  65.716  62.155  1.00  0.00           C  
ATOM   3830  CG  TYR A 261      63.133  64.315  62.699  1.00  0.00           C  
ATOM   3831  CD1 TYR A 261      62.615  63.989  64.030  1.00  0.00           C  
ATOM   3832  CD2 TYR A 261      63.911  63.340  62.032  1.00  0.00           C  
ATOM   3833  CE1 TYR A 261      62.661  62.619  64.381  1.00  0.00           C  
ATOM   3834  CE2 TYR A 261      64.072  62.074  62.546  1.00  0.00           C  
ATOM   3835  CZ  TYR A 261      63.486  61.715  63.753  1.00  0.00           C  
ATOM   3836  OH  TYR A 261      63.496  60.430  64.232  1.00  0.00           O  
ATOM   3837  OXT TYR A 261      62.095  64.178  59.455  1.00  0.00           O1-
ATOM   3838  H   TYR A 261      60.168  64.835  61.414  1.00  0.00           H  
ATOM   3839  HA  TYR A 261      61.947  66.992  60.878  1.00  0.00           H  
ATOM   3840  HB2 TYR A 261      63.949  66.033  61.762  1.00  0.00           H  
ATOM   3841  HB3 TYR A 261      62.762  66.309  63.043  1.00  0.00           H  
ATOM   3842  HD1 TYR A 261      62.028  64.667  64.631  1.00  0.00           H  
ATOM   3843  HD2 TYR A 261      64.409  63.601  61.109  1.00  0.00           H  
ATOM   3844  HE1 TYR A 261      62.044  62.335  65.221  1.00  0.00           H  
ATOM   3845  HE2 TYR A 261      64.704  61.365  62.033  1.00  0.00           H  
ATOM   3846  HH  TYR A 261      63.524  60.352  65.188  1.00  0.00           H  
TER   
HETATM 3847  P2B NDP A 262      53.961  39.696  47.097  1.00  0.00           P  
HETATM 3848  PA  NDP A 262      53.077  46.019  49.691  1.00  0.00           P  
HETATM 3849  PN  NDP A 262      53.421  48.752  49.944  1.00  0.00           P  
HETATM 3850  C1B NDP A 262      56.999  41.733  48.683  1.00  0.00           C  
HETATM 3851  C1D NDP A 262      56.563  51.299  52.756  1.00  0.00           C  
HETATM 3852  N1A NDP A 262      60.076  38.289  50.975  1.00  0.00           N  
HETATM 3853  N1N NDP A 262      55.441  52.169  53.257  1.00  0.00           N  
HETATM 3854  O1A NDP A 262      53.050  45.574  51.089  1.00  0.00           O1-
HETATM 3855  O1N NDP A 262      52.425  48.682  51.012  1.00  0.00           O1-
HETATM 3856  O1X NDP A 262      53.271  40.734  46.340  1.00  0.00           O  
HETATM 3857  C2A NDP A 262      60.141  38.854  49.734  1.00  0.00           C  
HETATM 3858  C2B NDP A 262      55.530  41.519  48.268  1.00  0.00           C  
HETATM 3859  C2D NDP A 262      56.467  49.892  53.300  1.00  0.00           C  
HETATM 3860  C2N NDP A 262      54.253  52.107  52.712  1.00  0.00           C  
HETATM 3861  O2A NDP A 262      51.786  46.087  49.022  1.00  0.00           O  
HETATM 3862  O2B NDP A 262      55.377  40.306  47.550  1.00  0.00           O  
HETATM 3863  O2D NDP A 262      56.932  49.642  54.599  1.00  0.00           O  
HETATM 3864  O2N NDP A 262      53.127  49.558  48.741  1.00  0.00           O1-
HETATM 3865  O2X NDP A 262      53.282  39.299  48.351  1.00  0.00           O1-
HETATM 3866  C3B NDP A 262      55.303  42.835  47.520  1.00  0.00           C  
HETATM 3867  C3D NDP A 262      57.110  49.133  52.115  1.00  0.00           C  
HETATM 3868  C3N NDP A 262      53.149  52.793  53.190  1.00  0.00           C  
HETATM 3869  N3A NDP A 262      59.301  39.730  49.205  1.00  0.00           N  
HETATM 3870  O3  NDP A 262      53.971  47.297  49.560  1.00  0.00           O  
HETATM 3871  O3B NDP A 262      55.726  42.616  46.223  1.00  0.00           O  
HETATM 3872  O3D NDP A 262      58.411  48.915  52.604  1.00  0.00           O  
HETATM 3873  O3X NDP A 262      54.345  38.521  46.259  1.00  0.00           O1-
HETATM 3874  C4A NDP A 262      58.317  40.094  50.105  1.00  0.00           C  
HETATM 3875  C4B NDP A 262      56.018  43.801  48.457  1.00  0.00           C  
HETATM 3876  C4D NDP A 262      56.953  50.125  50.903  1.00  0.00           C  
HETATM 3877  C4N NDP A 262      53.400  53.786  54.261  1.00  0.00           C  
HETATM 3878  O4B NDP A 262      57.118  43.081  49.066  1.00  0.00           O  
HETATM 3879  O4D NDP A 262      56.821  51.414  51.399  1.00  0.00           O  
HETATM 3880  C5A NDP A 262      58.210  39.683  51.400  1.00  0.00           C  
HETATM 3881  C5B NDP A 262      55.053  44.425  49.501  1.00  0.00           C  
HETATM 3882  C5D NDP A 262      55.885  49.646  49.873  1.00  0.00           C  
HETATM 3883  C5N NDP A 262      54.730  53.823  54.944  1.00  0.00           C  
HETATM 3884  O5B NDP A 262      53.952  45.034  48.908  1.00  0.00           O  
HETATM 3885  O5D NDP A 262      54.693  49.410  50.600  1.00  0.00           O  
HETATM 3886  C6A NDP A 262      59.165  38.731  51.841  1.00  0.00           C  
HETATM 3887  C6N NDP A 262      55.675  52.893  54.379  1.00  0.00           C  
HETATM 3888  N6A NDP A 262      58.990  37.983  52.940  1.00  0.00           N  
HETATM 3889  C7N NDP A 262      51.813  52.435  52.826  1.00  0.00           C  
HETATM 3890  N7A NDP A 262      57.058  40.240  52.045  1.00  0.00           N  
HETATM 3891  N7N NDP A 262      51.577  51.421  52.016  1.00  0.00           N  
HETATM 3892  O7N NDP A 262      50.832  53.081  53.223  1.00  0.00           O  
HETATM 3893  C8A NDP A 262      56.584  41.021  51.097  1.00  0.00           C  
HETATM 3894  N9A NDP A 262      57.234  41.027  49.931  1.00  0.00           N  
HETATM 3895  H1  NDP A 262      54.825  43.588  50.161  1.00  0.00           H  
HETATM 3896  H2  NDP A 262      55.638  45.154  50.063  1.00  0.00           H  
HETATM 3897  H3  NDP A 262      56.376  44.658  47.886  1.00  0.00           H  
HETATM 3898  H4  NDP A 262      54.239  43.068  47.480  1.00  0.00           H  
HETATM 3899  H5  NDP A 262      55.502  41.695  46.076  1.00  0.00           H  
HETATM 3900  H6  NDP A 262      54.862  41.442  49.126  1.00  0.00           H  
HETATM 3901  H7  NDP A 262      57.653  41.386  47.884  1.00  0.00           H  
HETATM 3902  H8  NDP A 262      55.730  41.665  51.244  1.00  0.00           H  
HETATM 3903  H9  NDP A 262      58.141  38.143  53.464  1.00  0.00           H  
HETATM 3904  H10 NDP A 262      59.452  37.085  52.970  1.00  0.00           H  
HETATM 3905  H11 NDP A 262      60.924  38.631  49.024  1.00  0.00           H  
HETATM 3906  H12 NDP A 262      55.778  50.436  49.128  1.00  0.00           H  
HETATM 3907  H13 NDP A 262      56.295  48.699  49.522  1.00  0.00           H  
HETATM 3908  H14 NDP A 262      57.842  50.115  50.272  1.00  0.00           H  
HETATM 3909  H15 NDP A 262      56.679  48.157  51.894  1.00  0.00           H  
HETATM 3910  H16 NDP A 262      58.934  48.398  51.987  1.00  0.00           H  
HETATM 3911  H17 NDP A 262      55.444  49.544  53.152  1.00  0.00           H  
HETATM 3912  H18 NDP A 262      56.184  49.762  55.189  1.00  0.00           H  
HETATM 3913  H19 NDP A 262      57.415  51.694  53.310  1.00  0.00           H  
HETATM 3914  H20 NDP A 262      54.086  51.372  51.939  1.00  0.00           H  
HETATM 3915  H21 NDP A 262      50.577  51.322  51.919  1.00  0.00           H  
HETATM 3916  H22 NDP A 262      52.132  50.661  51.649  1.00  0.00           H  
HETATM 3917  H23 NDP A 262      52.656  53.700  55.053  1.00  0.00           H  
HETATM 3918  H24 NDP A 262      53.275  54.787  53.846  1.00  0.00           H  
HETATM 3919  H25 NDP A 262      54.793  54.427  55.838  1.00  0.00           H  
HETATM 3920  H26 NDP A 262      56.678  52.783  54.766  1.00  0.00           H  
ATOM   3921  N   MET B   1      26.321  37.650  34.571  1.00  0.00           N1+
ATOM   3922  CA  MET B   1      26.947  37.871  35.831  1.00  0.00           C  
ATOM   3923  C   MET B   1      26.984  36.601  36.662  1.00  0.00           C  
ATOM   3924  O   MET B   1      25.874  36.138  37.062  1.00  0.00           O  
ATOM   3925  CB  MET B   1      26.427  39.071  36.680  1.00  0.00           C  
ATOM   3926  CG  MET B   1      25.991  40.405  36.062  1.00  0.00           C  
ATOM   3927  SD  MET B   1      25.283  41.579  37.206  1.00  0.00           S  
ATOM   3928  CE  MET B   1      23.471  41.422  36.753  1.00  0.00           C  
ATOM   3929  HA  MET B   1      27.981  38.151  35.627  1.00  0.00           H  
ATOM   3930  HB2 MET B   1      25.536  38.734  37.209  1.00  0.00           H  
ATOM   3931  HB3 MET B   1      27.106  39.264  37.510  1.00  0.00           H  
ATOM   3932  HG2 MET B   1      26.894  40.802  35.599  1.00  0.00           H  
ATOM   3933  HG3 MET B   1      25.229  40.189  35.314  1.00  0.00           H  
ATOM   3934  HE1 MET B   1      23.392  41.744  35.715  1.00  0.00           H  
ATOM   3935  HE2 MET B   1      23.258  40.391  37.037  1.00  0.00           H  
ATOM   3936  HE3 MET B   1      22.846  42.021  37.416  1.00  0.00           H  
ATOM   3937  H1  MET B   1      25.398  37.330  34.827  1.00  0.00           H  
ATOM   3938  H2  MET B   1      26.831  36.950  34.051  1.00  0.00           H  
ATOM   3939  H3  MET B   1      26.155  38.429  33.951  1.00  0.00           H  
ATOM   3940  N   ALA B   2      28.214  36.082  36.958  1.00  0.00           N  
ATOM   3941  CA  ALA B   2      28.283  34.863  37.764  1.00  0.00           C  
ATOM   3942  C   ALA B   2      27.571  34.967  39.138  1.00  0.00           C  
ATOM   3943  O   ALA B   2      27.309  36.061  39.675  1.00  0.00           O  
ATOM   3944  CB  ALA B   2      29.707  34.442  37.941  1.00  0.00           C  
ATOM   3945  H   ALA B   2      29.087  36.472  36.632  1.00  0.00           H  
ATOM   3946  HA  ALA B   2      27.740  34.068  37.253  1.00  0.00           H  
ATOM   3947  HB1 ALA B   2      30.259  35.328  38.254  1.00  0.00           H  
ATOM   3948  HB2 ALA B   2      29.908  33.629  38.640  1.00  0.00           H  
ATOM   3949  HB3 ALA B   2      30.081  34.034  37.002  1.00  0.00           H  
ATOM   3950  N   THR B   3      27.307  33.873  39.866  1.00  0.00           N  
ATOM   3951  CA  THR B   3      26.576  33.882  41.161  1.00  0.00           C  
ATOM   3952  C   THR B   3      27.533  34.415  42.148  1.00  0.00           C  
ATOM   3953  O   THR B   3      28.671  33.924  42.210  1.00  0.00           O  
ATOM   3954  CB  THR B   3      26.137  32.410  41.597  1.00  0.00           C  
ATOM   3955  CG2 THR B   3      25.330  32.496  42.916  1.00  0.00           C  
ATOM   3956  OG1 THR B   3      25.276  31.852  40.648  1.00  0.00           O  
ATOM   3957  H   THR B   3      27.637  33.029  39.420  1.00  0.00           H  
ATOM   3958  HA  THR B   3      25.703  34.532  41.223  1.00  0.00           H  
ATOM   3959  HB  THR B   3      26.986  31.752  41.780  1.00  0.00           H  
ATOM   3960  HG1 THR B   3      25.816  31.537  39.919  1.00  0.00           H  
ATOM   3961 1HG2 THR B   3      24.735  31.595  43.060  1.00  0.00           H  
ATOM   3962 2HG2 THR B   3      25.994  32.659  43.765  1.00  0.00           H  
ATOM   3963 3HG2 THR B   3      24.529  33.233  42.977  1.00  0.00           H  
ATOM   3964  N   LEU B   4      27.134  35.391  42.951  1.00  0.00           N  
ATOM   3965  CA  LEU B   4      28.061  36.027  43.953  1.00  0.00           C  
ATOM   3966  C   LEU B   4      28.202  35.209  45.309  1.00  0.00           C  
ATOM   3967  O   LEU B   4      27.237  34.600  45.760  1.00  0.00           O  
ATOM   3968  CB  LEU B   4      27.547  37.481  44.113  1.00  0.00           C  
ATOM   3969  CG  LEU B   4      27.352  38.362  42.890  1.00  0.00           C  
ATOM   3970  CD1 LEU B   4      26.957  39.709  43.493  1.00  0.00           C  
ATOM   3971  CD2 LEU B   4      28.534  38.529  42.072  1.00  0.00           C  
ATOM   3972  H   LEU B   4      26.173  35.692  42.863  1.00  0.00           H  
ATOM   3973  HA  LEU B   4      29.043  36.116  43.490  1.00  0.00           H  
ATOM   3974  HB2 LEU B   4      26.643  37.457  44.721  1.00  0.00           H  
ATOM   3975  HB3 LEU B   4      28.373  37.962  44.638  1.00  0.00           H  
ATOM   3976  HG  LEU B   4      26.543  37.903  42.322  1.00  0.00           H  
ATOM   3977 1HD1 LEU B   4      27.189  40.480  42.758  1.00  0.00           H  
ATOM   3978 2HD1 LEU B   4      25.892  39.773  43.716  1.00  0.00           H  
ATOM   3979 3HD1 LEU B   4      27.541  40.049  44.348  1.00  0.00           H  
ATOM   3980 1HD2 LEU B   4      28.742  37.571  41.595  1.00  0.00           H  
ATOM   3981 2HD2 LEU B   4      28.413  39.381  41.403  1.00  0.00           H  
ATOM   3982 3HD2 LEU B   4      29.406  38.827  42.653  1.00  0.00           H  
ATOM   3983  N   LEU B   5      29.371  35.326  46.014  1.00  0.00           N  
ATOM   3984  CA  LEU B   5      29.581  34.709  47.323  1.00  0.00           C  
ATOM   3985  C   LEU B   5      28.812  35.465  48.444  1.00  0.00           C  
ATOM   3986  O   LEU B   5      28.972  36.711  48.559  1.00  0.00           O  
ATOM   3987  CB  LEU B   5      31.098  34.657  47.702  1.00  0.00           C  
ATOM   3988  CG  LEU B   5      31.832  33.563  46.975  1.00  0.00           C  
ATOM   3989  CD1 LEU B   5      32.222  33.707  45.494  1.00  0.00           C  
ATOM   3990  CD2 LEU B   5      33.143  33.249  47.610  1.00  0.00           C  
ATOM   3991  H   LEU B   5      30.104  35.863  45.574  1.00  0.00           H  
ATOM   3992  HA  LEU B   5      29.169  33.705  47.214  1.00  0.00           H  
ATOM   3993  HB2 LEU B   5      31.509  35.638  47.464  1.00  0.00           H  
ATOM   3994  HB3 LEU B   5      31.161  34.440  48.769  1.00  0.00           H  
ATOM   3995  HG  LEU B   5      31.279  32.645  47.173  1.00  0.00           H  
ATOM   3996 1HD1 LEU B   5      32.636  34.683  45.237  1.00  0.00           H  
ATOM   3997 2HD1 LEU B   5      32.932  32.965  45.131  1.00  0.00           H  
ATOM   3998 3HD1 LEU B   5      31.274  33.534  44.985  1.00  0.00           H  
ATOM   3999 1HD2 LEU B   5      33.437  32.224  47.380  1.00  0.00           H  
ATOM   4000 2HD2 LEU B   5      33.883  34.003  47.340  1.00  0.00           H  
ATOM   4001 3HD2 LEU B   5      33.175  33.331  48.696  1.00  0.00           H  
ATOM   4002  N   THR B   6      28.092  34.818  49.294  1.00  0.00           N  
ATOM   4003  CA  THR B   6      27.812  35.397  50.650  1.00  0.00           C  
ATOM   4004  C   THR B   6      29.073  35.306  51.604  1.00  0.00           C  
ATOM   4005  O   THR B   6      30.022  34.534  51.305  1.00  0.00           O  
ATOM   4006  CB  THR B   6      26.495  34.893  51.368  1.00  0.00           C  
ATOM   4007  CG2 THR B   6      25.199  34.897  50.506  1.00  0.00           C  
ATOM   4008  OG1 THR B   6      26.622  33.573  51.780  1.00  0.00           O  
ATOM   4009  H   THR B   6      27.933  33.830  49.157  1.00  0.00           H  
ATOM   4010  HA  THR B   6      27.615  36.466  50.576  1.00  0.00           H  
ATOM   4011  HB  THR B   6      26.365  35.513  52.256  1.00  0.00           H  
ATOM   4012  HG1 THR B   6      26.610  33.152  50.918  1.00  0.00           H  
ATOM   4013 1HG2 THR B   6      24.399  34.524  51.146  1.00  0.00           H  
ATOM   4014 2HG2 THR B   6      25.021  35.941  50.251  1.00  0.00           H  
ATOM   4015 3HG2 THR B   6      25.161  34.282  49.607  1.00  0.00           H  
ATOM   4016  N   THR B   7      28.960  35.901  52.778  1.00  0.00           N  
ATOM   4017  CA  THR B   7      29.893  35.597  53.945  1.00  0.00           C  
ATOM   4018  C   THR B   7      29.962  34.093  54.302  1.00  0.00           C  
ATOM   4019  O   THR B   7      31.052  33.660  54.483  1.00  0.00           O  
ATOM   4020  CB  THR B   7      29.422  36.326  55.209  1.00  0.00           C  
ATOM   4021  CG2 THR B   7      30.255  36.138  56.485  1.00  0.00           C  
ATOM   4022  OG1 THR B   7      29.236  37.730  54.956  1.00  0.00           O  
ATOM   4023  H   THR B   7      28.187  36.521  52.971  1.00  0.00           H  
ATOM   4024  HA  THR B   7      30.876  35.990  53.686  1.00  0.00           H  
ATOM   4025  HB  THR B   7      28.467  35.959  55.586  1.00  0.00           H  
ATOM   4026  HG1 THR B   7      28.601  37.716  54.236  1.00  0.00           H  
ATOM   4027 1HG2 THR B   7      29.958  36.843  57.262  1.00  0.00           H  
ATOM   4028 2HG2 THR B   7      30.201  35.112  56.850  1.00  0.00           H  
ATOM   4029 3HG2 THR B   7      31.326  36.273  56.336  1.00  0.00           H  
ATOM   4030  N   ASP B   8      28.798  33.366  54.491  1.00  0.00           N  
ATOM   4031  CA  ASP B   8      28.805  31.909  54.701  1.00  0.00           C  
ATOM   4032  C   ASP B   8      29.204  31.099  53.440  1.00  0.00           C  
ATOM   4033  O   ASP B   8      29.692  29.972  53.665  1.00  0.00           O  
ATOM   4034  CB  ASP B   8      27.424  31.615  55.172  1.00  0.00           C  
ATOM   4035  CG  ASP B   8      27.194  31.956  56.650  1.00  0.00           C  
ATOM   4036  OD1 ASP B   8      26.181  32.721  56.979  1.00  0.00           O  
ATOM   4037  OD2 ASP B   8      27.876  31.290  57.473  1.00  0.00           O1-
ATOM   4038  H   ASP B   8      27.931  33.873  54.390  1.00  0.00           H  
ATOM   4039  HA  ASP B   8      29.511  31.619  55.478  1.00  0.00           H  
ATOM   4040  HB2 ASP B   8      26.619  32.013  54.555  1.00  0.00           H  
ATOM   4041  HB3 ASP B   8      27.209  30.548  55.108  1.00  0.00           H  
ATOM   4042  N   ASP B   9      29.135  31.671  52.211  1.00  0.00           N  
ATOM   4043  CA  ASP B   9      29.718  30.958  51.084  1.00  0.00           C  
ATOM   4044  C   ASP B   9      31.241  31.017  51.167  1.00  0.00           C  
ATOM   4045  O   ASP B   9      31.878  29.923  51.087  1.00  0.00           O  
ATOM   4046  CB  ASP B   9      29.253  31.465  49.695  1.00  0.00           C  
ATOM   4047  CG  ASP B   9      27.769  31.236  49.615  1.00  0.00           C  
ATOM   4048  OD1 ASP B   9      27.379  30.055  49.638  1.00  0.00           O  
ATOM   4049  OD2 ASP B   9      26.988  32.247  49.561  1.00  0.00           O1-
ATOM   4050  H   ASP B   9      28.621  32.537  52.130  1.00  0.00           H  
ATOM   4051  HA  ASP B   9      29.372  29.929  51.183  1.00  0.00           H  
ATOM   4052  HB2 ASP B   9      29.298  32.554  49.709  1.00  0.00           H  
ATOM   4053  HB3 ASP B   9      29.919  31.159  48.888  1.00  0.00           H  
ATOM   4054  N   LEU B  10      31.748  32.201  51.537  1.00  0.00           N  
ATOM   4055  CA  LEU B  10      33.202  32.482  51.727  1.00  0.00           C  
ATOM   4056  C   LEU B  10      33.667  31.617  52.930  1.00  0.00           C  
ATOM   4057  O   LEU B  10      34.752  31.031  52.909  1.00  0.00           O  
ATOM   4058  CB  LEU B  10      33.422  34.006  51.890  1.00  0.00           C  
ATOM   4059  CG  LEU B  10      34.907  34.329  51.928  1.00  0.00           C  
ATOM   4060  CD1 LEU B  10      35.745  33.724  50.826  1.00  0.00           C  
ATOM   4061  CD2 LEU B  10      35.207  35.803  51.996  1.00  0.00           C  
ATOM   4062  H   LEU B  10      31.087  32.957  51.648  1.00  0.00           H  
ATOM   4063  HA  LEU B  10      33.728  32.110  50.848  1.00  0.00           H  
ATOM   4064  HB2 LEU B  10      32.977  34.472  51.010  1.00  0.00           H  
ATOM   4065  HB3 LEU B  10      33.010  34.298  52.856  1.00  0.00           H  
ATOM   4066  HG  LEU B  10      35.280  33.936  52.874  1.00  0.00           H  
ATOM   4067 1HD1 LEU B  10      35.338  34.027  49.861  1.00  0.00           H  
ATOM   4068 2HD1 LEU B  10      36.754  34.130  50.901  1.00  0.00           H  
ATOM   4069 3HD1 LEU B  10      35.762  32.654  51.031  1.00  0.00           H  
ATOM   4070 1HD2 LEU B  10      34.696  36.260  52.844  1.00  0.00           H  
ATOM   4071 2HD2 LEU B  10      36.273  35.985  52.132  1.00  0.00           H  
ATOM   4072 3HD2 LEU B  10      34.930  36.249  51.041  1.00  0.00           H  
ATOM   4073  N   ARG B  11      32.884  31.474  53.998  1.00  0.00           N  
ATOM   4074  CA  ARG B  11      33.231  30.527  55.082  1.00  0.00           C  
ATOM   4075  C   ARG B  11      33.451  29.052  54.585  1.00  0.00           C  
ATOM   4076  O   ARG B  11      34.492  28.407  54.760  1.00  0.00           O  
ATOM   4077  CB  ARG B  11      32.068  30.708  56.108  1.00  0.00           C  
ATOM   4078  CG  ARG B  11      32.380  30.054  57.423  1.00  0.00           C  
ATOM   4079  CD  ARG B  11      31.127  29.801  58.370  1.00  0.00           C  
ATOM   4080  NE  ARG B  11      30.268  30.909  58.533  1.00  0.00           N  
ATOM   4081  CZ  ARG B  11      30.282  31.763  59.503  1.00  0.00           C  
ATOM   4082  NH1 ARG B  11      31.275  31.903  60.396  1.00  0.00           N1+
ATOM   4083  NH2 ARG B  11      29.270  32.531  59.586  1.00  0.00           N  
ATOM   4084  H   ARG B  11      32.031  31.994  54.145  1.00  0.00           H  
ATOM   4085  HA  ARG B  11      34.162  30.810  55.572  1.00  0.00           H  
ATOM   4086  HB2 ARG B  11      31.854  31.744  56.373  1.00  0.00           H  
ATOM   4087  HB3 ARG B  11      31.175  30.245  55.689  1.00  0.00           H  
ATOM   4088  HG2 ARG B  11      32.873  29.093  57.270  1.00  0.00           H  
ATOM   4089  HG3 ARG B  11      33.029  30.732  57.976  1.00  0.00           H  
ATOM   4090  HD2 ARG B  11      30.679  28.923  57.904  1.00  0.00           H  
ATOM   4091  HD3 ARG B  11      31.433  29.499  59.371  1.00  0.00           H  
ATOM   4092  HE  ARG B  11      29.443  31.064  57.970  1.00  0.00           H  
ATOM   4093 1HH1 ARG B  11      32.127  31.362  60.383  1.00  0.00           H  
ATOM   4094 2HH1 ARG B  11      31.151  32.540  61.170  1.00  0.00           H  
ATOM   4095 1HH2 ARG B  11      28.474  32.457  58.968  1.00  0.00           H  
ATOM   4096 2HH2 ARG B  11      29.304  33.247  60.298  1.00  0.00           H  
ATOM   4097  N   ARG B  12      32.468  28.545  53.890  1.00  0.00           N  
ATOM   4098  CA  ARG B  12      32.489  27.178  53.307  1.00  0.00           C  
ATOM   4099  C   ARG B  12      33.550  27.045  52.263  1.00  0.00           C  
ATOM   4100  O   ARG B  12      34.093  25.960  52.079  1.00  0.00           O  
ATOM   4101  CB  ARG B  12      31.140  26.793  52.627  1.00  0.00           C  
ATOM   4102  CG  ARG B  12      29.991  26.459  53.603  1.00  0.00           C  
ATOM   4103  CD  ARG B  12      28.711  26.195  52.755  1.00  0.00           C  
ATOM   4104  NE  ARG B  12      27.593  26.209  53.656  1.00  0.00           N  
ATOM   4105  CZ  ARG B  12      27.210  25.291  54.527  1.00  0.00           C  
ATOM   4106  NH1 ARG B  12      27.942  24.266  54.868  1.00  0.00           N1+
ATOM   4107  NH2 ARG B  12      26.077  25.530  55.142  1.00  0.00           N  
ATOM   4108  H   ARG B  12      31.641  29.082  53.672  1.00  0.00           H  
ATOM   4109  HA  ARG B  12      32.853  26.472  54.053  1.00  0.00           H  
ATOM   4110  HB2 ARG B  12      30.929  27.681  52.032  1.00  0.00           H  
ATOM   4111  HB3 ARG B  12      31.206  25.925  51.970  1.00  0.00           H  
ATOM   4112  HG2 ARG B  12      30.239  25.520  54.099  1.00  0.00           H  
ATOM   4113  HG3 ARG B  12      29.870  27.320  54.260  1.00  0.00           H  
ATOM   4114  HD2 ARG B  12      28.665  27.097  52.145  1.00  0.00           H  
ATOM   4115  HD3 ARG B  12      28.825  25.316  52.121  1.00  0.00           H  
ATOM   4116  HE  ARG B  12      27.030  27.040  53.764  1.00  0.00           H  
ATOM   4117 1HH1 ARG B  12      28.885  24.132  54.532  1.00  0.00           H  
ATOM   4118 2HH1 ARG B  12      27.658  23.721  55.669  1.00  0.00           H  
ATOM   4119 1HH2 ARG B  12      25.389  26.117  54.692  1.00  0.00           H  
ATOM   4120 2HH2 ARG B  12      25.929  25.083  56.035  1.00  0.00           H  
ATOM   4121  N   ALA B  13      33.929  28.174  51.626  1.00  0.00           N  
ATOM   4122  CA  ALA B  13      35.053  28.330  50.730  1.00  0.00           C  
ATOM   4123  C   ALA B  13      36.457  28.271  51.426  1.00  0.00           C  
ATOM   4124  O   ALA B  13      37.365  27.697  50.878  1.00  0.00           O  
ATOM   4125  CB  ALA B  13      34.851  29.660  49.955  1.00  0.00           C  
ATOM   4126  H   ALA B  13      33.328  28.966  51.805  1.00  0.00           H  
ATOM   4127  HA  ALA B  13      35.007  27.492  50.034  1.00  0.00           H  
ATOM   4128  HB1 ALA B  13      35.078  30.489  50.625  1.00  0.00           H  
ATOM   4129  HB2 ALA B  13      35.599  29.676  49.162  1.00  0.00           H  
ATOM   4130  HB3 ALA B  13      33.900  29.743  49.429  1.00  0.00           H  
ATOM   4131  N   LEU B  14      36.715  28.992  52.538  1.00  0.00           N  
ATOM   4132  CA  LEU B  14      38.121  28.947  53.086  1.00  0.00           C  
ATOM   4133  C   LEU B  14      38.409  27.678  53.964  1.00  0.00           C  
ATOM   4134  O   LEU B  14      39.604  27.292  53.852  1.00  0.00           O  
ATOM   4135  CB  LEU B  14      38.147  30.343  53.924  1.00  0.00           C  
ATOM   4136  CG  LEU B  14      38.318  31.499  52.970  1.00  0.00           C  
ATOM   4137  CD1 LEU B  14      37.975  32.814  53.699  1.00  0.00           C  
ATOM   4138  CD2 LEU B  14      39.716  31.524  52.318  1.00  0.00           C  
ATOM   4139  H   LEU B  14      35.960  29.560  52.897  1.00  0.00           H  
ATOM   4140  HA  LEU B  14      38.896  28.973  52.319  1.00  0.00           H  
ATOM   4141  HB2 LEU B  14      37.240  30.511  54.504  1.00  0.00           H  
ATOM   4142  HB3 LEU B  14      38.978  30.372  54.629  1.00  0.00           H  
ATOM   4143  HG  LEU B  14      37.610  31.458  52.143  1.00  0.00           H  
ATOM   4144 1HD1 LEU B  14      38.572  33.627  53.285  1.00  0.00           H  
ATOM   4145 2HD1 LEU B  14      36.939  33.141  53.791  1.00  0.00           H  
ATOM   4146 3HD1 LEU B  14      38.183  32.655  54.757  1.00  0.00           H  
ATOM   4147 1HD2 LEU B  14      39.931  30.885  51.461  1.00  0.00           H  
ATOM   4148 2HD2 LEU B  14      39.922  32.487  51.850  1.00  0.00           H  
ATOM   4149 3HD2 LEU B  14      40.430  31.346  53.123  1.00  0.00           H  
ATOM   4150  N   VAL B  15      37.477  27.116  54.735  1.00  0.00           N  
ATOM   4151  CA  VAL B  15      37.703  25.788  55.419  1.00  0.00           C  
ATOM   4152  C   VAL B  15      38.153  24.662  54.548  1.00  0.00           C  
ATOM   4153  O   VAL B  15      38.965  23.796  54.927  1.00  0.00           O  
ATOM   4154  CB  VAL B  15      36.529  25.376  56.452  1.00  0.00           C  
ATOM   4155  CG1 VAL B  15      35.232  24.854  55.738  1.00  0.00           C  
ATOM   4156  CG2 VAL B  15      37.001  24.289  57.460  1.00  0.00           C  
ATOM   4157  H   VAL B  15      36.586  27.573  54.866  1.00  0.00           H  
ATOM   4158  HA  VAL B  15      38.472  25.924  56.180  1.00  0.00           H  
ATOM   4159  HB  VAL B  15      36.238  26.324  56.904  1.00  0.00           H  
ATOM   4160 1HG1 VAL B  15      35.368  24.036  55.031  1.00  0.00           H  
ATOM   4161 2HG1 VAL B  15      34.602  24.698  56.614  1.00  0.00           H  
ATOM   4162 3HG1 VAL B  15      34.755  25.617  55.123  1.00  0.00           H  
ATOM   4163 1HG2 VAL B  15      36.234  24.201  58.230  1.00  0.00           H  
ATOM   4164 2HG2 VAL B  15      37.047  23.324  56.957  1.00  0.00           H  
ATOM   4165 3HG2 VAL B  15      37.905  24.635  57.962  1.00  0.00           H  
ATOM   4166  N   GLU B  16      37.729  24.792  53.294  1.00  0.00           N  
ATOM   4167  CA  GLU B  16      38.213  23.806  52.244  1.00  0.00           C  
ATOM   4168  C   GLU B  16      39.552  24.353  51.686  1.00  0.00           C  
ATOM   4169  O   GLU B  16      40.469  23.601  51.558  1.00  0.00           O  
ATOM   4170  CB  GLU B  16      37.052  23.667  51.231  1.00  0.00           C  
ATOM   4171  CG  GLU B  16      37.322  22.675  50.142  1.00  0.00           C  
ATOM   4172  CD  GLU B  16      37.042  21.234  50.578  1.00  0.00           C  
ATOM   4173  OE1 GLU B  16      37.601  20.716  51.607  1.00  0.00           O  
ATOM   4174  OE2 GLU B  16      36.303  20.625  49.832  1.00  0.00           O1-
ATOM   4175  H   GLU B  16      36.950  25.374  53.023  1.00  0.00           H  
ATOM   4176  HA  GLU B  16      38.265  22.809  52.682  1.00  0.00           H  
ATOM   4177  HB2 GLU B  16      36.118  23.389  51.718  1.00  0.00           H  
ATOM   4178  HB3 GLU B  16      36.958  24.618  50.705  1.00  0.00           H  
ATOM   4179  HG2 GLU B  16      36.524  22.869  49.426  1.00  0.00           H  
ATOM   4180  HG3 GLU B  16      38.357  22.848  49.847  1.00  0.00           H  
ATOM   4181  N   CYS B  17      39.610  25.651  51.215  1.00  0.00           N  
ATOM   4182  CA  CYS B  17      40.753  26.194  50.501  1.00  0.00           C  
ATOM   4183  C   CYS B  17      42.042  26.282  51.370  1.00  0.00           C  
ATOM   4184  O   CYS B  17      43.197  26.332  50.862  1.00  0.00           O  
ATOM   4185  CB  CYS B  17      40.373  27.422  49.753  1.00  0.00           C  
ATOM   4186  SG  CYS B  17      39.253  27.156  48.344  1.00  0.00           S  
ATOM   4187  H   CYS B  17      38.809  26.260  51.305  1.00  0.00           H  
ATOM   4188  HA  CYS B  17      41.032  25.451  49.754  1.00  0.00           H  
ATOM   4189  HB2 CYS B  17      39.902  28.069  50.494  1.00  0.00           H  
ATOM   4190  HB3 CYS B  17      41.272  27.944  49.426  1.00  0.00           H  
ATOM   4191  HG  CYS B  17      38.188  26.934  49.119  1.00  0.00           H  
ATOM   4192  N   ALA B  18      41.967  26.265  52.658  1.00  0.00           N  
ATOM   4193  CA  ALA B  18      43.056  26.266  53.582  1.00  0.00           C  
ATOM   4194  C   ALA B  18      43.571  24.819  53.807  1.00  0.00           C  
ATOM   4195  O   ALA B  18      44.756  24.561  53.918  1.00  0.00           O  
ATOM   4196  CB  ALA B  18      42.511  26.954  54.821  1.00  0.00           C  
ATOM   4197  H   ALA B  18      41.086  26.296  53.151  1.00  0.00           H  
ATOM   4198  HA  ALA B  18      43.863  26.870  53.166  1.00  0.00           H  
ATOM   4199  HB1 ALA B  18      42.269  27.993  54.601  1.00  0.00           H  
ATOM   4200  HB2 ALA B  18      41.639  26.432  55.216  1.00  0.00           H  
ATOM   4201  HB3 ALA B  18      43.298  27.052  55.569  1.00  0.00           H  
ATOM   4202  N   GLY B  19      42.687  23.786  53.814  1.00  0.00           N  
ATOM   4203  CA  GLY B  19      42.933  22.407  53.864  1.00  0.00           C  
ATOM   4204  C   GLY B  19      43.793  22.057  55.093  1.00  0.00           C  
ATOM   4205  O   GLY B  19      43.296  22.065  56.204  1.00  0.00           O  
ATOM   4206  H   GLY B  19      41.706  24.006  53.708  1.00  0.00           H  
ATOM   4207  HA2 GLY B  19      41.997  21.869  54.011  1.00  0.00           H  
ATOM   4208  HA3 GLY B  19      43.438  22.037  52.972  1.00  0.00           H  
ATOM   4209  N   GLU B  20      45.014  21.665  54.764  1.00  0.00           N  
ATOM   4210  CA  GLU B  20      46.020  21.198  55.745  1.00  0.00           C  
ATOM   4211  C   GLU B  20      46.651  22.260  56.678  1.00  0.00           C  
ATOM   4212  O   GLU B  20      47.195  21.906  57.707  1.00  0.00           O  
ATOM   4213  CB  GLU B  20      47.180  20.374  55.006  1.00  0.00           C  
ATOM   4214  CG  GLU B  20      48.232  21.228  54.187  1.00  0.00           C  
ATOM   4215  CD  GLU B  20      47.698  21.480  52.773  1.00  0.00           C  
ATOM   4216  OE1 GLU B  20      46.869  22.404  52.577  1.00  0.00           O  
ATOM   4217  OE2 GLU B  20      48.212  20.897  51.766  1.00  0.00           O1-
ATOM   4218  H   GLU B  20      45.293  21.799  53.803  1.00  0.00           H  
ATOM   4219  HA  GLU B  20      45.503  20.495  56.399  1.00  0.00           H  
ATOM   4220  HB2 GLU B  20      47.700  19.778  55.756  1.00  0.00           H  
ATOM   4221  HB3 GLU B  20      46.786  19.623  54.321  1.00  0.00           H  
ATOM   4222  HG2 GLU B  20      48.381  22.174  54.708  1.00  0.00           H  
ATOM   4223  HG3 GLU B  20      49.149  20.642  54.252  1.00  0.00           H  
ATOM   4224  N   THR B  21      46.572  23.551  56.256  1.00  0.00           N  
ATOM   4225  CA  THR B  21      46.923  24.653  57.096  1.00  0.00           C  
ATOM   4226  C   THR B  21      46.258  24.565  58.527  1.00  0.00           C  
ATOM   4227  O   THR B  21      45.092  24.363  58.692  1.00  0.00           O  
ATOM   4228  CB  THR B  21      46.628  25.986  56.368  1.00  0.00           C  
ATOM   4229  CG2 THR B  21      47.252  27.149  57.065  1.00  0.00           C  
ATOM   4230  OG1 THR B  21      46.946  25.923  55.042  1.00  0.00           O  
ATOM   4231  H   THR B  21      45.999  23.660  55.432  1.00  0.00           H  
ATOM   4232  HA  THR B  21      48.011  24.585  57.087  1.00  0.00           H  
ATOM   4233  HB  THR B  21      45.544  26.105  56.375  1.00  0.00           H  
ATOM   4234  HG1 THR B  21      46.142  25.657  54.590  1.00  0.00           H  
ATOM   4235 1HG2 THR B  21      48.301  26.856  57.037  1.00  0.00           H  
ATOM   4236 2HG2 THR B  21      47.011  28.096  56.581  1.00  0.00           H  
ATOM   4237 3HG2 THR B  21      46.939  27.262  58.103  1.00  0.00           H  
ATOM   4238  N   ASP B  22      47.070  24.840  59.548  1.00  0.00           N  
ATOM   4239  CA  ASP B  22      46.643  25.097  60.923  1.00  0.00           C  
ATOM   4240  C   ASP B  22      46.256  26.570  61.238  1.00  0.00           C  
ATOM   4241  O   ASP B  22      46.987  27.454  60.773  1.00  0.00           O  
ATOM   4242  CB  ASP B  22      47.733  24.596  61.934  1.00  0.00           C  
ATOM   4243  CG  ASP B  22      47.105  24.586  63.319  1.00  0.00           C  
ATOM   4244  OD1 ASP B  22      47.965  24.469  64.227  1.00  0.00           O  
ATOM   4245  OD2 ASP B  22      45.853  24.427  63.460  1.00  0.00           O1-
ATOM   4246  H   ASP B  22      48.047  25.020  59.370  1.00  0.00           H  
ATOM   4247  HA  ASP B  22      45.787  24.433  61.042  1.00  0.00           H  
ATOM   4248  HB2 ASP B  22      48.191  23.629  61.723  1.00  0.00           H  
ATOM   4249  HB3 ASP B  22      48.534  25.332  61.998  1.00  0.00           H  
ATOM   4250  N   GLY B  23      45.211  26.866  61.988  1.00  0.00           N  
ATOM   4251  CA  GLY B  23      44.597  28.153  62.127  1.00  0.00           C  
ATOM   4252  C   GLY B  23      43.479  28.117  63.197  1.00  0.00           C  
ATOM   4253  O   GLY B  23      43.066  27.058  63.757  1.00  0.00           O  
ATOM   4254  H   GLY B  23      44.715  26.134  62.476  1.00  0.00           H  
ATOM   4255  HA2 GLY B  23      45.338  28.935  62.292  1.00  0.00           H  
ATOM   4256  HA3 GLY B  23      44.061  28.399  61.210  1.00  0.00           H  
ATOM   4257  N   THR B  24      42.823  29.213  63.406  1.00  0.00           N  
ATOM   4258  CA  THR B  24      41.607  29.448  64.193  1.00  0.00           C  
ATOM   4259  C   THR B  24      40.365  28.999  63.455  1.00  0.00           C  
ATOM   4260  O   THR B  24      40.359  29.098  62.249  1.00  0.00           O  
ATOM   4261  CB  THR B  24      41.506  30.954  64.593  1.00  0.00           C  
ATOM   4262  CG2 THR B  24      40.204  31.441  65.157  1.00  0.00           C  
ATOM   4263  OG1 THR B  24      42.371  31.369  65.565  1.00  0.00           O  
ATOM   4264  H   THR B  24      43.200  30.025  62.939  1.00  0.00           H  
ATOM   4265  HA  THR B  24      41.558  28.782  65.054  1.00  0.00           H  
ATOM   4266  HB  THR B  24      41.666  31.548  63.692  1.00  0.00           H  
ATOM   4267  HG1 THR B  24      43.214  31.240  65.124  1.00  0.00           H  
ATOM   4268 1HG2 THR B  24      40.345  32.477  65.465  1.00  0.00           H  
ATOM   4269 2HG2 THR B  24      39.450  31.442  64.370  1.00  0.00           H  
ATOM   4270 3HG2 THR B  24      39.955  30.685  65.902  1.00  0.00           H  
ATOM   4271  N   ASP B  25      39.358  28.627  64.238  1.00  0.00           N  
ATOM   4272  CA  ASP B  25      38.070  28.261  63.710  1.00  0.00           C  
ATOM   4273  C   ASP B  25      37.223  29.414  63.120  1.00  0.00           C  
ATOM   4274  O   ASP B  25      36.796  30.348  63.870  1.00  0.00           O  
ATOM   4275  CB  ASP B  25      37.270  27.548  64.803  1.00  0.00           C  
ATOM   4276  CG  ASP B  25      35.871  27.043  64.374  1.00  0.00           C  
ATOM   4277  OD1 ASP B  25      35.434  27.207  63.192  1.00  0.00           O  
ATOM   4278  OD2 ASP B  25      35.146  26.443  65.169  1.00  0.00           O1-
ATOM   4279  H   ASP B  25      39.496  28.417  65.216  1.00  0.00           H  
ATOM   4280  HA  ASP B  25      38.152  27.539  62.897  1.00  0.00           H  
ATOM   4281  HB2 ASP B  25      37.850  26.661  65.060  1.00  0.00           H  
ATOM   4282  HB3 ASP B  25      37.147  28.144  65.707  1.00  0.00           H  
ATOM   4283  N   LEU B  26      36.967  29.323  61.822  1.00  0.00           N  
ATOM   4284  CA  LEU B  26      36.228  30.292  60.926  1.00  0.00           C  
ATOM   4285  C   LEU B  26      34.694  30.288  61.143  1.00  0.00           C  
ATOM   4286  O   LEU B  26      33.931  30.955  60.461  1.00  0.00           O  
ATOM   4287  CB  LEU B  26      36.639  30.094  59.454  1.00  0.00           C  
ATOM   4288  CG  LEU B  26      38.070  30.370  59.080  1.00  0.00           C  
ATOM   4289  CD1 LEU B  26      38.283  29.784  57.637  1.00  0.00           C  
ATOM   4290  CD2 LEU B  26      38.440  31.787  59.160  1.00  0.00           C  
ATOM   4291  H   LEU B  26      37.361  28.540  61.320  1.00  0.00           H  
ATOM   4292  HA  LEU B  26      36.627  31.265  61.212  1.00  0.00           H  
ATOM   4293  HB2 LEU B  26      36.502  29.035  59.237  1.00  0.00           H  
ATOM   4294  HB3 LEU B  26      35.949  30.640  58.809  1.00  0.00           H  
ATOM   4295  HG  LEU B  26      38.741  29.824  59.743  1.00  0.00           H  
ATOM   4296 1HD1 LEU B  26      39.230  30.037  57.161  1.00  0.00           H  
ATOM   4297 2HD1 LEU B  26      38.104  28.709  57.665  1.00  0.00           H  
ATOM   4298 3HD1 LEU B  26      37.504  30.257  57.039  1.00  0.00           H  
ATOM   4299 1HD2 LEU B  26      37.798  32.367  58.497  1.00  0.00           H  
ATOM   4300 2HD2 LEU B  26      38.369  32.168  60.179  1.00  0.00           H  
ATOM   4301 3HD2 LEU B  26      39.464  31.919  58.811  1.00  0.00           H  
ATOM   4302  N   SER B  27      34.235  29.643  62.198  1.00  0.00           N  
ATOM   4303  CA  SER B  27      32.878  29.844  62.851  1.00  0.00           C  
ATOM   4304  C   SER B  27      32.651  31.121  63.708  1.00  0.00           C  
ATOM   4305  O   SER B  27      33.659  31.747  64.099  1.00  0.00           O  
ATOM   4306  CB  SER B  27      32.529  28.648  63.730  1.00  0.00           C  
ATOM   4307  OG  SER B  27      32.958  27.408  63.149  1.00  0.00           O  
ATOM   4308  H   SER B  27      34.856  29.021  62.696  1.00  0.00           H  
ATOM   4309  HA  SER B  27      32.120  29.883  62.069  1.00  0.00           H  
ATOM   4310  HB2 SER B  27      32.984  28.827  64.704  1.00  0.00           H  
ATOM   4311  HB3 SER B  27      31.440  28.637  63.685  1.00  0.00           H  
ATOM   4312  HG  SER B  27      33.906  27.302  63.257  1.00  0.00           H  
ATOM   4313  N   GLY B  28      31.407  31.463  64.022  1.00  0.00           N  
ATOM   4314  CA  GLY B  28      31.202  32.826  64.686  1.00  0.00           C  
ATOM   4315  C   GLY B  28      31.360  33.976  63.692  1.00  0.00           C  
ATOM   4316  O   GLY B  28      31.204  33.800  62.433  1.00  0.00           O  
ATOM   4317  H   GLY B  28      30.577  30.965  63.734  1.00  0.00           H  
ATOM   4318  HA2 GLY B  28      30.147  32.833  64.963  1.00  0.00           H  
ATOM   4319  HA3 GLY B  28      31.823  32.847  65.581  1.00  0.00           H  
ATOM   4320  N   ASP B  29      31.783  35.101  64.287  1.00  0.00           N  
ATOM   4321  CA  ASP B  29      32.108  36.335  63.598  1.00  0.00           C  
ATOM   4322  C   ASP B  29      33.613  36.259  63.119  1.00  0.00           C  
ATOM   4323  O   ASP B  29      34.473  36.304  63.970  1.00  0.00           O  
ATOM   4324  CB  ASP B  29      31.770  37.433  64.509  1.00  0.00           C  
ATOM   4325  CG  ASP B  29      31.960  38.753  63.724  1.00  0.00           C  
ATOM   4326  OD1 ASP B  29      31.723  38.775  62.474  1.00  0.00           O  
ATOM   4327  OD2 ASP B  29      32.225  39.792  64.420  1.00  0.00           O1-
ATOM   4328  H   ASP B  29      31.962  35.079  65.281  1.00  0.00           H  
ATOM   4329  HA  ASP B  29      31.421  36.239  62.758  1.00  0.00           H  
ATOM   4330  HB2 ASP B  29      30.737  37.463  64.857  1.00  0.00           H  
ATOM   4331  HB3 ASP B  29      32.411  37.435  65.391  1.00  0.00           H  
ATOM   4332  N   PHE B  30      33.835  36.078  61.812  1.00  0.00           N  
ATOM   4333  CA  PHE B  30      35.150  35.901  61.244  1.00  0.00           C  
ATOM   4334  C   PHE B  30      35.497  36.971  60.203  1.00  0.00           C  
ATOM   4335  O   PHE B  30      36.687  37.302  60.152  1.00  0.00           O  
ATOM   4336  CB  PHE B  30      35.420  34.454  60.726  1.00  0.00           C  
ATOM   4337  CG  PHE B  30      34.838  34.232  59.339  1.00  0.00           C  
ATOM   4338  CD1 PHE B  30      33.531  33.960  59.028  1.00  0.00           C  
ATOM   4339  CD2 PHE B  30      35.771  34.381  58.221  1.00  0.00           C  
ATOM   4340  CE1 PHE B  30      33.112  33.784  57.696  1.00  0.00           C  
ATOM   4341  CE2 PHE B  30      35.385  34.093  56.897  1.00  0.00           C  
ATOM   4342  CZ  PHE B  30      34.054  33.787  56.651  1.00  0.00           C  
ATOM   4343  H   PHE B  30      33.059  35.910  61.188  1.00  0.00           H  
ATOM   4344  HA  PHE B  30      35.899  35.926  62.036  1.00  0.00           H  
ATOM   4345  HB2 PHE B  30      36.495  34.272  60.737  1.00  0.00           H  
ATOM   4346  HB3 PHE B  30      35.056  33.750  61.474  1.00  0.00           H  
ATOM   4347  HD1 PHE B  30      32.787  33.893  59.807  1.00  0.00           H  
ATOM   4348  HD2 PHE B  30      36.777  34.702  58.447  1.00  0.00           H  
ATOM   4349  HE1 PHE B  30      32.094  33.555  57.416  1.00  0.00           H  
ATOM   4350  HE2 PHE B  30      36.074  34.218  56.075  1.00  0.00           H  
ATOM   4351  HZ  PHE B  30      33.729  33.509  55.659  1.00  0.00           H  
ATOM   4352  N   LEU B  31      34.576  37.530  59.366  1.00  0.00           N  
ATOM   4353  CA  LEU B  31      34.891  38.361  58.219  1.00  0.00           C  
ATOM   4354  C   LEU B  31      35.885  39.603  58.510  1.00  0.00           C  
ATOM   4355  O   LEU B  31      36.648  39.983  57.621  1.00  0.00           O  
ATOM   4356  CB  LEU B  31      33.603  38.754  57.523  1.00  0.00           C  
ATOM   4357  CG  LEU B  31      33.678  38.836  56.065  1.00  0.00           C  
ATOM   4358  CD1 LEU B  31      33.975  37.523  55.258  1.00  0.00           C  
ATOM   4359  CD2 LEU B  31      32.367  39.436  55.544  1.00  0.00           C  
ATOM   4360  H   LEU B  31      33.604  37.261  59.415  1.00  0.00           H  
ATOM   4361  HA  LEU B  31      35.494  37.661  57.641  1.00  0.00           H  
ATOM   4362  HB2 LEU B  31      32.944  37.920  57.766  1.00  0.00           H  
ATOM   4363  HB3 LEU B  31      33.350  39.734  57.928  1.00  0.00           H  
ATOM   4364  HG  LEU B  31      34.442  39.582  55.846  1.00  0.00           H  
ATOM   4365 1HD1 LEU B  31      33.106  37.142  54.722  1.00  0.00           H  
ATOM   4366 2HD1 LEU B  31      34.610  37.855  54.436  1.00  0.00           H  
ATOM   4367 3HD1 LEU B  31      34.514  36.787  55.855  1.00  0.00           H  
ATOM   4368 1HD2 LEU B  31      31.513  38.781  55.715  1.00  0.00           H  
ATOM   4369 2HD2 LEU B  31      32.191  40.364  56.089  1.00  0.00           H  
ATOM   4370 3HD2 LEU B  31      32.491  39.634  54.479  1.00  0.00           H  
ATOM   4371  N   ASP B  32      35.843  40.181  59.714  1.00  0.00           N  
ATOM   4372  CA  ASP B  32      36.491  41.456  60.031  1.00  0.00           C  
ATOM   4373  C   ASP B  32      37.917  41.380  60.530  1.00  0.00           C  
ATOM   4374  O   ASP B  32      38.548  42.430  60.634  1.00  0.00           O  
ATOM   4375  CB  ASP B  32      35.597  42.234  60.875  1.00  0.00           C  
ATOM   4376  CG  ASP B  32      35.452  41.580  62.270  1.00  0.00           C  
ATOM   4377  OD1 ASP B  32      34.901  40.477  62.476  1.00  0.00           O  
ATOM   4378  OD2 ASP B  32      35.803  42.248  63.262  1.00  0.00           O1-
ATOM   4379  H   ASP B  32      35.286  39.808  60.470  1.00  0.00           H  
ATOM   4380  HA  ASP B  32      36.638  41.959  59.075  1.00  0.00           H  
ATOM   4381  HB2 ASP B  32      36.091  43.201  60.968  1.00  0.00           H  
ATOM   4382  HB3 ASP B  32      34.598  42.368  60.459  1.00  0.00           H  
ATOM   4383  N   LEU B  33      38.386  40.206  60.945  1.00  0.00           N  
ATOM   4384  CA  LEU B  33      39.681  39.975  61.520  1.00  0.00           C  
ATOM   4385  C   LEU B  33      40.804  39.897  60.416  1.00  0.00           C  
ATOM   4386  O   LEU B  33      40.678  39.488  59.272  1.00  0.00           O  
ATOM   4387  CB  LEU B  33      39.619  38.577  62.173  1.00  0.00           C  
ATOM   4388  CG  LEU B  33      39.049  38.636  63.588  1.00  0.00           C  
ATOM   4389  CD1 LEU B  33      38.893  37.232  64.010  1.00  0.00           C  
ATOM   4390  CD2 LEU B  33      39.855  39.404  64.676  1.00  0.00           C  
ATOM   4391  H   LEU B  33      37.844  39.355  60.888  1.00  0.00           H  
ATOM   4392  HA  LEU B  33      39.870  40.780  62.231  1.00  0.00           H  
ATOM   4393  HB2 LEU B  33      39.005  37.943  61.533  1.00  0.00           H  
ATOM   4394  HB3 LEU B  33      40.623  38.157  62.237  1.00  0.00           H  
ATOM   4395  HG  LEU B  33      38.067  39.103  63.514  1.00  0.00           H  
ATOM   4396 1HD1 LEU B  33      38.310  36.631  63.312  1.00  0.00           H  
ATOM   4397 2HD1 LEU B  33      39.880  36.780  64.113  1.00  0.00           H  
ATOM   4398 3HD1 LEU B  33      38.252  37.287  64.891  1.00  0.00           H  
ATOM   4399 1HD2 LEU B  33      40.710  38.839  65.047  1.00  0.00           H  
ATOM   4400 2HD2 LEU B  33      40.044  40.416  64.318  1.00  0.00           H  
ATOM   4401 3HD2 LEU B  33      39.243  39.483  65.574  1.00  0.00           H  
ATOM   4402  N   ARG B  34      41.996  40.325  60.851  1.00  0.00           N  
ATOM   4403  CA  ARG B  34      43.270  40.006  60.178  1.00  0.00           C  
ATOM   4404  C   ARG B  34      43.470  38.460  59.994  1.00  0.00           C  
ATOM   4405  O   ARG B  34      43.158  37.720  60.894  1.00  0.00           O  
ATOM   4406  CB  ARG B  34      44.417  40.690  60.900  1.00  0.00           C  
ATOM   4407  CG  ARG B  34      44.504  42.189  60.679  1.00  0.00           C  
ATOM   4408  CD  ARG B  34      45.867  42.790  60.994  1.00  0.00           C  
ATOM   4409  NE  ARG B  34      46.843  42.764  59.854  1.00  0.00           N  
ATOM   4410  CZ  ARG B  34      48.087  42.311  59.972  1.00  0.00           C  
ATOM   4411  NH1 ARG B  34      48.577  41.619  60.962  1.00  0.00           N1+
ATOM   4412  NH2 ARG B  34      48.920  42.357  58.969  1.00  0.00           N  
ATOM   4413  H   ARG B  34      41.980  40.676  61.798  1.00  0.00           H  
ATOM   4414  HA  ARG B  34      43.132  40.465  59.199  1.00  0.00           H  
ATOM   4415  HB2 ARG B  34      44.225  40.400  61.933  1.00  0.00           H  
ATOM   4416  HB3 ARG B  34      45.333  40.160  60.639  1.00  0.00           H  
ATOM   4417  HG2 ARG B  34      44.247  42.519  59.673  1.00  0.00           H  
ATOM   4418  HG3 ARG B  34      43.813  42.537  61.447  1.00  0.00           H  
ATOM   4419  HD2 ARG B  34      45.764  43.841  61.263  1.00  0.00           H  
ATOM   4420  HD3 ARG B  34      46.399  42.265  61.787  1.00  0.00           H  
ATOM   4421  HE  ARG B  34      46.587  43.038  58.916  1.00  0.00           H  
ATOM   4422 1HH1 ARG B  34      47.925  41.435  61.711  1.00  0.00           H  
ATOM   4423 2HH1 ARG B  34      49.378  41.010  60.867  1.00  0.00           H  
ATOM   4424 1HH2 ARG B  34      48.552  42.577  58.054  1.00  0.00           H  
ATOM   4425 2HH2 ARG B  34      49.846  41.974  59.093  1.00  0.00           H  
ATOM   4426  N   PHE B  35      44.031  38.024  58.848  1.00  0.00           N  
ATOM   4427  CA  PHE B  35      44.342  36.611  58.602  1.00  0.00           C  
ATOM   4428  C   PHE B  35      45.461  36.012  59.404  1.00  0.00           C  
ATOM   4429  O   PHE B  35      45.439  34.870  59.744  1.00  0.00           O  
ATOM   4430  CB  PHE B  35      44.640  36.332  57.113  1.00  0.00           C  
ATOM   4431  CG  PHE B  35      43.524  36.513  56.108  1.00  0.00           C  
ATOM   4432  CD1 PHE B  35      42.537  35.484  55.957  1.00  0.00           C  
ATOM   4433  CD2 PHE B  35      43.448  37.610  55.225  1.00  0.00           C  
ATOM   4434  CE1 PHE B  35      41.541  35.543  54.906  1.00  0.00           C  
ATOM   4435  CE2 PHE B  35      42.459  37.680  54.222  1.00  0.00           C  
ATOM   4436  CZ  PHE B  35      41.522  36.659  54.073  1.00  0.00           C  
ATOM   4437  H   PHE B  35      44.271  38.757  58.195  1.00  0.00           H  
ATOM   4438  HA  PHE B  35      43.456  36.034  58.865  1.00  0.00           H  
ATOM   4439  HB2 PHE B  35      45.419  37.015  56.776  1.00  0.00           H  
ATOM   4440  HB3 PHE B  35      45.074  35.343  56.964  1.00  0.00           H  
ATOM   4441  HD1 PHE B  35      42.617  34.597  56.568  1.00  0.00           H  
ATOM   4442  HD2 PHE B  35      44.112  38.457  55.312  1.00  0.00           H  
ATOM   4443  HE1 PHE B  35      40.920  34.721  54.582  1.00  0.00           H  
ATOM   4444  HE2 PHE B  35      42.507  38.529  53.556  1.00  0.00           H  
ATOM   4445  HZ  PHE B  35      40.862  36.719  53.220  1.00  0.00           H  
ATOM   4446  N   GLU B  36      46.415  36.835  59.891  1.00  0.00           N  
ATOM   4447  CA  GLU B  36      47.496  36.448  60.831  1.00  0.00           C  
ATOM   4448  C   GLU B  36      46.938  36.169  62.196  1.00  0.00           C  
ATOM   4449  O   GLU B  36      47.523  35.330  62.895  1.00  0.00           O  
ATOM   4450  CB  GLU B  36      48.487  37.573  60.832  1.00  0.00           C  
ATOM   4451  CG  GLU B  36      49.733  37.203  61.712  1.00  0.00           C  
ATOM   4452  CD  GLU B  36      50.827  38.318  61.745  1.00  0.00           C  
ATOM   4453  OE1 GLU B  36      50.578  39.487  61.334  1.00  0.00           O  
ATOM   4454  OE2 GLU B  36      51.983  37.988  62.172  1.00  0.00           O1-
ATOM   4455  H   GLU B  36      46.453  37.824  59.687  1.00  0.00           H  
ATOM   4456  HA  GLU B  36      48.068  35.585  60.492  1.00  0.00           H  
ATOM   4457  HB2 GLU B  36      48.772  37.734  59.792  1.00  0.00           H  
ATOM   4458  HB3 GLU B  36      48.106  38.553  61.121  1.00  0.00           H  
ATOM   4459  HG2 GLU B  36      49.495  37.007  62.758  1.00  0.00           H  
ATOM   4460  HG3 GLU B  36      50.170  36.292  61.302  1.00  0.00           H  
ATOM   4461  N   ASP B  37      45.880  36.786  62.534  1.00  0.00           N  
ATOM   4462  CA  ASP B  37      45.141  36.498  63.760  1.00  0.00           C  
ATOM   4463  C   ASP B  37      44.319  35.250  63.663  1.00  0.00           C  
ATOM   4464  O   ASP B  37      44.340  34.473  64.654  1.00  0.00           O  
ATOM   4465  CB  ASP B  37      44.174  37.590  64.202  1.00  0.00           C  
ATOM   4466  CG  ASP B  37      44.647  38.850  64.804  1.00  0.00           C  
ATOM   4467  OD1 ASP B  37      43.858  39.577  65.418  1.00  0.00           O  
ATOM   4468  OD2 ASP B  37      45.858  39.151  64.683  1.00  0.00           O1-
ATOM   4469  H   ASP B  37      45.451  37.418  61.873  1.00  0.00           H  
ATOM   4470  HA  ASP B  37      45.936  36.298  64.479  1.00  0.00           H  
ATOM   4471  HB2 ASP B  37      43.393  37.804  63.473  1.00  0.00           H  
ATOM   4472  HB3 ASP B  37      43.547  37.101  64.947  1.00  0.00           H  
ATOM   4473  N   ILE B  38      43.642  35.005  62.570  1.00  0.00           N  
ATOM   4474  CA  ILE B  38      43.147  33.705  62.149  1.00  0.00           C  
ATOM   4475  C   ILE B  38      44.296  32.657  62.116  1.00  0.00           C  
ATOM   4476  O   ILE B  38      44.035  31.532  62.446  1.00  0.00           O  
ATOM   4477  CB  ILE B  38      42.309  33.875  60.864  1.00  0.00           C  
ATOM   4478  CG1 ILE B  38      40.937  34.596  61.258  1.00  0.00           C  
ATOM   4479  CG2 ILE B  38      42.129  32.577  60.099  1.00  0.00           C  
ATOM   4480  CD1 ILE B  38      40.213  35.373  60.066  1.00  0.00           C  
ATOM   4481  H   ILE B  38      43.628  35.743  61.881  1.00  0.00           H  
ATOM   4482  HA  ILE B  38      42.509  33.311  62.940  1.00  0.00           H  
ATOM   4483  HB  ILE B  38      42.763  34.617  60.207  1.00  0.00           H  
ATOM   4484 2HG1 ILE B  38      40.322  33.822  61.718  1.00  0.00           H  
ATOM   4485 3HG1 ILE B  38      41.026  35.384  62.006  1.00  0.00           H  
ATOM   4486 1HG2 ILE B  38      41.496  32.969  59.303  1.00  0.00           H  
ATOM   4487 2HG2 ILE B  38      43.094  32.150  59.824  1.00  0.00           H  
ATOM   4488 3HG2 ILE B  38      41.621  31.886  60.771  1.00  0.00           H  
ATOM   4489 1HD1 ILE B  38      40.785  36.202  59.649  1.00  0.00           H  
ATOM   4490 2HD1 ILE B  38      39.961  34.641  59.299  1.00  0.00           H  
ATOM   4491 3HD1 ILE B  38      39.298  35.773  60.503  1.00  0.00           H  
ATOM   4492  N   GLY B  39      45.535  33.008  61.804  1.00  0.00           N  
ATOM   4493  CA  GLY B  39      46.639  31.902  61.698  1.00  0.00           C  
ATOM   4494  C   GLY B  39      47.391  31.692  60.420  1.00  0.00           C  
ATOM   4495  O   GLY B  39      48.242  30.867  60.487  1.00  0.00           O  
ATOM   4496  H   GLY B  39      45.767  33.991  61.812  1.00  0.00           H  
ATOM   4497  HA2 GLY B  39      47.306  31.948  62.559  1.00  0.00           H  
ATOM   4498  HA3 GLY B  39      46.202  30.905  61.747  1.00  0.00           H  
ATOM   4499  N   TYR B  40      47.135  32.441  59.341  1.00  0.00           N  
ATOM   4500  CA  TYR B  40      47.637  32.096  58.060  1.00  0.00           C  
ATOM   4501  C   TYR B  40      48.770  32.949  57.597  1.00  0.00           C  
ATOM   4502  O   TYR B  40      48.761  34.153  57.837  1.00  0.00           O  
ATOM   4503  CB  TYR B  40      46.499  32.164  56.982  1.00  0.00           C  
ATOM   4504  CG  TYR B  40      45.265  31.325  57.273  1.00  0.00           C  
ATOM   4505  CD1 TYR B  40      43.997  31.659  56.796  1.00  0.00           C  
ATOM   4506  CD2 TYR B  40      45.365  30.031  57.938  1.00  0.00           C  
ATOM   4507  CE1 TYR B  40      42.812  30.908  57.026  1.00  0.00           C  
ATOM   4508  CE2 TYR B  40      44.218  29.210  58.079  1.00  0.00           C  
ATOM   4509  CZ  TYR B  40      42.959  29.645  57.725  1.00  0.00           C  
ATOM   4510  OH  TYR B  40      41.874  28.820  57.836  1.00  0.00           O  
ATOM   4511  H   TYR B  40      46.373  33.103  59.348  1.00  0.00           H  
ATOM   4512  HA  TYR B  40      48.128  31.123  58.022  1.00  0.00           H  
ATOM   4513  HB2 TYR B  40      46.099  33.145  56.725  1.00  0.00           H  
ATOM   4514  HB3 TYR B  40      47.037  31.683  56.166  1.00  0.00           H  
ATOM   4515  HD1 TYR B  40      43.971  32.527  56.152  1.00  0.00           H  
ATOM   4516  HD2 TYR B  40      46.300  29.599  58.264  1.00  0.00           H  
ATOM   4517  HE1 TYR B  40      41.850  31.183  56.617  1.00  0.00           H  
ATOM   4518  HE2 TYR B  40      44.228  28.216  58.501  1.00  0.00           H  
ATOM   4519  HH  TYR B  40      42.051  27.886  57.970  1.00  0.00           H  
ATOM   4520  N   ASP B  41      49.752  32.398  56.935  1.00  0.00           N  
ATOM   4521  CA  ASP B  41      50.933  33.098  56.400  1.00  0.00           C  
ATOM   4522  C   ASP B  41      50.730  33.489  54.915  1.00  0.00           C  
ATOM   4523  O   ASP B  41      49.974  32.880  54.196  1.00  0.00           O  
ATOM   4524  CB  ASP B  41      52.143  32.127  56.582  1.00  0.00           C  
ATOM   4525  CG  ASP B  41      53.419  32.817  56.052  1.00  0.00           C  
ATOM   4526  OD1 ASP B  41      53.667  33.978  56.469  1.00  0.00           O  
ATOM   4527  OD2 ASP B  41      54.261  32.234  55.374  1.00  0.00           O1-
ATOM   4528  H   ASP B  41      49.643  31.420  56.704  1.00  0.00           H  
ATOM   4529  HA  ASP B  41      51.120  34.009  56.968  1.00  0.00           H  
ATOM   4530  HB2 ASP B  41      52.365  31.870  57.617  1.00  0.00           H  
ATOM   4531  HB3 ASP B  41      52.053  31.221  55.982  1.00  0.00           H  
ATOM   4532  N   SER B  42      51.480  34.483  54.506  1.00  0.00           N  
ATOM   4533  CA  SER B  42      51.446  34.907  53.122  1.00  0.00           C  
ATOM   4534  C   SER B  42      51.594  33.758  52.133  1.00  0.00           C  
ATOM   4535  O   SER B  42      50.786  33.593  51.175  1.00  0.00           O  
ATOM   4536  CB  SER B  42      52.535  35.915  52.773  1.00  0.00           C  
ATOM   4537  OG  SER B  42      53.802  35.390  53.072  1.00  0.00           O  
ATOM   4538  H   SER B  42      52.115  34.937  55.147  1.00  0.00           H  
ATOM   4539  HA  SER B  42      50.487  35.400  52.967  1.00  0.00           H  
ATOM   4540  HB2 SER B  42      52.597  35.931  51.685  1.00  0.00           H  
ATOM   4541  HB3 SER B  42      52.343  36.945  53.073  1.00  0.00           H  
ATOM   4542  HG  SER B  42      54.450  36.031  53.372  1.00  0.00           H  
ATOM   4543  N   LEU B  43      52.522  32.871  52.440  1.00  0.00           N  
ATOM   4544  CA  LEU B  43      52.721  31.786  51.458  1.00  0.00           C  
ATOM   4545  C   LEU B  43      51.617  30.645  51.448  1.00  0.00           C  
ATOM   4546  O   LEU B  43      51.632  29.777  50.512  1.00  0.00           O  
ATOM   4547  CB  LEU B  43      54.115  31.167  51.827  1.00  0.00           C  
ATOM   4548  CG  LEU B  43      55.378  31.720  51.206  1.00  0.00           C  
ATOM   4549  CD1 LEU B  43      55.451  33.271  51.487  1.00  0.00           C  
ATOM   4550  CD2 LEU B  43      56.609  31.127  51.961  1.00  0.00           C  
ATOM   4551  H   LEU B  43      53.191  33.013  53.183  1.00  0.00           H  
ATOM   4552  HA  LEU B  43      52.698  32.246  50.470  1.00  0.00           H  
ATOM   4553  HB2 LEU B  43      54.175  31.196  52.915  1.00  0.00           H  
ATOM   4554  HB3 LEU B  43      54.110  30.138  51.470  1.00  0.00           H  
ATOM   4555  HG  LEU B  43      55.447  31.430  50.157  1.00  0.00           H  
ATOM   4556 1HD1 LEU B  43      55.306  33.519  52.538  1.00  0.00           H  
ATOM   4557 2HD1 LEU B  43      56.387  33.676  51.103  1.00  0.00           H  
ATOM   4558 3HD1 LEU B  43      54.775  33.766  50.789  1.00  0.00           H  
ATOM   4559 1HD2 LEU B  43      56.577  30.037  51.944  1.00  0.00           H  
ATOM   4560 2HD2 LEU B  43      57.496  31.515  51.461  1.00  0.00           H  
ATOM   4561 3HD2 LEU B  43      56.611  31.476  52.993  1.00  0.00           H  
ATOM   4562  N   ALA B  44      50.729  30.691  52.429  1.00  0.00           N  
ATOM   4563  CA  ALA B  44      49.441  30.009  52.347  1.00  0.00           C  
ATOM   4564  C   ALA B  44      48.314  30.833  51.719  1.00  0.00           C  
ATOM   4565  O   ALA B  44      47.581  30.276  50.919  1.00  0.00           O  
ATOM   4566  CB  ALA B  44      49.118  29.598  53.784  1.00  0.00           C  
ATOM   4567  H   ALA B  44      50.712  31.469  53.073  1.00  0.00           H  
ATOM   4568  HA  ALA B  44      49.508  29.091  51.764  1.00  0.00           H  
ATOM   4569  HB1 ALA B  44      48.932  30.434  54.457  1.00  0.00           H  
ATOM   4570  HB2 ALA B  44      48.255  28.933  53.757  1.00  0.00           H  
ATOM   4571  HB3 ALA B  44      49.917  28.949  54.143  1.00  0.00           H  
ATOM   4572  N   LEU B  45      48.290  32.167  51.862  1.00  0.00           N  
ATOM   4573  CA  LEU B  45      47.189  32.886  51.220  1.00  0.00           C  
ATOM   4574  C   LEU B  45      47.246  32.988  49.716  1.00  0.00           C  
ATOM   4575  O   LEU B  45      46.238  32.853  49.128  1.00  0.00           O  
ATOM   4576  CB  LEU B  45      47.077  34.289  51.900  1.00  0.00           C  
ATOM   4577  CG  LEU B  45      46.595  34.241  53.377  1.00  0.00           C  
ATOM   4578  CD1 LEU B  45      46.708  35.590  53.922  1.00  0.00           C  
ATOM   4579  CD2 LEU B  45      45.193  33.678  53.520  1.00  0.00           C  
ATOM   4580  H   LEU B  45      49.052  32.619  52.347  1.00  0.00           H  
ATOM   4581  HA  LEU B  45      46.259  32.397  51.508  1.00  0.00           H  
ATOM   4582  HB2 LEU B  45      47.924  34.954  51.737  1.00  0.00           H  
ATOM   4583  HB3 LEU B  45      46.266  34.801  51.382  1.00  0.00           H  
ATOM   4584  HG  LEU B  45      47.187  33.606  54.036  1.00  0.00           H  
ATOM   4585 1HD1 LEU B  45      45.950  36.274  53.538  1.00  0.00           H  
ATOM   4586 2HD1 LEU B  45      46.459  35.519  54.981  1.00  0.00           H  
ATOM   4587 3HD1 LEU B  45      47.745  35.924  53.896  1.00  0.00           H  
ATOM   4588 1HD2 LEU B  45      45.309  32.609  53.343  1.00  0.00           H  
ATOM   4589 2HD2 LEU B  45      44.795  33.897  54.511  1.00  0.00           H  
ATOM   4590 3HD2 LEU B  45      44.477  34.038  52.781  1.00  0.00           H  
ATOM   4591  N   MET B  46      48.454  33.123  49.160  1.00  0.00           N  
ATOM   4592  CA  MET B  46      48.632  32.994  47.678  1.00  0.00           C  
ATOM   4593  C   MET B  46      48.248  31.630  47.026  1.00  0.00           C  
ATOM   4594  O   MET B  46      47.820  31.550  45.886  1.00  0.00           O  
ATOM   4595  CB  MET B  46      50.072  33.323  47.267  1.00  0.00           C  
ATOM   4596  CG  MET B  46      50.363  34.821  47.241  1.00  0.00           C  
ATOM   4597  SD  MET B  46      50.878  35.519  48.760  1.00  0.00           S  
ATOM   4598  CE  MET B  46      52.632  35.230  48.577  1.00  0.00           C  
ATOM   4599  H   MET B  46      49.160  33.578  49.720  1.00  0.00           H  
ATOM   4600  HA  MET B  46      47.999  33.822  47.360  1.00  0.00           H  
ATOM   4601  HB2 MET B  46      50.851  32.882  47.889  1.00  0.00           H  
ATOM   4602  HB3 MET B  46      50.172  32.944  46.250  1.00  0.00           H  
ATOM   4603  HG2 MET B  46      51.234  34.989  46.608  1.00  0.00           H  
ATOM   4604  HG3 MET B  46      49.606  35.462  46.788  1.00  0.00           H  
ATOM   4605  HE1 MET B  46      52.700  34.158  48.391  1.00  0.00           H  
ATOM   4606  HE2 MET B  46      52.977  35.768  47.693  1.00  0.00           H  
ATOM   4607  HE3 MET B  46      53.167  35.601  49.451  1.00  0.00           H  
ATOM   4608  N   GLU B  47      48.239  30.618  47.876  1.00  0.00           N  
ATOM   4609  CA  GLU B  47      47.877  29.238  47.490  1.00  0.00           C  
ATOM   4610  C   GLU B  47      46.334  28.999  47.627  1.00  0.00           C  
ATOM   4611  O   GLU B  47      45.655  28.350  46.809  1.00  0.00           O  
ATOM   4612  CB  GLU B  47      48.669  28.285  48.385  1.00  0.00           C  
ATOM   4613  CG  GLU B  47      48.560  26.789  48.041  1.00  0.00           C  
ATOM   4614  CD  GLU B  47      48.585  26.510  46.513  1.00  0.00           C  
ATOM   4615  OE1 GLU B  47      47.587  25.947  46.024  1.00  0.00           O  
ATOM   4616  OE2 GLU B  47      49.493  26.953  45.799  1.00  0.00           O1-
ATOM   4617  H   GLU B  47      48.567  30.829  48.807  1.00  0.00           H  
ATOM   4618  HA  GLU B  47      48.074  28.974  46.451  1.00  0.00           H  
ATOM   4619  HB2 GLU B  47      49.726  28.549  48.403  1.00  0.00           H  
ATOM   4620  HB3 GLU B  47      48.176  28.400  49.351  1.00  0.00           H  
ATOM   4621  HG2 GLU B  47      49.374  26.224  48.497  1.00  0.00           H  
ATOM   4622  HG3 GLU B  47      47.540  26.564  48.352  1.00  0.00           H  
ATOM   4623  N   THR B  48      45.853  29.603  48.685  1.00  0.00           N  
ATOM   4624  CA  THR B  48      44.402  29.740  49.090  1.00  0.00           C  
ATOM   4625  C   THR B  48      43.665  30.549  48.025  1.00  0.00           C  
ATOM   4626  O   THR B  48      42.533  30.230  47.699  1.00  0.00           O  
ATOM   4627  CB  THR B  48      44.220  30.195  50.527  1.00  0.00           C  
ATOM   4628  CG2 THR B  48      42.794  30.419  50.945  1.00  0.00           C  
ATOM   4629  OG1 THR B  48      44.752  29.146  51.387  1.00  0.00           O  
ATOM   4630  H   THR B  48      46.552  30.182  49.128  1.00  0.00           H  
ATOM   4631  HA  THR B  48      43.860  28.800  48.983  1.00  0.00           H  
ATOM   4632  HB  THR B  48      44.788  31.089  50.783  1.00  0.00           H  
ATOM   4633  HG1 THR B  48      45.611  28.967  50.998  1.00  0.00           H  
ATOM   4634 1HG2 THR B  48      42.423  31.159  50.236  1.00  0.00           H  
ATOM   4635 2HG2 THR B  48      42.227  29.489  50.980  1.00  0.00           H  
ATOM   4636 3HG2 THR B  48      42.806  30.980  51.879  1.00  0.00           H  
ATOM   4637  N   ALA B  49      44.266  31.463  47.393  1.00  0.00           N  
ATOM   4638  CA  ALA B  49      43.711  32.332  46.324  1.00  0.00           C  
ATOM   4639  C   ALA B  49      43.574  31.480  45.037  1.00  0.00           C  
ATOM   4640  O   ALA B  49      42.583  31.508  44.372  1.00  0.00           O  
ATOM   4641  CB  ALA B  49      44.663  33.476  46.121  1.00  0.00           C  
ATOM   4642  H   ALA B  49      45.208  31.624  47.720  1.00  0.00           H  
ATOM   4643  HA  ALA B  49      42.756  32.769  46.618  1.00  0.00           H  
ATOM   4644  HB1 ALA B  49      44.419  33.832  45.120  1.00  0.00           H  
ATOM   4645  HB2 ALA B  49      44.557  34.226  46.905  1.00  0.00           H  
ATOM   4646  HB3 ALA B  49      45.692  33.122  46.053  1.00  0.00           H  
ATOM   4647  N   ALA B  50      44.529  30.625  44.807  1.00  0.00           N  
ATOM   4648  CA  ALA B  50      44.591  29.689  43.664  1.00  0.00           C  
ATOM   4649  C   ALA B  50      43.642  28.549  43.790  1.00  0.00           C  
ATOM   4650  O   ALA B  50      42.855  28.315  42.856  1.00  0.00           O  
ATOM   4651  CB  ALA B  50      45.978  29.125  43.463  1.00  0.00           C  
ATOM   4652  H   ALA B  50      45.305  30.694  45.449  1.00  0.00           H  
ATOM   4653  HA  ALA B  50      44.276  30.163  42.735  1.00  0.00           H  
ATOM   4654  HB1 ALA B  50      46.009  28.582  42.518  1.00  0.00           H  
ATOM   4655  HB2 ALA B  50      46.642  29.984  43.557  1.00  0.00           H  
ATOM   4656  HB3 ALA B  50      46.165  28.404  44.259  1.00  0.00           H  
ATOM   4657  N   ARG B  51      43.630  27.900  44.941  1.00  0.00           N  
ATOM   4658  CA  ARG B  51      42.515  26.956  45.317  1.00  0.00           C  
ATOM   4659  C   ARG B  51      41.056  27.652  45.263  1.00  0.00           C  
ATOM   4660  O   ARG B  51      40.124  26.971  44.862  1.00  0.00           O  
ATOM   4661  CB  ARG B  51      42.704  26.488  46.815  1.00  0.00           C  
ATOM   4662  CG  ARG B  51      43.878  25.497  46.925  1.00  0.00           C  
ATOM   4663  CD  ARG B  51      44.221  25.270  48.360  1.00  0.00           C  
ATOM   4664  NE  ARG B  51      45.288  24.310  48.633  1.00  0.00           N  
ATOM   4665  CZ  ARG B  51      45.693  23.848  49.824  1.00  0.00           C  
ATOM   4666  NH1 ARG B  51      45.234  24.259  50.992  1.00  0.00           N1+
ATOM   4667  NH2 ARG B  51      46.712  23.014  49.913  1.00  0.00           N  
ATOM   4668  H   ARG B  51      44.412  28.000  45.573  1.00  0.00           H  
ATOM   4669  HA  ARG B  51      42.480  26.099  44.644  1.00  0.00           H  
ATOM   4670  HB2 ARG B  51      43.068  27.307  47.435  1.00  0.00           H  
ATOM   4671  HB3 ARG B  51      41.846  25.979  47.254  1.00  0.00           H  
ATOM   4672  HG2 ARG B  51      43.537  24.575  46.455  1.00  0.00           H  
ATOM   4673  HG3 ARG B  51      44.734  25.818  46.331  1.00  0.00           H  
ATOM   4674  HD2 ARG B  51      44.582  26.254  48.659  1.00  0.00           H  
ATOM   4675  HD3 ARG B  51      43.351  24.916  48.914  1.00  0.00           H  
ATOM   4676  HE  ARG B  51      45.841  23.909  47.889  1.00  0.00           H  
ATOM   4677 1HH1 ARG B  51      44.484  24.929  51.082  1.00  0.00           H  
ATOM   4678 2HH1 ARG B  51      45.567  23.730  51.785  1.00  0.00           H  
ATOM   4679 1HH2 ARG B  51      47.258  22.916  49.069  1.00  0.00           H  
ATOM   4680 2HH2 ARG B  51      46.915  22.554  50.788  1.00  0.00           H  
ATOM   4681  N   LEU B  52      40.902  28.973  45.564  1.00  0.00           N  
ATOM   4682  CA  LEU B  52      39.608  29.643  45.299  1.00  0.00           C  
ATOM   4683  C   LEU B  52      39.208  29.846  43.807  1.00  0.00           C  
ATOM   4684  O   LEU B  52      38.102  29.507  43.480  1.00  0.00           O  
ATOM   4685  CB  LEU B  52      39.622  31.019  45.935  1.00  0.00           C  
ATOM   4686  CG  LEU B  52      39.340  31.045  47.351  1.00  0.00           C  
ATOM   4687  CD1 LEU B  52      39.564  32.521  47.803  1.00  0.00           C  
ATOM   4688  CD2 LEU B  52      37.842  30.724  47.714  1.00  0.00           C  
ATOM   4689  H   LEU B  52      41.694  29.514  45.881  1.00  0.00           H  
ATOM   4690  HA  LEU B  52      38.774  29.128  45.776  1.00  0.00           H  
ATOM   4691  HB2 LEU B  52      40.611  31.466  45.835  1.00  0.00           H  
ATOM   4692  HB3 LEU B  52      38.935  31.676  45.402  1.00  0.00           H  
ATOM   4693  HG  LEU B  52      39.904  30.288  47.897  1.00  0.00           H  
ATOM   4694 1HD1 LEU B  52      38.679  33.119  47.582  1.00  0.00           H  
ATOM   4695 2HD1 LEU B  52      39.735  32.570  48.879  1.00  0.00           H  
ATOM   4696 3HD1 LEU B  52      40.415  33.031  47.352  1.00  0.00           H  
ATOM   4697 1HD2 LEU B  52      37.190  31.333  47.088  1.00  0.00           H  
ATOM   4698 2HD2 LEU B  52      37.659  29.658  47.582  1.00  0.00           H  
ATOM   4699 3HD2 LEU B  52      37.710  30.956  48.771  1.00  0.00           H  
ATOM   4700  N   GLU B  53      40.183  30.056  42.868  1.00  0.00           N  
ATOM   4701  CA  GLU B  53      39.976  30.006  41.490  1.00  0.00           C  
ATOM   4702  C   GLU B  53      39.306  28.653  40.986  1.00  0.00           C  
ATOM   4703  O   GLU B  53      38.490  28.742  40.081  1.00  0.00           O  
ATOM   4704  CB  GLU B  53      41.309  30.347  40.717  1.00  0.00           C  
ATOM   4705  CG  GLU B  53      41.978  31.737  40.875  1.00  0.00           C  
ATOM   4706  CD  GLU B  53      43.143  31.933  39.984  1.00  0.00           C  
ATOM   4707  OE1 GLU B  53      43.938  31.041  39.546  1.00  0.00           O  
ATOM   4708  OE2 GLU B  53      43.333  33.124  39.694  1.00  0.00           O1-
ATOM   4709  H   GLU B  53      41.121  30.293  43.160  1.00  0.00           H  
ATOM   4710  HA  GLU B  53      39.265  30.827  41.401  1.00  0.00           H  
ATOM   4711  HB2 GLU B  53      42.082  29.589  40.842  1.00  0.00           H  
ATOM   4712  HB3 GLU B  53      40.942  30.324  39.691  1.00  0.00           H  
ATOM   4713  HG2 GLU B  53      41.222  32.483  40.631  1.00  0.00           H  
ATOM   4714  HG3 GLU B  53      42.207  31.857  41.934  1.00  0.00           H  
ATOM   4715  N   SER B  54      39.648  27.534  41.636  1.00  0.00           N  
ATOM   4716  CA  SER B  54      39.141  26.130  41.227  1.00  0.00           C  
ATOM   4717  C   SER B  54      37.696  25.896  41.611  1.00  0.00           C  
ATOM   4718  O   SER B  54      36.874  25.438  40.803  1.00  0.00           O  
ATOM   4719  CB  SER B  54      40.169  25.090  41.751  1.00  0.00           C  
ATOM   4720  OG  SER B  54      39.756  23.767  41.305  1.00  0.00           O  
ATOM   4721  H   SER B  54      40.233  27.665  42.449  1.00  0.00           H  
ATOM   4722  HA  SER B  54      39.175  26.170  40.139  1.00  0.00           H  
ATOM   4723  HB2 SER B  54      41.204  25.275  41.463  1.00  0.00           H  
ATOM   4724  HB3 SER B  54      40.016  25.059  42.830  1.00  0.00           H  
ATOM   4725  HG  SER B  54      39.896  23.350  42.158  1.00  0.00           H  
ATOM   4726  N   ARG B  55      37.354  26.454  42.778  1.00  0.00           N  
ATOM   4727  CA  ARG B  55      35.973  26.411  43.363  1.00  0.00           C  
ATOM   4728  C   ARG B  55      34.938  27.361  42.712  1.00  0.00           C  
ATOM   4729  O   ARG B  55      33.752  26.988  42.697  1.00  0.00           O  
ATOM   4730  CB  ARG B  55      35.988  26.502  44.946  1.00  0.00           C  
ATOM   4731  CG  ARG B  55      34.645  26.002  45.611  1.00  0.00           C  
ATOM   4732  CD  ARG B  55      34.792  26.546  47.052  1.00  0.00           C  
ATOM   4733  NE  ARG B  55      33.707  26.075  47.905  1.00  0.00           N  
ATOM   4734  CZ  ARG B  55      33.552  24.910  48.453  1.00  0.00           C  
ATOM   4735  NH1 ARG B  55      34.362  23.902  48.275  1.00  0.00           N1+
ATOM   4736  NH2 ARG B  55      32.489  24.585  49.086  1.00  0.00           N  
ATOM   4737  H   ARG B  55      38.043  27.070  43.185  1.00  0.00           H  
ATOM   4738  HA  ARG B  55      35.649  25.375  43.262  1.00  0.00           H  
ATOM   4739  HB2 ARG B  55      36.838  25.856  45.170  1.00  0.00           H  
ATOM   4740  HB3 ARG B  55      36.214  27.527  45.240  1.00  0.00           H  
ATOM   4741  HG2 ARG B  55      33.732  26.348  45.125  1.00  0.00           H  
ATOM   4742  HG3 ARG B  55      34.557  24.918  45.542  1.00  0.00           H  
ATOM   4743  HD2 ARG B  55      35.711  26.136  47.471  1.00  0.00           H  
ATOM   4744  HD3 ARG B  55      34.848  27.624  47.206  1.00  0.00           H  
ATOM   4745  HE  ARG B  55      32.907  26.691  47.935  1.00  0.00           H  
ATOM   4746 1HH1 ARG B  55      35.150  23.982  47.648  1.00  0.00           H  
ATOM   4747 2HH1 ARG B  55      34.115  23.032  48.723  1.00  0.00           H  
ATOM   4748 1HH2 ARG B  55      31.703  25.210  48.979  1.00  0.00           H  
ATOM   4749 2HH2 ARG B  55      32.534  23.660  49.489  1.00  0.00           H  
ATOM   4750  N   TYR B  56      35.347  28.460  42.088  1.00  0.00           N  
ATOM   4751  CA  TYR B  56      34.452  29.452  41.478  1.00  0.00           C  
ATOM   4752  C   TYR B  56      34.757  29.726  39.979  1.00  0.00           C  
ATOM   4753  O   TYR B  56      33.983  30.430  39.435  1.00  0.00           O  
ATOM   4754  CB  TYR B  56      34.382  30.706  42.366  1.00  0.00           C  
ATOM   4755  CG  TYR B  56      33.724  30.434  43.725  1.00  0.00           C  
ATOM   4756  CD1 TYR B  56      32.327  30.313  43.764  1.00  0.00           C  
ATOM   4757  CD2 TYR B  56      34.543  30.397  44.926  1.00  0.00           C  
ATOM   4758  CE1 TYR B  56      31.786  29.835  44.944  1.00  0.00           C  
ATOM   4759  CE2 TYR B  56      33.946  30.029  46.087  1.00  0.00           C  
ATOM   4760  CZ  TYR B  56      32.591  29.760  46.123  1.00  0.00           C  
ATOM   4761  OH  TYR B  56      32.028  29.289  47.225  1.00  0.00           O  
ATOM   4762  H   TYR B  56      36.316  28.747  42.110  1.00  0.00           H  
ATOM   4763  HA  TYR B  56      33.421  29.100  41.450  1.00  0.00           H  
ATOM   4764  HB2 TYR B  56      35.343  31.206  42.485  1.00  0.00           H  
ATOM   4765  HB3 TYR B  56      33.883  31.500  41.812  1.00  0.00           H  
ATOM   4766  HD1 TYR B  56      31.896  30.441  42.782  1.00  0.00           H  
ATOM   4767  HD2 TYR B  56      35.594  30.644  44.908  1.00  0.00           H  
ATOM   4768  HE1 TYR B  56      30.738  29.578  44.910  1.00  0.00           H  
ATOM   4769  HE2 TYR B  56      34.592  29.784  46.917  1.00  0.00           H  
ATOM   4770  HH  TYR B  56      31.076  29.390  47.156  1.00  0.00           H  
ATOM   4771  N   GLY B  57      35.768  29.053  39.390  1.00  0.00           N  
ATOM   4772  CA  GLY B  57      36.030  29.159  37.955  1.00  0.00           C  
ATOM   4773  C   GLY B  57      36.536  30.497  37.336  1.00  0.00           C  
ATOM   4774  O   GLY B  57      37.234  30.457  36.346  1.00  0.00           O  
ATOM   4775  H   GLY B  57      36.386  28.488  39.954  1.00  0.00           H  
ATOM   4776  HA2 GLY B  57      36.857  28.497  37.698  1.00  0.00           H  
ATOM   4777  HA3 GLY B  57      35.079  28.821  37.543  1.00  0.00           H  
ATOM   4778  N   VAL B  58      36.154  31.643  37.907  1.00  0.00           N  
ATOM   4779  CA  VAL B  58      36.792  32.909  37.582  1.00  0.00           C  
ATOM   4780  C   VAL B  58      38.308  32.906  37.986  1.00  0.00           C  
ATOM   4781  O   VAL B  58      38.757  32.126  38.815  1.00  0.00           O  
ATOM   4782  CB  VAL B  58      36.110  34.113  38.318  1.00  0.00           C  
ATOM   4783  CG1 VAL B  58      34.839  34.564  37.757  1.00  0.00           C  
ATOM   4784  CG2 VAL B  58      36.018  33.938  39.840  1.00  0.00           C  
ATOM   4785  H   VAL B  58      35.431  31.596  38.611  1.00  0.00           H  
ATOM   4786  HA  VAL B  58      36.653  33.147  36.528  1.00  0.00           H  
ATOM   4787  HB  VAL B  58      36.790  34.961  38.237  1.00  0.00           H  
ATOM   4788 1HG1 VAL B  58      35.136  34.878  36.756  1.00  0.00           H  
ATOM   4789 2HG1 VAL B  58      34.072  33.805  37.913  1.00  0.00           H  
ATOM   4790 3HG1 VAL B  58      34.527  35.512  38.194  1.00  0.00           H  
ATOM   4791 1HG2 VAL B  58      35.781  32.928  40.173  1.00  0.00           H  
ATOM   4792 2HG2 VAL B  58      37.007  34.022  40.291  1.00  0.00           H  
ATOM   4793 3HG2 VAL B  58      35.356  34.660  40.319  1.00  0.00           H  
ATOM   4794  N   SER B  59      39.059  33.838  37.385  1.00  0.00           N  
ATOM   4795  CA  SER B  59      40.369  34.218  37.904  1.00  0.00           C  
ATOM   4796  C   SER B  59      40.190  35.218  39.083  1.00  0.00           C  
ATOM   4797  O   SER B  59      39.210  35.890  39.218  1.00  0.00           O  
ATOM   4798  CB  SER B  59      41.138  34.708  36.711  1.00  0.00           C  
ATOM   4799  OG  SER B  59      42.482  34.985  36.932  1.00  0.00           O  
ATOM   4800  H   SER B  59      38.589  34.426  36.711  1.00  0.00           H  
ATOM   4801  HA  SER B  59      40.946  33.348  38.218  1.00  0.00           H  
ATOM   4802  HB2 SER B  59      41.101  34.028  35.860  1.00  0.00           H  
ATOM   4803  HB3 SER B  59      40.755  35.676  36.390  1.00  0.00           H  
ATOM   4804  HG  SER B  59      42.883  35.398  36.164  1.00  0.00           H  
ATOM   4805  N   ILE B  60      41.156  35.228  39.967  1.00  0.00           N  
ATOM   4806  CA  ILE B  60      41.392  36.218  41.010  1.00  0.00           C  
ATOM   4807  C   ILE B  60      42.628  37.066  40.760  1.00  0.00           C  
ATOM   4808  O   ILE B  60      43.628  36.466  40.349  1.00  0.00           O  
ATOM   4809  CB  ILE B  60      41.441  35.569  42.437  1.00  0.00           C  
ATOM   4810  CG1 ILE B  60      40.890  36.576  43.504  1.00  0.00           C  
ATOM   4811  CG2 ILE B  60      42.843  34.948  42.792  1.00  0.00           C  
ATOM   4812  CD1 ILE B  60      40.505  35.741  44.725  1.00  0.00           C  
ATOM   4813  H   ILE B  60      41.809  34.465  39.859  1.00  0.00           H  
ATOM   4814  HA  ILE B  60      40.600  36.967  41.000  1.00  0.00           H  
ATOM   4815  HB  ILE B  60      40.821  34.673  42.399  1.00  0.00           H  
ATOM   4816 2HG1 ILE B  60      41.609  37.342  43.792  1.00  0.00           H  
ATOM   4817 3HG1 ILE B  60      39.971  37.015  43.116  1.00  0.00           H  
ATOM   4818 1HG2 ILE B  60      43.210  34.438  41.901  1.00  0.00           H  
ATOM   4819 2HG2 ILE B  60      43.604  35.673  43.079  1.00  0.00           H  
ATOM   4820 3HG2 ILE B  60      42.684  34.290  43.647  1.00  0.00           H  
ATOM   4821 1HD1 ILE B  60      40.351  36.448  45.540  1.00  0.00           H  
ATOM   4822 2HD1 ILE B  60      39.521  35.284  44.623  1.00  0.00           H  
ATOM   4823 3HD1 ILE B  60      41.263  34.993  44.960  1.00  0.00           H  
ATOM   4824  N   PRO B  61      42.653  38.431  40.909  1.00  0.00           N  
ATOM   4825  CA  PRO B  61      43.895  39.231  40.608  1.00  0.00           C  
ATOM   4826  C   PRO B  61      45.071  38.733  41.458  1.00  0.00           C  
ATOM   4827  O   PRO B  61      45.079  38.886  42.686  1.00  0.00           O  
ATOM   4828  CB  PRO B  61      43.484  40.659  40.689  1.00  0.00           C  
ATOM   4829  CG  PRO B  61      41.972  40.599  40.281  1.00  0.00           C  
ATOM   4830  CD  PRO B  61      41.568  39.399  41.108  1.00  0.00           C  
ATOM   4831  HA  PRO B  61      44.127  38.905  39.594  1.00  0.00           H  
ATOM   4832  HB2 PRO B  61      43.653  41.010  41.706  1.00  0.00           H  
ATOM   4833  HB3 PRO B  61      44.063  41.305  40.028  1.00  0.00           H  
ATOM   4834  HG2 PRO B  61      41.434  41.518  40.517  1.00  0.00           H  
ATOM   4835  HG3 PRO B  61      41.972  40.315  39.229  1.00  0.00           H  
ATOM   4836  HD2 PRO B  61      41.334  39.594  42.154  1.00  0.00           H  
ATOM   4837  HD3 PRO B  61      40.693  39.002  40.593  1.00  0.00           H  
ATOM   4838  N   ASP B  62      46.062  38.097  40.907  1.00  0.00           N  
ATOM   4839  CA  ASP B  62      47.237  37.524  41.551  1.00  0.00           C  
ATOM   4840  C   ASP B  62      48.290  38.568  42.119  1.00  0.00           C  
ATOM   4841  O   ASP B  62      49.276  38.161  42.720  1.00  0.00           O  
ATOM   4842  CB  ASP B  62      47.809  36.351  40.710  1.00  0.00           C  
ATOM   4843  CG  ASP B  62      46.947  35.861  39.529  1.00  0.00           C  
ATOM   4844  OD1 ASP B  62      46.951  36.401  38.412  1.00  0.00           O  
ATOM   4845  OD2 ASP B  62      46.343  34.781  39.734  1.00  0.00           O1-
ATOM   4846  H   ASP B  62      45.904  38.000  39.914  1.00  0.00           H  
ATOM   4847  HA  ASP B  62      46.852  37.066  42.462  1.00  0.00           H  
ATOM   4848  HB2 ASP B  62      48.769  36.577  40.246  1.00  0.00           H  
ATOM   4849  HB3 ASP B  62      47.969  35.477  41.342  1.00  0.00           H  
ATOM   4850  N   ASP B  63      48.016  39.886  41.948  1.00  0.00           N  
ATOM   4851  CA  ASP B  63      48.900  40.951  42.456  1.00  0.00           C  
ATOM   4852  C   ASP B  63      48.350  41.606  43.762  1.00  0.00           C  
ATOM   4853  O   ASP B  63      48.862  42.645  44.268  1.00  0.00           O  
ATOM   4854  CB  ASP B  63      49.268  42.002  41.439  1.00  0.00           C  
ATOM   4855  CG  ASP B  63      48.060  42.599  40.763  1.00  0.00           C  
ATOM   4856  OD1 ASP B  63      47.258  41.853  40.176  1.00  0.00           O  
ATOM   4857  OD2 ASP B  63      47.989  43.857  40.738  1.00  0.00           O1-
ATOM   4858  H   ASP B  63      47.141  40.034  41.464  1.00  0.00           H  
ATOM   4859  HA  ASP B  63      49.847  40.514  42.771  1.00  0.00           H  
ATOM   4860  HB2 ASP B  63      49.858  42.744  41.977  1.00  0.00           H  
ATOM   4861  HB3 ASP B  63      49.866  41.585  40.629  1.00  0.00           H  
ATOM   4862  N   VAL B  64      47.232  41.000  44.297  1.00  0.00           N  
ATOM   4863  CA  VAL B  64      46.628  41.526  45.484  1.00  0.00           C  
ATOM   4864  C   VAL B  64      45.917  40.467  46.394  1.00  0.00           C  
ATOM   4865  O   VAL B  64      45.652  40.818  47.535  1.00  0.00           O  
ATOM   4866  CB  VAL B  64      45.773  42.772  45.233  1.00  0.00           C  
ATOM   4867  CG1 VAL B  64      44.610  42.327  44.330  1.00  0.00           C  
ATOM   4868  CG2 VAL B  64      45.412  43.512  46.462  1.00  0.00           C  
ATOM   4869  H   VAL B  64      46.779  40.216  43.850  1.00  0.00           H  
ATOM   4870  HA  VAL B  64      47.503  41.782  46.080  1.00  0.00           H  
ATOM   4871  HB  VAL B  64      46.277  43.508  44.606  1.00  0.00           H  
ATOM   4872 1HG1 VAL B  64      44.120  41.550  44.916  1.00  0.00           H  
ATOM   4873 2HG1 VAL B  64      43.890  43.143  44.271  1.00  0.00           H  
ATOM   4874 3HG1 VAL B  64      44.933  42.005  43.339  1.00  0.00           H  
ATOM   4875 1HG2 VAL B  64      44.818  42.822  47.061  1.00  0.00           H  
ATOM   4876 2HG2 VAL B  64      46.332  43.885  46.910  1.00  0.00           H  
ATOM   4877 3HG2 VAL B  64      44.762  44.326  46.140  1.00  0.00           H  
ATOM   4878  N   ALA B  65      45.659  39.241  45.962  1.00  0.00           N  
ATOM   4879  CA  ALA B  65      45.017  38.219  46.811  1.00  0.00           C  
ATOM   4880  C   ALA B  65      45.706  37.667  48.083  1.00  0.00           C  
ATOM   4881  O   ALA B  65      45.114  36.949  48.835  1.00  0.00           O  
ATOM   4882  CB  ALA B  65      44.749  37.095  45.850  1.00  0.00           C  
ATOM   4883  H   ALA B  65      45.959  38.992  45.031  1.00  0.00           H  
ATOM   4884  HA  ALA B  65      44.088  38.667  47.164  1.00  0.00           H  
ATOM   4885  HB1 ALA B  65      44.419  37.462  44.878  1.00  0.00           H  
ATOM   4886  HB2 ALA B  65      45.613  36.433  45.805  1.00  0.00           H  
ATOM   4887  HB3 ALA B  65      43.949  36.427  46.171  1.00  0.00           H  
ATOM   4888  N   GLY B  66      46.943  38.177  48.305  1.00  0.00           N  
ATOM   4889  CA  GLY B  66      47.686  37.859  49.549  1.00  0.00           C  
ATOM   4890  C   GLY B  66      47.777  39.026  50.478  1.00  0.00           C  
ATOM   4891  O   GLY B  66      47.609  38.875  51.666  1.00  0.00           O  
ATOM   4892  H   GLY B  66      47.513  38.462  47.521  1.00  0.00           H  
ATOM   4893  HA2 GLY B  66      47.179  37.065  50.097  1.00  0.00           H  
ATOM   4894  HA3 GLY B  66      48.604  37.314  49.329  1.00  0.00           H  
ATOM   4895  N   ARG B  67      47.949  40.227  49.861  1.00  0.00           N  
ATOM   4896  CA  ARG B  67      47.990  41.506  50.514  1.00  0.00           C  
ATOM   4897  C   ARG B  67      46.593  42.177  50.608  1.00  0.00           C  
ATOM   4898  O   ARG B  67      46.504  43.261  51.192  1.00  0.00           O  
ATOM   4899  CB  ARG B  67      49.093  42.417  49.847  1.00  0.00           C  
ATOM   4900  CG  ARG B  67      50.448  41.954  50.343  1.00  0.00           C  
ATOM   4901  CD  ARG B  67      51.544  42.796  49.681  1.00  0.00           C  
ATOM   4902  NE  ARG B  67      51.694  42.571  48.234  1.00  0.00           N  
ATOM   4903  CZ  ARG B  67      51.281  43.221  47.183  1.00  0.00           C  
ATOM   4904  NH1 ARG B  67      50.627  44.390  47.260  1.00  0.00           N1+
ATOM   4905  NH2 ARG B  67      51.525  42.772  45.991  1.00  0.00           N  
ATOM   4906  H   ARG B  67      47.814  40.229  48.860  1.00  0.00           H  
ATOM   4907  HA  ARG B  67      48.285  41.319  51.547  1.00  0.00           H  
ATOM   4908  HB2 ARG B  67      48.820  42.326  48.795  1.00  0.00           H  
ATOM   4909  HB3 ARG B  67      48.996  43.463  50.136  1.00  0.00           H  
ATOM   4910  HG2 ARG B  67      50.526  42.088  51.422  1.00  0.00           H  
ATOM   4911  HG3 ARG B  67      50.753  40.934  50.112  1.00  0.00           H  
ATOM   4912  HD2 ARG B  67      51.352  43.842  49.918  1.00  0.00           H  
ATOM   4913  HD3 ARG B  67      52.507  42.610  50.157  1.00  0.00           H  
ATOM   4914  HE  ARG B  67      52.452  41.963  47.959  1.00  0.00           H  
ATOM   4915 1HH1 ARG B  67      50.761  44.902  48.120  1.00  0.00           H  
ATOM   4916 2HH1 ARG B  67      50.209  44.795  46.434  1.00  0.00           H  
ATOM   4917 1HH2 ARG B  67      52.074  41.961  45.747  1.00  0.00           H  
ATOM   4918 2HH2 ARG B  67      50.876  43.113  45.297  1.00  0.00           H  
ATOM   4919  N   VAL B  68      45.497  41.518  50.253  1.00  0.00           N  
ATOM   4920  CA  VAL B  68      44.285  41.805  51.057  1.00  0.00           C  
ATOM   4921  C   VAL B  68      44.418  41.388  52.553  1.00  0.00           C  
ATOM   4922  O   VAL B  68      44.787  40.265  52.828  1.00  0.00           O  
ATOM   4923  CB  VAL B  68      43.000  41.249  50.409  1.00  0.00           C  
ATOM   4924  CG1 VAL B  68      42.542  41.949  49.170  1.00  0.00           C  
ATOM   4925  CG2 VAL B  68      43.066  39.746  50.089  1.00  0.00           C  
ATOM   4926  H   VAL B  68      45.481  40.707  49.651  1.00  0.00           H  
ATOM   4927  HA  VAL B  68      44.177  42.887  50.992  1.00  0.00           H  
ATOM   4928  HB  VAL B  68      42.193  41.383  51.129  1.00  0.00           H  
ATOM   4929 1HG1 VAL B  68      43.236  41.930  48.330  1.00  0.00           H  
ATOM   4930 2HG1 VAL B  68      41.692  41.376  48.799  1.00  0.00           H  
ATOM   4931 3HG1 VAL B  68      42.400  43.003  49.407  1.00  0.00           H  
ATOM   4932 1HG2 VAL B  68      42.076  39.310  49.959  1.00  0.00           H  
ATOM   4933 2HG2 VAL B  68      43.729  39.664  49.228  1.00  0.00           H  
ATOM   4934 3HG2 VAL B  68      43.574  39.340  50.964  1.00  0.00           H  
ATOM   4935  N   ASP B  69      44.188  42.369  53.444  1.00  0.00           N  
ATOM   4936  CA  ASP B  69      44.450  42.201  54.922  1.00  0.00           C  
ATOM   4937  C   ASP B  69      43.308  41.516  55.794  1.00  0.00           C  
ATOM   4938  O   ASP B  69      43.605  41.021  56.882  1.00  0.00           O
[truncated: 23,913 more chars]
