# Supplementary material for: Path to Actinorhodin: Regio- and Stereoselective Ketone Reduction by a Type II Polyketide Ketoreductase Revealed in Atomistic Detail
Source: JACS Au. 2022 Apr 7;2(4):972–84. doi: 10.1021/jacsau.2c00086 (PMC9088766; doi:10.1021/jacsau.2c00086)
Supplement: Supplementary file 2 — au2c00086_si_002.zip [file au2c00086_si_002.zip › SI_files/Binding_Models_chosen_from_seriesI_for_NMR_comparison/M17_1IA.pdb]

ATOM      1  N   MET A   1      61.162  86.759  37.223  1.00  0.00           N1+
ATOM      2  CA  MET A   1      61.980  86.873  38.410  1.00  0.00           C  
ATOM      3  C   MET A   1      61.940  88.231  38.968  1.00  0.00           C  
ATOM      4  O   MET A   1      61.742  89.148  38.164  1.00  0.00           O  
ATOM      5  CB  MET A   1      63.446  86.604  38.014  1.00  0.00           C  
ATOM      6  CG  MET A   1      64.261  86.354  39.300  1.00  0.00           C  
ATOM      7  SD  MET A   1      65.918  85.809  39.026  1.00  0.00           S  
ATOM      8  CE  MET A   1      65.709  84.028  38.870  1.00  0.00           C  
ATOM      9  HA  MET A   1      61.670  86.137  39.152  1.00  0.00           H  
ATOM     10  HB2 MET A   1      63.433  85.659  37.470  1.00  0.00           H  
ATOM     11  HB3 MET A   1      63.871  87.424  37.435  1.00  0.00           H  
ATOM     12  HG2 MET A   1      64.330  87.385  39.647  1.00  0.00           H  
ATOM     13  HG3 MET A   1      63.742  85.812  40.091  1.00  0.00           H  
ATOM     14  HE1 MET A   1      65.776  83.647  39.889  1.00  0.00           H  
ATOM     15  HE2 MET A   1      64.745  83.815  38.408  1.00  0.00           H  
ATOM     16  HE3 MET A   1      66.576  83.722  38.283  1.00  0.00           H  
ATOM     17  H1  MET A   1      61.212  87.609  36.679  1.00  0.00           H  
ATOM     18  H2  MET A   1      61.433  85.935  36.707  1.00  0.00           H  
ATOM     19  H3  MET A   1      60.207  86.688  37.543  1.00  0.00           H  
ATOM     20  N   ALA A   2      62.109  88.482  40.250  1.00  0.00           N  
ATOM     21  CA  ALA A   2      62.274  89.853  40.810  1.00  0.00           C  
ATOM     22  C   ALA A   2      61.130  90.860  40.454  1.00  0.00           C  
ATOM     23  O   ALA A   2      61.382  92.029  40.160  1.00  0.00           O  
ATOM     24  CB  ALA A   2      63.695  90.273  40.414  1.00  0.00           C  
ATOM     25  H   ALA A   2      61.953  87.744  40.921  1.00  0.00           H  
ATOM     26  HA  ALA A   2      62.227  89.660  41.882  1.00  0.00           H  
ATOM     27  HB1 ALA A   2      64.477  89.568  40.695  1.00  0.00           H  
ATOM     28  HB2 ALA A   2      63.686  90.713  39.417  1.00  0.00           H  
ATOM     29  HB3 ALA A   2      64.041  91.082  41.057  1.00  0.00           H  
ATOM     30  N   THR A   3      59.916  90.343  40.289  1.00  0.00           N  
ATOM     31  CA  THR A   3      58.596  91.098  40.020  1.00  0.00           C  
ATOM     32  C   THR A   3      58.034  91.611  41.263  1.00  0.00           C  
ATOM     33  O   THR A   3      58.324  91.123  42.333  1.00  0.00           O  
ATOM     34  CB  THR A   3      57.540  90.232  39.305  1.00  0.00           C  
ATOM     35  CG2 THR A   3      57.920  89.962  37.824  1.00  0.00           C  
ATOM     36  OG1 THR A   3      57.481  88.937  39.885  1.00  0.00           O  
ATOM     37  H   THR A   3      59.996  89.350  40.460  1.00  0.00           H  
ATOM     38  HA  THR A   3      58.830  91.910  39.332  1.00  0.00           H  
ATOM     39  HB  THR A   3      56.578  90.743  39.262  1.00  0.00           H  
ATOM     40  HG1 THR A   3      56.543  88.858  40.075  1.00  0.00           H  
ATOM     41 1HG2 THR A   3      57.182  89.331  37.329  1.00  0.00           H  
ATOM     42 2HG2 THR A   3      58.048  90.923  37.326  1.00  0.00           H  
ATOM     43 3HG2 THR A   3      58.887  89.461  37.784  1.00  0.00           H  
ATOM     44  N   GLN A   4      57.050  92.528  41.151  1.00  0.00           N  
ATOM     45  CA  GLN A   4      56.255  92.977  42.348  1.00  0.00           C  
ATOM     46  C   GLN A   4      55.432  91.918  43.102  1.00  0.00           C  
ATOM     47  O   GLN A   4      55.083  92.183  44.206  1.00  0.00           O  
ATOM     48  CB  GLN A   4      55.430  94.234  42.038  1.00  0.00           C  
ATOM     49  CG  GLN A   4      54.361  93.918  41.005  1.00  0.00           C  
ATOM     50  CD  GLN A   4      53.075  93.376  41.570  1.00  0.00           C  
ATOM     51  NE2 GLN A   4      52.412  92.500  40.903  1.00  0.00           N  
ATOM     52  OE1 GLN A   4      52.682  93.746  42.648  1.00  0.00           O  
ATOM     53  H   GLN A   4      56.777  92.854  40.235  1.00  0.00           H  
ATOM     54  HA  GLN A   4      56.983  93.369  43.059  1.00  0.00           H  
ATOM     55  HB2 GLN A   4      55.111  94.566  43.026  1.00  0.00           H  
ATOM     56  HB3 GLN A   4      56.112  94.961  41.597  1.00  0.00           H  
ATOM     57  HG2 GLN A   4      54.016  94.800  40.465  1.00  0.00           H  
ATOM     58  HG3 GLN A   4      54.699  93.190  40.267  1.00  0.00           H  
ATOM     59 1HE2 GLN A   4      52.743  92.106  40.033  1.00  0.00           H  
ATOM     60 2HE2 GLN A   4      51.632  92.046  41.355  1.00  0.00           H  
ATOM     61  N   ASP A   5      55.063  90.798  42.457  1.00  0.00           N  
ATOM     62  CA  ASP A   5      54.489  89.554  43.086  1.00  0.00           C  
ATOM     63  C   ASP A   5      55.585  88.550  43.568  1.00  0.00           C  
ATOM     64  O   ASP A   5      55.219  87.695  44.351  1.00  0.00           O  
ATOM     65  CB  ASP A   5      53.474  88.825  42.268  1.00  0.00           C  
ATOM     66  CG  ASP A   5      53.662  88.855  40.756  1.00  0.00           C  
ATOM     67  OD1 ASP A   5      52.761  88.541  39.931  1.00  0.00           O  
ATOM     68  OD2 ASP A   5      54.823  88.981  40.275  1.00  0.00           O1-
ATOM     69  H   ASP A   5      55.557  90.713  41.580  1.00  0.00           H  
ATOM     70  HA  ASP A   5      53.969  89.911  43.975  1.00  0.00           H  
ATOM     71  HB2 ASP A   5      53.338  87.772  42.515  1.00  0.00           H  
ATOM     72  HB3 ASP A   5      52.552  89.339  42.540  1.00  0.00           H  
ATOM     73  N   SER A   6      56.861  88.739  43.293  1.00  0.00           N  
ATOM     74  CA  SER A   6      57.977  88.050  44.020  1.00  0.00           C  
ATOM     75  C   SER A   6      58.348  88.780  45.389  1.00  0.00           C  
ATOM     76  O   SER A   6      57.893  89.870  45.720  1.00  0.00           O  
ATOM     77  CB  SER A   6      59.244  87.994  43.157  1.00  0.00           C  
ATOM     78  OG  SER A   6      60.115  86.957  43.642  1.00  0.00           O  
ATOM     79  H   SER A   6      57.182  89.467  42.670  1.00  0.00           H  
ATOM     80  HA  SER A   6      57.616  87.063  44.311  1.00  0.00           H  
ATOM     81  HB2 SER A   6      59.007  87.717  42.130  1.00  0.00           H  
ATOM     82  HB3 SER A   6      59.737  88.953  43.317  1.00  0.00           H  
ATOM     83  HG  SER A   6      59.742  86.073  43.603  1.00  0.00           H  
ATOM     84  N   GLU A   7      59.254  88.142  46.104  1.00  0.00           N  
ATOM     85  CA  GLU A   7      59.564  88.501  47.458  1.00  0.00           C  
ATOM     86  C   GLU A   7      60.533  89.685  47.572  1.00  0.00           C  
ATOM     87  O   GLU A   7      61.504  89.743  46.828  1.00  0.00           O  
ATOM     88  CB  GLU A   7      59.987  87.436  48.415  1.00  0.00           C  
ATOM     89  CG  GLU A   7      59.075  86.140  48.529  1.00  0.00           C  
ATOM     90  CD  GLU A   7      59.208  85.228  47.282  1.00  0.00           C  
ATOM     91  OE1 GLU A   7      60.184  84.480  47.183  1.00  0.00           O  
ATOM     92  OE2 GLU A   7      58.282  85.118  46.473  1.00  0.00           O1-
ATOM     93  H   GLU A   7      59.777  87.379  45.699  1.00  0.00           H  
ATOM     94  HA  GLU A   7      58.614  88.903  47.810  1.00  0.00           H  
ATOM     95  HB2 GLU A   7      61.040  87.158  48.363  1.00  0.00           H  
ATOM     96  HB3 GLU A   7      59.954  87.948  49.377  1.00  0.00           H  
ATOM     97  HG2 GLU A   7      59.244  85.646  49.486  1.00  0.00           H  
ATOM     98  HG3 GLU A   7      58.073  86.568  48.499  1.00  0.00           H  
ATOM     99  N   VAL A   8      60.244  90.626  48.467  1.00  0.00           N  
ATOM    100  CA  VAL A   8      61.098  91.751  48.819  1.00  0.00           C  
ATOM    101  C   VAL A   8      62.190  91.263  49.825  1.00  0.00           C  
ATOM    102  O   VAL A   8      61.924  90.926  50.973  1.00  0.00           O  
ATOM    103  CB  VAL A   8      60.329  92.932  49.484  1.00  0.00           C  
ATOM    104  CG1 VAL A   8      61.354  94.087  49.872  1.00  0.00           C  
ATOM    105  CG2 VAL A   8      59.371  93.499  48.434  1.00  0.00           C  
ATOM    106  H   VAL A   8      59.321  90.529  48.864  1.00  0.00           H  
ATOM    107  HA  VAL A   8      61.613  92.181  47.960  1.00  0.00           H  
ATOM    108  HB  VAL A   8      59.674  92.614  50.295  1.00  0.00           H  
ATOM    109 1HG1 VAL A   8      62.131  93.708  50.536  1.00  0.00           H  
ATOM    110 2HG1 VAL A   8      61.821  94.559  49.008  1.00  0.00           H  
ATOM    111 3HG1 VAL A   8      60.889  94.837  50.512  1.00  0.00           H  
ATOM    112 1HG2 VAL A   8      58.968  94.450  48.782  1.00  0.00           H  
ATOM    113 2HG2 VAL A   8      59.906  93.470  47.485  1.00  0.00           H  
ATOM    114 3HG2 VAL A   8      58.546  92.786  48.429  1.00  0.00           H  
ATOM    115  N   ALA A   9      63.461  91.346  49.416  1.00  0.00           N  
ATOM    116  CA  ALA A   9      64.623  91.198  50.324  1.00  0.00           C  
ATOM    117  C   ALA A   9      65.340  92.506  50.779  1.00  0.00           C  
ATOM    118  O   ALA A   9      65.115  93.549  50.220  1.00  0.00           O  
ATOM    119  CB  ALA A   9      65.649  90.302  49.589  1.00  0.00           C  
ATOM    120  H   ALA A   9      63.557  91.606  48.445  1.00  0.00           H  
ATOM    121  HA  ALA A   9      64.367  90.582  51.186  1.00  0.00           H  
ATOM    122  HB1 ALA A   9      65.195  89.331  49.390  1.00  0.00           H  
ATOM    123  HB2 ALA A   9      66.051  90.844  48.733  1.00  0.00           H  
ATOM    124  HB3 ALA A   9      66.541  90.203  50.208  1.00  0.00           H  
ATOM    125  N   LEU A  10      66.089  92.397  51.904  1.00  0.00           N  
ATOM    126  CA  LEU A  10      66.931  93.383  52.529  1.00  0.00           C  
ATOM    127  C   LEU A  10      68.155  92.819  53.308  1.00  0.00           C  
ATOM    128  O   LEU A  10      67.994  91.988  54.198  1.00  0.00           O  
ATOM    129  CB  LEU A  10      66.112  94.302  53.338  1.00  0.00           C  
ATOM    130  CG  LEU A  10      66.847  95.605  53.921  1.00  0.00           C  
ATOM    131  CD1 LEU A  10      65.828  96.717  54.161  1.00  0.00           C  
ATOM    132  CD2 LEU A  10      67.584  95.423  55.208  1.00  0.00           C  
ATOM    133  H   LEU A  10      65.968  91.562  52.458  1.00  0.00           H  
ATOM    134  HA  LEU A  10      67.422  93.877  51.690  1.00  0.00           H  
ATOM    135  HB2 LEU A  10      65.390  94.630  52.590  1.00  0.00           H  
ATOM    136  HB3 LEU A  10      65.539  93.828  54.135  1.00  0.00           H  
ATOM    137  HG  LEU A  10      67.490  95.889  53.088  1.00  0.00           H  
ATOM    138 1HD1 LEU A  10      65.221  96.801  53.260  1.00  0.00           H  
ATOM    139 2HD1 LEU A  10      65.200  96.572  55.041  1.00  0.00           H  
ATOM    140 3HD1 LEU A  10      66.322  97.670  54.348  1.00  0.00           H  
ATOM    141 1HD2 LEU A  10      67.016  95.519  56.133  1.00  0.00           H  
ATOM    142 2HD2 LEU A  10      68.178  94.510  55.248  1.00  0.00           H  
ATOM    143 3HD2 LEU A  10      68.277  96.249  55.368  1.00  0.00           H  
ATOM    144  N   VAL A  11      69.350  93.077  52.807  1.00  0.00           N  
ATOM    145  CA  VAL A  11      70.678  92.734  53.411  1.00  0.00           C  
ATOM    146  C   VAL A  11      71.203  94.007  54.078  1.00  0.00           C  
ATOM    147  O   VAL A  11      71.523  95.042  53.421  1.00  0.00           O  
ATOM    148  CB  VAL A  11      71.604  92.026  52.383  1.00  0.00           C  
ATOM    149  CG1 VAL A  11      72.909  91.612  52.971  1.00  0.00           C  
ATOM    150  CG2 VAL A  11      70.769  90.884  51.763  1.00  0.00           C  
ATOM    151  H   VAL A  11      69.313  93.597  51.942  1.00  0.00           H  
ATOM    152  HA  VAL A  11      70.434  92.020  54.197  1.00  0.00           H  
ATOM    153  HB  VAL A  11      71.730  92.709  51.542  1.00  0.00           H  
ATOM    154 1HG1 VAL A  11      72.692  90.883  53.751  1.00  0.00           H  
ATOM    155 2HG1 VAL A  11      73.470  91.148  52.159  1.00  0.00           H  
ATOM    156 3HG1 VAL A  11      73.422  92.527  53.267  1.00  0.00           H  
ATOM    157 1HG2 VAL A  11      69.803  91.168  51.347  1.00  0.00           H  
ATOM    158 2HG2 VAL A  11      71.421  90.458  51.001  1.00  0.00           H  
ATOM    159 3HG2 VAL A  11      70.565  90.044  52.427  1.00  0.00           H  
ATOM    160  N   THR A  12      71.479  93.828  55.402  1.00  0.00           N  
ATOM    161  CA  THR A  12      72.348  94.788  56.101  1.00  0.00           C  
ATOM    162  C   THR A  12      73.781  94.339  56.188  1.00  0.00           C  
ATOM    163  O   THR A  12      74.037  93.150  56.343  1.00  0.00           O  
ATOM    164  CB  THR A  12      71.798  94.974  57.554  1.00  0.00           C  
ATOM    165  CG2 THR A  12      70.448  95.664  57.673  1.00  0.00           C  
ATOM    166  OG1 THR A  12      71.812  93.728  58.175  1.00  0.00           O  
ATOM    167  H   THR A  12      71.289  92.925  55.814  1.00  0.00           H  
ATOM    168  HA  THR A  12      72.329  95.800  55.696  1.00  0.00           H  
ATOM    169  HB  THR A  12      72.517  95.676  57.977  1.00  0.00           H  
ATOM    170  HG1 THR A  12      71.079  93.310  57.717  1.00  0.00           H  
ATOM    171 1HG2 THR A  12      69.630  95.255  57.080  1.00  0.00           H  
ATOM    172 2HG2 THR A  12      70.014  95.601  58.670  1.00  0.00           H  
ATOM    173 3HG2 THR A  12      70.610  96.657  57.254  1.00  0.00           H  
ATOM    174  N   GLY A  13      74.676  95.328  56.268  1.00  0.00           N  
ATOM    175  CA  GLY A  13      76.168  95.058  56.174  1.00  0.00           C  
ATOM    176  C   GLY A  13      76.653  94.422  54.900  1.00  0.00           C  
ATOM    177  O   GLY A  13      77.411  93.399  54.963  1.00  0.00           O  
ATOM    178  H   GLY A  13      74.368  96.277  56.109  1.00  0.00           H  
ATOM    179  HA2 GLY A  13      76.676  96.022  56.177  1.00  0.00           H  
ATOM    180  HA3 GLY A  13      76.501  94.429  57.000  1.00  0.00           H  
ATOM    181  N   ALA A  14      76.204  94.918  53.769  1.00  0.00           N  
ATOM    182  CA  ALA A  14      76.502  94.366  52.432  1.00  0.00           C  
ATOM    183  C   ALA A  14      77.825  94.903  51.841  1.00  0.00           C  
ATOM    184  O   ALA A  14      77.973  95.002  50.630  1.00  0.00           O  
ATOM    185  CB  ALA A  14      75.216  94.535  51.528  1.00  0.00           C  
ATOM    186  H   ALA A  14      75.532  95.671  53.813  1.00  0.00           H  
ATOM    187  HA  ALA A  14      76.758  93.313  52.553  1.00  0.00           H  
ATOM    188  HB1 ALA A  14      74.313  94.176  52.022  1.00  0.00           H  
ATOM    189  HB2 ALA A  14      74.965  95.567  51.281  1.00  0.00           H  
ATOM    190  HB3 ALA A  14      75.440  93.968  50.625  1.00  0.00           H  
ATOM    191  N   THR A  15      78.883  95.206  52.609  1.00  0.00           N  
ATOM    192  CA  THR A  15      80.258  95.475  52.086  1.00  0.00           C  
ATOM    193  C   THR A  15      81.455  94.618  52.587  1.00  0.00           C  
ATOM    194  O   THR A  15      82.500  94.570  51.990  1.00  0.00           O  
ATOM    195  CB  THR A  15      80.601  96.943  52.185  1.00  0.00           C  
ATOM    196  CG2 THR A  15      79.721  97.762  51.249  1.00  0.00           C  
ATOM    197  OG1 THR A  15      80.493  97.446  53.484  1.00  0.00           O  
ATOM    198  H   THR A  15      78.762  95.146  53.610  1.00  0.00           H  
ATOM    199  HA  THR A  15      80.313  95.382  51.001  1.00  0.00           H  
ATOM    200  HB  THR A  15      81.599  97.105  51.780  1.00  0.00           H  
ATOM    201  HG1 THR A  15      81.305  97.196  53.932  1.00  0.00           H  
ATOM    202 1HG2 THR A  15      79.906  98.812  51.477  1.00  0.00           H  
ATOM    203 2HG2 THR A  15      80.004  97.612  50.207  1.00  0.00           H  
ATOM    204 3HG2 THR A  15      78.660  97.643  51.468  1.00  0.00           H  
ATOM    205  N   SER A  16      81.204  93.799  53.589  1.00  0.00           N  
ATOM    206  CA  SER A  16      81.610  92.432  53.765  1.00  0.00           C  
ATOM    207  C   SER A  16      81.429  91.605  52.528  1.00  0.00           C  
ATOM    208  O   SER A  16      80.365  91.710  51.953  1.00  0.00           O  
ATOM    209  CB  SER A  16      80.680  91.926  54.865  1.00  0.00           C  
ATOM    210  OG  SER A  16      80.777  90.536  55.140  1.00  0.00           O  
ATOM    211  H   SER A  16      80.402  94.172  54.076  1.00  0.00           H  
ATOM    212  HA  SER A  16      82.605  92.463  54.210  1.00  0.00           H  
ATOM    213  HB2 SER A  16      80.952  92.509  55.745  1.00  0.00           H  
ATOM    214  HB3 SER A  16      79.654  92.055  54.521  1.00  0.00           H  
ATOM    215  HG  SER A  16      81.674  90.438  55.468  1.00  0.00           H  
ATOM    216  N   GLY A  17      82.380  90.724  52.239  1.00  0.00           N  
ATOM    217  CA  GLY A  17      82.333  89.807  51.126  1.00  0.00           C  
ATOM    218  C   GLY A  17      81.269  88.618  51.279  1.00  0.00           C  
ATOM    219  O   GLY A  17      80.538  88.314  50.346  1.00  0.00           O  
ATOM    220  H   GLY A  17      83.131  90.649  52.910  1.00  0.00           H  
ATOM    221  HA2 GLY A  17      82.115  90.353  50.208  1.00  0.00           H  
ATOM    222  HA3 GLY A  17      83.240  89.302  50.796  1.00  0.00           H  
ATOM    223  N   ILE A  18      81.162  88.026  52.484  1.00  0.00           N  
ATOM    224  CA  ILE A  18      79.933  87.268  52.816  1.00  0.00           C  
ATOM    225  C   ILE A  18      78.656  88.129  52.675  1.00  0.00           C  
ATOM    226  O   ILE A  18      77.648  87.608  52.340  1.00  0.00           O  
ATOM    227  CB  ILE A  18      80.124  86.659  54.185  1.00  0.00           C  
ATOM    228  CG1 ILE A  18      81.143  85.530  54.170  1.00  0.00           C  
ATOM    229  CG2 ILE A  18      78.773  86.209  54.786  1.00  0.00           C  
ATOM    230  CD1 ILE A  18      81.735  85.207  55.575  1.00  0.00           C  
ATOM    231  H   ILE A  18      81.787  88.308  53.225  1.00  0.00           H  
ATOM    232  HA  ILE A  18      79.814  86.432  52.128  1.00  0.00           H  
ATOM    233  HB  ILE A  18      80.434  87.449  54.869  1.00  0.00           H  
ATOM    234 2HG1 ILE A  18      80.691  84.585  53.869  1.00  0.00           H  
ATOM    235 3HG1 ILE A  18      81.943  85.721  53.454  1.00  0.00           H  
ATOM    236 1HG2 ILE A  18      78.913  85.420  55.524  1.00  0.00           H  
ATOM    237 2HG2 ILE A  18      78.304  87.111  55.181  1.00  0.00           H  
ATOM    238 3HG2 ILE A  18      78.193  85.771  53.973  1.00  0.00           H  
ATOM    239 1HD1 ILE A  18      82.431  84.380  55.432  1.00  0.00           H  
ATOM    240 2HD1 ILE A  18      82.249  86.118  55.881  1.00  0.00           H  
ATOM    241 3HD1 ILE A  18      80.967  84.898  56.285  1.00  0.00           H  
ATOM    242  N   GLY A  19      78.717  89.440  52.929  1.00  0.00           N  
ATOM    243  CA  GLY A  19      77.499  90.268  52.717  1.00  0.00           C  
ATOM    244  C   GLY A  19      77.199  90.320  51.196  1.00  0.00           C  
ATOM    245  O   GLY A  19      76.071  90.212  50.698  1.00  0.00           O  
ATOM    246  H   GLY A  19      79.570  89.922  53.174  1.00  0.00           H  
ATOM    247  HA2 GLY A  19      76.609  89.904  53.229  1.00  0.00           H  
ATOM    248  HA3 GLY A  19      77.745  91.316  52.889  1.00  0.00           H  
ATOM    249  N   LEU A  20      78.248  90.507  50.399  1.00  0.00           N  
ATOM    250  CA  LEU A  20      78.071  90.896  48.932  1.00  0.00           C  
ATOM    251  C   LEU A  20      77.611  89.622  48.174  1.00  0.00           C  
ATOM    252  O   LEU A  20      76.912  89.728  47.172  1.00  0.00           O  
ATOM    253  CB  LEU A  20      79.443  91.405  48.493  1.00  0.00           C  
ATOM    254  CG  LEU A  20      79.639  91.479  46.949  1.00  0.00           C  
ATOM    255  CD1 LEU A  20      78.895  92.645  46.338  1.00  0.00           C  
ATOM    256  CD2 LEU A  20      81.109  91.726  46.667  1.00  0.00           C  
ATOM    257  H   LEU A  20      79.148  90.567  50.853  1.00  0.00           H  
ATOM    258  HA  LEU A  20      77.351  91.702  48.786  1.00  0.00           H  
ATOM    259  HB2 LEU A  20      79.590  92.394  48.927  1.00  0.00           H  
ATOM    260  HB3 LEU A  20      80.175  90.712  48.906  1.00  0.00           H  
ATOM    261  HG  LEU A  20      79.387  90.529  46.476  1.00  0.00           H  
ATOM    262 1HD1 LEU A  20      78.846  92.575  45.251  1.00  0.00           H  
ATOM    263 2HD1 LEU A  20      77.845  92.495  46.588  1.00  0.00           H  
ATOM    264 3HD1 LEU A  20      79.277  93.650  46.515  1.00  0.00           H  
ATOM    265 1HD2 LEU A  20      81.365  91.946  45.630  1.00  0.00           H  
ATOM    266 2HD2 LEU A  20      81.417  92.670  47.116  1.00  0.00           H  
ATOM    267 3HD2 LEU A  20      81.832  91.086  47.174  1.00  0.00           H  
ATOM    268  N   GLU A  21      78.136  88.489  48.601  1.00  0.00           N  
ATOM    269  CA  GLU A  21      77.867  87.180  47.972  1.00  0.00           C  
ATOM    270  C   GLU A  21      76.475  86.559  48.318  1.00  0.00           C  
ATOM    271  O   GLU A  21      75.741  86.166  47.412  1.00  0.00           O  
ATOM    272  CB  GLU A  21      78.946  86.131  48.236  1.00  0.00           C  
ATOM    273  CG  GLU A  21      78.741  84.859  47.444  1.00  0.00           C  
ATOM    274  CD  GLU A  21      78.789  84.968  45.960  1.00  0.00           C  
ATOM    275  OE1 GLU A  21      78.758  83.956  45.252  1.00  0.00           O  
ATOM    276  OE2 GLU A  21      79.157  86.024  45.392  1.00  0.00           O1-
ATOM    277  H   GLU A  21      78.831  88.591  49.327  1.00  0.00           H  
ATOM    278  HA  GLU A  21      78.008  87.358  46.906  1.00  0.00           H  
ATOM    279  HB2 GLU A  21      79.917  86.593  48.062  1.00  0.00           H  
ATOM    280  HB3 GLU A  21      78.888  85.745  49.254  1.00  0.00           H  
ATOM    281  HG2 GLU A  21      79.453  84.080  47.718  1.00  0.00           H  
ATOM    282  HG3 GLU A  21      77.741  84.484  47.660  1.00  0.00           H  
ATOM    283  N   ILE A  22      76.048  86.729  49.573  1.00  0.00           N  
ATOM    284  CA  ILE A  22      74.656  86.588  49.893  1.00  0.00           C  
ATOM    285  C   ILE A  22      73.817  87.464  48.926  1.00  0.00           C  
ATOM    286  O   ILE A  22      72.848  86.939  48.430  1.00  0.00           O  
ATOM    287  CB  ILE A  22      74.408  86.989  51.306  1.00  0.00           C  
ATOM    288  CG1 ILE A  22      74.860  85.841  52.282  1.00  0.00           C  
ATOM    289  CG2 ILE A  22      72.965  87.233  51.655  1.00  0.00           C  
ATOM    290  CD1 ILE A  22      74.897  86.280  53.718  1.00  0.00           C  
ATOM    291  H   ILE A  22      76.785  87.000  50.208  1.00  0.00           H  
ATOM    292  HA  ILE A  22      74.319  85.564  49.728  1.00  0.00           H  
ATOM    293  HB  ILE A  22      74.939  87.922  51.492  1.00  0.00           H  
ATOM    294 2HG1 ILE A  22      74.222  84.971  52.127  1.00  0.00           H  
ATOM    295 3HG1 ILE A  22      75.893  85.544  52.099  1.00  0.00           H  
ATOM    296 1HG2 ILE A  22      72.881  87.635  52.665  1.00  0.00           H  
ATOM    297 2HG2 ILE A  22      72.520  87.959  50.974  1.00  0.00           H  
ATOM    298 3HG2 ILE A  22      72.432  86.285  51.596  1.00  0.00           H  
ATOM    299 1HD1 ILE A  22      75.194  87.325  53.807  1.00  0.00           H  
ATOM    300 2HD1 ILE A  22      73.894  86.209  54.139  1.00  0.00           H  
ATOM    301 3HD1 ILE A  22      75.525  85.636  54.334  1.00  0.00           H  
ATOM    302  N   ALA A  23      74.103  88.737  48.699  1.00  0.00           N  
ATOM    303  CA  ALA A  23      73.279  89.529  47.808  1.00  0.00           C  
ATOM    304  C   ALA A  23      73.297  89.072  46.353  1.00  0.00           C  
ATOM    305  O   ALA A  23      72.197  88.951  45.755  1.00  0.00           O  
ATOM    306  CB  ALA A  23      73.626  91.033  48.047  1.00  0.00           C  
ATOM    307  H   ALA A  23      74.703  89.324  49.262  1.00  0.00           H  
ATOM    308  HA  ALA A  23      72.241  89.337  48.078  1.00  0.00           H  
ATOM    309  HB1 ALA A  23      74.666  91.356  48.097  1.00  0.00           H  
ATOM    310  HB2 ALA A  23      73.065  91.622  47.322  1.00  0.00           H  
ATOM    311  HB3 ALA A  23      73.136  91.276  48.990  1.00  0.00           H  
ATOM    312  N   ARG A  24      74.505  88.783  45.815  1.00  0.00           N  
ATOM    313  CA  ARG A  24      74.616  88.133  44.495  1.00  0.00           C  
ATOM    314  C   ARG A  24      73.806  86.895  44.421  1.00  0.00           C  
ATOM    315  O   ARG A  24      73.035  86.722  43.450  1.00  0.00           O  
ATOM    316  CB  ARG A  24      76.093  87.924  44.055  1.00  0.00           C  
ATOM    317  CG  ARG A  24      76.719  89.212  43.492  1.00  0.00           C  
ATOM    318  CD  ARG A  24      78.123  89.064  42.921  1.00  0.00           C  
ATOM    319  NE  ARG A  24      79.057  88.537  43.892  1.00  0.00           N  
ATOM    320  CZ  ARG A  24      80.314  88.784  44.264  1.00  0.00           C  
ATOM    321  NH1 ARG A  24      81.123  89.586  43.662  1.00  0.00           N1+
ATOM    322  NH2 ARG A  24      80.670  88.275  45.431  1.00  0.00           N  
ATOM    323  H   ARG A  24      75.374  88.878  46.321  1.00  0.00           H  
ATOM    324  HA  ARG A  24      74.180  88.897  43.852  1.00  0.00           H  
ATOM    325  HB2 ARG A  24      76.602  87.567  44.951  1.00  0.00           H  
ATOM    326  HB3 ARG A  24      76.064  87.248  43.201  1.00  0.00           H  
ATOM    327  HG2 ARG A  24      76.146  89.513  42.615  1.00  0.00           H  
ATOM    328  HG3 ARG A  24      76.613  90.029  44.206  1.00  0.00           H  
ATOM    329  HD2 ARG A  24      77.906  88.376  42.104  1.00  0.00           H  
ATOM    330  HD3 ARG A  24      78.428  89.975  42.405  1.00  0.00           H  
ATOM    331  HE  ARG A  24      78.603  87.787  44.393  1.00  0.00           H  
ATOM    332 1HH1 ARG A  24      81.013  89.937  42.722  1.00  0.00           H  
ATOM    333 2HH1 ARG A  24      82.061  89.686  44.023  1.00  0.00           H  
ATOM    334 1HH2 ARG A  24      80.183  87.438  45.715  1.00  0.00           H  
ATOM    335 2HH2 ARG A  24      81.593  88.413  45.817  1.00  0.00           H  
ATOM    336  N   ARG A  25      73.709  86.044  45.467  1.00  0.00           N  
ATOM    337  CA  ARG A  25      72.944  84.841  45.468  1.00  0.00           C  
ATOM    338  C   ARG A  25      71.385  85.045  45.612  1.00  0.00           C  
ATOM    339  O   ARG A  25      70.576  84.407  44.933  1.00  0.00           O  
ATOM    340  CB  ARG A  25      73.484  83.979  46.636  1.00  0.00           C  
ATOM    341  CG  ARG A  25      72.822  82.621  46.663  1.00  0.00           C  
ATOM    342  CD  ARG A  25      73.027  81.838  45.372  1.00  0.00           C  
ATOM    343  NE  ARG A  25      72.148  80.660  45.400  1.00  0.00           N  
ATOM    344  CZ  ARG A  25      72.455  79.406  45.682  1.00  0.00           C  
ATOM    345  NH1 ARG A  25      73.609  78.971  45.982  1.00  0.00           N1+
ATOM    346  NH2 ARG A  25      71.382  78.616  45.774  1.00  0.00           N  
ATOM    347  H   ARG A  25      74.379  86.173  46.211  1.00  0.00           H  
ATOM    348  HA  ARG A  25      73.005  84.393  44.477  1.00  0.00           H  
ATOM    349  HB2 ARG A  25      74.556  83.867  46.473  1.00  0.00           H  
ATOM    350  HB3 ARG A  25      73.210  84.472  47.568  1.00  0.00           H  
ATOM    351  HG2 ARG A  25      73.260  82.045  47.479  1.00  0.00           H  
ATOM    352  HG3 ARG A  25      71.784  82.656  46.992  1.00  0.00           H  
ATOM    353  HD2 ARG A  25      72.838  82.422  44.471  1.00  0.00           H  
ATOM    354  HD3 ARG A  25      74.074  81.536  45.380  1.00  0.00           H  
ATOM    355  HE  ARG A  25      71.164  80.878  45.338  1.00  0.00           H  
ATOM    356 1HH1 ARG A  25      74.406  79.589  46.037  1.00  0.00           H  
ATOM    357 2HH1 ARG A  25      73.792  78.028  46.294  1.00  0.00           H  
ATOM    358 1HH2 ARG A  25      70.562  79.064  45.390  1.00  0.00           H  
ATOM    359 2HH2 ARG A  25      71.534  77.620  45.703  1.00  0.00           H  
ATOM    360  N   LEU A  26      70.917  85.807  46.597  1.00  0.00           N  
ATOM    361  CA  LEU A  26      69.477  86.246  46.614  1.00  0.00           C  
ATOM    362  C   LEU A  26      68.926  86.648  45.270  1.00  0.00           C  
ATOM    363  O   LEU A  26      67.789  86.333  44.936  1.00  0.00           O  
ATOM    364  CB  LEU A  26      69.232  87.407  47.607  1.00  0.00           C  
ATOM    365  CG  LEU A  26      69.381  86.907  49.147  1.00  0.00           C  
ATOM    366  CD1 LEU A  26      69.775  88.207  50.024  1.00  0.00           C  
ATOM    367  CD2 LEU A  26      68.153  86.276  49.739  1.00  0.00           C  
ATOM    368  H   LEU A  26      71.538  86.290  47.232  1.00  0.00           H  
ATOM    369  HA  LEU A  26      69.019  85.310  46.934  1.00  0.00           H  
ATOM    370  HB2 LEU A  26      69.906  88.253  47.470  1.00  0.00           H  
ATOM    371  HB3 LEU A  26      68.211  87.776  47.507  1.00  0.00           H  
ATOM    372  HG  LEU A  26      70.171  86.158  49.188  1.00  0.00           H  
ATOM    373 1HD1 LEU A  26      70.683  88.718  49.705  1.00  0.00           H  
ATOM    374 2HD1 LEU A  26      68.922  88.878  49.926  1.00  0.00           H  
ATOM    375 3HD1 LEU A  26      69.897  88.028  51.093  1.00  0.00           H  
ATOM    376 1HD2 LEU A  26      68.089  86.375  50.823  1.00  0.00           H  
ATOM    377 2HD2 LEU A  26      67.224  86.676  49.333  1.00  0.00           H  
ATOM    378 3HD2 LEU A  26      68.244  85.217  49.501  1.00  0.00           H  
ATOM    379  N   GLY A  27      69.795  87.262  44.458  1.00  0.00           N  
ATOM    380  CA  GLY A  27      69.478  87.573  43.052  1.00  0.00           C  
ATOM    381  C   GLY A  27      69.184  86.384  42.128  1.00  0.00           C  
ATOM    382  O   GLY A  27      68.218  86.555  41.393  1.00  0.00           O  
ATOM    383  H   GLY A  27      70.742  87.258  44.812  1.00  0.00           H  
ATOM    384  HA2 GLY A  27      68.577  88.186  43.048  1.00  0.00           H  
ATOM    385  HA3 GLY A  27      70.382  88.022  42.640  1.00  0.00           H  
ATOM    386  N   LYS A  28      69.907  85.272  42.350  1.00  0.00           N  
ATOM    387  CA  LYS A  28      69.709  83.961  41.826  1.00  0.00           C  
ATOM    388  C   LYS A  28      68.364  83.396  42.302  1.00  0.00           C  
ATOM    389  O   LYS A  28      67.558  82.978  41.442  1.00  0.00           O  
ATOM    390  CB  LYS A  28      70.885  82.971  42.021  1.00  0.00           C  
ATOM    391  CG  LYS A  28      72.295  83.277  41.498  1.00  0.00           C  
ATOM    392  CD  LYS A  28      72.450  83.341  39.953  1.00  0.00           C  
ATOM    393  CE  LYS A  28      73.933  83.624  39.581  1.00  0.00           C  
ATOM    394  NZ  LYS A  28      74.109  83.705  38.122  1.00  0.00           N1+
ATOM    395  H   LYS A  28      70.695  85.351  42.978  1.00  0.00           H  
ATOM    396  HA  LYS A  28      69.623  84.036  40.742  1.00  0.00           H  
ATOM    397  HB2 LYS A  28      71.055  82.803  43.085  1.00  0.00           H  
ATOM    398  HB3 LYS A  28      70.634  82.013  41.565  1.00  0.00           H  
ATOM    399  HG2 LYS A  28      72.795  84.196  41.806  1.00  0.00           H  
ATOM    400  HG3 LYS A  28      72.865  82.438  41.897  1.00  0.00           H  
ATOM    401  HD2 LYS A  28      72.138  82.335  39.673  1.00  0.00           H  
ATOM    402  HD3 LYS A  28      71.744  84.123  39.673  1.00  0.00           H  
ATOM    403  HE2 LYS A  28      74.283  84.538  40.060  1.00  0.00           H  
ATOM    404  HE3 LYS A  28      74.536  82.775  39.903  1.00  0.00           H  
ATOM    405  HZ1 LYS A  28      73.345  84.170  37.653  1.00  0.00           H  
ATOM    406  HZ2 LYS A  28      75.051  84.032  37.962  1.00  0.00           H  
ATOM    407  HZ3 LYS A  28      74.015  82.771  37.750  1.00  0.00           H  
ATOM    408  N   GLU A  29      68.115  83.317  43.639  1.00  0.00           N  
ATOM    409  CA  GLU A  29      66.866  82.802  44.255  1.00  0.00           C  
ATOM    410  C   GLU A  29      65.664  83.660  43.957  1.00  0.00           C  
ATOM    411  O   GLU A  29      64.499  83.257  43.977  1.00  0.00           O  
ATOM    412  CB  GLU A  29      67.046  82.534  45.755  1.00  0.00           C  
ATOM    413  CG  GLU A  29      68.183  81.542  46.208  1.00  0.00           C  
ATOM    414  CD  GLU A  29      68.442  80.393  45.195  1.00  0.00           C  
ATOM    415  OE1 GLU A  29      67.483  79.594  45.100  1.00  0.00           O  
ATOM    416  OE2 GLU A  29      69.460  80.374  44.498  1.00  0.00           O1-
ATOM    417  H   GLU A  29      68.881  83.548  44.256  1.00  0.00           H  
ATOM    418  HA  GLU A  29      66.642  81.841  43.792  1.00  0.00           H  
ATOM    419  HB2 GLU A  29      67.297  83.509  46.173  1.00  0.00           H  
ATOM    420  HB3 GLU A  29      66.113  82.146  46.165  1.00  0.00           H  
ATOM    421  HG2 GLU A  29      69.150  82.018  46.366  1.00  0.00           H  
ATOM    422  HG3 GLU A  29      68.010  81.116  47.196  1.00  0.00           H  
ATOM    423  N   GLY A  30      65.953  84.853  43.539  1.00  0.00           N  
ATOM    424  CA  GLY A  30      65.138  85.728  42.636  1.00  0.00           C  
ATOM    425  C   GLY A  30      64.210  86.763  43.258  1.00  0.00           C  
ATOM    426  O   GLY A  30      63.135  87.048  42.717  1.00  0.00           O  
ATOM    427  H   GLY A  30      66.933  85.020  43.360  1.00  0.00           H  
ATOM    428  HA2 GLY A  30      65.825  86.341  42.054  1.00  0.00           H  
ATOM    429  HA3 GLY A  30      64.610  85.054  41.961  1.00  0.00           H  
ATOM    430  N   LEU A  31      64.658  87.224  44.440  1.00  0.00           N  
ATOM    431  CA  LEU A  31      64.060  88.319  45.211  1.00  0.00           C  
ATOM    432  C   LEU A  31      64.365  89.684  44.550  1.00  0.00           C  
ATOM    433  O   LEU A  31      65.282  89.875  43.729  1.00  0.00           O  
ATOM    434  CB  LEU A  31      64.446  88.115  46.707  1.00  0.00           C  
ATOM    435  CG  LEU A  31      63.829  86.831  47.368  1.00  0.00           C  
ATOM    436  CD1 LEU A  31      64.671  85.559  47.109  1.00  0.00           C  
ATOM    437  CD2 LEU A  31      63.742  86.934  48.894  1.00  0.00           C  
ATOM    438  H   LEU A  31      65.446  86.701  44.792  1.00  0.00           H  
ATOM    439  HA  LEU A  31      62.977  88.198  45.183  1.00  0.00           H  
ATOM    440  HB2 LEU A  31      65.535  88.117  46.771  1.00  0.00           H  
ATOM    441  HB3 LEU A  31      64.083  89.008  47.216  1.00  0.00           H  
ATOM    442  HG  LEU A  31      62.810  86.777  46.984  1.00  0.00           H  
ATOM    443 1HD1 LEU A  31      64.268  84.723  47.680  1.00  0.00           H  
ATOM    444 2HD1 LEU A  31      64.556  85.232  46.076  1.00  0.00           H  
ATOM    445 3HD1 LEU A  31      65.752  85.623  47.237  1.00  0.00           H  
ATOM    446 1HD2 LEU A  31      63.257  86.031  49.265  1.00  0.00           H  
ATOM    447 2HD2 LEU A  31      64.723  87.172  49.305  1.00  0.00           H  
ATOM    448 3HD2 LEU A  31      63.154  87.778  49.255  1.00  0.00           H  
ATOM    449  N   ARG A  32      63.529  90.673  44.858  1.00  0.00           N  
ATOM    450  CA  ARG A  32      63.932  92.163  44.708  1.00  0.00           C  
ATOM    451  C   ARG A  32      64.750  92.614  45.877  1.00  0.00           C  
ATOM    452  O   ARG A  32      64.318  92.365  46.927  1.00  0.00           O  
ATOM    453  CB  ARG A  32      62.549  92.903  44.757  1.00  0.00           C  
ATOM    454  CG  ARG A  32      61.523  92.597  43.725  1.00  0.00           C  
ATOM    455  CD  ARG A  32      60.150  93.238  43.843  1.00  0.00           C  
ATOM    456  NE  ARG A  32      59.302  92.661  44.899  1.00  0.00           N  
ATOM    457  CZ  ARG A  32      58.259  93.285  45.372  1.00  0.00           C  
ATOM    458  NH1 ARG A  32      57.955  94.469  45.057  1.00  0.00           N1+
ATOM    459  NH2 ARG A  32      57.426  92.636  46.132  1.00  0.00           N  
ATOM    460  H   ARG A  32      62.670  90.676  45.389  1.00  0.00           H  
ATOM    461  HA  ARG A  32      64.279  92.350  43.691  1.00  0.00           H  
ATOM    462  HB2 ARG A  32      62.054  92.741  45.714  1.00  0.00           H  
ATOM    463  HB3 ARG A  32      62.708  93.981  44.774  1.00  0.00           H  
ATOM    464  HG2 ARG A  32      61.982  92.798  42.756  1.00  0.00           H  
ATOM    465  HG3 ARG A  32      61.316  91.532  43.824  1.00  0.00           H  
ATOM    466  HD2 ARG A  32      60.381  94.290  44.013  1.00  0.00           H  
ATOM    467  HD3 ARG A  32      59.685  93.230  42.857  1.00  0.00           H  
ATOM    468  HE  ARG A  32      59.312  91.674  45.114  1.00  0.00           H  
ATOM    469 1HH1 ARG A  32      58.490  94.920  44.329  1.00  0.00           H  
ATOM    470 2HH1 ARG A  32      57.155  94.952  45.440  1.00  0.00           H  
ATOM    471 1HH2 ARG A  32      57.382  91.628  46.193  1.00  0.00           H  
ATOM    472 2HH2 ARG A  32      56.723  93.072  46.711  1.00  0.00           H  
ATOM    473  N   VAL A  33      66.021  93.019  45.679  1.00  0.00           N  
ATOM    474  CA  VAL A  33      67.068  93.069  46.738  1.00  0.00           C  
ATOM    475  C   VAL A  33      67.453  94.505  47.119  1.00  0.00           C  
ATOM    476  O   VAL A  33      68.044  95.266  46.400  1.00  0.00           O  
ATOM    477  CB  VAL A  33      68.196  92.136  46.379  1.00  0.00           C  
ATOM    478  CG1 VAL A  33      69.201  91.918  47.492  1.00  0.00           C  
ATOM    479  CG2 VAL A  33      67.781  90.814  45.873  1.00  0.00           C  
ATOM    480  H   VAL A  33      66.263  93.128  44.704  1.00  0.00           H  
ATOM    481  HA  VAL A  33      66.615  92.463  47.522  1.00  0.00           H  
ATOM    482  HB  VAL A  33      68.699  92.584  45.522  1.00  0.00           H  
ATOM    483 1HG1 VAL A  33      68.766  91.422  48.360  1.00  0.00           H  
ATOM    484 2HG1 VAL A  33      70.050  91.290  47.225  1.00  0.00           H  
ATOM    485 3HG1 VAL A  33      69.582  92.916  47.710  1.00  0.00           H  
ATOM    486 1HG2 VAL A  33      67.128  90.958  45.012  1.00  0.00           H  
ATOM    487 2HG2 VAL A  33      68.648  90.176  45.701  1.00  0.00           H  
ATOM    488 3HG2 VAL A  33      67.331  90.278  46.708  1.00  0.00           H  
ATOM    489  N   PHE A  34      67.105  94.858  48.348  1.00  0.00           N  
ATOM    490  CA  PHE A  34      67.626  96.072  49.042  1.00  0.00           C  
ATOM    491  C   PHE A  34      68.867  95.929  49.924  1.00  0.00           C  
ATOM    492  O   PHE A  34      69.030  95.006  50.717  1.00  0.00           O  
ATOM    493  CB  PHE A  34      66.480  96.752  49.780  1.00  0.00           C  
ATOM    494  CG  PHE A  34      66.649  98.240  49.829  1.00  0.00           C  
ATOM    495  CD1 PHE A  34      67.412  98.879  50.828  1.00  0.00           C  
ATOM    496  CD2 PHE A  34      66.013  99.048  48.873  1.00  0.00           C  
ATOM    497  CE1 PHE A  34      67.678 100.252  50.764  1.00  0.00           C  
ATOM    498  CE2 PHE A  34      66.110 100.407  48.844  1.00  0.00           C  
ATOM    499  CZ  PHE A  34      66.937 101.023  49.864  1.00  0.00           C  
ATOM    500  H   PHE A  34      66.541  94.161  48.812  1.00  0.00           H  
ATOM    501  HA  PHE A  34      67.941  96.716  48.220  1.00  0.00           H  
ATOM    502  HB2 PHE A  34      65.664  96.622  49.070  1.00  0.00           H  
ATOM    503  HB3 PHE A  34      66.130  96.242  50.677  1.00  0.00           H  
ATOM    504  HD1 PHE A  34      67.885  98.362  51.649  1.00  0.00           H  
ATOM    505  HD2 PHE A  34      65.516  98.598  48.026  1.00  0.00           H  
ATOM    506  HE1 PHE A  34      68.335 100.723  51.480  1.00  0.00           H  
ATOM    507  HE2 PHE A  34      65.554 100.926  48.078  1.00  0.00           H  
ATOM    508  HZ  PHE A  34      66.932 102.101  49.800  1.00  0.00           H  
ATOM    509  N   VAL A  35      69.823  96.849  49.659  1.00  0.00           N  
ATOM    510  CA  VAL A  35      71.242  96.786  50.148  1.00  0.00           C  
ATOM    511  C   VAL A  35      71.482  97.826  51.193  1.00  0.00           C  
ATOM    512  O   VAL A  35      70.996  98.967  51.065  1.00  0.00           O  
ATOM    513  CB  VAL A  35      72.167  97.178  48.989  1.00  0.00           C  
ATOM    514  CG1 VAL A  35      73.675  97.089  49.215  1.00  0.00           C  
ATOM    515  CG2 VAL A  35      71.823  96.356  47.702  1.00  0.00           C  
ATOM    516  H   VAL A  35      69.560  97.586  49.021  1.00  0.00           H  
ATOM    517  HA  VAL A  35      71.478  95.763  50.443  1.00  0.00           H  
ATOM    518  HB  VAL A  35      71.906  98.211  48.758  1.00  0.00           H  
ATOM    519 1HG1 VAL A  35      73.889  96.035  49.038  1.00  0.00           H  
ATOM    520 2HG1 VAL A  35      74.216  97.666  48.466  1.00  0.00           H  
ATOM    521 3HG1 VAL A  35      73.965  97.252  50.253  1.00  0.00           H  
ATOM    522 1HG2 VAL A  35      70.827  96.410  47.263  1.00  0.00           H  
ATOM    523 2HG2 VAL A  35      72.405  96.776  46.881  1.00  0.00           H  
ATOM    524 3HG2 VAL A  35      72.015  95.289  47.806  1.00  0.00           H  
ATOM    525  N   CYS A  36      72.264  97.510  52.234  1.00  0.00           N  
ATOM    526  CA  CYS A  36      72.610  98.457  53.293  1.00  0.00           C  
ATOM    527  C   CYS A  36      74.045  98.244  53.863  1.00  0.00           C  
ATOM    528  O   CYS A  36      74.480  97.108  54.113  1.00  0.00           O  
ATOM    529  CB  CYS A  36      71.516  98.580  54.372  1.00  0.00           C  
ATOM    530  SG  CYS A  36      71.925  99.808  55.689  1.00  0.00           S  
ATOM    531  H   CYS A  36      72.498  96.536  52.358  1.00  0.00           H  
ATOM    532  HA  CYS A  36      72.551  99.451  52.850  1.00  0.00           H  
ATOM    533  HB2 CYS A  36      70.640  98.940  53.832  1.00  0.00           H  
ATOM    534  HB3 CYS A  36      71.338  97.629  54.875  1.00  0.00           H  
ATOM    535  HG  CYS A  36      72.023 100.976  55.047  1.00  0.00           H  
ATOM    536  N   ALA A  37      74.666  99.317  54.234  1.00  0.00           N  
ATOM    537  CA  ALA A  37      76.141  99.382  54.579  1.00  0.00           C  
ATOM    538  C   ALA A  37      76.493 100.659  55.366  1.00  0.00           C  
ATOM    539  O   ALA A  37      75.668 101.622  55.274  1.00  0.00           O  
ATOM    540  CB  ALA A  37      76.911  99.556  53.281  1.00  0.00           C  
ATOM    541  H   ALA A  37      74.141 100.180  54.242  1.00  0.00           H  
ATOM    542  HA  ALA A  37      76.460  98.490  55.118  1.00  0.00           H  
ATOM    543  HB1 ALA A  37      77.968  99.794  53.397  1.00  0.00           H  
ATOM    544  HB2 ALA A  37      76.740  98.632  52.728  1.00  0.00           H  
ATOM    545  HB3 ALA A  37      76.456 100.385  52.739  1.00  0.00           H  
ATOM    546  N   ARG A  38      77.520 100.710  56.204  1.00  0.00           N  
ATOM    547  CA  ARG A  38      77.873 101.859  57.116  1.00  0.00           C  
ATOM    548  C   ARG A  38      78.420 103.136  56.278  1.00  0.00           C  
ATOM    549  O   ARG A  38      78.713 104.182  56.846  1.00  0.00           O  
ATOM    550  CB  ARG A  38      78.762 101.517  58.322  1.00  0.00           C  
ATOM    551  CG  ARG A  38      80.092 100.874  57.875  1.00  0.00           C  
ATOM    552  CD  ARG A  38      81.131 100.761  58.964  1.00  0.00           C  
ATOM    553  NE  ARG A  38      82.229  99.921  58.659  1.00  0.00           N  
ATOM    554  CZ  ARG A  38      83.501  99.974  59.121  1.00  0.00           C  
ATOM    555  NH1 ARG A  38      83.837 100.880  60.031  1.00  0.00           N1+
ATOM    556  NH2 ARG A  38      84.498  99.111  58.757  1.00  0.00           N  
ATOM    557  H   ARG A  38      78.130  99.905  56.198  1.00  0.00           H  
ATOM    558  HA  ARG A  38      76.954 102.247  57.555  1.00  0.00           H  
ATOM    559  HB2 ARG A  38      78.951 102.363  58.983  1.00  0.00           H  
ATOM    560  HB3 ARG A  38      78.163 100.886  58.978  1.00  0.00           H  
ATOM    561  HG2 ARG A  38      79.975  99.848  57.524  1.00  0.00           H  
ATOM    562  HG3 ARG A  38      80.406 101.375  56.959  1.00  0.00           H  
ATOM    563  HD2 ARG A  38      81.580 101.733  59.164  1.00  0.00           H  
ATOM    564  HD3 ARG A  38      80.610 100.385  59.845  1.00  0.00           H  
ATOM    565  HE  ARG A  38      82.193  99.257  57.900  1.00  0.00           H  
ATOM    566 1HH1 ARG A  38      83.095 101.511  60.298  1.00  0.00           H  
ATOM    567 2HH1 ARG A  38      84.791 101.035  60.326  1.00  0.00           H  
ATOM    568 1HH2 ARG A  38      84.230  98.317  58.193  1.00  0.00           H  
ATOM    569 2HH2 ARG A  38      85.456  99.239  59.051  1.00  0.00           H  
ATOM    570  N   GLY A  39      78.717 102.946  55.031  1.00  0.00           N  
ATOM    571  CA  GLY A  39      79.391 103.982  54.212  1.00  0.00           C  
ATOM    572  C   GLY A  39      78.789 104.105  52.817  1.00  0.00           C  
ATOM    573  O   GLY A  39      78.390 103.125  52.127  1.00  0.00           O  
ATOM    574  H   GLY A  39      78.648 102.011  54.654  1.00  0.00           H  
ATOM    575  HA2 GLY A  39      79.139 104.962  54.618  1.00  0.00           H  
ATOM    576  HA3 GLY A  39      80.464 103.795  54.179  1.00  0.00           H  
ATOM    577  N   GLU A  40      78.795 105.297  52.266  1.00  0.00           N  
ATOM    578  CA  GLU A  40      78.228 105.628  50.930  1.00  0.00           C  
ATOM    579  C   GLU A  40      79.131 105.059  49.803  1.00  0.00           C  
ATOM    580  O   GLU A  40      78.673 104.268  49.003  1.00  0.00           O  
ATOM    581  CB  GLU A  40      78.113 107.140  50.761  1.00  0.00           C  
ATOM    582  CG  GLU A  40      77.273 107.746  51.841  1.00  0.00           C  
ATOM    583  CD  GLU A  40      75.760 107.712  51.754  1.00  0.00           C  
ATOM    584  OE1 GLU A  40      75.156 108.295  52.693  1.00  0.00           O  
ATOM    585  OE2 GLU A  40      75.155 107.202  50.809  1.00  0.00           O1-
ATOM    586  H   GLU A  40      79.104 106.130  52.745  1.00  0.00           H  
ATOM    587  HA  GLU A  40      77.244 105.169  50.828  1.00  0.00           H  
ATOM    588  HB2 GLU A  40      79.133 107.495  50.908  1.00  0.00           H  
ATOM    589  HB3 GLU A  40      77.728 107.295  49.753  1.00  0.00           H  
ATOM    590  HG2 GLU A  40      77.548 107.337  52.813  1.00  0.00           H  
ATOM    591  HG3 GLU A  40      77.569 108.794  51.795  1.00  0.00           H  
ATOM    592  N   GLU A  41      80.425 105.362  49.822  1.00  0.00           N  
ATOM    593  CA  GLU A  41      81.290 104.798  48.749  1.00  0.00           C  
ATOM    594  C   GLU A  41      81.499 103.305  48.885  1.00  0.00           C  
ATOM    595  O   GLU A  41      81.771 102.720  47.883  1.00  0.00           O  
ATOM    596  CB  GLU A  41      82.629 105.608  48.711  1.00  0.00           C  
ATOM    597  CG  GLU A  41      83.624 105.169  47.588  1.00  0.00           C  
ATOM    598  CD  GLU A  41      83.033 105.450  46.194  1.00  0.00           C  
ATOM    599  OE1 GLU A  41      82.180 106.333  45.971  1.00  0.00           O  
ATOM    600  OE2 GLU A  41      83.534 104.817  45.252  1.00  0.00           O1-
ATOM    601  H   GLU A  41      80.896 105.779  50.613  1.00  0.00           H  
ATOM    602  HA  GLU A  41      80.748 104.958  47.817  1.00  0.00           H  
ATOM    603  HB2 GLU A  41      82.294 106.630  48.535  1.00  0.00           H  
ATOM    604  HB3 GLU A  41      83.110 105.534  49.686  1.00  0.00           H  
ATOM    605  HG2 GLU A  41      84.481 105.841  47.638  1.00  0.00           H  
ATOM    606  HG3 GLU A  41      83.961 104.137  47.683  1.00  0.00           H  
ATOM    607  N   GLY A  42      81.281 102.715  50.076  1.00  0.00           N  
ATOM    608  CA  GLY A  42      81.203 101.269  50.295  1.00  0.00           C  
ATOM    609  C   GLY A  42      79.935 100.640  49.650  1.00  0.00           C  
ATOM    610  O   GLY A  42      79.990  99.736  48.798  1.00  0.00           O  
ATOM    611  H   GLY A  42      81.069 103.286  50.882  1.00  0.00           H  
ATOM    612  HA2 GLY A  42      82.081 100.711  49.970  1.00  0.00           H  
ATOM    613  HA3 GLY A  42      81.142 101.032  51.358  1.00  0.00           H  
ATOM    614  N   LEU A  43      78.838 101.303  49.931  1.00  0.00           N  
ATOM    615  CA  LEU A  43      77.521 100.979  49.319  1.00  0.00           C  
ATOM    616  C   LEU A  43      77.545 101.064  47.778  1.00  0.00           C  
ATOM    617  O   LEU A  43      77.088 100.131  47.157  1.00  0.00           O  
ATOM    618  CB  LEU A  43      76.415 101.922  49.950  1.00  0.00           C  
ATOM    619  CG  LEU A  43      74.973 101.371  49.621  1.00  0.00           C  
ATOM    620  CD1 LEU A  43      74.167 100.918  50.907  1.00  0.00           C  
ATOM    621  CD2 LEU A  43      74.043 102.444  48.888  1.00  0.00           C  
ATOM    622  H   LEU A  43      78.883 102.148  50.484  1.00  0.00           H  
ATOM    623  HA  LEU A  43      77.332  99.931  49.551  1.00  0.00           H  
ATOM    624  HB2 LEU A  43      76.624 101.916  51.020  1.00  0.00           H  
ATOM    625  HB3 LEU A  43      76.648 102.870  49.465  1.00  0.00           H  
ATOM    626  HG  LEU A  43      75.062 100.514  48.954  1.00  0.00           H  
ATOM    627 1HD1 LEU A  43      74.183 101.699  51.667  1.00  0.00           H  
ATOM    628 2HD1 LEU A  43      73.119 100.657  50.759  1.00  0.00           H  
ATOM    629 3HD1 LEU A  43      74.784 100.103  51.285  1.00  0.00           H  
ATOM    630 1HD2 LEU A  43      73.124 102.042  48.461  1.00  0.00           H  
ATOM    631 2HD2 LEU A  43      73.778 103.271  49.546  1.00  0.00           H  
ATOM    632 3HD2 LEU A  43      74.615 102.857  48.057  1.00  0.00           H  
ATOM    633  N   ARG A  44      78.151 102.056  47.187  1.00  0.00           N  
ATOM    634  CA  ARG A  44      78.169 102.232  45.738  1.00  0.00           C  
ATOM    635  C   ARG A  44      79.028 101.230  45.039  1.00  0.00           C  
ATOM    636  O   ARG A  44      78.619 100.686  44.002  1.00  0.00           O  
ATOM    637  CB  ARG A  44      78.705 103.684  45.397  1.00  0.00           C  
ATOM    638  CG  ARG A  44      77.669 104.739  45.885  1.00  0.00           C  
ATOM    639  CD  ARG A  44      77.733 105.986  45.084  1.00  0.00           C  
ATOM    640  NE  ARG A  44      78.830 106.877  45.532  1.00  0.00           N  
ATOM    641  CZ  ARG A  44      78.831 107.837  46.466  1.00  0.00           C  
ATOM    642  NH1 ARG A  44      77.676 108.182  46.991  1.00  0.00           N1+
ATOM    643  NH2 ARG A  44      79.964 108.397  46.911  1.00  0.00           N  
ATOM    644  H   ARG A  44      78.532 102.735  47.830  1.00  0.00           H  
ATOM    645  HA  ARG A  44      77.173 102.136  45.306  1.00  0.00           H  
ATOM    646  HB2 ARG A  44      79.726 103.820  45.753  1.00  0.00           H  
ATOM    647  HB3 ARG A  44      78.793 103.780  44.314  1.00  0.00           H  
ATOM    648  HG2 ARG A  44      76.621 104.446  45.821  1.00  0.00           H  
ATOM    649  HG3 ARG A  44      77.895 105.032  46.910  1.00  0.00           H  
ATOM    650  HD2 ARG A  44      77.807 105.776  44.017  1.00  0.00           H  
ATOM    651  HD3 ARG A  44      76.765 106.472  45.207  1.00  0.00           H  
ATOM    652  HE  ARG A  44      79.662 106.808  44.965  1.00  0.00           H  
ATOM    653 1HH1 ARG A  44      76.774 107.738  46.895  1.00  0.00           H  
ATOM    654 2HH1 ARG A  44      77.617 108.993  47.590  1.00  0.00           H  
ATOM    655 1HH2 ARG A  44      80.812 107.980  46.555  1.00  0.00           H  
ATOM    656 2HH2 ARG A  44      80.083 108.983  47.725  1.00  0.00           H  
ATOM    657  N   THR A  45      80.140 100.778  45.672  1.00  0.00           N  
ATOM    658  CA  THR A  45      80.924  99.686  45.078  1.00  0.00           C  
ATOM    659  C   THR A  45      80.088  98.430  45.084  1.00  0.00           C  
ATOM    660  O   THR A  45      80.036  97.766  44.049  1.00  0.00           O  
ATOM    661  CB  THR A  45      82.235  99.383  45.863  1.00  0.00           C  
ATOM    662  CG2 THR A  45      83.109  98.325  45.166  1.00  0.00           C  
ATOM    663  OG1 THR A  45      82.986 100.586  45.838  1.00  0.00           O  
ATOM    664  H   THR A  45      80.403 101.171  46.564  1.00  0.00           H  
ATOM    665  HA  THR A  45      81.209  99.903  44.048  1.00  0.00           H  
ATOM    666  HB  THR A  45      82.136  99.055  46.897  1.00  0.00           H  
ATOM    667  HG1 THR A  45      83.283 100.744  46.737  1.00  0.00           H  
ATOM    668 1HG2 THR A  45      83.551  98.666  44.229  1.00  0.00           H  
ATOM    669 2HG2 THR A  45      83.926  97.920  45.764  1.00  0.00           H  
ATOM    670 3HG2 THR A  45      82.456  97.484  44.933  1.00  0.00           H  
ATOM    671  N   THR A  46      79.434  97.954  46.172  1.00  0.00           N  
ATOM    672  CA  THR A  46      78.493  96.851  46.200  1.00  0.00           C  
ATOM    673  C   THR A  46      77.366  96.976  45.163  1.00  0.00           C  
ATOM    674  O   THR A  46      76.937  96.012  44.559  1.00  0.00           O  
ATOM    675  CB  THR A  46      77.951  96.503  47.639  1.00  0.00           C  
ATOM    676  CG2 THR A  46      76.804  95.465  47.535  1.00  0.00           C  
ATOM    677  OG1 THR A  46      79.047  95.920  48.382  1.00  0.00           O  
ATOM    678  H   THR A  46      79.474  98.469  47.039  1.00  0.00           H  
ATOM    679  HA  THR A  46      79.071  95.976  45.904  1.00  0.00           H  
ATOM    680  HB  THR A  46      77.624  97.454  48.060  1.00  0.00           H  
ATOM    681  HG1 THR A  46      78.662  95.590  49.198  1.00  0.00           H  
ATOM    682 1HG2 THR A  46      77.023  94.673  46.818  1.00  0.00           H  
ATOM    683 2HG2 THR A  46      76.619  95.079  48.537  1.00  0.00           H  
ATOM    684 3HG2 THR A  46      75.802  95.858  47.365  1.00  0.00           H  
ATOM    685  N   LEU A  47      76.807  98.205  44.883  1.00  0.00           N  
ATOM    686  CA  LEU A  47      75.687  98.408  43.920  1.00  0.00           C  
ATOM    687  C   LEU A  47      76.209  98.234  42.546  1.00  0.00           C  
ATOM    688  O   LEU A  47      75.478  97.625  41.736  1.00  0.00           O  
ATOM    689  CB  LEU A  47      74.959  99.743  44.165  1.00  0.00           C  
ATOM    690  CG  LEU A  47      74.000  99.488  45.306  1.00  0.00           C  
ATOM    691  CD1 LEU A  47      73.565 100.871  45.836  1.00  0.00           C  
ATOM    692  CD2 LEU A  47      72.732  98.738  44.865  1.00  0.00           C  
ATOM    693  H   LEU A  47      76.956  98.934  45.566  1.00  0.00           H  
ATOM    694  HA  LEU A  47      74.982  97.592  44.085  1.00  0.00           H  
ATOM    695  HB2 LEU A  47      75.703 100.483  44.460  1.00  0.00           H  
ATOM    696  HB3 LEU A  47      74.431 100.126  43.291  1.00  0.00           H  
ATOM    697  HG  LEU A  47      74.530  98.909  46.062  1.00  0.00           H  
ATOM    698 1HD1 LEU A  47      74.375 101.566  46.057  1.00  0.00           H  
ATOM    699 2HD1 LEU A  47      72.998 101.474  45.126  1.00  0.00           H  
ATOM    700 3HD1 LEU A  47      72.991 100.672  46.740  1.00  0.00           H  
ATOM    701 1HD2 LEU A  47      72.234  99.273  44.056  1.00  0.00           H  
ATOM    702 2HD2 LEU A  47      72.937  97.721  44.529  1.00  0.00           H  
ATOM    703 3HD2 LEU A  47      72.066  98.686  45.726  1.00  0.00           H  
ATOM    704  N   LYS A  48      77.368  98.683  42.180  1.00  0.00           N  
ATOM    705  CA  LYS A  48      77.938  98.445  40.763  1.00  0.00           C  
ATOM    706  C   LYS A  48      78.164  97.017  40.407  1.00  0.00           C  
ATOM    707  O   LYS A  48      77.719  96.597  39.301  1.00  0.00           O  
ATOM    708  CB  LYS A  48      79.288  99.190  40.579  1.00  0.00           C  
ATOM    709  CG  LYS A  48      79.787  99.106  39.136  1.00  0.00           C  
ATOM    710  CD  LYS A  48      81.041 100.014  38.896  1.00  0.00           C  
ATOM    711  CE  LYS A  48      81.395 100.219  37.450  1.00  0.00           C  
ATOM    712  NZ  LYS A  48      82.261  99.109  36.973  1.00  0.00           N1+
ATOM    713  H   LYS A  48      77.981  99.146  42.836  1.00  0.00           H  
ATOM    714  HA  LYS A  48      77.131  98.739  40.092  1.00  0.00           H  
ATOM    715  HB2 LYS A  48      79.189 100.250  40.815  1.00  0.00           H  
ATOM    716  HB3 LYS A  48      80.021  98.851  41.312  1.00  0.00           H  
ATOM    717  HG2 LYS A  48      80.174  98.128  38.846  1.00  0.00           H  
ATOM    718  HG3 LYS A  48      78.975  99.256  38.425  1.00  0.00           H  
ATOM    719  HD2 LYS A  48      80.986 101.009  39.337  1.00  0.00           H  
ATOM    720  HD3 LYS A  48      81.869  99.453  39.330  1.00  0.00           H  
ATOM    721  HE2 LYS A  48      80.517 100.353  36.817  1.00  0.00           H  
ATOM    722  HE3 LYS A  48      81.992 101.130  37.424  1.00  0.00           H  
ATOM    723  HZ1 LYS A  48      81.708  98.265  36.928  1.00  0.00           H  
ATOM    724  HZ2 LYS A  48      82.509  99.359  36.027  1.00  0.00           H  
ATOM    725  HZ3 LYS A  48      83.039  98.895  37.582  1.00  0.00           H  
ATOM    726  N   GLU A  49      78.738  96.323  41.357  1.00  0.00           N  
ATOM    727  CA  GLU A  49      78.774  94.855  41.265  1.00  0.00           C  
ATOM    728  C   GLU A  49      77.436  94.187  41.113  1.00  0.00           C  
ATOM    729  O   GLU A  49      77.316  93.349  40.226  1.00  0.00           O  
ATOM    730  CB  GLU A  49      79.601  94.354  42.514  1.00  0.00           C  
ATOM    731  CG  GLU A  49      80.093  92.920  42.429  1.00  0.00           C  
ATOM    732  CD  GLU A  49      81.256  92.516  41.501  1.00  0.00           C  
ATOM    733  OE1 GLU A  49      81.705  93.296  40.636  1.00  0.00           O  
ATOM    734  OE2 GLU A  49      81.811  91.372  41.585  1.00  0.00           O1-
ATOM    735  H   GLU A  49      79.172  96.826  42.118  1.00  0.00           H  
ATOM    736  HA  GLU A  49      79.342  94.701  40.347  1.00  0.00           H  
ATOM    737  HB2 GLU A  49      80.410  95.058  42.710  1.00  0.00           H  
ATOM    738  HB3 GLU A  49      78.832  94.366  43.286  1.00  0.00           H  
ATOM    739  HG2 GLU A  49      80.299  92.570  43.441  1.00  0.00           H  
ATOM    740  HG3 GLU A  49      79.215  92.410  42.033  1.00  0.00           H  
ATOM    741  N   LEU A  50      76.396  94.512  41.941  1.00  0.00           N  
ATOM    742  CA  LEU A  50      75.064  93.879  41.747  1.00  0.00           C  
ATOM    743  C   LEU A  50      74.459  94.143  40.366  1.00  0.00           C  
ATOM    744  O   LEU A  50      74.030  93.198  39.723  1.00  0.00           O  
ATOM    745  CB  LEU A  50      74.077  94.280  42.877  1.00  0.00           C  
ATOM    746  CG  LEU A  50      74.505  93.772  44.256  1.00  0.00           C  
ATOM    747  CD1 LEU A  50      73.560  94.432  45.253  1.00  0.00           C  
ATOM    748  CD2 LEU A  50      74.472  92.257  44.374  1.00  0.00           C  
ATOM    749  H   LEU A  50      76.437  95.343  42.514  1.00  0.00           H  
ATOM    750  HA  LEU A  50      75.172  92.795  41.730  1.00  0.00           H  
ATOM    751  HB2 LEU A  50      74.062  95.370  42.859  1.00  0.00           H  
ATOM    752  HB3 LEU A  50      73.101  93.819  42.728  1.00  0.00           H  
ATOM    753  HG  LEU A  50      75.480  94.183  44.516  1.00  0.00           H  
ATOM    754 1HD1 LEU A  50      73.881  94.103  46.241  1.00  0.00           H  
ATOM    755 2HD1 LEU A  50      73.508  95.513  45.125  1.00  0.00           H  
ATOM    756 3HD1 LEU A  50      72.566  94.037  45.038  1.00  0.00           H  
ATOM    757 1HD2 LEU A  50      75.380  91.794  43.986  1.00  0.00           H  
ATOM    758 2HD2 LEU A  50      74.499  92.053  45.444  1.00  0.00           H  
ATOM    759 3HD2 LEU A  50      73.641  91.803  43.835  1.00  0.00           H  
ATOM    760  N   ARG A  51      74.540  95.388  39.849  1.00  0.00           N  
ATOM    761  CA  ARG A  51      73.894  95.768  38.556  1.00  0.00           C  
ATOM    762  C   ARG A  51      74.787  95.360  37.320  1.00  0.00           C  
ATOM    763  O   ARG A  51      74.286  95.128  36.197  1.00  0.00           O  
ATOM    764  CB  ARG A  51      73.679  97.313  38.549  1.00  0.00           C  
ATOM    765  CG  ARG A  51      72.628  97.736  39.559  1.00  0.00           C  
ATOM    766  CD  ARG A  51      72.370  99.168  39.739  1.00  0.00           C  
ATOM    767  NE  ARG A  51      71.202  99.534  40.612  1.00  0.00           N  
ATOM    768  CZ  ARG A  51      71.005 100.710  41.197  1.00  0.00           C  
ATOM    769  NH1 ARG A  51      71.932 101.616  41.398  1.00  0.00           N1+
ATOM    770  NH2 ARG A  51      69.891 100.852  41.873  1.00  0.00           N  
ATOM    771  H   ARG A  51      74.946  96.119  40.415  1.00  0.00           H  
ATOM    772  HA  ARG A  51      72.949  95.272  38.336  1.00  0.00           H  
ATOM    773  HB2 ARG A  51      74.660  97.764  38.697  1.00  0.00           H  
ATOM    774  HB3 ARG A  51      73.300  97.578  37.562  1.00  0.00           H  
ATOM    775  HG2 ARG A  51      71.684  97.267  39.282  1.00  0.00           H  
ATOM    776  HG3 ARG A  51      72.955  97.374  40.534  1.00  0.00           H  
ATOM    777  HD2 ARG A  51      73.259  99.678  40.109  1.00  0.00           H  
ATOM    778  HD3 ARG A  51      72.139  99.502  38.728  1.00  0.00           H  
ATOM    779  HE  ARG A  51      70.395  98.927  40.635  1.00  0.00           H  
ATOM    780 1HH1 ARG A  51      72.819 101.615  40.915  1.00  0.00           H  
ATOM    781 2HH1 ARG A  51      71.708 102.458  41.909  1.00  0.00           H  
ATOM    782 1HH2 ARG A  51      69.349 100.003  41.948  1.00  0.00           H  
ATOM    783 2HH2 ARG A  51      69.547 101.696  42.309  1.00  0.00           H  
ATOM    784  N   GLU A  52      76.100  95.086  37.584  1.00  0.00           N  
ATOM    785  CA  GLU A  52      76.983  94.219  36.773  1.00  0.00           C  
ATOM    786  C   GLU A  52      76.641  92.751  36.633  1.00  0.00           C  
ATOM    787  O   GLU A  52      76.425  92.365  35.466  1.00  0.00           O  
ATOM    788  CB  GLU A  52      78.455  94.432  37.062  1.00  0.00           C  
ATOM    789  CG  GLU A  52      79.394  93.852  35.969  1.00  0.00           C  
ATOM    790  CD  GLU A  52      80.709  93.253  36.564  1.00  0.00           C  
ATOM    791  OE1 GLU A  52      81.849  93.676  36.356  1.00  0.00           O  
ATOM    792  OE2 GLU A  52      80.648  92.246  37.331  1.00  0.00           O1-
ATOM    793  H   GLU A  52      76.520  95.315  38.474  1.00  0.00           H  
ATOM    794  HA  GLU A  52      76.928  94.597  35.753  1.00  0.00           H  
ATOM    795  HB2 GLU A  52      78.507  95.520  37.108  1.00  0.00           H  
ATOM    796  HB3 GLU A  52      78.686  94.044  38.054  1.00  0.00           H  
ATOM    797  HG2 GLU A  52      78.941  93.163  35.256  1.00  0.00           H  
ATOM    798  HG3 GLU A  52      79.580  94.645  35.243  1.00  0.00           H  
ATOM    799  N   ALA A  53      76.371  92.042  37.704  1.00  0.00           N  
ATOM    800  CA  ALA A  53      75.713  90.767  37.579  1.00  0.00           C  
ATOM    801  C   ALA A  53      74.256  90.839  36.990  1.00  0.00           C  
ATOM    802  O   ALA A  53      73.696  89.848  36.575  1.00  0.00           O  
ATOM    803  CB  ALA A  53      75.887  90.004  38.892  1.00  0.00           C  
ATOM    804  H   ALA A  53      76.494  92.431  38.628  1.00  0.00           H  
ATOM    805  HA  ALA A  53      76.218  90.208  36.791  1.00  0.00           H  
ATOM    806  HB1 ALA A  53      75.380  89.041  38.956  1.00  0.00           H  
ATOM    807  HB2 ALA A  53      76.964  89.881  39.006  1.00  0.00           H  
ATOM    808  HB3 ALA A  53      75.749  90.571  39.812  1.00  0.00           H  
ATOM    809  N   GLY A  54      73.701  92.082  36.938  1.00  0.00           N  
ATOM    810  CA  GLY A  54      72.337  92.401  36.571  1.00  0.00           C  
ATOM    811  C   GLY A  54      71.286  92.073  37.687  1.00  0.00           C  
ATOM    812  O   GLY A  54      70.178  91.838  37.311  1.00  0.00           O  
ATOM    813  H   GLY A  54      74.349  92.821  37.171  1.00  0.00           H  
ATOM    814  HA2 GLY A  54      72.442  93.476  36.423  1.00  0.00           H  
ATOM    815  HA3 GLY A  54      72.261  92.000  35.560  1.00  0.00           H  
ATOM    816  N   VAL A  55      71.680  92.096  38.918  1.00  0.00           N  
ATOM    817  CA  VAL A  55      70.831  91.695  39.996  1.00  0.00           C  
ATOM    818  C   VAL A  55      69.823  92.841  40.253  1.00  0.00           C  
ATOM    819  O   VAL A  55      70.219  94.018  40.276  1.00  0.00           O  
ATOM    820  CB  VAL A  55      71.694  91.292  41.322  1.00  0.00           C  
ATOM    821  CG1 VAL A  55      70.828  91.053  42.506  1.00  0.00           C  
ATOM    822  CG2 VAL A  55      72.688  90.066  41.088  1.00  0.00           C  
ATOM    823  H   VAL A  55      72.626  92.365  39.145  1.00  0.00           H  
ATOM    824  HA  VAL A  55      70.179  90.870  39.710  1.00  0.00           H  
ATOM    825  HB  VAL A  55      72.273  92.167  41.619  1.00  0.00           H  
ATOM    826 1HG1 VAL A  55      71.403  90.663  43.346  1.00  0.00           H  
ATOM    827 2HG1 VAL A  55      70.503  92.030  42.863  1.00  0.00           H  
ATOM    828 3HG1 VAL A  55      70.073  90.277  42.376  1.00  0.00           H  
ATOM    829 1HG2 VAL A  55      73.398  90.432  40.346  1.00  0.00           H  
ATOM    830 2HG2 VAL A  55      73.257  89.808  41.980  1.00  0.00           H  
ATOM    831 3HG2 VAL A  55      72.221  89.117  40.825  1.00  0.00           H  
ATOM    832  N   GLU A  56      68.516  92.608  40.380  1.00  0.00           N  
ATOM    833  CA  GLU A  56      67.521  93.621  40.625  1.00  0.00           C  
ATOM    834  C   GLU A  56      67.586  94.286  41.976  1.00  0.00           C  
ATOM    835  O   GLU A  56      67.444  93.600  42.944  1.00  0.00           O  
ATOM    836  CB  GLU A  56      66.084  93.093  40.377  1.00  0.00           C  
ATOM    837  CG  GLU A  56      64.856  94.125  40.271  1.00  0.00           C  
ATOM    838  CD  GLU A  56      65.299  95.595  40.314  1.00  0.00           C  
ATOM    839  OE1 GLU A  56      65.177  96.202  41.449  1.00  0.00           O  
ATOM    840  OE2 GLU A  56      65.750  96.202  39.287  1.00  0.00           O1-
ATOM    841  H   GLU A  56      68.231  91.639  40.392  1.00  0.00           H  
ATOM    842  HA  GLU A  56      67.688  94.275  39.770  1.00  0.00           H  
ATOM    843  HB2 GLU A  56      66.067  92.557  39.427  1.00  0.00           H  
ATOM    844  HB3 GLU A  56      65.849  92.260  41.040  1.00  0.00           H  
ATOM    845  HG2 GLU A  56      64.400  93.876  39.313  1.00  0.00           H  
ATOM    846  HG3 GLU A  56      64.137  93.995  41.080  1.00  0.00           H  
ATOM    847  N   ALA A  57      68.085  95.547  42.051  1.00  0.00           N  
ATOM    848  CA  ALA A  57      68.667  96.098  43.263  1.00  0.00           C  
ATOM    849  C   ALA A  57      68.765  97.626  43.464  1.00  0.00           C  
ATOM    850  O   ALA A  57      68.890  98.437  42.540  1.00  0.00           O  
ATOM    851  CB  ALA A  57      70.034  95.456  43.561  1.00  0.00           C  
ATOM    852  H   ALA A  57      68.221  95.974  41.146  1.00  0.00           H  
ATOM    853  HA  ALA A  57      68.071  95.782  44.119  1.00  0.00           H  
ATOM    854  HB1 ALA A  57      70.233  95.517  44.631  1.00  0.00           H  
ATOM    855  HB2 ALA A  57      69.963  94.380  43.404  1.00  0.00           H  
ATOM    856  HB3 ALA A  57      70.787  95.877  42.894  1.00  0.00           H  
ATOM    857  N   ASP A  58      68.814  98.050  44.711  1.00  0.00           N  
ATOM    858  CA  ASP A  58      69.107  99.413  45.126  1.00  0.00           C  
ATOM    859  C   ASP A  58      69.604  99.564  46.585  1.00  0.00           C  
ATOM    860  O   ASP A  58      69.551  98.531  47.367  1.00  0.00           O  
ATOM    861  CB  ASP A  58      67.819 100.309  45.009  1.00  0.00           C  
ATOM    862  CG  ASP A  58      68.078 101.864  44.909  1.00  0.00           C  
ATOM    863  OD1 ASP A  58      69.245 102.178  44.634  1.00  0.00           O  
ATOM    864  OD2 ASP A  58      67.109 102.648  45.145  1.00  0.00           O1-
ATOM    865  H   ASP A  58      68.564  97.411  45.453  1.00  0.00           H  
ATOM    866  HA  ASP A  58      69.919  99.781  44.498  1.00  0.00           H  
ATOM    867  HB2 ASP A  58      67.291 100.070  44.086  1.00  0.00           H  
ATOM    868  HB3 ASP A  58      67.130 100.103  45.828  1.00  0.00           H  
ATOM    869  N   GLY A  59      69.969 100.735  47.074  1.00  0.00           N  
ATOM    870  CA  GLY A  59      70.383 100.797  48.472  1.00  0.00           C  
ATOM    871  C   GLY A  59      70.122 102.068  49.181  1.00  0.00           C  
ATOM    872  O   GLY A  59      69.798 103.098  48.564  1.00  0.00           O  
ATOM    873  H   GLY A  59      70.022 101.599  46.554  1.00  0.00           H  
ATOM    874  HA2 GLY A  59      69.828 100.009  48.981  1.00  0.00           H  
ATOM    875  HA3 GLY A  59      71.443 100.565  48.579  1.00  0.00           H  
ATOM    876  N   ARG A  60      70.491 102.042  50.484  1.00  0.00           N  
ATOM    877  CA  ARG A  60      70.610 103.174  51.459  1.00  0.00           C  
ATOM    878  C   ARG A  60      71.599 102.982  52.640  1.00  0.00           C  
ATOM    879  O   ARG A  60      71.511 101.950  53.324  1.00  0.00           O  
ATOM    880  CB  ARG A  60      69.147 103.575  51.901  1.00  0.00           C  
ATOM    881  CG  ARG A  60      69.056 104.713  52.996  1.00  0.00           C  
ATOM    882  CD  ARG A  60      69.709 106.083  52.742  1.00  0.00           C  
ATOM    883  NE  ARG A  60      69.707 107.036  53.883  1.00  0.00           N  
ATOM    884  CZ  ARG A  60      68.780 107.828  54.250  1.00  0.00           C  
ATOM    885  NH1 ARG A  60      67.573 107.970  53.750  1.00  0.00           N1+
ATOM    886  NH2 ARG A  60      69.035 108.614  55.219  1.00  0.00           N  
ATOM    887  H   ARG A  60      70.747 101.149  50.879  1.00  0.00           H  
ATOM    888  HA  ARG A  60      71.012 104.015  50.894  1.00  0.00           H  
ATOM    889  HB2 ARG A  60      68.675 103.948  50.992  1.00  0.00           H  
ATOM    890  HB3 ARG A  60      68.648 102.698  52.314  1.00  0.00           H  
ATOM    891  HG2 ARG A  60      68.016 104.926  53.244  1.00  0.00           H  
ATOM    892  HG3 ARG A  60      69.587 104.348  53.875  1.00  0.00           H  
ATOM    893  HD2 ARG A  60      70.741 105.889  52.452  1.00  0.00           H  
ATOM    894  HD3 ARG A  60      69.180 106.562  51.918  1.00  0.00           H  
ATOM    895  HE  ARG A  60      70.436 106.930  54.573  1.00  0.00           H  
ATOM    896 1HH1 ARG A  60      67.234 107.484  52.932  1.00  0.00           H  
ATOM    897 2HH1 ARG A  60      66.925 108.580  54.228  1.00  0.00           H  
ATOM    898 1HH2 ARG A  60      69.929 108.471  55.667  1.00  0.00           H  
ATOM    899 2HH2 ARG A  60      68.309 109.284  55.428  1.00  0.00           H  
ATOM    900  N   THR A  61      72.521 103.862  52.877  1.00  0.00           N  
ATOM    901  CA  THR A  61      73.561 103.928  53.948  1.00  0.00           C  
ATOM    902  C   THR A  61      72.941 103.979  55.346  1.00  0.00           C  
ATOM    903  O   THR A  61      71.971 104.652  55.548  1.00  0.00           O  
ATOM    904  CB  THR A  61      74.541 105.069  53.618  1.00  0.00           C  
ATOM    905  CG2 THR A  61      75.484 105.375  54.763  1.00  0.00           C  
ATOM    906  OG1 THR A  61      75.250 104.924  52.446  1.00  0.00           O  
ATOM    907  H   THR A  61      72.448 104.671  52.276  1.00  0.00           H  
ATOM    908  HA  THR A  61      74.205 103.053  53.868  1.00  0.00           H  
ATOM    909  HB  THR A  61      73.988 105.992  53.442  1.00  0.00           H  
ATOM    910  HG1 THR A  61      74.710 104.908  51.652  1.00  0.00           H  
ATOM    911 1HG2 THR A  61      75.025 105.914  55.591  1.00  0.00           H  
ATOM    912 2HG2 THR A  61      76.177 104.578  55.032  1.00  0.00           H  
ATOM    913 3HG2 THR A  61      76.159 106.155  54.410  1.00  0.00           H  
ATOM    914  N   CYS A  62      73.569 103.358  56.386  1.00  0.00           N  
ATOM    915  CA  CYS A  62      73.103 103.516  57.832  1.00  0.00           C  
ATOM    916  C   CYS A  62      74.201 103.060  58.803  1.00  0.00           C  
ATOM    917  O   CYS A  62      74.851 102.086  58.444  1.00  0.00           O  
ATOM    918  CB  CYS A  62      71.912 102.614  57.989  1.00  0.00           C  
ATOM    919  SG  CYS A  62      71.433 102.436  59.784  1.00  0.00           S  
ATOM    920  H   CYS A  62      74.407 102.812  56.246  1.00  0.00           H  
ATOM    921  HA  CYS A  62      72.896 104.559  58.071  1.00  0.00           H  
ATOM    922  HB2 CYS A  62      71.106 102.936  57.330  1.00  0.00           H  
ATOM    923  HB3 CYS A  62      72.210 101.666  57.540  1.00  0.00           H  
ATOM    924  HG  CYS A  62      72.470 101.612  59.958  1.00  0.00           H  
ATOM    925  N   ASP A  63      74.291 103.612  60.019  1.00  0.00           N  
ATOM    926  CA  ASP A  63      74.995 103.076  61.226  1.00  0.00           C  
ATOM    927  C   ASP A  63      74.104 102.494  62.287  1.00  0.00           C  
ATOM    928  O   ASP A  63      73.464 103.217  63.009  1.00  0.00           O  
ATOM    929  CB  ASP A  63      76.089 104.052  61.633  1.00  0.00           C  
ATOM    930  CG  ASP A  63      76.877 103.612  62.860  1.00  0.00           C  
ATOM    931  OD1 ASP A  63      76.534 102.727  63.627  1.00  0.00           O  
ATOM    932  OD2 ASP A  63      77.943 104.264  63.058  1.00  0.00           O1-
ATOM    933  H   ASP A  63      73.635 104.360  60.192  1.00  0.00           H  
ATOM    934  HA  ASP A  63      75.522 102.194  60.859  1.00  0.00           H  
ATOM    935  HB2 ASP A  63      76.841 104.333  60.896  1.00  0.00           H  
ATOM    936  HB3 ASP A  63      75.523 104.888  62.045  1.00  0.00           H  
ATOM    937  N   VAL A  64      74.044 101.151  62.431  1.00  0.00           N  
ATOM    938  CA  VAL A  64      73.114 100.504  63.440  1.00  0.00           C  
ATOM    939  C   VAL A  64      73.326 100.888  64.910  1.00  0.00           C  
ATOM    940  O   VAL A  64      72.562 100.425  65.833  1.00  0.00           O  
ATOM    941  CB  VAL A  64      72.991  99.040  63.187  1.00  0.00           C  
ATOM    942  CG1 VAL A  64      72.462  98.672  61.807  1.00  0.00           C  
ATOM    943  CG2 VAL A  64      74.292  98.237  63.448  1.00  0.00           C  
ATOM    944  H   VAL A  64      74.617 100.604  61.804  1.00  0.00           H  
ATOM    945  HA  VAL A  64      72.136 100.872  63.130  1.00  0.00           H  
ATOM    946  HB  VAL A  64      72.174  98.682  63.814  1.00  0.00           H  
ATOM    947 1HG1 VAL A  64      72.252  97.602  61.811  1.00  0.00           H  
ATOM    948 2HG1 VAL A  64      71.638  99.343  61.562  1.00  0.00           H  
ATOM    949 3HG1 VAL A  64      73.188  98.822  61.008  1.00  0.00           H  
ATOM    950 1HG2 VAL A  64      74.482  98.291  64.520  1.00  0.00           H  
ATOM    951 2HG2 VAL A  64      74.089  97.203  63.170  1.00  0.00           H  
ATOM    952 3HG2 VAL A  64      75.139  98.546  62.836  1.00  0.00           H  
ATOM    953  N   ARG A  65      74.357 101.696  65.251  1.00  0.00           N  
ATOM    954  CA  ARG A  65      74.535 102.145  66.611  1.00  0.00           C  
ATOM    955  C   ARG A  65      73.512 103.214  67.098  1.00  0.00           C  
ATOM    956  O   ARG A  65      73.523 103.607  68.245  1.00  0.00           O  
ATOM    957  CB  ARG A  65      75.948 102.671  66.878  1.00  0.00           C  
ATOM    958  CG  ARG A  65      76.890 101.510  66.793  1.00  0.00           C  
ATOM    959  CD  ARG A  65      78.342 101.989  66.841  1.00  0.00           C  
ATOM    960  NE  ARG A  65      78.813 102.542  65.538  1.00  0.00           N  
ATOM    961  CZ  ARG A  65      80.031 102.967  65.314  1.00  0.00           C  
ATOM    962  NH1 ARG A  65      80.948 103.095  66.237  1.00  0.00           N1+
ATOM    963  NH2 ARG A  65      80.317 103.389  64.114  1.00  0.00           N  
ATOM    964  H   ARG A  65      74.890 102.139  64.516  1.00  0.00           H  
ATOM    965  HA  ARG A  65      74.296 101.368  67.337  1.00  0.00           H  
ATOM    966  HB2 ARG A  65      76.290 103.479  66.231  1.00  0.00           H  
ATOM    967  HB3 ARG A  65      76.066 103.133  67.858  1.00  0.00           H  
ATOM    968  HG2 ARG A  65      76.783 100.915  67.700  1.00  0.00           H  
ATOM    969  HG3 ARG A  65      76.832 100.918  65.880  1.00  0.00           H  
ATOM    970  HD2 ARG A  65      78.388 102.756  67.613  1.00  0.00           H  
ATOM    971  HD3 ARG A  65      78.961 101.164  67.194  1.00  0.00           H  
ATOM    972  HE  ARG A  65      78.083 102.625  64.846  1.00  0.00           H  
ATOM    973 1HH1 ARG A  65      80.773 102.695  67.148  1.00  0.00           H  
ATOM    974 2HH1 ARG A  65      81.818 103.535  65.974  1.00  0.00           H  
ATOM    975 1HH2 ARG A  65      79.595 103.589  63.436  1.00  0.00           H  
ATOM    976 2HH2 ARG A  65      81.288 103.610  63.948  1.00  0.00           H  
ATOM    977  N   SER A  66      72.695 103.712  66.167  1.00  0.00           N  
ATOM    978  CA  SER A  66      71.733 104.715  66.472  1.00  0.00           C  
ATOM    979  C   SER A  66      70.484 104.469  65.608  1.00  0.00           C  
ATOM    980  O   SER A  66      70.562 103.835  64.546  1.00  0.00           O  
ATOM    981  CB  SER A  66      72.303 106.112  66.144  1.00  0.00           C  
ATOM    982  OG  SER A  66      71.466 107.137  66.639  1.00  0.00           O  
ATOM    983  H   SER A  66      72.670 103.247  65.271  1.00  0.00           H  
ATOM    984  HA  SER A  66      71.373 104.607  67.496  1.00  0.00           H  
ATOM    985  HB2 SER A  66      73.228 106.087  66.720  1.00  0.00           H  
ATOM    986  HB3 SER A  66      72.371 106.201  65.060  1.00  0.00           H  
ATOM    987  HG  SER A  66      71.604 107.320  67.571  1.00  0.00           H  
ATOM    988  N   VAL A  67      69.290 105.010  65.996  1.00  0.00           N  
ATOM    989  CA  VAL A  67      68.021 104.831  65.288  1.00  0.00           C  
ATOM    990  C   VAL A  67      67.737 105.619  64.029  1.00  0.00           C  
ATOM    991  O   VAL A  67      67.098 105.097  63.099  1.00  0.00           O  
ATOM    992  CB  VAL A  67      66.811 105.040  66.293  1.00  0.00           C  
ATOM    993  CG1 VAL A  67      66.570 106.501  66.786  1.00  0.00           C  
ATOM    994  CG2 VAL A  67      65.474 104.425  65.764  1.00  0.00           C  
ATOM    995  H   VAL A  67      69.255 105.655  66.773  1.00  0.00           H  
ATOM    996  HA  VAL A  67      67.967 103.764  65.076  1.00  0.00           H  
ATOM    997  HB  VAL A  67      67.103 104.374  67.104  1.00  0.00           H  
ATOM    998 1HG1 VAL A  67      66.364 107.111  65.907  1.00  0.00           H  
ATOM    999 2HG1 VAL A  67      65.649 106.349  67.350  1.00  0.00           H  
ATOM   1000 3HG1 VAL A  67      67.402 106.976  67.306  1.00  0.00           H  
ATOM   1001 1HG2 VAL A  67      65.575 103.392  65.432  1.00  0.00           H  
ATOM   1002 2HG2 VAL A  67      64.783 104.353  66.604  1.00  0.00           H  
ATOM   1003 3HG2 VAL A  67      65.078 105.029  64.948  1.00  0.00           H  
ATOM   1004  N   PRO A  68      68.286 106.868  63.784  1.00  0.00           N  
ATOM   1005  CA  PRO A  68      67.775 107.795  62.751  1.00  0.00           C  
ATOM   1006  C   PRO A  68      67.875 107.242  61.357  1.00  0.00           C  
ATOM   1007  O   PRO A  68      67.066 107.466  60.458  1.00  0.00           O  
ATOM   1008  CB  PRO A  68      68.545 109.126  62.829  1.00  0.00           C  
ATOM   1009  CG  PRO A  68      68.880 109.142  64.348  1.00  0.00           C  
ATOM   1010  CD  PRO A  68      69.209 107.673  64.625  1.00  0.00           C  
ATOM   1011  HA  PRO A  68      66.711 107.921  62.952  1.00  0.00           H  
ATOM   1012  HB2 PRO A  68      69.484 109.049  62.282  1.00  0.00           H  
ATOM   1013  HB3 PRO A  68      67.900 109.967  62.575  1.00  0.00           H  
ATOM   1014  HG2 PRO A  68      69.709 109.814  64.569  1.00  0.00           H  
ATOM   1015  HG3 PRO A  68      67.990 109.414  64.916  1.00  0.00           H  
ATOM   1016  HD2 PRO A  68      70.227 107.474  64.291  1.00  0.00           H  
ATOM   1017  HD3 PRO A  68      69.126 107.512  65.700  1.00  0.00           H  
ATOM   1018  N   GLU A  69      69.012 106.662  61.075  1.00  0.00           N  
ATOM   1019  CA  GLU A  69      69.316 106.109  59.698  1.00  0.00           C  
ATOM   1020  C   GLU A  69      68.584 104.825  59.511  1.00  0.00           C  
ATOM   1021  O   GLU A  69      68.282 104.477  58.370  1.00  0.00           O  
ATOM   1022  CB  GLU A  69      70.845 105.955  59.495  1.00  0.00           C  
ATOM   1023  CG  GLU A  69      71.543 107.317  59.625  1.00  0.00           C  
ATOM   1024  CD  GLU A  69      73.001 107.248  59.079  1.00  0.00           C  
ATOM   1025  OE1 GLU A  69      73.945 106.914  59.808  1.00  0.00           O  
ATOM   1026  OE2 GLU A  69      73.313 107.663  57.930  1.00  0.00           O1-
ATOM   1027  H   GLU A  69      69.761 106.613  61.750  1.00  0.00           H  
ATOM   1028  HA  GLU A  69      68.944 106.762  58.909  1.00  0.00           H  
ATOM   1029  HB2 GLU A  69      71.222 105.279  60.263  1.00  0.00           H  
ATOM   1030  HB3 GLU A  69      71.095 105.662  58.476  1.00  0.00           H  
ATOM   1031  HG2 GLU A  69      71.050 108.006  58.939  1.00  0.00           H  
ATOM   1032  HG3 GLU A  69      71.496 107.503  60.698  1.00  0.00           H  
ATOM   1033  N   ILE A  70      68.379 104.013  60.570  1.00  0.00           N  
ATOM   1034  CA  ILE A  70      67.655 102.690  60.485  1.00  0.00           C  
ATOM   1035  C   ILE A  70      66.176 102.983  60.170  1.00  0.00           C  
ATOM   1036  O   ILE A  70      65.667 102.292  59.314  1.00  0.00           O  
ATOM   1037  CB  ILE A  70      67.606 101.871  61.766  1.00  0.00           C  
ATOM   1038  CG1 ILE A  70      69.117 101.657  62.216  1.00  0.00           C  
ATOM   1039  CG2 ILE A  70      66.930 100.476  61.681  1.00  0.00           C  
ATOM   1040  CD1 ILE A  70      69.135 101.091  63.660  1.00  0.00           C  
ATOM   1041  H   ILE A  70      68.634 104.403  61.466  1.00  0.00           H  
ATOM   1042  HA  ILE A  70      68.143 102.084  59.722  1.00  0.00           H  
ATOM   1043  HB  ILE A  70      66.997 102.462  62.451  1.00  0.00           H  
ATOM   1044 2HG1 ILE A  70      69.685 101.028  61.532  1.00  0.00           H  
ATOM   1045 3HG1 ILE A  70      69.664 102.600  62.204  1.00  0.00           H  
ATOM   1046 1HG2 ILE A  70      67.416  99.793  60.984  1.00  0.00           H  
ATOM   1047 2HG2 ILE A  70      66.829 100.006  62.659  1.00  0.00           H  
ATOM   1048 3HG2 ILE A  70      65.881 100.578  61.403  1.00  0.00           H  
ATOM   1049 1HD1 ILE A  70      68.971 100.021  63.536  1.00  0.00           H  
ATOM   1050 2HD1 ILE A  70      70.048 101.293  64.221  1.00  0.00           H  
ATOM   1051 3HD1 ILE A  70      68.338 101.559  64.239  1.00  0.00           H  
ATOM   1052  N   GLU A  71      65.700 104.103  60.717  1.00  0.00           N  
ATOM   1053  CA  GLU A  71      64.384 104.651  60.487  1.00  0.00           C  
ATOM   1054  C   GLU A  71      64.218 104.966  59.051  1.00  0.00           C  
ATOM   1055  O   GLU A  71      63.308 104.530  58.392  1.00  0.00           O  
ATOM   1056  CB  GLU A  71      64.116 105.950  61.304  1.00  0.00           C  
ATOM   1057  CG  GLU A  71      62.612 106.219  61.383  1.00  0.00           C  
ATOM   1058  CD  GLU A  71      62.226 107.506  62.016  1.00  0.00           C  
ATOM   1059  OE1 GLU A  71      61.854 108.490  61.340  1.00  0.00           O  
ATOM   1060  OE2 GLU A  71      62.442 107.711  63.214  1.00  0.00           O1-
ATOM   1061  H   GLU A  71      66.255 104.521  61.450  1.00  0.00           H  
ATOM   1062  HA  GLU A  71      63.670 103.880  60.777  1.00  0.00           H  
ATOM   1063  HB2 GLU A  71      64.477 105.886  62.331  1.00  0.00           H  
ATOM   1064  HB3 GLU A  71      64.607 106.795  60.821  1.00  0.00           H  
ATOM   1065  HG2 GLU A  71      62.205 106.179  60.373  1.00  0.00           H  
ATOM   1066  HG3 GLU A  71      62.106 105.437  61.949  1.00  0.00           H  
ATOM   1067  N   ALA A  72      65.159 105.738  58.473  1.00  0.00           N  
ATOM   1068  CA  ALA A  72      65.272 106.217  57.109  1.00  0.00           C  
ATOM   1069  C   ALA A  72      65.456 105.069  56.120  1.00  0.00           C  
ATOM   1070  O   ALA A  72      64.771 105.043  55.115  1.00  0.00           O  
ATOM   1071  CB  ALA A  72      66.370 107.259  56.943  1.00  0.00           C  
ATOM   1072  H   ALA A  72      65.804 106.216  59.087  1.00  0.00           H  
ATOM   1073  HA  ALA A  72      64.345 106.761  56.925  1.00  0.00           H  
ATOM   1074  HB1 ALA A  72      66.223 107.864  56.048  1.00  0.00           H  
ATOM   1075  HB2 ALA A  72      66.343 107.868  57.846  1.00  0.00           H  
ATOM   1076  HB3 ALA A  72      67.370 106.835  57.033  1.00  0.00           H  
ATOM   1077  N   LEU A  73      66.310 104.123  56.492  1.00  0.00           N  
ATOM   1078  CA  LEU A  73      66.499 102.893  55.698  1.00  0.00           C  
ATOM   1079  C   LEU A  73      65.260 102.004  55.514  1.00  0.00           C  
ATOM   1080  O   LEU A  73      64.916 101.635  54.380  1.00  0.00           O  
ATOM   1081  CB  LEU A  73      67.541 102.100  56.432  1.00  0.00           C  
ATOM   1082  CG  LEU A  73      67.857 100.591  56.176  1.00  0.00           C  
ATOM   1083  CD1 LEU A  73      68.262 100.229  54.763  1.00  0.00           C  
ATOM   1084  CD2 LEU A  73      69.004 100.287  57.030  1.00  0.00           C  
ATOM   1085  H   LEU A  73      66.732 104.229  57.403  1.00  0.00           H  
ATOM   1086  HA  LEU A  73      66.921 103.289  54.774  1.00  0.00           H  
ATOM   1087  HB2 LEU A  73      68.410 102.695  56.152  1.00  0.00           H  
ATOM   1088  HB3 LEU A  73      67.484 102.231  57.513  1.00  0.00           H  
ATOM   1089  HG  LEU A  73      67.037  99.958  56.516  1.00  0.00           H  
ATOM   1090 1HD1 LEU A  73      67.406 100.422  54.115  1.00  0.00           H  
ATOM   1091 2HD1 LEU A  73      69.107 100.840  54.447  1.00  0.00           H  
ATOM   1092 3HD1 LEU A  73      68.485  99.170  54.631  1.00  0.00           H  
ATOM   1093 1HD2 LEU A  73      69.239  99.230  56.906  1.00  0.00           H  
ATOM   1094 2HD2 LEU A  73      69.817 100.969  56.782  1.00  0.00           H  
ATOM   1095 3HD2 LEU A  73      68.566 100.470  58.011  1.00  0.00           H  
ATOM   1096  N   VAL A  74      64.492 101.731  56.577  1.00  0.00           N  
ATOM   1097  CA  VAL A  74      63.347 100.859  56.600  1.00  0.00           C  
ATOM   1098  C   VAL A  74      62.176 101.579  55.732  1.00  0.00           C  
ATOM   1099  O   VAL A  74      61.495 100.869  54.942  1.00  0.00           O  
ATOM   1100  CB  VAL A  74      62.894 100.453  58.033  1.00  0.00           C  
ATOM   1101  CG1 VAL A  74      61.595  99.625  58.005  1.00  0.00           C  
ATOM   1102  CG2 VAL A  74      63.955  99.497  58.678  1.00  0.00           C  
ATOM   1103  H   VAL A  74      64.757 102.106  57.476  1.00  0.00           H  
ATOM   1104  HA  VAL A  74      63.544  99.975  55.993  1.00  0.00           H  
ATOM   1105  HB  VAL A  74      62.816 101.349  58.648  1.00  0.00           H  
ATOM   1106 1HG1 VAL A  74      60.756 100.240  57.681  1.00  0.00           H  
ATOM   1107 2HG1 VAL A  74      61.704  98.694  57.448  1.00  0.00           H  
ATOM   1108 3HG1 VAL A  74      61.354  99.301  59.017  1.00  0.00           H  
ATOM   1109 1HG2 VAL A  74      64.101  98.754  57.895  1.00  0.00           H  
ATOM   1110 2HG2 VAL A  74      64.945  99.928  58.828  1.00  0.00           H  
ATOM   1111 3HG2 VAL A  74      63.631  98.915  59.540  1.00  0.00           H  
ATOM   1112  N   ALA A  75      61.979 102.885  55.811  1.00  0.00           N  
ATOM   1113  CA  ALA A  75      61.170 103.625  54.860  1.00  0.00           C  
ATOM   1114  C   ALA A  75      61.786 103.608  53.425  1.00  0.00           C  
ATOM   1115  O   ALA A  75      61.017 103.600  52.472  1.00  0.00           O  
ATOM   1116  CB  ALA A  75      61.035 105.016  55.366  1.00  0.00           C  
ATOM   1117  H   ALA A  75      62.467 103.503  56.443  1.00  0.00           H  
ATOM   1118  HA  ALA A  75      60.235 103.089  54.702  1.00  0.00           H  
ATOM   1119  HB1 ALA A  75      60.497 104.970  56.313  1.00  0.00           H  
ATOM   1120  HB2 ALA A  75      61.986 105.547  55.395  1.00  0.00           H  
ATOM   1121  HB3 ALA A  75      60.371 105.589  54.719  1.00  0.00           H  
ATOM   1122  N   ALA A  76      63.090 103.508  53.211  1.00  0.00           N  
ATOM   1123  CA  ALA A  76      63.684 103.469  51.826  1.00  0.00           C  
ATOM   1124  C   ALA A  76      63.197 102.211  51.115  1.00  0.00           C  
ATOM   1125  O   ALA A  76      62.879 102.215  49.919  1.00  0.00           O  
ATOM   1126  CB  ALA A  76      65.186 103.419  51.981  1.00  0.00           C  
ATOM   1127  H   ALA A  76      63.663 103.589  54.039  1.00  0.00           H  
ATOM   1128  HA  ALA A  76      63.474 104.405  51.308  1.00  0.00           H  
ATOM   1129  HB1 ALA A  76      65.547 102.392  52.032  1.00  0.00           H  
ATOM   1130  HB2 ALA A  76      65.671 103.846  51.104  1.00  0.00           H  
ATOM   1131  HB3 ALA A  76      65.583 104.077  52.754  1.00  0.00           H  
ATOM   1132  N   VAL A  77      63.184 101.052  51.779  1.00  0.00           N  
ATOM   1133  CA  VAL A  77      62.658  99.845  51.091  1.00  0.00           C  
ATOM   1134  C   VAL A  77      61.165  99.921  50.777  1.00  0.00           C  
ATOM   1135  O   VAL A  77      60.691  99.620  49.730  1.00  0.00           O  
ATOM   1136  CB  VAL A  77      63.110  98.561  51.854  1.00  0.00           C  
ATOM   1137  CG1 VAL A  77      62.743  98.478  53.289  1.00  0.00           C  
ATOM   1138  CG2 VAL A  77      62.523  97.339  51.171  1.00  0.00           C  
ATOM   1139  H   VAL A  77      63.466 100.973  52.746  1.00  0.00           H  
ATOM   1140  HA  VAL A  77      63.052  99.703  50.085  1.00  0.00           H  
ATOM   1141  HB  VAL A  77      64.191  98.696  51.823  1.00  0.00           H  
ATOM   1142 1HG1 VAL A  77      63.155  97.561  53.710  1.00  0.00           H  
ATOM   1143 2HG1 VAL A  77      63.043  99.377  53.829  1.00  0.00           H  
ATOM   1144 3HG1 VAL A  77      61.657  98.426  53.358  1.00  0.00           H  
ATOM   1145 1HG2 VAL A  77      62.788  97.376  50.114  1.00  0.00           H  
ATOM   1146 2HG2 VAL A  77      62.968  96.432  51.580  1.00  0.00           H  
ATOM   1147 3HG2 VAL A  77      61.435  97.339  51.228  1.00  0.00           H  
ATOM   1148  N   VAL A  78      60.382 100.403  51.754  1.00  0.00           N  
ATOM   1149  CA  VAL A  78      58.941 100.643  51.622  1.00  0.00           C  
ATOM   1150  C   VAL A  78      58.669 101.509  50.377  1.00  0.00           C  
ATOM   1151  O   VAL A  78      57.755 101.148  49.582  1.00  0.00           O  
ATOM   1152  CB  VAL A  78      58.313 101.347  52.876  1.00  0.00           C  
ATOM   1153  CG1 VAL A  78      56.797 101.721  52.734  1.00  0.00           C  
ATOM   1154  CG2 VAL A  78      58.366 100.447  54.105  1.00  0.00           C  
ATOM   1155  H   VAL A  78      60.898 100.582  52.603  1.00  0.00           H  
ATOM   1156  HA  VAL A  78      58.331  99.753  51.472  1.00  0.00           H  
ATOM   1157  HB  VAL A  78      58.863 102.259  53.106  1.00  0.00           H  
ATOM   1158 1HG1 VAL A  78      56.641 102.676  52.232  1.00  0.00           H  
ATOM   1159 2HG1 VAL A  78      56.290 100.866  52.285  1.00  0.00           H  
ATOM   1160 3HG1 VAL A  78      56.407 101.866  53.741  1.00  0.00           H  
ATOM   1161 1HG2 VAL A  78      58.525 101.067  54.988  1.00  0.00           H  
ATOM   1162 2HG2 VAL A  78      57.520  99.760  54.114  1.00  0.00           H  
ATOM   1163 3HG2 VAL A  78      59.260  99.828  54.044  1.00  0.00           H  
ATOM   1164  N   GLU A  79      59.373 102.626  50.159  1.00  0.00           N  
ATOM   1165  CA  GLU A  79      59.242 103.445  48.938  1.00  0.00           C  
ATOM   1166  C   GLU A  79      59.799 102.817  47.636  1.00  0.00           C  
ATOM   1167  O   GLU A  79      59.246 103.158  46.474  1.00  0.00           O  
ATOM   1168  CB  GLU A  79      59.910 104.824  49.241  1.00  0.00           C  
ATOM   1169  CG  GLU A  79      59.761 105.890  48.163  1.00  0.00           C  
ATOM   1170  CD  GLU A  79      58.369 106.227  47.621  1.00  0.00           C  
ATOM   1171  OE1 GLU A  79      58.159 106.547  46.422  1.00  0.00           O  
ATOM   1172  OE2 GLU A  79      57.378 105.952  48.341  1.00  0.00           O1-
ATOM   1173  H   GLU A  79      60.183 102.817  50.731  1.00  0.00           H  
ATOM   1174  HA  GLU A  79      58.219 103.755  48.728  1.00  0.00           H  
ATOM   1175  HB2 GLU A  79      59.530 105.370  50.105  1.00  0.00           H  
ATOM   1176  HB3 GLU A  79      60.972 104.734  49.470  1.00  0.00           H  
ATOM   1177  HG2 GLU A  79      60.263 106.780  48.542  1.00  0.00           H  
ATOM   1178  HG3 GLU A  79      60.401 105.556  47.346  1.00  0.00           H  
ATOM   1179  N   ARG A  80      60.635 101.872  47.733  1.00  0.00           N  
ATOM   1180  CA  ARG A  80      61.178 101.154  46.524  1.00  0.00           C  
ATOM   1181  C   ARG A  80      60.373  99.930  46.100  1.00  0.00           C  
ATOM   1182  O   ARG A  80      60.193  99.738  44.904  1.00  0.00           O  
ATOM   1183  CB  ARG A  80      62.669 100.732  46.766  1.00  0.00           C  
ATOM   1184  CG  ARG A  80      63.479 100.153  45.517  1.00  0.00           C  
ATOM   1185  CD  ARG A  80      63.698 101.153  44.362  1.00  0.00           C  
ATOM   1186  NE  ARG A  80      64.308 102.421  44.640  1.00  0.00           N  
ATOM   1187  CZ  ARG A  80      63.776 103.622  44.475  1.00  0.00           C  
ATOM   1188  NH1 ARG A  80      62.624 103.815  43.954  1.00  0.00           N1+
ATOM   1189  NH2 ARG A  80      64.465 104.724  44.702  1.00  0.00           N  
ATOM   1190  H   ARG A  80      60.944 101.529  48.632  1.00  0.00           H  
ATOM   1191  HA  ARG A  80      61.098 101.829  45.672  1.00  0.00           H  
ATOM   1192  HB2 ARG A  80      63.214 101.561  47.217  1.00  0.00           H  
ATOM   1193  HB3 ARG A  80      62.721  99.958  47.532  1.00  0.00           H  
ATOM   1194  HG2 ARG A  80      64.437  99.918  45.980  1.00  0.00           H  
ATOM   1195  HG3 ARG A  80      62.931  99.335  45.049  1.00  0.00           H  
ATOM   1196  HD2 ARG A  80      64.176 100.543  43.595  1.00  0.00           H  
ATOM   1197  HD3 ARG A  80      62.692 101.232  43.951  1.00  0.00           H  
ATOM   1198  HE  ARG A  80      65.225 102.391  45.063  1.00  0.00           H  
ATOM   1199 1HH1 ARG A  80      62.155 103.111  43.402  1.00  0.00           H  
ATOM   1200 2HH1 ARG A  80      62.272 104.762  43.940  1.00  0.00           H  
ATOM   1201 1HH2 ARG A  80      65.442 104.672  44.954  1.00  0.00           H  
ATOM   1202 2HH2 ARG A  80      64.105 105.623  44.414  1.00  0.00           H  
ATOM   1203  N   TYR A  81      60.137  99.018  47.024  1.00  0.00           N  
ATOM   1204  CA  TYR A  81      59.516  97.737  46.842  1.00  0.00           C  
ATOM   1205  C   TYR A  81      58.256  97.443  47.715  1.00  0.00           C  
ATOM   1206  O   TYR A  81      57.467  96.541  47.414  1.00  0.00           O  
ATOM   1207  CB  TYR A  81      60.597  96.630  47.153  1.00  0.00           C  
ATOM   1208  CG  TYR A  81      61.836  96.759  46.332  1.00  0.00           C  
ATOM   1209  CD1 TYR A  81      63.110  96.858  46.932  1.00  0.00           C  
ATOM   1210  CD2 TYR A  81      61.702  96.612  44.955  1.00  0.00           C  
ATOM   1211  CE1 TYR A  81      64.224  96.901  46.060  1.00  0.00           C  
ATOM   1212  CE2 TYR A  81      62.783  96.659  44.111  1.00  0.00           C  
ATOM   1213  CZ  TYR A  81      64.064  96.854  44.653  1.00  0.00           C  
ATOM   1214  OH  TYR A  81      65.202  96.572  43.948  1.00  0.00           O  
ATOM   1215  H   TYR A  81      60.574  99.221  47.912  1.00  0.00           H  
ATOM   1216  HA  TYR A  81      59.137  97.607  45.828  1.00  0.00           H  
ATOM   1217  HB2 TYR A  81      60.917  96.730  48.190  1.00  0.00           H  
ATOM   1218  HB3 TYR A  81      60.169  95.632  47.057  1.00  0.00           H  
ATOM   1219  HD1 TYR A  81      63.222  96.893  48.005  1.00  0.00           H  
ATOM   1220  HD2 TYR A  81      60.802  96.301  44.445  1.00  0.00           H  
ATOM   1221  HE1 TYR A  81      65.189  96.914  46.545  1.00  0.00           H  
ATOM   1222  HE2 TYR A  81      62.736  96.355  43.076  1.00  0.00           H  
ATOM   1223  HH  TYR A  81      65.136  96.234  43.051  1.00  0.00           H  
ATOM   1224  N   GLY A  82      58.040  98.232  48.768  1.00  0.00           N  
ATOM   1225  CA  GLY A  82      57.031  98.061  49.779  1.00  0.00           C  
ATOM   1226  C   GLY A  82      57.505  97.252  50.994  1.00  0.00           C  
ATOM   1227  O   GLY A  82      58.631  97.394  51.479  1.00  0.00           O  
ATOM   1228  H   GLY A  82      58.557  99.099  48.804  1.00  0.00           H  
ATOM   1229  HA2 GLY A  82      56.757  99.056  50.132  1.00  0.00           H  
ATOM   1230  HA3 GLY A  82      56.144  97.579  49.369  1.00  0.00           H  
ATOM   1231  N   PRO A  83      56.606  96.477  51.639  1.00  0.00           N  
ATOM   1232  CA  PRO A  83      56.941  95.771  52.882  1.00  0.00           C  
ATOM   1233  C   PRO A  83      57.810  94.494  52.645  1.00  0.00           C  
ATOM   1234  O   PRO A  83      57.655  93.833  51.587  1.00  0.00           O  
ATOM   1235  CB  PRO A  83      55.552  95.460  53.546  1.00  0.00           C  
ATOM   1236  CG  PRO A  83      54.730  95.216  52.286  1.00  0.00           C  
ATOM   1237  CD  PRO A  83      55.188  96.337  51.337  1.00  0.00           C  
ATOM   1238  HA  PRO A  83      57.334  96.484  53.607  1.00  0.00           H  
ATOM   1239  HB2 PRO A  83      55.609  94.513  54.082  1.00  0.00           H  
ATOM   1240  HB3 PRO A  83      55.146  96.307  54.099  1.00  0.00           H  
ATOM   1241  HG2 PRO A  83      54.960  94.193  51.987  1.00  0.00           H  
ATOM   1242  HG3 PRO A  83      53.666  95.343  52.483  1.00  0.00           H  
ATOM   1243  HD2 PRO A  83      54.985  96.154  50.282  1.00  0.00           H  
ATOM   1244  HD3 PRO A  83      54.697  97.264  51.634  1.00  0.00           H  
ATOM   1245  N   VAL A  84      58.624  94.141  53.630  1.00  0.00           N  
ATOM   1246  CA  VAL A  84      59.642  93.131  53.439  1.00  0.00           C  
ATOM   1247  C   VAL A  84      59.175  91.757  53.771  1.00  0.00           C  
ATOM   1248  O   VAL A  84      58.338  91.589  54.666  1.00  0.00           O  
ATOM   1249  CB  VAL A  84      60.907  93.496  54.337  1.00  0.00           C  
ATOM   1250  CG1 VAL A  84      62.037  92.403  54.369  1.00  0.00           C  
ATOM   1251  CG2 VAL A  84      61.474  94.794  53.699  1.00  0.00           C  
ATOM   1252  H   VAL A  84      58.544  94.611  54.520  1.00  0.00           H  
ATOM   1253  HA  VAL A  84      59.908  93.063  52.384  1.00  0.00           H  
ATOM   1254  HB  VAL A  84      60.520  93.802  55.309  1.00  0.00           H  
ATOM   1255 1HG1 VAL A  84      62.487  92.276  53.384  1.00  0.00           H  
ATOM   1256 2HG1 VAL A  84      62.892  92.762  54.941  1.00  0.00           H  
ATOM   1257 3HG1 VAL A  84      61.724  91.418  54.713  1.00  0.00           H  
ATOM   1258 1HG2 VAL A  84      60.682  95.435  53.313  1.00  0.00           H  
ATOM   1259 2HG2 VAL A  84      62.136  95.330  54.379  1.00  0.00           H  
ATOM   1260 3HG2 VAL A  84      62.004  94.600  52.767  1.00  0.00           H  
ATOM   1261  N   ASP A  85      59.794  90.751  53.108  1.00  0.00           N  
ATOM   1262  CA  ASP A  85      59.556  89.330  53.323  1.00  0.00           C  
ATOM   1263  C   ASP A  85      60.761  88.525  53.875  1.00  0.00           C  
ATOM   1264  O   ASP A  85      60.572  87.420  54.424  1.00  0.00           O  
ATOM   1265  CB  ASP A  85      59.219  88.634  51.999  1.00  0.00           C  
ATOM   1266  CG  ASP A  85      58.120  89.307  51.226  1.00  0.00           C  
ATOM   1267  OD1 ASP A  85      56.932  89.036  51.502  1.00  0.00           O  
ATOM   1268  OD2 ASP A  85      58.377  90.118  50.328  1.00  0.00           O1-
ATOM   1269  H   ASP A  85      60.401  91.040  52.354  1.00  0.00           H  
ATOM   1270  HA  ASP A  85      58.674  89.215  53.953  1.00  0.00           H  
ATOM   1271  HB2 ASP A  85      60.122  88.710  51.394  1.00  0.00           H  
ATOM   1272  HB3 ASP A  85      58.943  87.587  52.124  1.00  0.00           H  
ATOM   1273  N   VAL A  86      61.956  89.091  53.693  1.00  0.00           N  
ATOM   1274  CA  VAL A  86      63.281  88.472  53.882  1.00  0.00           C  
ATOM   1275  C   VAL A  86      64.358  89.553  54.441  1.00  0.00           C  
ATOM   1276  O   VAL A  86      64.625  90.526  53.727  1.00  0.00           O  
ATOM   1277  CB  VAL A  86      63.797  87.715  52.629  1.00  0.00           C  
ATOM   1278  CG1 VAL A  86      65.264  87.317  52.838  1.00  0.00           C  
ATOM   1279  CG2 VAL A  86      62.851  86.498  52.350  1.00  0.00           C  
ATOM   1280  H   VAL A  86      61.911  89.855  53.033  1.00  0.00           H  
ATOM   1281  HA  VAL A  86      63.108  87.853  54.762  1.00  0.00           H  
ATOM   1282  HB  VAL A  86      63.890  88.418  51.801  1.00  0.00           H  
ATOM   1283 1HG1 VAL A  86      65.556  86.657  52.021  1.00  0.00           H  
ATOM   1284 2HG1 VAL A  86      65.930  88.179  52.839  1.00  0.00           H  
ATOM   1285 3HG1 VAL A  86      65.332  86.639  53.688  1.00  0.00           H  
ATOM   1286 1HG2 VAL A  86      62.681  85.898  53.244  1.00  0.00           H  
ATOM   1287 2HG2 VAL A  86      61.840  86.765  52.045  1.00  0.00           H  
ATOM   1288 3HG2 VAL A  86      63.312  85.911  51.555  1.00  0.00           H  
ATOM   1289  N   LEU A  87      64.807  89.422  55.699  1.00  0.00           N  
ATOM   1290  CA  LEU A  87      65.849  90.178  56.364  1.00  0.00           C  
ATOM   1291  C   LEU A  87      67.135  89.355  56.538  1.00  0.00           C  
ATOM   1292  O   LEU A  87      67.133  88.269  57.181  1.00  0.00           O  
ATOM   1293  CB  LEU A  87      65.338  90.612  57.705  1.00  0.00           C  
ATOM   1294  CG  LEU A  87      66.253  91.419  58.602  1.00  0.00           C  
ATOM   1295  CD1 LEU A  87      66.626  92.837  58.016  1.00  0.00           C  
ATOM   1296  CD2 LEU A  87      65.457  91.583  59.928  1.00  0.00           C  
ATOM   1297  H   LEU A  87      64.488  88.613  56.214  1.00  0.00           H  
ATOM   1298  HA  LEU A  87      66.064  91.066  55.770  1.00  0.00           H  
ATOM   1299  HB2 LEU A  87      64.410  91.136  57.479  1.00  0.00           H  
ATOM   1300  HB3 LEU A  87      65.047  89.688  58.206  1.00  0.00           H  
ATOM   1301  HG  LEU A  87      67.200  90.934  58.840  1.00  0.00           H  
ATOM   1302 1HD1 LEU A  87      67.094  92.745  57.036  1.00  0.00           H  
ATOM   1303 2HD1 LEU A  87      65.706  93.388  57.821  1.00  0.00           H  
ATOM   1304 3HD1 LEU A  87      67.123  93.532  58.694  1.00  0.00           H  
ATOM   1305 1HD2 LEU A  87      64.431  91.912  59.764  1.00  0.00           H  
ATOM   1306 2HD2 LEU A  87      65.420  90.660  60.507  1.00  0.00           H  
ATOM   1307 3HD2 LEU A  87      65.980  92.347  60.504  1.00  0.00           H  
ATOM   1308  N   VAL A  88      68.255  89.980  56.193  1.00  0.00           N  
ATOM   1309  CA  VAL A  88      69.580  89.411  56.467  1.00  0.00           C  
ATOM   1310  C   VAL A  88      70.466  90.295  57.301  1.00  0.00           C  
ATOM   1311  O   VAL A  88      70.878  91.313  56.842  1.00  0.00           O  
ATOM   1312  CB  VAL A  88      70.321  88.927  55.223  1.00  0.00           C  
ATOM   1313  CG1 VAL A  88      71.737  88.373  55.621  1.00  0.00           C  
ATOM   1314  CG2 VAL A  88      69.496  87.892  54.418  1.00  0.00           C  
ATOM   1315  H   VAL A  88      68.203  90.898  55.774  1.00  0.00           H  
ATOM   1316  HA  VAL A  88      69.417  88.550  57.114  1.00  0.00           H  
ATOM   1317  HB  VAL A  88      70.475  89.786  54.569  1.00  0.00           H  
ATOM   1318 1HG1 VAL A  88      71.638  87.528  56.303  1.00  0.00           H  
ATOM   1319 2HG1 VAL A  88      72.200  88.062  54.684  1.00  0.00           H  
ATOM   1320 3HG1 VAL A  88      72.299  89.184  56.082  1.00  0.00           H  
ATOM   1321 1HG2 VAL A  88      68.460  88.204  54.281  1.00  0.00           H  
ATOM   1322 2HG2 VAL A  88      69.876  87.648  53.426  1.00  0.00           H  
ATOM   1323 3HG2 VAL A  88      69.590  86.961  54.977  1.00  0.00           H  
ATOM   1324  N   ASN A  89      70.749  89.902  58.583  1.00  0.00           N  
ATOM   1325  CA  ASN A  89      71.629  90.621  59.507  1.00  0.00           C  
ATOM   1326  C   ASN A  89      73.039  90.105  59.381  1.00  0.00           C  
ATOM   1327  O   ASN A  89      73.589  89.432  60.264  1.00  0.00           O  
ATOM   1328  CB  ASN A  89      71.109  90.539  60.924  1.00  0.00           C  
ATOM   1329  CG  ASN A  89      69.858  91.360  61.257  1.00  0.00           C  
ATOM   1330  ND2 ASN A  89      68.810  90.823  61.884  1.00  0.00           N  
ATOM   1331  OD1 ASN A  89      69.794  92.521  60.911  1.00  0.00           O  
ATOM   1332  H   ASN A  89      70.405  89.007  58.899  1.00  0.00           H  
ATOM   1333  HA  ASN A  89      71.648  91.693  59.309  1.00  0.00           H  
ATOM   1334  HB2 ASN A  89      70.858  89.491  61.089  1.00  0.00           H  
ATOM   1335  HB3 ASN A  89      71.904  90.958  61.540  1.00  0.00           H  
ATOM   1336 1HD2 ASN A  89      67.980  91.343  62.133  1.00  0.00           H  
ATOM   1337 2HD2 ASN A  89      68.815  89.851  62.157  1.00  0.00           H  
ATOM   1338  N   ASN A  90      73.755  90.430  58.293  1.00  0.00           N  
ATOM   1339  CA  ASN A  90      75.223  90.336  58.270  1.00  0.00           C  
ATOM   1340  C   ASN A  90      75.996  91.545  58.962  1.00  0.00           C  
ATOM   1341  O   ASN A  90      77.096  91.223  59.377  1.00  0.00           O  
ATOM   1342  CB  ASN A  90      75.712  90.179  56.798  1.00  0.00           C  
ATOM   1343  CG  ASN A  90      77.177  89.877  56.689  1.00  0.00           C  
ATOM   1344  ND2 ASN A  90      77.912  90.784  56.052  1.00  0.00           N  
ATOM   1345  OD1 ASN A  90      77.706  88.897  57.208  1.00  0.00           O  
ATOM   1346  H   ASN A  90      73.452  91.198  57.712  1.00  0.00           H  
ATOM   1347  HA  ASN A  90      75.509  89.425  58.796  1.00  0.00           H  
ATOM   1348  HB2 ASN A  90      75.221  89.314  56.353  1.00  0.00           H  
ATOM   1349  HB3 ASN A  90      75.508  91.006  56.119  1.00  0.00           H  
ATOM   1350 1HD2 ASN A  90      78.891  90.614  55.873  1.00  0.00           H  
ATOM   1351 2HD2 ASN A  90      77.429  91.522  55.559  1.00  0.00           H  
ATOM   1352  N   ALA A  91      75.294  92.690  59.208  1.00  0.00           N  
ATOM   1353  CA  ALA A  91      75.785  93.736  60.113  1.00  0.00           C  
ATOM   1354  C   ALA A  91      76.344  93.386  61.518  1.00  0.00           C  
ATOM   1355  O   ALA A  91      75.593  92.957  62.469  1.00  0.00           O  
ATOM   1356  CB  ALA A  91      74.744  94.863  60.206  1.00  0.00           C  
ATOM   1357  H   ALA A  91      74.324  92.827  58.961  1.00  0.00           H  
ATOM   1358  HA  ALA A  91      76.494  94.319  59.526  1.00  0.00           H  
ATOM   1359  HB1 ALA A  91      75.225  95.674  60.752  1.00  0.00           H  
ATOM   1360  HB2 ALA A  91      74.453  95.196  59.210  1.00  0.00           H  
ATOM   1361  HB3 ALA A  91      73.855  94.596  60.778  1.00  0.00           H  
ATOM   1362  N   GLY A  92      77.579  93.818  61.780  1.00  0.00           N  
ATOM   1363  CA  GLY A  92      78.304  93.680  63.013  1.00  0.00           C  
ATOM   1364  C   GLY A  92      79.780  93.977  62.891  1.00  0.00           C  
ATOM   1365  O   GLY A  92      80.212  94.505  61.832  1.00  0.00           O  
ATOM   1366  H   GLY A  92      77.858  94.382  60.990  1.00  0.00           H  
ATOM   1367  HA2 GLY A  92      77.865  94.265  63.821  1.00  0.00           H  
ATOM   1368  HA3 GLY A  92      78.217  92.664  63.398  1.00  0.00           H  
ATOM   1369  N   ARG A  93      80.584  93.872  63.987  1.00  0.00           N  
ATOM   1370  CA  ARG A  93      82.014  94.318  63.889  1.00  0.00           C  
ATOM   1371  C   ARG A  93      82.875  93.607  64.952  1.00  0.00           C  
ATOM   1372  O   ARG A  93      82.494  93.655  66.107  1.00  0.00           O  
ATOM   1373  CB  ARG A  93      82.120  95.918  64.086  1.00  0.00           C  
ATOM   1374  CG  ARG A  93      83.552  96.407  64.264  1.00  0.00           C  
ATOM   1375  CD  ARG A  93      83.694  97.862  63.845  1.00  0.00           C  
ATOM   1376  NE  ARG A  93      85.115  98.244  63.457  1.00  0.00           N  
ATOM   1377  CZ  ARG A  93      85.634  97.852  62.221  1.00  0.00           C  
ATOM   1378  NH1 ARG A  93      85.120  97.090  61.312  1.00  0.00           N1+
ATOM   1379  NH2 ARG A  93      86.838  98.274  61.973  1.00  0.00           N  
ATOM   1380  H   ARG A  93      80.306  93.304  64.775  1.00  0.00           H  
ATOM   1381  HA  ARG A  93      82.371  94.102  62.882  1.00  0.00           H  
ATOM   1382  HB2 ARG A  93      81.702  96.410  63.208  1.00  0.00           H  
ATOM   1383  HB3 ARG A  93      81.454  96.108  64.928  1.00  0.00           H  
ATOM   1384  HG2 ARG A  93      83.828  96.295  65.312  1.00  0.00           H  
ATOM   1385  HG3 ARG A  93      84.253  95.805  63.685  1.00  0.00           H  
ATOM   1386  HD2 ARG A  93      83.017  97.979  62.999  1.00  0.00           H  
ATOM   1387  HD3 ARG A  93      83.483  98.523  64.686  1.00  0.00           H  
ATOM   1388  HE  ARG A  93      85.597  98.892  64.063  1.00  0.00           H  
ATOM   1389 1HH1 ARG A  93      84.160  96.783  61.251  1.00  0.00           H  
ATOM   1390 2HH1 ARG A  93      85.770  96.751  60.616  1.00  0.00           H  
ATOM   1391 1HH2 ARG A  93      87.358  98.899  62.572  1.00  0.00           H  
ATOM   1392 2HH2 ARG A  93      87.103  98.153  61.006  1.00  0.00           H  
ATOM   1393  N   PRO A  94      84.066  93.129  64.608  1.00  0.00           N  
ATOM   1394  CA  PRO A  94      84.981  92.464  65.610  1.00  0.00           C  
ATOM   1395  C   PRO A  94      85.762  93.426  66.539  1.00  0.00           C  
ATOM   1396  O   PRO A  94      85.937  94.649  66.228  1.00  0.00           O  
ATOM   1397  CB  PRO A  94      86.001  91.597  64.804  1.00  0.00           C  
ATOM   1398  CG  PRO A  94      85.292  91.329  63.480  1.00  0.00           C  
ATOM   1399  CD  PRO A  94      84.327  92.555  63.267  1.00  0.00           C  
ATOM   1400  HA  PRO A  94      84.465  91.813  66.317  1.00  0.00           H  
ATOM   1401  HB2 PRO A  94      86.865  92.220  64.572  1.00  0.00           H  
ATOM   1402  HB3 PRO A  94      86.353  90.683  65.282  1.00  0.00           H  
ATOM   1403  HG2 PRO A  94      86.092  91.187  62.754  1.00  0.00           H  
ATOM   1404  HG3 PRO A  94      84.689  90.422  63.505  1.00  0.00           H  
ATOM   1405  HD2 PRO A  94      84.774  93.303  62.612  1.00  0.00           H  
ATOM   1406  HD3 PRO A  94      83.391  92.278  62.782  1.00  0.00           H  
ATOM   1407  N   GLY A  95      86.281  92.965  67.627  1.00  0.00           N  
ATOM   1408  CA  GLY A  95      86.835  93.754  68.729  1.00  0.00           C  
ATOM   1409  C   GLY A  95      87.252  92.925  69.918  1.00  0.00           C  
ATOM   1410  O   GLY A  95      86.882  91.743  70.010  1.00  0.00           O  
ATOM   1411  H   GLY A  95      86.161  91.965  67.701  1.00  0.00           H  
ATOM   1412  HA2 GLY A  95      87.747  94.159  68.292  1.00  0.00           H  
ATOM   1413  HA3 GLY A  95      86.196  94.615  68.926  1.00  0.00           H  
ATOM   1414  N   GLY A  96      88.085  93.531  70.843  1.00  0.00           N  
ATOM   1415  CA  GLY A  96      88.815  92.759  71.879  1.00  0.00           C  
ATOM   1416  C   GLY A  96      90.150  93.389  72.104  1.00  0.00           C  
ATOM   1417  O   GLY A  96      90.350  94.540  72.489  1.00  0.00           O  
ATOM   1418  H   GLY A  96      88.394  94.438  70.524  1.00  0.00           H  
ATOM   1419  HA2 GLY A  96      88.259  92.772  72.816  1.00  0.00           H  
ATOM   1420  HA3 GLY A  96      88.956  91.712  71.611  1.00  0.00           H  
ATOM   1421  N   GLY A  97      91.230  92.597  71.858  1.00  0.00           N  
ATOM   1422  CA  GLY A  97      92.628  92.862  72.371  1.00  0.00           C  
ATOM   1423  C   GLY A  97      92.672  92.343  73.819  1.00  0.00           C  
ATOM   1424  O   GLY A  97      91.704  91.722  74.301  1.00  0.00           O  
ATOM   1425  H   GLY A  97      91.076  91.647  71.550  1.00  0.00           H  
ATOM   1426  HA2 GLY A  97      93.389  92.372  71.763  1.00  0.00           H  
ATOM   1427  HA3 GLY A  97      92.905  93.916  72.337  1.00  0.00           H  
ATOM   1428  N   ALA A  98      93.761  92.639  74.557  1.00  0.00           N  
ATOM   1429  CA  ALA A  98      93.988  91.966  75.879  1.00  0.00           C  
ATOM   1430  C   ALA A  98      92.874  92.458  76.902  1.00  0.00           C  
ATOM   1431  O   ALA A  98      92.861  93.666  77.177  1.00  0.00           O  
ATOM   1432  CB  ALA A  98      95.465  92.041  76.360  1.00  0.00           C  
ATOM   1433  H   ALA A  98      94.604  92.962  74.105  1.00  0.00           H  
ATOM   1434  HA  ALA A  98      93.820  90.918  75.632  1.00  0.00           H  
ATOM   1435  HB1 ALA A  98      96.097  91.447  75.699  1.00  0.00           H  
ATOM   1436  HB2 ALA A  98      95.827  93.067  76.296  1.00  0.00           H  
ATOM   1437  HB3 ALA A  98      95.592  91.676  77.379  1.00  0.00           H  
ATOM   1438  N   THR A  99      92.103  91.501  77.411  1.00  0.00           N  
ATOM   1439  CA  THR A  99      90.839  91.928  77.932  1.00  0.00           C  
ATOM   1440  C   THR A  99      90.989  92.632  79.285  1.00  0.00           C  
ATOM   1441  O   THR A  99      90.296  93.653  79.511  1.00  0.00           O  
ATOM   1442  CB  THR A  99      89.926  90.718  78.067  1.00  0.00           C  
ATOM   1443  CG2 THR A  99      88.482  91.065  78.397  1.00  0.00           C  
ATOM   1444  OG1 THR A  99      89.775  89.987  76.884  1.00  0.00           O  
ATOM   1445  H   THR A  99      92.228  90.524  77.187  1.00  0.00           H  
ATOM   1446  HA  THR A  99      90.350  92.589  77.216  1.00  0.00           H  
ATOM   1447  HB  THR A  99      90.389  90.211  78.914  1.00  0.00           H  
ATOM   1448  HG1 THR A  99      90.537  89.407  76.825  1.00  0.00           H  
ATOM   1449 1HG2 THR A  99      87.789  90.245  78.583  1.00  0.00           H  
ATOM   1450 2HG2 THR A  99      88.438  91.708  79.276  1.00  0.00           H  
ATOM   1451 3HG2 THR A  99      88.083  91.662  77.577  1.00  0.00           H  
ATOM   1452  N   ALA A 100      92.033  92.290  80.105  1.00  0.00           N  
ATOM   1453  CA  ALA A 100      92.334  93.052  81.297  1.00  0.00           C  
ATOM   1454  C   ALA A 100      92.766  94.533  81.027  1.00  0.00           C  
ATOM   1455  O   ALA A 100      92.482  95.451  81.821  1.00  0.00           O  
ATOM   1456  CB  ALA A 100      93.250  92.318  82.246  1.00  0.00           C  
ATOM   1457  H   ALA A 100      92.592  91.462  79.959  1.00  0.00           H  
ATOM   1458  HA  ALA A 100      91.396  93.141  81.845  1.00  0.00           H  
ATOM   1459  HB1 ALA A 100      94.253  92.130  81.862  1.00  0.00           H  
ATOM   1460  HB2 ALA A 100      93.299  92.897  83.169  1.00  0.00           H  
ATOM   1461  HB3 ALA A 100      92.859  91.316  82.422  1.00  0.00           H  
ATOM   1462  N   GLU A 101      93.285  94.845  79.851  1.00  0.00           N  
ATOM   1463  CA  GLU A 101      93.693  96.229  79.433  1.00  0.00           C  
ATOM   1464  C   GLU A 101      92.614  97.135  78.873  1.00  0.00           C  
ATOM   1465  O   GLU A 101      92.826  98.338  78.643  1.00  0.00           O  
ATOM   1466  CB  GLU A 101      94.889  96.243  78.457  1.00  0.00           C  
ATOM   1467  CG  GLU A 101      96.188  95.621  78.959  1.00  0.00           C  
ATOM   1468  CD  GLU A 101      96.664  96.021  80.285  1.00  0.00           C  
ATOM   1469  OE1 GLU A 101      96.650  97.231  80.621  1.00  0.00           O  
ATOM   1470  OE2 GLU A 101      97.198  95.152  81.006  1.00  0.00           O1-
ATOM   1471  H   GLU A 101      93.384  94.182  79.096  1.00  0.00           H  
ATOM   1472  HA  GLU A 101      94.039  96.780  80.308  1.00  0.00           H  
ATOM   1473  HB2 GLU A 101      94.567  95.756  77.536  1.00  0.00           H  
ATOM   1474  HB3 GLU A 101      95.249  97.229  78.164  1.00  0.00           H  
ATOM   1475  HG2 GLU A 101      95.965  94.554  78.961  1.00  0.00           H  
ATOM   1476  HG3 GLU A 101      96.894  95.898  78.176  1.00  0.00           H  
ATOM   1477  N   LEU A 102      91.463  96.518  78.640  1.00  0.00           N  
ATOM   1478  CA  LEU A 102      90.411  97.022  77.700  1.00  0.00           C  
ATOM   1479  C   LEU A 102      89.465  97.979  78.495  1.00  0.00           C  
ATOM   1480  O   LEU A 102      88.641  97.477  79.322  1.00  0.00           O  
ATOM   1481  CB  LEU A 102      89.650  95.838  77.144  1.00  0.00           C  
ATOM   1482  CG  LEU A 102      88.347  96.115  76.264  1.00  0.00           C  
ATOM   1483  CD1 LEU A 102      88.809  96.592  74.908  1.00  0.00           C  
ATOM   1484  CD2 LEU A 102      87.529  94.750  76.104  1.00  0.00           C  
ATOM   1485  H   LEU A 102      91.387  95.551  78.925  1.00  0.00           H  
ATOM   1486  HA  LEU A 102      90.864  97.619  76.909  1.00  0.00           H  
ATOM   1487  HB2 LEU A 102      90.231  95.118  76.568  1.00  0.00           H  
ATOM   1488  HB3 LEU A 102      89.321  95.268  78.013  1.00  0.00           H  
ATOM   1489  HG  LEU A 102      87.850  96.900  76.834  1.00  0.00           H  
ATOM   1490 1HD1 LEU A 102      89.733  97.167  74.954  1.00  0.00           H  
ATOM   1491 2HD1 LEU A 102      89.222  95.777  74.314  1.00  0.00           H  
ATOM   1492 3HD1 LEU A 102      88.111  97.145  74.279  1.00  0.00           H  
ATOM   1493 1HD2 LEU A 102      87.634  94.148  77.007  1.00  0.00           H  
ATOM   1494 2HD2 LEU A 102      86.469  94.772  75.853  1.00  0.00           H  
ATOM   1495 3HD2 LEU A 102      87.908  94.163  75.267  1.00  0.00           H  
ATOM   1496  N   ALA A 103      89.534  99.275  78.174  1.00  0.00           N  
ATOM   1497  CA  ALA A 103      88.563 100.208  78.715  1.00  0.00           C  
ATOM   1498  C   ALA A 103      87.153  99.934  78.243  1.00  0.00           C  
ATOM   1499  O   ALA A 103      86.889  99.646  77.061  1.00  0.00           O  
ATOM   1500  CB  ALA A 103      89.060 101.580  78.170  1.00  0.00           C  
ATOM   1501  H   ALA A 103      90.227  99.627  77.529  1.00  0.00           H  
ATOM   1502  HA  ALA A 103      88.639 100.155  79.801  1.00  0.00           H  
ATOM   1503  HB1 ALA A 103      88.320 102.364  78.332  1.00  0.00           H  
ATOM   1504  HB2 ALA A 103      90.032 101.860  78.575  1.00  0.00           H  
ATOM   1505  HB3 ALA A 103      89.283 101.528  77.104  1.00  0.00           H  
ATOM   1506  N   ASP A 104      86.193 100.041  79.158  1.00  0.00           N  
ATOM   1507  CA  ASP A 104      84.786  99.752  78.924  1.00  0.00           C  
ATOM   1508  C   ASP A 104      84.239 100.515  77.684  1.00  0.00           C  
ATOM   1509  O   ASP A 104      83.296 100.016  77.097  1.00  0.00           O  
ATOM   1510  CB  ASP A 104      83.951 100.052  80.173  1.00  0.00           C  
ATOM   1511  CG  ASP A 104      83.863 101.527  80.588  1.00  0.00           C  
ATOM   1512  OD1 ASP A 104      82.774 101.801  81.163  1.00  0.00           O  
ATOM   1513  OD2 ASP A 104      84.825 102.291  80.470  1.00  0.00           O1-
ATOM   1514  H   ASP A 104      86.345 100.435  80.075  1.00  0.00           H  
ATOM   1515  HA  ASP A 104      84.817  98.741  78.519  1.00  0.00           H  
ATOM   1516  HB2 ASP A 104      82.920  99.739  80.012  1.00  0.00           H  
ATOM   1517  HB3 ASP A 104      84.339  99.408  80.962  1.00  0.00           H  
ATOM   1518  N   GLU A 105      84.745 101.685  77.383  1.00  0.00           N  
ATOM   1519  CA  GLU A 105      84.232 102.610  76.349  1.00  0.00           C  
ATOM   1520  C   GLU A 105      84.492 102.042  75.013  1.00  0.00           C  
ATOM   1521  O   GLU A 105      83.818 102.355  74.090  1.00  0.00           O  
ATOM   1522  CB  GLU A 105      84.888 104.004  76.546  1.00  0.00           C  
ATOM   1523  CG  GLU A 105      86.417 103.943  76.401  1.00  0.00           C  
ATOM   1524  CD  GLU A 105      87.085 105.330  76.722  1.00  0.00           C  
ATOM   1525  OE1 GLU A 105      88.339 105.343  76.750  1.00  0.00           O  
ATOM   1526  OE2 GLU A 105      86.469 106.371  76.745  1.00  0.00           O1-
ATOM   1527  H   GLU A 105      85.448 102.004  78.034  1.00  0.00           H  
ATOM   1528  HA  GLU A 105      83.164 102.791  76.473  1.00  0.00           H  
ATOM   1529  HB2 GLU A 105      84.474 104.627  75.753  1.00  0.00           H  
ATOM   1530  HB3 GLU A 105      84.693 104.358  77.558  1.00  0.00           H  
ATOM   1531  HG2 GLU A 105      86.736 103.149  77.078  1.00  0.00           H  
ATOM   1532  HG3 GLU A 105      86.736 103.579  75.424  1.00  0.00           H  
ATOM   1533  N   LEU A 106      85.520 101.164  74.930  1.00  0.00           N  
ATOM   1534  CA  LEU A 106      85.824 100.272  73.819  1.00  0.00           C  
ATOM   1535  C   LEU A 106      85.140  98.862  73.660  1.00  0.00           C  
ATOM   1536  O   LEU A 106      84.815  98.427  72.547  1.00  0.00           O  
ATOM   1537  CB  LEU A 106      87.369 100.101  73.613  1.00  0.00           C  
ATOM   1538  CG  LEU A 106      88.342 101.279  73.723  1.00  0.00           C  
ATOM   1539  CD1 LEU A 106      89.846 100.822  73.749  1.00  0.00           C  
ATOM   1540  CD2 LEU A 106      88.173 102.253  72.602  1.00  0.00           C  
ATOM   1541  H   LEU A 106      86.161 101.100  75.708  1.00  0.00           H  
ATOM   1542  HA  LEU A 106      85.529 100.775  72.897  1.00  0.00           H  
ATOM   1543  HB2 LEU A 106      87.603  99.295  74.309  1.00  0.00           H  
ATOM   1544  HB3 LEU A 106      87.441  99.670  72.615  1.00  0.00           H  
ATOM   1545  HG  LEU A 106      88.093 101.741  74.679  1.00  0.00           H  
ATOM   1546 1HD1 LEU A 106      90.149 100.220  72.892  1.00  0.00           H  
ATOM   1547 2HD1 LEU A 106      90.388 101.766  73.807  1.00  0.00           H  
ATOM   1548 3HD1 LEU A 106      90.134 100.375  74.701  1.00  0.00           H  
ATOM   1549 1HD2 LEU A 106      87.137 102.576  72.501  1.00  0.00           H  
ATOM   1550 2HD2 LEU A 106      88.728 103.161  72.835  1.00  0.00           H  
ATOM   1551 3HD2 LEU A 106      88.668 101.817  71.734  1.00  0.00           H  
ATOM   1552  N   TRP A 107      84.844  98.249  74.834  1.00  0.00           N  
ATOM   1553  CA  TRP A 107      84.011  97.097  75.009  1.00  0.00           C  
ATOM   1554  C   TRP A 107      82.581  97.467  74.451  1.00  0.00           C  
ATOM   1555  O   TRP A 107      82.017  96.831  73.608  1.00  0.00           O  
ATOM   1556  CB  TRP A 107      84.004  96.632  76.458  1.00  0.00           C  
ATOM   1557  CG  TRP A 107      82.920  95.710  76.755  1.00  0.00           C  
ATOM   1558  CD1 TRP A 107      81.710  96.097  77.240  1.00  0.00           C  
ATOM   1559  CD2 TRP A 107      82.861  94.237  76.862  1.00  0.00           C  
ATOM   1560  CE2 TRP A 107      81.585  93.820  77.253  1.00  0.00           C  
ATOM   1561  CE3 TRP A 107      83.865  93.244  76.828  1.00  0.00           C  
ATOM   1562  NE1 TRP A 107      80.859  94.978  77.398  1.00  0.00           N  
ATOM   1563  CZ2 TRP A 107      81.303  92.490  77.532  1.00  0.00           C  
ATOM   1564  CZ3 TRP A 107      83.636  91.893  77.041  1.00  0.00           C  
ATOM   1565  CH2 TRP A 107      82.321  91.493  77.382  1.00  0.00           C  
ATOM   1566  H   TRP A 107      85.251  98.727  75.626  1.00  0.00           H  
ATOM   1567  HA  TRP A 107      84.332  96.276  74.368  1.00  0.00           H  
ATOM   1568  HB2 TRP A 107      84.971  96.198  76.710  1.00  0.00           H  
ATOM   1569  HB3 TRP A 107      83.955  97.483  77.138  1.00  0.00           H  
ATOM   1570  HD1 TRP A 107      81.414  97.111  77.467  1.00  0.00           H  
ATOM   1571  HE1 TRP A 107      79.878  95.155  77.565  1.00  0.00           H  
ATOM   1572  HE3 TRP A 107      84.864  93.584  76.599  1.00  0.00           H  
ATOM   1573  HZ2 TRP A 107      80.279  92.259  77.782  1.00  0.00           H  
ATOM   1574  HZ3 TRP A 107      84.358  91.138  76.766  1.00  0.00           H  
ATOM   1575  HH2 TRP A 107      82.030  90.463  77.528  1.00  0.00           H  
ATOM   1576  N   LEU A 108      82.065  98.623  74.910  1.00  0.00           N  
ATOM   1577  CA  LEU A 108      80.674  99.029  74.638  1.00  0.00           C  
ATOM   1578  C   LEU A 108      80.255  99.098  73.166  1.00  0.00           C  
ATOM   1579  O   LEU A 108      79.137  98.613  72.836  1.00  0.00           O  
ATOM   1580  CB  LEU A 108      80.389 100.361  75.256  1.00  0.00           C  
ATOM   1581  CG  LEU A 108      80.083 100.511  76.725  1.00  0.00           C  
ATOM   1582  CD1 LEU A 108      80.379 101.842  77.396  1.00  0.00           C  
ATOM   1583  CD2 LEU A 108      78.647 100.106  76.964  1.00  0.00           C  
ATOM   1584  H   LEU A 108      82.615  99.097  75.612  1.00  0.00           H  
ATOM   1585  HA  LEU A 108      80.048  98.262  75.094  1.00  0.00           H  
ATOM   1586  HB2 LEU A 108      81.289 100.961  75.123  1.00  0.00           H  
ATOM   1587  HB3 LEU A 108      79.570 100.915  74.796  1.00  0.00           H  
ATOM   1588  HG  LEU A 108      80.690  99.767  77.240  1.00  0.00           H  
ATOM   1589 1HD1 LEU A 108      79.982 102.745  76.932  1.00  0.00           H  
ATOM   1590 2HD1 LEU A 108      80.058 101.812  78.437  1.00  0.00           H  
ATOM   1591 3HD1 LEU A 108      81.466 101.926  77.378  1.00  0.00           H  
ATOM   1592 1HD2 LEU A 108      78.566  99.039  76.758  1.00  0.00           H  
ATOM   1593 2HD2 LEU A 108      78.460 100.190  78.035  1.00  0.00           H  
ATOM   1594 3HD2 LEU A 108      77.871 100.671  76.448  1.00  0.00           H  
ATOM   1595  N   ASP A 109      81.080  99.598  72.234  1.00  0.00           N  
ATOM   1596  CA  ASP A 109      80.575  99.821  70.846  1.00  0.00           C  
ATOM   1597  C   ASP A 109      80.308  98.483  70.171  1.00  0.00           C  
ATOM   1598  O   ASP A 109      79.483  98.452  69.249  1.00  0.00           O  
ATOM   1599  CB  ASP A 109      81.645 100.576  70.124  1.00  0.00           C  
ATOM   1600  CG  ASP A 109      81.294 101.238  68.839  1.00  0.00           C  
ATOM   1601  OD1 ASP A 109      80.533 102.211  68.834  1.00  0.00           O  
ATOM   1602  OD2 ASP A 109      81.684 100.757  67.741  1.00  0.00           O1-
ATOM   1603  H   ASP A 109      82.013  99.897  72.480  1.00  0.00           H  
ATOM   1604  HA  ASP A 109      79.647 100.384  70.945  1.00  0.00           H  
ATOM   1605  HB2 ASP A 109      81.949 101.367  70.808  1.00  0.00           H  
ATOM   1606  HB3 ASP A 109      82.505  99.917  70.001  1.00  0.00           H  
ATOM   1607  N   VAL A 110      80.915  97.364  70.598  1.00  0.00           N  
ATOM   1608  CA  VAL A 110      80.901  95.964  69.999  1.00  0.00           C  
ATOM   1609  C   VAL A 110      79.589  95.250  70.328  1.00  0.00           C  
ATOM   1610  O   VAL A 110      78.909  94.592  69.517  1.00  0.00           O  
ATOM   1611  CB  VAL A 110      82.166  95.170  70.472  1.00  0.00           C  
ATOM   1612  CG1 VAL A 110      82.286  93.785  69.762  1.00  0.00           C  
ATOM   1613  CG2 VAL A 110      83.482  95.910  70.081  1.00  0.00           C  
ATOM   1614  H   VAL A 110      81.504  97.527  71.402  1.00  0.00           H  
ATOM   1615  HA  VAL A 110      81.004  96.003  68.914  1.00  0.00           H  
ATOM   1616  HB  VAL A 110      82.073  94.991  71.543  1.00  0.00           H  
ATOM   1617 1HG1 VAL A 110      81.525  93.166  70.238  1.00  0.00           H  
ATOM   1618 2HG1 VAL A 110      82.030  93.903  68.709  1.00  0.00           H  
ATOM   1619 3HG1 VAL A 110      83.218  93.227  69.855  1.00  0.00           H  
ATOM   1620 1HG2 VAL A 110      83.349  96.897  70.524  1.00  0.00           H  
ATOM   1621 2HG2 VAL A 110      84.415  95.488  70.454  1.00  0.00           H  
ATOM   1622 3HG2 VAL A 110      83.574  95.895  68.995  1.00  0.00           H  
ATOM   1623  N   VAL A 111      79.172  95.515  71.574  1.00  0.00           N  
ATOM   1624  CA  VAL A 111      77.863  95.205  72.089  1.00  0.00           C  
ATOM   1625  C   VAL A 111      76.676  95.986  71.357  1.00  0.00           C  
ATOM   1626  O   VAL A 111      75.777  95.409  70.724  1.00  0.00           O  
ATOM   1627  CB  VAL A 111      77.862  95.625  73.551  1.00  0.00           C  
ATOM   1628  CG1 VAL A 111      76.597  95.205  74.391  1.00  0.00           C  
ATOM   1629  CG2 VAL A 111      78.967  94.921  74.361  1.00  0.00           C  
ATOM   1630  H   VAL A 111      79.728  96.047  72.227  1.00  0.00           H  
ATOM   1631  HA  VAL A 111      77.597  94.149  72.047  1.00  0.00           H  
ATOM   1632  HB  VAL A 111      77.970  96.703  73.665  1.00  0.00           H  
ATOM   1633 1HG1 VAL A 111      75.745  95.791  74.047  1.00  0.00           H  
ATOM   1634 2HG1 VAL A 111      76.305  94.158  74.317  1.00  0.00           H  
ATOM   1635 3HG1 VAL A 111      76.701  95.495  75.437  1.00  0.00           H  
ATOM   1636 1HG2 VAL A 111      79.932  95.319  74.048  1.00  0.00           H  
ATOM   1637 2HG2 VAL A 111      79.027  95.112  75.432  1.00  0.00           H  
ATOM   1638 3HG2 VAL A 111      78.869  93.844  74.223  1.00  0.00           H  
ATOM   1639  N   GLU A 112      76.884  97.306  71.305  1.00  0.00           N  
ATOM   1640  CA  GLU A 112      76.070  98.213  70.583  1.00  0.00           C  
ATOM   1641  C   GLU A 112      75.741  97.885  69.139  1.00  0.00           C  
ATOM   1642  O   GLU A 112      74.577  97.665  68.799  1.00  0.00           O  
ATOM   1643  CB  GLU A 112      76.548  99.689  70.717  1.00  0.00           C  
ATOM   1644  CG  GLU A 112      75.457 100.709  70.381  1.00  0.00           C  
ATOM   1645  CD  GLU A 112      74.319 100.585  71.399  1.00  0.00           C  
ATOM   1646  OE1 GLU A 112      74.607 100.592  72.621  1.00  0.00           O  
ATOM   1647  OE2 GLU A 112      73.183 100.580  70.950  1.00  0.00           O1-
ATOM   1648  H   GLU A 112      77.629  97.694  71.866  1.00  0.00           H  
ATOM   1649  HA  GLU A 112      75.154  98.228  71.174  1.00  0.00           H  
ATOM   1650  HB2 GLU A 112      77.023  99.852  71.685  1.00  0.00           H  
ATOM   1651  HB3 GLU A 112      77.331  99.898  69.988  1.00  0.00           H  
ATOM   1652  HG2 GLU A 112      75.842 101.719  70.521  1.00  0.00           H  
ATOM   1653  HG3 GLU A 112      75.083 100.502  69.378  1.00  0.00           H  
ATOM   1654  N   THR A 113      76.852  97.833  68.310  1.00  0.00           N  
ATOM   1655  CA  THR A 113      76.723  97.402  66.829  1.00  0.00           C  
ATOM   1656  C   THR A 113      76.150  95.969  66.677  1.00  0.00           C  
ATOM   1657  O   THR A 113      75.079  95.750  66.137  1.00  0.00           O  
ATOM   1658  CB  THR A 113      78.105  97.493  66.217  1.00  0.00           C  
ATOM   1659  CG2 THR A 113      77.981  97.400  64.651  1.00  0.00           C  
ATOM   1660  OG1 THR A 113      78.675  98.726  66.533  1.00  0.00           O  
ATOM   1661  H   THR A 113      77.766  97.971  68.716  1.00  0.00           H  
ATOM   1662  HA  THR A 113      76.065  98.113  66.329  1.00  0.00           H  
ATOM   1663  HB  THR A 113      78.703  96.664  66.598  1.00  0.00           H  
ATOM   1664  HG1 THR A 113      78.714  98.775  67.491  1.00  0.00           H  
ATOM   1665 1HG2 THR A 113      77.530  96.479  64.283  1.00  0.00           H  
ATOM   1666 2HG2 THR A 113      77.426  98.249  64.251  1.00  0.00           H  
ATOM   1667 3HG2 THR A 113      78.976  97.407  64.207  1.00  0.00           H  
ATOM   1668  N   ASN A 114      76.883  94.959  67.172  1.00  0.00           N  
ATOM   1669  CA  ASN A 114      76.473  93.562  66.903  1.00  0.00           C  
ATOM   1670  C   ASN A 114      75.193  93.129  67.582  1.00  0.00           C  
ATOM   1671  O   ASN A 114      74.418  92.490  66.892  1.00  0.00           O  
ATOM   1672  CB  ASN A 114      77.558  92.511  67.285  1.00  0.00           C  
ATOM   1673  CG  ASN A 114      78.921  92.754  66.595  1.00  0.00           C  
ATOM   1674  ND2 ASN A 114      79.762  93.742  66.990  1.00  0.00           N  
ATOM   1675  OD1 ASN A 114      79.260  92.055  65.662  1.00  0.00           O  
ATOM   1676  H   ASN A 114      77.634  95.104  67.831  1.00  0.00           H  
ATOM   1677  HA  ASN A 114      76.326  93.465  65.827  1.00  0.00           H  
ATOM   1678  HB2 ASN A 114      77.721  92.463  68.361  1.00  0.00           H  
ATOM   1679  HB3 ASN A 114      77.156  91.536  67.008  1.00  0.00           H  
ATOM   1680 1HD2 ASN A 114      80.751  93.722  66.786  1.00  0.00           H  
ATOM   1681 2HD2 ASN A 114      79.556  94.168  67.882  1.00  0.00           H  
ATOM   1682  N   LEU A 115      74.882  93.371  68.868  1.00  0.00           N  
ATOM   1683  CA  LEU A 115      73.620  92.928  69.459  1.00  0.00           C  
ATOM   1684  C   LEU A 115      72.496  93.962  69.312  1.00  0.00           C  
ATOM   1685  O   LEU A 115      71.412  93.717  68.693  1.00  0.00           O  
ATOM   1686  CB  LEU A 115      73.924  92.593  70.904  1.00  0.00           C  
ATOM   1687  CG  LEU A 115      72.588  92.318  71.644  1.00  0.00           C  
ATOM   1688  CD1 LEU A 115      72.050  91.004  71.115  1.00  0.00           C  
ATOM   1689  CD2 LEU A 115      72.944  92.056  73.132  1.00  0.00           C  
ATOM   1690  H   LEU A 115      75.496  93.983  69.387  1.00  0.00           H  
ATOM   1691  HA  LEU A 115      73.293  92.041  68.916  1.00  0.00           H  
ATOM   1692  HB2 LEU A 115      74.435  91.638  71.026  1.00  0.00           H  
ATOM   1693  HB3 LEU A 115      74.550  93.371  71.341  1.00  0.00           H  
ATOM   1694  HG  LEU A 115      71.875  93.129  71.495  1.00  0.00           H  
ATOM   1695 1HD1 LEU A 115      71.227  90.652  71.737  1.00  0.00           H  
ATOM   1696 2HD1 LEU A 115      71.620  91.149  70.124  1.00  0.00           H  
ATOM   1697 3HD1 LEU A 115      72.828  90.242  71.071  1.00  0.00           H  
ATOM   1698 1HD2 LEU A 115      73.760  91.332  73.154  1.00  0.00           H  
ATOM   1699 2HD2 LEU A 115      73.249  92.984  73.615  1.00  0.00           H  
ATOM   1700 3HD2 LEU A 115      72.008  91.746  73.597  1.00  0.00           H  
ATOM   1701  N   THR A 116      72.713  95.226  69.805  1.00  0.00           N  
ATOM   1702  CA  THR A 116      71.604  96.178  69.959  1.00  0.00           C  
ATOM   1703  C   THR A 116      71.069  96.779  68.568  1.00  0.00           C  
ATOM   1704  O   THR A 116      69.889  97.214  68.416  1.00  0.00           O  
ATOM   1705  CB  THR A 116      71.836  97.233  71.017  1.00  0.00           C  
ATOM   1706  CG2 THR A 116      70.681  98.225  71.261  1.00  0.00           C  
ATOM   1707  OG1 THR A 116      72.185  96.543  72.200  1.00  0.00           O  
ATOM   1708  H   THR A 116      73.574  95.441  70.286  1.00  0.00           H  
ATOM   1709  HA  THR A 116      70.719  95.596  70.214  1.00  0.00           H  
ATOM   1710  HB  THR A 116      72.755  97.791  70.833  1.00  0.00           H  
ATOM   1711  HG1 THR A 116      72.851  97.022  72.698  1.00  0.00           H  
ATOM   1712 1HG2 THR A 116      70.641  98.886  70.396  1.00  0.00           H  
ATOM   1713 2HG2 THR A 116      69.773  97.622  71.259  1.00  0.00           H  
ATOM   1714 3HG2 THR A 116      70.930  98.781  72.165  1.00  0.00           H  
ATOM   1715  N   GLY A 117      71.952  96.940  67.579  1.00  0.00           N  
ATOM   1716  CA  GLY A 117      71.740  97.390  66.127  1.00  0.00           C  
ATOM   1717  C   GLY A 117      70.891  96.408  65.397  1.00  0.00           C  
ATOM   1718  O   GLY A 117      70.023  96.675  64.588  1.00  0.00           O  
ATOM   1719  H   GLY A 117      72.886  96.672  67.856  1.00  0.00           H  
ATOM   1720  HA2 GLY A 117      71.322  98.395  66.186  1.00  0.00           H  
ATOM   1721  HA3 GLY A 117      72.706  97.487  65.633  1.00  0.00           H  
ATOM   1722  N   VAL A 118      71.086  95.106  65.653  1.00  0.00           N  
ATOM   1723  CA  VAL A 118      70.359  93.958  65.109  1.00  0.00           C  
ATOM   1724  C   VAL A 118      69.057  93.776  65.851  1.00  0.00           C  
ATOM   1725  O   VAL A 118      68.100  93.150  65.391  1.00  0.00           O  
ATOM   1726  CB  VAL A 118      71.258  92.684  65.348  1.00  0.00           C  
ATOM   1727  CG1 VAL A 118      70.631  91.259  65.270  1.00  0.00           C  
ATOM   1728  CG2 VAL A 118      72.376  92.922  64.483  1.00  0.00           C  
ATOM   1729  H   VAL A 118      71.783  95.008  66.378  1.00  0.00           H  
ATOM   1730  HA  VAL A 118      70.125  94.110  64.055  1.00  0.00           H  
ATOM   1731  HB  VAL A 118      71.678  92.818  66.345  1.00  0.00           H  
ATOM   1732 1HG1 VAL A 118      71.225  90.428  65.653  1.00  0.00           H  
ATOM   1733 2HG1 VAL A 118      69.695  91.216  65.827  1.00  0.00           H  
ATOM   1734 3HG1 VAL A 118      70.430  91.062  64.217  1.00  0.00           H  
ATOM   1735 1HG2 VAL A 118      72.873  93.885  64.603  1.00  0.00           H  
ATOM   1736 2HG2 VAL A 118      73.020  92.054  64.620  1.00  0.00           H  
ATOM   1737 3HG2 VAL A 118      72.096  92.776  63.440  1.00  0.00           H  
ATOM   1738  N   PHE A 119      68.982  94.270  67.140  1.00  0.00           N  
ATOM   1739  CA  PHE A 119      67.723  94.422  67.828  1.00  0.00           C  
ATOM   1740  C   PHE A 119      66.886  95.487  67.068  1.00  0.00           C  
ATOM   1741  O   PHE A 119      65.860  95.196  66.514  1.00  0.00           O  
ATOM   1742  CB  PHE A 119      67.809  94.696  69.298  1.00  0.00           C  
ATOM   1743  CG  PHE A 119      66.550  95.117  70.124  1.00  0.00           C  
ATOM   1744  CD1 PHE A 119      65.433  94.269  70.093  1.00  0.00           C  
ATOM   1745  CD2 PHE A 119      66.411  96.411  70.589  1.00  0.00           C  
ATOM   1746  CE1 PHE A 119      64.266  94.728  70.723  1.00  0.00           C  
ATOM   1747  CE2 PHE A 119      65.248  96.862  71.225  1.00  0.00           C  
ATOM   1748  CZ  PHE A 119      64.143  96.019  71.231  1.00  0.00           C  
ATOM   1749  H   PHE A 119      69.882  94.389  67.581  1.00  0.00           H  
ATOM   1750  HA  PHE A 119      67.214  93.476  67.643  1.00  0.00           H  
ATOM   1751  HB2 PHE A 119      68.072  93.724  69.718  1.00  0.00           H  
ATOM   1752  HB3 PHE A 119      68.653  95.363  69.473  1.00  0.00           H  
ATOM   1753  HD1 PHE A 119      65.530  93.259  69.725  1.00  0.00           H  
ATOM   1754  HD2 PHE A 119      67.232  97.112  70.604  1.00  0.00           H  
ATOM   1755  HE1 PHE A 119      63.408  94.080  70.820  1.00  0.00           H  
ATOM   1756  HE2 PHE A 119      65.192  97.885  71.566  1.00  0.00           H  
ATOM   1757  HZ  PHE A 119      63.196  96.323  71.651  1.00  0.00           H  
ATOM   1758  N   ARG A 120      67.481  96.675  66.894  1.00  0.00           N  
ATOM   1759  CA  ARG A 120      66.861  97.815  66.189  1.00  0.00           C  
ATOM   1760  C   ARG A 120      66.321  97.481  64.817  1.00  0.00           C  
ATOM   1761  O   ARG A 120      65.126  97.563  64.726  1.00  0.00           O  
ATOM   1762  CB  ARG A 120      67.811  99.034  66.125  1.00  0.00           C  
ATOM   1763  CG  ARG A 120      68.188  99.798  67.428  1.00  0.00           C  
ATOM   1764  CD  ARG A 120      69.222 100.936  67.192  1.00  0.00           C  
ATOM   1765  NE  ARG A 120      69.632 101.557  68.506  1.00  0.00           N  
ATOM   1766  CZ  ARG A 120      70.709 101.356  69.179  1.00  0.00           C  
ATOM   1767  NH1 ARG A 120      71.668 100.616  68.694  1.00  0.00           N1+
ATOM   1768  NH2 ARG A 120      70.867 101.883  70.321  1.00  0.00           N  
ATOM   1769  H   ARG A 120      68.307  96.925  67.419  1.00  0.00           H  
ATOM   1770  HA  ARG A 120      65.952  98.141  66.696  1.00  0.00           H  
ATOM   1771  HB2 ARG A 120      68.680  98.704  65.556  1.00  0.00           H  
ATOM   1772  HB3 ARG A 120      67.330  99.765  65.476  1.00  0.00           H  
ATOM   1773  HG2 ARG A 120      67.264 100.204  67.840  1.00  0.00           H  
ATOM   1774  HG3 ARG A 120      68.556  99.090  68.171  1.00  0.00           H  
ATOM   1775  HD2 ARG A 120      70.111 100.512  66.726  1.00  0.00           H  
ATOM   1776  HD3 ARG A 120      68.738 101.740  66.637  1.00  0.00           H  
ATOM   1777  HE  ARG A 120      69.019 102.250  68.911  1.00  0.00           H  
ATOM   1778 1HH1 ARG A 120      71.673 100.386  67.710  1.00  0.00           H  
ATOM   1779 2HH1 ARG A 120      72.355 100.292  69.360  1.00  0.00           H  
ATOM   1780 1HH2 ARG A 120      70.125 102.370  70.803  1.00  0.00           H  
ATOM   1781 2HH2 ARG A 120      71.789 101.924  70.731  1.00  0.00           H  
ATOM   1782  N   VAL A 121      67.146  97.069  63.776  1.00  0.00           N  
ATOM   1783  CA  VAL A 121      66.604  96.838  62.413  1.00  0.00           C  
ATOM   1784  C   VAL A 121      65.622  95.647  62.393  1.00  0.00           C  
ATOM   1785  O   VAL A 121      64.594  95.756  61.769  1.00  0.00           O  
ATOM   1786  CB  VAL A 121      67.757  96.655  61.441  1.00  0.00           C  
ATOM   1787  CG1 VAL A 121      68.483  95.308  61.498  1.00  0.00           C  
ATOM   1788  CG2 VAL A 121      67.275  96.828  60.015  1.00  0.00           C  
ATOM   1789  H   VAL A 121      68.148  97.003  63.888  1.00  0.00           H  
ATOM   1790  HA  VAL A 121      66.055  97.728  62.104  1.00  0.00           H  
ATOM   1791  HB  VAL A 121      68.355  97.539  61.662  1.00  0.00           H  
ATOM   1792 1HG1 VAL A 121      68.462  94.996  62.542  1.00  0.00           H  
ATOM   1793 2HG1 VAL A 121      68.049  94.542  60.856  1.00  0.00           H  
ATOM   1794 3HG1 VAL A 121      69.534  95.389  61.219  1.00  0.00           H  
ATOM   1795 1HG2 VAL A 121      66.904  97.827  59.787  1.00  0.00           H  
ATOM   1796 2HG2 VAL A 121      68.097  96.583  59.342  1.00  0.00           H  
ATOM   1797 3HG2 VAL A 121      66.461  96.123  59.847  1.00  0.00           H  
ATOM   1798  N   THR A 122      65.817  94.560  63.200  1.00  0.00           N  
ATOM   1799  CA  THR A 122      64.892  93.391  63.153  1.00  0.00           C  
ATOM   1800  C   THR A 122      63.558  93.799  63.804  1.00  0.00           C  
ATOM   1801  O   THR A 122      62.524  93.404  63.246  1.00  0.00           O  
ATOM   1802  CB  THR A 122      65.384  92.140  63.833  1.00  0.00           C  
ATOM   1803  CG2 THR A 122      64.474  90.919  63.638  1.00  0.00           C  
ATOM   1804  OG1 THR A 122      66.726  91.840  63.451  1.00  0.00           O  
ATOM   1805  H   THR A 122      66.572  94.500  63.868  1.00  0.00           H  
ATOM   1806  HA  THR A 122      64.662  93.161  62.113  1.00  0.00           H  
ATOM   1807  HB  THR A 122      65.458  92.411  64.886  1.00  0.00           H  
ATOM   1808  HG1 THR A 122      67.317  92.248  64.088  1.00  0.00           H  
ATOM   1809 1HG2 THR A 122      65.031  90.000  63.818  1.00  0.00           H  
ATOM   1810 2HG2 THR A 122      63.582  90.994  64.260  1.00  0.00           H  
ATOM   1811 3HG2 THR A 122      64.106  90.855  62.614  1.00  0.00           H  
ATOM   1812  N   LYS A 123      63.540  94.656  64.883  1.00  0.00           N  
ATOM   1813  CA  LYS A 123      62.235  95.263  65.366  1.00  0.00           C  
ATOM   1814  C   LYS A 123      61.610  96.299  64.418  1.00  0.00           C  
ATOM   1815  O   LYS A 123      60.388  96.315  64.340  1.00  0.00           O  
ATOM   1816  CB  LYS A 123      62.514  95.937  66.737  1.00  0.00           C  
ATOM   1817  CG  LYS A 123      61.314  96.575  67.420  1.00  0.00           C  
ATOM   1818  CD  LYS A 123      61.815  97.376  68.652  1.00  0.00           C  
ATOM   1819  CE  LYS A 123      60.655  98.161  69.259  1.00  0.00           C  
ATOM   1820  NZ  LYS A 123      61.162  99.268  70.060  1.00  0.00           N1+
ATOM   1821  H   LYS A 123      64.431  94.880  65.304  1.00  0.00           H  
ATOM   1822  HA  LYS A 123      61.445  94.518  65.460  1.00  0.00           H  
ATOM   1823  HB2 LYS A 123      62.916  95.172  67.401  1.00  0.00           H  
ATOM   1824  HB3 LYS A 123      63.285  96.698  66.622  1.00  0.00           H  
ATOM   1825  HG2 LYS A 123      60.727  97.179  66.728  1.00  0.00           H  
ATOM   1826  HG3 LYS A 123      60.588  95.864  67.814  1.00  0.00           H  
ATOM   1827  HD2 LYS A 123      62.079  96.653  69.424  1.00  0.00           H  
ATOM   1828  HD3 LYS A 123      62.718  97.940  68.421  1.00  0.00           H  
ATOM   1829  HE2 LYS A 123      59.936  98.535  68.531  1.00  0.00           H  
ATOM   1830  HE3 LYS A 123      60.115  97.440  69.873  1.00  0.00           H  
ATOM   1831  HZ1 LYS A 123      60.313  99.732  70.349  1.00  0.00           H  
ATOM   1832  HZ2 LYS A 123      61.534  99.006  70.962  1.00  0.00           H  
ATOM   1833  HZ3 LYS A 123      61.711 100.012  69.654  1.00  0.00           H  
ATOM   1834  N   GLN A 124      62.398  97.175  63.837  1.00  0.00           N  
ATOM   1835  CA  GLN A 124      61.945  98.243  62.887  1.00  0.00           C  
ATOM   1836  C   GLN A 124      61.369  97.628  61.593  1.00  0.00           C  
ATOM   1837  O   GLN A 124      60.352  98.143  61.134  1.00  0.00           O  
ATOM   1838  CB  GLN A 124      63.210  99.171  62.616  1.00  0.00           C  
ATOM   1839  CG  GLN A 124      62.813 100.445  61.783  1.00  0.00           C  
ATOM   1840  CD  GLN A 124      61.838 101.402  62.473  1.00  0.00           C  
ATOM   1841  NE2 GLN A 124      60.905 102.092  61.726  1.00  0.00           N  
ATOM   1842  OE1 GLN A 124      61.676 101.503  63.678  1.00  0.00           O  
ATOM   1843  H   GLN A 124      63.364  97.281  64.113  1.00  0.00           H  
ATOM   1844  HA  GLN A 124      61.103  98.811  63.284  1.00  0.00           H  
ATOM   1845  HB2 GLN A 124      63.599  99.490  63.583  1.00  0.00           H  
ATOM   1846  HB3 GLN A 124      63.931  98.618  62.013  1.00  0.00           H  
ATOM   1847  HG2 GLN A 124      63.738 100.904  61.434  1.00  0.00           H  
ATOM   1848  HG3 GLN A 124      62.289 100.166  60.868  1.00  0.00           H  
ATOM   1849 1HE2 GLN A 124      61.036 102.035  60.726  1.00  0.00           H  
ATOM   1850 2HE2 GLN A 124      60.588 102.968  62.115  1.00  0.00           H  
ATOM   1851  N   VAL A 125      61.869  96.440  61.110  1.00  0.00           N  
ATOM   1852  CA  VAL A 125      61.210  95.771  59.930  1.00  0.00           C  
ATOM   1853  C   VAL A 125      59.924  94.936  60.259  1.00  0.00           C  
ATOM   1854  O   VAL A 125      59.010  94.832  59.442  1.00  0.00           O  
ATOM   1855  CB  VAL A 125      62.237  94.842  59.264  1.00  0.00           C  
ATOM   1856  CG1 VAL A 125      61.707  93.903  58.194  1.00  0.00           C  
ATOM   1857  CG2 VAL A 125      63.242  95.762  58.649  1.00  0.00           C  
ATOM   1858  H   VAL A 125      62.750  96.173  61.524  1.00  0.00           H  
ATOM   1859  HA  VAL A 125      60.856  96.520  59.222  1.00  0.00           H  
ATOM   1860  HB  VAL A 125      62.620  94.233  60.084  1.00  0.00           H  
ATOM   1861 1HG1 VAL A 125      62.469  93.445  57.563  1.00  0.00           H  
ATOM   1862 2HG1 VAL A 125      61.085  93.142  58.667  1.00  0.00           H  
ATOM   1863 3HG1 VAL A 125      61.033  94.560  57.645  1.00  0.00           H  
ATOM   1864 1HG2 VAL A 125      62.854  96.576  58.037  1.00  0.00           H  
ATOM   1865 2HG2 VAL A 125      63.748  96.308  59.445  1.00  0.00           H  
ATOM   1866 3HG2 VAL A 125      64.078  95.232  58.193  1.00  0.00           H  
ATOM   1867  N   LEU A 126      59.775  94.472  61.484  1.00  0.00           N  
ATOM   1868  CA  LEU A 126      58.608  93.777  62.056  1.00  0.00           C  
ATOM   1869  C   LEU A 126      57.454  94.792  62.202  1.00  0.00           C  
ATOM   1870  O   LEU A 126      56.337  94.452  61.838  1.00  0.00           O  
ATOM   1871  CB  LEU A 126      58.821  92.882  63.312  1.00  0.00           C  
ATOM   1872  CG  LEU A 126      59.670  91.629  63.045  1.00  0.00           C  
ATOM   1873  CD1 LEU A 126      60.023  91.066  64.456  1.00  0.00           C  
ATOM   1874  CD2 LEU A 126      58.887  90.561  62.275  1.00  0.00           C  
ATOM   1875  H   LEU A 126      60.558  94.529  62.119  1.00  0.00           H  
ATOM   1876  HA  LEU A 126      58.254  93.097  61.281  1.00  0.00           H  
ATOM   1877  HB2 LEU A 126      59.234  93.471  64.132  1.00  0.00           H  
ATOM   1878  HB3 LEU A 126      57.879  92.517  63.722  1.00  0.00           H  
ATOM   1879  HG  LEU A 126      60.685  91.750  62.665  1.00  0.00           H  
ATOM   1880 1HD1 LEU A 126      60.481  90.081  64.356  1.00  0.00           H  
ATOM   1881 2HD1 LEU A 126      60.729  91.719  64.967  1.00  0.00           H  
ATOM   1882 3HD1 LEU A 126      59.115  90.935  65.045  1.00  0.00           H  
ATOM   1883 1HD2 LEU A 126      58.010  90.217  62.824  1.00  0.00           H  
ATOM   1884 2HD2 LEU A 126      58.411  90.901  61.355  1.00  0.00           H  
ATOM   1885 3HD2 LEU A 126      59.515  89.709  62.012  1.00  0.00           H  
ATOM   1886  N   LYS A 127      57.766  95.971  62.616  1.00  0.00           N  
ATOM   1887  CA  LYS A 127      56.960  97.173  62.638  1.00  0.00           C  
ATOM   1888  C   LYS A 127      56.740  97.813  61.294  1.00  0.00           C  
ATOM   1889  O   LYS A 127      55.950  97.249  60.522  1.00  0.00           O  
ATOM   1890  CB  LYS A 127      57.614  98.144  63.629  1.00  0.00           C  
ATOM   1891  CG  LYS A 127      57.503  97.884  65.087  1.00  0.00           C  
ATOM   1892  CD  LYS A 127      56.281  98.435  65.795  1.00  0.00           C  
ATOM   1893  CE  LYS A 127      56.216  97.987  67.301  1.00  0.00           C  
ATOM   1894  NZ  LYS A 127      55.064  98.536  67.976  1.00  0.00           N1+
ATOM   1895  H   LYS A 127      58.721  96.070  62.927  1.00  0.00           H  
ATOM   1896  HA  LYS A 127      55.982  96.920  63.047  1.00  0.00           H  
ATOM   1897  HB2 LYS A 127      58.664  98.334  63.405  1.00  0.00           H  
ATOM   1898  HB3 LYS A 127      57.092  99.087  63.462  1.00  0.00           H  
ATOM   1899  HG2 LYS A 127      57.470  96.801  65.209  1.00  0.00           H  
ATOM   1900  HG3 LYS A 127      58.401  98.274  65.567  1.00  0.00           H  
ATOM   1901  HD2 LYS A 127      56.262  99.519  65.678  1.00  0.00           H  
ATOM   1902  HD3 LYS A 127      55.511  97.877  65.263  1.00  0.00           H  
ATOM   1903  HE2 LYS A 127      56.273  96.907  67.436  1.00  0.00           H  
ATOM   1904  HE3 LYS A 127      57.066  98.391  67.851  1.00  0.00           H  
ATOM   1905  HZ1 LYS A 127      55.167  99.538  68.047  1.00  0.00           H  
ATOM   1906  HZ2 LYS A 127      54.270  98.385  67.371  1.00  0.00           H  
ATOM   1907  HZ3 LYS A 127      54.835  98.122  68.868  1.00  0.00           H  
ATOM   1908  N   ALA A 128      57.319  98.949  60.932  1.00  0.00           N  
ATOM   1909  CA  ALA A 128      57.221  99.827  59.742  1.00  0.00           C  
ATOM   1910  C   ALA A 128      57.832  99.255  58.423  1.00  0.00           C  
ATOM   1911  O   ALA A 128      57.501  99.848  57.372  1.00  0.00           O  
ATOM   1912  CB  ALA A 128      58.042 101.094  60.046  1.00  0.00           C  
ATOM   1913  H   ALA A 128      58.008  99.259  61.601  1.00  0.00           H  
ATOM   1914  HA  ALA A 128      56.165 100.014  59.543  1.00  0.00           H  
ATOM   1915  HB1 ALA A 128      58.149 101.718  59.159  1.00  0.00           H  
ATOM   1916  HB2 ALA A 128      57.602 101.692  60.844  1.00  0.00           H  
ATOM   1917  HB3 ALA A 128      59.070 100.850  60.313  1.00  0.00           H  
ATOM   1918  N   GLY A 129      58.635  98.219  58.418  1.00  0.00           N  
ATOM   1919  CA  GLY A 129      58.755  97.339  57.271  1.00  0.00           C  
ATOM   1920  C   GLY A 129      57.603  96.307  56.942  1.00  0.00           C  
ATOM   1921  O   GLY A 129      57.729  95.504  56.085  1.00  0.00           O  
ATOM   1922  H   GLY A 129      59.078  97.991  59.296  1.00  0.00           H  
ATOM   1923  HA2 GLY A 129      58.885  97.884  56.336  1.00  0.00           H  
ATOM   1924  HA3 GLY A 129      59.603  96.702  57.523  1.00  0.00           H  
ATOM   1925  N   GLY A 130      56.449  96.487  57.602  1.00  0.00           N  
ATOM   1926  CA  GLY A 130      55.174  95.843  57.360  1.00  0.00           C  
ATOM   1927  C   GLY A 130      55.124  94.383  57.638  1.00  0.00           C  
ATOM   1928  O   GLY A 130      54.149  93.794  57.240  1.00  0.00           O  
ATOM   1929  H   GLY A 130      56.382  97.195  58.320  1.00  0.00           H  
ATOM   1930  HA2 GLY A 130      54.526  96.447  57.995  1.00  0.00           H  
ATOM   1931  HA3 GLY A 130      54.830  95.969  56.333  1.00  0.00           H  
ATOM   1932  N   MET A 131      56.125  93.738  58.312  1.00  0.00           N  
ATOM   1933  CA  MET A 131      56.222  92.303  58.273  1.00  0.00           C  
ATOM   1934  C   MET A 131      55.310  91.579  59.239  1.00  0.00           C  
ATOM   1935  O   MET A 131      54.727  90.552  58.907  1.00  0.00           O  
ATOM   1936  CB  MET A 131      57.645  91.832  58.399  1.00  0.00           C  
ATOM   1937  CG  MET A 131      57.873  90.388  58.685  1.00  0.00           C  
ATOM   1938  SD  MET A 131      59.542  89.746  58.604  1.00  0.00           S  
ATOM   1939  CE  MET A 131      59.902  89.802  56.864  1.00  0.00           C  
ATOM   1940  H   MET A 131      56.992  94.230  58.474  1.00  0.00           H  
ATOM   1941  HA  MET A 131      55.892  91.908  57.312  1.00  0.00           H  
ATOM   1942  HB2 MET A 131      57.988  92.123  57.406  1.00  0.00           H  
ATOM   1943  HB3 MET A 131      58.229  92.309  59.185  1.00  0.00           H  
ATOM   1944  HG2 MET A 131      57.377  90.114  59.616  1.00  0.00           H  
ATOM   1945  HG3 MET A 131      57.293  89.880  57.914  1.00  0.00           H  
ATOM   1946  HE1 MET A 131      59.938  90.819  56.473  1.00  0.00           H  
ATOM   1947  HE2 MET A 131      60.841  89.298  56.633  1.00  0.00           H  
ATOM   1948  HE3 MET A 131      59.124  89.247  56.340  1.00  0.00           H  
ATOM   1949  N   LEU A 132      55.048  92.128  60.468  1.00  0.00           N  
ATOM   1950  CA  LEU A 132      54.155  91.530  61.509  1.00  0.00           C  
ATOM   1951  C   LEU A 132      52.638  91.964  61.329  1.00  0.00           C  
ATOM   1952  O   LEU A 132      51.769  91.570  62.144  1.00  0.00           O  
ATOM   1953  CB  LEU A 132      54.750  91.785  62.909  1.00  0.00           C  
ATOM   1954  CG  LEU A 132      54.096  90.993  64.033  1.00  0.00           C  
ATOM   1955  CD1 LEU A 132      53.805  89.560  63.612  1.00  0.00           C  
ATOM   1956  CD2 LEU A 132      54.911  91.127  65.281  1.00  0.00           C  
ATOM   1957  H   LEU A 132      55.564  92.947  60.757  1.00  0.00           H  
ATOM   1958  HA  LEU A 132      54.201  90.464  61.288  1.00  0.00           H  
ATOM   1959  HB2 LEU A 132      55.829  91.718  63.046  1.00  0.00           H  
ATOM   1960  HB3 LEU A 132      54.557  92.849  63.046  1.00  0.00           H  
ATOM   1961  HG  LEU A 132      53.139  91.455  64.274  1.00  0.00           H  
ATOM   1962 1HD1 LEU A 132      53.471  89.018  64.497  1.00  0.00           H  
ATOM   1963 2HD1 LEU A 132      52.901  89.629  63.006  1.00  0.00           H  
ATOM   1964 3HD1 LEU A 132      54.753  89.147  63.268  1.00  0.00           H  
ATOM   1965 1HD2 LEU A 132      55.974  90.918  65.162  1.00  0.00           H  
ATOM   1966 2HD2 LEU A 132      54.887  92.170  65.596  1.00  0.00           H  
ATOM   1967 3HD2 LEU A 132      54.458  90.482  66.034  1.00  0.00           H  
ATOM   1968  N   GLU A 133      52.289  92.917  60.393  1.00  0.00           N  
ATOM   1969  CA  GLU A 133      50.890  93.239  60.036  1.00  0.00           C  
ATOM   1970  C   GLU A 133      50.468  92.334  58.820  1.00  0.00           C  
ATOM   1971  O   GLU A 133      49.332  91.962  58.841  1.00  0.00           O  
ATOM   1972  CB  GLU A 133      50.812  94.677  59.615  1.00  0.00           C  
ATOM   1973  CG  GLU A 133      49.442  95.331  59.237  1.00  0.00           C  
ATOM   1974  CD  GLU A 133      48.425  95.166  60.327  1.00  0.00           C  
ATOM   1975  OE1 GLU A 133      48.747  95.298  61.506  1.00  0.00           O  
ATOM   1976  OE2 GLU A 133      47.220  94.961  60.061  1.00  0.00           O1-
ATOM   1977  H   GLU A 133      53.014  93.559  60.106  1.00  0.00           H  
ATOM   1978  HA  GLU A 133      50.238  93.080  60.895  1.00  0.00           H  
ATOM   1979  HB2 GLU A 133      51.168  95.333  60.410  1.00  0.00           H  
ATOM   1980  HB3 GLU A 133      51.520  94.819  58.799  1.00  0.00           H  
ATOM   1981  HG2 GLU A 133      49.538  96.398  59.033  1.00  0.00           H  
ATOM   1982  HG3 GLU A 133      49.156  94.898  58.278  1.00  0.00           H  
ATOM   1983  N   ARG A 134      51.403  91.954  57.977  1.00  0.00           N  
ATOM   1984  CA  ARG A 134      51.259  90.878  56.983  1.00  0.00           C  
ATOM   1985  C   ARG A 134      51.344  89.457  57.568  1.00  0.00           C  
ATOM   1986  O   ARG A 134      50.657  88.634  56.964  1.00  0.00           O  
ATOM   1987  CB  ARG A 134      52.323  91.146  55.922  1.00  0.00           C  
ATOM   1988  CG  ARG A 134      52.117  92.372  54.987  1.00  0.00           C  
ATOM   1989  CD  ARG A 134      53.352  92.486  54.157  1.00  0.00           C  
ATOM   1990  NE  ARG A 134      53.121  91.814  52.889  1.00  0.00           N  
ATOM   1991  CZ  ARG A 134      53.955  90.994  52.248  1.00  0.00           C  
ATOM   1992  NH1 ARG A 134      53.547  90.560  51.051  1.00  0.00           N1+
ATOM   1993  NH2 ARG A 134      55.048  90.535  52.730  1.00  0.00           N  
ATOM   1994  H   ARG A 134      52.284  92.418  58.147  1.00  0.00           H  
ATOM   1995  HA  ARG A 134      50.272  90.893  56.521  1.00  0.00           H  
ATOM   1996  HB2 ARG A 134      53.328  91.192  56.343  1.00  0.00           H  
ATOM   1997  HB3 ARG A 134      52.347  90.326  55.204  1.00  0.00           H  
ATOM   1998  HG2 ARG A 134      51.226  92.348  54.360  1.00  0.00           H  
ATOM   1999  HG3 ARG A 134      52.151  93.292  55.570  1.00  0.00           H  
ATOM   2000  HD2 ARG A 134      53.458  93.549  53.944  1.00  0.00           H  
ATOM   2001  HD3 ARG A 134      54.172  92.038  54.718  1.00  0.00           H  
ATOM   2002  HE  ARG A 134      52.304  92.128  52.384  1.00  0.00           H  
ATOM   2003 1HH1 ARG A 134      52.781  91.107  50.685  1.00  0.00           H  
ATOM   2004 2HH1 ARG A 134      54.180  90.067  50.437  1.00  0.00           H  
ATOM   2005 1HH2 ARG A 134      55.297  90.793  53.674  1.00  0.00           H  
ATOM   2006 2HH2 ARG A 134      55.669  89.966  52.173  1.00  0.00           H  
ATOM   2007  N   GLY A 135      52.018  89.231  58.671  1.00  0.00           N  
ATOM   2008  CA  GLY A 135      52.167  88.014  59.481  1.00  0.00           C  
ATOM   2009  C   GLY A 135      53.035  86.919  58.869  1.00  0.00           C  
ATOM   2010  O   GLY A 135      52.884  85.778  59.190  1.00  0.00           O  
ATOM   2011  H   GLY A 135      52.541  90.067  58.888  1.00  0.00           H  
ATOM   2012  HA2 GLY A 135      52.593  88.232  60.460  1.00  0.00           H  
ATOM   2013  HA3 GLY A 135      51.202  87.534  59.646  1.00  0.00           H  
ATOM   2014  N   THR A 136      54.039  87.207  57.960  1.00  0.00           N  
ATOM   2015  CA  THR A 136      54.892  86.211  57.205  1.00  0.00           C  
ATOM   2016  C   THR A 136      56.311  86.794  56.808  1.00  0.00           C  
ATOM   2017  O   THR A 136      56.464  87.854  56.217  1.00  0.00           O  
ATOM   2018  CB  THR A 136      54.204  85.593  55.959  1.00  0.00           C  
ATOM   2019  CG2 THR A 136      53.931  86.545  54.819  1.00  0.00           C  
ATOM   2020  OG1 THR A 136      54.852  84.436  55.456  1.00  0.00           O  
ATOM   2021  H   THR A 136      54.254  88.182  57.812  1.00  0.00           H  
ATOM   2022  HA  THR A 136      55.101  85.286  57.741  1.00  0.00           H  
ATOM   2023  HB  THR A 136      53.265  85.181  56.328  1.00  0.00           H  
ATOM   2024  HG1 THR A 136      54.806  83.845  56.212  1.00  0.00           H  
ATOM   2025 1HG2 THR A 136      53.184  86.066  54.186  1.00  0.00           H  
ATOM   2026 2HG2 THR A 136      53.515  87.473  55.210  1.00  0.00           H  
ATOM   2027 3HG2 THR A 136      54.809  86.687  54.189  1.00  0.00           H  
ATOM   2028  N   GLY A 137      57.405  85.965  56.893  1.00  0.00           N  
ATOM   2029  CA  GLY A 137      58.843  86.342  56.656  1.00  0.00           C  
ATOM   2030  C   GLY A 137      59.855  85.205  56.958  1.00  0.00           C  
ATOM   2031  O   GLY A 137      59.521  84.313  57.748  1.00  0.00           O  
ATOM   2032  H   GLY A 137      57.196  85.034  57.225  1.00  0.00           H  
ATOM   2033  HA2 GLY A 137      58.897  86.471  55.575  1.00  0.00           H  
ATOM   2034  HA3 GLY A 137      59.181  87.165  57.286  1.00  0.00           H  
ATOM   2035  N   ARG A 138      61.114  85.413  56.556  1.00  0.00           N  
ATOM   2036  CA  ARG A 138      62.243  84.645  57.063  1.00  0.00           C  
ATOM   2037  C   ARG A 138      63.545  85.464  57.301  1.00  0.00           C  
ATOM   2038  O   ARG A 138      63.848  86.325  56.489  1.00  0.00           O  
ATOM   2039  CB  ARG A 138      62.596  83.500  56.117  1.00  0.00           C  
ATOM   2040  CG  ARG A 138      61.391  82.633  55.800  1.00  0.00           C  
ATOM   2041  CD  ARG A 138      61.846  81.166  55.547  1.00  0.00           C  
ATOM   2042  NE  ARG A 138      60.955  80.471  54.539  1.00  0.00           N  
ATOM   2043  CZ  ARG A 138      59.734  80.047  54.958  1.00  0.00           C  
ATOM   2044  NH1 ARG A 138      59.391  80.015  56.178  1.00  0.00           N1+
ATOM   2045  NH2 ARG A 138      58.841  79.658  54.093  1.00  0.00           N  
ATOM   2046  H   ARG A 138      61.312  86.095  55.838  1.00  0.00           H  
ATOM   2047  HA  ARG A 138      61.968  84.253  58.042  1.00  0.00           H  
ATOM   2048  HB2 ARG A 138      63.034  83.831  55.175  1.00  0.00           H  
ATOM   2049  HB3 ARG A 138      63.347  82.841  56.552  1.00  0.00           H  
ATOM   2050  HG2 ARG A 138      60.692  82.601  56.636  1.00  0.00           H  
ATOM   2051  HG3 ARG A 138      60.915  83.132  54.956  1.00  0.00           H  
ATOM   2052  HD2 ARG A 138      62.845  81.140  55.112  1.00  0.00           H  
ATOM   2053  HD3 ARG A 138      61.907  80.508  56.414  1.00  0.00           H  
ATOM   2054  HE  ARG A 138      61.181  80.213  53.589  1.00  0.00           H  
ATOM   2055 1HH1 ARG A 138      60.094  80.039  56.903  1.00  0.00           H  
ATOM   2056 2HH1 ARG A 138      58.520  79.573  56.436  1.00  0.00           H  
ATOM   2057 1HH2 ARG A 138      58.956  79.800  53.100  1.00  0.00           H  
ATOM   2058 2HH2 ARG A 138      57.937  79.319  54.387  1.00  0.00           H  
ATOM   2059  N   ILE A 139      64.198  85.256  58.480  1.00  0.00           N  
ATOM   2060  CA  ILE A 139      65.142  86.163  59.060  1.00  0.00           C  
ATOM   2061  C   ILE A 139      66.397  85.395  59.448  1.00  0.00           C  
ATOM   2062  O   ILE A 139      66.350  84.288  59.913  1.00  0.00           O  
ATOM   2063  CB  ILE A 139      64.574  86.925  60.311  1.00  0.00           C  
ATOM   2064  CG1 ILE A 139      63.367  87.852  59.975  1.00  0.00           C  
ATOM   2065  CG2 ILE A 139      65.595  87.674  61.174  1.00  0.00           C  
ATOM   2066  CD1 ILE A 139      62.708  88.281  61.234  1.00  0.00           C  
ATOM   2067  H   ILE A 139      63.840  84.590  59.149  1.00  0.00           H  
ATOM   2068  HA  ILE A 139      65.312  87.000  58.382  1.00  0.00           H  
ATOM   2069  HB  ILE A 139      64.155  86.091  60.875  1.00  0.00           H  
ATOM   2070 2HG1 ILE A 139      63.703  88.716  59.401  1.00  0.00           H  
ATOM   2071 3HG1 ILE A 139      62.649  87.304  59.365  1.00  0.00           H  
ATOM   2072 1HG2 ILE A 139      66.044  88.418  60.516  1.00  0.00           H  
ATOM   2073 2HG2 ILE A 139      65.243  88.230  62.043  1.00  0.00           H  
ATOM   2074 3HG2 ILE A 139      66.361  86.984  61.526  1.00  0.00           H  
ATOM   2075 1HD1 ILE A 139      61.807  88.865  61.044  1.00  0.00           H  
ATOM   2076 2HD1 ILE A 139      62.473  87.392  61.819  1.00  0.00           H  
ATOM   2077 3HD1 ILE A 139      63.306  88.935  61.869  1.00  0.00           H  
ATOM   2078  N   VAL A 140      67.609  85.967  59.144  1.00  0.00           N  
ATOM   2079  CA  VAL A 140      68.858  85.223  59.390  1.00  0.00           C  
ATOM   2080  C   VAL A 140      69.905  86.246  59.770  1.00  0.00           C  
ATOM   2081  O   VAL A 140      70.178  87.228  59.019  1.00  0.00           O  
ATOM   2082  CB  VAL A 140      69.336  84.442  58.179  1.00  0.00           C  
ATOM   2083  CG1 VAL A 140      70.781  83.773  58.368  1.00  0.00           C  
ATOM   2084  CG2 VAL A 140      68.378  83.376  57.835  1.00  0.00           C  
ATOM   2085  H   VAL A 140      67.654  86.767  58.529  1.00  0.00           H  
ATOM   2086  HA  VAL A 140      68.719  84.571  60.253  1.00  0.00           H  
ATOM   2087  HB  VAL A 140      69.383  85.105  57.314  1.00  0.00           H  
ATOM   2088 1HG1 VAL A 140      71.454  84.628  58.304  1.00  0.00           H  
ATOM   2089 2HG1 VAL A 140      70.907  83.349  59.365  1.00  0.00           H  
ATOM   2090 3HG1 VAL A 140      70.954  83.042  57.578  1.00  0.00           H  
ATOM   2091 1HG2 VAL A 140      68.746  82.860  56.948  1.00  0.00           H  
ATOM   2092 2HG2 VAL A 140      68.275  82.658  58.648  1.00  0.00           H  
ATOM   2093 3HG2 VAL A 140      67.399  83.767  57.558  1.00  0.00           H  
ATOM   2094  N   ASN A 141      70.525  85.917  60.934  1.00  0.00           N  
ATOM   2095  CA  ASN A 141      71.632  86.643  61.557  1.00  0.00           C  
ATOM   2096  C   ASN A 141      73.040  85.963  61.265  1.00  0.00           C  
ATOM   2097  O   ASN A 141      73.043  84.732  61.332  1.00  0.00           O  
ATOM   2098  CB  ASN A 141      71.287  86.789  63.002  1.00  0.00           C  
ATOM   2099  CG  ASN A 141      69.832  87.227  63.250  1.00  0.00           C  
ATOM   2100  ND2 ASN A 141      68.963  86.328  63.590  1.00  0.00           N  
ATOM   2101  OD1 ASN A 141      69.416  88.369  63.051  1.00  0.00           O  
ATOM   2102  H   ASN A 141      70.071  85.167  61.435  1.00  0.00           H  
ATOM   2103  HA  ASN A 141      71.587  87.644  61.128  1.00  0.00           H  
ATOM   2104  HB2 ASN A 141      71.432  85.848  63.532  1.00  0.00           H  
ATOM   2105  HB3 ASN A 141      71.978  87.505  63.447  1.00  0.00           H  
ATOM   2106 1HD2 ASN A 141      67.987  86.471  63.808  1.00  0.00           H  
ATOM   2107 2HD2 ASN A 141      69.280  85.371  63.531  1.00  0.00           H  
ATOM   2108  N   ILE A 142      74.108  86.745  61.093  1.00  0.00           N  
ATOM   2109  CA  ILE A 142      75.420  86.170  60.851  1.00  0.00           C  
ATOM   2110  C   ILE A 142      76.371  86.205  62.048  1.00  0.00           C  
ATOM   2111  O   ILE A 142      76.466  87.256  62.663  1.00  0.00           O  
ATOM   2112  CB  ILE A 142      76.019  86.700  59.537  1.00  0.00           C  
ATOM   2113  CG1 ILE A 142      74.890  86.690  58.428  1.00  0.00           C  
ATOM   2114  CG2 ILE A 142      77.260  85.964  59.038  1.00  0.00           C  
ATOM   2115  CD1 ILE A 142      74.305  85.343  58.080  1.00  0.00           C  
ATOM   2116  H   ILE A 142      74.040  87.739  60.927  1.00  0.00           H  
ATOM   2117  HA  ILE A 142      75.278  85.098  60.719  1.00  0.00           H  
ATOM   2118  HB  ILE A 142      76.312  87.734  59.722  1.00  0.00           H  
ATOM   2119 2HG1 ILE A 142      74.115  87.427  58.638  1.00  0.00           H  
ATOM   2120 3HG1 ILE A 142      75.258  87.035  57.462  1.00  0.00           H  
ATOM   2121 1HG2 ILE A 142      77.755  86.547  58.261  1.00  0.00           H  
ATOM   2122 2HG2 ILE A 142      77.859  85.919  59.948  1.00  0.00           H  
ATOM   2123 3HG2 ILE A 142      77.141  84.925  58.730  1.00  0.00           H  
ATOM   2124 1HD1 ILE A 142      73.713  85.454  57.171  1.00  0.00           H  
ATOM   2125 2HD1 ILE A 142      75.158  84.760  57.734  1.00  0.00           H  
ATOM   2126 3HD1 ILE A 142      73.762  84.950  58.939  1.00  0.00           H  
ATOM   2127  N   ALA A 143      77.158  85.264  62.341  1.00  0.00           N  
ATOM   2128  CA  ALA A 143      78.263  85.148  63.402  1.00  0.00           C  
ATOM   2129  C   ALA A 143      79.485  84.341  62.933  1.00  0.00           C  
ATOM   2130  O   ALA A 143      79.723  84.208  61.762  1.00  0.00           O  
ATOM   2131  CB  ALA A 143      77.601  84.346  64.525  1.00  0.00           C  
ATOM   2132  H   ALA A 143      77.148  84.454  61.738  1.00  0.00           H  
ATOM   2133  HA  ALA A 143      78.631  86.117  63.736  1.00  0.00           H  
ATOM   2134  HB1 ALA A 143      78.015  84.637  65.491  1.00  0.00           H  
ATOM   2135  HB2 ALA A 143      76.539  84.590  64.561  1.00  0.00           H  
ATOM   2136  HB3 ALA A 143      77.636  83.259  64.443  1.00  0.00           H  
ATOM   2137  N   SER A 144      80.335  83.861  63.900  1.00  0.00           N  
ATOM   2138  CA  SER A 144      81.586  83.166  63.572  1.00  0.00           C  
ATOM   2139  C   SER A 144      81.853  81.976  64.518  1.00  0.00           C  
ATOM   2140  O   SER A 144      81.331  81.878  65.672  1.00  0.00           O  
ATOM   2141  CB  SER A 144      82.723  84.174  63.498  1.00  0.00           C  
ATOM   2142  OG  SER A 144      84.040  83.586  63.420  1.00  0.00           O  
ATOM   2143  H   SER A 144      80.080  83.865  64.877  1.00  0.00           H  
ATOM   2144  HA  SER A 144      81.388  82.725  62.595  1.00  0.00           H  
ATOM   2145  HB2 SER A 144      82.591  84.815  62.627  1.00  0.00           H  
ATOM   2146  HB3 SER A 144      82.624  84.811  64.377  1.00  0.00           H  
ATOM   2147  HG  SER A 144      84.630  84.343  63.399  1.00  0.00           H  
ATOM   2148  N   THR A 145      82.732  81.074  64.077  1.00  0.00           N  
ATOM   2149  CA  THR A 145      83.307  79.990  64.937  1.00  0.00           C  
ATOM   2150  C   THR A 145      84.009  80.537  66.104  1.00  0.00           C  
ATOM   2151  O   THR A 145      83.642  80.193  67.211  1.00  0.00           O  
ATOM   2152  CB  THR A 145      84.070  78.993  64.047  1.00  0.00           C  
ATOM   2153  CG2 THR A 145      84.781  77.964  64.869  1.00  0.00           C  
ATOM   2154  OG1 THR A 145      83.043  78.507  63.168  1.00  0.00           O  
ATOM   2155  H   THR A 145      83.060  81.112  63.122  1.00  0.00           H  
ATOM   2156  HA  THR A 145      82.474  79.459  65.398  1.00  0.00           H  
ATOM   2157  HB  THR A 145      84.686  79.711  63.506  1.00  0.00           H  
ATOM   2158  HG1 THR A 145      82.575  79.191  62.684  1.00  0.00           H  
ATOM   2159 1HG2 THR A 145      85.049  77.128  64.224  1.00  0.00           H  
ATOM   2160 2HG2 THR A 145      85.623  78.394  65.412  1.00  0.00           H  
ATOM   2161 3HG2 THR A 145      84.046  77.645  65.609  1.00  0.00           H  
ATOM   2162  N   GLY A 146      84.973  81.430  65.823  1.00  0.00           N  
ATOM   2163  CA  GLY A 146      85.732  81.945  66.979  1.00  0.00           C  
ATOM   2164  C   GLY A 146      84.885  82.710  68.082  1.00  0.00           C  
ATOM   2165  O   GLY A 146      85.321  82.619  69.215  1.00  0.00           O  
ATOM   2166  H   GLY A 146      85.043  81.830  64.899  1.00  0.00           H  
ATOM   2167  HA2 GLY A 146      86.149  81.088  67.507  1.00  0.00           H  
ATOM   2168  HA3 GLY A 146      86.564  82.559  66.633  1.00  0.00           H  
ATOM   2169  N   GLY A 147      83.835  83.403  67.681  1.00  0.00           N  
ATOM   2170  CA  GLY A 147      82.910  84.041  68.562  1.00  0.00           C  
ATOM   2171  C   GLY A 147      81.996  82.996  69.311  1.00  0.00           C  
ATOM   2172  O   GLY A 147      81.520  83.233  70.441  1.00  0.00           O  
ATOM   2173  H   GLY A 147      83.693  83.594  66.699  1.00  0.00           H  
ATOM   2174  HA2 GLY A 147      83.430  84.641  69.308  1.00  0.00           H  
ATOM   2175  HA3 GLY A 147      82.262  84.621  67.905  1.00  0.00           H  
ATOM   2176  N   LYS A 148      81.696  81.787  68.755  1.00  0.00           N  
ATOM   2177  CA  LYS A 148      80.896  80.754  69.367  1.00  0.00           C  
ATOM   2178  C   LYS A 148      81.747  79.916  70.371  1.00  0.00           C  
ATOM   2179  O   LYS A 148      81.322  79.719  71.518  1.00  0.00           O  
ATOM   2180  CB  LYS A 148      80.163  79.933  68.304  1.00  0.00           C  
ATOM   2181  CG  LYS A 148      79.376  78.833  68.979  1.00  0.00           C  
ATOM   2182  CD  LYS A 148      78.312  78.229  68.094  1.00  0.00           C  
ATOM   2183  CE  LYS A 148      78.846  77.857  66.684  1.00  0.00           C  
ATOM   2184  NZ  LYS A 148      79.672  76.661  66.649  1.00  0.00           N1+
ATOM   2185  H   LYS A 148      81.926  81.660  67.780  1.00  0.00           H  
ATOM   2186  HA  LYS A 148      80.143  81.255  69.976  1.00  0.00           H  
ATOM   2187  HB2 LYS A 148      79.492  80.487  67.649  1.00  0.00           H  
ATOM   2188  HB3 LYS A 148      80.923  79.495  67.657  1.00  0.00           H  
ATOM   2189  HG2 LYS A 148      79.993  78.108  69.509  1.00  0.00           H  
ATOM   2190  HG3 LYS A 148      78.893  79.237  69.869  1.00  0.00           H  
ATOM   2191  HD2 LYS A 148      77.902  77.358  68.604  1.00  0.00           H  
ATOM   2192  HD3 LYS A 148      77.475  78.899  67.895  1.00  0.00           H  
ATOM   2193  HE2 LYS A 148      77.904  77.691  66.162  1.00  0.00           H  
ATOM   2194  HE3 LYS A 148      79.378  78.662  66.176  1.00  0.00           H  
ATOM   2195  HZ1 LYS A 148      80.560  76.731  67.127  1.00  0.00           H  
ATOM   2196  HZ2 LYS A 148      79.232  75.864  67.086  1.00  0.00           H  
ATOM   2197  HZ3 LYS A 148      79.786  76.347  65.696  1.00  0.00           H  
ATOM   2198  N   GLN A 149      82.994  79.654  70.037  1.00  0.00           N  
ATOM   2199  CA  GLN A 149      84.076  79.095  70.895  1.00  0.00           C  
ATOM   2200  C   GLN A 149      84.520  80.030  72.004  1.00  0.00           C  
ATOM   2201  O   GLN A 149      84.884  79.558  73.076  1.00  0.00           O  
ATOM   2202  CB  GLN A 149      85.158  78.661  69.928  1.00  0.00           C  
ATOM   2203  CG  GLN A 149      86.158  77.730  70.595  1.00  0.00           C  
ATOM   2204  CD  GLN A 149      87.205  77.107  69.673  1.00  0.00           C  
ATOM   2205  NE2 GLN A 149      87.990  76.162  70.146  1.00  0.00           N  
ATOM   2206  OE1 GLN A 149      87.422  77.507  68.522  1.00  0.00           O  
ATOM   2207  H   GLN A 149      83.325  79.938  69.125  1.00  0.00           H  
ATOM   2208  HA  GLN A 149      83.656  78.157  71.258  1.00  0.00           H  
ATOM   2209  HB2 GLN A 149      84.737  78.099  69.094  1.00  0.00           H  
ATOM   2210  HB3 GLN A 149      85.802  79.443  69.525  1.00  0.00           H  
ATOM   2211  HG2 GLN A 149      86.662  78.331  71.352  1.00  0.00           H  
ATOM   2212  HG3 GLN A 149      85.610  76.912  71.062  1.00  0.00           H  
ATOM   2213 1HE2 GLN A 149      87.912  75.925  71.124  1.00  0.00           H  
ATOM   2214 2HE2 GLN A 149      88.700  75.733  69.570  1.00  0.00           H  
ATOM   2215  N   GLY A 150      84.582  81.319  71.686  1.00  0.00           N  
ATOM   2216  CA  GLY A 150      85.298  82.363  72.400  1.00  0.00           C  
ATOM   2217  C   GLY A 150      86.772  82.096  72.368  1.00  0.00           C  
ATOM   2218  O   GLY A 150      87.354  81.418  73.231  1.00  0.00           O  
ATOM   2219  H   GLY A 150      84.196  81.625  70.804  1.00  0.00           H  
ATOM   2220  HA2 GLY A 150      85.027  83.286  71.886  1.00  0.00           H  
ATOM   2221  HA3 GLY A 150      84.876  82.376  73.404  1.00  0.00           H  
ATOM   2222  N   VAL A 151      87.376  82.807  71.435  1.00  0.00           N  
ATOM   2223  CA  VAL A 151      88.857  82.823  71.327  1.00  0.00           C  
ATOM   2224  C   VAL A 151      89.545  83.893  72.227  1.00  0.00           C  
ATOM   2225  O   VAL A 151      88.947  84.932  72.524  1.00  0.00           O  
ATOM   2226  CB  VAL A 151      89.226  83.086  69.882  1.00  0.00           C  
ATOM   2227  CG1 VAL A 151      88.733  81.907  68.955  1.00  0.00           C  
ATOM   2228  CG2 VAL A 151      88.884  84.419  69.207  1.00  0.00           C  
ATOM   2229  H   VAL A 151      86.923  83.503  70.860  1.00  0.00           H  
ATOM   2230  HA  VAL A 151      89.249  81.814  71.451  1.00  0.00           H  
ATOM   2231  HB  VAL A 151      90.304  82.983  69.752  1.00  0.00           H  
ATOM   2232 1HG1 VAL A 151      89.519  81.707  68.227  1.00  0.00           H  
ATOM   2233 2HG1 VAL A 151      88.552  81.023  69.566  1.00  0.00           H  
ATOM   2234 3HG1 VAL A 151      87.801  82.107  68.427  1.00  0.00           H  
ATOM   2235 1HG2 VAL A 151      89.516  85.189  69.648  1.00  0.00           H  
ATOM   2236 2HG2 VAL A 151      89.329  84.411  68.212  1.00  0.00           H  
ATOM   2237 3HG2 VAL A 151      87.830  84.694  69.251  1.00  0.00           H  
ATOM   2238  N   VAL A 152      90.862  83.659  72.443  1.00  0.00           N  
ATOM   2239  CA  VAL A 152      91.722  84.721  72.973  1.00  0.00           C  
ATOM   2240  C   VAL A 152      91.660  85.977  72.164  1.00  0.00           C  
ATOM   2241  O   VAL A 152      91.780  85.942  70.965  1.00  0.00           O  
ATOM   2242  CB  VAL A 152      93.176  84.227  73.054  1.00  0.00           C  
ATOM   2243  CG1 VAL A 152      94.223  85.288  73.539  1.00  0.00           C  
ATOM   2244  CG2 VAL A 152      93.350  83.031  73.944  1.00  0.00           C  
ATOM   2245  H   VAL A 152      91.273  82.780  72.162  1.00  0.00           H  
ATOM   2246  HA  VAL A 152      91.311  84.983  73.948  1.00  0.00           H  
ATOM   2247  HB  VAL A 152      93.568  83.906  72.089  1.00  0.00           H  
ATOM   2248 1HG1 VAL A 152      94.540  86.045  72.822  1.00  0.00           H  
ATOM   2249 2HG1 VAL A 152      93.791  85.886  74.342  1.00  0.00           H  
ATOM   2250 3HG1 VAL A 152      95.128  84.910  74.014  1.00  0.00           H  
ATOM   2251 1HG2 VAL A 152      94.295  82.513  73.781  1.00  0.00           H  
ATOM   2252 2HG2 VAL A 152      93.259  83.282  75.001  1.00  0.00           H  
ATOM   2253 3HG2 VAL A 152      92.564  82.313  73.712  1.00  0.00           H  
HETATM 2254  N   HIE A 153      91.554  87.122  72.876  1.00  0.00           N  
HETATM 2255  CA  HIE A 153      91.553  88.509  72.463  1.00  0.00           C  
HETATM 2256  C   HIE A 153      90.341  88.958  71.547  1.00  0.00           C  
HETATM 2257  O   HIE A 153      90.458  89.961  70.793  1.00  0.00           O  
HETATM 2258  CB  HIE A 153      92.950  88.946  71.878  1.00  0.00           C  
HETATM 2259  CG  HIE A 153      94.221  88.795  72.748  1.00  0.00           C  
HETATM 2260  CD2 HIE A 153      94.305  88.943  74.079  1.00  0.00           C  
HETATM 2261  ND1 HIE A 153      95.490  88.855  72.185  1.00  0.00           N  
HETATM 2262  CE1 HIE A 153      96.293  88.806  73.265  1.00  0.00           C  
HETATM 2263  NE2 HIE A 153      95.642  88.786  74.453  1.00  0.00           N  
HETATM 2264  H   HIE A 153      91.522  86.954  73.871  1.00  0.00           H  
HETATM 2265  HA  HIE A 153      91.325  89.114  73.340  1.00  0.00           H  
HETATM 2266  HB2 HIE A 153      92.993  88.272  71.022  1.00  0.00           H  
HETATM 2267  HB3 HIE A 153      92.936  89.997  71.591  1.00  0.00           H  
HETATM 2268  HD2 HIE A 153      93.502  88.904  74.799  1.00  0.00           H  
HETATM 2269  HE1 HIE A 153      97.331  89.097  73.205  1.00  0.00           H  
HETATM 2270  HE2 HIE A 153      96.089  88.959  75.342  1.00  0.00           H  
ATOM   2271  N   ALA A 154      89.193  88.290  71.841  1.00  0.00           N  
ATOM   2272  CA  ALA A 154      87.921  88.635  71.150  1.00  0.00           C  
ATOM   2273  C   ALA A 154      86.677  88.678  72.089  1.00  0.00           C  
ATOM   2274  O   ALA A 154      85.502  88.414  71.697  1.00  0.00           O  
ATOM   2275  CB  ALA A 154      87.683  87.618  70.003  1.00  0.00           C  
ATOM   2276  H   ALA A 154      89.257  87.510  72.479  1.00  0.00           H  
ATOM   2277  HA  ALA A 154      87.883  89.665  70.794  1.00  0.00           H  
ATOM   2278  HB1 ALA A 154      86.884  87.885  69.311  1.00  0.00           H  
ATOM   2279  HB2 ALA A 154      88.539  87.589  69.329  1.00  0.00           H  
ATOM   2280  HB3 ALA A 154      87.536  86.708  70.584  1.00  0.00           H  
ATOM   2281  N   ALA A 155      86.912  88.984  73.343  1.00  0.00           N  
ATOM   2282  CA  ALA A 155      85.901  88.855  74.459  1.00  0.00           C  
ATOM   2283  C   ALA A 155      84.550  89.695  74.156  1.00  0.00           C  
ATOM   2284  O   ALA A 155      83.480  89.098  74.159  1.00  0.00           O  
ATOM   2285  CB  ALA A 155      86.628  89.269  75.762  1.00  0.00           C  
ATOM   2286  H   ALA A 155      87.860  89.260  73.552  1.00  0.00           H  
ATOM   2287  HA  ALA A 155      85.640  87.799  74.404  1.00  0.00           H  
ATOM   2288  HB1 ALA A 155      86.953  90.310  75.764  1.00  0.00           H  
ATOM   2289  HB2 ALA A 155      86.046  89.014  76.648  1.00  0.00           H  
ATOM   2290  HB3 ALA A 155      87.480  88.591  75.714  1.00  0.00           H  
ATOM   2291  N   PRO A 156      84.532  91.041  73.848  1.00  0.00           N  
ATOM   2292  CA  PRO A 156      83.311  91.838  73.530  1.00  0.00           C  
ATOM   2293  C   PRO A 156      82.580  91.266  72.252  1.00  0.00           C  
ATOM   2294  O   PRO A 156      81.358  91.223  72.250  1.00  0.00           O  
ATOM   2295  CB  PRO A 156      83.818  93.224  73.235  1.00  0.00           C  
ATOM   2296  CG  PRO A 156      85.341  93.077  72.956  1.00  0.00           C  
ATOM   2297  CD  PRO A 156      85.743  91.874  73.831  1.00  0.00           C  
ATOM   2298  HA  PRO A 156      82.587  91.919  74.341  1.00  0.00           H  
ATOM   2299  HB2 PRO A 156      83.429  93.669  72.319  1.00  0.00           H  
ATOM   2300  HB3 PRO A 156      83.703  93.803  74.151  1.00  0.00           H  
ATOM   2301  HG2 PRO A 156      85.420  92.805  71.903  1.00  0.00           H  
ATOM   2302  HG3 PRO A 156      85.905  93.961  73.252  1.00  0.00           H  
ATOM   2303  HD2 PRO A 156      86.619  91.376  73.416  1.00  0.00           H  
ATOM   2304  HD3 PRO A 156      86.016  92.155  74.847  1.00  0.00           H  
ATOM   2305  N   TYR A 157      83.335  90.767  71.320  1.00  0.00           N  
ATOM   2306  CA  TYR A 157      82.851  90.126  70.156  1.00  0.00           C  
ATOM   2307  C   TYR A 157      82.205  88.799  70.478  1.00  0.00           C  
ATOM   2308  O   TYR A 157      81.091  88.527  70.064  1.00  0.00           O  
ATOM   2309  CB  TYR A 157      84.063  89.864  69.166  1.00  0.00           C  
ATOM   2310  CG  TYR A 157      83.487  89.559  67.826  1.00  0.00           C  
ATOM   2311  CD1 TYR A 157      82.627  90.492  67.162  1.00  0.00           C  
ATOM   2312  CD2 TYR A 157      83.732  88.318  67.169  1.00  0.00           C  
ATOM   2313  CE1 TYR A 157      82.083  90.197  65.910  1.00  0.00           C  
ATOM   2314  CE2 TYR A 157      83.233  88.007  65.915  1.00  0.00           C  
ATOM   2315  CZ  TYR A 157      82.415  88.952  65.300  1.00  0.00           C  
ATOM   2316  OH  TYR A 157      82.025  88.843  63.973  1.00  0.00           O  
ATOM   2317  H   TYR A 157      84.336  90.730  71.456  1.00  0.00           H  
ATOM   2318  HA  TYR A 157      82.103  90.771  69.695  1.00  0.00           H  
ATOM   2319  HB2 TYR A 157      84.583  90.812  69.026  1.00  0.00           H  
ATOM   2320  HB3 TYR A 157      84.679  89.085  69.613  1.00  0.00           H  
ATOM   2321  HD1 TYR A 157      82.511  91.457  67.632  1.00  0.00           H  
ATOM   2322  HD2 TYR A 157      84.416  87.594  67.589  1.00  0.00           H  
ATOM   2323  HE1 TYR A 157      81.611  90.966  65.318  1.00  0.00           H  
ATOM   2324  HE2 TYR A 157      83.558  87.084  65.458  1.00  0.00           H  
ATOM   2325  HH  TYR A 157      81.834  89.741  63.691  1.00  0.00           H  
ATOM   2326  N   SER A 158      82.805  87.865  71.217  1.00  0.00           N  
ATOM   2327  CA  SER A 158      82.238  86.655  71.753  1.00  0.00           C  
ATOM   2328  C   SER A 158      80.962  86.778  72.581  1.00  0.00           C  
ATOM   2329  O   SER A 158      80.058  86.008  72.460  1.00  0.00           O  
ATOM   2330  CB  SER A 158      83.282  85.715  72.343  1.00  0.00           C  
ATOM   2331  OG  SER A 158      82.665  84.525  72.863  1.00  0.00           O  
ATOM   2332  H   SER A 158      83.738  88.160  71.467  1.00  0.00           H  
ATOM   2333  HA  SER A 158      81.879  86.115  70.876  1.00  0.00           H  
ATOM   2334  HB2 SER A 158      84.032  85.496  71.583  1.00  0.00           H  
ATOM   2335  HB3 SER A 158      83.635  86.249  73.225  1.00  0.00           H  
ATOM   2336  HG  SER A 158      82.224  84.129  72.108  1.00  0.00           H  
ATOM   2337  N   ALA A 159      81.025  87.759  73.498  1.00  0.00           N  
ATOM   2338  CA  ALA A 159      79.885  88.198  74.279  1.00  0.00           C  
ATOM   2339  C   ALA A 159      78.684  88.824  73.484  1.00  0.00           C  
ATOM   2340  O   ALA A 159      77.524  88.381  73.658  1.00  0.00           O  
ATOM   2341  CB  ALA A 159      80.345  89.269  75.275  1.00  0.00           C  
ATOM   2342  H   ALA A 159      81.843  88.349  73.559  1.00  0.00           H  
ATOM   2343  HA  ALA A 159      79.465  87.381  74.865  1.00  0.00           H  
ATOM   2344  HB1 ALA A 159      80.457  90.250  74.815  1.00  0.00           H  
ATOM   2345  HB2 ALA A 159      79.600  89.406  76.059  1.00  0.00           H  
ATOM   2346  HB3 ALA A 159      81.325  89.008  75.673  1.00  0.00           H  
ATOM   2347  N   SER A 160      78.922  89.690  72.504  1.00  0.00           N  
ATOM   2348  CA  SER A 160      77.910  90.252  71.618  1.00  0.00           C  
ATOM   2349  C   SER A 160      77.272  89.162  70.681  1.00  0.00           C  
ATOM   2350  O   SER A 160      76.021  89.119  70.569  1.00  0.00           O  
ATOM   2351  CB  SER A 160      78.434  91.544  70.873  1.00  0.00           C  
ATOM   2352  OG  SER A 160      79.391  91.280  69.886  1.00  0.00           O  
ATOM   2353  H   SER A 160      79.852  90.080  72.444  1.00  0.00           H  
ATOM   2354  HA  SER A 160      77.038  90.623  72.157  1.00  0.00           H  
ATOM   2355  HB2 SER A 160      77.587  92.026  70.385  1.00  0.00           H  
ATOM   2356  HB3 SER A 160      78.952  92.152  71.615  1.00  0.00           H  
ATOM   2357  HG  SER A 160      80.186  91.100  70.394  1.00  0.00           H  
ATOM   2358  N   LYS A 161      78.006  88.180  70.178  1.00  0.00           N  
ATOM   2359  CA  LYS A 161      77.493  87.025  69.343  1.00  0.00           C  
ATOM   2360  C   LYS A 161      76.837  85.840  70.093  1.00  0.00           C  
ATOM   2361  O   LYS A 161      75.806  85.376  69.675  1.00  0.00           O  
ATOM   2362  CB  LYS A 161      78.507  86.616  68.228  1.00  0.00           C  
ATOM   2363  CG  LYS A 161      78.954  87.755  67.319  1.00  0.00           C  
ATOM   2364  CD  LYS A 161      77.839  88.259  66.380  1.00  0.00           C  
ATOM   2365  CE  LYS A 161      78.438  89.159  65.297  1.00  0.00           C  
ATOM   2366  NZ  LYS A 161      77.410  89.390  64.216  1.00  0.00           N1+
ATOM   2367  H   LYS A 161      78.995  88.153  70.383  1.00  0.00           H  
ATOM   2368  HA  LYS A 161      76.628  87.474  68.854  1.00  0.00           H  
ATOM   2369  HB2 LYS A 161      79.402  86.146  68.636  1.00  0.00           H  
ATOM   2370  HB3 LYS A 161      77.984  85.849  67.657  1.00  0.00           H  
ATOM   2371  HG2 LYS A 161      79.272  88.567  67.973  1.00  0.00           H  
ATOM   2372  HG3 LYS A 161      79.776  87.547  66.634  1.00  0.00           H  
ATOM   2373  HD2 LYS A 161      77.383  87.423  65.850  1.00  0.00           H  
ATOM   2374  HD3 LYS A 161      76.967  88.765  66.793  1.00  0.00           H  
ATOM   2375  HE2 LYS A 161      78.638  90.071  65.861  1.00  0.00           H  
ATOM   2376  HE3 LYS A 161      79.400  88.867  64.876  1.00  0.00           H  
ATOM   2377  HZ1 LYS A 161      76.540  89.771  64.558  1.00  0.00           H  
ATOM   2378  HZ2 LYS A 161      77.791  90.046  63.549  1.00  0.00           H  
ATOM   2379  HZ3 LYS A 161      77.236  88.574  63.647  1.00  0.00           H  
HETATM 2380  N   HID A 162      77.324  85.468  71.248  1.00  0.00           N  
HETATM 2381  CA  HID A 162      76.435  84.777  72.233  1.00  0.00           C  
HETATM 2382  C   HID A 162      75.126  85.575  72.558  1.00  0.00           C  
HETATM 2383  O   HID A 162      74.025  84.990  72.523  1.00  0.00           O  
HETATM 2384  CB  HID A 162      77.157  84.379  73.468  1.00  0.00           C  
HETATM 2385  CG  HID A 162      78.147  83.289  73.327  1.00  0.00           C  
HETATM 2386  CD2 HID A 162      78.047  82.052  73.842  1.00  0.00           C  
HETATM 2387  ND1 HID A 162      79.368  83.385  72.832  1.00  0.00           N  
HETATM 2388  CE1 HID A 162      80.032  82.278  73.002  1.00  0.00           C  
HETATM 2389  NE2 HID A 162      79.189  81.379  73.546  1.00  0.00           N  
HETATM 2390  H   HID A 162      78.104  85.956  71.664  1.00  0.00           H  
HETATM 2391  HA  HID A 162      76.224  83.792  71.816  1.00  0.00           H  
HETATM 2392  HB2 HID A 162      77.615  85.212  74.001  1.00  0.00           H  
HETATM 2393  HB3 HID A 162      76.451  84.015  74.214  1.00  0.00           H  
HETATM 2394  HD1 HID A 162      79.730  84.275  72.520  1.00  0.00           H  
HETATM 2395  HD2 HID A 162      77.186  81.689  74.385  1.00  0.00           H  
HETATM 2396  HE1 HID A 162      81.063  82.109  72.730  1.00  0.00           H  
ATOM   2397  N   GLY A 163      75.213  86.909  72.599  1.00  0.00           N  
ATOM   2398  CA  GLY A 163      74.004  87.742  72.541  1.00  0.00           C  
ATOM   2399  C   GLY A 163      73.134  87.638  71.330  1.00  0.00           C  
ATOM   2400  O   GLY A 163      71.915  87.267  71.354  1.00  0.00           O  
ATOM   2401  H   GLY A 163      76.147  87.294  72.583  1.00  0.00           H  
ATOM   2402  HA2 GLY A 163      73.446  87.474  73.438  1.00  0.00           H  
ATOM   2403  HA3 GLY A 163      74.183  88.806  72.700  1.00  0.00           H  
ATOM   2404  N   VAL A 164      73.744  87.647  70.126  1.00  0.00           N  
ATOM   2405  CA  VAL A 164      73.007  87.488  68.836  1.00  0.00           C  
ATOM   2406  C   VAL A 164      72.274  86.146  68.633  1.00  0.00           C  
ATOM   2407  O   VAL A 164      71.095  86.196  68.318  1.00  0.00           O  
ATOM   2408  CB  VAL A 164      73.949  87.743  67.578  1.00  0.00           C  
ATOM   2409  CG1 VAL A 164      73.448  87.084  66.230  1.00  0.00           C  
ATOM   2410  CG2 VAL A 164      74.150  89.194  67.358  1.00  0.00           C  
ATOM   2411  H   VAL A 164      74.742  87.789  70.174  1.00  0.00           H  
ATOM   2412  HA  VAL A 164      72.248  88.270  68.859  1.00  0.00           H  
ATOM   2413  HB  VAL A 164      74.869  87.194  67.778  1.00  0.00           H  
ATOM   2414 1HG1 VAL A 164      73.403  86.006  66.384  1.00  0.00           H  
ATOM   2415 2HG1 VAL A 164      72.476  87.447  65.894  1.00  0.00           H  
ATOM   2416 3HG1 VAL A 164      74.210  87.138  65.453  1.00  0.00           H  
ATOM   2417 1HG2 VAL A 164      74.787  89.282  66.478  1.00  0.00           H  
ATOM   2418 2HG2 VAL A 164      73.204  89.684  67.126  1.00  0.00           H  
ATOM   2419 3HG2 VAL A 164      74.575  89.602  68.276  1.00  0.00           H  
ATOM   2420  N   VAL A 165      72.923  85.075  69.065  1.00  0.00           N  
ATOM   2421  CA  VAL A 165      72.231  83.734  69.181  1.00  0.00           C  
ATOM   2422  C   VAL A 165      71.143  83.706  70.293  1.00  0.00           C  
ATOM   2423  O   VAL A 165      70.033  83.205  70.190  1.00  0.00           O  
ATOM   2424  CB  VAL A 165      73.219  82.581  69.292  1.00  0.00           C  
ATOM   2425  CG1 VAL A 165      72.579  81.266  69.721  1.00  0.00           C  
ATOM   2426  CG2 VAL A 165      74.037  82.285  67.955  1.00  0.00           C  
ATOM   2427  H   VAL A 165      73.853  85.126  69.454  1.00  0.00           H  
ATOM   2428  HA  VAL A 165      71.780  83.382  68.253  1.00  0.00           H  
ATOM   2429  HB  VAL A 165      73.953  82.743  70.081  1.00  0.00           H  
ATOM   2430 1HG1 VAL A 165      73.114  80.432  69.267  1.00  0.00           H  
ATOM   2431 2HG1 VAL A 165      72.831  81.164  70.777  1.00  0.00           H  
ATOM   2432 3HG1 VAL A 165      71.539  81.221  69.396  1.00  0.00           H  
ATOM   2433 1HG2 VAL A 165      73.310  82.085  67.167  1.00  0.00           H  
ATOM   2434 2HG2 VAL A 165      74.612  83.177  67.709  1.00  0.00           H  
ATOM   2435 3HG2 VAL A 165      74.726  81.465  68.157  1.00  0.00           H  
ATOM   2436  N   GLY A 166      71.391  84.236  71.512  1.00  0.00           N  
ATOM   2437  CA  GLY A 166      70.378  84.246  72.584  1.00  0.00           C  
ATOM   2438  C   GLY A 166      69.138  85.066  72.311  1.00  0.00           C  
ATOM   2439  O   GLY A 166      68.043  84.547  72.548  1.00  0.00           O  
ATOM   2440  H   GLY A 166      72.292  84.616  71.764  1.00  0.00           H  
ATOM   2441  HA2 GLY A 166      70.230  83.195  72.829  1.00  0.00           H  
ATOM   2442  HA3 GLY A 166      70.884  84.739  73.414  1.00  0.00           H  
ATOM   2443  N   PHE A 167      69.228  86.202  71.705  1.00  0.00           N  
ATOM   2444  CA  PHE A 167      68.077  86.909  71.077  1.00  0.00           C  
ATOM   2445  C   PHE A 167      67.490  86.166  69.866  1.00  0.00           C  
ATOM   2446  O   PHE A 167      66.262  86.041  69.830  1.00  0.00           O  
ATOM   2447  CB  PHE A 167      68.553  88.302  70.579  1.00  0.00           C  
ATOM   2448  CG  PHE A 167      67.678  89.150  69.700  1.00  0.00           C  
ATOM   2449  CD1 PHE A 167      66.497  89.723  70.208  1.00  0.00           C  
ATOM   2450  CD2 PHE A 167      67.940  89.359  68.301  1.00  0.00           C  
ATOM   2451  CE1 PHE A 167      65.657  90.506  69.380  1.00  0.00           C  
ATOM   2452  CE2 PHE A 167      67.125  90.173  67.554  1.00  0.00           C  
ATOM   2453  CZ  PHE A 167      65.989  90.805  68.052  1.00  0.00           C  
ATOM   2454  H   PHE A 167      70.173  86.511  71.527  1.00  0.00           H  
ATOM   2455  HA  PHE A 167      67.322  86.957  71.862  1.00  0.00           H  
ATOM   2456  HB2 PHE A 167      68.703  88.921  71.463  1.00  0.00           H  
ATOM   2457  HB3 PHE A 167      69.585  88.278  70.230  1.00  0.00           H  
ATOM   2458  HD1 PHE A 167      66.166  89.514  71.215  1.00  0.00           H  
ATOM   2459  HD2 PHE A 167      68.820  88.890  67.887  1.00  0.00           H  
ATOM   2460  HE1 PHE A 167      64.774  90.956  69.809  1.00  0.00           H  
ATOM   2461  HE2 PHE A 167      67.308  90.420  66.518  1.00  0.00           H  
ATOM   2462  HZ  PHE A 167      65.291  91.390  67.471  1.00  0.00           H  
ATOM   2463  N   THR A 168      68.259  85.631  68.859  1.00  0.00           N  
ATOM   2464  CA  THR A 168      67.773  84.753  67.786  1.00  0.00           C  
ATOM   2465  C   THR A 168      66.790  83.755  68.317  1.00  0.00           C  
ATOM   2466  O   THR A 168      65.717  83.525  67.831  1.00  0.00           O  
ATOM   2467  CB  THR A 168      68.928  83.940  67.110  1.00  0.00           C  
ATOM   2468  CG2 THR A 168      68.557  82.798  66.137  1.00  0.00           C  
ATOM   2469  OG1 THR A 168      69.698  84.864  66.352  1.00  0.00           O  
ATOM   2470  H   THR A 168      69.267  85.601  68.912  1.00  0.00           H  
ATOM   2471  HA  THR A 168      67.254  85.334  67.024  1.00  0.00           H  
ATOM   2472  HB  THR A 168      69.560  83.535  67.901  1.00  0.00           H  
ATOM   2473  HG1 THR A 168      70.115  85.437  67.000  1.00  0.00           H  
ATOM   2474 1HG2 THR A 168      67.671  82.247  66.452  1.00  0.00           H  
ATOM   2475 2HG2 THR A 168      68.316  83.241  65.170  1.00  0.00           H  
ATOM   2476 3HG2 THR A 168      69.405  82.143  65.939  1.00  0.00           H  
ATOM   2477  N   LYS A 169      67.123  83.118  69.446  1.00  0.00           N  
ATOM   2478  CA  LYS A 169      66.263  82.052  70.039  1.00  0.00           C  
ATOM   2479  C   LYS A 169      65.060  82.600  70.866  1.00  0.00           C  
ATOM   2480  O   LYS A 169      63.987  82.086  70.643  1.00  0.00           O  
ATOM   2481  CB  LYS A 169      67.121  81.098  70.905  1.00  0.00           C  
ATOM   2482  CG  LYS A 169      68.029  80.205  70.049  1.00  0.00           C  
ATOM   2483  CD  LYS A 169      68.482  78.934  70.695  1.00  0.00           C  
ATOM   2484  CE  LYS A 169      69.500  79.353  71.683  1.00  0.00           C  
ATOM   2485  NZ  LYS A 169      70.473  78.267  71.946  1.00  0.00           N1+
ATOM   2486  H   LYS A 169      68.019  83.241  69.897  1.00  0.00           H  
ATOM   2487  HA  LYS A 169      65.817  81.514  69.202  1.00  0.00           H  
ATOM   2488  HB2 LYS A 169      67.656  81.638  71.686  1.00  0.00           H  
ATOM   2489  HB3 LYS A 169      66.371  80.473  71.390  1.00  0.00           H  
ATOM   2490  HG2 LYS A 169      67.429  79.836  69.218  1.00  0.00           H  
ATOM   2491  HG3 LYS A 169      68.904  80.708  69.637  1.00  0.00           H  
ATOM   2492  HD2 LYS A 169      67.711  78.358  71.206  1.00  0.00           H  
ATOM   2493  HD3 LYS A 169      68.860  78.224  69.960  1.00  0.00           H  
ATOM   2494  HE2 LYS A 169      70.064  80.155  71.208  1.00  0.00           H  
ATOM   2495  HE3 LYS A 169      69.038  79.689  72.611  1.00  0.00           H  
ATOM   2496  HZ1 LYS A 169      70.890  77.701  71.220  1.00  0.00           H  
ATOM   2497  HZ2 LYS A 169      71.163  78.493  72.649  1.00  0.00           H  
ATOM   2498  HZ3 LYS A 169      69.840  77.620  72.395  1.00  0.00           H  
ATOM   2499  N   ALA A 170      65.162  83.679  71.640  1.00  0.00           N  
ATOM   2500  CA  ALA A 170      64.023  84.392  72.116  1.00  0.00           C  
ATOM   2501  C   ALA A 170      63.015  84.837  71.051  1.00  0.00           C  
ATOM   2502  O   ALA A 170      61.891  84.457  71.124  1.00  0.00           O  
ATOM   2503  CB  ALA A 170      64.525  85.491  73.092  1.00  0.00           C  
ATOM   2504  H   ALA A 170      66.084  84.057  71.804  1.00  0.00           H  
ATOM   2505  HA  ALA A 170      63.440  83.712  72.737  1.00  0.00           H  
ATOM   2506  HB1 ALA A 170      63.643  85.937  73.551  1.00  0.00           H  
ATOM   2507  HB2 ALA A 170      64.917  85.031  73.999  1.00  0.00           H  
ATOM   2508  HB3 ALA A 170      65.145  86.225  72.578  1.00  0.00           H  
ATOM   2509  N   LEU A 171      63.513  85.559  70.058  1.00  0.00           N  
ATOM   2510  CA  LEU A 171      62.564  86.068  68.967  1.00  0.00           C  
ATOM   2511  C   LEU A 171      62.071  84.961  67.994  1.00  0.00           C  
ATOM   2512  O   LEU A 171      60.907  84.878  67.651  1.00  0.00           O  
ATOM   2513  CB  LEU A 171      63.380  87.084  68.138  1.00  0.00           C  
ATOM   2514  CG  LEU A 171      62.542  87.817  67.079  1.00  0.00           C  
ATOM   2515  CD1 LEU A 171      61.274  88.547  67.670  1.00  0.00           C  
ATOM   2516  CD2 LEU A 171      63.419  88.780  66.341  1.00  0.00           C  
ATOM   2517  H   LEU A 171      64.478  85.856  70.067  1.00  0.00           H  
ATOM   2518  HA  LEU A 171      61.717  86.598  69.403  1.00  0.00           H  
ATOM   2519  HB2 LEU A 171      63.759  87.845  68.820  1.00  0.00           H  
ATOM   2520  HB3 LEU A 171      64.259  86.547  67.781  1.00  0.00           H  
ATOM   2521  HG  LEU A 171      62.222  87.096  66.327  1.00  0.00           H  
ATOM   2522 1HD1 LEU A 171      61.502  89.389  68.323  1.00  0.00           H  
ATOM   2523 2HD1 LEU A 171      60.903  89.007  66.755  1.00  0.00           H  
ATOM   2524 3HD1 LEU A 171      60.566  87.781  67.987  1.00  0.00           H  
ATOM   2525 1HD2 LEU A 171      63.048  88.897  65.323  1.00  0.00           H  
ATOM   2526 2HD2 LEU A 171      63.449  89.732  66.870  1.00  0.00           H  
ATOM   2527 3HD2 LEU A 171      64.442  88.404  66.311  1.00  0.00           H  
ATOM   2528  N   GLY A 172      62.989  84.055  67.571  1.00  0.00           N  
ATOM   2529  CA  GLY A 172      62.684  82.736  66.943  1.00  0.00           C  
ATOM   2530  C   GLY A 172      61.612  81.883  67.651  1.00  0.00           C  
ATOM   2531  O   GLY A 172      60.609  81.624  66.982  1.00  0.00           O  
ATOM   2532  H   GLY A 172      63.861  84.150  68.073  1.00  0.00           H  
ATOM   2533  HA2 GLY A 172      62.201  82.894  65.979  1.00  0.00           H  
ATOM   2534  HA3 GLY A 172      63.581  82.137  66.786  1.00  0.00           H  
ATOM   2535  N   LEU A 173      61.813  81.588  68.971  1.00  0.00           N  
ATOM   2536  CA  LEU A 173      60.748  80.919  69.776  1.00  0.00           C  
ATOM   2537  C   LEU A 173      59.472  81.703  69.945  1.00  0.00           C  
ATOM   2538  O   LEU A 173      58.429  81.137  70.160  1.00  0.00           O  
ATOM   2539  CB  LEU A 173      61.139  80.611  71.247  1.00  0.00           C  
ATOM   2540  CG  LEU A 173      62.187  79.476  71.388  1.00  0.00           C  
ATOM   2541  CD1 LEU A 173      62.601  79.225  72.838  1.00  0.00           C  
ATOM   2542  CD2 LEU A 173      61.658  78.120  70.844  1.00  0.00           C  
ATOM   2543  H   LEU A 173      62.669  81.787  69.468  1.00  0.00           H  
ATOM   2544  HA  LEU A 173      60.438  80.022  69.241  1.00  0.00           H  
ATOM   2545  HB2 LEU A 173      61.539  81.456  71.809  1.00  0.00           H  
ATOM   2546  HB3 LEU A 173      60.174  80.301  71.649  1.00  0.00           H  
ATOM   2547  HG  LEU A 173      63.076  79.652  70.782  1.00  0.00           H  
ATOM   2548 1HD1 LEU A 173      63.037  78.247  73.041  1.00  0.00           H  
ATOM   2549 2HD1 LEU A 173      63.255  80.012  73.215  1.00  0.00           H  
ATOM   2550 3HD1 LEU A 173      61.694  79.284  73.441  1.00  0.00           H  
ATOM   2551 1HD2 LEU A 173      62.380  77.314  70.981  1.00  0.00           H  
ATOM   2552 2HD2 LEU A 173      60.643  77.929  71.191  1.00  0.00           H  
ATOM   2553 3HD2 LEU A 173      61.662  78.220  69.758  1.00  0.00           H  
ATOM   2554  N   GLU A 174      59.509  83.044  69.920  1.00  0.00           N  
ATOM   2555  CA  GLU A 174      58.319  83.953  70.126  1.00  0.00           C  
ATOM   2556  C   GLU A 174      57.350  83.979  68.970  1.00  0.00           C  
ATOM   2557  O   GLU A 174      56.168  83.607  69.068  1.00  0.00           O  
ATOM   2558  CB  GLU A 174      58.683  85.449  70.505  1.00  0.00           C  
ATOM   2559  CG  GLU A 174      57.456  86.407  70.601  1.00  0.00           C  
ATOM   2560  CD  GLU A 174      57.870  87.781  71.164  1.00  0.00           C  
ATOM   2561  OE1 GLU A 174      57.114  88.788  71.076  1.00  0.00           O  
ATOM   2562  OE2 GLU A 174      58.908  87.922  71.876  1.00  0.00           O1-
ATOM   2563  H   GLU A 174      60.402  83.508  69.836  1.00  0.00           H  
ATOM   2564  HA  GLU A 174      57.812  83.523  70.990  1.00  0.00           H  
ATOM   2565  HB2 GLU A 174      59.078  85.367  71.518  1.00  0.00           H  
ATOM   2566  HB3 GLU A 174      59.453  85.898  69.878  1.00  0.00           H  
ATOM   2567  HG2 GLU A 174      57.059  86.582  69.601  1.00  0.00           H  
ATOM   2568  HG3 GLU A 174      56.662  85.983  71.216  1.00  0.00           H  
ATOM   2569  N   LEU A 175      57.947  84.317  67.791  1.00  0.00           N  
ATOM   2570  CA  LEU A 175      57.297  84.321  66.510  1.00  0.00           C  
ATOM   2571  C   LEU A 175      56.964  82.872  66.042  1.00  0.00           C  
ATOM   2572  O   LEU A 175      56.133  82.791  65.131  1.00  0.00           O  
ATOM   2573  CB  LEU A 175      58.144  85.153  65.444  1.00  0.00           C  
ATOM   2574  CG  LEU A 175      58.277  86.656  65.807  1.00  0.00           C  
ATOM   2575  CD1 LEU A 175      59.445  87.294  64.968  1.00  0.00           C  
ATOM   2576  CD2 LEU A 175      57.025  87.439  65.391  1.00  0.00           C  
ATOM   2577  H   LEU A 175      58.932  84.538  67.755  1.00  0.00           H  
ATOM   2578  HA  LEU A 175      56.307  84.753  66.656  1.00  0.00           H  
ATOM   2579  HB2 LEU A 175      59.128  84.690  65.376  1.00  0.00           H  
ATOM   2580  HB3 LEU A 175      57.713  85.008  64.454  1.00  0.00           H  
ATOM   2581  HG  LEU A 175      58.438  86.825  66.872  1.00  0.00           H  
ATOM   2582 1HD1 LEU A 175      59.331  88.378  64.997  1.00  0.00           H  
ATOM   2583 2HD1 LEU A 175      60.443  87.135  65.378  1.00  0.00           H  
ATOM   2584 3HD1 LEU A 175      59.314  87.052  63.914  1.00  0.00           H  
ATOM   2585 1HD2 LEU A 175      56.874  88.252  66.101  1.00  0.00           H  
ATOM   2586 2HD2 LEU A 175      56.972  87.668  64.326  1.00  0.00           H  
ATOM   2587 3HD2 LEU A 175      56.171  86.832  65.691  1.00  0.00           H  
ATOM   2588  N   ALA A 176      57.536  81.749  66.553  1.00  0.00           N  
ATOM   2589  CA  ALA A 176      57.434  80.361  66.150  1.00  0.00           C  
ATOM   2590  C   ALA A 176      55.983  79.972  65.820  1.00  0.00           C  
ATOM   2591  O   ALA A 176      55.792  79.427  64.749  1.00  0.00           O  
ATOM   2592  CB  ALA A 176      58.051  79.358  67.124  1.00  0.00           C  
ATOM   2593  H   ALA A 176      58.262  81.902  67.238  1.00  0.00           H  
ATOM   2594  HA  ALA A 176      57.962  80.439  65.199  1.00  0.00           H  
ATOM   2595  HB1 ALA A 176      57.841  78.318  66.871  1.00  0.00           H  
ATOM   2596  HB2 ALA A 176      59.129  79.485  67.023  1.00  0.00           H  
ATOM   2597  HB3 ALA A 176      57.599  79.573  68.092  1.00  0.00           H  
ATOM   2598  N   ARG A 177      55.012  80.347  66.643  1.00  0.00           N  
ATOM   2599  CA  ARG A 177      53.611  80.072  66.497  1.00  0.00           C  
ATOM   2600  C   ARG A 177      52.886  80.828  65.407  1.00  0.00           C  
ATOM   2601  O   ARG A 177      51.969  80.299  64.746  1.00  0.00           O  
ATOM   2602  CB  ARG A 177      52.935  80.192  67.810  1.00  0.00           C  
ATOM   2603  CG  ARG A 177      51.504  79.664  67.851  1.00  0.00           C  
ATOM   2604  CD  ARG A 177      50.626  80.482  68.764  1.00  0.00           C  
ATOM   2605  NE  ARG A 177      51.077  80.590  70.162  1.00  0.00           N  
ATOM   2606  CZ  ARG A 177      50.925  79.783  71.150  1.00  0.00           C  
ATOM   2607  NH1 ARG A 177      50.284  78.642  71.071  1.00  0.00           N1+
ATOM   2608  NH2 ARG A 177      51.298  80.157  72.305  1.00  0.00           N  
ATOM   2609  H   ARG A 177      55.185  80.785  67.536  1.00  0.00           H  
ATOM   2610  HA  ARG A 177      53.616  79.001  66.294  1.00  0.00           H  
ATOM   2611  HB2 ARG A 177      53.511  79.943  68.701  1.00  0.00           H  
ATOM   2612  HB3 ARG A 177      52.842  81.275  67.887  1.00  0.00           H  
ATOM   2613  HG2 ARG A 177      51.010  79.591  66.882  1.00  0.00           H  
ATOM   2614  HG3 ARG A 177      51.472  78.708  68.372  1.00  0.00           H  
ATOM   2615  HD2 ARG A 177      50.585  81.426  68.222  1.00  0.00           H  
ATOM   2616  HD3 ARG A 177      49.646  80.031  68.614  1.00  0.00           H  
ATOM   2617  HE  ARG A 177      51.540  81.440  70.450  1.00  0.00           H  
ATOM   2618 1HH1 ARG A 177      49.766  78.418  70.233  1.00  0.00           H  
ATOM   2619 2HH1 ARG A 177      50.061  78.163  71.932  1.00  0.00           H  
ATOM   2620 1HH2 ARG A 177      51.647  81.093  72.454  1.00  0.00           H  
ATOM   2621 2HH2 ARG A 177      50.964  79.661  73.120  1.00  0.00           H  
ATOM   2622  N   THR A 178      53.423  81.974  65.133  1.00  0.00           N  
ATOM   2623  CA  THR A 178      52.842  82.951  64.163  1.00  0.00           C  
ATOM   2624  C   THR A 178      53.303  82.645  62.691  1.00  0.00           C  
ATOM   2625  O   THR A 178      52.536  82.909  61.766  1.00  0.00           O  
ATOM   2626  CB  THR A 178      53.224  84.501  64.392  1.00  0.00           C  
ATOM   2627  CG2 THR A 178      53.199  84.689  65.963  1.00  0.00           C  
ATOM   2628  OG1 THR A 178      54.536  84.771  63.991  1.00  0.00           O  
ATOM   2629  H   THR A 178      54.114  82.321  65.782  1.00  0.00           H  
ATOM   2630  HA  THR A 178      51.758  82.977  64.051  1.00  0.00           H  
ATOM   2631  HB  THR A 178      52.502  85.143  63.886  1.00  0.00           H  
ATOM   2632  HG1 THR A 178      55.217  84.286  64.463  1.00  0.00           H  
ATOM   2633 1HG2 THR A 178      53.874  83.978  66.440  1.00  0.00           H  
ATOM   2634 2HG2 THR A 178      53.650  85.660  66.166  1.00  0.00           H  
ATOM   2635 3HG2 THR A 178      52.230  84.708  66.461  1.00  0.00           H  
ATOM   2636  N   GLY A 179      54.494  82.050  62.509  1.00  0.00           N  
ATOM   2637  CA  GLY A 179      55.101  81.638  61.216  1.00  0.00           C  
ATOM   2638  C   GLY A 179      56.235  82.465  60.626  1.00  0.00           C  
ATOM   2639  O   GLY A 179      56.696  82.196  59.564  1.00  0.00           O  
ATOM   2640  H   GLY A 179      54.928  81.704  63.353  1.00  0.00           H  
ATOM   2641  HA2 GLY A 179      55.407  80.592  61.194  1.00  0.00           H  
ATOM   2642  HA3 GLY A 179      54.311  81.715  60.469  1.00  0.00           H  
ATOM   2643  N   ILE A 180      56.858  83.436  61.258  1.00  0.00           N  
ATOM   2644  CA  ILE A 180      58.173  83.952  60.816  1.00  0.00           C  
ATOM   2645  C   ILE A 180      59.323  82.982  61.217  1.00  0.00           C  
ATOM   2646  O   ILE A 180      59.423  82.647  62.411  1.00  0.00           O  
ATOM   2647  CB  ILE A 180      58.322  85.331  61.304  1.00  0.00           C  
ATOM   2648  CG1 ILE A 180      57.394  86.348  60.577  1.00  0.00           C  
ATOM   2649  CG2 ILE A 180      59.799  85.835  61.231  1.00  0.00           C  
ATOM   2650  CD1 ILE A 180      55.934  86.353  61.041  1.00  0.00           C  
ATOM   2651  H   ILE A 180      56.562  83.616  62.207  1.00  0.00           H  
ATOM   2652  HA  ILE A 180      58.266  83.829  59.737  1.00  0.00           H  
ATOM   2653  HB  ILE A 180      58.120  85.352  62.375  1.00  0.00           H  
ATOM   2654 2HG1 ILE A 180      57.736  87.352  60.830  1.00  0.00           H  
ATOM   2655 3HG1 ILE A 180      57.462  86.284  59.491  1.00  0.00           H  
ATOM   2656 1HG2 ILE A 180      60.550  85.178  61.671  1.00  0.00           H  
ATOM   2657 2HG2 ILE A 180      60.093  85.851  60.182  1.00  0.00           H  
ATOM   2658 3HG2 ILE A 180      59.900  86.835  61.653  1.00  0.00           H  
ATOM   2659 1HD1 ILE A 180      55.326  85.600  60.540  1.00  0.00           H  
ATOM   2660 2HD1 ILE A 180      55.828  86.284  62.123  1.00  0.00           H  
ATOM   2661 3HD1 ILE A 180      55.355  87.249  60.819  1.00  0.00           H  
ATOM   2662  N   THR A 181      60.182  82.566  60.281  1.00  0.00           N  
ATOM   2663  CA  THR A 181      61.304  81.733  60.557  1.00  0.00           C  
ATOM   2664  C   THR A 181      62.475  82.608  60.977  1.00  0.00           C  
ATOM   2665  O   THR A 181      62.683  83.754  60.521  1.00  0.00           O  
ATOM   2666  CB  THR A 181      61.643  80.941  59.372  1.00  0.00           C  
ATOM   2667  CG2 THR A 181      62.708  79.909  59.573  1.00  0.00           C  
ATOM   2668  OG1 THR A 181      60.508  80.340  58.712  1.00  0.00           O  
ATOM   2669  H   THR A 181      59.936  82.796  59.328  1.00  0.00           H  
ATOM   2670  HA  THR A 181      61.098  81.051  61.381  1.00  0.00           H  
ATOM   2671  HB  THR A 181      62.136  81.586  58.644  1.00  0.00           H  
ATOM   2672  HG1 THR A 181      59.829  80.258  59.385  1.00  0.00           H  
ATOM   2673 1HG2 THR A 181      63.584  80.329  60.067  1.00  0.00           H  
ATOM   2674 2HG2 THR A 181      62.308  79.153  60.249  1.00  0.00           H  
ATOM   2675 3HG2 THR A 181      63.129  79.535  58.640  1.00  0.00           H  
ATOM   2676  N   VAL A 182      63.335  82.145  61.868  1.00  0.00           N  
ATOM   2677  CA  VAL A 182      64.326  83.081  62.508  1.00  0.00           C  
ATOM   2678  C   VAL A 182      65.586  82.273  62.916  1.00  0.00           C  
ATOM   2679  O   VAL A 182      65.526  81.410  63.798  1.00  0.00           O  
ATOM   2680  CB  VAL A 182      63.777  83.719  63.739  1.00  0.00           C  
ATOM   2681  CG1 VAL A 182      64.637  84.897  64.180  1.00  0.00           C  
ATOM   2682  CG2 VAL A 182      62.409  84.316  63.585  1.00  0.00           C  
ATOM   2683  H   VAL A 182      63.038  81.336  62.395  1.00  0.00           H  
ATOM   2684  HA  VAL A 182      64.631  83.807  61.755  1.00  0.00           H  
ATOM   2685  HB  VAL A 182      63.705  83.009  64.563  1.00  0.00           H  
ATOM   2686 1HG1 VAL A 182      65.611  84.524  64.497  1.00  0.00           H  
ATOM   2687 2HG1 VAL A 182      64.733  85.641  63.390  1.00  0.00           H  
ATOM   2688 3HG1 VAL A 182      64.247  85.487  65.009  1.00  0.00           H  
ATOM   2689 1HG2 VAL A 182      62.471  85.029  62.762  1.00  0.00           H  
ATOM   2690 2HG2 VAL A 182      61.658  83.604  63.242  1.00  0.00           H  
ATOM   2691 3HG2 VAL A 182      62.130  84.858  64.488  1.00  0.00           H  
ATOM   2692  N   ASN A 183      66.709  82.564  62.267  1.00  0.00           N  
ATOM   2693  CA  ASN A 183      67.923  81.720  62.359  1.00  0.00           C  
ATOM   2694  C   ASN A 183      69.271  82.482  62.464  1.00  0.00           C  
ATOM   2695  O   ASN A 183      69.413  83.638  62.152  1.00  0.00           O  
ATOM   2696  CB  ASN A 183      67.956  80.691  61.188  1.00  0.00           C  
ATOM   2697  CG  ASN A 183      66.965  79.553  61.372  1.00  0.00           C  
ATOM   2698  ND2 ASN A 183      66.045  79.406  60.422  1.00  0.00           N  
ATOM   2699  OD1 ASN A 183      67.002  78.841  62.398  1.00  0.00           O  
ATOM   2700  H   ASN A 183      66.730  83.291  61.566  1.00  0.00           H  
ATOM   2701  HA  ASN A 183      67.814  81.156  63.286  1.00  0.00           H  
ATOM   2702  HB2 ASN A 183      67.831  81.147  60.206  1.00  0.00           H  
ATOM   2703  HB3 ASN A 183      68.939  80.220  61.225  1.00  0.00           H  
ATOM   2704 1HD2 ASN A 183      65.348  78.675  60.423  1.00  0.00           H  
ATOM   2705 2HD2 ASN A 183      65.985  80.118  59.708  1.00  0.00           H  
ATOM   2706  N   ALA A 184      70.310  81.789  62.870  1.00  0.00           N  
ATOM   2707  CA  ALA A 184      71.713  82.225  62.868  1.00  0.00           C  
ATOM   2708  C   ALA A 184      72.537  81.344  61.872  1.00  0.00           C  
ATOM   2709  O   ALA A 184      72.275  80.115  61.796  1.00  0.00           O  
ATOM   2710  CB  ALA A 184      72.256  82.322  64.296  1.00  0.00           C  
ATOM   2711  H   ALA A 184      70.152  80.796  62.968  1.00  0.00           H  
ATOM   2712  HA  ALA A 184      71.665  83.213  62.409  1.00  0.00           H  
ATOM   2713  HB1 ALA A 184      71.555  82.994  64.791  1.00  0.00           H  
ATOM   2714  HB2 ALA A 184      72.298  81.388  64.857  1.00  0.00           H  
ATOM   2715  HB3 ALA A 184      73.202  82.836  64.125  1.00  0.00           H  
ATOM   2716  N   VAL A 185      73.530  81.990  61.240  1.00  0.00           N  
ATOM   2717  CA  VAL A 185      74.533  81.296  60.365  1.00  0.00           C  
ATOM   2718  C   VAL A 185      75.993  81.642  60.817  1.00  0.00           C  
ATOM   2719  O   VAL A 185      76.321  82.805  60.988  1.00  0.00           O  
ATOM   2720  CB  VAL A 185      74.174  81.477  58.852  1.00  0.00           C  
ATOM   2721  CG1 VAL A 185      75.139  80.962  57.757  1.00  0.00           C  
ATOM   2722  CG2 VAL A 185      72.822  80.770  58.529  1.00  0.00           C  
ATOM   2723  H   VAL A 185      73.678  82.986  61.320  1.00  0.00           H  
ATOM   2724  HA  VAL A 185      74.527  80.210  60.456  1.00  0.00           H  
ATOM   2725  HB  VAL A 185      74.019  82.532  58.626  1.00  0.00           H  
ATOM   2726 1HG1 VAL A 185      75.421  79.924  57.933  1.00  0.00           H  
ATOM   2727 2HG1 VAL A 185      74.827  81.189  56.738  1.00  0.00           H  
ATOM   2728 3HG1 VAL A 185      76.109  81.443  57.881  1.00  0.00           H  
ATOM   2729 1HG2 VAL A 185      72.579  81.033  57.499  1.00  0.00           H  
ATOM   2730 2HG2 VAL A 185      72.889  79.693  58.685  1.00  0.00           H  
ATOM   2731 3HG2 VAL A 185      71.972  81.123  59.112  1.00  0.00           H  
ATOM   2732  N   CYS A 186      76.813  80.594  61.030  1.00  0.00           N  
ATOM   2733  CA  CYS A 186      78.094  80.671  61.682  1.00  0.00           C  
ATOM   2734  C   CYS A 186      79.189  79.946  60.887  1.00  0.00           C  
ATOM   2735  O   CYS A 186      79.495  78.773  61.103  1.00  0.00           O  
ATOM   2736  CB  CYS A 186      78.152  80.135  63.119  1.00  0.00           C  
ATOM   2737  SG  CYS A 186      76.808  80.714  64.127  1.00  0.00           S  
ATOM   2738  H   CYS A 186      76.347  79.698  61.022  1.00  0.00           H  
ATOM   2739  HA  CYS A 186      78.308  81.738  61.628  1.00  0.00           H  
ATOM   2740  HB2 CYS A 186      78.099  79.052  63.230  1.00  0.00           H  
ATOM   2741  HB3 CYS A 186      79.130  80.401  63.520  1.00  0.00           H  
ATOM   2742  HG  CYS A 186      76.448  79.481  64.494  1.00  0.00           H  
ATOM   2743  N   PRO A 187      79.745  80.668  59.925  1.00  0.00           N  
ATOM   2744  CA  PRO A 187      80.962  80.222  59.302  1.00  0.00           C  
ATOM   2745  C   PRO A 187      82.204  80.094  60.237  1.00  0.00           C  
ATOM   2746  O   PRO A 187      82.225  80.653  61.353  1.00  0.00           O  
ATOM   2747  CB  PRO A 187      81.136  81.236  58.144  1.00  0.00           C  
ATOM   2748  CG  PRO A 187      79.892  82.054  57.941  1.00  0.00           C  
ATOM   2749  CD  PRO A 187      79.325  81.940  59.339  1.00  0.00           C  
ATOM   2750  HA  PRO A 187      80.798  79.189  58.995  1.00  0.00           H  
ATOM   2751  HB2 PRO A 187      81.991  81.894  58.300  1.00  0.00           H  
ATOM   2752  HB3 PRO A 187      81.414  80.788  57.191  1.00  0.00           H  
ATOM   2753  HG2 PRO A 187      80.107  83.071  57.613  1.00  0.00           H  
ATOM   2754  HG3 PRO A 187      79.372  81.496  57.163  1.00  0.00           H  
ATOM   2755  HD2 PRO A 187      79.640  82.736  60.013  1.00  0.00           H  
ATOM   2756  HD3 PRO A 187      78.237  81.983  59.282  1.00  0.00           H  
ATOM   2757  N   GLY A 188      83.212  79.409  59.682  1.00  0.00           N  
ATOM   2758  CA  GLY A 188      84.516  79.166  60.251  1.00  0.00           C  
ATOM   2759  C   GLY A 188      85.633  78.910  59.142  1.00  0.00           C  
ATOM   2760  O   GLY A 188      85.269  78.436  58.047  1.00  0.00           O  
ATOM   2761  H   GLY A 188      83.091  79.119  58.722  1.00  0.00           H  
ATOM   2762  HA2 GLY A 188      84.825  80.102  60.717  1.00  0.00           H  
ATOM   2763  HA3 GLY A 188      84.482  78.338  60.958  1.00  0.00           H  
ATOM   2764  N   PHE A 189      86.885  79.260  59.395  1.00  0.00           N  
ATOM   2765  CA  PHE A 189      88.010  79.153  58.421  1.00  0.00           C  
ATOM   2766  C   PHE A 189      87.801  79.791  57.033  1.00  0.00           C  
ATOM   2767  O   PHE A 189      88.245  79.335  55.991  1.00  0.00           O  
ATOM   2768  CB  PHE A 189      88.599  77.750  58.398  1.00  0.00           C  
ATOM   2769  CG  PHE A 189      90.077  77.876  58.574  1.00  0.00           C  
ATOM   2770  CD1 PHE A 189      90.858  77.949  57.414  1.00  0.00           C  
ATOM   2771  CD2 PHE A 189      90.632  77.864  59.892  1.00  0.00           C  
ATOM   2772  CE1 PHE A 189      92.215  78.038  57.594  1.00  0.00           C  
ATOM   2773  CE2 PHE A 189      92.024  78.017  60.029  1.00  0.00           C  
ATOM   2774  CZ  PHE A 189      92.769  78.171  58.881  1.00  0.00           C  
ATOM   2775  H   PHE A 189      87.117  79.585  60.323  1.00  0.00           H  
ATOM   2776  HA  PHE A 189      88.785  79.712  58.945  1.00  0.00           H  
ATOM   2777  HB2 PHE A 189      88.182  77.270  59.284  1.00  0.00           H  
ATOM   2778  HB3 PHE A 189      88.280  77.092  57.589  1.00  0.00           H  
ATOM   2779  HD1 PHE A 189      90.335  77.954  56.469  1.00  0.00           H  
ATOM   2780  HD2 PHE A 189      89.942  77.861  60.723  1.00  0.00           H  
ATOM   2781  HE1 PHE A 189      92.880  78.130  56.748  1.00  0.00           H  
ATOM   2782  HE2 PHE A 189      92.430  78.095  61.026  1.00  0.00           H  
ATOM   2783  HZ  PHE A 189      93.808  78.410  59.056  1.00  0.00           H  
ATOM   2784  N   VAL A 190      86.955  80.843  56.955  1.00  0.00           N  
ATOM   2785  CA  VAL A 190      86.702  81.627  55.701  1.00  0.00           C  
ATOM   2786  C   VAL A 190      88.006  82.241  55.136  1.00  0.00           C  
ATOM   2787  O   VAL A 190      88.816  82.790  55.893  1.00  0.00           O  
ATOM   2788  CB  VAL A 190      85.639  82.750  55.905  1.00  0.00           C  
ATOM   2789  CG1 VAL A 190      85.478  83.620  54.601  1.00  0.00           C  
ATOM   2790  CG2 VAL A 190      84.257  82.147  56.315  1.00  0.00           C  
ATOM   2791  H   VAL A 190      86.396  81.019  57.778  1.00  0.00           H  
ATOM   2792  HA  VAL A 190      86.278  80.915  54.993  1.00  0.00           H  
ATOM   2793  HB  VAL A 190      86.011  83.424  56.676  1.00  0.00           H  
ATOM   2794 1HG1 VAL A 190      84.737  84.406  54.745  1.00  0.00           H  
ATOM   2795 2HG1 VAL A 190      86.382  84.116  54.247  1.00  0.00           H  
ATOM   2796 3HG1 VAL A 190      85.115  83.066  53.735  1.00  0.00           H  
ATOM   2797 1HG2 VAL A 190      83.491  82.903  56.488  1.00  0.00           H  
ATOM   2798 2HG2 VAL A 190      83.896  81.418  55.589  1.00  0.00           H  
ATOM   2799 3HG2 VAL A 190      84.359  81.620  57.263  1.00  0.00           H  
ATOM   2800  N   GLU A 191      88.156  82.237  53.785  1.00  0.00           N  
ATOM   2801  CA  GLU A 191      89.262  82.960  53.121  1.00  0.00           C  
ATOM   2802  C   GLU A 191      89.092  84.425  53.236  1.00  0.00           C  
ATOM   2803  O   GLU A 191      88.199  84.997  52.612  1.00  0.00           O  
ATOM   2804  CB  GLU A 191      89.288  82.465  51.644  1.00  0.00           C  
ATOM   2805  CG  GLU A 191      90.512  82.973  50.907  1.00  0.00           C  
ATOM   2806  CD  GLU A 191      90.277  83.023  49.400  1.00  0.00           C  
ATOM   2807  OE1 GLU A 191      89.920  84.081  48.885  1.00  0.00           O  
ATOM   2808  OE2 GLU A 191      90.570  82.005  48.771  1.00  0.00           O1-
ATOM   2809  H   GLU A 191      87.490  81.706  53.242  1.00  0.00           H  
ATOM   2810  HA  GLU A 191      90.225  82.691  53.556  1.00  0.00           H  
ATOM   2811  HB2 GLU A 191      89.348  81.381  51.548  1.00  0.00           H  
ATOM   2812  HB3 GLU A 191      88.334  82.753  51.201  1.00  0.00           H  
ATOM   2813  HG2 GLU A 191      90.681  84.009  51.200  1.00  0.00           H  
ATOM   2814  HG3 GLU A 191      91.398  82.366  51.096  1.00  0.00           H  
ATOM   2815  N   THR A 192      89.974  85.172  53.909  1.00  0.00           N  
ATOM   2816  CA  THR A 192      89.782  86.588  54.150  1.00  0.00           C  
ATOM   2817  C   THR A 192      91.189  87.312  54.263  1.00  0.00           C  
ATOM   2818  O   THR A 192      92.155  86.623  54.515  1.00  0.00           O  
ATOM   2819  CB  THR A 192      88.954  86.900  55.415  1.00  0.00           C  
ATOM   2820  CG2 THR A 192      87.582  86.353  55.408  1.00  0.00           C  
ATOM   2821  OG1 THR A 192      89.501  86.350  56.647  1.00  0.00           O  
ATOM   2822  H   THR A 192      90.881  84.806  54.157  1.00  0.00           H  
ATOM   2823  HA  THR A 192      89.281  87.034  53.290  1.00  0.00           H  
ATOM   2824  HB  THR A 192      88.960  87.980  55.562  1.00  0.00           H  
ATOM   2825  HG1 THR A 192      88.764  85.917  57.083  1.00  0.00           H  
ATOM   2826 1HG2 THR A 192      87.030  87.037  56.053  1.00  0.00           H  
ATOM   2827 2HG2 THR A 192      87.237  86.393  54.375  1.00  0.00           H  
ATOM   2828 3HG2 THR A 192      87.635  85.376  55.888  1.00  0.00           H  
ATOM   2829  N   PRO A 193      91.296  88.642  54.201  1.00  0.00           N  
ATOM   2830  CA  PRO A 193      92.563  89.329  54.440  1.00  0.00           C  
ATOM   2831  C   PRO A 193      92.996  89.121  55.878  1.00  0.00           C  
ATOM   2832  O   PRO A 193      94.177  89.090  56.186  1.00  0.00           O  
ATOM   2833  CB  PRO A 193      92.236  90.821  54.215  1.00  0.00           C  
ATOM   2834  CG  PRO A 193      91.082  90.836  53.219  1.00  0.00           C  
ATOM   2835  CD  PRO A 193      90.322  89.678  53.750  1.00  0.00           C  
ATOM   2836  HA  PRO A 193      93.357  88.984  53.777  1.00  0.00           H  
ATOM   2837  HB2 PRO A 193      91.882  91.337  55.108  1.00  0.00           H  
ATOM   2838  HB3 PRO A 193      93.110  91.333  53.812  1.00  0.00           H  
ATOM   2839  HG2 PRO A 193      90.519  91.769  53.219  1.00  0.00           H  
ATOM   2840  HG3 PRO A 193      91.500  90.635  52.232  1.00  0.00           H  
ATOM   2841  HD2 PRO A 193      89.667  90.009  54.556  1.00  0.00           H  
ATOM   2842  HD3 PRO A 193      89.732  89.265  52.932  1.00  0.00           H  
ATOM   2843  N   MET A 194      92.110  89.032  56.848  1.00  0.00           N  
ATOM   2844  CA  MET A 194      92.432  88.636  58.189  1.00  0.00           C  
ATOM   2845  C   MET A 194      93.228  87.368  58.232  1.00  0.00           C  
ATOM   2846  O   MET A 194      94.289  87.373  58.814  1.00  0.00           O  
ATOM   2847  CB  MET A 194      91.144  88.617  59.035  1.00  0.00           C  
ATOM   2848  CG  MET A 194      91.273  88.407  60.567  1.00  0.00           C  
ATOM   2849  SD  MET A 194      91.636  86.690  60.959  1.00  0.00           S  
ATOM   2850  CE  MET A 194      90.125  85.917  60.411  1.00  0.00           C  
ATOM   2851  H   MET A 194      91.141  89.285  56.714  1.00  0.00           H  
ATOM   2852  HA  MET A 194      93.122  89.381  58.584  1.00  0.00           H  
ATOM   2853  HB2 MET A 194      90.667  89.596  59.002  1.00  0.00           H  
ATOM   2854  HB3 MET A 194      90.346  88.048  58.557  1.00  0.00           H  
ATOM   2855  HG2 MET A 194      92.139  88.989  60.884  1.00  0.00           H  
ATOM   2856  HG3 MET A 194      90.403  88.767  61.116  1.00  0.00           H  
ATOM   2857  HE1 MET A 194      89.992  85.949  59.330  1.00  0.00           H  
ATOM   2858  HE2 MET A 194      90.073  84.887  60.763  1.00  0.00           H  
ATOM   2859  HE3 MET A 194      89.306  86.424  60.922  1.00  0.00           H  
ATOM   2860  N   ALA A 195      92.851  86.314  57.427  1.00  0.00           N  
ATOM   2861  CA  ALA A 195      93.631  85.038  57.462  1.00  0.00           C  
ATOM   2862  C   ALA A 195      94.971  85.084  56.565  1.00  0.00           C  
ATOM   2863  O   ALA A 195      95.964  84.494  56.887  1.00  0.00           O  
ATOM   2864  CB  ALA A 195      92.610  83.998  56.860  1.00  0.00           C  
ATOM   2865  H   ALA A 195      91.876  86.272  57.170  1.00  0.00           H  
ATOM   2866  HA  ALA A 195      93.866  84.733  58.482  1.00  0.00           H  
ATOM   2867  HB1 ALA A 195      92.217  84.265  55.879  1.00  0.00           H  
ATOM   2868  HB2 ALA A 195      93.227  83.105  56.758  1.00  0.00           H  
ATOM   2869  HB3 ALA A 195      91.808  83.787  57.566  1.00  0.00           H  
ATOM   2870  N   ALA A 196      95.016  85.868  55.515  1.00  0.00           N  
ATOM   2871  CA  ALA A 196      96.306  86.274  54.886  1.00  0.00           C  
ATOM   2872  C   ALA A 196      97.313  87.012  55.797  1.00  0.00           C  
ATOM   2873  O   ALA A 196      98.577  86.855  55.681  1.00  0.00           O  
ATOM   2874  CB  ALA A 196      96.087  87.001  53.542  1.00  0.00           C  
ATOM   2875  H   ALA A 196      94.153  86.340  55.285  1.00  0.00           H  
ATOM   2876  HA  ALA A 196      96.862  85.417  54.507  1.00  0.00           H  
ATOM   2877  HB1 ALA A 196      95.380  86.430  52.939  1.00  0.00           H  
ATOM   2878  HB2 ALA A 196      95.765  88.023  53.743  1.00  0.00           H  
ATOM   2879  HB3 ALA A 196      97.029  87.059  52.997  1.00  0.00           H  
ATOM   2880  N   SER A 197      96.781  87.774  56.764  1.00  0.00           N  
ATOM   2881  CA  SER A 197      97.565  88.412  57.825  1.00  0.00           C  
ATOM   2882  C   SER A 197      98.325  87.391  58.701  1.00  0.00           C  
ATOM   2883  O   SER A 197      99.494  87.592  59.084  1.00  0.00           O  
ATOM   2884  CB  SER A 197      96.751  89.422  58.648  1.00  0.00           C  
ATOM   2885  OG  SER A 197      96.097  90.340  57.891  1.00  0.00           O  
ATOM   2886  H   SER A 197      95.804  88.024  56.711  1.00  0.00           H  
ATOM   2887  HA  SER A 197      98.349  88.993  57.339  1.00  0.00           H  
ATOM   2888  HB2 SER A 197      96.092  88.870  59.318  1.00  0.00           H  
ATOM   2889  HB3 SER A 197      97.512  89.960  59.215  1.00  0.00           H  
ATOM   2890  HG  SER A 197      95.315  89.914  57.532  1.00  0.00           H  
ATOM   2891  N   VAL A 198      97.580  86.343  59.177  1.00  0.00           N  
ATOM   2892  CA  VAL A 198      98.196  85.187  59.938  1.00  0.00           C  
ATOM   2893  C   VAL A 198      99.312  84.506  59.156  1.00  0.00           C  
ATOM   2894  O   VAL A 198     100.408  84.398  59.630  1.00  0.00           O  
ATOM   2895  CB  VAL A 198      97.076  84.207  60.339  1.00  0.00           C  
ATOM   2896  CG1 VAL A 198      97.628  82.867  60.850  1.00  0.00           C  
ATOM   2897  CG2 VAL A 198      96.097  84.832  61.301  1.00  0.00           C  
ATOM   2898  H   VAL A 198      96.594  86.302  58.961  1.00  0.00           H  
ATOM   2899  HA  VAL A 198      98.508  85.665  60.866  1.00  0.00           H  
ATOM   2900  HB  VAL A 198      96.523  84.067  59.411  1.00  0.00           H  
ATOM   2901 1HG1 VAL A 198      98.414  82.514  60.182  1.00  0.00           H  
ATOM   2902 2HG1 VAL A 198      97.939  83.134  61.860  1.00  0.00           H  
ATOM   2903 3HG1 VAL A 198      96.817  82.140  60.821  1.00  0.00           H  
ATOM   2904 1HG2 VAL A 198      95.222  84.190  61.409  1.00  0.00           H  
ATOM   2905 2HG2 VAL A 198      96.488  84.961  62.310  1.00  0.00           H  
ATOM   2906 3HG2 VAL A 198      95.707  85.822  61.063  1.00  0.00           H  
ATOM   2907  N   ARG A 199      99.037  84.250  57.876  1.00  0.00           N  
ATOM   2908  CA  ARG A 199      99.980  83.623  56.976  1.00  0.00           C  
ATOM   2909  C   ARG A 199     101.211  84.499  56.660  1.00  0.00           C  
ATOM   2910  O   ARG A 199     102.338  83.996  56.640  1.00  0.00           O  
ATOM   2911  CB  ARG A 199      99.254  83.463  55.663  1.00  0.00           C  
ATOM   2912  CG  ARG A 199      98.390  82.142  55.653  1.00  0.00           C  
ATOM   2913  CD  ARG A 199      97.725  81.700  54.386  1.00  0.00           C  
ATOM   2914  NE  ARG A 199      97.491  82.825  53.470  1.00  0.00           N  
ATOM   2915  CZ  ARG A 199      96.300  83.202  53.065  1.00  0.00           C  
ATOM   2916  NH1 ARG A 199      95.234  82.753  53.652  1.00  0.00           N1+
ATOM   2917  NH2 ARG A 199      96.122  83.892  51.974  1.00  0.00           N  
ATOM   2918  H   ARG A 199      98.153  84.593  57.526  1.00  0.00           H  
ATOM   2919  HA  ARG A 199     100.392  82.677  57.329  1.00  0.00           H  
ATOM   2920  HB2 ARG A 199      98.679  84.371  55.479  1.00  0.00           H  
ATOM   2921  HB3 ARG A 199      99.993  83.406  54.863  1.00  0.00           H  
ATOM   2922  HG2 ARG A 199      99.046  81.337  55.985  1.00  0.00           H  
ATOM   2923  HG3 ARG A 199      97.623  82.311  56.409  1.00  0.00           H  
ATOM   2924  HD2 ARG A 199      98.457  81.024  53.944  1.00  0.00           H  
ATOM   2925  HD3 ARG A 199      96.834  81.085  54.515  1.00  0.00           H  
ATOM   2926  HE  ARG A 199      98.306  83.164  52.979  1.00  0.00           H  
ATOM   2927 1HH1 ARG A 199      95.298  82.069  54.392  1.00  0.00           H  
ATOM   2928 2HH1 ARG A 199      94.308  83.112  53.466  1.00  0.00           H  
ATOM   2929 1HH2 ARG A 199      96.929  84.305  51.528  1.00  0.00           H  
ATOM   2930 2HH2 ARG A 199      95.207  84.247  51.733  1.00  0.00           H  
ATOM   2931  N   GLU A 200     101.074  85.770  56.434  1.00  0.00           N  
ATOM   2932  CA  GLU A 200     102.205  86.736  56.227  1.00  0.00           C  
ATOM   2933  C   GLU A 200     103.206  86.815  57.413  1.00  0.00           C  
ATOM   2934  O   GLU A 200     104.371  86.778  57.159  1.00  0.00           O  
ATOM   2935  CB  GLU A 200     101.617  88.111  55.956  1.00  0.00           C  
ATOM   2936  CG  GLU A 200     102.680  89.214  55.712  1.00  0.00           C  
ATOM   2937  CD  GLU A 200     103.704  88.969  54.605  1.00  0.00           C  
ATOM   2938  OE1 GLU A 200     104.896  88.717  54.866  1.00  0.00           O  
ATOM   2939  OE2 GLU A 200     103.345  89.173  53.377  1.00  0.00           O1-
ATOM   2940  H   GLU A 200     100.139  86.098  56.236  1.00  0.00           H  
ATOM   2941  HA  GLU A 200     102.765  86.444  55.339  1.00  0.00           H  
ATOM   2942  HB2 GLU A 200     100.879  88.157  55.155  1.00  0.00           H  
ATOM   2943  HB3 GLU A 200     101.133  88.391  56.891  1.00  0.00           H  
ATOM   2944  HG2 GLU A 200     102.142  90.142  55.518  1.00  0.00           H  
ATOM   2945  HG3 GLU A 200     103.218  89.471  56.624  1.00  0.00           H  
HETATM 2946  N   HIE A 201     102.714  86.943  58.607  1.00  0.00           N  
HETATM 2947  CA  HIE A 201     103.474  86.895  59.857  1.00  0.00           C  
HETATM 2948  C   HIE A 201     104.105  85.529  60.183  1.00  0.00           C  
HETATM 2949  O   HIE A 201     105.309  85.475  60.523  1.00  0.00           O  
HETATM 2950  CB  HIE A 201     102.509  87.357  60.917  1.00  0.00           C  
HETATM 2951  CG  HIE A 201     103.033  87.479  62.366  1.00  0.00           C  
HETATM 2952  CD2 HIE A 201     104.158  88.134  62.718  1.00  0.00           C  
HETATM 2953  ND1 HIE A 201     102.334  87.258  63.533  1.00  0.00           N  
HETATM 2954  CE1 HIE A 201     103.121  87.507  64.609  1.00  0.00           C  
HETATM 2955  NE2 HIE A 201     104.235  88.099  64.127  1.00  0.00           N  
HETATM 2956  H   HIE A 201     101.720  87.093  58.706  1.00  0.00           H  
HETATM 2957  HA  HIE A 201     104.357  87.533  59.837  1.00  0.00           H  
HETATM 2958  HB2 HIE A 201     102.188  88.361  60.640  1.00  0.00           H  
HETATM 2959  HB3 HIE A 201     101.663  86.672  60.870  1.00  0.00           H  
HETATM 2960  HD2 HIE A 201     104.857  88.596  62.037  1.00  0.00           H  
HETATM 2961  HE1 HIE A 201     102.904  87.328  65.652  1.00  0.00           H  
HETATM 2962  HE2 HIE A 201     105.019  88.365  64.706  1.00  0.00           H  
ATOM   2963  N   TYR A 202     103.372  84.446  59.931  1.00  0.00           N  
ATOM   2964  CA  TYR A 202     103.829  83.102  60.091  1.00  0.00           C  
ATOM   2965  C   TYR A 202     105.064  82.894  59.171  1.00  0.00           C  
ATOM   2966  O   TYR A 202     106.157  82.375  59.547  1.00  0.00           O  
ATOM   2967  CB  TYR A 202     102.708  82.023  59.751  1.00  0.00           C  
ATOM   2968  CG  TYR A 202     102.920  80.671  60.249  1.00  0.00           C  
ATOM   2969  CD1 TYR A 202     103.254  79.702  59.295  1.00  0.00           C  
ATOM   2970  CD2 TYR A 202     102.745  80.481  61.626  1.00  0.00           C  
ATOM   2971  CE1 TYR A 202     103.381  78.377  59.813  1.00  0.00           C  
ATOM   2972  CE2 TYR A 202     102.886  79.130  62.077  1.00  0.00           C  
ATOM   2973  CZ  TYR A 202     103.287  78.131  61.172  1.00  0.00           C  
ATOM   2974  OH  TYR A 202     103.391  76.831  61.631  1.00  0.00           O  
ATOM   2975  H   TYR A 202     102.402  84.576  59.681  1.00  0.00           H  
ATOM   2976  HA  TYR A 202     104.182  82.958  61.113  1.00  0.00           H  
ATOM   2977  HB2 TYR A 202     101.738  82.293  60.169  1.00  0.00           H  
ATOM   2978  HB3 TYR A 202     102.580  81.984  58.670  1.00  0.00           H  
ATOM   2979  HD1 TYR A 202     103.334  79.960  58.249  1.00  0.00           H  
ATOM   2980  HD2 TYR A 202     102.540  81.270  62.336  1.00  0.00           H  
ATOM   2981  HE1 TYR A 202     103.629  77.551  59.163  1.00  0.00           H  
ATOM   2982  HE2 TYR A 202     102.783  78.994  63.144  1.00  0.00           H  
ATOM   2983  HH  TYR A 202     103.388  76.794  62.590  1.00  0.00           H  
ATOM   2984  N   SER A 203     104.904  83.386  57.958  1.00  0.00           N  
ATOM   2985  CA  SER A 203     105.968  83.233  56.956  1.00  0.00           C  
ATOM   2986  C   SER A 203     107.108  84.183  57.127  1.00  0.00           C  
ATOM   2987  O   SER A 203     108.149  84.043  56.410  1.00  0.00           O  
ATOM   2988  CB  SER A 203     105.329  83.223  55.581  1.00  0.00           C  
ATOM   2989  OG  SER A 203     104.860  84.523  55.285  1.00  0.00           O  
ATOM   2990  H   SER A 203     104.002  83.589  57.551  1.00  0.00           H  
ATOM   2991  HA  SER A 203     106.351  82.221  57.087  1.00  0.00           H  
ATOM   2992  HB2 SER A 203     106.140  82.871  54.944  1.00  0.00           H  
ATOM   2993  HB3 SER A 203     104.511  82.505  55.527  1.00  0.00           H  
ATOM   2994  HG  SER A 203     103.950  84.438  54.991  1.00  0.00           H  
ATOM   2995  N   ASP A 204     106.978  85.131  58.093  1.00  0.00           N  
ATOM   2996  CA  ASP A 204     108.105  85.912  58.588  1.00  0.00           C  
ATOM   2997  C   ASP A 204     108.943  85.265  59.687  1.00  0.00           C  
ATOM   2998  O   ASP A 204     110.136  85.458  59.744  1.00  0.00           O  
ATOM   2999  CB  ASP A 204     107.720  87.438  58.985  1.00  0.00           C  
ATOM   3000  CG  ASP A 204     107.061  88.327  57.900  1.00  0.00           C  
ATOM   3001  OD1 ASP A 204     107.023  87.922  56.734  1.00  0.00           O  
ATOM   3002  OD2 ASP A 204     106.638  89.500  58.187  1.00  0.00           O1-
ATOM   3003  H   ASP A 204     106.069  85.229  58.522  1.00  0.00           H  
ATOM   3004  HA  ASP A 204     108.818  86.017  57.771  1.00  0.00           H  
ATOM   3005  HB2 ASP A 204     107.073  87.419  59.862  1.00  0.00           H  
ATOM   3006  HB3 ASP A 204     108.655  87.961  59.190  1.00  0.00           H  
ATOM   3007  N   ILE A 205     108.258  84.392  60.489  1.00  0.00           N  
ATOM   3008  CA  ILE A 205     108.901  83.719  61.678  1.00  0.00           C  
ATOM   3009  C   ILE A 205     109.588  82.408  61.192  1.00  0.00           C  
ATOM   3010  O   ILE A 205     110.760  82.130  61.571  1.00  0.00           O  
ATOM   3011  CB  ILE A 205     107.843  83.605  62.815  1.00  0.00           C  
ATOM   3012  CG1 ILE A 205     107.401  84.962  63.432  1.00  0.00           C  
ATOM   3013  CG2 ILE A 205     108.570  82.809  63.878  1.00  0.00           C  
ATOM   3014  CD1 ILE A 205     106.186  84.789  64.281  1.00  0.00           C  
ATOM   3015  H   ILE A 205     107.260  84.257  60.414  1.00  0.00           H  
ATOM   3016  HA  ILE A 205     109.719  84.354  62.018  1.00  0.00           H  
ATOM   3017  HB  ILE A 205     106.924  83.147  62.449  1.00  0.00           H  
ATOM   3018 2HG1 ILE A 205     108.258  85.307  64.012  1.00  0.00           H  
ATOM   3019 3HG1 ILE A 205     107.131  85.693  62.670  1.00  0.00           H  
ATOM   3020 1HG2 ILE A 205     108.102  82.993  64.844  1.00  0.00           H  
ATOM   3021 2HG2 ILE A 205     108.489  81.749  63.638  1.00  0.00           H  
ATOM   3022 3HG2 ILE A 205     109.614  83.111  63.972  1.00  0.00           H  
ATOM   3023 1HD1 ILE A 205     106.007  85.605  64.981  1.00  0.00           H  
ATOM   3024 2HD1 ILE A 205     105.426  84.899  63.508  1.00  0.00           H  
ATOM   3025 3HD1 ILE A 205     106.041  83.791  64.696  1.00  0.00           H  
ATOM   3026  N   TRP A 206     108.944  81.540  60.368  1.00  0.00           N  
ATOM   3027  CA  TRP A 206     109.435  80.261  59.961  1.00  0.00           C  
ATOM   3028  C   TRP A 206     110.020  80.273  58.545  1.00  0.00           C  
ATOM   3029  O   TRP A 206     109.712  81.151  57.760  1.00  0.00           O  
ATOM   3030  CB  TRP A 206     108.276  79.208  60.071  1.00  0.00           C  
ATOM   3031  CG  TRP A 206     107.598  78.985  61.389  1.00  0.00           C  
ATOM   3032  CD1 TRP A 206     106.419  79.520  61.744  1.00  0.00           C  
ATOM   3033  CD2 TRP A 206     108.040  78.143  62.495  1.00  0.00           C  
ATOM   3034  CE2 TRP A 206     107.022  78.230  63.479  1.00  0.00           C  
ATOM   3035  CE3 TRP A 206     109.163  77.312  62.723  1.00  0.00           C  
ATOM   3036  NE1 TRP A 206     106.043  79.100  63.021  1.00  0.00           N  
ATOM   3037  CZ2 TRP A 206     107.170  77.548  64.636  1.00  0.00           C  
ATOM   3038  CZ3 TRP A 206     109.137  76.534  63.951  1.00  0.00           C  
ATOM   3039  CH2 TRP A 206     108.117  76.620  64.886  1.00  0.00           C  
ATOM   3040  H   TRP A 206     108.018  81.771  60.038  1.00  0.00           H  
ATOM   3041  HA  TRP A 206     110.239  79.943  60.625  1.00  0.00           H  
ATOM   3042  HB2 TRP A 206     107.512  79.558  59.377  1.00  0.00           H  
ATOM   3043  HB3 TRP A 206     108.649  78.271  59.656  1.00  0.00           H  
ATOM   3044  HD1 TRP A 206     105.819  80.217  61.178  1.00  0.00           H  
ATOM   3045  HE1 TRP A 206     105.279  79.401  63.609  1.00  0.00           H  
ATOM   3046  HE3 TRP A 206     109.998  77.266  62.039  1.00  0.00           H  
ATOM   3047  HZ2 TRP A 206     106.400  77.684  65.382  1.00  0.00           H  
ATOM   3048  HZ3 TRP A 206     110.033  75.959  64.129  1.00  0.00           H  
ATOM   3049  HH2 TRP A 206     108.015  76.043  65.793  1.00  0.00           H  
ATOM   3050  N   GLU A 207     110.782  79.248  58.202  1.00  0.00           N  
ATOM   3051  CA  GLU A 207     111.573  79.246  56.995  1.00  0.00           C  
ATOM   3052  C   GLU A 207     110.758  78.642  55.885  1.00  0.00           C  
ATOM   3053  O   GLU A 207     111.247  77.751  55.144  1.00  0.00           O  
ATOM   3054  CB  GLU A 207     112.969  78.520  57.116  1.00  0.00           C  
ATOM   3055  CG  GLU A 207     113.879  78.981  58.169  1.00  0.00           C  
ATOM   3056  CD  GLU A 207     113.420  78.666  59.558  1.00  0.00           C  
ATOM   3057  OE1 GLU A 207     113.471  77.458  59.907  1.00  0.00           O  
ATOM   3058  OE2 GLU A 207     112.969  79.560  60.299  1.00  0.00           O1-
ATOM   3059  H   GLU A 207     110.971  78.550  58.907  1.00  0.00           H  
ATOM   3060  HA  GLU A 207     111.860  80.270  56.755  1.00  0.00           H  
ATOM   3061  HB2 GLU A 207     112.886  77.434  57.145  1.00  0.00           H  
ATOM   3062  HB3 GLU A 207     113.462  78.624  56.149  1.00  0.00           H  
ATOM   3063  HG2 GLU A 207     114.830  78.458  58.070  1.00  0.00           H  
ATOM   3064  HG3 GLU A 207     114.048  80.045  58.001  1.00  0.00           H  
ATOM   3065  N   VAL A 208     109.518  79.119  55.645  1.00  0.00           N  
ATOM   3066  CA  VAL A 208     108.548  78.693  54.590  1.00  0.00           C  
ATOM   3067  C   VAL A 208     108.331  79.729  53.526  1.00  0.00           C  
ATOM   3068  O   VAL A 208     108.032  80.868  53.840  1.00  0.00           O  
ATOM   3069  CB  VAL A 208     107.109  78.364  55.107  1.00  0.00           C  
ATOM   3070  CG1 VAL A 208     107.247  76.950  55.832  1.00  0.00           C  
ATOM   3071  CG2 VAL A 208     106.633  79.376  56.143  1.00  0.00           C  
ATOM   3072  H   VAL A 208     109.230  79.904  56.211  1.00  0.00           H  
ATOM   3073  HA  VAL A 208     109.013  77.830  54.115  1.00  0.00           H  
ATOM   3074  HB  VAL A 208     106.448  78.316  54.241  1.00  0.00           H  
ATOM   3075 1HG1 VAL A 208     108.217  76.847  56.318  1.00  0.00           H  
ATOM   3076 2HG1 VAL A 208     106.376  76.664  56.421  1.00  0.00           H  
ATOM   3077 3HG1 VAL A 208     107.299  76.174  55.068  1.00  0.00           H  
ATOM   3078 1HG2 VAL A 208     107.263  79.289  57.028  1.00  0.00           H  
ATOM   3079 2HG2 VAL A 208     106.827  80.412  55.862  1.00  0.00           H  
ATOM   3080 3HG2 VAL A 208     105.618  79.137  56.459  1.00  0.00           H  
ATOM   3081  N   SER A 209     108.443  79.272  52.262  1.00  0.00           N  
ATOM   3082  CA  SER A 209     107.775  79.804  51.132  1.00  0.00           C  
ATOM   3083  C   SER A 209     106.199  79.764  51.219  1.00  0.00           C  
ATOM   3084  O   SER A 209     105.684  78.964  52.037  1.00  0.00           O  
ATOM   3085  CB  SER A 209     108.216  79.031  49.874  1.00  0.00           C  
ATOM   3086  OG  SER A 209     109.618  79.014  49.701  1.00  0.00           O  
ATOM   3087  H   SER A 209     108.772  78.318  52.308  1.00  0.00           H  
ATOM   3088  HA  SER A 209     108.082  80.814  50.859  1.00  0.00           H  
ATOM   3089  HB2 SER A 209     107.918  77.986  49.965  1.00  0.00           H  
ATOM   3090  HB3 SER A 209     107.763  79.349  48.935  1.00  0.00           H  
ATOM   3091  HG  SER A 209     109.887  78.397  50.385  1.00  0.00           H  
ATOM   3092  N   THR A 210     105.510  80.473  50.361  1.00  0.00           N  
ATOM   3093  CA  THR A 210     104.118  80.713  50.553  1.00  0.00           C  
ATOM   3094  C   THR A 210     103.190  79.500  50.408  1.00  0.00           C  
ATOM   3095  O   THR A 210     102.275  79.373  51.244  1.00  0.00           O  
ATOM   3096  CB  THR A 210     103.586  81.726  49.513  1.00  0.00           C  
ATOM   3097  CG2 THR A 210     102.114  82.307  49.789  1.00  0.00           C  
ATOM   3098  OG1 THR A 210     104.439  82.925  49.682  1.00  0.00           O  
ATOM   3099  H   THR A 210     106.047  80.982  49.674  1.00  0.00           H  
ATOM   3100  HA  THR A 210     103.932  81.072  51.566  1.00  0.00           H  
ATOM   3101  HB  THR A 210     103.705  81.215  48.557  1.00  0.00           H  
ATOM   3102  HG1 THR A 210     105.325  82.675  49.409  1.00  0.00           H  
ATOM   3103 1HG2 THR A 210     102.109  82.491  50.863  1.00  0.00           H  
ATOM   3104 2HG2 THR A 210     101.887  83.129  49.110  1.00  0.00           H  
ATOM   3105 3HG2 THR A 210     101.319  81.594  49.571  1.00  0.00           H  
ATOM   3106  N   GLU A 211     103.443  78.556  49.507  1.00  0.00           N  
ATOM   3107  CA  GLU A 211     102.579  77.390  49.346  1.00  0.00           C  
ATOM   3108  C   GLU A 211     102.683  76.390  50.555  1.00  0.00           C  
ATOM   3109  O   GLU A 211     101.576  75.840  51.023  1.00  0.00           O  
ATOM   3110  CB  GLU A 211     102.652  76.778  47.941  1.00  0.00           C  
ATOM   3111  CG  GLU A 211     101.843  77.447  46.823  1.00  0.00           C  
ATOM   3112  CD  GLU A 211     102.210  78.942  46.560  1.00  0.00           C  
ATOM   3113  OE1 GLU A 211     101.336  79.808  46.417  1.00  0.00           O  
ATOM   3114  OE2 GLU A 211     103.423  79.172  46.342  1.00  0.00           O1-
ATOM   3115  H   GLU A 211     104.231  78.658  48.883  1.00  0.00           H  
ATOM   3116  HA  GLU A 211     101.574  77.755  49.554  1.00  0.00           H  
ATOM   3117  HB2 GLU A 211     103.691  76.656  47.636  1.00  0.00           H  
ATOM   3118  HB3 GLU A 211     102.295  75.755  48.057  1.00  0.00           H  
ATOM   3119  HG2 GLU A 211     102.012  76.862  45.919  1.00  0.00           H  
ATOM   3120  HG3 GLU A 211     100.765  77.366  46.961  1.00  0.00           H  
ATOM   3121  N   GLU A 212     103.829  76.215  51.157  1.00  0.00           N  
ATOM   3122  CA  GLU A 212     104.099  75.584  52.512  1.00  0.00           C  
ATOM   3123  C   GLU A 212     103.510  76.360  53.668  1.00  0.00           C  
ATOM   3124  O   GLU A 212     103.022  75.732  54.594  1.00  0.00           O  
ATOM   3125  CB  GLU A 212     105.614  75.322  52.609  1.00  0.00           C  
ATOM   3126  CG  GLU A 212     105.915  74.062  53.433  1.00  0.00           C  
ATOM   3127  CD  GLU A 212     105.623  72.719  52.669  1.00  0.00           C  
ATOM   3128  OE1 GLU A 212     104.958  71.847  53.170  1.00  0.00           O  
ATOM   3129  OE2 GLU A 212     106.052  72.609  51.504  1.00  0.00           O1-
ATOM   3130  H   GLU A 212     104.629  76.628  50.700  1.00  0.00           H  
ATOM   3131  HA  GLU A 212     103.620  74.609  52.606  1.00  0.00           H  
ATOM   3132  HB2 GLU A 212     106.039  75.113  51.627  1.00  0.00           H  
ATOM   3133  HB3 GLU A 212     106.045  76.225  53.041  1.00  0.00           H  
ATOM   3134  HG2 GLU A 212     107.001  74.022  53.524  1.00  0.00           H  
ATOM   3135  HG3 GLU A 212     105.472  73.993  54.427  1.00  0.00           H  
ATOM   3136  N   ALA A 213     103.445  77.677  53.604  1.00  0.00           N  
ATOM   3137  CA  ALA A 213     102.827  78.469  54.659  1.00  0.00           C  
ATOM   3138  C   ALA A 213     101.320  78.397  54.602  1.00  0.00           C  
ATOM   3139  O   ALA A 213     100.640  78.383  55.668  1.00  0.00           O  
ATOM   3140  CB  ALA A 213     103.228  79.942  54.673  1.00  0.00           C  
ATOM   3141  H   ALA A 213     103.738  78.151  52.762  1.00  0.00           H  
ATOM   3142  HA  ALA A 213     103.159  77.973  55.571  1.00  0.00           H  
ATOM   3143  HB1 ALA A 213     104.292  79.933  54.440  1.00  0.00           H  
ATOM   3144  HB2 ALA A 213     102.751  80.487  53.859  1.00  0.00           H  
ATOM   3145  HB3 ALA A 213     103.175  80.443  55.640  1.00  0.00           H  
ATOM   3146  N   PHE A 214     100.772  78.366  53.394  1.00  0.00           N  
ATOM   3147  CA  PHE A 214      99.363  78.244  53.208  1.00  0.00           C  
ATOM   3148  C   PHE A 214      98.924  76.751  53.482  1.00  0.00           C  
ATOM   3149  O   PHE A 214      97.766  76.640  53.839  1.00  0.00           O  
ATOM   3150  CB  PHE A 214      99.070  78.580  51.705  1.00  0.00           C  
ATOM   3151  CG  PHE A 214      97.576  78.923  51.402  1.00  0.00           C  
ATOM   3152  CD1 PHE A 214      97.196  80.205  51.043  1.00  0.00           C  
ATOM   3153  CD2 PHE A 214      96.644  77.880  51.213  1.00  0.00           C  
ATOM   3154  CE1 PHE A 214      95.950  80.491  50.580  1.00  0.00           C  
ATOM   3155  CE2 PHE A 214      95.382  78.190  50.762  1.00  0.00           C  
ATOM   3156  CZ  PHE A 214      95.023  79.475  50.455  1.00  0.00           C  
ATOM   3157  H   PHE A 214     101.400  78.355  52.602  1.00  0.00           H  
ATOM   3158  HA  PHE A 214      98.862  78.946  53.874  1.00  0.00           H  
ATOM   3159  HB2 PHE A 214      99.657  79.462  51.451  1.00  0.00           H  
ATOM   3160  HB3 PHE A 214      99.337  77.722  51.088  1.00  0.00           H  
ATOM   3161  HD1 PHE A 214      97.908  81.016  51.001  1.00  0.00           H  
ATOM   3162  HD2 PHE A 214      97.006  76.875  51.370  1.00  0.00           H  
ATOM   3163  HE1 PHE A 214      95.558  81.492  50.473  1.00  0.00           H  
ATOM   3164  HE2 PHE A 214      94.637  77.414  50.661  1.00  0.00           H  
ATOM   3165  HZ  PHE A 214      94.015  79.700  50.139  1.00  0.00           H  
ATOM   3166  N   ASP A 215      99.806  75.737  53.484  1.00  0.00           N  
ATOM   3167  CA  ASP A 215      99.334  74.393  53.792  1.00  0.00           C  
ATOM   3168  C   ASP A 215      99.309  74.195  55.369  1.00  0.00           C  
ATOM   3169  O   ASP A 215      98.306  73.699  55.907  1.00  0.00           O  
ATOM   3170  CB  ASP A 215     100.299  73.363  53.126  1.00  0.00           C  
ATOM   3171  CG  ASP A 215      99.774  71.980  53.361  1.00  0.00           C  
ATOM   3172  OD1 ASP A 215     100.610  71.040  53.161  1.00  0.00           O  
ATOM   3173  OD2 ASP A 215      98.635  71.736  53.732  1.00  0.00           O1-
ATOM   3174  H   ASP A 215     100.693  75.870  53.020  1.00  0.00           H  
ATOM   3175  HA  ASP A 215      98.324  74.264  53.402  1.00  0.00           H  
ATOM   3176  HB2 ASP A 215     100.348  73.496  52.045  1.00  0.00           H  
ATOM   3177  HB3 ASP A 215     101.278  73.507  53.582  1.00  0.00           H  
ATOM   3178  N   ARG A 216     100.421  74.539  56.004  1.00  0.00           N  
ATOM   3179  CA  ARG A 216     100.510  74.492  57.486  1.00  0.00           C  
ATOM   3180  C   ARG A 216      99.409  75.238  58.204  1.00  0.00           C  
ATOM   3181  O   ARG A 216      98.745  74.736  59.122  1.00  0.00           O  
ATOM   3182  CB  ARG A 216     101.893  74.954  57.949  1.00  0.00           C  
ATOM   3183  CG  ARG A 216     103.012  73.941  57.386  1.00  0.00           C  
ATOM   3184  CD  ARG A 216     104.388  74.613  57.663  1.00  0.00           C  
ATOM   3185  NE  ARG A 216     105.487  73.669  57.275  1.00  0.00           N  
ATOM   3186  CZ  ARG A 216     106.799  73.869  57.455  1.00  0.00           C  
ATOM   3187  NH1 ARG A 216     107.321  74.846  58.107  1.00  0.00           N1+
ATOM   3188  NH2 ARG A 216     107.678  72.985  56.980  1.00  0.00           N  
ATOM   3189  H   ARG A 216     101.141  75.008  55.474  1.00  0.00           H  
ATOM   3190  HA  ARG A 216     100.442  73.441  57.767  1.00  0.00           H  
ATOM   3191  HB2 ARG A 216     102.053  75.973  57.598  1.00  0.00           H  
ATOM   3192  HB3 ARG A 216     101.963  74.973  59.036  1.00  0.00           H  
ATOM   3193  HG2 ARG A 216     102.961  73.047  58.006  1.00  0.00           H  
ATOM   3194  HG3 ARG A 216     102.768  73.659  56.361  1.00  0.00           H  
ATOM   3195  HD2 ARG A 216     104.515  75.523  57.077  1.00  0.00           H  
ATOM   3196  HD3 ARG A 216     104.552  74.733  58.734  1.00  0.00           H  
ATOM   3197  HE  ARG A 216     105.304  72.769  56.857  1.00  0.00           H  
ATOM   3198 1HH1 ARG A 216     106.729  75.491  58.611  1.00  0.00           H  
ATOM   3199 2HH1 ARG A 216     108.321  74.908  58.228  1.00  0.00           H  
ATOM   3200 1HH2 ARG A 216     107.368  72.215  56.404  1.00  0.00           H  
ATOM   3201 2HH2 ARG A 216     108.667  73.143  57.115  1.00  0.00           H  
ATOM   3202  N   ILE A 217      99.185  76.452  57.708  1.00  0.00           N  
ATOM   3203  CA  ILE A 217      97.998  77.207  58.149  1.00  0.00           C  
ATOM   3204  C   ILE A 217      96.664  76.460  57.779  1.00  0.00           C  
ATOM   3205  O   ILE A 217      95.873  76.244  58.663  1.00  0.00           O  
ATOM   3206  CB  ILE A 217      98.070  78.713  57.763  1.00  0.00           C  
ATOM   3207  CG1 ILE A 217      99.082  79.509  58.529  1.00  0.00           C  
ATOM   3208  CG2 ILE A 217      96.620  79.261  57.811  1.00  0.00           C  
ATOM   3209  CD1 ILE A 217      99.037  79.579  60.016  1.00  0.00           C  
ATOM   3210  H   ILE A 217      99.807  76.857  57.024  1.00  0.00           H  
ATOM   3211  HA  ILE A 217      98.068  77.161  59.235  1.00  0.00           H  
ATOM   3212  HB  ILE A 217      98.437  78.783  56.739  1.00  0.00           H  
ATOM   3213 2HG1 ILE A 217     100.087  79.119  58.365  1.00  0.00           H  
ATOM   3214 3HG1 ILE A 217      99.006  80.508  58.099  1.00  0.00           H  
ATOM   3215 1HG2 ILE A 217      96.600  80.349  57.750  1.00  0.00           H  
ATOM   3216 2HG2 ILE A 217      95.970  78.766  57.089  1.00  0.00           H  
ATOM   3217 3HG2 ILE A 217      96.214  78.978  58.782  1.00  0.00           H  
ATOM   3218 1HD1 ILE A 217      99.804  80.313  60.266  1.00  0.00           H  
ATOM   3219 2HD1 ILE A 217      98.066  80.019  60.244  1.00  0.00           H  
ATOM   3220 3HD1 ILE A 217      99.096  78.581  60.450  1.00  0.00           H  
ATOM   3221  N   THR A 218      96.425  75.926  56.554  1.00  0.00           N  
ATOM   3222  CA  THR A 218      95.145  75.299  56.171  1.00  0.00           C  
ATOM   3223  C   THR A 218      94.820  73.985  56.898  1.00  0.00           C  
ATOM   3224  O   THR A 218      93.646  73.611  56.969  1.00  0.00           O  
ATOM   3225  CB  THR A 218      94.917  75.273  54.670  1.00  0.00           C  
ATOM   3226  CG2 THR A 218      94.556  76.654  54.050  1.00  0.00           C  
ATOM   3227  OG1 THR A 218      96.049  74.660  54.046  1.00  0.00           O  
ATOM   3228  H   THR A 218      97.128  75.733  55.855  1.00  0.00           H  
ATOM   3229  HA  THR A 218      94.396  75.941  56.634  1.00  0.00           H  
ATOM   3230  HB  THR A 218      94.074  74.638  54.397  1.00  0.00           H  
ATOM   3231  HG1 THR A 218      96.635  75.374  53.785  1.00  0.00           H  
ATOM   3232 1HG2 THR A 218      95.198  77.422  54.483  1.00  0.00           H  
ATOM   3233 2HG2 THR A 218      94.696  76.613  52.970  1.00  0.00           H  
ATOM   3234 3HG2 THR A 218      93.574  76.930  54.436  1.00  0.00           H  
ATOM   3235  N   ALA A 219      95.794  73.302  57.464  1.00  0.00           N  
ATOM   3236  CA  ALA A 219      95.609  72.153  58.347  1.00  0.00           C  
ATOM   3237  C   ALA A 219      94.745  72.445  59.691  1.00  0.00           C  
ATOM   3238  O   ALA A 219      94.241  71.503  60.321  1.00  0.00           O  
ATOM   3239  CB  ALA A 219      97.025  71.675  58.729  1.00  0.00           C  
ATOM   3240  H   ALA A 219      96.729  73.613  57.243  1.00  0.00           H  
ATOM   3241  HA  ALA A 219      94.986  71.402  57.860  1.00  0.00           H  
ATOM   3242  HB1 ALA A 219      96.962  70.896  59.490  1.00  0.00           H  
ATOM   3243  HB2 ALA A 219      97.623  71.339  57.882  1.00  0.00           H  
ATOM   3244  HB3 ALA A 219      97.445  72.627  59.053  1.00  0.00           H  
ATOM   3245  N   ARG A 220      94.625  73.703  60.131  1.00  0.00           N  
ATOM   3246  CA  ARG A 220      93.866  74.218  61.254  1.00  0.00           C  
ATOM   3247  C   ARG A 220      92.305  73.970  61.111  1.00  0.00           C  
ATOM   3248  O   ARG A 220      91.526  74.577  61.772  1.00  0.00           O  
ATOM   3249  CB  ARG A 220      94.208  75.708  61.489  1.00  0.00           C  
ATOM   3250  CG  ARG A 220      95.652  75.846  61.883  1.00  0.00           C  
ATOM   3251  CD  ARG A 220      96.004  77.343  61.891  1.00  0.00           C  
ATOM   3252  NE  ARG A 220      97.487  77.561  62.053  1.00  0.00           N  
ATOM   3253  CZ  ARG A 220      98.120  78.328  62.912  1.00  0.00           C  
ATOM   3254  NH1 ARG A 220      99.318  77.938  63.304  1.00  0.00           N1+
ATOM   3255  NH2 ARG A 220      97.569  79.494  63.182  1.00  0.00           N  
ATOM   3256  H   ARG A 220      95.231  74.404  59.731  1.00  0.00           H  
ATOM   3257  HA  ARG A 220      94.132  73.612  62.120  1.00  0.00           H  
ATOM   3258  HB2 ARG A 220      93.987  76.250  60.570  1.00  0.00           H  
ATOM   3259  HB3 ARG A 220      93.577  76.171  62.247  1.00  0.00           H  
ATOM   3260  HG2 ARG A 220      95.778  75.321  62.830  1.00  0.00           H  
ATOM   3261  HG3 ARG A 220      96.307  75.361  61.159  1.00  0.00           H  
ATOM   3262  HD2 ARG A 220      95.690  77.956  61.046  1.00  0.00           H  
ATOM   3263  HD3 ARG A 220      95.476  77.714  62.769  1.00  0.00           H  
ATOM   3264  HE  ARG A 220      98.047  76.768  61.777  1.00  0.00           H  
ATOM   3265 1HH1 ARG A 220      99.587  77.071  62.862  1.00  0.00           H  
ATOM   3266 2HH1 ARG A 220      99.866  78.428  63.996  1.00  0.00           H  
ATOM   3267 1HH2 ARG A 220      96.689  79.730  62.746  1.00  0.00           H  
ATOM   3268 2HH2 ARG A 220      98.170  80.123  63.696  1.00  0.00           H  
ATOM   3269  N   VAL A 221      91.870  73.284  60.100  1.00  0.00           N  
ATOM   3270  CA  VAL A 221      90.466  73.005  59.752  1.00  0.00           C  
ATOM   3271  C   VAL A 221      90.377  71.652  59.006  1.00  0.00           C  
ATOM   3272  O   VAL A 221      91.043  71.445  58.005  1.00  0.00           O  
ATOM   3273  CB  VAL A 221      89.797  74.124  58.918  1.00  0.00           C  
ATOM   3274  CG1 VAL A 221      90.450  74.531  57.588  1.00  0.00           C  
ATOM   3275  CG2 VAL A 221      88.352  73.849  58.641  1.00  0.00           C  
ATOM   3276  H   VAL A 221      92.515  72.930  59.408  1.00  0.00           H  
ATOM   3277  HA  VAL A 221      89.917  72.955  60.693  1.00  0.00           H  
ATOM   3278  HB  VAL A 221      89.894  74.989  59.574  1.00  0.00           H  
ATOM   3279 1HG1 VAL A 221      91.428  74.985  57.750  1.00  0.00           H  
ATOM   3280 2HG1 VAL A 221      90.575  73.651  56.957  1.00  0.00           H  
ATOM   3281 3HG1 VAL A 221      89.845  75.328  57.154  1.00  0.00           H  
ATOM   3282 1HG2 VAL A 221      88.314  72.908  58.093  1.00  0.00           H  
ATOM   3283 2HG2 VAL A 221      87.824  73.685  59.581  1.00  0.00           H  
ATOM   3284 3HG2 VAL A 221      87.830  74.687  58.178  1.00  0.00           H  
ATOM   3285  N   PRO A 222      89.584  70.689  59.487  1.00  0.00           N  
ATOM   3286  CA  PRO A 222      89.701  69.264  59.119  1.00  0.00           C  
ATOM   3287  C   PRO A 222      89.513  68.902  57.665  1.00  0.00           C  
ATOM   3288  O   PRO A 222      90.308  68.195  57.121  1.00  0.00           O  
ATOM   3289  CB  PRO A 222      88.666  68.526  59.889  1.00  0.00           C  
ATOM   3290  CG  PRO A 222      88.372  69.442  61.095  1.00  0.00           C  
ATOM   3291  CD  PRO A 222      88.562  70.859  60.529  1.00  0.00           C  
ATOM   3292  HA  PRO A 222      90.688  69.056  59.533  1.00  0.00           H  
ATOM   3293  HB2 PRO A 222      87.794  68.565  59.237  1.00  0.00           H  
ATOM   3294  HB3 PRO A 222      88.893  67.495  60.160  1.00  0.00           H  
ATOM   3295  HG2 PRO A 222      87.393  69.367  61.567  1.00  0.00           H  
ATOM   3296  HG3 PRO A 222      89.234  69.180  61.708  1.00  0.00           H  
ATOM   3297  HD2 PRO A 222      87.665  71.156  59.985  1.00  0.00           H  
ATOM   3298  HD3 PRO A 222      88.744  71.576  61.329  1.00  0.00           H  
ATOM   3299  N   ILE A 223      88.655  69.617  56.867  1.00  0.00           N  
ATOM   3300  CA  ILE A 223      88.642  69.735  55.450  1.00  0.00           C  
ATOM   3301  C   ILE A 223      89.914  70.123  54.661  1.00  0.00           C  
ATOM   3302  O   ILE A 223      89.853  70.045  53.468  1.00  0.00           O  
ATOM   3303  CB  ILE A 223      87.391  70.581  54.864  1.00  0.00           C  
ATOM   3304  CG1 ILE A 223      87.497  71.998  55.312  1.00  0.00           C  
ATOM   3305  CG2 ILE A 223      86.097  69.780  55.220  1.00  0.00           C  
ATOM   3306  CD1 ILE A 223      86.328  72.855  54.789  1.00  0.00           C  
ATOM   3307  H   ILE A 223      87.970  70.165  57.368  1.00  0.00           H  
ATOM   3308  HA  ILE A 223      88.581  68.763  54.962  1.00  0.00           H  
ATOM   3309  HB  ILE A 223      87.479  70.601  53.778  1.00  0.00           H  
ATOM   3310 2HG1 ILE A 223      87.424  71.973  56.399  1.00  0.00           H  
ATOM   3311 3HG1 ILE A 223      88.436  72.442  54.981  1.00  0.00           H  
ATOM   3312 1HG2 ILE A 223      86.157  68.791  54.765  1.00  0.00           H  
ATOM   3313 2HG2 ILE A 223      86.070  69.687  56.305  1.00  0.00           H  
ATOM   3314 3HG2 ILE A 223      85.232  70.309  54.820  1.00  0.00           H  
ATOM   3315 1HD1 ILE A 223      86.720  73.849  55.002  1.00  0.00           H  
ATOM   3316 2HD1 ILE A 223      86.073  72.789  53.731  1.00  0.00           H  
ATOM   3317 3HD1 ILE A 223      85.506  72.834  55.505  1.00  0.00           H  
ATOM   3318  N   GLY A 224      90.984  70.480  55.279  1.00  0.00           N  
ATOM   3319  CA  GLY A 224      92.217  70.842  54.649  1.00  0.00           C  
ATOM   3320  C   GLY A 224      92.085  72.169  53.802  1.00  0.00           C  
ATOM   3321  O   GLY A 224      93.048  72.537  53.073  1.00  0.00           O  
ATOM   3322  H   GLY A 224      90.943  70.598  56.282  1.00  0.00           H  
ATOM   3323  HA2 GLY A 224      93.014  70.960  55.383  1.00  0.00           H  
ATOM   3324  HA3 GLY A 224      92.446  70.016  53.975  1.00  0.00           H  
ATOM   3325  N   ARG A 225      91.011  72.885  53.771  1.00  0.00           N  
ATOM   3326  CA  ARG A 225      90.679  74.020  52.891  1.00  0.00           C  
ATOM   3327  C   ARG A 225      89.979  75.287  53.494  1.00  0.00           C  
ATOM   3328  O   ARG A 225      89.285  75.216  54.500  1.00  0.00           O  
ATOM   3329  CB  ARG A 225      89.859  73.644  51.640  1.00  0.00           C  
ATOM   3330  CG  ARG A 225      88.333  73.358  51.960  1.00  0.00           C  
ATOM   3331  CD  ARG A 225      87.709  73.083  50.574  1.00  0.00           C  
ATOM   3332  NE  ARG A 225      86.261  72.795  50.701  1.00  0.00           N  
ATOM   3333  CZ  ARG A 225      85.315  73.655  50.914  1.00  0.00           C  
ATOM   3334  NH1 ARG A 225      85.512  74.914  50.904  1.00  0.00           N1+
ATOM   3335  NH2 ARG A 225      84.119  73.172  51.165  1.00  0.00           N  
ATOM   3336  H   ARG A 225      90.274  72.608  54.404  1.00  0.00           H  
ATOM   3337  HA  ARG A 225      91.653  74.394  52.575  1.00  0.00           H  
ATOM   3338  HB2 ARG A 225      89.929  74.457  50.918  1.00  0.00           H  
ATOM   3339  HB3 ARG A 225      90.257  72.757  51.146  1.00  0.00           H  
ATOM   3340  HG2 ARG A 225      88.283  72.477  52.600  1.00  0.00           H  
ATOM   3341  HG3 ARG A 225      87.981  74.270  52.441  1.00  0.00           H  
ATOM   3342  HD2 ARG A 225      87.789  73.968  49.942  1.00  0.00           H  
ATOM   3343  HD3 ARG A 225      88.247  72.213  50.198  1.00  0.00           H  
ATOM   3344  HE  ARG A 225      86.104  71.806  50.837  1.00  0.00           H  
ATOM   3345 1HH1 ARG A 225      86.370  75.447  50.902  1.00  0.00           H  
ATOM   3346 2HH1 ARG A 225      84.674  75.473  50.830  1.00  0.00           H  
ATOM   3347 1HH2 ARG A 225      83.931  72.181  51.212  1.00  0.00           H  
ATOM   3348 2HH2 ARG A 225      83.314  73.752  51.353  1.00  0.00           H  
ATOM   3349  N   TYR A 226      90.177  76.459  52.910  1.00  0.00           N  
ATOM   3350  CA  TYR A 226      89.300  77.678  53.163  1.00  0.00           C  
ATOM   3351  C   TYR A 226      87.834  77.401  52.696  1.00  0.00           C  
ATOM   3352  O   TYR A 226      87.569  76.788  51.731  1.00  0.00           O  
ATOM   3353  CB  TYR A 226      89.946  79.049  52.732  1.00  0.00           C  
ATOM   3354  CG  TYR A 226      91.226  79.383  53.500  1.00  0.00           C  
ATOM   3355  CD1 TYR A 226      91.180  80.141  54.664  1.00  0.00           C  
ATOM   3356  CD2 TYR A 226      92.480  79.109  52.964  1.00  0.00           C  
ATOM   3357  CE1 TYR A 226      92.344  80.447  55.401  1.00  0.00           C  
ATOM   3358  CE2 TYR A 226      93.626  79.573  53.568  1.00  0.00           C  
ATOM   3359  CZ  TYR A 226      93.587  80.161  54.827  1.00  0.00           C  
ATOM   3360  OH  TYR A 226      94.715  80.564  55.517  1.00  0.00           O  
ATOM   3361  H   TYR A 226      90.700  76.463  52.046  1.00  0.00           H  
ATOM   3362  HA  TYR A 226      89.249  77.782  54.246  1.00  0.00           H  
ATOM   3363  HB2 TYR A 226      90.185  79.001  51.669  1.00  0.00           H  
ATOM   3364  HB3 TYR A 226      89.160  79.800  52.809  1.00  0.00           H  
ATOM   3365  HD1 TYR A 226      90.281  80.314  55.237  1.00  0.00           H  
ATOM   3366  HD2 TYR A 226      92.639  78.642  52.003  1.00  0.00           H  
ATOM   3367  HE1 TYR A 226      92.224  80.952  56.349  1.00  0.00           H  
ATOM   3368  HE2 TYR A 226      94.536  79.254  53.082  1.00  0.00           H  
ATOM   3369  HH  TYR A 226      94.611  80.545  56.471  1.00  0.00           H  
ATOM   3370  N   VAL A 227      86.868  77.973  53.464  1.00  0.00           N  
ATOM   3371  CA  VAL A 227      85.470  78.062  53.092  1.00  0.00           C  
ATOM   3372  C   VAL A 227      85.398  79.318  52.185  1.00  0.00           C  
ATOM   3373  O   VAL A 227      85.930  80.366  52.463  1.00  0.00           O  
ATOM   3374  CB  VAL A 227      84.553  78.189  54.356  1.00  0.00           C  
ATOM   3375  CG1 VAL A 227      83.078  78.466  54.094  1.00  0.00           C  
ATOM   3376  CG2 VAL A 227      84.757  76.945  55.154  1.00  0.00           C  
ATOM   3377  H   VAL A 227      87.187  78.675  54.117  1.00  0.00           H  
ATOM   3378  HA  VAL A 227      85.049  77.225  52.534  1.00  0.00           H  
ATOM   3379  HB  VAL A 227      84.861  79.070  54.919  1.00  0.00           H  
ATOM   3380 1HG1 VAL A 227      82.859  79.368  53.522  1.00  0.00           H  
ATOM   3381 2HG1 VAL A 227      82.591  77.658  53.549  1.00  0.00           H  
ATOM   3382 3HG1 VAL A 227      82.554  78.534  55.047  1.00  0.00           H  
ATOM   3383 1HG2 VAL A 227      84.672  76.034  54.562  1.00  0.00           H  
ATOM   3384 2HG2 VAL A 227      85.733  76.954  55.641  1.00  0.00           H  
ATOM   3385 3HG2 VAL A 227      84.052  77.039  55.980  1.00  0.00           H  
ATOM   3386  N   GLN A 228      84.516  79.243  51.196  1.00  0.00           N  
ATOM   3387  CA  GLN A 228      84.182  80.372  50.309  1.00  0.00           C  
ATOM   3388  C   GLN A 228      82.862  80.982  50.670  1.00  0.00           C  
ATOM   3389  O   GLN A 228      81.949  80.280  51.068  1.00  0.00           O  
ATOM   3390  CB  GLN A 228      84.270  79.944  48.866  1.00  0.00           C  
ATOM   3391  CG  GLN A 228      85.681  79.454  48.425  1.00  0.00           C  
ATOM   3392  CD  GLN A 228      86.683  80.568  48.456  1.00  0.00           C  
ATOM   3393  NE2 GLN A 228      87.946  80.423  48.831  1.00  0.00           N  
ATOM   3394  OE1 GLN A 228      86.329  81.679  48.110  1.00  0.00           O  
ATOM   3395  H   GLN A 228      84.157  78.316  51.018  1.00  0.00           H  
ATOM   3396  HA  GLN A 228      84.939  81.150  50.403  1.00  0.00           H  
ATOM   3397  HB2 GLN A 228      83.469  79.219  48.729  1.00  0.00           H  
ATOM   3398  HB3 GLN A 228      84.001  80.772  48.210  1.00  0.00           H  
ATOM   3399  HG2 GLN A 228      86.083  78.642  49.031  1.00  0.00           H  
ATOM   3400  HG3 GLN A 228      85.638  79.054  47.412  1.00  0.00           H  
ATOM   3401 1HE2 GLN A 228      88.377  79.548  49.093  1.00  0.00           H  
ATOM   3402 2HE2 GLN A 228      88.546  81.164  48.499  1.00  0.00           H  
ATOM   3403  N   PRO A 229      82.731  82.350  50.574  1.00  0.00           N  
ATOM   3404  CA  PRO A 229      81.443  83.071  50.717  1.00  0.00           C  
ATOM   3405  C   PRO A 229      80.227  82.420  49.970  1.00  0.00           C  
ATOM   3406  O   PRO A 229      79.101  82.457  50.533  1.00  0.00           O  
ATOM   3407  CB  PRO A 229      81.754  84.585  50.376  1.00  0.00           C  
ATOM   3408  CG  PRO A 229      83.245  84.690  50.573  1.00  0.00           C  
ATOM   3409  CD  PRO A 229      83.761  83.316  50.126  1.00  0.00           C  
ATOM   3410  HA  PRO A 229      81.159  82.942  51.761  1.00  0.00           H  
ATOM   3411  HB2 PRO A 229      81.462  84.709  49.333  1.00  0.00           H  
ATOM   3412  HB3 PRO A 229      81.142  85.275  50.955  1.00  0.00           H  
ATOM   3413  HG2 PRO A 229      83.674  85.426  49.893  1.00  0.00           H  
ATOM   3414  HG3 PRO A 229      83.520  84.883  51.610  1.00  0.00           H  
ATOM   3415  HD2 PRO A 229      83.888  83.309  49.043  1.00  0.00           H  
ATOM   3416  HD3 PRO A 229      84.677  83.105  50.678  1.00  0.00           H  
ATOM   3417  N   SER A 230      80.416  81.833  48.821  1.00  0.00           N  
ATOM   3418  CA  SER A 230      79.367  81.114  48.127  1.00  0.00           C  
ATOM   3419  C   SER A 230      78.840  80.010  48.907  1.00  0.00           C  
ATOM   3420  O   SER A 230      77.621  79.771  48.875  1.00  0.00           O  
ATOM   3421  CB  SER A 230      80.004  80.539  46.836  1.00  0.00           C  
ATOM   3422  OG  SER A 230      81.130  79.706  47.193  1.00  0.00           O  
ATOM   3423  H   SER A 230      81.307  81.937  48.358  1.00  0.00           H  
ATOM   3424  HA  SER A 230      78.543  81.810  47.969  1.00  0.00           H  
ATOM   3425  HB2 SER A 230      79.257  79.993  46.261  1.00  0.00           H  
ATOM   3426  HB3 SER A 230      80.468  81.304  46.214  1.00  0.00           H  
ATOM   3427  HG  SER A 230      81.942  80.149  46.935  1.00  0.00           H  
ATOM   3428  N   GLU A 231      79.577  79.250  49.747  1.00  0.00           N  
ATOM   3429  CA  GLU A 231      79.059  78.209  50.712  1.00  0.00           C  
ATOM   3430  C   GLU A 231      78.235  78.762  51.918  1.00  0.00           C  
ATOM   3431  O   GLU A 231      77.250  78.187  52.376  1.00  0.00           O  
ATOM   3432  CB  GLU A 231      80.217  77.397  51.299  1.00  0.00           C  
ATOM   3433  CG  GLU A 231      81.086  76.913  50.147  1.00  0.00           C  
ATOM   3434  CD  GLU A 231      82.258  76.135  50.817  1.00  0.00           C  
ATOM   3435  OE1 GLU A 231      83.384  76.623  50.929  1.00  0.00           O  
ATOM   3436  OE2 GLU A 231      82.043  74.919  51.081  1.00  0.00           O1-
ATOM   3437  H   GLU A 231      80.513  79.616  49.841  1.00  0.00           H  
ATOM   3438  HA  GLU A 231      78.349  77.539  50.226  1.00  0.00           H  
ATOM   3439  HB2 GLU A 231      80.774  78.101  51.916  1.00  0.00           H  
ATOM   3440  HB3 GLU A 231      79.769  76.541  51.805  1.00  0.00           H  
ATOM   3441  HG2 GLU A 231      80.599  76.140  49.552  1.00  0.00           H  
ATOM   3442  HG3 GLU A 231      81.400  77.730  49.497  1.00  0.00           H  
ATOM   3443  N   VAL A 232      78.659  79.911  52.374  1.00  0.00           N  
ATOM   3444  CA  VAL A 232      77.767  80.710  53.319  1.00  0.00           C  
ATOM   3445  C   VAL A 232      76.504  81.262  52.656  1.00  0.00           C  
ATOM   3446  O   VAL A 232      75.398  81.234  53.201  1.00  0.00           O  
ATOM   3447  CB  VAL A 232      78.513  81.932  53.938  1.00  0.00           C  
ATOM   3448  CG1 VAL A 232      77.722  82.490  55.176  1.00  0.00           C  
ATOM   3449  CG2 VAL A 232      79.899  81.498  54.371  1.00  0.00           C  
ATOM   3450  H   VAL A 232      79.388  80.384  51.861  1.00  0.00           H  
ATOM   3451  HA  VAL A 232      77.404  80.046  54.103  1.00  0.00           H  
ATOM   3452  HB  VAL A 232      78.616  82.711  53.182  1.00  0.00           H  
ATOM   3453 1HG1 VAL A 232      78.245  83.372  55.546  1.00  0.00           H  
ATOM   3454 2HG1 VAL A 232      76.687  82.796  55.020  1.00  0.00           H  
ATOM   3455 3HG1 VAL A 232      77.661  81.668  55.888  1.00  0.00           H  
ATOM   3456 1HG2 VAL A 232      80.528  81.233  53.522  1.00  0.00           H  
ATOM   3457 2HG2 VAL A 232      80.413  82.352  54.811  1.00  0.00           H  
ATOM   3458 3HG2 VAL A 232      79.788  80.650  55.048  1.00  0.00           H  
ATOM   3459  N   ALA A 233      76.575  81.734  51.439  1.00  0.00           N  
ATOM   3460  CA  ALA A 233      75.317  82.138  50.729  1.00  0.00           C  
ATOM   3461  C   ALA A 233      74.382  80.938  50.381  1.00  0.00           C  
ATOM   3462  O   ALA A 233      73.161  81.002  50.499  1.00  0.00           O  
ATOM   3463  CB  ALA A 233      75.615  82.941  49.482  1.00  0.00           C  
ATOM   3464  H   ALA A 233      77.436  81.701  50.912  1.00  0.00           H  
ATOM   3465  HA  ALA A 233      74.826  82.824  51.420  1.00  0.00           H  
ATOM   3466  HB1 ALA A 233      74.782  83.367  48.924  1.00  0.00           H  
ATOM   3467  HB2 ALA A 233      76.233  83.777  49.810  1.00  0.00           H  
ATOM   3468  HB3 ALA A 233      76.211  82.253  48.883  1.00  0.00           H  
ATOM   3469  N   GLU A 234      74.939  79.673  50.291  1.00  0.00           N  
ATOM   3470  CA  GLU A 234      74.183  78.486  49.964  1.00  0.00           C  
ATOM   3471  C   GLU A 234      73.312  78.135  51.198  1.00  0.00           C  
ATOM   3472  O   GLU A 234      72.189  77.687  51.018  1.00  0.00           O  
ATOM   3473  CB  GLU A 234      75.271  77.472  49.668  1.00  0.00           C  
ATOM   3474  CG  GLU A 234      74.808  76.107  49.259  1.00  0.00           C  
ATOM   3475  CD  GLU A 234      74.007  76.030  47.903  1.00  0.00           C  
ATOM   3476  OE1 GLU A 234      74.400  76.560  46.822  1.00  0.00           O  
ATOM   3477  OE2 GLU A 234      72.911  75.519  47.988  1.00  0.00           O1-
ATOM   3478  H   GLU A 234      75.939  79.534  50.321  1.00  0.00           H  
ATOM   3479  HA  GLU A 234      73.549  78.715  49.107  1.00  0.00           H  
ATOM   3480  HB2 GLU A 234      75.888  77.880  48.866  1.00  0.00           H  
ATOM   3481  HB3 GLU A 234      75.942  77.379  50.522  1.00  0.00           H  
ATOM   3482  HG2 GLU A 234      75.609  75.394  49.065  1.00  0.00           H  
ATOM   3483  HG3 GLU A 234      74.224  75.658  50.062  1.00  0.00           H  
ATOM   3484  N   MET A 235      73.752  78.374  52.452  1.00  0.00           N  
ATOM   3485  CA  MET A 235      72.873  78.237  53.584  1.00  0.00           C  
ATOM   3486  C   MET A 235      71.831  79.401  53.775  1.00  0.00           C  
ATOM   3487  O   MET A 235      70.761  79.158  54.343  1.00  0.00           O  
ATOM   3488  CB  MET A 235      73.803  78.160  54.789  1.00  0.00           C  
ATOM   3489  CG  MET A 235      73.001  77.650  56.037  1.00  0.00           C  
ATOM   3490  SD  MET A 235      74.046  77.377  57.438  1.00  0.00           S  
ATOM   3491  CE  MET A 235      74.607  75.704  57.098  1.00  0.00           C  
ATOM   3492  H   MET A 235      74.715  78.643  52.594  1.00  0.00           H  
ATOM   3493  HA  MET A 235      72.276  77.327  53.528  1.00  0.00           H  
ATOM   3494  HB2 MET A 235      74.508  77.347  54.620  1.00  0.00           H  
ATOM   3495  HB3 MET A 235      74.446  79.019  54.984  1.00  0.00           H  
ATOM   3496  HG2 MET A 235      72.332  78.480  56.265  1.00  0.00           H  
ATOM   3497  HG3 MET A 235      72.423  76.774  55.742  1.00  0.00           H  
ATOM   3498  HE1 MET A 235      75.159  75.357  57.972  1.00  0.00           H  
ATOM   3499  HE2 MET A 235      73.743  75.046  57.006  1.00  0.00           H  
ATOM   3500  HE3 MET A 235      75.244  75.749  56.214  1.00  0.00           H  
ATOM   3501  N   VAL A 236      72.209  80.659  53.465  1.00  0.00           N  
ATOM   3502  CA  VAL A 236      71.253  81.728  53.531  1.00  0.00           C  
ATOM   3503  C   VAL A 236      70.173  81.728  52.458  1.00  0.00           C  
ATOM   3504  O   VAL A 236      69.047  81.553  52.843  1.00  0.00           O  
ATOM   3505  CB  VAL A 236      71.926  83.076  53.446  1.00  0.00           C  
ATOM   3506  CG1 VAL A 236      70.974  84.283  53.405  1.00  0.00           C  
ATOM   3507  CG2 VAL A 236      72.745  83.185  54.718  1.00  0.00           C  
ATOM   3508  H   VAL A 236      73.186  80.890  53.359  1.00  0.00           H  
ATOM   3509  HA  VAL A 236      70.707  81.728  54.474  1.00  0.00           H  
ATOM   3510  HB  VAL A 236      72.573  83.046  52.570  1.00  0.00           H  
ATOM   3511 1HG1 VAL A 236      70.478  84.313  52.435  1.00  0.00           H  
ATOM   3512 2HG1 VAL A 236      70.220  84.219  54.190  1.00  0.00           H  
ATOM   3513 3HG1 VAL A 236      71.389  85.290  53.453  1.00  0.00           H  
ATOM   3514 1HG2 VAL A 236      72.982  84.226  54.938  1.00  0.00           H  
ATOM   3515 2HG2 VAL A 236      72.167  82.806  55.561  1.00  0.00           H  
ATOM   3516 3HG2 VAL A 236      73.696  82.652  54.718  1.00  0.00           H  
ATOM   3517  N   ALA A 237      70.513  81.488  51.211  1.00  0.00           N  
ATOM   3518  CA  ALA A 237      69.586  81.058  50.140  1.00  0.00           C  
ATOM   3519  C   ALA A 237      68.779  79.835  50.605  1.00  0.00           C  
ATOM   3520  O   ALA A 237      67.590  79.847  50.406  1.00  0.00           O  
ATOM   3521  CB  ALA A 237      70.319  80.686  48.845  1.00  0.00           C  
ATOM   3522  H   ALA A 237      71.500  81.560  51.009  1.00  0.00           H  
ATOM   3523  HA  ALA A 237      68.891  81.848  49.858  1.00  0.00           H  
ATOM   3524  HB1 ALA A 237      69.627  80.167  48.181  1.00  0.00           H  
ATOM   3525  HB2 ALA A 237      70.770  81.535  48.332  1.00  0.00           H  
ATOM   3526  HB3 ALA A 237      71.021  79.856  48.926  1.00  0.00           H  
ATOM   3527  N   TYR A 238      69.242  78.891  51.374  1.00  0.00           N  
ATOM   3528  CA  TYR A 238      68.312  77.854  51.953  1.00  0.00           C  
ATOM   3529  C   TYR A 238      67.253  78.383  52.970  1.00  0.00           C  
ATOM   3530  O   TYR A 238      66.024  78.298  52.787  1.00  0.00           O  
ATOM   3531  CB  TYR A 238      69.175  76.602  52.331  1.00  0.00           C  
ATOM   3532  CG  TYR A 238      68.476  75.551  53.166  1.00  0.00           C  
ATOM   3533  CD1 TYR A 238      67.198  75.164  52.810  1.00  0.00           C  
ATOM   3534  CD2 TYR A 238      69.169  74.828  54.155  1.00  0.00           C  
ATOM   3535  CE1 TYR A 238      66.596  74.097  53.484  1.00  0.00           C  
ATOM   3536  CE2 TYR A 238      68.563  73.882  54.931  1.00  0.00           C  
ATOM   3537  CZ  TYR A 238      67.254  73.502  54.551  1.00  0.00           C  
ATOM   3538  OH  TYR A 238      66.587  72.732  55.431  1.00  0.00           O  
ATOM   3539  H   TYR A 238      70.226  78.835  51.596  1.00  0.00           H  
ATOM   3540  HA  TYR A 238      67.789  77.417  51.102  1.00  0.00           H  
ATOM   3541  HB2 TYR A 238      69.560  76.164  51.411  1.00  0.00           H  
ATOM   3542  HB3 TYR A 238      70.111  76.929  52.785  1.00  0.00           H  
ATOM   3543  HD1 TYR A 238      66.798  75.579  51.896  1.00  0.00           H  
ATOM   3544  HD2 TYR A 238      70.211  74.967  54.402  1.00  0.00           H  
ATOM   3545  HE1 TYR A 238      65.579  73.808  53.264  1.00  0.00           H  
ATOM   3546  HE2 TYR A 238      69.084  73.266  55.649  1.00  0.00           H  
ATOM   3547  HH  TYR A 238      65.762  72.430  55.045  1.00  0.00           H  
ATOM   3548  N   LEU A 239      67.741  79.017  54.020  1.00  0.00           N  
ATOM   3549  CA  LEU A 239      67.060  79.305  55.277  1.00  0.00           C  
ATOM   3550  C   LEU A 239      66.101  80.528  55.138  1.00  0.00           C  
ATOM   3551  O   LEU A 239      65.324  80.844  56.025  1.00  0.00           O  
ATOM   3552  CB  LEU A 239      68.067  79.620  56.403  1.00  0.00           C  
ATOM   3553  CG  LEU A 239      68.941  78.479  57.006  1.00  0.00           C  
ATOM   3554  CD1 LEU A 239      69.888  79.007  58.096  1.00  0.00           C  
ATOM   3555  CD2 LEU A 239      68.241  77.290  57.685  1.00  0.00           C  
ATOM   3556  H   LEU A 239      68.724  79.251  54.045  1.00  0.00           H  
ATOM   3557  HA  LEU A 239      66.478  78.457  55.639  1.00  0.00           H  
ATOM   3558  HB2 LEU A 239      68.798  80.369  56.100  1.00  0.00           H  
ATOM   3559  HB3 LEU A 239      67.515  80.059  57.234  1.00  0.00           H  
ATOM   3560  HG  LEU A 239      69.554  78.135  56.173  1.00  0.00           H  
ATOM   3561 1HD1 LEU A 239      69.369  79.458  58.941  1.00  0.00           H  
ATOM   3562 2HD1 LEU A 239      70.461  78.148  58.445  1.00  0.00           H  
ATOM   3563 3HD1 LEU A 239      70.567  79.696  57.595  1.00  0.00           H  
ATOM   3564 1HD2 LEU A 239      67.904  77.498  58.701  1.00  0.00           H  
ATOM   3565 2HD2 LEU A 239      67.453  76.919  57.030  1.00  0.00           H  
ATOM   3566 3HD2 LEU A 239      69.018  76.542  57.845  1.00  0.00           H  
ATOM   3567  N   ILE A 240      66.112  81.248  54.014  1.00  0.00           N  
ATOM   3568  CA  ILE A 240      65.127  82.141  53.558  1.00  0.00           C  
ATOM   3569  C   ILE A 240      64.008  81.511  52.672  1.00  0.00           C  
ATOM   3570  O   ILE A 240      62.999  82.232  52.357  1.00  0.00           O  
ATOM   3571  CB  ILE A 240      65.757  83.397  52.881  1.00  0.00           C  
ATOM   3572  CG1 ILE A 240      66.518  83.092  51.626  1.00  0.00           C  
ATOM   3573  CG2 ILE A 240      66.687  83.988  54.003  1.00  0.00           C  
ATOM   3574  CD1 ILE A 240      65.943  83.712  50.348  1.00  0.00           C  
ATOM   3575  H   ILE A 240      66.720  80.958  53.262  1.00  0.00           H  
ATOM   3576  HA  ILE A 240      64.532  82.459  54.414  1.00  0.00           H  
ATOM   3577  HB  ILE A 240      65.023  84.192  52.749  1.00  0.00           H  
ATOM   3578 2HG1 ILE A 240      67.551  83.414  51.760  1.00  0.00           H  
ATOM   3579 3HG1 ILE A 240      66.554  82.018  51.438  1.00  0.00           H  
ATOM   3580 1HG2 ILE A 240      66.287  84.203  54.994  1.00  0.00           H  
ATOM   3581 2HG2 ILE A 240      67.610  83.412  54.059  1.00  0.00           H  
ATOM   3582 3HG2 ILE A 240      67.059  84.968  53.704  1.00  0.00           H  
ATOM   3583 1HD1 ILE A 240      64.906  83.391  50.255  1.00  0.00           H  
ATOM   3584 2HD1 ILE A 240      65.902  84.801  50.351  1.00  0.00           H  
ATOM   3585 3HD1 ILE A 240      66.490  83.493  49.431  1.00  0.00           H  
ATOM   3586  N   GLY A 241      64.136  80.287  52.241  1.00  0.00           N  
ATOM   3587  CA  GLY A 241      63.469  79.749  51.095  1.00  0.00           C  
ATOM   3588  C   GLY A 241      62.319  78.854  51.430  1.00  0.00           C  
ATOM   3589  O   GLY A 241      61.884  78.764  52.573  1.00  0.00           O  
ATOM   3590  H   GLY A 241      64.672  79.646  52.808  1.00  0.00           H  
ATOM   3591  HA2 GLY A 241      63.073  80.500  50.412  1.00  0.00           H  
ATOM   3592  HA3 GLY A 241      64.244  79.326  50.456  1.00  0.00           H  
ATOM   3593  N   PRO A 242      61.629  78.308  50.390  1.00  0.00           N  
ATOM   3594  CA  PRO A 242      60.608  77.313  50.706  1.00  0.00           C  
ATOM   3595  C   PRO A 242      61.132  76.028  51.397  1.00  0.00           C  
ATOM   3596  O   PRO A 242      62.337  75.641  51.282  1.00  0.00           O  
ATOM   3597  CB  PRO A 242      60.038  77.004  49.286  1.00  0.00           C  
ATOM   3598  CG  PRO A 242      61.176  77.151  48.284  1.00  0.00           C  
ATOM   3599  CD  PRO A 242      61.897  78.335  48.946  1.00  0.00           C  
ATOM   3600  HA  PRO A 242      59.801  77.716  51.318  1.00  0.00           H  
ATOM   3601  HB2 PRO A 242      59.490  76.062  49.258  1.00  0.00           H  
ATOM   3602  HB3 PRO A 242      59.344  77.807  49.039  1.00  0.00           H  
ATOM   3603  HG2 PRO A 242      61.801  76.276  48.462  1.00  0.00           H  
ATOM   3604  HG3 PRO A 242      60.846  77.457  47.291  1.00  0.00           H  
ATOM   3605  HD2 PRO A 242      62.973  78.249  48.795  1.00  0.00           H  
ATOM   3606  HD3 PRO A 242      61.497  79.254  48.516  1.00  0.00           H  
ATOM   3607  N   GLY A 243      60.294  75.326  52.179  1.00  0.00           N  
ATOM   3608  CA  GLY A 243      60.570  74.115  52.882  1.00  0.00           C  
ATOM   3609  C   GLY A 243      61.392  74.289  54.236  1.00  0.00           C  
ATOM   3610  O   GLY A 243      61.371  73.387  55.068  1.00  0.00           O  
ATOM   3611  H   GLY A 243      59.402  75.800  52.207  1.00  0.00           H  
ATOM   3612  HA2 GLY A 243      59.583  73.714  53.116  1.00  0.00           H  
ATOM   3613  HA3 GLY A 243      61.089  73.466  52.177  1.00  0.00           H  
ATOM   3614  N   ALA A 244      62.131  75.418  54.391  1.00  0.00           N  
ATOM   3615  CA  ALA A 244      63.160  75.563  55.404  1.00  0.00           C  
ATOM   3616  C   ALA A 244      62.584  75.923  56.784  1.00  0.00           C  
ATOM   3617  O   ALA A 244      63.292  76.051  57.726  1.00  0.00           O  
ATOM   3618  CB  ALA A 244      64.060  76.672  54.927  1.00  0.00           C  
ATOM   3619  H   ALA A 244      62.139  76.168  53.714  1.00  0.00           H  
ATOM   3620  HA  ALA A 244      63.780  74.667  55.401  1.00  0.00           H  
ATOM   3621  HB1 ALA A 244      63.337  77.487  54.916  1.00  0.00           H  
ATOM   3622  HB2 ALA A 244      64.941  76.716  55.567  1.00  0.00           H  
ATOM   3623  HB3 ALA A 244      64.388  76.596  53.890  1.00  0.00           H  
ATOM   3624  N   ALA A 245      61.221  75.994  56.909  1.00  0.00           N  
ATOM   3625  CA  ALA A 245      60.613  76.523  58.156  1.00  0.00           C  
ATOM   3626  C   ALA A 245      60.687  75.575  59.318  1.00  0.00           C  
ATOM   3627  O   ALA A 245      60.659  75.933  60.495  1.00  0.00           O  
ATOM   3628  CB  ALA A 245      59.227  76.987  57.793  1.00  0.00           C  
ATOM   3629  H   ALA A 245      60.579  75.826  56.149  1.00  0.00           H  
ATOM   3630  HA  ALA A 245      61.096  77.420  58.541  1.00  0.00           H  
ATOM   3631  HB1 ALA A 245      59.095  77.568  56.880  1.00  0.00           H  
ATOM   3632  HB2 ALA A 245      58.636  76.082  57.655  1.00  0.00           H  
ATOM   3633  HB3 ALA A 245      58.913  77.648  58.601  1.00  0.00           H  
ATOM   3634  N   ALA A 246      60.806  74.284  59.002  1.00  0.00           N  
ATOM   3635  CA  ALA A 246      61.035  73.269  59.996  1.00  0.00           C  
ATOM   3636  C   ALA A 246      62.438  73.457  60.612  1.00  0.00           C  
ATOM   3637  O   ALA A 246      62.630  73.088  61.833  1.00  0.00           O  
ATOM   3638  CB  ALA A 246      60.880  71.840  59.488  1.00  0.00           C  
ATOM   3639  H   ALA A 246      60.735  73.955  58.050  1.00  0.00           H  
ATOM   3640  HA  ALA A 246      60.387  73.321  60.871  1.00  0.00           H  
ATOM   3641  HB1 ALA A 246      61.252  71.103  60.200  1.00  0.00           H  
ATOM   3642  HB2 ALA A 246      59.838  71.652  59.229  1.00  0.00           H  
ATOM   3643  HB3 ALA A 246      61.407  71.786  58.535  1.00  0.00           H  
ATOM   3644  N   VAL A 247      63.314  74.214  59.902  1.00  0.00           N  
ATOM   3645  CA  VAL A 247      64.387  74.808  60.659  1.00  0.00           C  
ATOM   3646  C   VAL A 247      64.002  76.168  61.155  1.00  0.00           C  
ATOM   3647  O   VAL A 247      64.230  77.118  60.435  1.00  0.00           O  
ATOM   3648  CB  VAL A 247      65.698  74.908  59.763  1.00  0.00           C  
ATOM   3649  CG1 VAL A 247      66.930  75.375  60.515  1.00  0.00           C  
ATOM   3650  CG2 VAL A 247      66.098  73.558  59.147  1.00  0.00           C  
ATOM   3651  H   VAL A 247      63.256  74.553  58.952  1.00  0.00           H  
ATOM   3652  HA  VAL A 247      64.627  74.113  61.464  1.00  0.00           H  
ATOM   3653  HB  VAL A 247      65.480  75.626  58.973  1.00  0.00           H  
ATOM   3654 1HG1 VAL A 247      66.962  76.464  60.554  1.00  0.00           H  
ATOM   3655 2HG1 VAL A 247      66.963  74.826  61.456  1.00  0.00           H  
ATOM   3656 3HG1 VAL A 247      67.764  75.097  59.870  1.00  0.00           H  
ATOM   3657 1HG2 VAL A 247      66.863  73.698  58.384  1.00  0.00           H  
ATOM   3658 2HG2 VAL A 247      66.421  72.906  59.959  1.00  0.00           H  
ATOM   3659 3HG2 VAL A 247      65.212  73.096  58.711  1.00  0.00           H  
ATOM   3660  N   THR A 248      63.704  76.315  62.470  1.00  0.00           N  
ATOM   3661  CA  THR A 248      63.694  77.607  63.129  1.00  0.00           C  
ATOM   3662  C   THR A 248      64.232  77.743  64.576  1.00  0.00           C  
ATOM   3663  O   THR A 248      64.266  76.786  65.330  1.00  0.00           O  
ATOM   3664  CB  THR A 248      62.286  78.244  63.069  1.00  0.00           C  
ATOM   3665  CG2 THR A 248      61.401  77.798  64.238  1.00  0.00           C  
ATOM   3666  OG1 THR A 248      62.411  79.660  63.114  1.00  0.00           O  
ATOM   3667  H   THR A 248      63.618  75.548  63.122  1.00  0.00           H  
ATOM   3668  HA  THR A 248      64.314  78.286  62.544  1.00  0.00           H  
ATOM   3669  HB  THR A 248      61.848  77.844  62.154  1.00  0.00           H  
ATOM   3670  HG1 THR A 248      61.593  79.968  63.512  1.00  0.00           H  
ATOM   3671 1HG2 THR A 248      61.579  76.737  64.413  1.00  0.00           H  
ATOM   3672 2HG2 THR A 248      61.595  78.375  65.142  1.00  0.00           H  
ATOM   3673 3HG2 THR A 248      60.396  77.971  63.854  1.00  0.00           H  
ATOM   3674  N   ALA A 249      64.724  78.985  64.927  1.00  0.00           N  
ATOM   3675  CA  ALA A 249      65.434  79.280  66.206  1.00  0.00           C  
ATOM   3676  C   ALA A 249      66.798  78.482  66.351  1.00  0.00           C  
ATOM   3677  O   ALA A 249      67.264  78.214  67.464  1.00  0.00           O  
ATOM   3678  CB  ALA A 249      64.460  79.079  67.374  1.00  0.00           C  
ATOM   3679  H   ALA A 249      64.648  79.698  64.215  1.00  0.00           H  
ATOM   3680  HA  ALA A 249      65.880  80.274  66.203  1.00  0.00           H  
ATOM   3681  HB1 ALA A 249      64.360  78.012  67.569  1.00  0.00           H  
ATOM   3682  HB2 ALA A 249      64.938  79.367  68.310  1.00  0.00           H  
ATOM   3683  HB3 ALA A 249      63.505  79.556  67.154  1.00  0.00           H  
ATOM   3684  N   GLN A 250      67.434  78.148  65.194  1.00  0.00           N  
ATOM   3685  CA  GLN A 250      68.702  77.375  65.152  1.00  0.00           C  
ATOM   3686  C   GLN A 250      69.872  78.334  64.729  1.00  0.00           C  
ATOM   3687  O   GLN A 250      69.682  79.503  64.420  1.00  0.00           O  
ATOM   3688  CB  GLN A 250      68.600  76.334  64.026  1.00  0.00           C  
ATOM   3689  CG  GLN A 250      67.505  75.293  64.373  1.00  0.00           C  
ATOM   3690  CD  GLN A 250      67.557  74.811  65.838  1.00  0.00           C  
ATOM   3691  NE2 GLN A 250      66.419  74.540  66.355  1.00  0.00           N  
ATOM   3692  OE1 GLN A 250      68.587  74.577  66.458  1.00  0.00           O  
ATOM   3693  H   GLN A 250      66.921  78.358  64.349  1.00  0.00           H  
ATOM   3694  HA  GLN A 250      68.926  76.906  66.110  1.00  0.00           H  
ATOM   3695  HB2 GLN A 250      68.413  76.737  63.030  1.00  0.00           H  
ATOM   3696  HB3 GLN A 250      69.579  75.859  63.959  1.00  0.00           H  
ATOM   3697  HG2 GLN A 250      66.508  75.731  64.333  1.00  0.00           H  
ATOM   3698  HG3 GLN A 250      67.410  74.490  63.641  1.00  0.00           H  
ATOM   3699 1HE2 GLN A 250      65.544  74.606  65.854  1.00  0.00           H  
ATOM   3700 2HE2 GLN A 250      66.358  74.066  67.245  1.00  0.00           H  
ATOM   3701  N   ALA A 251      71.093  77.876  64.990  1.00  0.00           N  
ATOM   3702  CA  ALA A 251      72.427  78.471  64.765  1.00  0.00           C  
ATOM   3703  C   ALA A 251      73.287  77.363  64.075  1.00  0.00           C  
ATOM   3704  O   ALA A 251      73.883  76.483  64.631  1.00  0.00           O  
ATOM   3705  CB  ALA A 251      72.962  78.851  66.139  1.00  0.00           C  
ATOM   3706  H   ALA A 251      71.117  76.966  65.428  1.00  0.00           H  
ATOM   3707  HA  ALA A 251      72.320  79.343  64.120  1.00  0.00           H  
ATOM   3708  HB1 ALA A 251      72.525  79.815  66.400  1.00  0.00           H  
ATOM   3709  HB2 ALA A 251      72.832  78.090  66.908  1.00  0.00           H  
ATOM   3710  HB3 ALA A 251      73.977  79.135  65.858  1.00  0.00           H  
ATOM   3711  N   LEU A 252      73.432  77.465  62.775  1.00  0.00           N  
ATOM   3712  CA  LEU A 252      73.995  76.524  61.826  1.00  0.00           C  
ATOM   3713  C   LEU A 252      75.392  76.925  61.409  1.00  0.00           C  
ATOM   3714  O   LEU A 252      75.753  78.098  61.173  1.00  0.00           O  
ATOM   3715  CB  LEU A 252      73.062  76.381  60.597  1.00  0.00           C  
ATOM   3716  CG  LEU A 252      72.061  75.255  60.926  1.00  0.00           C  
ATOM   3717  CD1 LEU A 252      70.709  75.598  60.201  1.00  0.00           C  
ATOM   3718  CD2 LEU A 252      72.594  73.920  60.664  1.00  0.00           C  
ATOM   3719  H   LEU A 252      73.050  78.289  62.333  1.00  0.00           H  
ATOM   3720  HA  LEU A 252      74.019  75.509  62.225  1.00  0.00           H  
ATOM   3721  HB2 LEU A 252      72.564  77.314  60.332  1.00  0.00           H  
ATOM   3722  HB3 LEU A 252      73.644  76.049  59.737  1.00  0.00           H  
ATOM   3723  HG  LEU A 252      72.009  75.210  62.014  1.00  0.00           H  
ATOM   3724 1HD1 LEU A 252      70.205  74.659  59.973  1.00  0.00           H  
ATOM   3725 2HD1 LEU A 252      70.091  76.407  60.589  1.00  0.00           H  
ATOM   3726 3HD1 LEU A 252      71.105  76.025  59.279  1.00  0.00           H  
ATOM   3727 1HD2 LEU A 252      73.359  73.788  61.430  1.00  0.00           H  
ATOM   3728 2HD2 LEU A 252      71.752  73.233  60.739  1.00  0.00           H  
ATOM   3729 3HD2 LEU A 252      72.964  73.773  59.650  1.00  0.00           H  
ATOM   3730  N   ASN A 253      76.271  75.914  61.143  1.00  0.00           N  
ATOM   3731  CA  ASN A 253      77.742  76.043  61.026  1.00  0.00           C  
ATOM   3732  C   ASN A 253      78.171  75.780  59.542  1.00  0.00           C  
ATOM   3733  O   ASN A 253      77.800  74.699  59.037  1.00  0.00           O  
ATOM   3734  CB  ASN A 253      78.327  75.132  62.050  1.00  0.00           C  
ATOM   3735  CG  ASN A 253      78.028  75.572  63.493  1.00  0.00           C  
ATOM   3736  ND2 ASN A 253      77.733  74.578  64.296  1.00  0.00           N  
ATOM   3737  OD1 ASN A 253      78.145  76.705  63.944  1.00  0.00           O  
ATOM   3738  H   ASN A 253      75.956  74.955  61.141  1.00  0.00           H  
ATOM   3739  HA  ASN A 253      77.838  77.076  61.362  1.00  0.00           H  
ATOM   3740  HB2 ASN A 253      77.927  74.125  61.929  1.00  0.00           H  
ATOM   3741  HB3 ASN A 253      79.406  75.113  61.896  1.00  0.00           H  
ATOM   3742 1HD2 ASN A 253      77.425  74.873  65.211  1.00  0.00           H  
ATOM   3743 2HD2 ASN A 253      77.942  73.611  64.092  1.00  0.00           H  
ATOM   3744  N   VAL A 254      78.953  76.718  58.987  1.00  0.00           N  
ATOM   3745  CA  VAL A 254      79.655  76.539  57.714  1.00  0.00           C  
ATOM   3746  C   VAL A 254      81.132  76.279  58.087  1.00  0.00           C  
ATOM   3747  O   VAL A 254      81.918  77.174  57.737  1.00  0.00           O  
ATOM   3748  CB  VAL A 254      79.331  77.752  56.800  1.00  0.00           C  
ATOM   3749  CG1 VAL A 254      79.733  77.310  55.405  1.00  0.00           C  
ATOM   3750  CG2 VAL A 254      77.903  78.216  56.673  1.00  0.00           C  
ATOM   3751  H   VAL A 254      78.795  77.621  59.411  1.00  0.00           H  
ATOM   3752  HA  VAL A 254      79.383  75.550  57.346  1.00  0.00           H  
ATOM   3753  HB  VAL A 254      79.961  78.588  57.105  1.00  0.00           H  
ATOM   3754 1HG1 VAL A 254      78.986  76.523  55.299  1.00  0.00           H  
ATOM   3755 2HG1 VAL A 254      79.607  78.103  54.668  1.00  0.00           H  
ATOM   3756 3HG1 VAL A 254      80.755  76.937  55.330  1.00  0.00           H  
ATOM   3757 1HG2 VAL A 254      77.799  78.988  55.911  1.00  0.00           H  
ATOM   3758 2HG2 VAL A 254      77.291  77.339  56.463  1.00  0.00           H  
ATOM   3759 3HG2 VAL A 254      77.569  78.611  57.633  1.00  0.00           H  
ATOM   3760  N   CYS A 255      81.496  75.233  58.802  1.00  0.00           N  
ATOM   3761  CA  CYS A 255      82.666  75.279  59.638  1.00  0.00           C  
ATOM   3762  C   CYS A 255      83.824  74.252  59.354  1.00  0.00           C  
ATOM   3763  O   CYS A 255      84.771  74.178  60.122  1.00  0.00           O  
ATOM   3764  CB  CYS A 255      82.291  75.161  61.140  1.00  0.00           C  
ATOM   3765  SG  CYS A 255      81.752  73.491  61.433  1.00  0.00           S  
ATOM   3766  H   CYS A 255      80.790  74.591  59.136  1.00  0.00           H  
ATOM   3767  HA  CYS A 255      83.088  76.265  59.443  1.00  0.00           H  
ATOM   3768  HB2 CYS A 255      83.181  75.332  61.746  1.00  0.00           H  
ATOM   3769  HB3 CYS A 255      81.374  75.738  61.263  1.00  0.00           H  
ATOM   3770  HG  CYS A 255      81.758  73.676  62.756  1.00  0.00           H  
ATOM   3771  N   GLY A 256      83.623  73.421  58.269  1.00  0.00           N  
ATOM   3772  CA  GLY A 256      84.648  72.402  57.872  1.00  0.00           C  
ATOM   3773  C   GLY A 256      84.828  71.297  58.838  1.00  0.00           C  
ATOM   3774  O   GLY A 256      85.728  70.511  58.627  1.00  0.00           O  
ATOM   3775  H   GLY A 256      82.731  73.520  57.806  1.00  0.00           H  
ATOM   3776  HA2 GLY A 256      84.296  71.891  56.975  1.00  0.00           H  
ATOM   3777  HA3 GLY A 256      85.610  72.895  57.735  1.00  0.00           H  
ATOM   3778  N   GLY A 257      84.089  71.286  59.956  1.00  0.00           N  
ATOM   3779  CA  GLY A 257      84.271  70.431  61.159  1.00  0.00           C  
ATOM   3780  C   GLY A 257      84.633  71.159  62.465  1.00  0.00           C  
ATOM   3781  O   GLY A 257      84.663  70.554  63.506  1.00  0.00           O  
ATOM   3782  H   GLY A 257      83.332  71.945  60.072  1.00  0.00           H  
ATOM   3783  HA2 GLY A 257      83.298  69.954  61.276  1.00  0.00           H  
ATOM   3784  HA3 GLY A 257      85.077  69.704  61.061  1.00  0.00           H  
ATOM   3785  N   LEU A 258      84.851  72.473  62.442  1.00  0.00           N  
ATOM   3786  CA  LEU A 258      85.259  73.204  63.638  1.00  0.00           C  
ATOM   3787  C   LEU A 258      84.011  73.449  64.539  1.00  0.00           C  
ATOM   3788  O   LEU A 258      83.230  74.336  64.286  1.00  0.00           O  
ATOM   3789  CB  LEU A 258      85.960  74.508  63.166  1.00  0.00           C  
ATOM   3790  CG  LEU A 258      87.379  74.373  62.602  1.00  0.00           C  
ATOM   3791  CD1 LEU A 258      87.955  75.691  61.955  1.00  0.00           C  
ATOM   3792  CD2 LEU A 258      88.356  73.766  63.508  1.00  0.00           C  
ATOM   3793  H   LEU A 258      84.899  72.977  61.569  1.00  0.00           H  
ATOM   3794  HA  LEU A 258      85.952  72.517  64.124  1.00  0.00           H  
ATOM   3795  HB2 LEU A 258      85.265  74.990  62.479  1.00  0.00           H  
ATOM   3796  HB3 LEU A 258      86.167  75.132  64.035  1.00  0.00           H  
ATOM   3797  HG  LEU A 258      87.364  73.637  61.798  1.00  0.00           H  
ATOM   3798 1HD1 LEU A 258      87.360  75.969  61.085  1.00  0.00           H  
ATOM   3799 2HD1 LEU A 258      88.002  76.401  62.780  1.00  0.00           H  
ATOM   3800 3HD1 LEU A 258      88.979  75.544  61.610  1.00  0.00           H  
ATOM   3801 1HD2 LEU A 258      87.943  73.001  64.165  1.00  0.00           H  
ATOM   3802 2HD2 LEU A 258      89.108  73.403  62.807  1.00  0.00           H  
ATOM   3803 3HD2 LEU A 258      88.898  74.514  64.088  1.00  0.00           H  
ATOM   3804  N   GLY A 259      83.800  72.547  65.559  1.00  0.00           N  
ATOM   3805  CA  GLY A 259      82.625  72.635  66.465  1.00  0.00           C  
ATOM   3806  C   GLY A 259      81.334  71.935  65.903  1.00  0.00           C  
ATOM   3807  O   GLY A 259      81.103  71.884  64.726  1.00  0.00           O  
ATOM   3808  H   GLY A 259      84.496  71.832  65.714  1.00  0.00           H  
ATOM   3809  HA2 GLY A 259      82.851  72.265  67.466  1.00  0.00           H  
ATOM   3810  HA3 GLY A 259      82.327  73.681  66.535  1.00  0.00           H  
ATOM   3811  N   ASN A 260      80.630  71.127  66.766  1.00  0.00           N  
ATOM   3812  CA  ASN A 260      79.425  70.387  66.414  1.00  0.00           C  
ATOM   3813  C   ASN A 260      78.115  70.966  66.972  1.00  0.00           C  
ATOM   3814  O   ASN A 260      77.024  70.473  66.745  1.00  0.00           O  
ATOM   3815  CB  ASN A 260      79.634  68.854  66.694  1.00  0.00           C  
ATOM   3816  CG  ASN A 260      81.013  68.377  66.335  1.00  0.00           C  
ATOM   3817  ND2 ASN A 260      81.329  68.318  65.093  1.00  0.00           N  
ATOM   3818  OD1 ASN A 260      81.739  67.967  67.253  1.00  0.00           O  
ATOM   3819  H   ASN A 260      80.939  71.035  67.723  1.00  0.00           H  
ATOM   3820  HA  ASN A 260      79.226  70.467  65.346  1.00  0.00           H  
ATOM   3821  HB2 ASN A 260      79.424  68.565  67.723  1.00  0.00           H  
ATOM   3822  HB3 ASN A 260      78.957  68.254  66.086  1.00  0.00           H  
ATOM   3823 1HD2 ASN A 260      82.242  67.953  64.863  1.00  0.00           H  
ATOM   3824 2HD2 ASN A 260      80.630  68.695  64.469  1.00  0.00           H  
ATOM   3825  N   TYR A 261      78.158  72.013  67.704  1.00  0.00           N  
ATOM   3826  CA  TYR A 261      76.952  72.679  68.237  1.00  0.00           C  
ATOM   3827  C   TYR A 261      77.093  74.154  68.021  1.00  0.00           C  
ATOM   3828  O   TYR A 261      76.201  74.611  67.321  1.00  0.00           O  
ATOM   3829  CB  TYR A 261      76.784  72.433  69.721  1.00  0.00           C  
ATOM   3830  CG  TYR A 261      75.571  73.126  70.342  1.00  0.00           C  
ATOM   3831  CD1 TYR A 261      75.733  73.744  71.581  1.00  0.00           C  
ATOM   3832  CD2 TYR A 261      74.322  73.051  69.722  1.00  0.00           C  
ATOM   3833  CE1 TYR A 261      74.629  74.428  72.099  1.00  0.00           C  
ATOM   3834  CE2 TYR A 261      73.195  73.700  70.332  1.00  0.00           C  
ATOM   3835  CZ  TYR A 261      73.334  74.394  71.503  1.00  0.00           C  
ATOM   3836  OH  TYR A 261      72.258  75.097  72.086  1.00  0.00           O  
ATOM   3837  OXT TYR A 261      78.128  74.868  68.272  1.00  0.00           O1-
ATOM   3838  H   TYR A 261      79.018  72.499  67.915  1.00  0.00           H  
ATOM   3839  HA  TYR A 261      76.091  72.434  67.615  1.00  0.00           H  
ATOM   3840  HB2 TYR A 261      76.699  71.369  69.941  1.00  0.00           H  
ATOM   3841  HB3 TYR A 261      77.674  72.740  70.271  1.00  0.00           H  
ATOM   3842  HD1 TYR A 261      76.690  73.708  72.081  1.00  0.00           H  
ATOM   3843  HD2 TYR A 261      74.267  72.456  68.822  1.00  0.00           H  
ATOM   3844  HE1 TYR A 261      74.735  74.936  73.046  1.00  0.00           H  
ATOM   3845  HE2 TYR A 261      72.227  73.646  69.857  1.00  0.00           H  
ATOM   3846  HH  TYR A 261      71.478  74.679  71.714  1.00  0.00           H  
TER   
HETATM 3847  P2B NDP A 262      82.358  97.475  56.256  1.00  0.00           P  
HETATM 3848  PA  NDP A 262      82.565  92.388  59.102  1.00  0.00           P  
HETATM 3849  PN  NDP A 262      83.353  90.454  57.495  1.00  0.00           P  
HETATM 3850  C1B NDP A 262      79.092  96.317  58.341  1.00  0.00           C  
HETATM 3851  C1D NDP A 262      81.622  86.133  59.959  1.00  0.00           C  
HETATM 3852  N1A NDP A 262      76.308  99.897  60.749  1.00  0.00           N  
HETATM 3853  N1N NDP A 262      82.888  85.382  59.938  1.00  0.00           N  
HETATM 3854  O1A NDP A 262      82.290  91.369  60.111  1.00  0.00           O1-
HETATM 3855  O1N NDP A 262      84.673  90.585  58.115  1.00  0.00           O1-
HETATM 3856  O1X NDP A 262      82.313  96.602  55.017  1.00  0.00           O1-
HETATM 3857  C2A NDP A 262      76.097  99.380  59.604  1.00  0.00           C  
HETATM 3858  C2B NDP A 262      80.467  96.184  57.687  1.00  0.00           C  
HETATM 3859  C2D NDP A 262      81.549  87.300  60.938  1.00  0.00           C  
HETATM 3860  C2N NDP A 262      84.033  86.056  59.506  1.00  0.00           C  
HETATM 3861  O2A NDP A 262      83.750  93.312  59.256  1.00  0.00           O1-
HETATM 3862  O2B NDP A 262      80.847  97.299  56.864  1.00  0.00           O  
HETATM 3863  O2D NDP A 262      81.195  86.912  62.205  1.00  0.00           O  
HETATM 3864  O2N NDP A 262      83.244  90.072  56.062  1.00  0.00           O1-
HETATM 3865  O2X NDP A 262      83.211  97.153  57.349  1.00  0.00           O1-
HETATM 3866  C3B NDP A 262      80.239  94.903  56.885  1.00  0.00           C  
HETATM 3867  C3D NDP A 262      80.544  88.379  60.426  1.00  0.00           C  
HETATM 3868  C3N NDP A 262      85.315  85.547  59.372  1.00  0.00           C  
HETATM 3869  N3A NDP A 262      76.904  98.487  59.051  1.00  0.00           N  
HETATM 3870  O3  NDP A 262      82.685  91.841  57.674  1.00  0.00           O  
HETATM 3871  O3B NDP A 262      79.625  95.329  55.639  1.00  0.00           O  
HETATM 3872  O3D NDP A 262      79.245  88.061  60.981  1.00  0.00           O  
HETATM 3873  O3X NDP A 262      82.378  98.942  55.940  1.00  0.00           O1-
HETATM 3874  C4A NDP A 262      78.006  98.185  59.822  1.00  0.00           C  
HETATM 3875  C4B NDP A 262      79.345  93.980  57.718  1.00  0.00           C  
HETATM 3876  C4D NDP A 262      80.543  87.934  58.962  1.00  0.00           C  
HETATM 3877  C4N NDP A 262      85.511  84.089  59.774  1.00  0.00           C  
HETATM 3878  O4B NDP A 262      78.754  94.907  58.711  1.00  0.00           O  
HETATM 3879  O4D NDP A 262      81.248  86.700  58.670  1.00  0.00           O  
HETATM 3880  C5A NDP A 262      78.265  98.667  61.024  1.00  0.00           C  
HETATM 3881  C5B NDP A 262      80.092  92.911  58.450  1.00  0.00           C  
HETATM 3882  C5D NDP A 262      81.187  88.995  58.090  1.00  0.00           C  
HETATM 3883  C5N NDP A 262      84.190  83.319  60.095  1.00  0.00           C  
HETATM 3884  O5B NDP A 262      81.318  93.387  59.020  1.00  0.00           O  
HETATM 3885  O5D NDP A 262      82.536  89.381  58.314  1.00  0.00           O  
HETATM 3886  C6A NDP A 262      77.365  99.575  61.545  1.00  0.00           C  
HETATM 3887  C6N NDP A 262      82.961  84.100  60.299  1.00  0.00           C  
HETATM 3888  N6A NDP A 262      77.652 100.338  62.572  1.00  0.00           N  
HETATM 3889  C7N NDP A 262      86.408  86.325  58.843  1.00  0.00           C  
HETATM 3890  N7A NDP A 262      79.584  98.180  61.434  1.00  0.00           N  
HETATM 3891  N7N NDP A 262      86.150  87.630  58.511  1.00  0.00           N  
HETATM 3892  O7N NDP A 262      87.531  85.861  58.727  1.00  0.00           O  
HETATM 3893  C8A NDP A 262      79.977  97.364  60.467  1.00  0.00           C  
HETATM 3894  N9A NDP A 262      79.004  97.252  59.503  1.00  0.00           N  
HETATM 3895  H1  NDP A 262      79.364  92.587  59.194  1.00  0.00           H  
HETATM 3896  H2  NDP A 262      80.243  92.119  57.716  1.00  0.00           H  
HETATM 3897  H3  NDP A 262      78.511  93.645  57.101  1.00  0.00           H  
HETATM 3898  H4  NDP A 262      81.185  94.387  56.722  1.00  0.00           H  
HETATM 3899  H5  NDP A 262      79.996  96.181  55.399  1.00  0.00           H  
HETATM 3900  H6  NDP A 262      81.299  95.980  58.361  1.00  0.00           H  
HETATM 3901  H7  NDP A 262      78.447  96.664  57.534  1.00  0.00           H  
HETATM 3902  H8  NDP A 262      80.905  96.825  60.354  1.00  0.00           H  
HETATM 3903  H9  NDP A 262      78.613 100.302  62.878  1.00  0.00           H  
HETATM 3904  H10 NDP A 262      77.083 101.147  62.778  1.00  0.00           H  
HETATM 3905  H11 NDP A 262      75.219  99.633  59.028  1.00  0.00           H  
HETATM 3906  H12 NDP A 262      81.075  88.635  57.067  1.00  0.00           H  
HETATM 3907  H13 NDP A 262      80.574  89.889  58.202  1.00  0.00           H  
HETATM 3908  H14 NDP A 262      79.537  87.843  58.552  1.00  0.00           H  
HETATM 3909  H15 NDP A 262      80.801  89.427  60.582  1.00  0.00           H  
HETATM 3910  H16 NDP A 262      79.277  87.171  61.340  1.00  0.00           H  
HETATM 3911  H17 NDP A 262      82.471  87.882  60.936  1.00  0.00           H  
HETATM 3912  H18 NDP A 262      81.571  87.503  62.861  1.00  0.00           H  
HETATM 3913  H19 NDP A 262      80.803  85.461  60.213  1.00  0.00           H  
HETATM 3914  H20 NDP A 262      83.818  87.050  59.142  1.00  0.00           H  
HETATM 3915  H21 NDP A 262      86.908  88.171  58.119  1.00  0.00           H  
HETATM 3916  H22 NDP A 262      85.199  87.934  58.365  1.00  0.00           H  
HETATM 3917  H23 NDP A 262      86.159  84.036  60.649  1.00  0.00           H  
HETATM 3918  H24 NDP A 262      86.139  83.553  59.063  1.00  0.00           H  
HETATM 3919  H25 NDP A 262      84.211  82.284  60.404  1.00  0.00           H  
HETATM 3920  H26 NDP A 262      82.032  83.679  60.655  1.00  0.00           H  
ATOM   3921  N   MET B   1      95.146 128.589  53.613  1.00  0.00           N1+
ATOM   3922  CA  MET B   1      96.409 127.831  53.492  1.00  0.00           C  
ATOM   3923  C   MET B   1      96.072 126.317  53.684  1.00  0.00           C  
ATOM   3924  O   MET B   1      95.679 125.931  54.736  1.00  0.00           O  
ATOM   3925  CB  MET B   1      97.297 128.421  54.586  1.00  0.00           C  
ATOM   3926  CG  MET B   1      98.697 127.780  54.520  1.00  0.00           C  
ATOM   3927  SD  MET B   1      99.049 126.290  55.568  1.00  0.00           S  
ATOM   3928  CE  MET B   1      99.131 127.077  57.194  1.00  0.00           C  
ATOM   3929  HA  MET B   1      96.864 127.938  52.507  1.00  0.00           H  
ATOM   3930  HB2 MET B   1      97.417 129.493  54.431  1.00  0.00           H  
ATOM   3931  HB3 MET B   1      96.977 128.339  55.625  1.00  0.00           H  
ATOM   3932  HG2 MET B   1      98.905 127.434  53.507  1.00  0.00           H  
ATOM   3933  HG3 MET B   1      99.465 128.514  54.763  1.00  0.00           H  
ATOM   3934  HE1 MET B   1      99.957 127.761  57.390  1.00  0.00           H  
ATOM   3935  HE2 MET B   1      98.227 127.620  57.471  1.00  0.00           H  
ATOM   3936  HE3 MET B   1      99.335 126.185  57.786  1.00  0.00           H  
ATOM   3937  H1  MET B   1      94.772 128.646  54.549  1.00  0.00           H  
ATOM   3938  H2  MET B   1      94.397 128.184  53.069  1.00  0.00           H  
ATOM   3939  H3  MET B   1      95.140 129.536  53.262  1.00  0.00           H  
ATOM   3940  N   ALA B   2      96.334 125.472  52.687  1.00  0.00           N  
ATOM   3941  CA  ALA B   2      96.162 124.039  52.665  1.00  0.00           C  
ATOM   3942  C   ALA B   2      97.267 123.361  51.827  1.00  0.00           C  
ATOM   3943  O   ALA B   2      97.465 123.734  50.702  1.00  0.00           O  
ATOM   3944  CB  ALA B   2      94.739 123.683  52.149  1.00  0.00           C  
ATOM   3945  H   ALA B   2      96.601 125.844  51.787  1.00  0.00           H  
ATOM   3946  HA  ALA B   2      96.262 123.629  53.670  1.00  0.00           H  
ATOM   3947  HB1 ALA B   2      94.661 123.939  51.092  1.00  0.00           H  
ATOM   3948  HB2 ALA B   2      94.451 122.642  52.293  1.00  0.00           H  
ATOM   3949  HB3 ALA B   2      93.924 124.135  52.714  1.00  0.00           H  
ATOM   3950  N   THR B   3      97.921 122.409  52.462  1.00  0.00           N  
ATOM   3951  CA  THR B   3      99.171 121.816  51.946  1.00  0.00           C  
ATOM   3952  C   THR B   3      98.983 120.966  50.664  1.00  0.00           C  
ATOM   3953  O   THR B   3      97.963 120.230  50.620  1.00  0.00           O  
ATOM   3954  CB  THR B   3      99.802 120.895  52.999  1.00  0.00           C  
ATOM   3955  CG2 THR B   3     101.025 120.021  52.559  1.00  0.00           C  
ATOM   3956  OG1 THR B   3     100.336 121.642  54.086  1.00  0.00           O  
ATOM   3957  H   THR B   3      97.669 122.235  53.425  1.00  0.00           H  
ATOM   3958  HA  THR B   3      99.789 122.689  51.734  1.00  0.00           H  
ATOM   3959  HB  THR B   3      99.027 120.247  53.410  1.00  0.00           H  
ATOM   3960  HG1 THR B   3      99.599 122.123  54.468  1.00  0.00           H  
ATOM   3961 1HG2 THR B   3     101.830 120.619  52.131  1.00  0.00           H  
ATOM   3962 2HG2 THR B   3     101.372 119.578  53.492  1.00  0.00           H  
ATOM   3963 3HG2 THR B   3     100.816 119.271  51.795  1.00  0.00           H  
ATOM   3964  N   LEU B   4      99.902 121.042  49.734  1.00  0.00           N  
ATOM   3965  CA  LEU B   4      99.839 120.205  48.517  1.00  0.00           C  
ATOM   3966  C   LEU B   4     100.300 118.754  48.852  1.00  0.00           C  
ATOM   3967  O   LEU B   4     101.479 118.497  49.162  1.00  0.00           O  
ATOM   3968  CB  LEU B   4     100.616 120.960  47.470  1.00  0.00           C  
ATOM   3969  CG  LEU B   4      99.992 122.250  46.825  1.00  0.00           C  
ATOM   3970  CD1 LEU B   4     101.122 122.856  46.093  1.00  0.00           C  
ATOM   3971  CD2 LEU B   4      98.764 122.223  45.902  1.00  0.00           C  
ATOM   3972  H   LEU B   4     100.549 121.816  49.779  1.00  0.00           H  
ATOM   3973  HA  LEU B   4      98.774 120.152  48.293  1.00  0.00           H  
ATOM   3974  HB2 LEU B   4     101.637 121.157  47.798  1.00  0.00           H  
ATOM   3975  HB3 LEU B   4     100.770 120.281  46.631  1.00  0.00           H  
ATOM   3976  HG  LEU B   4      99.784 122.963  47.623  1.00  0.00           H  
ATOM   3977 1HD1 LEU B   4     100.903 123.906  45.901  1.00  0.00           H  
ATOM   3978 2HD1 LEU B   4     102.050 122.875  46.665  1.00  0.00           H  
ATOM   3979 3HD1 LEU B   4     101.255 122.290  45.171  1.00  0.00           H  
ATOM   3980 1HD2 LEU B   4      98.020 121.616  46.417  1.00  0.00           H  
ATOM   3981 2HD2 LEU B   4      98.442 123.262  45.834  1.00  0.00           H  
ATOM   3982 3HD2 LEU B   4      98.956 121.946  44.865  1.00  0.00           H  
ATOM   3983  N   LEU B   5      99.439 117.723  48.786  1.00  0.00           N  
ATOM   3984  CA  LEU B   5      99.766 116.336  49.227  1.00  0.00           C  
ATOM   3985  C   LEU B   5      99.835 115.356  48.075  1.00  0.00           C  
ATOM   3986  O   LEU B   5      98.921 114.611  47.922  1.00  0.00           O  
ATOM   3987  CB  LEU B   5      98.699 115.901  50.309  1.00  0.00           C  
ATOM   3988  CG  LEU B   5      98.786 116.635  51.586  1.00  0.00           C  
ATOM   3989  CD1 LEU B   5      97.557 116.357  52.378  1.00  0.00           C  
ATOM   3990  CD2 LEU B   5      99.989 116.181  52.386  1.00  0.00           C  
ATOM   3991  H   LEU B   5      98.476 117.787  48.490  1.00  0.00           H  
ATOM   3992  HA  LEU B   5     100.714 116.203  49.747  1.00  0.00           H  
ATOM   3993  HB2 LEU B   5      97.680 116.022  49.940  1.00  0.00           H  
ATOM   3994  HB3 LEU B   5      98.933 114.846  50.452  1.00  0.00           H  
ATOM   3995  HG  LEU B   5      98.790 117.700  51.355  1.00  0.00           H  
ATOM   3996 1HD1 LEU B   5      97.079 115.394  52.198  1.00  0.00           H  
ATOM   3997 2HD1 LEU B   5      97.801 116.466  53.434  1.00  0.00           H  
ATOM   3998 3HD1 LEU B   5      96.776 117.047  52.057  1.00  0.00           H  
ATOM   3999 1HD2 LEU B   5      99.949 116.453  53.441  1.00  0.00           H  
ATOM   4000 2HD2 LEU B   5     100.245 115.123  52.345  1.00  0.00           H  
ATOM   4001 3HD2 LEU B   5     100.851 116.671  51.934  1.00  0.00           H  
ATOM   4002  N   THR B   6     100.829 115.342  47.219  1.00  0.00           N  
ATOM   4003  CA  THR B   6     100.913 114.285  46.140  1.00  0.00           C  
ATOM   4004  C   THR B   6     101.122 112.903  46.734  1.00  0.00           C  
ATOM   4005  O   THR B   6     101.439 112.756  47.911  1.00  0.00           O  
ATOM   4006  CB  THR B   6     102.077 114.598  45.265  1.00  0.00           C  
ATOM   4007  CG2 THR B   6     103.466 114.345  45.971  1.00  0.00           C  
ATOM   4008  OG1 THR B   6     101.978 113.753  44.141  1.00  0.00           O  
ATOM   4009  H   THR B   6     101.584 116.011  47.163  1.00  0.00           H  
ATOM   4010  HA  THR B   6      99.994 114.278  45.553  1.00  0.00           H  
ATOM   4011  HB  THR B   6     102.018 115.645  44.966  1.00  0.00           H  
ATOM   4012  HG1 THR B   6     101.322 114.214  43.613  1.00  0.00           H  
ATOM   4013 1HG2 THR B   6     104.300 114.961  45.635  1.00  0.00           H  
ATOM   4014 2HG2 THR B   6     103.349 114.528  47.039  1.00  0.00           H  
ATOM   4015 3HG2 THR B   6     103.878 113.350  45.808  1.00  0.00           H  
ATOM   4016  N   THR B   7     100.945 111.819  46.007  1.00  0.00           N  
ATOM   4017  CA  THR B   7     100.459 110.439  46.438  1.00  0.00           C  
ATOM   4018  C   THR B   7     101.178 109.917  47.625  1.00  0.00           C  
ATOM   4019  O   THR B   7     100.646 109.246  48.495  1.00  0.00           O  
ATOM   4020  CB  THR B   7     100.393 109.398  45.304  1.00  0.00           C  
ATOM   4021  CG2 THR B   7     100.106 108.011  45.755  1.00  0.00           C  
ATOM   4022  OG1 THR B   7      99.294 109.744  44.447  1.00  0.00           O  
ATOM   4023  H   THR B   7     100.784 112.008  45.028  1.00  0.00           H  
ATOM   4024  HA  THR B   7      99.432 110.533  46.792  1.00  0.00           H  
ATOM   4025  HB  THR B   7     101.331 109.374  44.750  1.00  0.00           H  
ATOM   4026  HG1 THR B   7      99.708 110.271  43.761  1.00  0.00           H  
ATOM   4027 1HG2 THR B   7      99.454 108.107  46.623  1.00  0.00           H  
ATOM   4028 2HG2 THR B   7      99.687 107.428  44.935  1.00  0.00           H  
ATOM   4029 3HG2 THR B   7     101.107 107.724  46.078  1.00  0.00           H  
ATOM   4030  N   ASP B   8     102.494 110.184  47.708  1.00  0.00           N  
ATOM   4031  CA  ASP B   8     103.441 109.518  48.656  1.00  0.00           C  
ATOM   4032  C   ASP B   8     103.546 110.332  50.018  1.00  0.00           C  
ATOM   4033  O   ASP B   8     103.671 109.698  51.134  1.00  0.00           O  
ATOM   4034  CB  ASP B   8     104.736 109.161  47.955  1.00  0.00           C  
ATOM   4035  CG  ASP B   8     105.423 108.049  48.855  1.00  0.00           C  
ATOM   4036  OD1 ASP B   8     104.904 106.883  48.981  1.00  0.00           O  
ATOM   4037  OD2 ASP B   8     106.615 108.152  49.278  1.00  0.00           O1-
ATOM   4038  H   ASP B   8     102.899 110.651  46.909  1.00  0.00           H  
ATOM   4039  HA  ASP B   8     102.880 108.602  48.840  1.00  0.00           H  
ATOM   4040  HB2 ASP B   8     104.569 108.786  46.945  1.00  0.00           H  
ATOM   4041  HB3 ASP B   8     105.387 110.035  47.978  1.00  0.00           H  
ATOM   4042  N   ASP B   9     103.440 111.687  49.801  1.00  0.00           N  
ATOM   4043  CA  ASP B   9     103.095 112.589  50.900  1.00  0.00           C  
ATOM   4044  C   ASP B   9     101.643 112.463  51.336  1.00  0.00           C  
ATOM   4045  O   ASP B   9     101.557 112.344  52.566  1.00  0.00           O  
ATOM   4046  CB  ASP B   9     103.346 114.030  50.450  1.00  0.00           C  
ATOM   4047  CG  ASP B   9     104.876 114.162  50.008  1.00  0.00           C  
ATOM   4048  OD1 ASP B   9     105.712 113.999  50.907  1.00  0.00           O  
ATOM   4049  OD2 ASP B   9     105.134 114.515  48.830  1.00  0.00           O1-
ATOM   4050  H   ASP B   9     103.228 112.026  48.873  1.00  0.00           H  
ATOM   4051  HA  ASP B   9     103.657 112.358  51.805  1.00  0.00           H  
ATOM   4052  HB2 ASP B   9     102.716 114.253  49.589  1.00  0.00           H  
ATOM   4053  HB3 ASP B   9     103.072 114.758  51.214  1.00  0.00           H  
ATOM   4054  N   LEU B  10     100.625 112.143  50.528  1.00  0.00           N  
ATOM   4055  CA  LEU B  10      99.270 111.789  50.991  1.00  0.00           C  
ATOM   4056  C   LEU B  10      99.371 110.549  51.847  1.00  0.00           C  
ATOM   4057  O   LEU B  10      98.704 110.474  52.893  1.00  0.00           O  
ATOM   4058  CB  LEU B  10      98.292 111.458  49.805  1.00  0.00           C  
ATOM   4059  CG  LEU B  10      96.980 110.832  50.174  1.00  0.00           C  
ATOM   4060  CD1 LEU B  10      95.907 111.809  50.672  1.00  0.00           C  
ATOM   4061  CD2 LEU B  10      96.605 109.968  48.977  1.00  0.00           C  
ATOM   4062  H   LEU B  10     100.711 112.127  49.522  1.00  0.00           H  
ATOM   4063  HA  LEU B  10      98.775 112.560  51.582  1.00  0.00           H  
ATOM   4064  HB2 LEU B  10      98.114 112.366  49.228  1.00  0.00           H  
ATOM   4065  HB3 LEU B  10      98.871 110.855  49.105  1.00  0.00           H  
ATOM   4066  HG  LEU B  10      97.119 110.134  50.999  1.00  0.00           H  
ATOM   4067 1HD1 LEU B  10      95.081 111.228  51.083  1.00  0.00           H  
ATOM   4068 2HD1 LEU B  10      96.342 112.532  51.360  1.00  0.00           H  
ATOM   4069 3HD1 LEU B  10      95.528 112.456  49.881  1.00  0.00           H  
ATOM   4070 1HD2 LEU B  10      96.764 110.564  48.078  1.00  0.00           H  
ATOM   4071 2HD2 LEU B  10      97.172 109.046  48.849  1.00  0.00           H  
ATOM   4072 3HD2 LEU B  10      95.542 109.732  49.037  1.00  0.00           H  
ATOM   4073  N   ARG B  11     100.245 109.607  51.444  1.00  0.00           N  
ATOM   4074  CA  ARG B  11     100.369 108.309  52.149  1.00  0.00           C  
ATOM   4075  C   ARG B  11     100.982 108.472  53.557  1.00  0.00           C  
ATOM   4076  O   ARG B  11     100.480 107.876  54.511  1.00  0.00           O  
ATOM   4077  CB  ARG B  11     101.263 107.365  51.322  1.00  0.00           C  
ATOM   4078  CG  ARG B  11     101.207 105.860  51.815  1.00  0.00           C  
ATOM   4079  CD  ARG B  11     102.170 104.846  51.012  1.00  0.00           C  
ATOM   4080  NE  ARG B  11     103.580 105.395  50.940  1.00  0.00           N  
ATOM   4081  CZ  ARG B  11     104.422 105.473  51.923  1.00  0.00           C  
ATOM   4082  NH1 ARG B  11     104.166 104.992  53.091  1.00  0.00           N1+
ATOM   4083  NH2 ARG B  11     105.507 106.129  51.653  1.00  0.00           N  
ATOM   4084  H   ARG B  11     100.809 109.647  50.608  1.00  0.00           H  
ATOM   4085  HA  ARG B  11      99.450 107.729  52.231  1.00  0.00           H  
ATOM   4086  HB2 ARG B  11     101.055 107.435  50.254  1.00  0.00           H  
ATOM   4087  HB3 ARG B  11     102.290 107.693  51.483  1.00  0.00           H  
ATOM   4088  HG2 ARG B  11     101.466 105.757  52.868  1.00  0.00           H  
ATOM   4089  HG3 ARG B  11     100.178 105.584  51.580  1.00  0.00           H  
ATOM   4090  HD2 ARG B  11     102.172 103.870  51.496  1.00  0.00           H  
ATOM   4091  HD3 ARG B  11     101.734 104.859  50.013  1.00  0.00           H  
ATOM   4092  HE  ARG B  11     103.909 105.723  50.043  1.00  0.00           H  
ATOM   4093 1HH1 ARG B  11     103.233 104.621  53.194  1.00  0.00           H  
ATOM   4094 2HH1 ARG B  11     104.521 105.433  53.928  1.00  0.00           H  
ATOM   4095 1HH2 ARG B  11     105.468 106.677  50.805  1.00  0.00           H  
ATOM   4096 2HH2 ARG B  11     106.265 106.079  52.318  1.00  0.00           H  
ATOM   4097  N   ARG B  12     102.123 109.236  53.672  1.00  0.00           N  
ATOM   4098  CA  ARG B  12     102.606 109.547  55.032  1.00  0.00           C  
ATOM   4099  C   ARG B  12     101.558 110.363  55.836  1.00  0.00           C  
ATOM   4100  O   ARG B  12     101.453 110.106  57.057  1.00  0.00           O  
ATOM   4101  CB  ARG B  12     103.966 110.406  54.940  1.00  0.00           C  
ATOM   4102  CG  ARG B  12     105.147 109.549  54.643  1.00  0.00           C  
ATOM   4103  CD  ARG B  12     106.412 110.449  54.399  1.00  0.00           C  
ATOM   4104  NE  ARG B  12     106.412 111.207  53.147  1.00  0.00           N  
ATOM   4105  CZ  ARG B  12     106.772 110.719  51.925  1.00  0.00           C  
ATOM   4106  NH1 ARG B  12     107.228 109.513  51.673  1.00  0.00           N1+
ATOM   4107  NH2 ARG B  12     106.692 111.392  50.818  1.00  0.00           N  
ATOM   4108  H   ARG B  12     102.519 109.728  52.884  1.00  0.00           H  
ATOM   4109  HA  ARG B  12     102.694 108.629  55.613  1.00  0.00           H  
ATOM   4110  HB2 ARG B  12     103.699 111.203  54.246  1.00  0.00           H  
ATOM   4111  HB3 ARG B  12     104.020 110.809  55.952  1.00  0.00           H  
ATOM   4112  HG2 ARG B  12     105.352 108.967  55.542  1.00  0.00           H  
ATOM   4113  HG3 ARG B  12     104.982 108.867  53.809  1.00  0.00           H  
ATOM   4114  HD2 ARG B  12     106.477 111.146  55.234  1.00  0.00           H  
ATOM   4115  HD3 ARG B  12     107.272 109.780  54.364  1.00  0.00           H  
ATOM   4116  HE  ARG B  12     106.287 112.205  53.233  1.00  0.00           H  
ATOM   4117 1HH1 ARG B  12     107.859 109.079  52.331  1.00  0.00           H  
ATOM   4118 2HH1 ARG B  12     107.248 109.137  50.736  1.00  0.00           H  
ATOM   4119 1HH2 ARG B  12     106.559 112.390  50.893  1.00  0.00           H  
ATOM   4120 2HH2 ARG B  12     107.057 111.016  49.955  1.00  0.00           H  
ATOM   4121  N   ALA B  13     100.902 111.378  55.244  1.00  0.00           N  
ATOM   4122  CA  ALA B  13     100.119 112.355  56.047  1.00  0.00           C  
ATOM   4123  C   ALA B  13      98.765 111.719  56.588  1.00  0.00           C  
ATOM   4124  O   ALA B  13      98.201 112.075  57.629  1.00  0.00           O  
ATOM   4125  CB  ALA B  13      99.840 113.495  55.077  1.00  0.00           C  
ATOM   4126  H   ALA B  13     100.838 111.547  54.251  1.00  0.00           H  
ATOM   4127  HA  ALA B  13     100.665 112.855  56.847  1.00  0.00           H  
ATOM   4128  HB1 ALA B  13     100.746 113.934  54.659  1.00  0.00           H  
ATOM   4129  HB2 ALA B  13      99.339 113.062  54.211  1.00  0.00           H  
ATOM   4130  HB3 ALA B  13      99.098 114.148  55.537  1.00  0.00           H  
ATOM   4131  N   LEU B  14      98.280 110.719  55.852  1.00  0.00           N  
ATOM   4132  CA  LEU B  14      97.157 109.834  56.281  1.00  0.00           C  
ATOM   4133  C   LEU B  14      97.624 108.884  57.392  1.00  0.00           C  
ATOM   4134  O   LEU B  14      96.911 108.744  58.378  1.00  0.00           O  
ATOM   4135  CB  LEU B  14      96.568 109.139  55.161  1.00  0.00           C  
ATOM   4136  CG  LEU B  14      95.418 109.927  54.466  1.00  0.00           C  
ATOM   4137  CD1 LEU B  14      94.862 109.132  53.270  1.00  0.00           C  
ATOM   4138  CD2 LEU B  14      94.268 110.188  55.412  1.00  0.00           C  
ATOM   4139  H   LEU B  14      98.616 110.628  54.904  1.00  0.00           H  
ATOM   4140  HA  LEU B  14      96.430 110.512  56.730  1.00  0.00           H  
ATOM   4141  HB2 LEU B  14      97.276 108.865  54.379  1.00  0.00           H  
ATOM   4142  HB3 LEU B  14      95.952 108.334  55.562  1.00  0.00           H  
ATOM   4143  HG  LEU B  14      95.829 110.886  54.152  1.00  0.00           H  
ATOM   4144 1HD1 LEU B  14      94.646 108.092  53.517  1.00  0.00           H  
ATOM   4145 2HD1 LEU B  14      94.075 109.699  52.773  1.00  0.00           H  
ATOM   4146 3HD1 LEU B  14      95.741 109.144  52.626  1.00  0.00           H  
ATOM   4147 1HD2 LEU B  14      93.447 110.524  54.780  1.00  0.00           H  
ATOM   4148 2HD2 LEU B  14      94.017 109.290  55.976  1.00  0.00           H  
ATOM   4149 3HD2 LEU B  14      94.560 110.980  56.102  1.00  0.00           H  
ATOM   4150  N   VAL B  15      98.796 108.231  57.323  1.00  0.00           N  
ATOM   4151  CA  VAL B  15      99.234 107.435  58.478  1.00  0.00           C  
ATOM   4152  C   VAL B  15      99.486 108.339  59.664  1.00  0.00           C  
ATOM   4153  O   VAL B  15      99.304 107.975  60.801  1.00  0.00           O  
ATOM   4154  CB  VAL B  15     100.503 106.742  58.011  1.00  0.00           C  
ATOM   4155  CG1 VAL B  15     101.324 106.077  59.146  1.00  0.00           C  
ATOM   4156  CG2 VAL B  15     100.128 105.620  57.054  1.00  0.00           C  
ATOM   4157  H   VAL B  15      99.493 108.496  56.642  1.00  0.00           H  
ATOM   4158  HA  VAL B  15      98.466 106.713  58.754  1.00  0.00           H  
ATOM   4159  HB  VAL B  15     101.081 107.491  57.470  1.00  0.00           H  
ATOM   4160 1HG1 VAL B  15     100.651 105.535  59.812  1.00  0.00           H  
ATOM   4161 2HG1 VAL B  15     102.069 105.400  58.728  1.00  0.00           H  
ATOM   4162 3HG1 VAL B  15     101.843 106.856  59.705  1.00  0.00           H  
ATOM   4163 1HG2 VAL B  15      99.859 106.088  56.107  1.00  0.00           H  
ATOM   4164 2HG2 VAL B  15     101.017 105.024  56.847  1.00  0.00           H  
ATOM   4165 3HG2 VAL B  15      99.423 104.906  57.478  1.00  0.00           H  
ATOM   4166  N   GLU B  16     100.112 109.490  59.396  1.00  0.00           N  
ATOM   4167  CA  GLU B  16     100.300 110.565  60.416  1.00  0.00           C  
ATOM   4168  C   GLU B  16      98.973 110.857  61.177  1.00  0.00           C  
ATOM   4169  O   GLU B  16      98.809 110.646  62.369  1.00  0.00           O  
ATOM   4170  CB  GLU B  16     101.009 111.858  59.796  1.00  0.00           C  
ATOM   4171  CG  GLU B  16     100.975 113.109  60.628  1.00  0.00           C  
ATOM   4172  CD  GLU B  16     101.647 112.969  62.034  1.00  0.00           C  
ATOM   4173  OE1 GLU B  16     102.372 112.033  62.344  1.00  0.00           O  
ATOM   4174  OE2 GLU B  16     101.465 113.896  62.852  1.00  0.00           O1-
ATOM   4175  H   GLU B  16     100.371 109.658  58.435  1.00  0.00           H  
ATOM   4176  HA  GLU B  16     101.022 110.226  61.159  1.00  0.00           H  
ATOM   4177  HB2 GLU B  16     102.020 111.555  59.525  1.00  0.00           H  
ATOM   4178  HB3 GLU B  16     100.645 112.024  58.781  1.00  0.00           H  
ATOM   4179  HG2 GLU B  16     101.431 113.935  60.082  1.00  0.00           H  
ATOM   4180  HG3 GLU B  16      99.921 113.387  60.634  1.00  0.00           H  
ATOM   4181  N   CYS B  17      97.861 111.141  60.463  1.00  0.00           N  
ATOM   4182  CA  CYS B  17      96.564 111.482  61.016  1.00  0.00           C  
ATOM   4183  C   CYS B  17      95.924 110.263  61.595  1.00  0.00           C  
ATOM   4184  O   CYS B  17      95.127 110.338  62.485  1.00  0.00           O  
ATOM   4185  CB  CYS B  17      95.778 112.156  59.945  1.00  0.00           C  
ATOM   4186  SG  CYS B  17      96.528 113.712  59.586  1.00  0.00           S  
ATOM   4187  H   CYS B  17      97.862 111.099  59.454  1.00  0.00           H  
ATOM   4188  HA  CYS B  17      96.797 112.196  61.806  1.00  0.00           H  
ATOM   4189  HB2 CYS B  17      95.723 111.546  59.044  1.00  0.00           H  
ATOM   4190  HB3 CYS B  17      94.756 112.303  60.295  1.00  0.00           H  
ATOM   4191  HG  CYS B  17      97.540 113.256  58.843  1.00  0.00           H  
ATOM   4192  N   ALA B  18      96.169 109.082  61.071  1.00  0.00           N  
ATOM   4193  CA  ALA B  18      95.647 107.851  61.628  1.00  0.00           C  
ATOM   4194  C   ALA B  18      96.193 107.649  63.032  1.00  0.00           C  
ATOM   4195  O   ALA B  18      95.439 107.151  63.833  1.00  0.00           O  
ATOM   4196  CB  ALA B  18      96.036 106.639  60.641  1.00  0.00           C  
ATOM   4197  H   ALA B  18      96.641 108.953  60.187  1.00  0.00           H  
ATOM   4198  HA  ALA B  18      94.563 107.896  61.732  1.00  0.00           H  
ATOM   4199  HB1 ALA B  18      97.117 106.513  60.705  1.00  0.00           H  
ATOM   4200  HB2 ALA B  18      95.704 105.646  60.943  1.00  0.00           H  
ATOM   4201  HB3 ALA B  18      95.654 106.726  59.624  1.00  0.00           H  
ATOM   4202  N   GLY B  19      97.441 108.047  63.335  1.00  0.00           N  
ATOM   4203  CA  GLY B  19      97.898 108.311  64.741  1.00  0.00           C  
ATOM   4204  C   GLY B  19      98.072 107.060  65.558  1.00  0.00           C  
ATOM   4205  O   GLY B  19      99.037 106.346  65.484  1.00  0.00           O  
ATOM   4206  H   GLY B  19      97.995 108.319  62.535  1.00  0.00           H  
ATOM   4207  HA2 GLY B  19      98.797 108.920  64.648  1.00  0.00           H  
ATOM   4208  HA3 GLY B  19      97.155 109.004  65.135  1.00  0.00           H  
ATOM   4209  N   GLU B  20      97.134 106.828  66.441  1.00  0.00           N  
ATOM   4210  CA  GLU B  20      97.069 105.510  67.213  1.00  0.00           C  
ATOM   4211  C   GLU B  20      96.538 104.286  66.385  1.00  0.00           C  
ATOM   4212  O   GLU B  20      96.675 103.155  66.840  1.00  0.00           O  
ATOM   4213  CB  GLU B  20      96.219 105.659  68.510  1.00  0.00           C  
ATOM   4214  CG  GLU B  20      94.710 105.787  68.401  1.00  0.00           C  
ATOM   4215  CD  GLU B  20      94.276 107.202  67.888  1.00  0.00           C  
ATOM   4216  OE1 GLU B  20      94.054 108.095  68.707  1.00  0.00           O  
ATOM   4217  OE2 GLU B  20      94.260 107.440  66.655  1.00  0.00           O1-
ATOM   4218  H   GLU B  20      96.265 107.341  66.397  1.00  0.00           H  
ATOM   4219  HA  GLU B  20      98.068 105.195  67.512  1.00  0.00           H  
ATOM   4220  HB2 GLU B  20      96.461 104.811  69.151  1.00  0.00           H  
ATOM   4221  HB3 GLU B  20      96.609 106.587  68.927  1.00  0.00           H  
ATOM   4222  HG2 GLU B  20      94.277 104.851  68.050  1.00  0.00           H  
ATOM   4223  HG3 GLU B  20      94.447 105.753  69.458  1.00  0.00           H  
ATOM   4224  N   THR B  21      95.913 104.471  65.234  1.00  0.00           N  
ATOM   4225  CA  THR B  21      95.497 103.331  64.371  1.00  0.00           C  
ATOM   4226  C   THR B  21      96.645 102.723  63.591  1.00  0.00           C  
ATOM   4227  O   THR B  21      97.341 103.371  62.850  1.00  0.00           O  
ATOM   4228  CB  THR B  21      94.533 103.846  63.277  1.00  0.00           C  
ATOM   4229  CG2 THR B  21      93.839 102.716  62.427  1.00  0.00           C  
ATOM   4230  OG1 THR B  21      93.454 104.430  63.970  1.00  0.00           O  
ATOM   4231  H   THR B  21      96.038 105.391  64.835  1.00  0.00           H  
ATOM   4232  HA  THR B  21      95.104 102.529  64.996  1.00  0.00           H  
ATOM   4233  HB  THR B  21      94.958 104.647  62.672  1.00  0.00           H  
ATOM   4234  HG1 THR B  21      93.035 103.737  64.485  1.00  0.00           H  
ATOM   4235 1HG2 THR B  21      93.299 103.244  61.641  1.00  0.00           H  
ATOM   4236 2HG2 THR B  21      94.621 102.057  62.049  1.00  0.00           H  
ATOM   4237 3HG2 THR B  21      93.092 102.140  62.972  1.00  0.00           H  
ATOM   4238  N   ASP B  22      96.783 101.430  63.789  1.00  0.00           N  
ATOM   4239  CA  ASP B  22      98.056 100.792  63.318  1.00  0.00           C  
ATOM   4240  C   ASP B  22      97.883 100.416  61.832  1.00  0.00           C  
ATOM   4241  O   ASP B  22      96.791 100.296  61.324  1.00  0.00           O  
ATOM   4242  CB  ASP B  22      98.514  99.663  64.276  1.00  0.00           C  
ATOM   4243  CG  ASP B  22      97.508  98.533  64.679  1.00  0.00           C  
ATOM   4244  OD1 ASP B  22      97.786  97.921  65.719  1.00  0.00           O  
ATOM   4245  OD2 ASP B  22      96.365  98.437  64.045  1.00  0.00           O1-
ATOM   4246  H   ASP B  22      96.158 100.962  64.430  1.00  0.00           H  
ATOM   4247  HA  ASP B  22      98.852 101.523  63.463  1.00  0.00           H  
ATOM   4248  HB2 ASP B  22      99.302  99.146  63.730  1.00  0.00           H  
ATOM   4249  HB3 ASP B  22      98.953 100.186  65.125  1.00  0.00           H  
ATOM   4250  N   GLY B  23      99.031 100.253  61.210  1.00  0.00           N  
ATOM   4251  CA  GLY B  23      99.263  99.959  59.749  1.00  0.00           C  
ATOM   4252  C   GLY B  23      98.991  98.477  59.296  1.00  0.00           C  
ATOM   4253  O   GLY B  23      99.318  97.574  60.094  1.00  0.00           O  
ATOM   4254  H   GLY B  23      99.946 100.319  61.633  1.00  0.00           H  
ATOM   4255  HA2 GLY B  23      98.573 100.583  59.180  1.00  0.00           H  
ATOM   4256  HA3 GLY B  23     100.322 100.192  59.638  1.00  0.00           H  
ATOM   4257  N   THR B  24      98.449  98.139  58.095  1.00  0.00           N  
ATOM   4258  CA  THR B  24      98.149  96.712  57.715  1.00  0.00           C  
ATOM   4259  C   THR B  24      99.354  95.800  57.689  1.00  0.00           C  
ATOM   4260  O   THR B  24     100.396  96.177  57.152  1.00  0.00           O  
ATOM   4261  CB  THR B  24      97.466  96.636  56.287  1.00  0.00           C  
ATOM   4262  CG2 THR B  24      96.066  97.242  56.329  1.00  0.00           C  
ATOM   4263  OG1 THR B  24      98.290  97.154  55.236  1.00  0.00           O  
ATOM   4264  H   THR B  24      98.408  98.781  57.316  1.00  0.00           H  
ATOM   4265  HA  THR B  24      97.417  96.322  58.421  1.00  0.00           H  
ATOM   4266  HB  THR B  24      97.240  95.587  56.092  1.00  0.00           H  
ATOM   4267  HG1 THR B  24      98.819  96.421  54.913  1.00  0.00           H  
ATOM   4268 1HG2 THR B  24      95.700  97.504  57.322  1.00  0.00           H  
ATOM   4269 2HG2 THR B  24      96.057  98.243  55.898  1.00  0.00           H  
ATOM   4270 3HG2 THR B  24      95.343  96.735  55.690  1.00  0.00           H  
ATOM   4271  N   ASP B  25      99.267  94.579  58.169  1.00  0.00           N  
ATOM   4272  CA  ASP B  25     100.271  93.592  57.935  1.00  0.00           C  
ATOM   4273  C   ASP B  25     100.557  93.319  56.470  1.00  0.00           C  
ATOM   4274  O   ASP B  25     101.754  93.273  56.076  1.00  0.00           O  
ATOM   4275  CB  ASP B  25      99.978  92.291  58.635  1.00  0.00           C  
ATOM   4276  CG  ASP B  25     100.059  92.437  60.115  1.00  0.00           C  
ATOM   4277  OD1 ASP B  25      99.493  93.361  60.698  1.00  0.00           O  
ATOM   4278  OD2 ASP B  25     100.656  91.596  60.720  1.00  0.00           O1-
ATOM   4279  H   ASP B  25      98.364  94.217  58.443  1.00  0.00           H  
ATOM   4280  HA  ASP B  25     101.175  93.899  58.460  1.00  0.00           H  
ATOM   4281  HB2 ASP B  25      99.008  91.854  58.400  1.00  0.00           H  
ATOM   4282  HB3 ASP B  25     100.727  91.545  58.369  1.00  0.00           H  
ATOM   4283  N   LEU B  26      99.556  93.171  55.653  1.00  0.00           N  
ATOM   4284  CA  LEU B  26      99.742  92.917  54.232  1.00  0.00           C  
ATOM   4285  C   LEU B  26     100.303  94.165  53.439  1.00  0.00           C  
ATOM   4286  O   LEU B  26      99.829  95.299  53.537  1.00  0.00           O  
ATOM   4287  CB  LEU B  26      98.418  92.437  53.626  1.00  0.00           C  
ATOM   4288  CG  LEU B  26      97.945  91.065  54.226  1.00  0.00           C  
ATOM   4289  CD1 LEU B  26      96.624  90.703  53.604  1.00  0.00           C  
ATOM   4290  CD2 LEU B  26      98.820  89.872  53.876  1.00  0.00           C  
ATOM   4291  H   LEU B  26      98.604  93.270  55.977  1.00  0.00           H  
ATOM   4292  HA  LEU B  26     100.376  92.056  54.020  1.00  0.00           H  
ATOM   4293  HB2 LEU B  26      97.598  93.136  53.790  1.00  0.00           H  
ATOM   4294  HB3 LEU B  26      98.522  92.313  52.548  1.00  0.00           H  
ATOM   4295  HG  LEU B  26      97.756  91.100  55.299  1.00  0.00           H  
ATOM   4296 1HD1 LEU B  26      96.161  89.994  54.290  1.00  0.00           H  
ATOM   4297 2HD1 LEU B  26      95.931  91.541  53.523  1.00  0.00           H  
ATOM   4298 3HD1 LEU B  26      96.733  90.174  52.657  1.00  0.00           H  
ATOM   4299 1HD2 LEU B  26      99.608  89.931  54.626  1.00  0.00           H  
ATOM   4300 2HD2 LEU B  26      98.340  88.908  54.048  1.00  0.00           H  
ATOM   4301 3HD2 LEU B  26      99.061  89.884  52.813  1.00  0.00           H  
ATOM   4302  N   SER B  27     101.385  93.885  52.693  1.00  0.00           N  
ATOM   4303  CA  SER B  27     101.981  94.849  51.708  1.00  0.00           C  
ATOM   4304  C   SER B  27     101.243  94.820  50.387  1.00  0.00           C  
ATOM   4305  O   SER B  27     100.599  93.844  49.971  1.00  0.00           O  
ATOM   4306  CB  SER B  27     103.503  94.618  51.420  1.00  0.00           C  
ATOM   4307  OG  SER B  27     104.106  95.882  50.897  1.00  0.00           O  
ATOM   4308  H   SER B  27     101.603  92.914  52.523  1.00  0.00           H  
ATOM   4309  HA  SER B  27     101.822  95.860  52.082  1.00  0.00           H  
ATOM   4310  HB2 SER B  27     103.992  94.474  52.384  1.00  0.00           H  
ATOM   4311  HB3 SER B  27     103.596  93.821  50.683  1.00  0.00           H  
ATOM   4312  HG  SER B  27     104.997  95.715  50.581  1.00  0.00           H  
ATOM   4313  N   GLY B  28     101.403  95.916  49.661  1.00  0.00           N  
ATOM   4314  CA  GLY B  28     100.482  96.367  48.584  1.00  0.00           C  
ATOM   4315  C   GLY B  28     100.473  97.852  48.254  1.00  0.00           C  
ATOM   4316  O   GLY B  28     101.221  98.651  48.769  1.00  0.00           O  
ATOM   4317  H   GLY B  28     102.101  96.587  49.946  1.00  0.00           H  
ATOM   4318  HA2 GLY B  28     100.822  95.844  47.690  1.00  0.00           H  
ATOM   4319  HA3 GLY B  28      99.485  96.030  48.869  1.00  0.00           H  
ATOM   4320  N   ASP B  29      99.624  98.318  47.300  1.00  0.00           N  
ATOM   4321  CA  ASP B  29      99.393  99.717  46.849  1.00  0.00           C  
ATOM   4322  C   ASP B  29      98.456 100.439  47.827  1.00  0.00           C  
ATOM   4323  O   ASP B  29      97.582  99.748  48.359  1.00  0.00           O  
ATOM   4324  CB  ASP B  29      98.898  99.758  45.384  1.00  0.00           C  
ATOM   4325  CG  ASP B  29      99.881  99.218  44.293  1.00  0.00           C  
ATOM   4326  OD1 ASP B  29     100.576  98.186  44.458  1.00  0.00           O  
ATOM   4327  OD2 ASP B  29     100.006  99.899  43.301  1.00  0.00           O1-
ATOM   4328  H   ASP B  29      98.962  97.680  46.883  1.00  0.00           H  
ATOM   4329  HA  ASP B  29     100.365 100.207  46.910  1.00  0.00           H  
ATOM   4330  HB2 ASP B  29      98.083  99.035  45.413  1.00  0.00           H  
ATOM   4331  HB3 ASP B  29      98.527 100.735  45.072  1.00  0.00           H  
ATOM   4332  N   PHE B  30      98.768 101.690  48.213  1.00  0.00           N  
ATOM   4333  CA  PHE B  30      97.952 102.447  49.165  1.00  0.00           C  
ATOM   4334  C   PHE B  30      96.537 102.636  48.712  1.00  0.00           C  
ATOM   4335  O   PHE B  30      95.584 102.508  49.476  1.00  0.00           O  
ATOM   4336  CB  PHE B  30      98.597 103.761  49.525  1.00  0.00           C  
ATOM   4337  CG  PHE B  30      97.768 104.594  50.571  1.00  0.00           C  
ATOM   4338  CD1 PHE B  30      97.501 104.059  51.804  1.00  0.00           C  
ATOM   4339  CD2 PHE B  30      97.423 105.926  50.355  1.00  0.00           C  
ATOM   4340  CE1 PHE B  30      96.947 104.848  52.886  1.00  0.00           C  
ATOM   4341  CE2 PHE B  30      96.926 106.765  51.356  1.00  0.00           C  
ATOM   4342  CZ  PHE B  30      96.695 106.189  52.618  1.00  0.00           C  
ATOM   4343  H   PHE B  30      99.491 102.163  47.691  1.00  0.00           H  
ATOM   4344  HA  PHE B  30      97.969 101.869  50.088  1.00  0.00           H  
ATOM   4345  HB2 PHE B  30      99.551 103.514  49.991  1.00  0.00           H  
ATOM   4346  HB3 PHE B  30      98.920 104.392  48.697  1.00  0.00           H  
ATOM   4347  HD1 PHE B  30      97.847 103.052  51.989  1.00  0.00           H  
ATOM   4348  HD2 PHE B  30      97.700 106.376  49.413  1.00  0.00           H  
ATOM   4349  HE1 PHE B  30      96.856 104.450  53.886  1.00  0.00           H  
ATOM   4350  HE2 PHE B  30      96.621 107.785  51.173  1.00  0.00           H  
ATOM   4351  HZ  PHE B  30      96.503 106.884  53.422  1.00  0.00           H  
ATOM   4352  N   LEU B  31      96.393 103.145  47.451  1.00  0.00           N  
ATOM   4353  CA  LEU B  31      95.020 103.535  46.948  1.00  0.00           C  
ATOM   4354  C   LEU B  31      94.146 102.315  46.575  1.00  0.00           C  
ATOM   4355  O   LEU B  31      93.005 102.477  46.271  1.00  0.00           O  
ATOM   4356  CB  LEU B  31      95.040 104.538  45.736  1.00  0.00           C  
ATOM   4357  CG  LEU B  31      95.274 106.063  46.051  1.00  0.00           C  
ATOM   4358  CD1 LEU B  31      96.442 106.302  46.982  1.00  0.00           C  
ATOM   4359  CD2 LEU B  31      95.534 106.869  44.770  1.00  0.00           C  
ATOM   4360  H   LEU B  31      97.208 103.127  46.855  1.00  0.00           H  
ATOM   4361  HA  LEU B  31      94.471 104.015  47.759  1.00  0.00           H  
ATOM   4362  HB2 LEU B  31      95.870 104.191  45.121  1.00  0.00           H  
ATOM   4363  HB3 LEU B  31      94.073 104.513  45.234  1.00  0.00           H  
ATOM   4364  HG  LEU B  31      94.351 106.417  46.510  1.00  0.00           H  
ATOM   4365 1HD1 LEU B  31      96.378 105.653  47.855  1.00  0.00           H  
ATOM   4366 2HD1 LEU B  31      97.391 106.069  46.499  1.00  0.00           H  
ATOM   4367 3HD1 LEU B  31      96.465 107.343  47.305  1.00  0.00           H  
ATOM   4368 1HD2 LEU B  31      94.647 106.687  44.164  1.00  0.00           H  
ATOM   4369 2HD2 LEU B  31      95.528 107.915  45.076  1.00  0.00           H  
ATOM   4370 3HD2 LEU B  31      96.517 106.712  44.327  1.00  0.00           H  
ATOM   4371  N   ASP B  32      94.604 101.090  46.742  1.00  0.00           N  
ATOM   4372  CA  ASP B  32      93.764  99.870  46.577  1.00  0.00           C  
ATOM   4373  C   ASP B  32      93.248  99.259  47.909  1.00  0.00           C  
ATOM   4374  O   ASP B  32      92.326  98.514  47.826  1.00  0.00           O  
ATOM   4375  CB  ASP B  32      94.686  98.889  45.775  1.00  0.00           C  
ATOM   4376  CG  ASP B  32      94.890  99.426  44.326  1.00  0.00           C  
ATOM   4377  OD1 ASP B  32      93.986 100.023  43.704  1.00  0.00           O  
ATOM   4378  OD2 ASP B  32      95.897  98.997  43.703  1.00  0.00           O1-
ATOM   4379  H   ASP B  32      95.476 101.089  47.252  1.00  0.00           H  
ATOM   4380  HA  ASP B  32      92.876 100.116  45.993  1.00  0.00           H  
ATOM   4381  HB2 ASP B  32      95.653  99.002  46.266  1.00  0.00           H  
ATOM   4382  HB3 ASP B  32      94.264  97.883  45.759  1.00  0.00           H  
ATOM   4383  N   LEU B  33      93.732  99.782  49.021  1.00  0.00           N  
ATOM   4384  CA  LEU B  33      92.989  99.628  50.263  1.00  0.00           C  
ATOM   4385  C   LEU B  33      91.509 100.116  50.211  1.00  0.00           C  
ATOM   4386  O   LEU B  33      91.276 101.262  49.893  1.00  0.00           O  
ATOM   4387  CB  LEU B  33      93.743 100.438  51.273  1.00  0.00           C  
ATOM   4388  CG  LEU B  33      95.168  99.992  51.521  1.00  0.00           C  
ATOM   4389  CD1 LEU B  33      95.614 100.919  52.666  1.00  0.00           C  
ATOM   4390  CD2 LEU B  33      95.315  98.556  52.046  1.00  0.00           C  
ATOM   4391  H   LEU B  33      94.555 100.365  48.958  1.00  0.00           H  
ATOM   4392  HA  LEU B  33      93.111  98.591  50.576  1.00  0.00           H  
ATOM   4393  HB2 LEU B  33      93.729 101.481  50.958  1.00  0.00           H  
ATOM   4394  HB3 LEU B  33      93.213 100.358  52.222  1.00  0.00           H  
ATOM   4395  HG  LEU B  33      95.771 100.099  50.619  1.00  0.00           H  
ATOM   4396 1HD1 LEU B  33      95.321 100.548  53.648  1.00  0.00           H  
ATOM   4397 2HD1 LEU B  33      96.701 100.951  52.598  1.00  0.00           H  
ATOM   4398 3HD1 LEU B  33      95.309 101.952  52.496  1.00  0.00           H  
ATOM   4399 1HD2 LEU B  33      94.479  98.413  52.731  1.00  0.00           H  
ATOM   4400 2HD2 LEU B  33      95.165  97.760  51.317  1.00  0.00           H  
ATOM   4401 3HD2 LEU B  33      96.276  98.494  52.556  1.00  0.00           H  
ATOM   4402  N   ARG B  34      90.653  99.366  50.887  1.00  0.00           N  
ATOM   4403  CA  ARG B  34      89.592 100.061  51.744  1.00  0.00           C  
ATOM   4404  C   ARG B  34      90.244 100.611  52.981  1.00  0.00           C  
ATOM   4405  O   ARG B  34      91.203 100.047  53.519  1.00  0.00           O  
ATOM   4406  CB  ARG B  34      88.557  99.023  52.166  1.00  0.00           C  
ATOM   4407  CG  ARG B  34      87.719  98.577  50.968  1.00  0.00           C  
ATOM   4408  CD  ARG B  34      86.491  97.721  51.348  1.00  0.00           C  
ATOM   4409  NE  ARG B  34      85.452  98.548  51.925  1.00  0.00           N  
ATOM   4410  CZ  ARG B  34      84.554  98.283  52.842  1.00  0.00           C  
ATOM   4411  NH1 ARG B  34      84.389  97.111  53.369  1.00  0.00           N1+
ATOM   4412  NH2 ARG B  34      83.828  99.183  53.356  1.00  0.00           N  
ATOM   4413  H   ARG B  34      90.783  98.396  51.136  1.00  0.00           H  
ATOM   4414  HA  ARG B  34      89.154 100.860  51.146  1.00  0.00           H  
ATOM   4415  HB2 ARG B  34      88.877  98.204  52.810  1.00  0.00           H  
ATOM   4416  HB3 ARG B  34      87.879  99.620  52.777  1.00  0.00           H  
ATOM   4417  HG2 ARG B  34      87.277  99.435  50.461  1.00  0.00           H  
ATOM   4418  HG3 ARG B  34      88.385  98.013  50.316  1.00  0.00           H  
ATOM   4419  HD2 ARG B  34      86.050  97.321  50.436  1.00  0.00           H  
ATOM   4420  HD3 ARG B  34      86.896  96.896  51.935  1.00  0.00           H  
ATOM   4421  HE  ARG B  34      85.241  99.422  51.466  1.00  0.00           H  
ATOM   4422 1HH1 ARG B  34      84.917  96.254  53.283  1.00  0.00           H  
ATOM   4423 2HH1 ARG B  34      83.540  97.103  53.916  1.00  0.00           H  
ATOM   4424 1HH2 ARG B  34      83.869 100.134  53.019  1.00  0.00           H  
ATOM   4425 2HH2 ARG B  34      83.421  98.947  54.250  1.00  0.00           H  
ATOM   4426  N   PHE B  35      89.553 101.533  53.582  1.00  0.00           N  
ATOM   4427  CA  PHE B  35      89.867 101.963  54.968  1.00  0.00           C  
ATOM   4428  C   PHE B  35      89.570 100.921  55.993  1.00  0.00           C  
ATOM   4429  O   PHE B  35      90.354 100.787  56.950  1.00  0.00           O  
ATOM   4430  CB  PHE B  35      89.261 103.301  55.185  1.00  0.00           C  
ATOM   4431  CG  PHE B  35      89.919 104.551  54.522  1.00  0.00           C  
ATOM   4432  CD1 PHE B  35      91.255 104.876  54.691  1.00  0.00           C  
ATOM   4433  CD2 PHE B  35      89.018 105.408  53.817  1.00  0.00           C  
ATOM   4434  CE1 PHE B  35      91.751 105.994  54.036  1.00  0.00           C  
ATOM   4435  CE2 PHE B  35      89.553 106.438  53.095  1.00  0.00           C  
ATOM   4436  CZ  PHE B  35      90.893 106.688  53.183  1.00  0.00           C  
ATOM   4437  H   PHE B  35      88.714 101.923  53.177  1.00  0.00           H  
ATOM   4438  HA  PHE B  35      90.950 102.087  54.980  1.00  0.00           H  
ATOM   4439  HB2 PHE B  35      88.229 103.396  54.848  1.00  0.00           H  
ATOM   4440  HB3 PHE B  35      89.364 103.500  56.252  1.00  0.00           H  
ATOM   4441  HD1 PHE B  35      91.977 104.215  55.145  1.00  0.00           H  
ATOM   4442  HD2 PHE B  35      87.958 105.204  53.842  1.00  0.00           H  
ATOM   4443  HE1 PHE B  35      92.726 106.408  54.248  1.00  0.00           H  
ATOM   4444  HE2 PHE B  35      88.937 106.947  52.369  1.00  0.00           H  
ATOM   4445  HZ  PHE B  35      91.312 107.515  52.630  1.00  0.00           H  
ATOM   4446  N   GLU B  36      88.636 100.023  55.752  1.00  0.00           N  
ATOM   4447  CA  GLU B  36      88.414  98.863  56.545  1.00  0.00           C  
ATOM   4448  C   GLU B  36      89.522  97.756  56.468  1.00  0.00           C  
ATOM   4449  O   GLU B  36      89.567  96.829  57.286  1.00  0.00           O  
ATOM   4450  CB  GLU B  36      87.128  98.192  56.110  1.00  0.00           C  
ATOM   4451  CG  GLU B  36      86.607  97.050  56.867  1.00  0.00           C  
ATOM   4452  CD  GLU B  36      86.652  96.966  58.387  1.00  0.00           C  
ATOM   4453  OE1 GLU B  36      86.034  95.980  58.909  1.00  0.00           O  
ATOM   4454  OE2 GLU B  36      87.028  97.911  59.130  1.00  0.00           O1-
ATOM   4455  H   GLU B  36      87.862 100.261  55.148  1.00  0.00           H  
ATOM   4456  HA  GLU B  36      88.353  99.088  57.609  1.00  0.00           H  
ATOM   4457  HB2 GLU B  36      86.371  98.950  56.313  1.00  0.00           H  
ATOM   4458  HB3 GLU B  36      87.300  97.926  55.067  1.00  0.00           H  
ATOM   4459  HG2 GLU B  36      85.528  96.994  56.726  1.00  0.00           H  
ATOM   4460  HG3 GLU B  36      87.020  96.109  56.502  1.00  0.00           H  
ATOM   4461  N   ASP B  37      90.386  97.758  55.501  1.00  0.00           N  
ATOM   4462  CA  ASP B  37      91.484  96.807  55.554  1.00  0.00           C  
ATOM   4463  C   ASP B  37      92.548  97.191  56.678  1.00  0.00           C  
ATOM   4464  O   ASP B  37      93.195  96.347  57.300  1.00  0.00           O  
ATOM   4465  CB  ASP B  37      92.203  96.790  54.185  1.00  0.00           C  
ATOM   4466  CG  ASP B  37      91.575  96.136  53.005  1.00  0.00           C  
ATOM   4467  OD1 ASP B  37      91.438  96.818  51.979  1.00  0.00           O  
ATOM   4468  OD2 ASP B  37      91.226  94.951  53.003  1.00  0.00           O1-
ATOM   4469  H   ASP B  37      90.328  98.405  54.728  1.00  0.00           H  
ATOM   4470  HA  ASP B  37      91.064  95.803  55.603  1.00  0.00           H  
ATOM   4471  HB2 ASP B  37      92.561  97.805  54.006  1.00  0.00           H  
ATOM   4472  HB3 ASP B  37      93.062  96.169  54.438  1.00  0.00           H  
ATOM   4473  N   ILE B  38      92.546  98.496  57.023  1.00  0.00           N  
ATOM   4474  CA  ILE B  38      93.291  99.043  58.134  1.00  0.00           C  
ATOM   4475  C   ILE B  38      92.575  98.862  59.519  1.00  0.00           C  
ATOM   4476  O   ILE B  38      93.151  99.090  60.588  1.00  0.00           O  
ATOM   4477  CB  ILE B  38      93.518 100.554  57.937  1.00  0.00           C  
ATOM   4478  CG1 ILE B  38      94.032 100.818  56.518  1.00  0.00           C  
ATOM   4479  CG2 ILE B  38      94.524 101.124  58.923  1.00  0.00           C  
ATOM   4480  CD1 ILE B  38      94.021 102.348  56.100  1.00  0.00           C  
ATOM   4481  H   ILE B  38      91.918  99.082  56.492  1.00  0.00           H  
ATOM   4482  HA  ILE B  38      94.232  98.497  58.198  1.00  0.00           H  
ATOM   4483  HB  ILE B  38      92.604 101.147  57.985  1.00  0.00           H  
ATOM   4484 2HG1 ILE B  38      95.064 100.495  56.384  1.00  0.00           H  
ATOM   4485 3HG1 ILE B  38      93.401 100.436  55.716  1.00  0.00           H  
ATOM   4486 1HG2 ILE B  38      94.139 101.219  59.938  1.00  0.00           H  
ATOM   4487 2HG2 ILE B  38      95.410 100.495  58.835  1.00  0.00           H  
ATOM   4488 3HG2 ILE B  38      94.868 102.118  58.634  1.00  0.00           H  
ATOM   4489 1HD1 ILE B  38      94.100 102.244  55.017  1.00  0.00           H  
ATOM   4490 2HD1 ILE B  38      93.036 102.665  56.441  1.00  0.00           H  
ATOM   4491 3HD1 ILE B  38      94.810 102.873  56.639  1.00  0.00           H  
ATOM   4492  N   GLY B  39      91.291  98.483  59.469  1.00  0.00           N  
ATOM   4493  CA  GLY B  39      90.401  98.212  60.635  1.00  0.00           C  
ATOM   4494  C   GLY B  39      89.589  99.383  61.011  1.00  0.00           C  
ATOM   4495  O   GLY B  39      89.470  99.545  62.200  1.00  0.00           O  
ATOM   4496  H   GLY B  39      90.976  98.111  58.584  1.00  0.00           H  
ATOM   4497  HA2 GLY B  39      89.839  97.320  60.361  1.00  0.00           H  
ATOM   4498  HA3 GLY B  39      91.078  97.890  61.426  1.00  0.00           H  
ATOM   4499  N   TYR B  40      89.230 100.322  60.117  1.00  0.00           N  
ATOM   4500  CA  TYR B  40      88.809 101.654  60.527  1.00  0.00           C  
ATOM   4501  C   TYR B  40      87.326 101.739  61.101  1.00  0.00           C  
ATOM   4502  O   TYR B  40      86.434 101.262  60.444  1.00  0.00           O  
ATOM   4503  CB  TYR B  40      88.909 102.642  59.350  1.00  0.00           C  
ATOM   4504  CG  TYR B  40      89.946 103.672  59.526  1.00  0.00           C  
ATOM   4505  CD1 TYR B  40      89.801 104.672  60.451  1.00  0.00           C  
ATOM   4506  CD2 TYR B  40      91.107 103.698  58.678  1.00  0.00           C  
ATOM   4507  CE1 TYR B  40      90.729 105.769  60.439  1.00  0.00           C  
ATOM   4508  CE2 TYR B  40      92.047 104.719  58.727  1.00  0.00           C  
ATOM   4509  CZ  TYR B  40      91.824 105.813  59.564  1.00  0.00           C  
ATOM   4510  OH  TYR B  40      92.623 106.922  59.431  1.00  0.00           O  
ATOM   4511  H   TYR B  40      89.498 100.166  59.155  1.00  0.00           H  
ATOM   4512  HA  TYR B  40      89.364 101.990  61.402  1.00  0.00           H  
ATOM   4513  HB2 TYR B  40      89.238 102.089  58.470  1.00  0.00           H  
ATOM   4514  HB3 TYR B  40      87.926 103.085  59.194  1.00  0.00           H  
ATOM   4515  HD1 TYR B  40      88.968 104.680  61.138  1.00  0.00           H  
ATOM   4516  HD2 TYR B  40      91.223 103.053  57.820  1.00  0.00           H  
ATOM   4517  HE1 TYR B  40      90.452 106.629  61.031  1.00  0.00           H  
ATOM   4518  HE2 TYR B  40      92.736 104.880  57.910  1.00  0.00           H  
ATOM   4519  HH  TYR B  40      92.196 107.728  59.732  1.00  0.00           H  
ATOM   4520  N   ASP B  41      87.019 102.528  62.195  1.00  0.00           N  
ATOM   4521  CA  ASP B  41      85.620 103.073  62.385  1.00  0.00           C  
ATOM   4522  C   ASP B  41      85.363 104.217  61.415  1.00  0.00           C  
ATOM   4523  O   ASP B  41      86.267 105.060  61.304  1.00  0.00           O  
ATOM   4524  CB  ASP B  41      85.512 103.399  63.877  1.00  0.00           C  
ATOM   4525  CG  ASP B  41      84.115 103.662  64.481  1.00  0.00           C  
ATOM   4526  OD1 ASP B  41      84.066 103.695  65.779  1.00  0.00           O  
ATOM   4527  OD2 ASP B  41      83.124 103.837  63.764  1.00  0.00           O1-
ATOM   4528  H   ASP B  41      87.782 102.931  62.720  1.00  0.00           H  
ATOM   4529  HA  ASP B  41      84.946 102.243  62.174  1.00  0.00           H  
ATOM   4530  HB2 ASP B  41      85.770 102.637  64.613  1.00  0.00           H  
ATOM   4531  HB3 ASP B  41      86.115 104.296  64.020  1.00  0.00           H  
ATOM   4532  N   SER B  42      84.122 104.344  60.978  1.00  0.00           N  
ATOM   4533  CA  SER B  42      83.615 105.515  60.253  1.00  0.00           C  
ATOM   4534  C   SER B  42      83.771 106.828  61.066  1.00  0.00           C  
ATOM   4535  O   SER B  42      83.990 107.874  60.464  1.00  0.00           O  
ATOM   4536  CB  SER B  42      82.170 105.298  59.821  1.00  0.00           C  
ATOM   4537  OG  SER B  42      81.307 105.032  60.943  1.00  0.00           O  
ATOM   4538  H   SER B  42      83.496 103.575  61.170  1.00  0.00           H  
ATOM   4539  HA  SER B  42      84.215 105.735  59.370  1.00  0.00           H  
ATOM   4540  HB2 SER B  42      81.901 106.242  59.347  1.00  0.00           H  
ATOM   4541  HB3 SER B  42      82.203 104.454  59.132  1.00  0.00           H  
ATOM   4542  HG  SER B  42      81.402 104.080  61.013  1.00  0.00           H  
ATOM   4543  N   LEU B  43      83.670 106.851  62.398  1.00  0.00           N  
ATOM   4544  CA  LEU B  43      83.885 107.939  63.311  1.00  0.00           C  
ATOM   4545  C   LEU B  43      85.399 108.409  63.418  1.00  0.00           C  
ATOM   4546  O   LEU B  43      85.649 109.602  63.280  1.00  0.00           O  
ATOM   4547  CB  LEU B  43      83.324 107.555  64.670  1.00  0.00           C  
ATOM   4548  CG  LEU B  43      81.844 107.178  64.745  1.00  0.00           C  
ATOM   4549  CD1 LEU B  43      81.447 106.625  66.149  1.00  0.00           C  
ATOM   4550  CD2 LEU B  43      80.919 108.447  64.516  1.00  0.00           C  
ATOM   4551  H   LEU B  43      83.359 105.994  62.832  1.00  0.00           H  
ATOM   4552  HA  LEU B  43      83.356 108.863  63.077  1.00  0.00           H  
ATOM   4553  HB2 LEU B  43      83.873 106.691  65.045  1.00  0.00           H  
ATOM   4554  HB3 LEU B  43      83.538 108.326  65.410  1.00  0.00           H  
ATOM   4555  HG  LEU B  43      81.636 106.354  64.063  1.00  0.00           H  
ATOM   4556 1HD1 LEU B  43      82.221 105.898  66.394  1.00  0.00           H  
ATOM   4557 2HD1 LEU B  43      81.353 107.454  66.851  1.00  0.00           H  
ATOM   4558 3HD1 LEU B  43      80.490 106.122  66.007  1.00  0.00           H  
ATOM   4559 1HD2 LEU B  43      81.109 108.734  63.482  1.00  0.00           H  
ATOM   4560 2HD2 LEU B  43      79.852 108.233  64.466  1.00  0.00           H  
ATOM   4561 3HD2 LEU B  43      81.131 109.190  65.285  1.00  0.00           H  
ATOM   4562  N   ALA B  44      86.318 107.442  63.529  1.00  0.00           N  
ATOM   4563  CA  ALA B  44      87.706 107.592  63.516  1.00  0.00           C  
ATOM   4564  C   ALA B  44      88.244 108.209  62.182  1.00  0.00           C  
ATOM   4565  O   ALA B  44      89.185 109.030  62.129  1.00  0.00           O  
ATOM   4566  CB  ALA B  44      88.319 106.214  63.728  1.00  0.00           C  
ATOM   4567  H   ALA B  44      85.946 106.504  63.565  1.00  0.00           H  
ATOM   4568  HA  ALA B  44      88.057 108.176  64.367  1.00  0.00           H  
ATOM   4569  HB1 ALA B  44      87.853 105.712  64.577  1.00  0.00           H  
ATOM   4570  HB2 ALA B  44      88.194 105.575  62.854  1.00  0.00           H  
ATOM   4571  HB3 ALA B  44      89.392 106.202  63.918  1.00  0.00           H  
ATOM   4572  N   LEU B  45      87.691 107.766  61.022  1.00  0.00           N  
ATOM   4573  CA  LEU B  45      88.024 108.310  59.683  1.00  0.00           C  
ATOM   4574  C   LEU B  45      87.644 109.777  59.466  1.00  0.00           C  
ATOM   4575  O   LEU B  45      88.359 110.546  58.826  1.00  0.00           O  
ATOM   4576  CB  LEU B  45      87.373 107.369  58.614  1.00  0.00           C  
ATOM   4577  CG  LEU B  45      87.585 107.700  57.119  1.00  0.00           C  
ATOM   4578  CD1 LEU B  45      89.162 107.583  56.832  1.00  0.00           C  
ATOM   4579  CD2 LEU B  45      86.856 106.645  56.265  1.00  0.00           C  
ATOM   4580  H   LEU B  45      87.055 106.982  61.048  1.00  0.00           H  
ATOM   4581  HA  LEU B  45      89.102 108.222  59.547  1.00  0.00           H  
ATOM   4582  HB2 LEU B  45      87.824 106.378  58.652  1.00  0.00           H  
ATOM   4583  HB3 LEU B  45      86.323 107.228  58.870  1.00  0.00           H  
ATOM   4584  HG  LEU B  45      87.197 108.670  56.810  1.00  0.00           H  
ATOM   4585 1HD1 LEU B  45      89.682 108.425  57.288  1.00  0.00           H  
ATOM   4586 2HD1 LEU B  45      89.415 106.608  57.248  1.00  0.00           H  
ATOM   4587 3HD1 LEU B  45      89.335 107.721  55.764  1.00  0.00           H  
ATOM   4588 1HD2 LEU B  45      85.805 106.740  56.536  1.00  0.00           H  
ATOM   4589 2HD2 LEU B  45      87.199 106.752  55.236  1.00  0.00           H  
ATOM   4590 3HD2 LEU B  45      87.106 105.624  56.555  1.00  0.00           H  
ATOM   4591  N   MET B  46      86.591 110.106  60.075  1.00  0.00           N  
ATOM   4592  CA  MET B  46      85.955 111.428  60.137  1.00  0.00           C  
ATOM   4593  C   MET B  46      86.762 112.343  61.054  1.00  0.00           C  
ATOM   4594  O   MET B  46      86.957 113.575  60.927  1.00  0.00           O  
ATOM   4595  CB  MET B  46      84.525 111.407  60.634  1.00  0.00           C  
ATOM   4596  CG  MET B  46      83.650 112.669  60.537  1.00  0.00           C  
ATOM   4597  SD  MET B  46      81.829 112.364  60.797  1.00  0.00           S  
ATOM   4598  CE  MET B  46      81.602 112.615  62.567  1.00  0.00           C  
ATOM   4599  H   MET B  46      86.021 109.416  60.542  1.00  0.00           H  
ATOM   4600  HA  MET B  46      85.860 111.857  59.139  1.00  0.00           H  
ATOM   4601  HB2 MET B  46      84.018 110.733  59.943  1.00  0.00           H  
ATOM   4602  HB3 MET B  46      84.424 111.061  61.662  1.00  0.00           H  
ATOM   4603  HG2 MET B  46      83.977 113.391  61.285  1.00  0.00           H  
ATOM   4604  HG3 MET B  46      83.868 113.237  59.633  1.00  0.00           H  
ATOM   4605  HE1 MET B  46      81.981 111.794  63.175  1.00  0.00           H  
ATOM   4606  HE2 MET B  46      82.130 113.497  62.931  1.00  0.00           H  
ATOM   4607  HE3 MET B  46      80.528 112.636  62.747  1.00  0.00           H  
ATOM   4608  N   GLU B  47      87.369 111.724  62.090  1.00  0.00           N  
ATOM   4609  CA  GLU B  47      88.330 112.378  62.918  1.00  0.00           C  
ATOM   4610  C   GLU B  47      89.646 112.534  62.144  1.00  0.00           C  
ATOM   4611  O   GLU B  47      90.401 113.465  62.260  1.00  0.00           O  
ATOM   4612  CB  GLU B  47      88.566 111.514  64.203  1.00  0.00           C  
ATOM   4613  CG  GLU B  47      89.423 112.319  65.218  1.00  0.00           C  
ATOM   4614  CD  GLU B  47      89.318 111.871  66.675  1.00  0.00           C  
ATOM   4615  OE1 GLU B  47      88.459 111.016  67.124  1.00  0.00           O  
ATOM   4616  OE2 GLU B  47      90.143 112.338  67.516  1.00  0.00           O1-
ATOM   4617  H   GLU B  47      87.183 110.752  62.289  1.00  0.00           H  
ATOM   4618  HA  GLU B  47      87.976 113.366  63.211  1.00  0.00           H  
ATOM   4619  HB2 GLU B  47      87.583 111.195  64.548  1.00  0.00           H  
ATOM   4620  HB3 GLU B  47      89.030 110.548  64.005  1.00  0.00           H  
ATOM   4621  HG2 GLU B  47      90.461 112.412  64.898  1.00  0.00           H  
ATOM   4622  HG3 GLU B  47      89.096 113.348  65.064  1.00  0.00           H  
ATOM   4623  N   THR B  48      89.945 111.562  61.248  1.00  0.00           N  
ATOM   4624  CA  THR B  48      91.158 111.603  60.408  1.00  0.00           C  
ATOM   4625  C   THR B  48      91.224 112.776  59.533  1.00  0.00           C  
ATOM   4626  O   THR B  48      92.317 113.420  59.435  1.00  0.00           O  
ATOM   4627  CB  THR B  48      91.390 110.232  59.674  1.00  0.00           C  
ATOM   4628  CG2 THR B  48      92.923 110.182  59.360  1.00  0.00           C  
ATOM   4629  OG1 THR B  48      91.279 109.120  60.601  1.00  0.00           O  
ATOM   4630  H   THR B  48      89.308 110.780  61.189  1.00  0.00           H  
ATOM   4631  HA  THR B  48      91.956 111.736  61.137  1.00  0.00           H  
ATOM   4632  HB  THR B  48      90.744 110.239  58.797  1.00  0.00           H  
ATOM   4633  HG1 THR B  48      90.426 109.083  61.040  1.00  0.00           H  
ATOM   4634 1HG2 THR B  48      93.204 109.349  58.714  1.00  0.00           H  
ATOM   4635 2HG2 THR B  48      93.229 111.139  58.938  1.00  0.00           H  
ATOM   4636 3HG2 THR B  48      93.501 110.043  60.273  1.00  0.00           H  
ATOM   4637  N   ALA B  49      90.135 113.245  58.940  1.00  0.00           N  
ATOM   4638  CA  ALA B  49      90.037 114.482  58.185  1.00  0.00           C  
ATOM   4639  C   ALA B  49      90.120 115.788  58.979  1.00  0.00           C  
ATOM   4640  O   ALA B  49      90.830 116.776  58.532  1.00  0.00           O  
ATOM   4641  CB  ALA B  49      88.739 114.449  57.319  1.00  0.00           C  
ATOM   4642  H   ALA B  49      89.266 112.749  59.079  1.00  0.00           H  
ATOM   4643  HA  ALA B  49      90.825 114.423  57.435  1.00  0.00           H  
ATOM   4644  HB1 ALA B  49      87.906 114.283  58.002  1.00  0.00           H  
ATOM   4645  HB2 ALA B  49      88.550 115.352  56.738  1.00  0.00           H  
ATOM   4646  HB3 ALA B  49      88.827 113.678  56.554  1.00  0.00           H  
ATOM   4647  N   ALA B  50      89.588 115.846  60.218  1.00  0.00           N  
ATOM   4648  CA  ALA B  50      89.921 116.888  61.188  1.00  0.00           C  
ATOM   4649  C   ALA B  50      91.438 116.951  61.350  1.00  0.00           C  
ATOM   4650  O   ALA B  50      92.073 118.015  61.406  1.00  0.00           O  
ATOM   4651  CB  ALA B  50      89.128 116.511  62.515  1.00  0.00           C  
ATOM   4652  H   ALA B  50      89.103 115.082  60.668  1.00  0.00           H  
ATOM   4653  HA  ALA B  50      89.588 117.845  60.785  1.00  0.00           H  
ATOM   4654  HB1 ALA B  50      89.580 116.990  63.384  1.00  0.00           H  
ATOM   4655  HB2 ALA B  50      88.176 117.031  62.405  1.00  0.00           H  
ATOM   4656  HB3 ALA B  50      88.956 115.446  62.669  1.00  0.00           H  
ATOM   4657  N   ARG B  51      91.984 115.780  61.705  1.00  0.00           N  
ATOM   4658  CA  ARG B  51      93.492 115.612  61.843  1.00  0.00           C  
ATOM   4659  C   ARG B  51      94.292 116.100  60.632  1.00  0.00           C  
ATOM   4660  O   ARG B  51      95.196 116.936  60.849  1.00  0.00           O  
ATOM   4661  CB  ARG B  51      93.772 114.226  62.326  1.00  0.00           C  
ATOM   4662  CG  ARG B  51      93.357 113.924  63.809  1.00  0.00           C  
ATOM   4663  CD  ARG B  51      93.747 112.524  64.100  1.00  0.00           C  
ATOM   4664  NE  ARG B  51      93.496 112.156  65.498  1.00  0.00           N  
ATOM   4665  CZ  ARG B  51      93.645 110.934  65.957  1.00  0.00           C  
ATOM   4666  NH1 ARG B  51      94.340 110.026  65.331  1.00  0.00           N1+
ATOM   4667  NH2 ARG B  51      93.243 110.667  67.170  1.00  0.00           N  
ATOM   4668  H   ARG B  51      91.398 114.965  61.818  1.00  0.00           H  
ATOM   4669  HA  ARG B  51      93.835 116.222  62.678  1.00  0.00           H  
ATOM   4670  HB2 ARG B  51      93.390 113.450  61.663  1.00  0.00           H  
ATOM   4671  HB3 ARG B  51      94.859 114.153  62.324  1.00  0.00           H  
ATOM   4672  HG2 ARG B  51      93.869 114.538  64.550  1.00  0.00           H  
ATOM   4673  HG3 ARG B  51      92.291 113.987  64.026  1.00  0.00           H  
ATOM   4674  HD2 ARG B  51      93.303 111.804  63.413  1.00  0.00           H  
ATOM   4675  HD3 ARG B  51      94.803 112.501  63.829  1.00  0.00           H  
ATOM   4676  HE  ARG B  51      92.889 112.767  66.026  1.00  0.00           H  
ATOM   4677 1HH1 ARG B  51      94.730 110.220  64.420  1.00  0.00           H  
ATOM   4678 2HH1 ARG B  51      94.507 109.136  65.780  1.00  0.00           H  
ATOM   4679 1HH2 ARG B  51      92.831 111.345  67.795  1.00  0.00           H  
ATOM   4680 2HH2 ARG B  51      93.490 109.766  67.554  1.00  0.00           H  
ATOM   4681  N   LEU B  52      93.880 115.779  59.400  1.00  0.00           N  
ATOM   4682  CA  LEU B  52      94.343 116.508  58.139  1.00  0.00           C  
ATOM   4683  C   LEU B  52      94.130 118.050  58.041  1.00  0.00           C  
ATOM   4684  O   LEU B  52      95.051 118.720  57.635  1.00  0.00           O  
ATOM   4685  CB  LEU B  52      93.760 115.810  56.944  1.00  0.00           C  
ATOM   4686  CG  LEU B  52      94.422 114.543  56.414  1.00  0.00           C  
ATOM   4687  CD1 LEU B  52      93.698 114.106  55.150  1.00  0.00           C  
ATOM   4688  CD2 LEU B  52      95.907 114.682  55.931  1.00  0.00           C  
ATOM   4689  H   LEU B  52      93.220 115.034  59.224  1.00  0.00           H  
ATOM   4690  HA  LEU B  52      95.420 116.341  58.099  1.00  0.00           H  
ATOM   4691  HB2 LEU B  52      92.724 115.524  57.126  1.00  0.00           H  
ATOM   4692  HB3 LEU B  52      93.759 116.533  56.129  1.00  0.00           H  
ATOM   4693  HG  LEU B  52      94.307 113.733  57.133  1.00  0.00           H  
ATOM   4694 1HD1 LEU B  52      94.035 113.146  54.759  1.00  0.00           H  
ATOM   4695 2HD1 LEU B  52      92.614 114.092  55.266  1.00  0.00           H  
ATOM   4696 3HD1 LEU B  52      93.768 114.841  54.348  1.00  0.00           H  
ATOM   4697 1HD2 LEU B  52      95.926 115.646  55.423  1.00  0.00           H  
ATOM   4698 2HD2 LEU B  52      96.641 114.789  56.730  1.00  0.00           H  
ATOM   4699 3HD2 LEU B  52      96.158 113.796  55.348  1.00  0.00           H  
ATOM   4700  N   GLU B  53      93.094 118.602  58.640  1.00  0.00           N  
ATOM   4701  CA  GLU B  53      92.765 120.023  58.658  1.00  0.00           C  
ATOM   4702  C   GLU B  53      93.658 120.762  59.722  1.00  0.00           C  
ATOM   4703  O   GLU B  53      94.035 121.929  59.586  1.00  0.00           O  
ATOM   4704  CB  GLU B  53      91.218 120.256  58.893  1.00  0.00           C  
ATOM   4705  CG  GLU B  53      90.751 121.707  58.854  1.00  0.00           C  
ATOM   4706  CD  GLU B  53      89.267 121.718  58.973  1.00  0.00           C  
ATOM   4707  OE1 GLU B  53      88.713 120.931  59.752  1.00  0.00           O  
ATOM   4708  OE2 GLU B  53      88.564 122.596  58.416  1.00  0.00           O1-
ATOM   4709  H   GLU B  53      92.377 117.966  58.957  1.00  0.00           H  
ATOM   4710  HA  GLU B  53      93.006 120.370  57.653  1.00  0.00           H  
ATOM   4711  HB2 GLU B  53      90.716 119.744  58.072  1.00  0.00           H  
ATOM   4712  HB3 GLU B  53      90.852 119.869  59.844  1.00  0.00           H  
ATOM   4713  HG2 GLU B  53      91.327 122.389  59.479  1.00  0.00           H  
ATOM   4714  HG3 GLU B  53      90.928 122.204  57.900  1.00  0.00           H  
ATOM   4715  N   SER B  54      94.025 120.131  60.867  1.00  0.00           N  
ATOM   4716  CA  SER B  54      94.872 120.647  61.924  1.00  0.00           C  
ATOM   4717  C   SER B  54      96.334 120.679  61.520  1.00  0.00           C  
ATOM   4718  O   SER B  54      96.922 121.739  61.446  1.00  0.00           O  
ATOM   4719  CB  SER B  54      94.591 119.747  63.106  1.00  0.00           C  
ATOM   4720  OG  SER B  54      94.792 120.381  64.286  1.00  0.00           O  
ATOM   4721  H   SER B  54      93.700 119.177  60.920  1.00  0.00           H  
ATOM   4722  HA  SER B  54      94.585 121.648  62.245  1.00  0.00           H  
ATOM   4723  HB2 SER B  54      93.578 119.349  63.159  1.00  0.00           H  
ATOM   4724  HB3 SER B  54      95.223 118.878  62.926  1.00  0.00           H  
ATOM   4725  HG  SER B  54      95.718 120.459  64.527  1.00  0.00           H  
ATOM   4726  N   ARG B  55      96.951 119.586  61.086  1.00  0.00           N  
ATOM   4727  CA  ARG B  55      98.351 119.517  60.689  1.00  0.00           C  
ATOM   4728  C   ARG B  55      98.742 119.943  59.226  1.00  0.00           C  
ATOM   4729  O   ARG B  55      99.925 120.144  58.988  1.00  0.00           O  
ATOM   4730  CB  ARG B  55      98.790 118.055  60.903  1.00  0.00           C  
ATOM   4731  CG  ARG B  55      98.367 117.377  62.288  1.00  0.00           C  
ATOM   4732  CD  ARG B  55      99.011 115.995  62.608  1.00  0.00           C  
ATOM   4733  NE  ARG B  55      98.210 115.366  63.659  1.00  0.00           N  
ATOM   4734  CZ  ARG B  55      98.062 114.078  64.001  1.00  0.00           C  
ATOM   4735  NH1 ARG B  55      98.992 113.262  63.713  1.00  0.00           N1+
ATOM   4736  NH2 ARG B  55      97.052 113.686  64.680  1.00  0.00           N  
ATOM   4737  H   ARG B  55      96.440 118.719  61.164  1.00  0.00           H  
ATOM   4738  HA  ARG B  55      99.070 120.097  61.268  1.00  0.00           H  
ATOM   4739  HB2 ARG B  55      98.491 117.353  60.124  1.00  0.00           H  
ATOM   4740  HB3 ARG B  55      99.878 118.035  60.834  1.00  0.00           H  
ATOM   4741  HG2 ARG B  55      98.579 118.038  63.128  1.00  0.00           H  
ATOM   4742  HG3 ARG B  55      97.278 117.323  62.267  1.00  0.00           H  
ATOM   4743  HD2 ARG B  55      99.076 115.343  61.737  1.00  0.00           H  
ATOM   4744  HD3 ARG B  55     100.016 116.255  62.942  1.00  0.00           H  
ATOM   4745  HE  ARG B  55      97.526 115.936  64.137  1.00  0.00           H  
ATOM   4746 1HH1 ARG B  55      99.840 113.718  63.409  1.00  0.00           H  
ATOM   4747 2HH1 ARG B  55      99.103 112.304  64.015  1.00  0.00           H  
ATOM   4748 1HH2 ARG B  55      96.461 114.445  64.987  1.00  0.00           H  
ATOM   4749 2HH2 ARG B  55      97.206 112.809  65.155  1.00  0.00           H  
ATOM   4750  N   TYR B  56      97.819 119.983  58.273  1.00  0.00           N  
ATOM   4751  CA  TYR B  56      98.110 120.290  56.879  1.00  0.00           C  
ATOM   4752  C   TYR B  56      97.279 121.404  56.311  1.00  0.00           C  
ATOM   4753  O   TYR B  56      97.628 121.884  55.262  1.00  0.00           O  
ATOM   4754  CB  TYR B  56      98.026 119.025  56.036  1.00  0.00           C  
ATOM   4755  CG  TYR B  56      98.973 117.982  56.545  1.00  0.00           C  
ATOM   4756  CD1 TYR B  56     100.352 118.034  56.239  1.00  0.00           C  
ATOM   4757  CD2 TYR B  56      98.399 116.980  57.314  1.00  0.00           C  
ATOM   4758  CE1 TYR B  56     101.220 117.107  56.792  1.00  0.00           C  
ATOM   4759  CE2 TYR B  56      99.244 115.927  57.691  1.00  0.00           C  
ATOM   4760  CZ  TYR B  56     100.665 116.004  57.481  1.00  0.00           C  
ATOM   4761  OH  TYR B  56     101.386 114.855  57.529  1.00  0.00           O  
ATOM   4762  H   TYR B  56      96.856 120.011  58.579  1.00  0.00           H  
ATOM   4763  HA  TYR B  56      99.134 120.662  56.834  1.00  0.00           H  
ATOM   4764  HB2 TYR B  56      97.011 118.638  55.935  1.00  0.00           H  
ATOM   4765  HB3 TYR B  56      98.330 119.204  55.004  1.00  0.00           H  
ATOM   4766  HD1 TYR B  56     100.883 118.759  55.640  1.00  0.00           H  
ATOM   4767  HD2 TYR B  56      97.364 117.038  57.617  1.00  0.00           H  
ATOM   4768  HE1 TYR B  56     102.243 117.024  56.457  1.00  0.00           H  
ATOM   4769  HE2 TYR B  56      98.860 115.111  58.287  1.00  0.00           H  
ATOM   4770  HH  TYR B  56     102.334 114.972  57.435  1.00  0.00           H  
ATOM   4771  N   GLY B  57      96.095 121.692  56.987  1.00  0.00           N  
ATOM   4772  CA  GLY B  57      95.236 122.885  56.614  1.00  0.00           C  
ATOM   4773  C   GLY B  57      94.152 122.528  55.602  1.00  0.00           C  
ATOM   4774  O   GLY B  57      93.366 123.380  55.271  1.00  0.00           O  
ATOM   4775  H   GLY B  57      95.689 121.129  57.721  1.00  0.00           H  
ATOM   4776  HA2 GLY B  57      94.701 123.248  57.492  1.00  0.00           H  
ATOM   4777  HA3 GLY B  57      95.849 123.639  56.120  1.00  0.00           H  
ATOM   4778  N   VAL B  58      93.931 121.244  55.185  1.00  0.00           N  
ATOM   4779  CA  VAL B  58      92.953 120.819  54.187  1.00  0.00           C  
ATOM   4780  C   VAL B  58      91.539 120.544  54.743  1.00  0.00           C  
ATOM   4781  O   VAL B  58      91.377 119.897  55.747  1.00  0.00           O  
ATOM   4782  CB  VAL B  58      93.593 119.689  53.376  1.00  0.00           C  
ATOM   4783  CG1 VAL B  58      93.889 118.398  54.141  1.00  0.00           C  
ATOM   4784  CG2 VAL B  58      92.800 119.415  52.093  1.00  0.00           C  
ATOM   4785  H   VAL B  58      94.591 120.549  55.504  1.00  0.00           H  
ATOM   4786  HA  VAL B  58      92.774 121.652  53.508  1.00  0.00           H  
ATOM   4787  HB  VAL B  58      94.540 120.118  53.049  1.00  0.00           H  
ATOM   4788 1HG1 VAL B  58      94.134 117.665  53.372  1.00  0.00           H  
ATOM   4789 2HG1 VAL B  58      94.821 118.574  54.679  1.00  0.00           H  
ATOM   4790 3HG1 VAL B  58      93.071 118.101  54.796  1.00  0.00           H  
ATOM   4791 1HG2 VAL B  58      92.886 120.359  51.555  1.00  0.00           H  
ATOM   4792 2HG2 VAL B  58      93.281 118.630  51.508  1.00  0.00           H  
ATOM   4793 3HG2 VAL B  58      91.741 119.238  52.279  1.00  0.00           H  
ATOM   4794  N   SER B  59      90.497 121.037  54.164  1.00  0.00           N  
ATOM   4795  CA  SER B  59      89.215 121.144  54.799  1.00  0.00           C  
ATOM   4796  C   SER B  59      88.104 120.343  54.067  1.00  0.00           C  
ATOM   4797  O   SER B  59      87.657 120.718  52.956  1.00  0.00           O  
ATOM   4798  CB  SER B  59      88.769 122.646  55.059  1.00  0.00           C  
ATOM   4799  OG  SER B  59      87.702 122.714  55.951  1.00  0.00           O  
ATOM   4800  H   SER B  59      90.658 121.491  53.276  1.00  0.00           H  
ATOM   4801  HA  SER B  59      89.279 120.717  55.800  1.00  0.00           H  
ATOM   4802  HB2 SER B  59      89.653 123.129  55.476  1.00  0.00           H  
ATOM   4803  HB3 SER B  59      88.445 123.112  54.129  1.00  0.00           H  
ATOM   4804  HG  SER B  59      88.048 122.639  56.843  1.00  0.00           H  
ATOM   4805  N   ILE B  60      87.713 119.183  54.546  1.00  0.00           N  
ATOM   4806  CA  ILE B  60      86.672 118.295  53.979  1.00  0.00           C  
ATOM   4807  C   ILE B  60      85.388 118.404  54.881  1.00  0.00           C  
ATOM   4808  O   ILE B  60      85.525 118.238  56.077  1.00  0.00           O  
ATOM   4809  CB  ILE B  60      87.130 116.869  53.937  1.00  0.00           C  
ATOM   4810  CG1 ILE B  60      88.381 116.729  52.982  1.00  0.00           C  
ATOM   4811  CG2 ILE B  60      86.051 115.790  53.497  1.00  0.00           C  
ATOM   4812  CD1 ILE B  60      89.653 116.566  53.855  1.00  0.00           C  
ATOM   4813  H   ILE B  60      88.174 118.993  55.425  1.00  0.00           H  
ATOM   4814  HA  ILE B  60      86.378 118.668  52.998  1.00  0.00           H  
ATOM   4815  HB  ILE B  60      87.467 116.545  54.922  1.00  0.00           H  
ATOM   4816 2HG1 ILE B  60      88.234 115.760  52.505  1.00  0.00           H  
ATOM   4817 3HG1 ILE B  60      88.311 117.480  52.196  1.00  0.00           H  
ATOM   4818 1HG2 ILE B  60      86.557 114.825  53.468  1.00  0.00           H  
ATOM   4819 2HG2 ILE B  60      85.207 115.798  54.188  1.00  0.00           H  
ATOM   4820 3HG2 ILE B  60      85.683 115.775  52.471  1.00  0.00           H  
ATOM   4821 1HD1 ILE B  60      90.473 116.070  53.335  1.00  0.00           H  
ATOM   4822 2HD1 ILE B  60      89.952 117.529  54.269  1.00  0.00           H  
ATOM   4823 3HD1 ILE B  60      89.459 115.984  54.756  1.00  0.00           H  
ATOM   4824  N   PRO B  61      84.165 118.627  54.339  1.00  0.00           N  
ATOM   4825  CA  PRO B  61      82.898 118.396  55.061  1.00  0.00           C  
ATOM   4826  C   PRO B  61      82.754 117.085  55.728  1.00  0.00           C  
ATOM   4827  O   PRO B  61      82.992 116.003  55.128  1.00  0.00           O  
ATOM   4828  CB  PRO B  61      81.846 118.648  54.033  1.00  0.00           C  
ATOM   4829  CG  PRO B  61      82.466 118.203  52.764  1.00  0.00           C  
ATOM   4830  CD  PRO B  61      83.968 118.605  52.885  1.00  0.00           C  
ATOM   4831  HA  PRO B  61      82.784 119.249  55.730  1.00  0.00           H  
ATOM   4832  HB2 PRO B  61      80.878 118.180  54.212  1.00  0.00           H  
ATOM   4833  HB3 PRO B  61      81.633 119.714  53.945  1.00  0.00           H  
ATOM   4834  HG2 PRO B  61      82.421 117.115  52.718  1.00  0.00           H  
ATOM   4835  HG3 PRO B  61      82.019 118.718  51.914  1.00  0.00           H  
ATOM   4836  HD2 PRO B  61      84.653 118.009  52.282  1.00  0.00           H  
ATOM   4837  HD3 PRO B  61      84.170 119.594  52.473  1.00  0.00           H  
ATOM   4838  N   ASP B  62      82.399 117.133  57.022  1.00  0.00           N  
ATOM   4839  CA  ASP B  62      82.287 115.959  57.905  1.00  0.00           C  
ATOM   4840  C   ASP B  62      81.367 114.856  57.434  1.00  0.00           C  
ATOM   4841  O   ASP B  62      81.491 113.650  57.707  1.00  0.00           O  
ATOM   4842  CB  ASP B  62      81.879 116.495  59.332  1.00  0.00           C  
ATOM   4843  CG  ASP B  62      80.501 117.131  59.427  1.00  0.00           C  
ATOM   4844  OD1 ASP B  62      80.083 117.938  58.573  1.00  0.00           O  
ATOM   4845  OD2 ASP B  62      79.766 116.763  60.356  1.00  0.00           O1-
ATOM   4846  H   ASP B  62      82.386 118.022  57.501  1.00  0.00           H  
ATOM   4847  HA  ASP B  62      83.239 115.474  58.120  1.00  0.00           H  
ATOM   4848  HB2 ASP B  62      81.989 115.654  60.017  1.00  0.00           H  
ATOM   4849  HB3 ASP B  62      82.610 117.247  59.627  1.00  0.00           H  
ATOM   4850  N   ASP B  63      80.299 115.315  56.850  1.00  0.00           N  
ATOM   4851  CA  ASP B  63      79.158 114.613  56.270  1.00  0.00           C  
ATOM   4852  C   ASP B  63      79.580 113.770  55.013  1.00  0.00           C  
ATOM   4853  O   ASP B  63      78.787 113.006  54.547  1.00  0.00           O  
ATOM   4854  CB  ASP B  63      78.126 115.621  55.878  1.00  0.00           C  
ATOM   4855  CG  ASP B  63      77.442 116.344  57.018  1.00  0.00           C  
ATOM   4856  OD1 ASP B  63      77.175 115.756  58.073  1.00  0.00           O  
ATOM   4857  OD2 ASP B  63      77.156 117.563  56.939  1.00  0.00           O1-
ATOM   4858  H   ASP B  63      80.344 116.320  56.761  1.00  0.00           H  
ATOM   4859  HA  ASP B  63      78.573 113.950  56.909  1.00  0.00           H  
ATOM   4860  HB2 ASP B  63      78.637 116.407  55.321  1.00  0.00           H  
ATOM   4861  HB3 ASP B  63      77.420 115.253  55.134  1.00  0.00           H  
ATOM   4862  N   VAL B  64      80.851 113.887  54.557  1.00  0.00           N  
ATOM   4863  CA  VAL B  64      81.557 113.030  53.550  1.00  0.00           C  
ATOM   4864  C   VAL B  64      82.784 112.217  54.111  1.00  0.00           C  
ATOM   4865  O   VAL B  64      82.976 110.982  53.879  1.00  0.00           O  
ATOM   4866  CB  VAL B  64      81.899 113.910  52.324  1.00  0.00           C  
ATOM   4867  CG1 VAL B  64      82.242 112.972  51.174  1.00  0.00           C  
ATOM   4868  CG2 VAL B  64      80.822 114.955  52.005  1.00  0.00           C  
ATOM   4869  H   VAL B  64      81.498 114.548  54.965  1.00  0.00           H  
ATOM   4870  HA  VAL B  64      80.815 112.305  53.216  1.00  0.00           H  
ATOM   4871  HB  VAL B  64      82.790 114.501  52.536  1.00  0.00           H  
ATOM   4872 1HG1 VAL B  64      81.454 112.297  50.840  1.00  0.00           H  
ATOM   4873 2HG1 VAL B  64      82.474 113.597  50.311  1.00  0.00           H  
ATOM   4874 3HG1 VAL B  64      83.095 112.350  51.445  1.00  0.00           H  
ATOM   4875 1HG2 VAL B  64      81.285 115.514  51.191  1.00  0.00           H  
ATOM   4876 2HG2 VAL B  64      79.948 114.485  51.553  1.00  0.00           H  
ATOM   4877 3HG2 VAL B  64      80.534 115.560  52.864  1.00  0.00           H  
ATOM   4878  N   ALA B  65      83.598 112.908  54.924  1.00  0.00           N  
ATOM   4879  CA  ALA B  65      84.885 112.514  55.428  1.00  0.00           C  
ATOM   4880  C   ALA B  65      84.990 111.103  56.096  1.00  0.00           C  
ATOM   4881  O   ALA B  65      85.979 110.437  55.898  1.00  0.00           O  
ATOM   4882  CB  ALA B  65      85.256 113.651  56.396  1.00  0.00           C  
ATOM   4883  H   ALA B  65      83.373 113.877  55.100  1.00  0.00           H  
ATOM   4884  HA  ALA B  65      85.584 112.442  54.594  1.00  0.00           H  
ATOM   4885  HB1 ALA B  65      84.437 113.906  57.067  1.00  0.00           H  
ATOM   4886  HB2 ALA B  65      86.056 113.316  57.056  1.00  0.00           H  
ATOM   4887  HB3 ALA B  65      85.502 114.548  55.828  1.00  0.00           H  
ATOM   4888  N   GLY B  66      83.968 110.649  56.822  1.00  0.00           N  
ATOM   4889  CA  GLY B  66      83.856 109.310  57.535  1.00  0.00           C  
ATOM   4890  C   GLY B  66      83.304 108.184  56.755  1.00  0.00           C  
ATOM   4891  O   GLY B  66      83.309 107.016  57.219  1.00  0.00           O  
ATOM   4892  H   GLY B  66      83.078 111.085  56.631  1.00  0.00           H  
ATOM   4893  HA2 GLY B  66      84.879 109.137  57.868  1.00  0.00           H  
ATOM   4894  HA3 GLY B  66      83.184 109.391  58.389  1.00  0.00           H  
ATOM   4895  N   ARG B  67      82.752 108.500  55.597  1.00  0.00           N  
ATOM   4896  CA  ARG B  67      81.963 107.464  54.776  1.00  0.00           C  
ATOM   4897  C   ARG B  67      82.309 107.406  53.243  1.00  0.00           C  
ATOM   4898  O   ARG B  67      81.875 106.509  52.493  1.00  0.00           O  
ATOM   4899  CB  ARG B  67      80.492 107.556  54.926  1.00  0.00           C  
ATOM   4900  CG  ARG B  67      80.132 107.299  56.371  1.00  0.00           C  
ATOM   4901  CD  ARG B  67      78.616 107.313  56.449  1.00  0.00           C  
ATOM   4902  NE  ARG B  67      78.143 107.036  57.824  1.00  0.00           N  
ATOM   4903  CZ  ARG B  67      76.951 107.203  58.345  1.00  0.00           C  
ATOM   4904  NH1 ARG B  67      76.060 107.799  57.589  1.00  0.00           N1+
ATOM   4905  NH2 ARG B  67      76.706 106.894  59.556  1.00  0.00           N  
ATOM   4906  H   ARG B  67      82.872 109.447  55.264  1.00  0.00           H  
ATOM   4907  HA  ARG B  67      82.235 106.443  55.045  1.00  0.00           H  
ATOM   4908  HB2 ARG B  67      80.207 108.558  54.603  1.00  0.00           H  
ATOM   4909  HB3 ARG B  67      79.928 106.953  54.215  1.00  0.00           H  
ATOM   4910  HG2 ARG B  67      80.423 106.298  56.691  1.00  0.00           H  
ATOM   4911  HG3 ARG B  67      80.512 108.142  56.947  1.00  0.00           H  
ATOM   4912  HD2 ARG B  67      78.320 108.322  56.161  1.00  0.00           H  
ATOM   4913  HD3 ARG B  67      78.205 106.535  55.806  1.00  0.00           H  
ATOM   4914  HE  ARG B  67      78.693 106.471  58.455  1.00  0.00           H  
ATOM   4915 1HH1 ARG B  67      76.251 108.090  56.641  1.00  0.00           H  
ATOM   4916 2HH1 ARG B  67      75.077 107.729  57.811  1.00  0.00           H  
ATOM   4917 1HH2 ARG B  67      77.321 106.387  60.176  1.00  0.00           H  
ATOM   4918 2HH2 ARG B  67      75.804 107.260  59.827  1.00  0.00           H  
ATOM   4919  N   VAL B  68      83.338 108.190  52.906  1.00  0.00           N  
ATOM   4920  CA  VAL B  68      84.390 107.842  51.813  1.00  0.00           C  
ATOM   4921  C   VAL B  68      85.039 106.562  52.217  1.00  0.00           C  
ATOM   4922  O   VAL B  68      85.367 106.419  53.370  1.00  0.00           O  
ATOM   4923  CB  VAL B  68      85.406 108.978  51.554  1.00  0.00           C  
ATOM   4924  CG1 VAL B  68      86.454 109.169  52.690  1.00  0.00           C  
ATOM   4925  CG2 VAL B  68      86.131 108.900  50.109  1.00  0.00           C  
ATOM   4926  H   VAL B  68      83.719 108.812  53.603  1.00  0.00           H  
ATOM   4927  HA  VAL B  68      83.838 107.737  50.879  1.00  0.00           H  
ATOM   4928  HB  VAL B  68      84.829 109.888  51.717  1.00  0.00           H  
ATOM   4929 1HG1 VAL B  68      87.144 109.999  52.536  1.00  0.00           H  
ATOM   4930 2HG1 VAL B  68      86.018 109.140  53.689  1.00  0.00           H  
ATOM   4931 3HG1 VAL B  68      87.183 108.397  52.445  1.00  0.00           H  
ATOM   4932 1HG2 VAL B  68      86.566 107.906  50.222  1.00  0.00           H  
ATOM   4933 2HG2 VAL B  68      85.324 108.903  49.376  1.00  0.00           H  
ATOM   4934 3HG2 VAL B  68      86.851 109.715  50.183  1.00  0.00           H  
ATOM   4935  N   ASP B  69      85.233 105.652  51.250  1.00  0.00           N  
ATOM   4936  CA  ASP B  69      85.520 104.252  51.568  1.00  0.00           C  
ATOM   4937  C   ASP B  69      87.036 103.903  51.347  1.00  0.00           C  
ATOM   4938  O   ASP B  69      87.476 102.950  51.973  1.00  0.00           O
[truncated: 23,913 more chars]
