# Supplementary material for: Path to Actinorhodin: Regio- and Stereoselective Ketone Reduction by a Type II Polyketide Ketoreductase Revealed in Atomistic Detail
Source: JACS Au. 2022 Apr 7;2(4):972–84. doi: 10.1021/jacsau.2c00086 (PMC9088766; doi:10.1021/jacsau.2c00086)
Supplement: Supplementary file 2 — au2c00086_si_002.zip [file au2c00086_si_002.zip › SI_files/Binding_Models_chosen_from_seriesI_for_NMR_comparison/M10_14IB.pdb]

ATOM      1  N   MET A   1     102.295  78.805  65.888  1.00  0.00           N  
ATOM      2  CA  MET A   1     103.649  78.605  65.493  1.00  0.00           C  
ATOM      3  C   MET A   1     103.682  78.288  63.980  1.00  0.00           C  
ATOM      4  O   MET A   1     102.905  77.422  63.501  1.00  0.00           O  
ATOM      5  CB  MET A   1     104.322  77.464  66.211  1.00  0.00           C  
ATOM      6  CG  MET A   1     105.720  77.237  65.702  1.00  0.00           C  
ATOM      7  SD  MET A   1     106.666  75.969  66.601  1.00  0.00           S  
ATOM      8  CE  MET A   1     107.861  75.221  65.361  1.00  0.00           C  
ATOM      9  HA  MET A   1     104.236  79.484  65.756  1.00  0.00           H  
ATOM     10  HB2 MET A   1     104.394  77.784  67.251  1.00  0.00           H  
ATOM     11  HB3 MET A   1     103.819  76.512  66.046  1.00  0.00           H  
ATOM     12  HG2 MET A   1     105.742  76.910  64.662  1.00  0.00           H  
ATOM     13  HG3 MET A   1     106.248  78.188  65.770  1.00  0.00           H  
ATOM     14  HE1 MET A   1     107.367  74.833  64.471  1.00  0.00           H  
ATOM     15  HE2 MET A   1     108.525  76.026  65.047  1.00  0.00           H  
ATOM     16  HE3 MET A   1     108.451  74.458  65.870  1.00  0.00           H  
ATOM     17  H1  MET A   1     101.674  78.041  65.665  1.00  0.00           H  
ATOM     18  H2  MET A   1     102.267  78.915  66.892  1.00  0.00           H  
ATOM     19  H3  MET A   1     101.887  79.628  65.468  1.00  0.00           H  
ATOM     20  N   ALA A   2     104.489  79.017  63.246  1.00  0.00           N  
ATOM     21  CA  ALA A   2     104.906  78.711  61.853  1.00  0.00           C  
ATOM     22  C   ALA A   2     103.851  78.740  60.708  1.00  0.00           C  
ATOM     23  O   ALA A   2     104.181  78.342  59.567  1.00  0.00           O  
ATOM     24  CB  ALA A   2     105.642  77.379  61.814  1.00  0.00           C  
ATOM     25  H   ALA A   2     104.908  79.839  63.657  1.00  0.00           H  
ATOM     26  HA  ALA A   2     105.634  79.481  61.597  1.00  0.00           H  
ATOM     27  HB1 ALA A   2     104.975  76.575  62.125  1.00  0.00           H  
ATOM     28  HB2 ALA A   2     106.164  77.376  60.857  1.00  0.00           H  
ATOM     29  HB3 ALA A   2     106.339  77.509  62.643  1.00  0.00           H  
ATOM     30  N   THR A   3     102.633  79.275  60.981  1.00  0.00           N  
ATOM     31  CA  THR A   3     101.615  79.325  59.941  1.00  0.00           C  
ATOM     32  C   THR A   3     101.978  80.506  58.935  1.00  0.00           C  
ATOM     33  O   THR A   3     102.483  81.579  59.279  1.00  0.00           O  
ATOM     34  CB  THR A   3     100.213  79.469  60.485  1.00  0.00           C  
ATOM     35  CG2 THR A   3      99.838  78.320  61.469  1.00  0.00           C  
ATOM     36  OG1 THR A   3      99.835  80.658  61.157  1.00  0.00           O  
ATOM     37  H   THR A   3     102.436  79.635  61.904  1.00  0.00           H  
ATOM     38  HA  THR A   3     101.578  78.409  59.350  1.00  0.00           H  
ATOM     39  HB  THR A   3      99.554  79.461  59.616  1.00  0.00           H  
ATOM     40  HG1 THR A   3     100.413  80.582  61.919  1.00  0.00           H  
ATOM     41 HG21 THR A   3      99.801  77.374  60.929  1.00  0.00           H  
ATOM     42 HG22 THR A   3     100.521  78.300  62.319  1.00  0.00           H  
ATOM     43 HG23 THR A   3      98.840  78.579  61.822  1.00  0.00           H  
ATOM     44  N   GLN A   4     101.767  80.253  57.620  1.00  0.00           N  
ATOM     45  CA  GLN A   4     102.067  81.222  56.605  1.00  0.00           C  
ATOM     46  C   GLN A   4     101.137  81.278  55.364  1.00  0.00           C  
ATOM     47  O   GLN A   4     100.970  82.320  54.676  1.00  0.00           O  
ATOM     48  CB  GLN A   4     103.464  81.044  56.040  1.00  0.00           C  
ATOM     49  CG  GLN A   4     104.671  81.242  57.025  1.00  0.00           C  
ATOM     50  CD  GLN A   4     105.977  80.985  56.347  1.00  0.00           C  
ATOM     51  NE2 GLN A   4     107.056  80.915  57.059  1.00  0.00           N  
ATOM     52  OE1 GLN A   4     106.104  80.859  55.138  1.00  0.00           O  
ATOM     53  H   GLN A   4     101.228  79.463  57.295  1.00  0.00           H  
ATOM     54  HA  GLN A   4     102.053  82.210  57.067  1.00  0.00           H  
ATOM     55  HB2 GLN A   4     103.600  80.058  55.596  1.00  0.00           H  
ATOM     56  HB3 GLN A   4     103.568  81.873  55.340  1.00  0.00           H  
ATOM     57  HG2 GLN A   4     104.705  82.255  57.424  1.00  0.00           H  
ATOM     58  HG3 GLN A   4     104.412  80.557  57.833  1.00  0.00           H  
ATOM     59 HE21 GLN A   4     107.013  81.095  58.052  1.00  0.00           H  
ATOM     60 HE22 GLN A   4     107.899  80.590  56.607  1.00  0.00           H  
ATOM     61  N   ASP A   5     100.487  80.179  55.092  1.00  0.00           N  
ATOM     62  CA  ASP A   5      99.826  80.019  53.753  1.00  0.00           C  
ATOM     63  C   ASP A   5      98.751  78.967  53.688  1.00  0.00           C  
ATOM     64  O   ASP A   5      98.085  78.832  52.664  1.00  0.00           O  
ATOM     65  CB  ASP A   5     100.804  79.749  52.595  1.00  0.00           C  
ATOM     66  CG  ASP A   5     101.743  78.547  52.760  1.00  0.00           C  
ATOM     67  OD1 ASP A   5     101.871  78.029  53.849  1.00  0.00           O  
ATOM     68  OD2 ASP A   5     102.438  78.186  51.797  1.00  0.00           O1-
ATOM     69  H   ASP A   5     100.632  79.360  55.666  1.00  0.00           H  
ATOM     70  HA  ASP A   5      99.446  80.998  53.459  1.00  0.00           H  
ATOM     71  HB2 ASP A   5     100.150  79.579  51.740  1.00  0.00           H  
ATOM     72  HB3 ASP A   5     101.412  80.633  52.401  1.00  0.00           H  
ATOM     73  N   SER A   6      98.546  78.215  54.830  1.00  0.00           N  
ATOM     74  CA  SER A   6      97.419  77.257  54.914  1.00  0.00           C  
ATOM     75  C   SER A   6      96.066  77.955  54.898  1.00  0.00           C  
ATOM     76  O   SER A   6      95.944  79.186  54.798  1.00  0.00           O  
ATOM     77  CB  SER A   6      97.527  76.398  56.191  1.00  0.00           C  
ATOM     78  OG  SER A   6      97.282  77.209  57.343  1.00  0.00           O  
ATOM     79  H   SER A   6      99.148  78.350  55.629  1.00  0.00           H  
ATOM     80  HA  SER A   6      97.399  76.514  54.117  1.00  0.00           H  
ATOM     81  HB2 SER A   6      96.670  75.726  56.149  1.00  0.00           H  
ATOM     82  HB3 SER A   6      98.496  75.932  56.372  1.00  0.00           H  
ATOM     83  HG  SER A   6      97.149  76.737  58.168  1.00  0.00           H  
ATOM     84  N   GLU A   7      94.963  77.187  54.912  1.00  0.00           N  
ATOM     85  CA  GLU A   7      93.537  77.566  54.844  1.00  0.00           C  
ATOM     86  C   GLU A   7      93.072  78.642  55.808  1.00  0.00           C  
ATOM     87  O   GLU A   7      93.567  78.698  56.888  1.00  0.00           O  
ATOM     88  CB  GLU A   7      92.633  76.368  55.174  1.00  0.00           C  
ATOM     89  CG  GLU A   7      93.008  75.059  54.453  1.00  0.00           C  
ATOM     90  CD  GLU A   7      92.539  75.113  52.983  1.00  0.00           C  
ATOM     91  OE1 GLU A   7      91.274  75.083  52.675  1.00  0.00           O  
ATOM     92  OE2 GLU A   7      93.318  75.252  52.046  1.00  0.00           O1-
ATOM     93  H   GLU A   7      95.088  76.211  54.682  1.00  0.00           H  
ATOM     94  HA  GLU A   7      93.399  77.843  53.799  1.00  0.00           H  
ATOM     95  HB2 GLU A   7      92.743  76.187  56.243  1.00  0.00           H  
ATOM     96  HB3 GLU A   7      91.622  76.634  54.866  1.00  0.00           H  
ATOM     97  HG2 GLU A   7      94.065  74.824  54.575  1.00  0.00           H  
ATOM     98  HG3 GLU A   7      92.418  74.272  54.923  1.00  0.00           H  
ATOM     99  N   VAL A   8      92.084  79.486  55.446  1.00  0.00           N  
ATOM    100  CA  VAL A   8      91.710  80.720  56.127  1.00  0.00           C  
ATOM    101  C   VAL A   8      90.324  80.634  56.795  1.00  0.00           C  
ATOM    102  O   VAL A   8      89.362  80.506  56.078  1.00  0.00           O  
ATOM    103  CB  VAL A   8      91.769  81.934  55.167  1.00  0.00           C  
ATOM    104  CG1 VAL A   8      91.639  83.153  56.019  1.00  0.00           C  
ATOM    105  CG2 VAL A   8      93.055  82.078  54.351  1.00  0.00           C  
ATOM    106  H   VAL A   8      91.714  79.368  54.514  1.00  0.00           H  
ATOM    107  HA  VAL A   8      92.486  81.000  56.840  1.00  0.00           H  
ATOM    108  HB  VAL A   8      90.916  81.910  54.489  1.00  0.00           H  
ATOM    109 HG11 VAL A   8      92.545  83.247  56.617  1.00  0.00           H  
ATOM    110 HG12 VAL A   8      91.588  84.026  55.367  1.00  0.00           H  
ATOM    111 HG13 VAL A   8      90.828  83.041  56.738  1.00  0.00           H  
ATOM    112 HG21 VAL A   8      93.234  81.272  53.640  1.00  0.00           H  
ATOM    113 HG22 VAL A   8      92.907  82.947  53.710  1.00  0.00           H  
ATOM    114 HG23 VAL A   8      93.887  82.233  55.038  1.00  0.00           H  
ATOM    115  N   ALA A   9      90.336  80.702  58.080  1.00  0.00           N  
ATOM    116  CA  ALA A   9      89.217  80.536  58.943  1.00  0.00           C  
ATOM    117  C   ALA A   9      88.803  81.960  59.438  1.00  0.00           C  
ATOM    118  O   ALA A   9      89.642  82.792  59.716  1.00  0.00           O  
ATOM    119  CB  ALA A   9      89.459  79.569  60.104  1.00  0.00           C  
ATOM    120  H   ALA A   9      91.222  80.836  58.546  1.00  0.00           H  
ATOM    121  HA  ALA A   9      88.390  80.093  58.387  1.00  0.00           H  
ATOM    122  HB1 ALA A   9      88.461  79.327  60.468  1.00  0.00           H  
ATOM    123  HB2 ALA A   9      89.808  78.619  59.697  1.00  0.00           H  
ATOM    124  HB3 ALA A   9      89.992  80.049  60.924  1.00  0.00           H  
ATOM    125  N   LEU A  10      87.497  82.158  59.647  1.00  0.00           N  
ATOM    126  CA  LEU A  10      86.919  83.393  60.258  1.00  0.00           C  
ATOM    127  C   LEU A  10      85.934  82.875  61.288  1.00  0.00           C  
ATOM    128  O   LEU A  10      84.947  82.219  60.956  1.00  0.00           O  
ATOM    129  CB  LEU A  10      86.253  84.020  59.063  1.00  0.00           C  
ATOM    130  CG  LEU A  10      85.819  85.451  59.221  1.00  0.00           C  
ATOM    131  CD1 LEU A  10      84.864  85.883  58.082  1.00  0.00           C  
ATOM    132  CD2 LEU A  10      84.976  85.720  60.545  1.00  0.00           C  
ATOM    133  H   LEU A  10      86.900  81.488  59.183  1.00  0.00           H  
ATOM    134  HA  LEU A  10      87.623  84.048  60.772  1.00  0.00           H  
ATOM    135  HB2 LEU A  10      86.913  83.880  58.207  1.00  0.00           H  
ATOM    136  HB3 LEU A  10      85.359  83.436  58.843  1.00  0.00           H  
ATOM    137  HG  LEU A  10      86.730  86.039  59.330  1.00  0.00           H  
ATOM    138 HD11 LEU A  10      85.540  86.031  57.241  1.00  0.00           H  
ATOM    139 HD12 LEU A  10      84.065  85.181  57.844  1.00  0.00           H  
ATOM    140 HD13 LEU A  10      84.400  86.856  58.244  1.00  0.00           H  
ATOM    141 HD21 LEU A  10      84.659  86.759  60.455  1.00  0.00           H  
ATOM    142 HD22 LEU A  10      84.252  84.914  60.659  1.00  0.00           H  
ATOM    143 HD23 LEU A  10      85.628  85.790  61.415  1.00  0.00           H  
ATOM    144  N   VAL A  11      86.068  83.105  62.563  1.00  0.00           N  
ATOM    145  CA  VAL A  11      85.102  82.708  63.663  1.00  0.00           C  
ATOM    146  C   VAL A  11      84.400  83.939  64.134  1.00  0.00           C  
ATOM    147  O   VAL A  11      85.057  84.817  64.684  1.00  0.00           O  
ATOM    148  CB  VAL A  11      85.852  82.033  64.851  1.00  0.00           C  
ATOM    149  CG1 VAL A  11      84.829  81.595  65.958  1.00  0.00           C  
ATOM    150  CG2 VAL A  11      86.908  80.945  64.489  1.00  0.00           C  
ATOM    151  H   VAL A  11      86.880  83.632  62.851  1.00  0.00           H  
ATOM    152  HA  VAL A  11      84.417  81.964  63.258  1.00  0.00           H  
ATOM    153  HB  VAL A  11      86.450  82.822  65.306  1.00  0.00           H  
ATOM    154 HG11 VAL A  11      84.354  82.466  66.409  1.00  0.00           H  
ATOM    155 HG12 VAL A  11      84.111  80.928  65.481  1.00  0.00           H  
ATOM    156 HG13 VAL A  11      85.227  80.905  66.703  1.00  0.00           H  
ATOM    157 HG21 VAL A  11      86.456  80.088  63.989  1.00  0.00           H  
ATOM    158 HG22 VAL A  11      87.690  81.281  63.809  1.00  0.00           H  
ATOM    159 HG23 VAL A  11      87.377  80.541  65.386  1.00  0.00           H  
ATOM    160  N   THR A  12      83.009  83.950  64.218  1.00  0.00           N  
ATOM    161  CA  THR A  12      82.263  85.009  64.934  1.00  0.00           C  
ATOM    162  C   THR A  12      81.779  84.573  66.281  1.00  0.00           C  
ATOM    163  O   THR A  12      81.577  83.391  66.499  1.00  0.00           O  
ATOM    164  CB  THR A  12      81.086  85.542  64.061  1.00  0.00           C  
ATOM    165  CG2 THR A  12      81.655  86.092  62.745  1.00  0.00           C  
ATOM    166  OG1 THR A  12      80.209  84.415  63.880  1.00  0.00           O  
ATOM    167  H   THR A  12      82.552  83.239  63.664  1.00  0.00           H  
ATOM    168  HA  THR A  12      83.002  85.798  65.080  1.00  0.00           H  
ATOM    169  HB  THR A  12      80.637  86.364  64.618  1.00  0.00           H  
ATOM    170  HG1 THR A  12      80.026  84.319  62.943  1.00  0.00           H  
ATOM    171 HG21 THR A  12      82.444  86.800  62.995  1.00  0.00           H  
ATOM    172 HG22 THR A  12      82.057  85.307  62.105  1.00  0.00           H  
ATOM    173 HG23 THR A  12      80.944  86.719  62.207  1.00  0.00           H  
ATOM    174  N   GLY A  13      81.572  85.477  67.225  1.00  0.00           N  
ATOM    175  CA  GLY A  13      81.291  85.182  68.697  1.00  0.00           C  
ATOM    176  C   GLY A  13      82.417  84.512  69.513  1.00  0.00           C  
ATOM    177  O   GLY A  13      82.214  83.440  70.050  1.00  0.00           O  
ATOM    178  H   GLY A  13      81.830  86.446  67.106  1.00  0.00           H  
ATOM    179  HA2 GLY A  13      80.971  86.112  69.168  1.00  0.00           H  
ATOM    180  HA3 GLY A  13      80.384  84.583  68.773  1.00  0.00           H  
ATOM    181  N   ALA A  14      83.656  84.927  69.268  1.00  0.00           N  
ATOM    182  CA  ALA A  14      84.758  84.139  69.731  1.00  0.00           C  
ATOM    183  C   ALA A  14      84.941  84.093  71.250  1.00  0.00           C  
ATOM    184  O   ALA A  14      85.441  83.046  71.737  1.00  0.00           O  
ATOM    185  CB  ALA A  14      85.920  84.857  69.085  1.00  0.00           C  
ATOM    186  H   ALA A  14      83.814  85.750  68.705  1.00  0.00           H  
ATOM    187  HA  ALA A  14      84.695  83.149  69.279  1.00  0.00           H  
ATOM    188  HB1 ALA A  14      85.703  85.108  68.047  1.00  0.00           H  
ATOM    189  HB2 ALA A  14      86.070  85.732  69.717  1.00  0.00           H  
ATOM    190  HB3 ALA A  14      86.809  84.230  69.160  1.00  0.00           H  
ATOM    191  N   THR A  15      84.472  85.177  71.913  1.00  0.00           N  
ATOM    192  CA  THR A  15      84.681  85.354  73.402  1.00  0.00           C  
ATOM    193  C   THR A  15      84.057  84.349  74.392  1.00  0.00           C  
ATOM    194  O   THR A  15      84.665  84.199  75.466  1.00  0.00           O  
ATOM    195  CB  THR A  15      84.296  86.795  73.865  1.00  0.00           C  
ATOM    196  CG2 THR A  15      85.372  87.833  73.656  1.00  0.00           C  
ATOM    197  OG1 THR A  15      83.157  87.267  73.134  1.00  0.00           O  
ATOM    198  H   THR A  15      84.148  85.995  71.417  1.00  0.00           H  
ATOM    199  HA  THR A  15      85.734  85.163  73.610  1.00  0.00           H  
ATOM    200  HB  THR A  15      84.126  86.807  74.941  1.00  0.00           H  
ATOM    201  HG1 THR A  15      82.458  87.090  73.767  1.00  0.00           H  
ATOM    202 HG21 THR A  15      85.548  87.918  72.584  1.00  0.00           H  
ATOM    203 HG22 THR A  15      85.033  88.779  74.077  1.00  0.00           H  
ATOM    204 HG23 THR A  15      86.329  87.615  74.131  1.00  0.00           H  
ATOM    205  N   SER A  16      82.915  83.788  73.997  1.00  0.00           N  
ATOM    206  CA  SER A  16      82.410  82.544  74.620  1.00  0.00           C  
ATOM    207  C   SER A  16      83.468  81.463  74.811  1.00  0.00           C  
ATOM    208  O   SER A  16      84.433  81.270  74.121  1.00  0.00           O  
ATOM    209  CB  SER A  16      81.227  82.134  73.731  1.00  0.00           C  
ATOM    210  OG  SER A  16      81.133  80.773  73.508  1.00  0.00           O  
ATOM    211  H   SER A  16      82.522  84.136  73.134  1.00  0.00           H  
ATOM    212  HA  SER A  16      82.104  82.829  75.627  1.00  0.00           H  
ATOM    213  HB2 SER A  16      80.289  82.471  74.172  1.00  0.00           H  
ATOM    214  HB3 SER A  16      81.397  82.619  72.770  1.00  0.00           H  
ATOM    215  HG  SER A  16      80.514  80.384  74.130  1.00  0.00           H  
ATOM    216  N   GLY A  17      83.211  80.605  75.791  1.00  0.00           N  
ATOM    217  CA  GLY A  17      84.074  79.446  76.108  1.00  0.00           C  
ATOM    218  C   GLY A  17      84.254  78.444  74.939  1.00  0.00           C  
ATOM    219  O   GLY A  17      85.367  77.995  74.607  1.00  0.00           O  
ATOM    220  H   GLY A  17      82.403  80.896  76.322  1.00  0.00           H  
ATOM    221  HA2 GLY A  17      85.051  79.803  76.434  1.00  0.00           H  
ATOM    222  HA3 GLY A  17      83.632  78.917  76.952  1.00  0.00           H  
ATOM    223  N   ILE A  18      83.101  78.153  74.250  1.00  0.00           N  
ATOM    224  CA  ILE A  18      82.993  77.298  73.122  1.00  0.00           C  
ATOM    225  C   ILE A  18      83.565  77.968  71.851  1.00  0.00           C  
ATOM    226  O   ILE A  18      84.147  77.317  70.966  1.00  0.00           O  
ATOM    227  CB  ILE A  18      81.586  76.717  72.899  1.00  0.00           C  
ATOM    228  CG1 ILE A  18      80.980  76.032  74.125  1.00  0.00           C  
ATOM    229  CG2 ILE A  18      81.585  75.792  71.748  1.00  0.00           C  
ATOM    230  CD1 ILE A  18      79.531  76.291  74.398  1.00  0.00           C  
ATOM    231  H   ILE A  18      82.291  78.656  74.583  1.00  0.00           H  
ATOM    232  HA  ILE A  18      83.628  76.444  73.356  1.00  0.00           H  
ATOM    233  HB  ILE A  18      80.873  77.510  72.675  1.00  0.00           H  
ATOM    234 HG12 ILE A  18      81.285  74.986  74.131  1.00  0.00           H  
ATOM    235 HG13 ILE A  18      81.483  76.377  75.029  1.00  0.00           H  
ATOM    236 HG21 ILE A  18      80.695  75.177  71.611  1.00  0.00           H  
ATOM    237 HG22 ILE A  18      81.555  76.433  70.868  1.00  0.00           H  
ATOM    238 HG23 ILE A  18      82.442  75.127  71.854  1.00  0.00           H  
ATOM    239 HD11 ILE A  18      78.856  76.011  73.589  1.00  0.00           H  
ATOM    240 HD12 ILE A  18      79.307  75.689  75.278  1.00  0.00           H  
ATOM    241 HD13 ILE A  18      79.261  77.321  74.631  1.00  0.00           H  
ATOM    242  N   GLY A  19      83.714  79.267  71.782  1.00  0.00           N  
ATOM    243  CA  GLY A  19      84.326  80.066  70.639  1.00  0.00           C  
ATOM    244  C   GLY A  19      85.847  80.095  70.765  1.00  0.00           C  
ATOM    245  O   GLY A  19      86.521  79.944  69.794  1.00  0.00           O  
ATOM    246  H   GLY A  19      83.338  79.831  72.531  1.00  0.00           H  
ATOM    247  HA2 GLY A  19      84.068  79.479  69.758  1.00  0.00           H  
ATOM    248  HA3 GLY A  19      83.921  81.072  70.533  1.00  0.00           H  
ATOM    249  N   LEU A  20      86.417  80.273  71.995  1.00  0.00           N  
ATOM    250  CA  LEU A  20      87.851  80.214  72.266  1.00  0.00           C  
ATOM    251  C   LEU A  20      88.361  78.764  72.093  1.00  0.00           C  
ATOM    252  O   LEU A  20      89.356  78.534  71.382  1.00  0.00           O  
ATOM    253  CB  LEU A  20      88.051  80.783  73.716  1.00  0.00           C  
ATOM    254  CG  LEU A  20      89.512  80.707  74.162  1.00  0.00           C  
ATOM    255  CD1 LEU A  20      90.437  81.461  73.174  1.00  0.00           C  
ATOM    256  CD2 LEU A  20      89.642  81.629  75.401  1.00  0.00           C  
ATOM    257  H   LEU A  20      85.777  80.558  72.723  1.00  0.00           H  
ATOM    258  HA  LEU A  20      88.363  80.926  71.619  1.00  0.00           H  
ATOM    259  HB2 LEU A  20      87.719  81.821  73.710  1.00  0.00           H  
ATOM    260  HB3 LEU A  20      87.471  80.272  74.485  1.00  0.00           H  
ATOM    261  HG  LEU A  20      89.785  79.658  74.278  1.00  0.00           H  
ATOM    262 HD11 LEU A  20      90.089  82.465  72.933  1.00  0.00           H  
ATOM    263 HD12 LEU A  20      91.424  81.426  73.634  1.00  0.00           H  
ATOM    264 HD13 LEU A  20      90.467  80.769  72.332  1.00  0.00           H  
ATOM    265 HD21 LEU A  20      89.037  81.334  76.258  1.00  0.00           H  
ATOM    266 HD22 LEU A  20      90.653  81.569  75.802  1.00  0.00           H  
ATOM    267 HD23 LEU A  20      89.464  82.676  75.156  1.00  0.00           H  
ATOM    268  N   GLU A  21      87.599  77.805  72.629  1.00  0.00           N  
ATOM    269  CA  GLU A  21      87.864  76.415  72.376  1.00  0.00           C  
ATOM    270  C   GLU A  21      87.820  75.898  70.874  1.00  0.00           C  
ATOM    271  O   GLU A  21      88.612  75.073  70.439  1.00  0.00           O  
ATOM    272  CB  GLU A  21      87.047  75.561  73.376  1.00  0.00           C  
ATOM    273  CG  GLU A  21      87.384  75.884  74.850  1.00  0.00           C  
ATOM    274  CD  GLU A  21      88.618  75.094  75.240  1.00  0.00           C  
ATOM    275  OE1 GLU A  21      88.490  74.003  75.851  1.00  0.00           O  
ATOM    276  OE2 GLU A  21      89.747  75.556  74.930  1.00  0.00           O1-
ATOM    277  H   GLU A  21      86.754  78.050  73.125  1.00  0.00           H  
ATOM    278  HA  GLU A  21      88.915  76.348  72.657  1.00  0.00           H  
ATOM    279  HB2 GLU A  21      85.978  75.739  73.259  1.00  0.00           H  
ATOM    280  HB3 GLU A  21      87.218  74.489  73.271  1.00  0.00           H  
ATOM    281  HG2 GLU A  21      87.536  76.955  74.984  1.00  0.00           H  
ATOM    282  HG3 GLU A  21      86.536  75.675  75.503  1.00  0.00           H  
ATOM    283  N   ILE A  22      86.914  76.470  70.119  1.00  0.00           N  
ATOM    284  CA  ILE A  22      86.880  76.399  68.643  1.00  0.00           C  
ATOM    285  C   ILE A  22      88.135  77.093  68.064  1.00  0.00           C  
ATOM    286  O   ILE A  22      88.816  76.500  67.197  1.00  0.00           O  
ATOM    287  CB  ILE A  22      85.443  76.951  68.063  1.00  0.00           C  
ATOM    288  CG1 ILE A  22      84.349  75.828  68.208  1.00  0.00           C  
ATOM    289  CG2 ILE A  22      85.603  77.661  66.681  1.00  0.00           C  
ATOM    290  CD1 ILE A  22      82.992  76.551  67.927  1.00  0.00           C  
ATOM    291  H   ILE A  22      86.216  77.065  70.541  1.00  0.00           H  
ATOM    292  HA  ILE A  22      86.907  75.343  68.375  1.00  0.00           H  
ATOM    293  HB  ILE A  22      85.065  77.708  68.750  1.00  0.00           H  
ATOM    294 HG12 ILE A  22      84.443  75.021  67.482  1.00  0.00           H  
ATOM    295 HG13 ILE A  22      84.352  75.415  69.217  1.00  0.00           H  
ATOM    296 HG21 ILE A  22      84.720  78.281  66.526  1.00  0.00           H  
ATOM    297 HG22 ILE A  22      86.478  78.311  66.717  1.00  0.00           H  
ATOM    298 HG23 ILE A  22      85.808  76.974  65.860  1.00  0.00           H  
ATOM    299 HD11 ILE A  22      83.022  76.617  66.840  1.00  0.00           H  
ATOM    300 HD12 ILE A  22      82.252  75.821  68.258  1.00  0.00           H  
ATOM    301 HD13 ILE A  22      82.873  77.520  68.411  1.00  0.00           H  
ATOM    302  N   ALA A  23      88.361  78.337  68.461  1.00  0.00           N  
ATOM    303  CA  ALA A  23      89.452  79.105  67.927  1.00  0.00           C  
ATOM    304  C   ALA A  23      90.848  78.476  68.194  1.00  0.00           C  
ATOM    305  O   ALA A  23      91.587  78.298  67.216  1.00  0.00           O  
ATOM    306  CB  ALA A  23      89.422  80.539  68.539  1.00  0.00           C  
ATOM    307  H   ALA A  23      87.760  78.856  69.085  1.00  0.00           H  
ATOM    308  HA  ALA A  23      89.310  79.162  66.848  1.00  0.00           H  
ATOM    309  HB1 ALA A  23      89.204  80.542  69.607  1.00  0.00           H  
ATOM    310  HB2 ALA A  23      90.412  80.940  68.326  1.00  0.00           H  
ATOM    311  HB3 ALA A  23      88.820  81.209  67.924  1.00  0.00           H  
ATOM    312  N   ARG A  24      91.116  77.912  69.362  1.00  0.00           N  
ATOM    313  CA  ARG A  24      92.312  77.220  69.747  1.00  0.00           C  
ATOM    314  C   ARG A  24      92.481  75.935  68.840  1.00  0.00           C  
ATOM    315  O   ARG A  24      93.534  75.602  68.395  1.00  0.00           O  
ATOM    316  CB  ARG A  24      92.199  76.738  71.251  1.00  0.00           C  
ATOM    317  CG  ARG A  24      92.469  77.853  72.272  1.00  0.00           C  
ATOM    318  CD  ARG A  24      92.172  77.287  73.677  1.00  0.00           C  
ATOM    319  NE  ARG A  24      92.511  78.201  74.708  1.00  0.00           N  
ATOM    320  CZ  ARG A  24      91.758  78.555  75.767  1.00  0.00           C  
ATOM    321  NH1 ARG A  24      90.719  77.803  76.106  1.00  0.00           N1+
ATOM    322  NH2 ARG A  24      92.148  79.497  76.552  1.00  0.00           N  
ATOM    323  H   ARG A  24      90.357  78.001  70.021  1.00  0.00           H  
ATOM    324  HA  ARG A  24      93.185  77.855  69.595  1.00  0.00           H  
ATOM    325  HB2 ARG A  24      91.207  76.306  71.387  1.00  0.00           H  
ATOM    326  HB3 ARG A  24      92.853  75.903  71.502  1.00  0.00           H  
ATOM    327  HG2 ARG A  24      93.496  78.214  72.327  1.00  0.00           H  
ATOM    328  HG3 ARG A  24      91.796  78.711  72.274  1.00  0.00           H  
ATOM    329  HD2 ARG A  24      91.118  77.011  73.699  1.00  0.00           H  
ATOM    330  HD3 ARG A  24      92.769  76.380  73.772  1.00  0.00           H  
ATOM    331  HE  ARG A  24      93.436  78.603  74.661  1.00  0.00           H  
ATOM    332 HH11 ARG A  24      90.459  76.988  75.569  1.00  0.00           H  
ATOM    333 HH12 ARG A  24      90.100  78.199  76.800  1.00  0.00           H  
ATOM    334 HH21 ARG A  24      92.960  80.032  76.281  1.00  0.00           H  
ATOM    335 HH22 ARG A  24      91.663  79.662  77.423  1.00  0.00           H  
ATOM    336  N   ARG A  25      91.361  75.262  68.542  1.00  0.00           N  
ATOM    337  CA  ARG A  25      91.339  73.951  67.827  1.00  0.00           C  
ATOM    338  C   ARG A  25      91.627  74.124  66.313  1.00  0.00           C  
ATOM    339  O   ARG A  25      92.399  73.323  65.783  1.00  0.00           O  
ATOM    340  CB  ARG A  25      89.943  73.302  68.057  1.00  0.00           C  
ATOM    341  CG  ARG A  25      89.897  71.905  67.501  1.00  0.00           C  
ATOM    342  CD  ARG A  25      91.141  71.001  67.705  1.00  0.00           C  
ATOM    343  NE  ARG A  25      91.049  69.698  67.004  1.00  0.00           N  
ATOM    344  CZ  ARG A  25      90.443  68.608  67.559  1.00  0.00           C  
ATOM    345  NH1 ARG A  25      90.025  68.624  68.800  1.00  0.00           N1+
ATOM    346  NH2 ARG A  25      90.441  67.534  66.894  1.00  0.00           N  
ATOM    347  H   ARG A  25      90.500  75.684  68.857  1.00  0.00           H  
ATOM    348  HA  ARG A  25      92.148  73.330  68.211  1.00  0.00           H  
ATOM    349  HB2 ARG A  25      89.575  73.154  69.072  1.00  0.00           H  
ATOM    350  HB3 ARG A  25      89.164  73.804  67.483  1.00  0.00           H  
ATOM    351  HG2 ARG A  25      88.960  71.467  67.844  1.00  0.00           H  
ATOM    352  HG3 ARG A  25      90.035  72.044  66.429  1.00  0.00           H  
ATOM    353  HD2 ARG A  25      92.028  71.501  67.317  1.00  0.00           H  
ATOM    354  HD3 ARG A  25      91.217  70.856  68.782  1.00  0.00           H  
ATOM    355  HE  ARG A  25      91.261  69.657  66.017  1.00  0.00           H  
ATOM    356 HH11 ARG A  25      90.129  69.449  69.374  1.00  0.00           H  
ATOM    357 HH12 ARG A  25      90.024  67.705  69.218  1.00  0.00           H  
ATOM    358 HH21 ARG A  25      90.699  67.465  65.920  1.00  0.00           H  
ATOM    359 HH22 ARG A  25      89.994  66.702  67.249  1.00  0.00           H  
ATOM    360  N   LEU A  26      91.031  75.071  65.645  1.00  0.00           N  
ATOM    361  CA  LEU A  26      91.523  75.462  64.350  1.00  0.00           C  
ATOM    362  C   LEU A  26      92.971  75.943  64.300  1.00  0.00           C  
ATOM    363  O   LEU A  26      93.669  75.736  63.321  1.00  0.00           O  
ATOM    364  CB  LEU A  26      90.569  76.555  63.798  1.00  0.00           C  
ATOM    365  CG  LEU A  26      89.063  76.312  63.835  1.00  0.00           C  
ATOM    366  CD1 LEU A  26      88.305  77.577  63.349  1.00  0.00           C  
ATOM    367  CD2 LEU A  26      88.738  75.271  62.803  1.00  0.00           C  
ATOM    368  H   LEU A  26      90.421  75.658  66.195  1.00  0.00           H  
ATOM    369  HA  LEU A  26      91.475  74.652  63.622  1.00  0.00           H  
ATOM    370  HB2 LEU A  26      90.728  77.483  64.347  1.00  0.00           H  
ATOM    371  HB3 LEU A  26      90.773  76.804  62.757  1.00  0.00           H  
ATOM    372  HG  LEU A  26      88.633  76.026  64.795  1.00  0.00           H  
ATOM    373 HD11 LEU A  26      88.487  78.413  64.024  1.00  0.00           H  
ATOM    374 HD12 LEU A  26      88.551  77.846  62.322  1.00  0.00           H  
ATOM    375 HD13 LEU A  26      87.239  77.384  63.470  1.00  0.00           H  
ATOM    376 HD21 LEU A  26      88.886  75.610  61.778  1.00  0.00           H  
ATOM    377 HD22 LEU A  26      89.203  74.310  63.023  1.00  0.00           H  
ATOM    378 HD23 LEU A  26      87.742  74.831  62.846  1.00  0.00           H  
ATOM    379  N   GLY A  27      93.450  76.440  65.417  1.00  0.00           N  
ATOM    380  CA  GLY A  27      94.906  76.634  65.726  1.00  0.00           C  
ATOM    381  C   GLY A  27      95.723  75.332  65.873  1.00  0.00           C  
ATOM    382  O   GLY A  27      96.820  75.286  65.291  1.00  0.00           O  
ATOM    383  H   GLY A  27      92.834  76.620  66.197  1.00  0.00           H  
ATOM    384  HA2 GLY A  27      95.423  77.095  64.884  1.00  0.00           H  
ATOM    385  HA3 GLY A  27      95.020  77.211  66.644  1.00  0.00           H  
ATOM    386  N   LYS A  28      95.166  74.197  66.431  1.00  0.00           N  
ATOM    387  CA  LYS A  28      95.718  72.855  66.378  1.00  0.00           C  
ATOM    388  C   LYS A  28      95.741  72.322  64.940  1.00  0.00           C  
ATOM    389  O   LYS A  28      96.817  71.984  64.477  1.00  0.00           O  
ATOM    390  CB  LYS A  28      95.000  71.920  67.460  1.00  0.00           C  
ATOM    391  CG  LYS A  28      95.428  70.500  67.551  1.00  0.00           C  
ATOM    392  CD  LYS A  28      94.939  69.453  66.518  1.00  0.00           C  
ATOM    393  CE  LYS A  28      94.872  68.050  67.055  1.00  0.00           C  
ATOM    394  NZ  LYS A  28      94.090  67.208  66.112  1.00  0.00           N1+
ATOM    395  H   LYS A  28      94.218  74.190  66.780  1.00  0.00           H  
ATOM    396  HA  LYS A  28      96.792  72.828  66.563  1.00  0.00           H  
ATOM    397  HB2 LYS A  28      95.092  72.285  68.484  1.00  0.00           H  
ATOM    398  HB3 LYS A  28      93.915  71.964  67.369  1.00  0.00           H  
ATOM    399  HG2 LYS A  28      96.516  70.485  67.619  1.00  0.00           H  
ATOM    400  HG3 LYS A  28      95.014  70.217  68.519  1.00  0.00           H  
ATOM    401  HD2 LYS A  28      93.913  69.785  66.359  1.00  0.00           H  
ATOM    402  HD3 LYS A  28      95.618  69.477  65.666  1.00  0.00           H  
ATOM    403  HE2 LYS A  28      95.879  67.663  67.208  1.00  0.00           H  
ATOM    404  HE3 LYS A  28      94.382  68.007  68.028  1.00  0.00           H  
ATOM    405  HZ1 LYS A  28      93.676  66.379  66.514  1.00  0.00           H  
ATOM    406  HZ2 LYS A  28      93.351  67.773  65.720  1.00  0.00           H  
ATOM    407  HZ3 LYS A  28      94.575  66.889  65.285  1.00  0.00           H  
ATOM    408  N   GLU A  29      94.581  72.274  64.304  1.00  0.00           N  
ATOM    409  CA  GLU A  29      94.471  71.871  62.905  1.00  0.00           C  
ATOM    410  C   GLU A  29      95.269  72.711  61.912  1.00  0.00           C  
ATOM    411  O   GLU A  29      95.395  72.232  60.768  1.00  0.00           O  
ATOM    412  CB  GLU A  29      92.924  71.820  62.578  1.00  0.00           C  
ATOM    413  CG  GLU A  29      92.084  70.841  63.417  1.00  0.00           C  
ATOM    414  CD  GLU A  29      92.528  69.419  63.502  1.00  0.00           C  
ATOM    415  OE1 GLU A  29      92.410  68.817  64.594  1.00  0.00           O  
ATOM    416  OE2 GLU A  29      93.014  68.801  62.468  1.00  0.00           O1-
ATOM    417  H   GLU A  29      93.779  72.691  64.754  1.00  0.00           H  
ATOM    418  HA  GLU A  29      94.862  70.855  62.855  1.00  0.00           H  
ATOM    419  HB2 GLU A  29      92.505  72.825  62.536  1.00  0.00           H  
ATOM    420  HB3 GLU A  29      92.952  71.472  61.545  1.00  0.00           H  
ATOM    421  HG2 GLU A  29      92.016  71.320  64.394  1.00  0.00           H  
ATOM    422  HG3 GLU A  29      91.084  70.888  62.985  1.00  0.00           H  
ATOM    423  N   GLY A  30      95.818  73.862  62.287  1.00  0.00           N  
ATOM    424  CA  GLY A  30      96.777  74.529  61.461  1.00  0.00           C  
ATOM    425  C   GLY A  30      96.292  75.538  60.413  1.00  0.00           C  
ATOM    426  O   GLY A  30      96.929  75.833  59.374  1.00  0.00           O  
ATOM    427  H   GLY A  30      95.452  74.329  63.104  1.00  0.00           H  
ATOM    428  HA2 GLY A  30      97.526  75.080  62.030  1.00  0.00           H  
ATOM    429  HA3 GLY A  30      97.403  73.806  60.936  1.00  0.00           H  
ATOM    430  N   LEU A  31      95.109  76.148  60.645  1.00  0.00           N  
ATOM    431  CA  LEU A  31      94.571  77.205  59.824  1.00  0.00           C  
ATOM    432  C   LEU A  31      95.119  78.587  60.178  1.00  0.00           C  
ATOM    433  O   LEU A  31      95.568  78.921  61.280  1.00  0.00           O  
ATOM    434  CB  LEU A  31      92.953  77.215  59.801  1.00  0.00           C  
ATOM    435  CG  LEU A  31      92.297  75.923  59.247  1.00  0.00           C  
ATOM    436  CD1 LEU A  31      92.317  74.741  60.238  1.00  0.00           C  
ATOM    437  CD2 LEU A  31      90.909  76.163  58.697  1.00  0.00           C  
ATOM    438  H   LEU A  31      94.693  76.020  61.556  1.00  0.00           H  
ATOM    439  HA  LEU A  31      94.889  77.167  58.782  1.00  0.00           H  
ATOM    440  HB2 LEU A  31      92.671  77.378  60.841  1.00  0.00           H  
ATOM    441  HB3 LEU A  31      92.657  78.090  59.222  1.00  0.00           H  
ATOM    442  HG  LEU A  31      92.888  75.576  58.400  1.00  0.00           H  
ATOM    443 HD11 LEU A  31      93.309  74.302  60.344  1.00  0.00           H  
ATOM    444 HD12 LEU A  31      91.960  75.217  61.152  1.00  0.00           H  
ATOM    445 HD13 LEU A  31      91.618  73.966  59.925  1.00  0.00           H  
ATOM    446 HD21 LEU A  31      90.640  75.335  58.041  1.00  0.00           H  
ATOM    447 HD22 LEU A  31      90.161  76.333  59.471  1.00  0.00           H  
ATOM    448 HD23 LEU A  31      90.996  77.094  58.137  1.00  0.00           H  
ATOM    449  N   ARG A  32      94.986  79.530  59.253  1.00  0.00           N  
ATOM    450  CA  ARG A  32      95.125  81.004  59.549  1.00  0.00           C  
ATOM    451  C   ARG A  32      93.825  81.551  60.039  1.00  0.00           C  
ATOM    452  O   ARG A  32      92.906  81.753  59.185  1.00  0.00           O  
ATOM    453  CB  ARG A  32      95.608  81.733  58.292  1.00  0.00           C  
ATOM    454  CG  ARG A  32      97.075  81.361  57.890  1.00  0.00           C  
ATOM    455  CD  ARG A  32      97.735  82.086  56.736  1.00  0.00           C  
ATOM    456  NE  ARG A  32      97.221  81.706  55.434  1.00  0.00           N  
ATOM    457  CZ  ARG A  32      97.120  82.385  54.299  1.00  0.00           C  
ATOM    458  NH1 ARG A  32      97.704  83.602  54.217  1.00  0.00           N1+
ATOM    459  NH2 ARG A  32      96.615  81.906  53.211  1.00  0.00           N  
ATOM    460  H   ARG A  32      94.594  79.240  58.368  1.00  0.00           H  
ATOM    461  HA  ARG A  32      95.838  81.118  60.365  1.00  0.00           H  
ATOM    462  HB2 ARG A  32      94.908  81.426  57.515  1.00  0.00           H  
ATOM    463  HB3 ARG A  32      95.626  82.802  58.504  1.00  0.00           H  
ATOM    464  HG2 ARG A  32      97.784  81.322  58.717  1.00  0.00           H  
ATOM    465  HG3 ARG A  32      97.074  80.326  57.550  1.00  0.00           H  
ATOM    466  HD2 ARG A  32      97.506  83.129  56.954  1.00  0.00           H  
ATOM    467  HD3 ARG A  32      98.796  81.838  56.746  1.00  0.00           H  
ATOM    468  HE  ARG A  32      96.814  80.785  55.358  1.00  0.00           H  
ATOM    469 HH11 ARG A  32      98.085  84.023  55.052  1.00  0.00           H  
ATOM    470 HH12 ARG A  32      97.760  84.037  53.307  1.00  0.00           H  
ATOM    471 HH21 ARG A  32      96.060  81.064  53.154  1.00  0.00           H  
ATOM    472 HH22 ARG A  32      96.736  82.453  52.371  1.00  0.00           H  
ATOM    473  N   VAL A  33      93.771  81.846  61.343  1.00  0.00           N  
ATOM    474  CA  VAL A  33      92.472  82.070  62.068  1.00  0.00           C  
ATOM    475  C   VAL A  33      92.229  83.547  62.333  1.00  0.00           C  
ATOM    476  O   VAL A  33      92.919  84.214  63.154  1.00  0.00           O  
ATOM    477  CB  VAL A  33      92.426  81.268  63.381  1.00  0.00           C  
ATOM    478  CG1 VAL A  33      91.061  81.536  63.969  1.00  0.00           C  
ATOM    479  CG2 VAL A  33      92.532  79.669  63.169  1.00  0.00           C  
ATOM    480  H   VAL A  33      94.636  81.698  61.843  1.00  0.00           H  
ATOM    481  HA  VAL A  33      91.680  81.563  61.518  1.00  0.00           H  
ATOM    482  HB  VAL A  33      93.138  81.746  64.053  1.00  0.00           H  
ATOM    483 HG11 VAL A  33      90.922  80.796  64.756  1.00  0.00           H  
ATOM    484 HG12 VAL A  33      91.006  82.552  64.361  1.00  0.00           H  
ATOM    485 HG13 VAL A  33      90.170  81.478  63.344  1.00  0.00           H  
ATOM    486 HG21 VAL A  33      91.869  79.320  62.377  1.00  0.00           H  
ATOM    487 HG22 VAL A  33      93.548  79.277  63.126  1.00  0.00           H  
ATOM    488 HG23 VAL A  33      92.122  79.242  64.085  1.00  0.00           H  
ATOM    489  N   PHE A  34      91.107  84.123  61.814  1.00  0.00           N  
ATOM    490  CA  PHE A  34      90.599  85.422  62.272  1.00  0.00           C  
ATOM    491  C   PHE A  34      89.444  85.250  63.268  1.00  0.00           C  
ATOM    492  O   PHE A  34      88.559  84.375  63.112  1.00  0.00           O  
ATOM    493  CB  PHE A  34      90.123  86.224  61.033  1.00  0.00           C  
ATOM    494  CG  PHE A  34      90.185  87.730  61.028  1.00  0.00           C  
ATOM    495  CD1 PHE A  34      89.011  88.529  61.177  1.00  0.00           C  
ATOM    496  CD2 PHE A  34      91.412  88.355  60.792  1.00  0.00           C  
ATOM    497  CE1 PHE A  34      89.097  89.936  61.026  1.00  0.00           C  
ATOM    498  CE2 PHE A  34      91.539  89.758  60.609  1.00  0.00           C  
ATOM    499  CZ  PHE A  34      90.343  90.559  60.689  1.00  0.00           C  
ATOM    500  H   PHE A  34      90.706  83.748  60.967  1.00  0.00           H  
ATOM    501  HA  PHE A  34      91.437  85.924  62.754  1.00  0.00           H  
ATOM    502  HB2 PHE A  34      90.733  85.914  60.184  1.00  0.00           H  
ATOM    503  HB3 PHE A  34      89.129  85.807  60.875  1.00  0.00           H  
ATOM    504  HD1 PHE A  34      88.088  88.052  61.474  1.00  0.00           H  
ATOM    505  HD2 PHE A  34      92.293  87.789  60.528  1.00  0.00           H  
ATOM    506  HE1 PHE A  34      88.163  90.473  61.114  1.00  0.00           H  
ATOM    507  HE2 PHE A  34      92.542  90.112  60.420  1.00  0.00           H  
ATOM    508  HZ  PHE A  34      90.352  91.633  60.580  1.00  0.00           H  
ATOM    509  N   VAL A  35      89.357  86.160  64.248  1.00  0.00           N  
ATOM    510  CA  VAL A  35      88.316  86.120  65.291  1.00  0.00           C  
ATOM    511  C   VAL A  35      87.484  87.449  65.343  1.00  0.00           C  
ATOM    512  O   VAL A  35      88.030  88.526  65.217  1.00  0.00           O  
ATOM    513  CB  VAL A  35      88.866  85.666  66.666  1.00  0.00           C  
ATOM    514  CG1 VAL A  35      88.981  84.170  66.839  1.00  0.00           C  
ATOM    515  CG2 VAL A  35      90.250  86.200  67.058  1.00  0.00           C  
ATOM    516  H   VAL A  35      90.056  86.888  64.202  1.00  0.00           H  
ATOM    517  HA  VAL A  35      87.555  85.457  64.879  1.00  0.00           H  
ATOM    518  HB  VAL A  35      88.208  86.123  67.405  1.00  0.00           H  
ATOM    519 HG11 VAL A  35      87.998  83.739  67.033  1.00  0.00           H  
ATOM    520 HG12 VAL A  35      89.447  83.797  65.927  1.00  0.00           H  
ATOM    521 HG13 VAL A  35      89.658  84.058  67.686  1.00  0.00           H  
ATOM    522 HG21 VAL A  35      91.050  85.673  66.538  1.00  0.00           H  
ATOM    523 HG22 VAL A  35      90.160  87.238  66.738  1.00  0.00           H  
ATOM    524 HG23 VAL A  35      90.367  86.084  68.135  1.00  0.00           H  
ATOM    525  N   CYS A  36      86.199  87.358  65.517  1.00  0.00           N  
ATOM    526  CA  CYS A  36      85.338  88.507  65.854  1.00  0.00           C  
ATOM    527  C   CYS A  36      84.480  88.244  67.065  1.00  0.00           C  
ATOM    528  O   CYS A  36      83.952  87.113  67.184  1.00  0.00           O  
ATOM    529  CB  CYS A  36      84.502  88.852  64.586  1.00  0.00           C  
ATOM    530  SG  CYS A  36      83.289  90.100  65.008  1.00  0.00           S  
ATOM    531  H   CYS A  36      85.734  86.462  65.489  1.00  0.00           H  
ATOM    532  HA  CYS A  36      85.924  89.381  66.136  1.00  0.00           H  
ATOM    533  HB2 CYS A  36      85.167  89.239  63.814  1.00  0.00           H  
ATOM    534  HB3 CYS A  36      84.003  87.960  64.208  1.00  0.00           H  
ATOM    535  HG  CYS A  36      84.211  91.065  64.944  1.00  0.00           H  
ATOM    536  N   ALA A  37      84.259  89.207  67.929  1.00  0.00           N  
ATOM    537  CA  ALA A  37      83.320  89.280  69.011  1.00  0.00           C  
ATOM    538  C   ALA A  37      82.636  90.746  69.070  1.00  0.00           C  
ATOM    539  O   ALA A  37      83.082  91.697  68.473  1.00  0.00           O  
ATOM    540  CB  ALA A  37      84.156  89.013  70.215  1.00  0.00           C  
ATOM    541  H   ALA A  37      84.549  90.153  67.728  1.00  0.00           H  
ATOM    542  HA  ALA A  37      82.535  88.539  68.863  1.00  0.00           H  
ATOM    543  HB1 ALA A  37      84.404  87.956  70.122  1.00  0.00           H  
ATOM    544  HB2 ALA A  37      85.025  89.653  70.369  1.00  0.00           H  
ATOM    545  HB3 ALA A  37      83.586  89.104  71.140  1.00  0.00           H  
ATOM    546  N   ARG A  38      81.586  90.872  69.890  1.00  0.00           N  
ATOM    547  CA  ARG A  38      80.857  92.205  70.175  1.00  0.00           C  
ATOM    548  C   ARG A  38      81.684  93.168  71.055  1.00  0.00           C  
ATOM    549  O   ARG A  38      81.611  94.346  70.876  1.00  0.00           O  
ATOM    550  CB  ARG A  38      79.369  92.134  70.660  1.00  0.00           C  
ATOM    551  CG  ARG A  38      79.132  91.093  71.845  1.00  0.00           C  
ATOM    552  CD  ARG A  38      77.848  91.261  72.713  1.00  0.00           C  
ATOM    553  NE  ARG A  38      77.724  90.155  73.680  1.00  0.00           N  
ATOM    554  CZ  ARG A  38      76.649  89.744  74.320  1.00  0.00           C  
ATOM    555  NH1 ARG A  38      75.572  90.348  74.073  1.00  0.00           N1+
ATOM    556  NH2 ARG A  38      76.634  88.763  75.156  1.00  0.00           N  
ATOM    557  H   ARG A  38      81.264  90.060  70.396  1.00  0.00           H  
ATOM    558  HA  ARG A  38      80.869  92.783  69.251  1.00  0.00           H  
ATOM    559  HB2 ARG A  38      78.955  93.136  70.776  1.00  0.00           H  
ATOM    560  HB3 ARG A  38      78.844  91.658  69.832  1.00  0.00           H  
ATOM    561  HG2 ARG A  38      79.089  90.106  71.384  1.00  0.00           H  
ATOM    562  HG3 ARG A  38      80.020  91.079  72.476  1.00  0.00           H  
ATOM    563  HD2 ARG A  38      77.909  92.214  73.239  1.00  0.00           H  
ATOM    564  HD3 ARG A  38      76.997  91.275  72.031  1.00  0.00           H  
ATOM    565  HE  ARG A  38      78.582  89.647  73.841  1.00  0.00           H  
ATOM    566 HH11 ARG A  38      75.715  91.148  73.473  1.00  0.00           H  
ATOM    567 HH12 ARG A  38      74.803  90.114  74.685  1.00  0.00           H  
ATOM    568 HH21 ARG A  38      77.516  88.329  75.389  1.00  0.00           H  
ATOM    569 HH22 ARG A  38      75.810  88.679  75.734  1.00  0.00           H  
ATOM    570  N   GLY A  39      82.499  92.633  71.984  1.00  0.00           N  
ATOM    571  CA  GLY A  39      83.187  93.248  73.076  1.00  0.00           C  
ATOM    572  C   GLY A  39      84.618  93.628  72.747  1.00  0.00           C  
ATOM    573  O   GLY A  39      85.352  92.794  72.204  1.00  0.00           O  
ATOM    574  H   GLY A  39      82.391  91.636  72.104  1.00  0.00           H  
ATOM    575  HA2 GLY A  39      82.698  94.197  73.294  1.00  0.00           H  
ATOM    576  HA3 GLY A  39      83.217  92.634  73.976  1.00  0.00           H  
ATOM    577  N   GLU A  40      84.967  94.888  72.935  1.00  0.00           N  
ATOM    578  CA  GLU A  40      86.145  95.504  72.229  1.00  0.00           C  
ATOM    579  C   GLU A  40      87.315  95.184  73.086  1.00  0.00           C  
ATOM    580  O   GLU A  40      88.282  94.802  72.470  1.00  0.00           O  
ATOM    581  CB  GLU A  40      85.917  97.057  71.949  1.00  0.00           C  
ATOM    582  CG  GLU A  40      87.056  97.703  71.094  1.00  0.00           C  
ATOM    583  CD  GLU A  40      88.449  97.949  71.750  1.00  0.00           C  
ATOM    584  OE1 GLU A  40      88.633  97.898  72.984  1.00  0.00           O  
ATOM    585  OE2 GLU A  40      89.367  98.286  71.044  1.00  0.00           O1-
ATOM    586  H   GLU A  40      84.390  95.443  73.551  1.00  0.00           H  
ATOM    587  HA  GLU A  40      86.262  95.046  71.247  1.00  0.00           H  
ATOM    588  HB2 GLU A  40      85.014  97.148  71.346  1.00  0.00           H  
ATOM    589  HB3 GLU A  40      85.749  97.664  72.838  1.00  0.00           H  
ATOM    590  HG2 GLU A  40      87.164  96.940  70.324  1.00  0.00           H  
ATOM    591  HG3 GLU A  40      86.748  98.621  70.593  1.00  0.00           H  
ATOM    592  N   GLU A  41      87.272  95.116  74.406  1.00  0.00           N  
ATOM    593  CA  GLU A  41      88.342  94.564  75.227  1.00  0.00           C  
ATOM    594  C   GLU A  41      88.290  93.052  75.174  1.00  0.00           C  
ATOM    595  O   GLU A  41      89.350  92.375  75.225  1.00  0.00           O  
ATOM    596  CB  GLU A  41      88.336  95.061  76.652  1.00  0.00           C  
ATOM    597  CG  GLU A  41      89.506  94.615  77.523  1.00  0.00           C  
ATOM    598  CD  GLU A  41      90.905  95.205  77.165  1.00  0.00           C  
ATOM    599  OE1 GLU A  41      91.027  95.996  76.237  1.00  0.00           O  
ATOM    600  OE2 GLU A  41      91.911  94.738  77.747  1.00  0.00           O1-
ATOM    601  H   GLU A  41      86.378  95.131  74.876  1.00  0.00           H  
ATOM    602  HA  GLU A  41      89.256  94.955  74.781  1.00  0.00           H  
ATOM    603  HB2 GLU A  41      88.483  96.139  76.584  1.00  0.00           H  
ATOM    604  HB3 GLU A  41      87.345  94.829  77.041  1.00  0.00           H  
ATOM    605  HG2 GLU A  41      89.336  94.939  78.550  1.00  0.00           H  
ATOM    606  HG3 GLU A  41      89.577  93.528  77.512  1.00  0.00           H  
ATOM    607  N   GLY A  42      87.058  92.487  74.995  1.00  0.00           N  
ATOM    608  CA  GLY A  42      86.935  90.995  74.827  1.00  0.00           C  
ATOM    609  C   GLY A  42      87.693  90.416  73.735  1.00  0.00           C  
ATOM    610  O   GLY A  42      88.489  89.501  73.960  1.00  0.00           O  
ATOM    611  H   GLY A  42      86.234  93.055  74.859  1.00  0.00           H  
ATOM    612  HA2 GLY A  42      87.304  90.596  75.771  1.00  0.00           H  
ATOM    613  HA3 GLY A  42      85.883  90.712  74.781  1.00  0.00           H  
ATOM    614  N   LEU A  43      87.677  90.984  72.501  1.00  0.00           N  
ATOM    615  CA  LEU A  43      88.390  90.511  71.311  1.00  0.00           C  
ATOM    616  C   LEU A  43      89.923  90.704  71.536  1.00  0.00           C  
ATOM    617  O   LEU A  43      90.620  89.639  71.370  1.00  0.00           O  
ATOM    618  CB  LEU A  43      87.938  91.218  70.101  1.00  0.00           C  
ATOM    619  CG  LEU A  43      88.365  90.446  68.827  1.00  0.00           C  
ATOM    620  CD1 LEU A  43      88.090  88.936  68.874  1.00  0.00           C  
ATOM    621  CD2 LEU A  43      87.729  91.116  67.587  1.00  0.00           C  
ATOM    622  H   LEU A  43      86.977  91.692  72.331  1.00  0.00           H  
ATOM    623  HA  LEU A  43      88.238  89.432  71.289  1.00  0.00           H  
ATOM    624  HB2 LEU A  43      86.862  91.162  70.266  1.00  0.00           H  
ATOM    625  HB3 LEU A  43      88.322  92.238  70.095  1.00  0.00           H  
ATOM    626  HG  LEU A  43      89.453  90.494  68.776  1.00  0.00           H  
ATOM    627 HD11 LEU A  43      88.878  88.433  69.434  1.00  0.00           H  
ATOM    628 HD12 LEU A  43      87.142  88.794  69.393  1.00  0.00           H  
ATOM    629 HD13 LEU A  43      87.834  88.505  67.906  1.00  0.00           H  
ATOM    630 HD21 LEU A  43      86.648  91.019  67.682  1.00  0.00           H  
ATOM    631 HD22 LEU A  43      88.017  92.166  67.542  1.00  0.00           H  
ATOM    632 HD23 LEU A  43      88.172  90.636  66.714  1.00  0.00           H  
ATOM    633  N   ARG A  44      90.377  91.753  72.209  1.00  0.00           N  
ATOM    634  CA  ARG A  44      91.763  91.984  72.529  1.00  0.00           C  
ATOM    635  C   ARG A  44      92.064  90.883  73.550  1.00  0.00           C  
ATOM    636  O   ARG A  44      93.121  90.297  73.456  1.00  0.00           O  
ATOM    637  CB  ARG A  44      91.997  93.406  73.073  1.00  0.00           C  
ATOM    638  CG  ARG A  44      93.472  93.687  73.519  1.00  0.00           C  
ATOM    639  CD  ARG A  44      93.518  95.083  74.124  1.00  0.00           C  
ATOM    640  NE  ARG A  44      93.356  96.167  73.121  1.00  0.00           N  
ATOM    641  CZ  ARG A  44      92.212  96.775  72.958  1.00  0.00           C  
ATOM    642  NH1 ARG A  44      91.095  96.673  73.652  1.00  0.00           N1+
ATOM    643  NH2 ARG A  44      92.042  97.531  71.884  1.00  0.00           N  
ATOM    644  H   ARG A  44      89.716  92.511  72.301  1.00  0.00           H  
ATOM    645  HA  ARG A  44      92.395  91.845  71.652  1.00  0.00           H  
ATOM    646  HB2 ARG A  44      91.651  94.070  72.282  1.00  0.00           H  
ATOM    647  HB3 ARG A  44      91.310  93.487  73.916  1.00  0.00           H  
ATOM    648  HG2 ARG A  44      93.692  93.006  74.341  1.00  0.00           H  
ATOM    649  HG3 ARG A  44      94.176  93.570  72.695  1.00  0.00           H  
ATOM    650  HD2 ARG A  44      92.870  95.086  75.001  1.00  0.00           H  
ATOM    651  HD3 ARG A  44      94.479  95.112  74.638  1.00  0.00           H  
ATOM    652  HE  ARG A  44      94.104  96.454  72.506  1.00  0.00           H  
ATOM    653 HH11 ARG A  44      91.053  96.466  74.639  1.00  0.00           H  
ATOM    654 HH12 ARG A  44      90.239  97.099  73.328  1.00  0.00           H  
ATOM    655 HH21 ARG A  44      92.782  97.636  71.205  1.00  0.00           H  
ATOM    656 HH22 ARG A  44      91.077  97.747  71.678  1.00  0.00           H  
ATOM    657  N   THR A  45      91.208  90.558  74.533  1.00  0.00           N  
ATOM    658  CA  THR A  45      91.488  89.472  75.524  1.00  0.00           C  
ATOM    659  C   THR A  45      91.497  88.114  74.815  1.00  0.00           C  
ATOM    660  O   THR A  45      92.364  87.255  75.007  1.00  0.00           O  
ATOM    661  CB  THR A  45      90.442  89.509  76.639  1.00  0.00           C  
ATOM    662  CG2 THR A  45      90.978  88.670  77.725  1.00  0.00           C  
ATOM    663  OG1 THR A  45      90.438  90.814  77.122  1.00  0.00           O  
ATOM    664  H   THR A  45      90.336  91.060  74.609  1.00  0.00           H  
ATOM    665  HA  THR A  45      92.492  89.566  75.936  1.00  0.00           H  
ATOM    666  HB  THR A  45      89.448  89.203  76.312  1.00  0.00           H  
ATOM    667  HG1 THR A  45      90.034  91.366  76.448  1.00  0.00           H  
ATOM    668 HG21 THR A  45      90.573  88.924  78.705  1.00  0.00           H  
ATOM    669 HG22 THR A  45      90.817  87.619  77.483  1.00  0.00           H  
ATOM    670 HG23 THR A  45      92.066  88.724  77.761  1.00  0.00           H  
ATOM    671  N   THR A  46      90.676  87.914  73.825  1.00  0.00           N  
ATOM    672  CA  THR A  46      90.717  86.750  72.980  1.00  0.00           C  
ATOM    673  C   THR A  46      92.035  86.603  72.145  1.00  0.00           C  
ATOM    674  O   THR A  46      92.652  85.582  72.138  1.00  0.00           O  
ATOM    675  CB  THR A  46      89.520  86.592  72.049  1.00  0.00           C  
ATOM    676  CG2 THR A  46      89.534  85.348  71.229  1.00  0.00           C  
ATOM    677  OG1 THR A  46      88.326  86.687  72.753  1.00  0.00           O  
ATOM    678  H   THR A  46      90.023  88.658  73.623  1.00  0.00           H  
ATOM    679  HA  THR A  46      90.629  85.883  73.634  1.00  0.00           H  
ATOM    680  HB  THR A  46      89.419  87.442  71.373  1.00  0.00           H  
ATOM    681  HG1 THR A  46      88.400  87.252  73.526  1.00  0.00           H  
ATOM    682 HG21 THR A  46      88.514  85.223  70.864  1.00  0.00           H  
ATOM    683 HG22 THR A  46      90.243  85.394  70.402  1.00  0.00           H  
ATOM    684 HG23 THR A  46      89.812  84.460  71.797  1.00  0.00           H  
ATOM    685  N   LEU A  47      92.487  87.712  71.597  1.00  0.00           N  
ATOM    686  CA  LEU A  47      93.810  87.704  70.920  1.00  0.00           C  
ATOM    687  C   LEU A  47      94.915  87.386  71.903  1.00  0.00           C  
ATOM    688  O   LEU A  47      95.895  86.687  71.592  1.00  0.00           O  
ATOM    689  CB  LEU A  47      94.025  88.997  70.141  1.00  0.00           C  
ATOM    690  CG  LEU A  47      93.307  89.233  68.856  1.00  0.00           C  
ATOM    691  CD1 LEU A  47      93.252  90.710  68.442  1.00  0.00           C  
ATOM    692  CD2 LEU A  47      93.796  88.433  67.701  1.00  0.00           C  
ATOM    693  H   LEU A  47      91.884  88.494  71.809  1.00  0.00           H  
ATOM    694  HA  LEU A  47      93.782  86.890  70.196  1.00  0.00           H  
ATOM    695  HB2 LEU A  47      93.750  89.834  70.782  1.00  0.00           H  
ATOM    696  HB3 LEU A  47      95.102  89.083  69.995  1.00  0.00           H  
ATOM    697  HG  LEU A  47      92.260  88.978  69.020  1.00  0.00           H  
ATOM    698 HD11 LEU A  47      92.806  90.830  67.455  1.00  0.00           H  
ATOM    699 HD12 LEU A  47      92.565  91.231  69.108  1.00  0.00           H  
ATOM    700 HD13 LEU A  47      94.192  91.262  68.447  1.00  0.00           H  
ATOM    701 HD21 LEU A  47      93.925  87.366  67.885  1.00  0.00           H  
ATOM    702 HD22 LEU A  47      92.971  88.452  66.990  1.00  0.00           H  
ATOM    703 HD23 LEU A  47      94.722  88.810  67.267  1.00  0.00           H  
ATOM    704  N   LYS A  48      94.831  87.935  73.081  1.00  0.00           N  
ATOM    705  CA  LYS A  48      95.883  87.682  74.072  1.00  0.00           C  
ATOM    706  C   LYS A  48      95.943  86.176  74.390  1.00  0.00           C  
ATOM    707  O   LYS A  48      97.016  85.591  74.368  1.00  0.00           O  
ATOM    708  CB  LYS A  48      95.837  88.578  75.308  1.00  0.00           C  
ATOM    709  CG  LYS A  48      96.867  88.241  76.372  1.00  0.00           C  
ATOM    710  CD  LYS A  48      96.586  87.143  77.428  1.00  0.00           C  
ATOM    711  CE  LYS A  48      95.525  87.748  78.363  1.00  0.00           C  
ATOM    712  NZ  LYS A  48      95.446  86.902  79.543  1.00  0.00           N1+
ATOM    713  H   LYS A  48      94.012  88.499  73.257  1.00  0.00           H  
ATOM    714  HA  LYS A  48      96.819  87.835  73.534  1.00  0.00           H  
ATOM    715  HB2 LYS A  48      95.902  89.635  75.053  1.00  0.00           H  
ATOM    716  HB3 LYS A  48      94.875  88.520  75.817  1.00  0.00           H  
ATOM    717  HG2 LYS A  48      97.795  87.998  75.855  1.00  0.00           H  
ATOM    718  HG3 LYS A  48      97.097  89.143  76.939  1.00  0.00           H  
ATOM    719  HD2 LYS A  48      96.339  86.210  76.921  1.00  0.00           H  
ATOM    720  HD3 LYS A  48      97.517  87.024  77.983  1.00  0.00           H  
ATOM    721  HE2 LYS A  48      95.757  88.787  78.598  1.00  0.00           H  
ATOM    722  HE3 LYS A  48      94.556  87.765  77.864  1.00  0.00           H  
ATOM    723  HZ1 LYS A  48      94.927  86.075  79.284  1.00  0.00           H  
ATOM    724  HZ2 LYS A  48      96.278  86.752  80.095  1.00  0.00           H  
ATOM    725  HZ3 LYS A  48      94.730  87.188  80.195  1.00  0.00           H  
ATOM    726  N   GLU A  49      94.774  85.584  74.760  1.00  0.00           N  
ATOM    727  CA  GLU A  49      94.593  84.121  74.857  1.00  0.00           C  
ATOM    728  C   GLU A  49      95.157  83.320  73.712  1.00  0.00           C  
ATOM    729  O   GLU A  49      95.815  82.360  74.042  1.00  0.00           O  
ATOM    730  CB  GLU A  49      93.140  83.796  75.100  1.00  0.00           C  
ATOM    731  CG  GLU A  49      92.560  84.217  76.506  1.00  0.00           C  
ATOM    732  CD  GLU A  49      93.498  84.181  77.780  1.00  0.00           C  
ATOM    733  OE1 GLU A  49      94.255  83.200  77.893  1.00  0.00           O  
ATOM    734  OE2 GLU A  49      93.450  85.040  78.700  1.00  0.00           O1-
ATOM    735  H   GLU A  49      93.985  86.213  74.730  1.00  0.00           H  
ATOM    736  HA  GLU A  49      95.203  83.800  75.701  1.00  0.00           H  
ATOM    737  HB2 GLU A  49      92.486  84.118  74.290  1.00  0.00           H  
ATOM    738  HB3 GLU A  49      93.067  82.712  75.013  1.00  0.00           H  
ATOM    739  HG2 GLU A  49      92.124  85.210  76.393  1.00  0.00           H  
ATOM    740  HG3 GLU A  49      91.728  83.544  76.711  1.00  0.00           H  
ATOM    741  N   LEU A  50      95.079  83.713  72.417  1.00  0.00           N  
ATOM    742  CA  LEU A  50      95.561  82.930  71.317  1.00  0.00           C  
ATOM    743  C   LEU A  50      97.066  83.018  71.137  1.00  0.00           C  
ATOM    744  O   LEU A  50      97.760  82.121  70.770  1.00  0.00           O  
ATOM    745  CB  LEU A  50      94.742  83.375  70.093  1.00  0.00           C  
ATOM    746  CG  LEU A  50      93.226  82.919  70.306  1.00  0.00           C  
ATOM    747  CD1 LEU A  50      92.348  83.715  69.332  1.00  0.00           C  
ATOM    748  CD2 LEU A  50      93.112  81.360  70.139  1.00  0.00           C  
ATOM    749  H   LEU A  50      94.511  84.510  72.169  1.00  0.00           H  
ATOM    750  HA  LEU A  50      95.295  81.884  71.467  1.00  0.00           H  
ATOM    751  HB2 LEU A  50      94.751  84.464  70.043  1.00  0.00           H  
ATOM    752  HB3 LEU A  50      95.064  82.929  69.151  1.00  0.00           H  
ATOM    753  HG  LEU A  50      92.857  83.104  71.314  1.00  0.00           H  
ATOM    754 HD11 LEU A  50      91.339  83.358  69.536  1.00  0.00           H  
ATOM    755 HD12 LEU A  50      92.231  84.781  69.525  1.00  0.00           H  
ATOM    756 HD13 LEU A  50      92.552  83.459  68.293  1.00  0.00           H  
ATOM    757 HD21 LEU A  50      93.518  81.119  69.156  1.00  0.00           H  
ATOM    758 HD22 LEU A  50      93.549  80.792  70.960  1.00  0.00           H  
ATOM    759 HD23 LEU A  50      92.058  81.110  70.021  1.00  0.00           H  
ATOM    760  N   ARG A  51      97.641  84.168  71.371  1.00  0.00           N  
ATOM    761  CA  ARG A  51      99.042  84.344  71.800  1.00  0.00           C  
ATOM    762  C   ARG A  51      99.618  83.614  72.990  1.00  0.00           C  
ATOM    763  O   ARG A  51     100.786  83.200  72.866  1.00  0.00           O  
ATOM    764  CB  ARG A  51      99.305  85.877  71.812  1.00  0.00           C  
ATOM    765  CG  ARG A  51     100.773  86.358  71.521  1.00  0.00           C  
ATOM    766  CD  ARG A  51     101.034  87.774  71.908  1.00  0.00           C  
ATOM    767  NE  ARG A  51     100.783  87.983  73.376  1.00  0.00           N  
ATOM    768  CZ  ARG A  51     100.018  88.941  73.882  1.00  0.00           C  
ATOM    769  NH1 ARG A  51      99.006  89.481  73.194  1.00  0.00           N1+
ATOM    770  NH2 ARG A  51     100.051  89.261  75.135  1.00  0.00           N  
ATOM    771  H   ARG A  51      97.024  84.958  71.497  1.00  0.00           H  
ATOM    772  HA  ARG A  51      99.589  83.874  70.984  1.00  0.00           H  
ATOM    773  HB2 ARG A  51      98.801  86.346  70.967  1.00  0.00           H  
ATOM    774  HB3 ARG A  51      98.871  86.264  72.734  1.00  0.00           H  
ATOM    775  HG2 ARG A  51     101.450  85.626  71.962  1.00  0.00           H  
ATOM    776  HG3 ARG A  51     100.923  86.289  70.444  1.00  0.00           H  
ATOM    777  HD2 ARG A  51     102.059  88.055  71.668  1.00  0.00           H  
ATOM    778  HD3 ARG A  51     100.356  88.399  71.326  1.00  0.00           H  
ATOM    779  HE  ARG A  51     101.430  87.621  74.062  1.00  0.00           H  
ATOM    780 HH11 ARG A  51      98.903  89.263  72.213  1.00  0.00           H  
ATOM    781 HH12 ARG A  51      98.558  90.306  73.567  1.00  0.00           H  
ATOM    782 HH21 ARG A  51     100.538  88.559  75.674  1.00  0.00           H  
ATOM    783 HH22 ARG A  51      99.464  90.023  75.443  1.00  0.00           H  
ATOM    784  N   GLU A  52      98.838  83.400  74.109  1.00  0.00           N  
ATOM    785  CA  GLU A  52      99.282  82.508  75.136  1.00  0.00           C  
ATOM    786  C   GLU A  52      99.347  81.087  74.538  1.00  0.00           C  
ATOM    787  O   GLU A  52     100.213  80.271  74.772  1.00  0.00           O  
ATOM    788  CB  GLU A  52      98.340  82.634  76.274  1.00  0.00           C  
ATOM    789  CG  GLU A  52      98.681  83.835  77.099  1.00  0.00           C  
ATOM    790  CD  GLU A  52     100.039  83.920  77.662  1.00  0.00           C  
ATOM    791  OE1 GLU A  52     100.798  82.892  77.746  1.00  0.00           O  
ATOM    792  OE2 GLU A  52     100.412  85.017  78.138  1.00  0.00           O1-
ATOM    793  H   GLU A  52      97.960  83.882  74.240  1.00  0.00           H  
ATOM    794  HA  GLU A  52     100.314  82.664  75.452  1.00  0.00           H  
ATOM    795  HB2 GLU A  52      97.324  82.565  75.887  1.00  0.00           H  
ATOM    796  HB3 GLU A  52      98.539  81.730  76.850  1.00  0.00           H  
ATOM    797  HG2 GLU A  52      98.696  84.754  76.512  1.00  0.00           H  
ATOM    798  HG3 GLU A  52      97.946  83.991  77.888  1.00  0.00           H  
ATOM    799  N   ALA A  53      98.314  80.702  73.685  1.00  0.00           N  
ATOM    800  CA  ALA A  53      98.349  79.423  73.063  1.00  0.00           C  
ATOM    801  C   ALA A  53      99.424  79.347  71.885  1.00  0.00           C  
ATOM    802  O   ALA A  53      99.594  78.212  71.409  1.00  0.00           O  
ATOM    803  CB  ALA A  53      96.975  79.151  72.496  1.00  0.00           C  
ATOM    804  H   ALA A  53      97.707  81.435  73.347  1.00  0.00           H  
ATOM    805  HA  ALA A  53      98.562  78.659  73.812  1.00  0.00           H  
ATOM    806  HB1 ALA A  53      96.829  78.165  72.057  1.00  0.00           H  
ATOM    807  HB2 ALA A  53      96.214  79.288  73.265  1.00  0.00           H  
ATOM    808  HB3 ALA A  53      96.737  79.890  71.730  1.00  0.00           H  
ATOM    809  N   GLY A  54     100.145  80.413  71.548  1.00  0.00           N  
ATOM    810  CA  GLY A  54     101.070  80.513  70.379  1.00  0.00           C  
ATOM    811  C   GLY A  54     100.423  80.299  68.995  1.00  0.00           C  
ATOM    812  O   GLY A  54     101.038  79.623  68.111  1.00  0.00           O  
ATOM    813  H   GLY A  54     100.096  81.267  72.085  1.00  0.00           H  
ATOM    814  HA2 GLY A  54     101.444  81.533  70.466  1.00  0.00           H  
ATOM    815  HA3 GLY A  54     101.862  79.766  70.432  1.00  0.00           H  
ATOM    816  N   VAL A  55      99.266  80.839  68.716  1.00  0.00           N  
ATOM    817  CA  VAL A  55      98.399  80.834  67.495  1.00  0.00           C  
ATOM    818  C   VAL A  55      98.594  82.265  67.015  1.00  0.00           C  
ATOM    819  O   VAL A  55      98.382  83.277  67.703  1.00  0.00           O  
ATOM    820  CB  VAL A  55      96.875  80.633  67.809  1.00  0.00           C  
ATOM    821  CG1 VAL A  55      96.141  80.593  66.481  1.00  0.00           C  
ATOM    822  CG2 VAL A  55      96.755  79.355  68.572  1.00  0.00           C  
ATOM    823  H   VAL A  55      98.878  81.370  69.482  1.00  0.00           H  
ATOM    824  HA  VAL A  55      98.798  80.192  66.710  1.00  0.00           H  
ATOM    825  HB  VAL A  55      96.379  81.306  68.508  1.00  0.00           H  
ATOM    826 HG11 VAL A  55      95.072  80.393  66.555  1.00  0.00           H  
ATOM    827 HG12 VAL A  55      96.069  81.565  65.993  1.00  0.00           H  
ATOM    828 HG13 VAL A  55      96.647  79.890  65.819  1.00  0.00           H  
ATOM    829 HG21 VAL A  55      95.713  79.037  68.581  1.00  0.00           H  
ATOM    830 HG22 VAL A  55      97.333  78.567  68.090  1.00  0.00           H  
ATOM    831 HG23 VAL A  55      97.219  79.512  69.546  1.00  0.00           H  
ATOM    832  N   GLU A  56      99.044  82.422  65.727  1.00  0.00           N  
ATOM    833  CA  GLU A  56      99.243  83.640  64.892  1.00  0.00           C  
ATOM    834  C   GLU A  56      97.995  84.430  64.573  1.00  0.00           C  
ATOM    835  O   GLU A  56      97.888  85.045  63.500  1.00  0.00           O  
ATOM    836  CB  GLU A  56     100.022  83.238  63.523  1.00  0.00           C  
ATOM    837  CG  GLU A  56     101.530  82.950  63.557  1.00  0.00           C  
ATOM    838  CD  GLU A  56     101.958  81.491  63.848  1.00  0.00           C  
ATOM    839  OE1 GLU A  56     101.294  80.551  63.330  1.00  0.00           O  
ATOM    840  OE2 GLU A  56     103.026  81.204  64.409  1.00  0.00           O1-
ATOM    841  H   GLU A  56      99.004  81.512  65.291  1.00  0.00           H  
ATOM    842  HA  GLU A  56      99.848  84.316  65.497  1.00  0.00           H  
ATOM    843  HB2 GLU A  56      99.516  82.328  63.201  1.00  0.00           H  
ATOM    844  HB3 GLU A  56      99.986  83.963  62.711  1.00  0.00           H  
ATOM    845  HG2 GLU A  56     101.898  83.320  62.601  1.00  0.00           H  
ATOM    846  HG3 GLU A  56     101.873  83.574  64.383  1.00  0.00           H  
ATOM    847  N   ALA A  57      96.954  84.299  65.355  1.00  0.00           N  
ATOM    848  CA  ALA A  57      95.668  84.974  65.176  1.00  0.00           C  
ATOM    849  C   ALA A  57      95.549  86.526  65.000  1.00  0.00           C  
ATOM    850  O   ALA A  57      96.432  87.295  65.291  1.00  0.00           O  
ATOM    851  CB  ALA A  57      94.828  84.671  66.361  1.00  0.00           C  
ATOM    852  H   ALA A  57      97.124  83.894  66.265  1.00  0.00           H  
ATOM    853  HA  ALA A  57      95.296  84.405  64.325  1.00  0.00           H  
ATOM    854  HB1 ALA A  57      94.602  83.607  66.430  1.00  0.00           H  
ATOM    855  HB2 ALA A  57      95.178  85.076  67.311  1.00  0.00           H  
ATOM    856  HB3 ALA A  57      93.802  85.021  66.249  1.00  0.00           H  
ATOM    857  N   ASP A  58      94.460  86.939  64.411  1.00  0.00           N  
ATOM    858  CA  ASP A  58      94.044  88.384  64.274  1.00  0.00           C  
ATOM    859  C   ASP A  58      92.466  88.516  64.428  1.00  0.00           C  
ATOM    860  O   ASP A  58      91.772  87.509  64.432  1.00  0.00           O  
ATOM    861  CB  ASP A  58      94.629  88.889  62.929  1.00  0.00           C  
ATOM    862  CG  ASP A  58      94.845  90.390  62.883  1.00  0.00           C  
ATOM    863  OD1 ASP A  58      95.461  90.891  61.873  1.00  0.00           O  
ATOM    864  OD2 ASP A  58      94.515  91.081  63.893  1.00  0.00           O1-
ATOM    865  H   ASP A  58      93.849  86.214  64.064  1.00  0.00           H  
ATOM    866  HA  ASP A  58      94.574  88.913  65.066  1.00  0.00           H  
ATOM    867  HB2 ASP A  58      95.594  88.423  62.730  1.00  0.00           H  
ATOM    868  HB3 ASP A  58      94.007  88.579  62.089  1.00  0.00           H  
ATOM    869  N   GLY A  59      92.019  89.774  64.517  1.00  0.00           N  
ATOM    870  CA  GLY A  59      90.596  90.100  64.579  1.00  0.00           C  
ATOM    871  C   GLY A  59      90.116  91.464  64.284  1.00  0.00           C  
ATOM    872  O   GLY A  59      90.919  92.396  64.212  1.00  0.00           O  
ATOM    873  H   GLY A  59      92.647  90.550  64.667  1.00  0.00           H  
ATOM    874  HA2 GLY A  59      89.938  89.374  64.101  1.00  0.00           H  
ATOM    875  HA3 GLY A  59      90.349  90.054  65.639  1.00  0.00           H  
ATOM    876  N   ARG A  60      88.783  91.691  64.120  1.00  0.00           N  
ATOM    877  CA  ARG A  60      88.064  92.947  64.055  1.00  0.00           C  
ATOM    878  C   ARG A  60      86.704  92.857  64.770  1.00  0.00           C  
ATOM    879  O   ARG A  60      85.884  91.953  64.652  1.00  0.00           O  
ATOM    880  CB  ARG A  60      87.943  93.321  62.557  1.00  0.00           C  
ATOM    881  CG  ARG A  60      87.455  94.742  62.432  1.00  0.00           C  
ATOM    882  CD  ARG A  60      87.745  95.387  61.070  1.00  0.00           C  
ATOM    883  NE  ARG A  60      87.106  96.678  61.054  1.00  0.00           N  
ATOM    884  CZ  ARG A  60      87.579  97.831  60.605  1.00  0.00           C  
ATOM    885  NH1 ARG A  60      88.806  98.036  60.157  1.00  0.00           N1+
ATOM    886  NH2 ARG A  60      86.607  98.670  60.376  1.00  0.00           N  
ATOM    887  H   ARG A  60      88.147  90.917  64.243  1.00  0.00           H  
ATOM    888  HA  ARG A  60      88.584  93.727  64.612  1.00  0.00           H  
ATOM    889  HB2 ARG A  60      88.939  93.187  62.134  1.00  0.00           H  
ATOM    890  HB3 ARG A  60      87.159  92.709  62.111  1.00  0.00           H  
ATOM    891  HG2 ARG A  60      86.374  94.782  62.568  1.00  0.00           H  
ATOM    892  HG3 ARG A  60      88.028  95.381  63.104  1.00  0.00           H  
ATOM    893  HD2 ARG A  60      88.788  95.473  60.763  1.00  0.00           H  
ATOM    894  HD3 ARG A  60      87.248  94.731  60.356  1.00  0.00           H  
ATOM    895  HE  ARG A  60      86.166  96.850  61.383  1.00  0.00           H  
ATOM    896 HH11 ARG A  60      89.559  97.420  60.428  1.00  0.00           H  
ATOM    897 HH12 ARG A  60      89.171  98.862  59.703  1.00  0.00           H  
ATOM    898 HH21 ARG A  60      85.707  98.441  60.773  1.00  0.00           H  
ATOM    899 HH22 ARG A  60      86.711  99.473  59.772  1.00  0.00           H  
ATOM    900  N   THR A  61      86.393  93.808  65.664  1.00  0.00           N  
ATOM    901  CA  THR A  61      85.208  93.758  66.495  1.00  0.00           C  
ATOM    902  C   THR A  61      83.919  94.039  65.704  1.00  0.00           C  
ATOM    903  O   THR A  61      84.001  95.023  64.945  1.00  0.00           O  
ATOM    904  CB  THR A  61      85.334  95.030  67.456  1.00  0.00           C  
ATOM    905  CG2 THR A  61      84.411  94.916  68.611  1.00  0.00           C  
ATOM    906  OG1 THR A  61      86.656  95.189  67.915  1.00  0.00           O  
ATOM    907  H   THR A  61      87.046  94.568  65.797  1.00  0.00           H  
ATOM    908  HA  THR A  61      85.170  92.830  67.066  1.00  0.00           H  
ATOM    909  HB  THR A  61      85.123  95.871  66.796  1.00  0.00           H  
ATOM    910  HG1 THR A  61      87.187  95.603  67.230  1.00  0.00           H  
ATOM    911 HG21 THR A  61      84.871  94.214  69.306  1.00  0.00           H  
ATOM    912 HG22 THR A  61      84.423  95.918  69.041  1.00  0.00           H  
ATOM    913 HG23 THR A  61      83.386  94.642  68.361  1.00  0.00           H  
ATOM    914  N   CYS A  62      82.778  93.371  65.931  1.00  0.00           N  
ATOM    915  CA  CYS A  62      81.481  93.691  65.326  1.00  0.00           C  
ATOM    916  C   CYS A  62      80.312  93.202  66.200  1.00  0.00           C  
ATOM    917  O   CYS A  62      80.287  92.174  66.938  1.00  0.00           O  
ATOM    918  CB  CYS A  62      81.494  92.927  63.990  1.00  0.00           C  
ATOM    919  SG  CYS A  62      80.136  93.378  62.838  1.00  0.00           S  
ATOM    920  H   CYS A  62      82.756  92.702  66.688  1.00  0.00           H  
ATOM    921  HA  CYS A  62      81.362  94.730  65.017  1.00  0.00           H  
ATOM    922  HB2 CYS A  62      82.429  93.033  63.439  1.00  0.00           H  
ATOM    923  HB3 CYS A  62      81.385  91.863  64.198  1.00  0.00           H  
ATOM    924  HG  CYS A  62      80.557  94.644  62.780  1.00  0.00           H  
ATOM    925  N   ASP A  63      79.254  93.977  66.063  1.00  0.00           N  
ATOM    926  CA  ASP A  63      77.879  93.655  66.529  1.00  0.00           C  
ATOM    927  C   ASP A  63      77.035  93.398  65.280  1.00  0.00           C  
ATOM    928  O   ASP A  63      76.819  94.308  64.434  1.00  0.00           O  
ATOM    929  CB  ASP A  63      77.424  94.685  67.527  1.00  0.00           C  
ATOM    930  CG  ASP A  63      75.932  94.509  67.992  1.00  0.00           C  
ATOM    931  OD1 ASP A  63      75.244  93.561  67.548  1.00  0.00           O  
ATOM    932  OD2 ASP A  63      75.418  95.318  68.792  1.00  0.00           O1-
ATOM    933  H   ASP A  63      79.294  94.784  65.457  1.00  0.00           H  
ATOM    934  HA  ASP A  63      77.911  92.709  67.070  1.00  0.00           H  
ATOM    935  HB2 ASP A  63      78.016  94.566  68.435  1.00  0.00           H  
ATOM    936  HB3 ASP A  63      77.561  95.689  67.127  1.00  0.00           H  
ATOM    937  N   VAL A  64      76.697  92.155  65.018  1.00  0.00           N  
ATOM    938  CA  VAL A  64      76.085  91.671  63.807  1.00  0.00           C  
ATOM    939  C   VAL A  64      74.531  91.946  63.754  1.00  0.00           C  
ATOM    940  O   VAL A  64      73.777  91.438  62.974  1.00  0.00           O  
ATOM    941  CB  VAL A  64      76.330  90.150  63.633  1.00  0.00           C  
ATOM    942  CG1 VAL A  64      77.803  89.725  63.436  1.00  0.00           C  
ATOM    943  CG2 VAL A  64      75.738  89.329  64.730  1.00  0.00           C  
ATOM    944  H   VAL A  64      76.956  91.424  65.665  1.00  0.00           H  
ATOM    945  HA  VAL A  64      76.526  92.143  62.930  1.00  0.00           H  
ATOM    946  HB  VAL A  64      75.784  89.852  62.738  1.00  0.00           H  
ATOM    947 HG11 VAL A  64      78.290  90.350  62.687  1.00  0.00           H  
ATOM    948 HG12 VAL A  64      78.389  89.779  64.353  1.00  0.00           H  
ATOM    949 HG13 VAL A  64      77.843  88.675  63.144  1.00  0.00           H  
ATOM    950 HG21 VAL A  64      76.260  89.619  65.642  1.00  0.00           H  
ATOM    951 HG22 VAL A  64      74.673  89.426  64.940  1.00  0.00           H  
ATOM    952 HG23 VAL A  64      75.909  88.252  64.708  1.00  0.00           H  
ATOM    953  N   ARG A  65      73.996  92.758  64.712  1.00  0.00           N  
ATOM    954  CA  ARG A  65      72.654  93.304  64.720  1.00  0.00           C  
ATOM    955  C   ARG A  65      72.481  94.490  63.767  1.00  0.00           C  
ATOM    956  O   ARG A  65      71.322  94.899  63.552  1.00  0.00           O  
ATOM    957  CB  ARG A  65      72.213  93.700  66.131  1.00  0.00           C  
ATOM    958  CG  ARG A  65      72.197  92.493  67.042  1.00  0.00           C  
ATOM    959  CD  ARG A  65      71.689  92.982  68.393  1.00  0.00           C  
ATOM    960  NE  ARG A  65      72.494  94.112  68.875  1.00  0.00           N  
ATOM    961  CZ  ARG A  65      72.103  94.941  69.773  1.00  0.00           C  
ATOM    962  NH1 ARG A  65      70.931  94.925  70.387  1.00  0.00           N1+
ATOM    963  NH2 ARG A  65      72.906  95.854  70.160  1.00  0.00           N  
ATOM    964  H   ARG A  65      74.698  93.100  65.352  1.00  0.00           H  
ATOM    965  HA  ARG A  65      71.914  92.616  64.311  1.00  0.00           H  
ATOM    966  HB2 ARG A  65      72.809  94.532  66.504  1.00  0.00           H  
ATOM    967  HB3 ARG A  65      71.238  94.185  66.100  1.00  0.00           H  
ATOM    968  HG2 ARG A  65      71.594  91.764  66.501  1.00  0.00           H  
ATOM    969  HG3 ARG A  65      73.197  92.061  67.102  1.00  0.00           H  
ATOM    970  HD2 ARG A  65      70.625  93.219  68.389  1.00  0.00           H  
ATOM    971  HD3 ARG A  65      71.841  92.201  69.138  1.00  0.00           H  
ATOM    972  HE  ARG A  65      73.455  94.103  68.566  1.00  0.00           H  
ATOM    973 HH11 ARG A  65      70.291  94.165  70.202  1.00  0.00           H  
ATOM    974 HH12 ARG A  65      70.560  95.671  70.958  1.00  0.00           H  
ATOM    975 HH21 ARG A  65      73.864  95.680  69.892  1.00  0.00           H  
ATOM    976 HH22 ARG A  65      72.774  96.435  70.976  1.00  0.00           H  
ATOM    977  N   SER A  66      73.600  95.004  63.121  1.00  0.00           N  
ATOM    978  CA  SER A  66      73.434  95.953  61.988  1.00  0.00           C  
ATOM    979  C   SER A  66      74.313  95.709  60.750  1.00  0.00           C  
ATOM    980  O   SER A  66      75.094  94.789  60.735  1.00  0.00           O  
ATOM    981  CB  SER A  66      73.836  97.340  62.508  1.00  0.00           C  
ATOM    982  OG  SER A  66      73.330  98.463  61.776  1.00  0.00           O  
ATOM    983  H   SER A  66      74.474  94.545  63.334  1.00  0.00           H  
ATOM    984  HA  SER A  66      72.366  96.021  61.777  1.00  0.00           H  
ATOM    985  HB2 SER A  66      73.394  97.504  63.491  1.00  0.00           H  
ATOM    986  HB3 SER A  66      74.903  97.547  62.584  1.00  0.00           H  
ATOM    987  HG  SER A  66      73.326  99.175  62.421  1.00  0.00           H  
ATOM    988  N   VAL A  67      74.189  96.577  59.711  1.00  0.00           N  
ATOM    989  CA  VAL A  67      74.702  96.342  58.353  1.00  0.00           C  
ATOM    990  C   VAL A  67      76.076  96.920  57.971  1.00  0.00           C  
ATOM    991  O   VAL A  67      76.892  96.200  57.321  1.00  0.00           O  
ATOM    992  CB  VAL A  67      73.621  96.647  57.252  1.00  0.00           C  
ATOM    993  CG1 VAL A  67      74.167  96.374  55.840  1.00  0.00           C  
ATOM    994  CG2 VAL A  67      72.390  95.758  57.374  1.00  0.00           C  
ATOM    995  H   VAL A  67      73.563  97.360  59.835  1.00  0.00           H  
ATOM    996  HA  VAL A  67      74.831  95.266  58.229  1.00  0.00           H  
ATOM    997  HB  VAL A  67      73.320  97.693  57.313  1.00  0.00           H  
ATOM    998 HG11 VAL A  67      73.364  96.617  55.144  1.00  0.00           H  
ATOM    999 HG12 VAL A  67      74.962  97.064  55.558  1.00  0.00           H  
ATOM   1000 HG13 VAL A  67      74.472  95.335  55.715  1.00  0.00           H  
ATOM   1001 HG21 VAL A  67      71.769  96.082  56.539  1.00  0.00           H  
ATOM   1002 HG22 VAL A  67      72.705  94.723  57.245  1.00  0.00           H  
ATOM   1003 HG23 VAL A  67      71.800  95.757  58.291  1.00  0.00           H  
ATOM   1004  N   PRO A  68      76.500  98.111  58.464  1.00  0.00           N  
ATOM   1005  CA  PRO A  68      77.664  98.730  57.840  1.00  0.00           C  
ATOM   1006  C   PRO A  68      78.966  98.054  58.110  1.00  0.00           C  
ATOM   1007  O   PRO A  68      79.871  98.142  57.250  1.00  0.00           O  
ATOM   1008  CB  PRO A  68      77.738 100.143  58.442  1.00  0.00           C  
ATOM   1009  CG  PRO A  68      76.275 100.498  58.581  1.00  0.00           C  
ATOM   1010  CD  PRO A  68      75.697  99.146  59.089  1.00  0.00           C  
ATOM   1011  HA  PRO A  68      77.548  98.828  56.761  1.00  0.00           H  
ATOM   1012  HB2 PRO A  68      78.127  99.968  59.445  1.00  0.00           H  
ATOM   1013  HB3 PRO A  68      78.283 100.745  57.715  1.00  0.00           H  
ATOM   1014  HG2 PRO A  68      75.984 101.361  59.179  1.00  0.00           H  
ATOM   1015  HG3 PRO A  68      75.920 100.689  57.568  1.00  0.00           H  
ATOM   1016  HD2 PRO A  68      75.867  98.994  60.154  1.00  0.00           H  
ATOM   1017  HD3 PRO A  68      74.634  98.968  58.925  1.00  0.00           H  
ATOM   1018  N   GLU A  69      79.191  97.356  59.255  1.00  0.00           N  
ATOM   1019  CA  GLU A  69      80.520  96.829  59.529  1.00  0.00           C  
ATOM   1020  C   GLU A  69      80.713  95.452  58.912  1.00  0.00           C  
ATOM   1021  O   GLU A  69      81.801  94.931  58.948  1.00  0.00           O  
ATOM   1022  CB  GLU A  69      80.698  96.810  61.066  1.00  0.00           C  
ATOM   1023  CG  GLU A  69      82.138  96.469  61.498  1.00  0.00           C  
ATOM   1024  CD  GLU A  69      83.151  97.634  61.170  1.00  0.00           C  
ATOM   1025  OE1 GLU A  69      82.811  98.620  60.538  1.00  0.00           O  
ATOM   1026  OE2 GLU A  69      84.354  97.575  61.607  1.00  0.00           O1-
ATOM   1027  H   GLU A  69      78.473  97.222  59.952  1.00  0.00           H  
ATOM   1028  HA  GLU A  69      81.295  97.342  58.960  1.00  0.00           H  
ATOM   1029  HB2 GLU A  69      80.437  97.780  61.488  1.00  0.00           H  
ATOM   1030  HB3 GLU A  69      80.014  96.025  61.391  1.00  0.00           H  
ATOM   1031  HG2 GLU A  69      82.025  96.304  62.570  1.00  0.00           H  
ATOM   1032  HG3 GLU A  69      82.437  95.508  61.079  1.00  0.00           H  
ATOM   1033  N   ILE A  70      79.650  94.803  58.454  1.00  0.00           N  
ATOM   1034  CA  ILE A  70      79.600  93.433  57.834  1.00  0.00           C  
ATOM   1035  C   ILE A  70      80.582  93.382  56.676  1.00  0.00           C  
ATOM   1036  O   ILE A  70      81.376  92.420  56.513  1.00  0.00           O  
ATOM   1037  CB  ILE A  70      78.146  92.955  57.447  1.00  0.00           C  
ATOM   1038  CG1 ILE A  70      77.161  93.077  58.607  1.00  0.00           C  
ATOM   1039  CG2 ILE A  70      78.011  91.522  56.946  1.00  0.00           C  
ATOM   1040  CD1 ILE A  70      77.349  92.416  59.942  1.00  0.00           C  
ATOM   1041  H   ILE A  70      78.741  95.238  58.524  1.00  0.00           H  
ATOM   1042  HA  ILE A  70      80.005  92.795  58.620  1.00  0.00           H  
ATOM   1043  HB  ILE A  70      77.770  93.589  56.644  1.00  0.00           H  
ATOM   1044 HG12 ILE A  70      77.113  94.147  58.807  1.00  0.00           H  
ATOM   1045 HG13 ILE A  70      76.180  92.805  58.217  1.00  0.00           H  
ATOM   1046 HG21 ILE A  70      78.776  90.993  57.514  1.00  0.00           H  
ATOM   1047 HG22 ILE A  70      77.009  91.111  57.069  1.00  0.00           H  
ATOM   1048 HG23 ILE A  70      78.301  91.461  55.898  1.00  0.00           H  
ATOM   1049 HD11 ILE A  70      76.514  92.595  60.620  1.00  0.00           H  
ATOM   1050 HD12 ILE A  70      77.380  91.328  59.876  1.00  0.00           H  
ATOM   1051 HD13 ILE A  70      78.218  92.866  60.423  1.00  0.00           H  
ATOM   1052  N   GLU A  71      80.565  94.453  55.839  1.00  0.00           N  
ATOM   1053  CA  GLU A  71      81.556  94.567  54.736  1.00  0.00           C  
ATOM   1054  C   GLU A  71      82.980  94.615  55.264  1.00  0.00           C  
ATOM   1055  O   GLU A  71      83.760  93.893  54.761  1.00  0.00           O  
ATOM   1056  CB  GLU A  71      81.169  95.821  53.901  1.00  0.00           C  
ATOM   1057  CG  GLU A  71      82.123  96.283  52.823  1.00  0.00           C  
ATOM   1058  CD  GLU A  71      81.520  97.267  51.843  1.00  0.00           C  
ATOM   1059  OE1 GLU A  71      80.355  97.727  51.909  1.00  0.00           O  
ATOM   1060  OE2 GLU A  71      82.272  97.692  50.917  1.00  0.00           O1-
ATOM   1061  H   GLU A  71      79.889  95.152  56.109  1.00  0.00           H  
ATOM   1062  HA  GLU A  71      81.525  93.682  54.100  1.00  0.00           H  
ATOM   1063  HB2 GLU A  71      80.192  95.501  53.537  1.00  0.00           H  
ATOM   1064  HB3 GLU A  71      81.084  96.644  54.611  1.00  0.00           H  
ATOM   1065  HG2 GLU A  71      83.049  96.633  53.280  1.00  0.00           H  
ATOM   1066  HG3 GLU A  71      82.438  95.405  52.260  1.00  0.00           H  
ATOM   1067  N   ALA A  72      83.251  95.484  56.246  1.00  0.00           N  
ATOM   1068  CA  ALA A  72      84.557  95.776  56.778  1.00  0.00           C  
ATOM   1069  C   ALA A  72      85.161  94.594  57.509  1.00  0.00           C  
ATOM   1070  O   ALA A  72      86.301  94.333  57.405  1.00  0.00           O  
ATOM   1071  CB  ALA A  72      84.462  96.969  57.717  1.00  0.00           C  
ATOM   1072  H   ALA A  72      82.579  96.188  56.517  1.00  0.00           H  
ATOM   1073  HA  ALA A  72      85.195  96.008  55.925  1.00  0.00           H  
ATOM   1074  HB1 ALA A  72      85.455  97.417  57.738  1.00  0.00           H  
ATOM   1075  HB2 ALA A  72      83.758  97.686  57.295  1.00  0.00           H  
ATOM   1076  HB3 ALA A  72      84.055  96.707  58.694  1.00  0.00           H  
ATOM   1077  N   LEU A  73      84.337  93.793  58.251  1.00  0.00           N  
ATOM   1078  CA  LEU A  73      84.700  92.501  58.784  1.00  0.00           C  
ATOM   1079  C   LEU A  73      85.070  91.600  57.675  1.00  0.00           C  
ATOM   1080  O   LEU A  73      86.136  90.971  57.738  1.00  0.00           O  
ATOM   1081  CB  LEU A  73      83.572  91.896  59.734  1.00  0.00           C  
ATOM   1082  CG  LEU A  73      83.751  90.543  60.414  1.00  0.00           C  
ATOM   1083  CD1 LEU A  73      84.918  90.329  61.388  1.00  0.00           C  
ATOM   1084  CD2 LEU A  73      82.531  90.020  61.168  1.00  0.00           C  
ATOM   1085  H   LEU A  73      83.395  94.134  58.379  1.00  0.00           H  
ATOM   1086  HA  LEU A  73      85.572  92.624  59.427  1.00  0.00           H  
ATOM   1087  HB2 LEU A  73      83.185  92.567  60.502  1.00  0.00           H  
ATOM   1088  HB3 LEU A  73      82.752  91.729  59.035  1.00  0.00           H  
ATOM   1089  HG  LEU A  73      83.819  89.809  59.611  1.00  0.00           H  
ATOM   1090 HD11 LEU A  73      85.064  89.288  61.678  1.00  0.00           H  
ATOM   1091 HD12 LEU A  73      85.828  90.730  60.941  1.00  0.00           H  
ATOM   1092 HD13 LEU A  73      84.728  90.910  62.290  1.00  0.00           H  
ATOM   1093 HD21 LEU A  73      81.626  90.231  60.599  1.00  0.00           H  
ATOM   1094 HD22 LEU A  73      82.651  88.955  61.368  1.00  0.00           H  
ATOM   1095 HD23 LEU A  73      82.380  90.451  62.158  1.00  0.00           H  
ATOM   1096  N   VAL A  74      84.273  91.362  56.630  1.00  0.00           N  
ATOM   1097  CA  VAL A  74      84.801  90.433  55.534  1.00  0.00           C  
ATOM   1098  C   VAL A  74      85.889  90.960  54.640  1.00  0.00           C  
ATOM   1099  O   VAL A  74      86.806  90.250  54.297  1.00  0.00           O  
ATOM   1100  CB  VAL A  74      83.627  89.911  54.700  1.00  0.00           C  
ATOM   1101  CG1 VAL A  74      83.982  88.871  53.655  1.00  0.00           C  
ATOM   1102  CG2 VAL A  74      82.757  89.073  55.674  1.00  0.00           C  
ATOM   1103  H   VAL A  74      83.405  91.853  56.471  1.00  0.00           H  
ATOM   1104  HA  VAL A  74      85.202  89.528  55.988  1.00  0.00           H  
ATOM   1105  HB  VAL A  74      83.086  90.720  54.209  1.00  0.00           H  
ATOM   1106 HG11 VAL A  74      84.494  89.295  52.791  1.00  0.00           H  
ATOM   1107 HG12 VAL A  74      84.615  88.049  53.991  1.00  0.00           H  
ATOM   1108 HG13 VAL A  74      83.081  88.387  53.280  1.00  0.00           H  
ATOM   1109 HG21 VAL A  74      82.123  89.835  56.129  1.00  0.00           H  
ATOM   1110 HG22 VAL A  74      82.003  88.484  55.152  1.00  0.00           H  
ATOM   1111 HG23 VAL A  74      83.252  88.352  56.324  1.00  0.00           H  
ATOM   1112  N   ALA A  75      85.994  92.224  54.329  1.00  0.00           N  
ATOM   1113  CA  ALA A  75      87.120  92.786  53.542  1.00  0.00           C  
ATOM   1114  C   ALA A  75      88.488  92.717  54.256  1.00  0.00           C  
ATOM   1115  O   ALA A  75      89.529  92.567  53.585  1.00  0.00           O  
ATOM   1116  CB  ALA A  75      86.791  94.214  53.099  1.00  0.00           C  
ATOM   1117  H   ALA A  75      85.265  92.876  54.583  1.00  0.00           H  
ATOM   1118  HA  ALA A  75      87.191  92.189  52.632  1.00  0.00           H  
ATOM   1119  HB1 ALA A  75      87.498  94.614  52.372  1.00  0.00           H  
ATOM   1120  HB2 ALA A  75      85.806  94.233  52.631  1.00  0.00           H  
ATOM   1121  HB3 ALA A  75      86.813  94.909  53.938  1.00  0.00           H  
ATOM   1122  N   ALA A  76      88.545  93.010  55.559  1.00  0.00           N  
ATOM   1123  CA  ALA A  76      89.741  92.917  56.411  1.00  0.00           C  
ATOM   1124  C   ALA A  76      90.386  91.534  56.638  1.00  0.00           C  
ATOM   1125  O   ALA A  76      91.614  91.529  56.601  1.00  0.00           O  
ATOM   1126  CB  ALA A  76      89.302  93.402  57.802  1.00  0.00           C  
ATOM   1127  H   ALA A  76      87.707  93.186  56.095  1.00  0.00           H  
ATOM   1128  HA  ALA A  76      90.560  93.532  56.037  1.00  0.00           H  
ATOM   1129  HB1 ALA A  76      88.796  94.344  57.593  1.00  0.00           H  
ATOM   1130  HB2 ALA A  76      88.484  92.746  58.099  1.00  0.00           H  
ATOM   1131  HB3 ALA A  76      90.128  93.540  58.499  1.00  0.00           H  
ATOM   1132  N   VAL A  77      89.685  90.382  56.794  1.00  0.00           N  
ATOM   1133  CA  VAL A  77      90.261  89.041  56.745  1.00  0.00           C  
ATOM   1134  C   VAL A  77      90.732  88.686  55.322  1.00  0.00           C  
ATOM   1135  O   VAL A  77      91.766  88.075  55.075  1.00  0.00           O  
ATOM   1136  CB  VAL A  77      89.307  87.950  57.328  1.00  0.00           C  
ATOM   1137  CG1 VAL A  77      87.906  87.831  56.638  1.00  0.00           C  
ATOM   1138  CG2 VAL A  77      89.973  86.589  57.380  1.00  0.00           C  
ATOM   1139  H   VAL A  77      88.680  90.477  56.826  1.00  0.00           H  
ATOM   1140  HA  VAL A  77      91.143  89.104  57.382  1.00  0.00           H  
ATOM   1141  HB  VAL A  77      89.226  88.191  58.388  1.00  0.00           H  
ATOM   1142 HG11 VAL A  77      87.284  88.711  56.800  1.00  0.00           H  
ATOM   1143 HG12 VAL A  77      88.097  87.755  55.567  1.00  0.00           H  
ATOM   1144 HG13 VAL A  77      87.457  86.882  56.929  1.00  0.00           H  
ATOM   1145 HG21 VAL A  77      90.923  86.706  57.902  1.00  0.00           H  
ATOM   1146 HG22 VAL A  77      89.261  86.033  57.990  1.00  0.00           H  
ATOM   1147 HG23 VAL A  77      90.125  85.993  56.481  1.00  0.00           H  
ATOM   1148  N   VAL A  78      90.018  89.109  54.299  1.00  0.00           N  
ATOM   1149  CA  VAL A  78      90.388  88.941  52.907  1.00  0.00           C  
ATOM   1150  C   VAL A  78      91.645  89.748  52.515  1.00  0.00           C  
ATOM   1151  O   VAL A  78      92.402  89.250  51.651  1.00  0.00           O  
ATOM   1152  CB  VAL A  78      89.170  89.385  52.089  1.00  0.00           C  
ATOM   1153  CG1 VAL A  78      89.395  89.768  50.587  1.00  0.00           C  
ATOM   1154  CG2 VAL A  78      88.055  88.319  52.111  1.00  0.00           C  
ATOM   1155  H   VAL A  78      89.080  89.414  54.515  1.00  0.00           H  
ATOM   1156  HA  VAL A  78      90.547  87.915  52.577  1.00  0.00           H  
ATOM   1157  HB  VAL A  78      88.786  90.300  52.540  1.00  0.00           H  
ATOM   1158 HG11 VAL A  78      89.768  88.856  50.121  1.00  0.00           H  
ATOM   1159 HG12 VAL A  78      88.447  90.046  50.128  1.00  0.00           H  
ATOM   1160 HG13 VAL A  78      90.027  90.655  50.542  1.00  0.00           H  
ATOM   1161 HG21 VAL A  78      87.196  88.655  51.530  1.00  0.00           H  
ATOM   1162 HG22 VAL A  78      88.436  87.430  51.609  1.00  0.00           H  
ATOM   1163 HG23 VAL A  78      87.737  88.128  53.136  1.00  0.00           H  
ATOM   1164  N   GLU A  79      91.954  90.882  53.114  1.00  0.00           N  
ATOM   1165  CA  GLU A  79      93.218  91.623  52.955  1.00  0.00           C  
ATOM   1166  C   GLU A  79      94.363  90.985  53.756  1.00  0.00           C  
ATOM   1167  O   GLU A  79      95.502  90.871  53.285  1.00  0.00           O  
ATOM   1168  CB  GLU A  79      93.038  93.161  53.224  1.00  0.00           C  
ATOM   1169  CG  GLU A  79      93.907  94.194  52.464  1.00  0.00           C  
ATOM   1170  CD  GLU A  79      95.402  93.866  52.501  1.00  0.00           C  
ATOM   1171  OE1 GLU A  79      95.913  93.480  51.426  1.00  0.00           O  
ATOM   1172  OE2 GLU A  79      96.017  93.733  53.592  1.00  0.00           O1-
ATOM   1173  H   GLU A  79      91.181  91.357  53.559  1.00  0.00           H  
ATOM   1174  HA  GLU A  79      93.521  91.436  51.925  1.00  0.00           H  
ATOM   1175  HB2 GLU A  79      91.974  93.379  53.130  1.00  0.00           H  
ATOM   1176  HB3 GLU A  79      93.259  93.271  54.286  1.00  0.00           H  
ATOM   1177  HG2 GLU A  79      93.697  94.169  51.395  1.00  0.00           H  
ATOM   1178  HG3 GLU A  79      93.742  95.181  52.895  1.00  0.00           H  
ATOM   1179  N   ARG A  80      94.026  90.466  55.005  1.00  0.00           N  
ATOM   1180  CA  ARG A  80      94.963  89.939  56.009  1.00  0.00           C  
ATOM   1181  C   ARG A  80      95.558  88.574  55.714  1.00  0.00           C  
ATOM   1182  O   ARG A  80      96.707  88.298  55.952  1.00  0.00           O  
ATOM   1183  CB  ARG A  80      94.320  89.934  57.433  1.00  0.00           C  
ATOM   1184  CG  ARG A  80      95.353  89.550  58.557  1.00  0.00           C  
ATOM   1185  CD  ARG A  80      96.305  90.753  58.746  1.00  0.00           C  
ATOM   1186  NE  ARG A  80      97.709  90.282  58.860  1.00  0.00           N  
ATOM   1187  CZ  ARG A  80      98.204  89.546  59.837  1.00  0.00           C  
ATOM   1188  NH1 ARG A  80      97.634  89.466  60.995  1.00  0.00           N1+
ATOM   1189  NH2 ARG A  80      99.323  88.915  59.822  1.00  0.00           N  
ATOM   1190  H   ARG A  80      93.056  90.554  55.273  1.00  0.00           H  
ATOM   1191  HA  ARG A  80      95.795  90.641  56.065  1.00  0.00           H  
ATOM   1192  HB2 ARG A  80      93.946  90.915  57.726  1.00  0.00           H  
ATOM   1193  HB3 ARG A  80      93.523  89.194  57.493  1.00  0.00           H  
ATOM   1194  HG2 ARG A  80      95.009  89.415  59.582  1.00  0.00           H  
ATOM   1195  HG3 ARG A  80      95.912  88.693  58.181  1.00  0.00           H  
ATOM   1196  HD2 ARG A  80      96.226  91.435  57.899  1.00  0.00           H  
ATOM   1197  HD3 ARG A  80      96.099  91.284  59.676  1.00  0.00           H  
ATOM   1198  HE  ARG A  80      98.397  90.586  58.186  1.00  0.00           H  
ATOM   1199 HH11 ARG A  80      96.701  89.843  61.086  1.00  0.00           H  
ATOM   1200 HH12 ARG A  80      98.111  89.081  61.798  1.00  0.00           H  
ATOM   1201 HH21 ARG A  80      99.964  89.049  59.052  1.00  0.00           H  
ATOM   1202 HH22 ARG A  80      99.500  88.258  60.568  1.00  0.00           H  
ATOM   1203  N   TYR A  81      94.713  87.699  55.219  1.00  0.00           N  
ATOM   1204  CA  TYR A  81      94.945  86.217  55.116  1.00  0.00           C  
ATOM   1205  C   TYR A  81      94.451  85.691  53.794  1.00  0.00           C  
ATOM   1206  O   TYR A  81      95.097  84.835  53.245  1.00  0.00           O  
ATOM   1207  CB  TYR A  81      94.195  85.488  56.235  1.00  0.00           C  
ATOM   1208  CG  TYR A  81      94.831  85.568  57.578  1.00  0.00           C  
ATOM   1209  CD1 TYR A  81      96.181  85.893  57.764  1.00  0.00           C  
ATOM   1210  CD2 TYR A  81      94.033  85.404  58.673  1.00  0.00           C  
ATOM   1211  CE1 TYR A  81      96.751  86.066  59.025  1.00  0.00           C  
ATOM   1212  CE2 TYR A  81      94.555  85.589  59.944  1.00  0.00           C  
ATOM   1213  CZ  TYR A  81      95.919  85.964  60.159  1.00  0.00           C  
ATOM   1214  OH  TYR A  81      96.369  86.118  61.458  1.00  0.00           O  
ATOM   1215  H   TYR A  81      93.822  88.156  55.084  1.00  0.00           H  
ATOM   1216  HA  TYR A  81      96.003  85.961  55.165  1.00  0.00           H  
ATOM   1217  HB2 TYR A  81      93.139  85.744  56.318  1.00  0.00           H  
ATOM   1218  HB3 TYR A  81      94.334  84.421  56.065  1.00  0.00           H  
ATOM   1219  HD1 TYR A  81      96.848  86.071  56.933  1.00  0.00           H  
ATOM   1220  HD2 TYR A  81      93.019  85.046  58.572  1.00  0.00           H  
ATOM   1221  HE1 TYR A  81      97.749  86.476  59.074  1.00  0.00           H  
ATOM   1222  HE2 TYR A  81      93.929  85.345  60.790  1.00  0.00           H  
ATOM   1223  HH  TYR A  81      97.259  86.479  61.450  1.00  0.00           H  
ATOM   1224  N   GLY A  82      93.392  86.220  53.198  1.00  0.00           N  
ATOM   1225  CA  GLY A  82      92.824  85.713  51.893  1.00  0.00           C  
ATOM   1226  C   GLY A  82      91.264  85.482  51.850  1.00  0.00           C  
ATOM   1227  O   GLY A  82      90.589  85.638  52.838  1.00  0.00           O  
ATOM   1228  H   GLY A  82      92.879  86.885  53.759  1.00  0.00           H  
ATOM   1229  HA2 GLY A  82      93.164  86.409  51.127  1.00  0.00           H  
ATOM   1230  HA3 GLY A  82      93.360  84.832  51.539  1.00  0.00           H  
ATOM   1231  N   PRO A  83      90.765  85.043  50.699  1.00  0.00           N  
ATOM   1232  CA  PRO A  83      89.320  84.598  50.587  1.00  0.00           C  
ATOM   1233  C   PRO A  83      89.017  83.435  51.521  1.00  0.00           C  
ATOM   1234  O   PRO A  83      89.813  82.407  51.532  1.00  0.00           O  
ATOM   1235  CB  PRO A  83      88.996  84.265  49.135  1.00  0.00           C  
ATOM   1236  CG  PRO A  83      90.377  84.181  48.486  1.00  0.00           C  
ATOM   1237  CD  PRO A  83      91.437  84.748  49.395  1.00  0.00           C  
ATOM   1238  HA  PRO A  83      88.729  85.480  50.833  1.00  0.00           H  
ATOM   1239  HB2 PRO A  83      88.346  83.408  48.960  1.00  0.00           H  
ATOM   1240  HB3 PRO A  83      88.522  85.161  48.734  1.00  0.00           H  
ATOM   1241  HG2 PRO A  83      90.517  83.134  48.218  1.00  0.00           H  
ATOM   1242  HG3 PRO A  83      90.492  84.785  47.586  1.00  0.00           H  
ATOM   1243  HD2 PRO A  83      92.250  84.026  49.467  1.00  0.00           H  
ATOM   1244  HD3 PRO A  83      91.835  85.631  48.895  1.00  0.00           H  
ATOM   1245  N   VAL A  84      87.927  83.491  52.294  1.00  0.00           N  
ATOM   1246  CA  VAL A  84      87.651  82.597  53.437  1.00  0.00           C  
ATOM   1247  C   VAL A  84      87.497  81.124  52.906  1.00  0.00           C  
ATOM   1248  O   VAL A  84      86.720  80.822  52.024  1.00  0.00           O  
ATOM   1249  CB  VAL A  84      86.550  83.163  54.348  1.00  0.00           C  
ATOM   1250  CG1 VAL A  84      86.484  82.266  55.629  1.00  0.00           C  
ATOM   1251  CG2 VAL A  84      86.797  84.648  54.715  1.00  0.00           C  
ATOM   1252  H   VAL A  84      87.345  84.305  52.159  1.00  0.00           H  
ATOM   1253  HA  VAL A  84      88.588  82.544  53.992  1.00  0.00           H  
ATOM   1254  HB  VAL A  84      85.590  83.111  53.833  1.00  0.00           H  
ATOM   1255 HG11 VAL A  84      86.103  81.256  55.471  1.00  0.00           H  
ATOM   1256 HG12 VAL A  84      87.479  82.019  55.998  1.00  0.00           H  
ATOM   1257 HG13 VAL A  84      85.855  82.661  56.427  1.00  0.00           H  
ATOM   1258 HG21 VAL A  84      85.891  85.185  54.993  1.00  0.00           H  
ATOM   1259 HG22 VAL A  84      87.468  84.521  55.564  1.00  0.00           H  
ATOM   1260 HG23 VAL A  84      87.216  85.186  53.865  1.00  0.00           H  
ATOM   1261  N   ASP A  85      88.237  80.215  53.487  1.00  0.00           N  
ATOM   1262  CA  ASP A  85      88.045  78.742  53.280  1.00  0.00           C  
ATOM   1263  C   ASP A  85      87.035  78.089  54.177  1.00  0.00           C  
ATOM   1264  O   ASP A  85      86.288  77.210  53.772  1.00  0.00           O  
ATOM   1265  CB  ASP A  85      89.460  78.090  53.491  1.00  0.00           C  
ATOM   1266  CG  ASP A  85      90.315  78.327  52.250  1.00  0.00           C  
ATOM   1267  OD1 ASP A  85      89.998  77.855  51.180  1.00  0.00           O  
ATOM   1268  OD2 ASP A  85      91.414  78.865  52.444  1.00  0.00           O1-
ATOM   1269  H   ASP A  85      88.862  80.601  54.181  1.00  0.00           H  
ATOM   1270  HA  ASP A  85      87.728  78.617  52.244  1.00  0.00           H  
ATOM   1271  HB2 ASP A  85      89.958  78.435  54.397  1.00  0.00           H  
ATOM   1272  HB3 ASP A  85      89.235  77.025  53.547  1.00  0.00           H  
ATOM   1273  N   VAL A  86      87.002  78.569  55.465  1.00  0.00           N  
ATOM   1274  CA  VAL A  86      86.161  78.076  56.616  1.00  0.00           C  
ATOM   1275  C   VAL A  86      85.519  79.258  57.458  1.00  0.00           C  
ATOM   1276  O   VAL A  86      86.208  80.219  57.967  1.00  0.00           O  
ATOM   1277  CB  VAL A  86      86.982  77.131  57.568  1.00  0.00           C  
ATOM   1278  CG1 VAL A  86      85.999  76.916  58.743  1.00  0.00           C  
ATOM   1279  CG2 VAL A  86      87.266  75.852  56.814  1.00  0.00           C  
ATOM   1280  H   VAL A  86      87.546  79.418  55.508  1.00  0.00           H  
ATOM   1281  HA  VAL A  86      85.381  77.432  56.210  1.00  0.00           H  
ATOM   1282  HB  VAL A  86      87.848  77.687  57.930  1.00  0.00           H  
ATOM   1283 HG11 VAL A  86      85.634  77.759  59.329  1.00  0.00           H  
ATOM   1284 HG12 VAL A  86      85.064  76.418  58.489  1.00  0.00           H  
ATOM   1285 HG13 VAL A  86      86.549  76.242  59.400  1.00  0.00           H  
ATOM   1286 HG21 VAL A  86      87.528  75.115  57.573  1.00  0.00           H  
ATOM   1287 HG22 VAL A  86      86.334  75.468  56.398  1.00  0.00           H  
ATOM   1288 HG23 VAL A  86      87.979  75.857  55.990  1.00  0.00           H  
ATOM   1289  N   LEU A  87      84.173  79.039  57.629  1.00  0.00           N  
ATOM   1290  CA  LEU A  87      83.344  79.981  58.407  1.00  0.00           C  
ATOM   1291  C   LEU A  87      82.822  79.218  59.558  1.00  0.00           C  
ATOM   1292  O   LEU A  87      82.350  78.086  59.363  1.00  0.00           O  
ATOM   1293  CB  LEU A  87      82.237  80.673  57.561  1.00  0.00           C  
ATOM   1294  CG  LEU A  87      81.138  81.444  58.246  1.00  0.00           C  
ATOM   1295  CD1 LEU A  87      81.738  82.598  59.005  1.00  0.00           C  
ATOM   1296  CD2 LEU A  87      80.134  82.026  57.328  1.00  0.00           C  
ATOM   1297  H   LEU A  87      83.819  78.149  57.307  1.00  0.00           H  
ATOM   1298  HA  LEU A  87      83.936  80.776  58.859  1.00  0.00           H  
ATOM   1299  HB2 LEU A  87      82.674  81.309  56.792  1.00  0.00           H  
ATOM   1300  HB3 LEU A  87      81.703  79.868  57.057  1.00  0.00           H  
ATOM   1301  HG  LEU A  87      80.615  80.835  58.984  1.00  0.00           H  
ATOM   1302 HD11 LEU A  87      80.891  83.206  59.323  1.00  0.00           H  
ATOM   1303 HD12 LEU A  87      82.304  82.339  59.900  1.00  0.00           H  
ATOM   1304 HD13 LEU A  87      82.377  83.183  58.343  1.00  0.00           H  
ATOM   1305 HD21 LEU A  87      79.293  82.413  57.903  1.00  0.00           H  
ATOM   1306 HD22 LEU A  87      80.561  82.840  56.743  1.00  0.00           H  
ATOM   1307 HD23 LEU A  87      79.760  81.261  56.648  1.00  0.00           H  
ATOM   1308  N   VAL A  88      82.910  79.727  60.781  1.00  0.00           N  
ATOM   1309  CA  VAL A  88      82.322  79.097  61.997  1.00  0.00           C  
ATOM   1310  C   VAL A  88      81.585  80.268  62.770  1.00  0.00           C  
ATOM   1311  O   VAL A  88      82.204  81.228  63.150  1.00  0.00           O  
ATOM   1312  CB  VAL A  88      83.382  78.533  62.967  1.00  0.00           C  
ATOM   1313  CG1 VAL A  88      82.651  77.615  63.994  1.00  0.00           C  
ATOM   1314  CG2 VAL A  88      84.515  77.797  62.311  1.00  0.00           C  
ATOM   1315  H   VAL A  88      83.388  80.607  60.918  1.00  0.00           H  
ATOM   1316  HA  VAL A  88      81.652  78.287  61.708  1.00  0.00           H  
ATOM   1317  HB  VAL A  88      83.740  79.419  63.490  1.00  0.00           H  
ATOM   1318 HG11 VAL A  88      83.352  77.020  64.579  1.00  0.00           H  
ATOM   1319 HG12 VAL A  88      82.213  78.252  64.762  1.00  0.00           H  
ATOM   1320 HG13 VAL A  88      81.935  76.932  63.536  1.00  0.00           H  
ATOM   1321 HG21 VAL A  88      85.135  77.292  63.052  1.00  0.00           H  
ATOM   1322 HG22 VAL A  88      84.163  77.151  61.506  1.00  0.00           H  
ATOM   1323 HG23 VAL A  88      85.156  78.564  61.875  1.00  0.00           H  
ATOM   1324  N   ASN A  89      80.219  80.209  62.889  1.00  0.00           N  
ATOM   1325  CA  ASN A  89      79.526  81.188  63.611  1.00  0.00           C  
ATOM   1326  C   ASN A  89      79.314  80.499  64.917  1.00  0.00           C  
ATOM   1327  O   ASN A  89      78.390  79.662  65.098  1.00  0.00           O  
ATOM   1328  CB  ASN A  89      78.328  81.776  62.860  1.00  0.00           C  
ATOM   1329  CG  ASN A  89      78.659  82.404  61.532  1.00  0.00           C  
ATOM   1330  ND2 ASN A  89      78.195  81.901  60.410  1.00  0.00           N  
ATOM   1331  OD1 ASN A  89      79.278  83.456  61.534  1.00  0.00           O  
ATOM   1332  H   ASN A  89      79.829  79.415  62.402  1.00  0.00           H  
ATOM   1333  HA  ASN A  89      80.144  82.078  63.734  1.00  0.00           H  
ATOM   1334  HB2 ASN A  89      77.550  81.017  62.781  1.00  0.00           H  
ATOM   1335  HB3 ASN A  89      77.880  82.557  63.474  1.00  0.00           H  
ATOM   1336 HD21 ASN A  89      78.530  82.257  59.526  1.00  0.00           H  
ATOM   1337 HD22 ASN A  89      77.666  81.040  60.406  1.00  0.00           H  
ATOM   1338  N   ASN A  90      80.084  80.901  65.958  1.00  0.00           N  
ATOM   1339  CA  ASN A  90      79.867  80.446  67.297  1.00  0.00           C  
ATOM   1340  C   ASN A  90      78.688  81.289  67.938  1.00  0.00           C  
ATOM   1341  O   ASN A  90      77.968  80.777  68.842  1.00  0.00           O  
ATOM   1342  CB  ASN A  90      81.168  80.438  68.119  1.00  0.00           C  
ATOM   1343  CG  ASN A  90      80.967  79.966  69.571  1.00  0.00           C  
ATOM   1344  ND2 ASN A  90      81.204  80.818  70.541  1.00  0.00           N  
ATOM   1345  OD1 ASN A  90      80.500  78.843  69.879  1.00  0.00           O  
ATOM   1346  H   ASN A  90      80.730  81.678  65.939  1.00  0.00           H  
ATOM   1347  HA  ASN A  90      79.470  79.432  67.349  1.00  0.00           H  
ATOM   1348  HB2 ASN A  90      81.876  79.714  67.716  1.00  0.00           H  
ATOM   1349  HB3 ASN A  90      81.665  81.408  68.134  1.00  0.00           H  
ATOM   1350 HD21 ASN A  90      81.160  80.556  71.515  1.00  0.00           H  
ATOM   1351 HD22 ASN A  90      81.726  81.660  70.346  1.00  0.00           H  
ATOM   1352  N   ALA A  91      78.447  82.516  67.430  1.00  0.00           N  
ATOM   1353  CA  ALA A  91      77.597  83.599  67.957  1.00  0.00           C  
ATOM   1354  C   ALA A  91      76.130  83.246  68.072  1.00  0.00           C  
ATOM   1355  O   ALA A  91      75.609  82.509  67.213  1.00  0.00           O  
ATOM   1356  CB  ALA A  91      77.803  84.823  67.039  1.00  0.00           C  
ATOM   1357  H   ALA A  91      79.187  82.816  66.812  1.00  0.00           H  
ATOM   1358  HA  ALA A  91      78.032  83.868  68.920  1.00  0.00           H  
ATOM   1359  HB1 ALA A  91      77.474  85.726  67.552  1.00  0.00           H  
ATOM   1360  HB2 ALA A  91      78.876  84.931  66.878  1.00  0.00           H  
ATOM   1361  HB3 ALA A  91      77.296  84.780  66.075  1.00  0.00           H  
ATOM   1362  N   GLY A  92      75.439  83.877  69.035  1.00  0.00           N  
ATOM   1363  CA  GLY A  92      74.059  83.648  69.512  1.00  0.00           C  
ATOM   1364  C   GLY A  92      73.664  84.491  70.743  1.00  0.00           C  
ATOM   1365  O   GLY A  92      74.517  85.163  71.305  1.00  0.00           O  
ATOM   1366  H   GLY A  92      76.019  84.555  69.507  1.00  0.00           H  
ATOM   1367  HA2 GLY A  92      73.299  83.849  68.757  1.00  0.00           H  
ATOM   1368  HA3 GLY A  92      73.947  82.608  69.822  1.00  0.00           H  
ATOM   1369  N   ARG A  93      72.504  84.271  71.312  1.00  0.00           N  
ATOM   1370  CA  ARG A  93      72.119  84.814  72.601  1.00  0.00           C  
ATOM   1371  C   ARG A  93      70.978  84.012  73.215  1.00  0.00           C  
ATOM   1372  O   ARG A  93      70.029  83.958  72.471  1.00  0.00           O  
ATOM   1373  CB  ARG A  93      71.666  86.234  72.389  1.00  0.00           C  
ATOM   1374  CG  ARG A  93      71.483  87.049  73.684  1.00  0.00           C  
ATOM   1375  CD  ARG A  93      70.458  88.166  73.713  1.00  0.00           C  
ATOM   1376  NE  ARG A  93      70.852  89.232  72.791  1.00  0.00           N  
ATOM   1377  CZ  ARG A  93      70.069  90.280  72.482  1.00  0.00           C  
ATOM   1378  NH1 ARG A  93      68.843  90.457  72.905  1.00  0.00           N1+
ATOM   1379  NH2 ARG A  93      70.619  91.119  71.674  1.00  0.00           N  
ATOM   1380  H   ARG A  93      72.006  83.497  70.895  1.00  0.00           H  
ATOM   1381  HA  ARG A  93      72.964  84.776  73.289  1.00  0.00           H  
ATOM   1382  HB2 ARG A  93      72.434  86.840  71.910  1.00  0.00           H  
ATOM   1383  HB3 ARG A  93      70.744  86.354  71.819  1.00  0.00           H  
ATOM   1384  HG2 ARG A  93      71.188  86.474  74.562  1.00  0.00           H  
ATOM   1385  HG3 ARG A  93      72.474  87.409  73.961  1.00  0.00           H  
ATOM   1386  HD2 ARG A  93      69.490  87.703  73.521  1.00  0.00           H  
ATOM   1387  HD3 ARG A  93      70.476  88.539  74.737  1.00  0.00           H  
ATOM   1388  HE  ARG A  93      71.820  89.348  72.528  1.00  0.00           H  
ATOM   1389 HH11 ARG A  93      68.476  89.735  73.508  1.00  0.00           H  
ATOM   1390 HH12 ARG A  93      68.378  91.349  72.805  1.00  0.00           H  
ATOM   1391 HH21 ARG A  93      71.549  90.921  71.334  1.00  0.00           H  
ATOM   1392 HH22 ARG A  93      69.999  91.822  71.298  1.00  0.00           H  
ATOM   1393  N   PRO A  94      70.993  83.699  74.514  1.00  0.00           N  
ATOM   1394  CA  PRO A  94      69.818  83.251  75.256  1.00  0.00           C  
ATOM   1395  C   PRO A  94      68.610  84.249  75.325  1.00  0.00           C  
ATOM   1396  O   PRO A  94      68.792  85.439  75.045  1.00  0.00           O  
ATOM   1397  CB  PRO A  94      70.392  83.109  76.646  1.00  0.00           C  
ATOM   1398  CG  PRO A  94      71.744  82.494  76.435  1.00  0.00           C  
ATOM   1399  CD  PRO A  94      72.233  83.303  75.153  1.00  0.00           C  
ATOM   1400  HA  PRO A  94      69.502  82.284  74.865  1.00  0.00           H  
ATOM   1401  HB2 PRO A  94      70.427  84.057  77.182  1.00  0.00           H  
ATOM   1402  HB3 PRO A  94      69.756  82.445  77.232  1.00  0.00           H  
ATOM   1403  HG2 PRO A  94      72.429  82.684  77.262  1.00  0.00           H  
ATOM   1404  HG3 PRO A  94      71.691  81.416  76.283  1.00  0.00           H  
ATOM   1405  HD2 PRO A  94      72.755  84.202  75.480  1.00  0.00           H  
ATOM   1406  HD3 PRO A  94      72.848  82.661  74.523  1.00  0.00           H  
ATOM   1407  N   GLY A  95      67.429  83.840  75.790  1.00  0.00           N  
ATOM   1408  CA  GLY A  95      66.299  84.727  75.951  1.00  0.00           C  
ATOM   1409  C   GLY A  95      65.026  83.963  76.229  1.00  0.00           C  
ATOM   1410  O   GLY A  95      64.596  83.090  75.474  1.00  0.00           O  
ATOM   1411  H   GLY A  95      67.336  82.893  76.129  1.00  0.00           H  
ATOM   1412  HA2 GLY A  95      66.488  85.366  76.814  1.00  0.00           H  
ATOM   1413  HA3 GLY A  95      66.134  85.415  75.123  1.00  0.00           H  
ATOM   1414  N   GLY A  96      64.328  84.363  77.300  1.00  0.00           N  
ATOM   1415  CA  GLY A  96      63.090  83.706  77.793  1.00  0.00           C  
ATOM   1416  C   GLY A  96      62.462  84.279  79.013  1.00  0.00           C  
ATOM   1417  O   GLY A  96      62.266  85.480  79.020  1.00  0.00           O  
ATOM   1418  H   GLY A  96      64.627  85.191  77.796  1.00  0.00           H  
ATOM   1419  HA2 GLY A  96      62.366  83.831  76.988  1.00  0.00           H  
ATOM   1420  HA3 GLY A  96      63.354  82.676  78.033  1.00  0.00           H  
ATOM   1421  N   GLY A  97      62.068  83.468  79.983  1.00  0.00           N  
ATOM   1422  CA  GLY A  97      61.131  83.830  80.995  1.00  0.00           C  
ATOM   1423  C   GLY A  97      59.779  83.295  80.623  1.00  0.00           C  
ATOM   1424  O   GLY A  97      59.643  82.459  79.738  1.00  0.00           O  
ATOM   1425  H   GLY A  97      62.466  82.540  80.000  1.00  0.00           H  
ATOM   1426  HA2 GLY A  97      61.433  83.297  81.897  1.00  0.00           H  
ATOM   1427  HA3 GLY A  97      61.138  84.902  81.193  1.00  0.00           H  
ATOM   1428  N   ALA A  98      58.702  83.758  81.247  1.00  0.00           N  
ATOM   1429  CA  ALA A  98      57.343  83.430  80.896  1.00  0.00           C  
ATOM   1430  C   ALA A  98      57.115  83.826  79.379  1.00  0.00           C  
ATOM   1431  O   ALA A  98      57.274  84.966  78.986  1.00  0.00           O  
ATOM   1432  CB  ALA A  98      56.440  84.107  81.867  1.00  0.00           C  
ATOM   1433  H   ALA A  98      58.810  84.512  81.911  1.00  0.00           H  
ATOM   1434  HA  ALA A  98      57.180  82.352  80.880  1.00  0.00           H  
ATOM   1435  HB1 ALA A  98      56.787  85.104  82.135  1.00  0.00           H  
ATOM   1436  HB2 ALA A  98      55.515  84.109  81.291  1.00  0.00           H  
ATOM   1437  HB3 ALA A  98      56.350  83.425  82.713  1.00  0.00           H  
ATOM   1438  N   THR A  99      56.746  82.796  78.503  1.00  0.00           N  
ATOM   1439  CA  THR A  99      56.500  83.072  77.047  1.00  0.00           C  
ATOM   1440  C   THR A  99      55.403  84.091  76.821  1.00  0.00           C  
ATOM   1441  O   THR A  99      55.654  85.088  76.189  1.00  0.00           O  
ATOM   1442  CB  THR A  99      56.246  81.782  76.199  1.00  0.00           C  
ATOM   1443  CG2 THR A  99      55.930  82.016  74.701  1.00  0.00           C  
ATOM   1444  OG1 THR A  99      57.379  80.946  76.319  1.00  0.00           O  
ATOM   1445  H   THR A  99      56.486  81.884  78.852  1.00  0.00           H  
ATOM   1446  HA  THR A  99      57.416  83.466  76.606  1.00  0.00           H  
ATOM   1447  HB  THR A  99      55.444  81.259  76.719  1.00  0.00           H  
ATOM   1448  HG1 THR A  99      57.077  80.349  77.007  1.00  0.00           H  
ATOM   1449 HG21 THR A  99      55.776  81.043  74.235  1.00  0.00           H  
ATOM   1450 HG22 THR A  99      54.922  82.426  74.658  1.00  0.00           H  
ATOM   1451 HG23 THR A  99      56.775  82.554  74.270  1.00  0.00           H  
ATOM   1452  N   ALA A 100      54.224  83.947  77.387  1.00  0.00           N  
ATOM   1453  CA  ALA A 100      53.026  84.851  77.167  1.00  0.00           C  
ATOM   1454  C   ALA A 100      53.307  86.251  77.767  1.00  0.00           C  
ATOM   1455  O   ALA A 100      52.656  87.143  77.321  1.00  0.00           O  
ATOM   1456  CB  ALA A 100      51.738  84.244  77.691  1.00  0.00           C  
ATOM   1457  H   ALA A 100      54.095  83.135  77.974  1.00  0.00           H  
ATOM   1458  HA  ALA A 100      52.935  84.936  76.084  1.00  0.00           H  
ATOM   1459  HB1 ALA A 100      51.708  84.276  78.780  1.00  0.00           H  
ATOM   1460  HB2 ALA A 100      50.941  84.889  77.320  1.00  0.00           H  
ATOM   1461  HB3 ALA A 100      51.627  83.231  77.305  1.00  0.00           H  
ATOM   1462  N   GLU A 101      54.231  86.516  78.765  1.00  0.00           N  
ATOM   1463  CA  GLU A 101      54.516  87.846  79.362  1.00  0.00           C  
ATOM   1464  C   GLU A 101      55.529  88.708  78.654  1.00  0.00           C  
ATOM   1465  O   GLU A 101      55.264  89.853  78.373  1.00  0.00           O  
ATOM   1466  CB  GLU A 101      55.051  87.756  80.787  1.00  0.00           C  
ATOM   1467  CG  GLU A 101      54.121  86.955  81.733  1.00  0.00           C  
ATOM   1468  CD  GLU A 101      52.721  87.506  81.800  1.00  0.00           C  
ATOM   1469  OE1 GLU A 101      52.508  88.786  81.692  1.00  0.00           O  
ATOM   1470  OE2 GLU A 101      51.799  86.688  82.020  1.00  0.00           O1-
ATOM   1471  H   GLU A 101      54.744  85.700  79.065  1.00  0.00           H  
ATOM   1472  HA  GLU A 101      53.632  88.474  79.464  1.00  0.00           H  
ATOM   1473  HB2 GLU A 101      56.038  87.297  80.826  1.00  0.00           H  
ATOM   1474  HB3 GLU A 101      55.242  88.769  81.141  1.00  0.00           H  
ATOM   1475  HG2 GLU A 101      54.019  85.927  81.385  1.00  0.00           H  
ATOM   1476  HG3 GLU A 101      54.613  86.977  82.705  1.00  0.00           H  
ATOM   1477  N   LEU A 102      56.617  88.083  78.189  1.00  0.00           N  
ATOM   1478  CA  LEU A 102      57.731  88.825  77.574  1.00  0.00           C  
ATOM   1479  C   LEU A 102      57.302  89.633  76.283  1.00  0.00           C  
ATOM   1480  O   LEU A 102      56.318  89.408  75.627  1.00  0.00           O  
ATOM   1481  CB  LEU A 102      58.921  87.891  77.505  1.00  0.00           C  
ATOM   1482  CG  LEU A 102      58.773  86.863  76.303  1.00  0.00           C  
ATOM   1483  CD1 LEU A 102      59.308  87.455  74.964  1.00  0.00           C  
ATOM   1484  CD2 LEU A 102      59.766  85.675  76.664  1.00  0.00           C  
ATOM   1485  H   LEU A 102      56.738  87.089  78.323  1.00  0.00           H  
ATOM   1486  HA  LEU A 102      57.975  89.570  78.331  1.00  0.00           H  
ATOM   1487  HB2 LEU A 102      59.887  88.379  77.378  1.00  0.00           H  
ATOM   1488  HB3 LEU A 102      58.964  87.356  78.454  1.00  0.00           H  
ATOM   1489  HG  LEU A 102      57.772  86.448  76.180  1.00  0.00           H  
ATOM   1490 HD11 LEU A 102      60.375  87.675  74.940  1.00  0.00           H  
ATOM   1491 HD12 LEU A 102      59.186  86.757  74.135  1.00  0.00           H  
ATOM   1492 HD13 LEU A 102      58.829  88.382  74.649  1.00  0.00           H  
ATOM   1493 HD21 LEU A 102      59.506  85.298  77.653  1.00  0.00           H  
ATOM   1494 HD22 LEU A 102      59.730  84.938  75.862  1.00  0.00           H  
ATOM   1495 HD23 LEU A 102      60.780  86.034  76.841  1.00  0.00           H  
ATOM   1496  N   ALA A 103      58.101  90.683  76.006  1.00  0.00           N  
ATOM   1497  CA  ALA A 103      57.892  91.610  74.923  1.00  0.00           C  
ATOM   1498  C   ALA A 103      58.154  91.100  73.487  1.00  0.00           C  
ATOM   1499  O   ALA A 103      59.209  90.543  73.112  1.00  0.00           O  
ATOM   1500  CB  ALA A 103      58.684  92.835  75.334  1.00  0.00           C  
ATOM   1501  H   ALA A 103      58.755  90.881  76.750  1.00  0.00           H  
ATOM   1502  HA  ALA A 103      56.887  91.988  75.113  1.00  0.00           H  
ATOM   1503  HB1 ALA A 103      58.496  93.676  74.666  1.00  0.00           H  
ATOM   1504  HB2 ALA A 103      58.484  93.103  76.371  1.00  0.00           H  
ATOM   1505  HB3 ALA A 103      59.726  92.589  75.130  1.00  0.00           H  
ATOM   1506  N   ASP A 104      57.332  91.583  72.508  1.00  0.00           N  
ATOM   1507  CA  ASP A 104      57.577  91.227  71.034  1.00  0.00           C  
ATOM   1508  C   ASP A 104      58.842  92.020  70.481  1.00  0.00           C  
ATOM   1509  O   ASP A 104      59.594  91.375  69.699  1.00  0.00           O  
ATOM   1510  CB  ASP A 104      56.229  91.434  70.239  1.00  0.00           C  
ATOM   1511  CG  ASP A 104      55.647  92.809  70.381  1.00  0.00           C  
ATOM   1512  OD1 ASP A 104      55.443  93.442  69.338  1.00  0.00           O  
ATOM   1513  OD2 ASP A 104      55.330  93.212  71.487  1.00  0.00           O1-
ATOM   1514  H   ASP A 104      56.634  92.246  72.813  1.00  0.00           H  
ATOM   1515  HA  ASP A 104      57.793  90.161  70.957  1.00  0.00           H  
ATOM   1516  HB2 ASP A 104      56.447  91.211  69.194  1.00  0.00           H  
ATOM   1517  HB3 ASP A 104      55.502  90.687  70.559  1.00  0.00           H  
ATOM   1518  N   GLU A 105      59.174  93.159  71.084  1.00  0.00           N  
ATOM   1519  CA  GLU A 105      60.441  94.016  70.824  1.00  0.00           C  
ATOM   1520  C   GLU A 105      61.754  93.314  71.215  1.00  0.00           C  
ATOM   1521  O   GLU A 105      62.792  93.685  70.707  1.00  0.00           O  
ATOM   1522  CB  GLU A 105      60.422  95.427  71.471  1.00  0.00           C  
ATOM   1523  CG  GLU A 105      60.374  95.388  72.980  1.00  0.00           C  
ATOM   1524  CD  GLU A 105      59.041  95.928  73.511  1.00  0.00           C  
ATOM   1525  OE1 GLU A 105      58.970  96.347  74.662  1.00  0.00           O  
ATOM   1526  OE2 GLU A 105      57.990  95.878  72.878  1.00  0.00           O1-
ATOM   1527  H   GLU A 105      58.578  93.573  71.786  1.00  0.00           H  
ATOM   1528  HA  GLU A 105      60.392  94.167  69.746  1.00  0.00           H  
ATOM   1529  HB2 GLU A 105      61.363  95.910  71.209  1.00  0.00           H  
ATOM   1530  HB3 GLU A 105      59.665  96.039  70.979  1.00  0.00           H  
ATOM   1531  HG2 GLU A 105      60.476  94.371  73.358  1.00  0.00           H  
ATOM   1532  HG3 GLU A 105      61.161  95.998  73.423  1.00  0.00           H  
ATOM   1533  N   LEU A 106      61.678  92.284  72.109  1.00  0.00           N  
ATOM   1534  CA  LEU A 106      62.791  91.410  72.578  1.00  0.00           C  
ATOM   1535  C   LEU A 106      62.799  90.005  71.910  1.00  0.00           C  
ATOM   1536  O   LEU A 106      63.850  89.580  71.473  1.00  0.00           O  
ATOM   1537  CB  LEU A 106      62.761  91.308  74.037  1.00  0.00           C  
ATOM   1538  CG  LEU A 106      62.931  92.519  74.969  1.00  0.00           C  
ATOM   1539  CD1 LEU A 106      62.840  92.057  76.420  1.00  0.00           C  
ATOM   1540  CD2 LEU A 106      64.233  93.286  74.649  1.00  0.00           C  
ATOM   1541  H   LEU A 106      60.775  91.832  72.149  1.00  0.00           H  
ATOM   1542  HA  LEU A 106      63.707  91.883  72.221  1.00  0.00           H  
ATOM   1543  HB2 LEU A 106      61.785  90.893  74.287  1.00  0.00           H  
ATOM   1544  HB3 LEU A 106      63.444  90.557  74.432  1.00  0.00           H  
ATOM   1545  HG  LEU A 106      62.109  93.192  74.723  1.00  0.00           H  
ATOM   1546 HD11 LEU A 106      61.889  91.566  76.629  1.00  0.00           H  
ATOM   1547 HD12 LEU A 106      63.587  91.313  76.698  1.00  0.00           H  
ATOM   1548 HD13 LEU A 106      62.870  92.909  77.099  1.00  0.00           H  
ATOM   1549 HD21 LEU A 106      64.324  94.077  75.394  1.00  0.00           H  
ATOM   1550 HD22 LEU A 106      65.022  92.542  74.751  1.00  0.00           H  
ATOM   1551 HD23 LEU A 106      64.125  93.715  73.652  1.00  0.00           H  
ATOM   1552  N   TRP A 107      61.705  89.327  71.764  1.00  0.00           N  
ATOM   1553  CA  TRP A 107      61.703  88.274  70.789  1.00  0.00           C  
ATOM   1554  C   TRP A 107      62.440  88.613  69.400  1.00  0.00           C  
ATOM   1555  O   TRP A 107      63.335  87.949  68.931  1.00  0.00           O  
ATOM   1556  CB  TRP A 107      60.196  87.826  70.570  1.00  0.00           C  
ATOM   1557  CG  TRP A 107      59.886  86.877  69.493  1.00  0.00           C  
ATOM   1558  CD1 TRP A 107      60.212  87.063  68.167  1.00  0.00           C  
ATOM   1559  CD2 TRP A 107      59.220  85.595  69.597  1.00  0.00           C  
ATOM   1560  CE2 TRP A 107      59.103  84.996  68.301  1.00  0.00           C  
ATOM   1561  CE3 TRP A 107      58.832  84.812  70.658  1.00  0.00           C  
ATOM   1562  NE1 TRP A 107      59.664  85.961  67.469  1.00  0.00           N  
ATOM   1563  CZ2 TRP A 107      58.545  83.745  67.983  1.00  0.00           C  
ATOM   1564  CZ3 TRP A 107      58.351  83.523  70.451  1.00  0.00           C  
ATOM   1565  CH2 TRP A 107      58.235  82.932  69.099  1.00  0.00           C  
ATOM   1566  H   TRP A 107      60.864  89.706  72.175  1.00  0.00           H  
ATOM   1567  HA  TRP A 107      62.296  87.457  71.198  1.00  0.00           H  
ATOM   1568  HB2 TRP A 107      59.724  87.452  71.479  1.00  0.00           H  
ATOM   1569  HB3 TRP A 107      59.608  88.727  70.394  1.00  0.00           H  
ATOM   1570  HD1 TRP A 107      60.671  87.919  67.696  1.00  0.00           H  
ATOM   1571  HE1 TRP A 107      59.669  85.957  66.459  1.00  0.00           H  
ATOM   1572  HE3 TRP A 107      58.865  85.205  71.663  1.00  0.00           H  
ATOM   1573  HZ2 TRP A 107      58.484  83.372  66.971  1.00  0.00           H  
ATOM   1574  HZ3 TRP A 107      58.193  82.908  71.325  1.00  0.00           H  
ATOM   1575  HH2 TRP A 107      57.864  81.933  68.922  1.00  0.00           H  
ATOM   1576  N   LEU A 108      62.012  89.768  68.790  1.00  0.00           N  
ATOM   1577  CA  LEU A 108      62.640  90.372  67.605  1.00  0.00           C  
ATOM   1578  C   LEU A 108      64.156  90.631  67.758  1.00  0.00           C  
ATOM   1579  O   LEU A 108      64.855  90.224  66.854  1.00  0.00           O  
ATOM   1580  CB  LEU A 108      61.787  91.598  67.253  1.00  0.00           C  
ATOM   1581  CG  LEU A 108      62.379  92.402  66.130  1.00  0.00           C  
ATOM   1582  CD1 LEU A 108      62.016  91.739  64.821  1.00  0.00           C  
ATOM   1583  CD2 LEU A 108      61.989  93.871  66.169  1.00  0.00           C  
ATOM   1584  H   LEU A 108      61.220  90.132  69.300  1.00  0.00           H  
ATOM   1585  HA  LEU A 108      62.502  89.757  66.715  1.00  0.00           H  
ATOM   1586  HB2 LEU A 108      60.793  91.185  67.082  1.00  0.00           H  
ATOM   1587  HB3 LEU A 108      61.726  92.225  68.142  1.00  0.00           H  
ATOM   1588  HG  LEU A 108      63.466  92.464  66.166  1.00  0.00           H  
ATOM   1589 HD11 LEU A 108      60.939  91.602  64.920  1.00  0.00           H  
ATOM   1590 HD12 LEU A 108      62.349  92.353  63.985  1.00  0.00           H  
ATOM   1591 HD13 LEU A 108      62.504  90.764  64.816  1.00  0.00           H  
ATOM   1592 HD21 LEU A 108      62.378  94.347  65.269  1.00  0.00           H  
ATOM   1593 HD22 LEU A 108      60.903  93.785  66.144  1.00  0.00           H  
ATOM   1594 HD23 LEU A 108      62.300  94.418  67.060  1.00  0.00           H  
ATOM   1595  N   ASP A 109      64.747  91.203  68.851  1.00  0.00           N  
ATOM   1596  CA  ASP A 109      66.207  91.387  69.067  1.00  0.00           C  
ATOM   1597  C   ASP A 109      66.990  90.052  69.416  1.00  0.00           C  
ATOM   1598  O   ASP A 109      68.206  89.937  69.124  1.00  0.00           O  
ATOM   1599  CB  ASP A 109      66.375  92.453  70.216  1.00  0.00           C  
ATOM   1600  CG  ASP A 109      67.760  92.768  70.790  1.00  0.00           C  
ATOM   1601  OD1 ASP A 109      68.732  92.863  70.047  1.00  0.00           O  
ATOM   1602  OD2 ASP A 109      67.935  92.866  72.010  1.00  0.00           O1-
ATOM   1603  H   ASP A 109      64.118  91.378  69.621  1.00  0.00           H  
ATOM   1604  HA  ASP A 109      66.610  91.945  68.221  1.00  0.00           H  
ATOM   1605  HB2 ASP A 109      66.020  93.412  69.838  1.00  0.00           H  
ATOM   1606  HB3 ASP A 109      65.792  92.099  71.066  1.00  0.00           H  
ATOM   1607  N   VAL A 110      66.305  89.076  69.964  1.00  0.00           N  
ATOM   1608  CA  VAL A 110      66.892  87.765  70.229  1.00  0.00           C  
ATOM   1609  C   VAL A 110      67.021  86.952  68.860  1.00  0.00           C  
ATOM   1610  O   VAL A 110      68.111  86.475  68.596  1.00  0.00           O  
ATOM   1611  CB  VAL A 110      65.952  87.053  71.253  1.00  0.00           C  
ATOM   1612  CG1 VAL A 110      66.172  85.556  71.307  1.00  0.00           C  
ATOM   1613  CG2 VAL A 110      66.121  87.665  72.652  1.00  0.00           C  
ATOM   1614  H   VAL A 110      65.313  89.232  70.079  1.00  0.00           H  
ATOM   1615  HA  VAL A 110      67.851  87.865  70.738  1.00  0.00           H  
ATOM   1616  HB  VAL A 110      64.905  87.135  70.962  1.00  0.00           H  
ATOM   1617 HG11 VAL A 110      67.217  85.264  71.418  1.00  0.00           H  
ATOM   1618 HG12 VAL A 110      65.645  85.128  72.160  1.00  0.00           H  
ATOM   1619 HG13 VAL A 110      65.731  85.126  70.408  1.00  0.00           H  
ATOM   1620 HG21 VAL A 110      65.389  87.187  73.302  1.00  0.00           H  
ATOM   1621 HG22 VAL A 110      67.108  87.446  73.059  1.00  0.00           H  
ATOM   1622 HG23 VAL A 110      65.887  88.730  72.641  1.00  0.00           H  
ATOM   1623  N   VAL A 111      66.004  87.072  67.989  1.00  0.00           N  
ATOM   1624  CA  VAL A 111      66.051  86.712  66.546  1.00  0.00           C  
ATOM   1625  C   VAL A 111      67.105  87.562  65.791  1.00  0.00           C  
ATOM   1626  O   VAL A 111      67.804  86.987  64.937  1.00  0.00           O  
ATOM   1627  CB  VAL A 111      64.622  86.897  65.846  1.00  0.00           C  
ATOM   1628  CG1 VAL A 111      64.754  86.945  64.321  1.00  0.00           C  
ATOM   1629  CG2 VAL A 111      63.764  85.645  66.075  1.00  0.00           C  
ATOM   1630  H   VAL A 111      65.228  87.688  68.186  1.00  0.00           H  
ATOM   1631  HA  VAL A 111      66.355  85.672  66.426  1.00  0.00           H  
ATOM   1632  HB  VAL A 111      64.026  87.751  66.168  1.00  0.00           H  
ATOM   1633 HG11 VAL A 111      65.242  86.014  64.032  1.00  0.00           H  
ATOM   1634 HG12 VAL A 111      63.741  87.034  63.927  1.00  0.00           H  
ATOM   1635 HG13 VAL A 111      65.199  87.853  63.915  1.00  0.00           H  
ATOM   1636 HG21 VAL A 111      62.779  85.887  65.676  1.00  0.00           H  
ATOM   1637 HG22 VAL A 111      64.227  84.809  65.551  1.00  0.00           H  
ATOM   1638 HG23 VAL A 111      63.605  85.544  67.148  1.00  0.00           H  
ATOM   1639  N   GLU A 112      67.294  88.812  66.088  1.00  0.00           N  
ATOM   1640  CA  GLU A 112      68.242  89.747  65.388  1.00  0.00           C  
ATOM   1641  C   GLU A 112      69.694  89.363  65.574  1.00  0.00           C  
ATOM   1642  O   GLU A 112      70.514  89.458  64.668  1.00  0.00           O  
ATOM   1643  CB  GLU A 112      68.056  91.189  65.865  1.00  0.00           C  
ATOM   1644  CG  GLU A 112      68.896  92.270  64.982  1.00  0.00           C  
ATOM   1645  CD  GLU A 112      68.125  92.736  63.720  1.00  0.00           C  
ATOM   1646  OE1 GLU A 112      68.694  93.292  62.749  1.00  0.00           O  
ATOM   1647  OE2 GLU A 112      66.879  92.632  63.712  1.00  0.00           O1-
ATOM   1648  H   GLU A 112      66.594  89.176  66.719  1.00  0.00           H  
ATOM   1649  HA  GLU A 112      67.992  89.763  64.327  1.00  0.00           H  
ATOM   1650  HB2 GLU A 112      67.002  91.457  65.940  1.00  0.00           H  
ATOM   1651  HB3 GLU A 112      68.465  91.311  66.868  1.00  0.00           H  
ATOM   1652  HG2 GLU A 112      69.128  93.090  65.661  1.00  0.00           H  
ATOM   1653  HG3 GLU A 112      69.852  91.822  64.709  1.00  0.00           H  
ATOM   1654  N   THR A 113      69.950  88.836  66.719  1.00  0.00           N  
ATOM   1655  CA  THR A 113      71.225  88.335  67.250  1.00  0.00           C  
ATOM   1656  C   THR A 113      71.548  86.934  66.721  1.00  0.00           C  
ATOM   1657  O   THR A 113      72.581  86.667  66.106  1.00  0.00           O  
ATOM   1658  CB  THR A 113      71.307  88.415  68.799  1.00  0.00           C  
ATOM   1659  CG2 THR A 113      72.698  88.140  69.264  1.00  0.00           C  
ATOM   1660  OG1 THR A 113      71.090  89.716  69.224  1.00  0.00           O  
ATOM   1661  H   THR A 113      69.188  88.746  67.374  1.00  0.00           H  
ATOM   1662  HA  THR A 113      72.008  88.945  66.801  1.00  0.00           H  
ATOM   1663  HB  THR A 113      70.556  87.746  69.219  1.00  0.00           H  
ATOM   1664  HG1 THR A 113      70.162  89.923  69.094  1.00  0.00           H  
ATOM   1665 HG21 THR A 113      73.086  87.177  68.929  1.00  0.00           H  
ATOM   1666 HG22 THR A 113      73.477  88.790  68.867  1.00  0.00           H  
ATOM   1667 HG23 THR A 113      72.803  88.212  70.346  1.00  0.00           H  
ATOM   1668  N   ASN A 114      70.713  85.872  66.960  1.00  0.00           N  
ATOM   1669  CA  ASN A 114      70.947  84.463  66.648  1.00  0.00           C  
ATOM   1670  C   ASN A 114      70.773  84.188  65.197  1.00  0.00           C  
ATOM   1671  O   ASN A 114      71.447  83.289  64.703  1.00  0.00           O  
ATOM   1672  CB  ASN A 114      69.876  83.651  67.391  1.00  0.00           C  
ATOM   1673  CG  ASN A 114      70.140  83.440  68.865  1.00  0.00           C  
ATOM   1674  ND2 ASN A 114      69.317  83.982  69.688  1.00  0.00           N  
ATOM   1675  OD1 ASN A 114      71.089  82.817  69.267  1.00  0.00           O  
ATOM   1676  H   ASN A 114      69.938  85.989  67.597  1.00  0.00           H  
ATOM   1677  HA  ASN A 114      71.954  84.177  66.954  1.00  0.00           H  
ATOM   1678  HB2 ASN A 114      68.911  84.153  67.315  1.00  0.00           H  
ATOM   1679  HB3 ASN A 114      69.690  82.667  66.960  1.00  0.00           H  
ATOM   1680 HD21 ASN A 114      69.518  83.901  70.674  1.00  0.00           H  
ATOM   1681 HD22 ASN A 114      68.440  84.323  69.320  1.00  0.00           H  
ATOM   1682  N   LEU A 115      69.897  84.847  64.468  1.00  0.00           N  
ATOM   1683  CA  LEU A 115      69.331  84.441  63.166  1.00  0.00           C  
ATOM   1684  C   LEU A 115      69.613  85.504  62.050  1.00  0.00           C  
ATOM   1685  O   LEU A 115      70.363  85.131  61.062  1.00  0.00           O  
ATOM   1686  CB  LEU A 115      67.823  84.017  63.375  1.00  0.00           C  
ATOM   1687  CG  LEU A 115      66.944  83.610  62.156  1.00  0.00           C  
ATOM   1688  CD1 LEU A 115      67.669  82.437  61.506  1.00  0.00           C  
ATOM   1689  CD2 LEU A 115      65.508  83.107  62.521  1.00  0.00           C  
ATOM   1690  H   LEU A 115      69.474  85.631  64.944  1.00  0.00           H  
ATOM   1691  HA  LEU A 115      69.841  83.560  62.777  1.00  0.00           H  
ATOM   1692  HB2 LEU A 115      67.783  83.189  64.082  1.00  0.00           H  
ATOM   1693  HB3 LEU A 115      67.266  84.837  63.826  1.00  0.00           H  
ATOM   1694  HG  LEU A 115      67.050  84.400  61.413  1.00  0.00           H  
ATOM   1695 HD11 LEU A 115      67.833  81.710  62.302  1.00  0.00           H  
ATOM   1696 HD12 LEU A 115      67.019  82.003  60.747  1.00  0.00           H  
ATOM   1697 HD13 LEU A 115      68.581  82.661  60.953  1.00  0.00           H  
ATOM   1698 HD21 LEU A 115      65.041  82.657  61.644  1.00  0.00           H  
ATOM   1699 HD22 LEU A 115      65.454  82.325  63.279  1.00  0.00           H  
ATOM   1700 HD23 LEU A 115      64.919  83.888  63.001  1.00  0.00           H  
ATOM   1701  N   THR A 116      69.107  86.725  62.130  1.00  0.00           N  
ATOM   1702  CA  THR A 116      69.364  87.742  61.159  1.00  0.00           C  
ATOM   1703  C   THR A 116      70.817  88.241  60.977  1.00  0.00           C  
ATOM   1704  O   THR A 116      71.270  88.588  59.911  1.00  0.00           O  
ATOM   1705  CB  THR A 116      68.331  88.837  61.210  1.00  0.00           C  
ATOM   1706  CG2 THR A 116      68.603  90.104  60.447  1.00  0.00           C  
ATOM   1707  OG1 THR A 116      67.196  88.305  60.640  1.00  0.00           O  
ATOM   1708  H   THR A 116      68.582  86.970  62.958  1.00  0.00           H  
ATOM   1709  HA  THR A 116      69.314  87.186  60.222  1.00  0.00           H  
ATOM   1710  HB  THR A 116      68.128  89.091  62.251  1.00  0.00           H  
ATOM   1711  HG1 THR A 116      66.434  88.816  60.922  1.00  0.00           H  
ATOM   1712 HG21 THR A 116      68.952  89.767  59.471  1.00  0.00           H  
ATOM   1713 HG22 THR A 116      67.625  90.567  60.311  1.00  0.00           H  
ATOM   1714 HG23 THR A 116      69.161  90.812  61.059  1.00  0.00           H  
ATOM   1715  N   GLY A 117      71.597  88.244  62.045  1.00  0.00           N  
ATOM   1716  CA  GLY A 117      73.092  88.407  62.051  1.00  0.00           C  
ATOM   1717  C   GLY A 117      73.865  87.254  61.383  1.00  0.00           C  
ATOM   1718  O   GLY A 117      74.902  87.544  60.713  1.00  0.00           O  
ATOM   1719  H   GLY A 117      71.246  88.016  62.964  1.00  0.00           H  
ATOM   1720  HA2 GLY A 117      73.157  89.320  61.458  1.00  0.00           H  
ATOM   1721  HA3 GLY A 117      73.352  88.389  63.109  1.00  0.00           H  
ATOM   1722  N   VAL A 118      73.428  86.038  61.476  1.00  0.00           N  
ATOM   1723  CA  VAL A 118      74.051  84.905  60.816  1.00  0.00           C  
ATOM   1724  C   VAL A 118      73.658  84.806  59.309  1.00  0.00           C  
ATOM   1725  O   VAL A 118      74.446  84.441  58.465  1.00  0.00           O  
ATOM   1726  CB  VAL A 118      73.795  83.654  61.725  1.00  0.00           C  
ATOM   1727  CG1 VAL A 118      74.403  82.452  61.059  1.00  0.00           C  
ATOM   1728  CG2 VAL A 118      74.471  83.742  63.109  1.00  0.00           C  
ATOM   1729  H   VAL A 118      72.521  85.778  61.837  1.00  0.00           H  
ATOM   1730  HA  VAL A 118      75.118  85.124  60.779  1.00  0.00           H  
ATOM   1731  HB  VAL A 118      72.738  83.443  61.890  1.00  0.00           H  
ATOM   1732 HG11 VAL A 118      75.489  82.361  61.059  1.00  0.00           H  
ATOM   1733 HG12 VAL A 118      74.063  81.632  61.692  1.00  0.00           H  
ATOM   1734 HG13 VAL A 118      73.988  82.370  60.054  1.00  0.00           H  
ATOM   1735 HG21 VAL A 118      74.383  82.874  63.762  1.00  0.00           H  
ATOM   1736 HG22 VAL A 118      75.526  83.911  62.891  1.00  0.00           H  
ATOM   1737 HG23 VAL A 118      74.097  84.562  63.723  1.00  0.00           H  
ATOM   1738  N   PHE A 119      72.476  85.246  58.933  1.00  0.00           N  
ATOM   1739  CA  PHE A 119      72.126  85.614  57.563  1.00  0.00           C  
ATOM   1740  C   PHE A 119      73.098  86.654  57.093  1.00  0.00           C  
ATOM   1741  O   PHE A 119      73.710  86.400  56.070  1.00  0.00           O  
ATOM   1742  CB  PHE A 119      70.698  86.184  57.409  1.00  0.00           C  
ATOM   1743  CG  PHE A 119      70.341  86.941  56.118  1.00  0.00           C  
ATOM   1744  CD1 PHE A 119      70.518  86.299  54.848  1.00  0.00           C  
ATOM   1745  CD2 PHE A 119      69.885  88.291  56.121  1.00  0.00           C  
ATOM   1746  CE1 PHE A 119      70.201  86.895  53.636  1.00  0.00           C  
ATOM   1747  CE2 PHE A 119      69.807  88.999  54.879  1.00  0.00           C  
ATOM   1748  CZ  PHE A 119      69.952  88.327  53.630  1.00  0.00           C  
ATOM   1749  H   PHE A 119      71.817  85.549  59.636  1.00  0.00           H  
ATOM   1750  HA  PHE A 119      72.184  84.674  57.014  1.00  0.00           H  
ATOM   1751  HB2 PHE A 119      69.923  85.421  57.478  1.00  0.00           H  
ATOM   1752  HB3 PHE A 119      70.590  86.979  58.146  1.00  0.00           H  
ATOM   1753  HD1 PHE A 119      70.831  85.267  54.898  1.00  0.00           H  
ATOM   1754  HD2 PHE A 119      69.914  88.919  56.999  1.00  0.00           H  
ATOM   1755  HE1 PHE A 119      70.420  86.432  52.685  1.00  0.00           H  
ATOM   1756  HE2 PHE A 119      69.555  90.049  54.869  1.00  0.00           H  
ATOM   1757  HZ  PHE A 119      69.771  88.850  52.703  1.00  0.00           H  
ATOM   1758  N   ARG A 120      73.330  87.828  57.763  1.00  0.00           N  
ATOM   1759  CA  ARG A 120      74.199  88.909  57.192  1.00  0.00           C  
ATOM   1760  C   ARG A 120      75.647  88.447  56.817  1.00  0.00           C  
ATOM   1761  O   ARG A 120      76.098  88.814  55.727  1.00  0.00           O  
ATOM   1762  CB  ARG A 120      74.142  90.205  58.046  1.00  0.00           C  
ATOM   1763  CG  ARG A 120      72.838  90.978  58.091  1.00  0.00           C  
ATOM   1764  CD  ARG A 120      72.836  92.158  59.050  1.00  0.00           C  
ATOM   1765  NE  ARG A 120      71.504  92.688  59.213  1.00  0.00           N  
ATOM   1766  CZ  ARG A 120      70.797  92.876  60.350  1.00  0.00           C  
ATOM   1767  NH1 ARG A 120      71.302  92.568  61.510  1.00  0.00           N1+
ATOM   1768  NH2 ARG A 120      69.573  93.381  60.257  1.00  0.00           N  
ATOM   1769  H   ARG A 120      72.763  87.999  58.580  1.00  0.00           H  
ATOM   1770  HA  ARG A 120      73.714  89.204  56.261  1.00  0.00           H  
ATOM   1771  HB2 ARG A 120      74.375  89.946  59.079  1.00  0.00           H  
ATOM   1772  HB3 ARG A 120      74.913  90.896  57.706  1.00  0.00           H  
ATOM   1773  HG2 ARG A 120      72.736  91.426  57.102  1.00  0.00           H  
ATOM   1774  HG3 ARG A 120      72.029  90.277  58.296  1.00  0.00           H  
ATOM   1775  HD2 ARG A 120      73.224  91.815  60.009  1.00  0.00           H  
ATOM   1776  HD3 ARG A 120      73.442  93.007  58.734  1.00  0.00           H  
ATOM   1777  HE  ARG A 120      70.931  92.691  58.381  1.00  0.00           H  
ATOM   1778 HH11 ARG A 120      72.239  92.198  61.581  1.00  0.00           H  
ATOM   1779 HH12 ARG A 120      70.751  92.828  62.316  1.00  0.00           H  
ATOM   1780 HH21 ARG A 120      69.261  93.528  59.308  1.00  0.00           H  
ATOM   1781 HH22 ARG A 120      69.052  93.528  61.110  1.00  0.00           H  
ATOM   1782  N   VAL A 121      76.243  87.744  57.793  1.00  0.00           N  
ATOM   1783  CA  VAL A 121      77.680  87.396  57.667  1.00  0.00           C  
ATOM   1784  C   VAL A 121      77.871  86.416  56.455  1.00  0.00           C  
ATOM   1785  O   VAL A 121      78.578  86.621  55.461  1.00  0.00           O  
ATOM   1786  CB  VAL A 121      78.276  86.695  58.945  1.00  0.00           C  
ATOM   1787  CG1 VAL A 121      79.653  86.196  58.795  1.00  0.00           C  
ATOM   1788  CG2 VAL A 121      78.256  87.722  60.105  1.00  0.00           C  
ATOM   1789  H   VAL A 121      75.750  87.551  58.653  1.00  0.00           H  
ATOM   1790  HA  VAL A 121      78.180  88.315  57.362  1.00  0.00           H  
ATOM   1791  HB  VAL A 121      77.658  85.853  59.257  1.00  0.00           H  
ATOM   1792 HG11 VAL A 121      80.079  86.062  59.790  1.00  0.00           H  
ATOM   1793 HG12 VAL A 121      79.645  85.191  58.373  1.00  0.00           H  
ATOM   1794 HG13 VAL A 121      80.326  86.871  58.267  1.00  0.00           H  
ATOM   1795 HG21 VAL A 121      77.416  88.414  60.155  1.00  0.00           H  
ATOM   1796 HG22 VAL A 121      78.305  87.236  61.080  1.00  0.00           H  
ATOM   1797 HG23 VAL A 121      79.160  88.332  60.114  1.00  0.00           H  
ATOM   1798  N   THR A 122      76.944  85.421  56.460  1.00  0.00           N  
ATOM   1799  CA  THR A 122      76.796  84.453  55.391  1.00  0.00           C  
ATOM   1800  C   THR A 122      76.370  85.009  54.011  1.00  0.00           C  
ATOM   1801  O   THR A 122      77.048  84.722  53.016  1.00  0.00           O  
ATOM   1802  CB  THR A 122      75.861  83.227  55.758  1.00  0.00           C  
ATOM   1803  CG2 THR A 122      76.288  81.954  55.045  1.00  0.00           C  
ATOM   1804  OG1 THR A 122      75.884  82.850  57.051  1.00  0.00           O  
ATOM   1805  H   THR A 122      76.269  85.343  57.207  1.00  0.00           H  
ATOM   1806  HA  THR A 122      77.761  83.983  55.205  1.00  0.00           H  
ATOM   1807  HB  THR A 122      74.856  83.509  55.444  1.00  0.00           H  
ATOM   1808  HG1 THR A 122      75.335  83.465  57.545  1.00  0.00           H  
ATOM   1809 HG21 THR A 122      76.349  82.234  53.993  1.00  0.00           H  
ATOM   1810 HG22 THR A 122      77.312  81.668  55.284  1.00  0.00           H  
ATOM   1811 HG23 THR A 122      75.632  81.087  55.132  1.00  0.00           H  
ATOM   1812  N   LYS A 123      75.536  86.063  53.946  1.00  0.00           N  
ATOM   1813  CA  LYS A 123      75.257  86.713  52.666  1.00  0.00           C  
ATOM   1814  C   LYS A 123      76.435  87.454  52.078  1.00  0.00           C  
ATOM   1815  O   LYS A 123      76.787  87.170  50.937  1.00  0.00           O  
ATOM   1816  CB  LYS A 123      74.046  87.647  52.675  1.00  0.00           C  
ATOM   1817  CG  LYS A 123      73.799  88.292  51.266  1.00  0.00           C  
ATOM   1818  CD  LYS A 123      72.508  89.098  51.313  1.00  0.00           C  
ATOM   1819  CE  LYS A 123      72.487  90.167  52.457  1.00  0.00           C  
ATOM   1820  NZ  LYS A 123      73.374  91.288  52.068  1.00  0.00           N1+
ATOM   1821  H   LYS A 123      75.070  86.318  54.805  1.00  0.00           H  
ATOM   1822  HA  LYS A 123      75.037  85.995  51.876  1.00  0.00           H  
ATOM   1823  HB2 LYS A 123      73.170  87.068  52.966  1.00  0.00           H  
ATOM   1824  HB3 LYS A 123      74.137  88.384  53.473  1.00  0.00           H  
ATOM   1825  HG2 LYS A 123      74.662  88.907  51.010  1.00  0.00           H  
ATOM   1826  HG3 LYS A 123      73.633  87.438  50.610  1.00  0.00           H  
ATOM   1827  HD2 LYS A 123      72.289  89.529  50.336  1.00  0.00           H  
ATOM   1828  HD3 LYS A 123      71.648  88.438  51.425  1.00  0.00           H  
ATOM   1829  HE2 LYS A 123      71.463  90.522  52.569  1.00  0.00           H  
ATOM   1830  HE3 LYS A 123      72.743  89.743  53.428  1.00  0.00           H  
ATOM   1831  HZ1 LYS A 123      73.113  91.807  51.242  1.00  0.00           H  
ATOM   1832  HZ2 LYS A 123      73.272  92.003  52.774  1.00  0.00           H  
ATOM   1833  HZ3 LYS A 123      74.317  90.926  52.065  1.00  0.00           H  
ATOM   1834  N   GLN A 124      77.192  88.267  52.828  1.00  0.00           N  
ATOM   1835  CA  GLN A 124      78.438  88.888  52.397  1.00  0.00           C  
ATOM   1836  C   GLN A 124      79.582  87.849  52.138  1.00  0.00           C  
ATOM   1837  O   GLN A 124      80.350  87.998  51.181  1.00  0.00           O  
ATOM   1838  CB  GLN A 124      78.843  89.883  53.498  1.00  0.00           C  
ATOM   1839  CG  GLN A 124      79.813  90.929  52.977  1.00  0.00           C  
ATOM   1840  CD  GLN A 124      79.329  91.831  51.914  1.00  0.00           C  
ATOM   1841  NE2 GLN A 124      80.217  92.594  51.384  1.00  0.00           N  
ATOM   1842  OE1 GLN A 124      78.136  91.952  51.633  1.00  0.00           O  
ATOM   1843  H   GLN A 124      76.978  88.366  53.810  1.00  0.00           H  
ATOM   1844  HA  GLN A 124      78.245  89.536  51.542  1.00  0.00           H  
ATOM   1845  HB2 GLN A 124      77.948  90.410  53.829  1.00  0.00           H  
ATOM   1846  HB3 GLN A 124      79.273  89.273  54.293  1.00  0.00           H  
ATOM   1847  HG2 GLN A 124      80.040  91.519  53.866  1.00  0.00           H  
ATOM   1848  HG3 GLN A 124      80.799  90.547  52.713  1.00  0.00           H  
ATOM   1849 HE21 GLN A 124      81.163  92.582  51.737  1.00  0.00           H  
ATOM   1850 HE22 GLN A 124      79.846  93.309  50.775  1.00  0.00           H  
ATOM   1851  N   VAL A 125      79.704  86.803  52.966  1.00  0.00           N  
ATOM   1852  CA  VAL A 125      80.773  85.807  52.789  1.00  0.00           C  
ATOM   1853  C   VAL A 125      80.772  85.141  51.433  1.00  0.00           C  
ATOM   1854  O   VAL A 125      81.841  85.051  50.800  1.00  0.00           O  
ATOM   1855  CB  VAL A 125      80.945  84.763  53.996  1.00  0.00           C  
ATOM   1856  CG1 VAL A 125      81.681  83.497  53.616  1.00  0.00           C  
ATOM   1857  CG2 VAL A 125      81.748  85.284  55.249  1.00  0.00           C  
ATOM   1858  H   VAL A 125      79.200  86.707  53.836  1.00  0.00           H  
ATOM   1859  HA  VAL A 125      81.728  86.332  52.779  1.00  0.00           H  
ATOM   1860  HB  VAL A 125      80.026  84.365  54.427  1.00  0.00           H  
ATOM   1861 HG11 VAL A 125      82.640  83.834  53.223  1.00  0.00           H  
ATOM   1862 HG12 VAL A 125      81.983  82.938  54.502  1.00  0.00           H  
ATOM   1863 HG13 VAL A 125      81.144  82.918  52.865  1.00  0.00           H  
ATOM   1864 HG21 VAL A 125      81.900  84.491  55.981  1.00  0.00           H  
ATOM   1865 HG22 VAL A 125      82.635  85.691  54.764  1.00  0.00           H  
ATOM   1866 HG23 VAL A 125      81.263  86.112  55.765  1.00  0.00           H  
ATOM   1867  N   LEU A 126      79.607  84.813  50.909  1.00  0.00           N  
ATOM   1868  CA  LEU A 126      79.307  84.258  49.573  1.00  0.00           C  
ATOM   1869  C   LEU A 126      79.429  85.335  48.466  1.00  0.00           C  
ATOM   1870  O   LEU A 126      80.117  85.049  47.491  1.00  0.00           O  
ATOM   1871  CB  LEU A 126      77.875  83.595  49.524  1.00  0.00           C  
ATOM   1872  CG  LEU A 126      77.697  82.358  50.423  1.00  0.00           C  
ATOM   1873  CD1 LEU A 126      76.238  81.799  50.475  1.00  0.00           C  
ATOM   1874  CD2 LEU A 126      78.706  81.246  50.058  1.00  0.00           C  
ATOM   1875  H   LEU A 126      78.872  84.693  51.591  1.00  0.00           H  
ATOM   1876  HA  LEU A 126      80.020  83.481  49.299  1.00  0.00           H  
ATOM   1877  HB2 LEU A 126      77.095  84.338  49.692  1.00  0.00           H  
ATOM   1878  HB3 LEU A 126      77.785  83.306  48.477  1.00  0.00           H  
ATOM   1879  HG  LEU A 126      77.849  82.554  51.485  1.00  0.00           H  
ATOM   1880 HD11 LEU A 126      75.676  82.582  50.985  1.00  0.00           H  
ATOM   1881 HD12 LEU A 126      75.875  81.681  49.455  1.00  0.00           H  
ATOM   1882 HD13 LEU A 126      76.226  80.889  51.076  1.00  0.00           H  
ATOM   1883 HD21 LEU A 126      78.560  81.235  48.978  1.00  0.00           H  
ATOM   1884 HD22 LEU A 126      79.726  81.575  50.254  1.00  0.00           H  
ATOM   1885 HD23 LEU A 126      78.469  80.279  50.500  1.00  0.00           H  
ATOM   1886  N   LYS A 127      78.908  86.539  48.666  1.00  0.00           N  
ATOM   1887  CA  LYS A 127      78.897  87.651  47.721  1.00  0.00           C  
ATOM   1888  C   LYS A 127      80.208  88.393  47.450  1.00  0.00           C  
ATOM   1889  O   LYS A 127      80.353  88.897  46.348  1.00  0.00           O  
ATOM   1890  CB  LYS A 127      77.815  88.678  48.188  1.00  0.00           C  
ATOM   1891  CG  LYS A 127      77.626  89.917  47.238  1.00  0.00           C  
ATOM   1892  CD  LYS A 127      77.006  89.467  45.879  1.00  0.00           C  
ATOM   1893  CE  LYS A 127      76.857  90.660  44.940  1.00  0.00           C  
ATOM   1894  NZ  LYS A 127      76.319  90.226  43.600  1.00  0.00           N1+
ATOM   1895  H   LYS A 127      78.352  86.651  49.502  1.00  0.00           H  
ATOM   1896  HA  LYS A 127      78.570  87.254  46.761  1.00  0.00           H  
ATOM   1897  HB2 LYS A 127      76.854  88.185  48.331  1.00  0.00           H  
ATOM   1898  HB3 LYS A 127      78.076  89.015  49.191  1.00  0.00           H  
ATOM   1899  HG2 LYS A 127      76.991  90.572  47.833  1.00  0.00           H  
ATOM   1900  HG3 LYS A 127      78.565  90.467  47.173  1.00  0.00           H  
ATOM   1901  HD2 LYS A 127      77.736  88.832  45.377  1.00  0.00           H  
ATOM   1902  HD3 LYS A 127      76.157  88.788  45.809  1.00  0.00           H  
ATOM   1903  HE2 LYS A 127      76.154  91.375  45.367  1.00  0.00           H  
ATOM   1904  HE3 LYS A 127      77.843  91.125  44.944  1.00  0.00           H  
ATOM   1905  HZ1 LYS A 127      77.096  89.937  43.024  1.00  0.00           H  
ATOM   1906  HZ2 LYS A 127      75.827  89.344  43.593  1.00  0.00           H  
ATOM   1907  HZ3 LYS A 127      75.839  91.038  43.239  1.00  0.00           H  
ATOM   1908  N   ALA A 128      81.144  88.398  48.386  1.00  0.00           N  
ATOM   1909  CA  ALA A 128      82.276  89.310  48.573  1.00  0.00           C  
ATOM   1910  C   ALA A 128      83.430  88.622  49.393  1.00  0.00           C  
ATOM   1911  O   ALA A 128      84.599  89.021  49.331  1.00  0.00           O  
ATOM   1912  CB  ALA A 128      81.605  90.541  49.289  1.00  0.00           C  
ATOM   1913  H   ALA A 128      80.862  87.876  49.203  1.00  0.00           H  
ATOM   1914  HA  ALA A 128      82.709  89.557  47.603  1.00  0.00           H  
ATOM   1915  HB1 ALA A 128      82.390  91.296  49.309  1.00  0.00           H  
ATOM   1916  HB2 ALA A 128      80.809  90.881  48.626  1.00  0.00           H  
ATOM   1917  HB3 ALA A 128      81.321  90.233  50.295  1.00  0.00           H  
ATOM   1918  N   GLY A 129      83.220  87.443  50.016  1.00  0.00           N  
ATOM   1919  CA  GLY A 129      84.289  86.704  50.778  1.00  0.00           C  
ATOM   1920  C   GLY A 129      85.113  85.721  49.979  1.00  0.00           C  
ATOM   1921  O   GLY A 129      85.951  84.945  50.447  1.00  0.00           O  
ATOM   1922  H   GLY A 129      82.324  86.997  49.878  1.00  0.00           H  
ATOM   1923  HA2 GLY A 129      84.906  87.543  51.100  1.00  0.00           H  
ATOM   1924  HA3 GLY A 129      83.782  86.189  51.594  1.00  0.00           H  
ATOM   1925  N   GLY A 130      85.005  85.792  48.652  1.00  0.00           N  
ATOM   1926  CA  GLY A 130      85.638  85.010  47.538  1.00  0.00           C  
ATOM   1927  C   GLY A 130      85.346  83.470  47.469  1.00  0.00           C  
ATOM   1928  O   GLY A 130      85.819  82.834  46.520  1.00  0.00           O  
ATOM   1929  H   GLY A 130      84.339  86.491  48.356  1.00  0.00           H  
ATOM   1930  HA2 GLY A 130      85.100  85.462  46.705  1.00  0.00           H  
ATOM   1931  HA3 GLY A 130      86.711  85.202  47.529  1.00  0.00           H  
ATOM   1932  N   MET A 131      84.736  82.916  48.513  1.00  0.00           N  
ATOM   1933  CA  MET A 131      84.523  81.442  48.561  1.00  0.00           C  
ATOM   1934  C   MET A 131      83.667  80.834  47.426  1.00  0.00           C  
ATOM   1935  O   MET A 131      83.831  79.706  47.060  1.00  0.00           O  
ATOM   1936  CB  MET A 131      83.815  81.215  49.872  1.00  0.00           C  
ATOM   1937  CG  MET A 131      83.561  79.716  50.248  1.00  0.00           C  
ATOM   1938  SD  MET A 131      82.753  79.257  51.852  1.00  0.00           S  
ATOM   1939  CE  MET A 131      84.064  79.760  52.905  1.00  0.00           C  
ATOM   1940  H   MET A 131      84.441  83.430  49.331  1.00  0.00           H  
ATOM   1941  HA  MET A 131      85.460  80.894  48.469  1.00  0.00           H  
ATOM   1942  HB2 MET A 131      84.266  81.635  50.771  1.00  0.00           H  
ATOM   1943  HB3 MET A 131      82.835  81.680  49.770  1.00  0.00           H  
ATOM   1944  HG2 MET A 131      83.054  79.192  49.437  1.00  0.00           H  
ATOM   1945  HG3 MET A 131      84.570  79.310  50.320  1.00  0.00           H  
ATOM   1946  HE1 MET A 131      84.959  79.202  52.630  1.00  0.00           H  
ATOM   1947  HE2 MET A 131      84.243  80.809  52.668  1.00  0.00           H  
ATOM   1948  HE3 MET A 131      83.700  79.629  53.924  1.00  0.00           H  
ATOM   1949  N   LEU A 132      82.851  81.655  46.802  1.00  0.00           N  
ATOM   1950  CA  LEU A 132      81.983  81.301  45.672  1.00  0.00           C  
ATOM   1951  C   LEU A 132      82.547  81.449  44.287  1.00  0.00           C  
ATOM   1952  O   LEU A 132      82.501  80.518  43.528  1.00  0.00           O  
ATOM   1953  CB  LEU A 132      80.727  82.294  45.767  1.00  0.00           C  
ATOM   1954  CG  LEU A 132      79.471  81.927  45.000  1.00  0.00           C  
ATOM   1955  CD1 LEU A 132      78.789  80.929  46.038  1.00  0.00           C  
ATOM   1956  CD2 LEU A 132      78.440  83.126  44.844  1.00  0.00           C  
ATOM   1957  H   LEU A 132      82.828  82.627  47.073  1.00  0.00           H  
ATOM   1958  HA  LEU A 132      81.699  80.250  45.713  1.00  0.00           H  
ATOM   1959  HB2 LEU A 132      80.567  82.534  46.818  1.00  0.00           H  
ATOM   1960  HB3 LEU A 132      81.134  83.207  45.332  1.00  0.00           H  
ATOM   1961  HG  LEU A 132      79.675  81.451  44.041  1.00  0.00           H  
ATOM   1962 HD11 LEU A 132      79.374  80.093  46.421  1.00  0.00           H  
ATOM   1963 HD12 LEU A 132      78.183  81.413  46.805  1.00  0.00           H  
ATOM   1964 HD13 LEU A 132      78.089  80.276  45.516  1.00  0.00           H  
ATOM   1965 HD21 LEU A 132      78.917  83.783  44.117  1.00  0.00           H  
ATOM   1966 HD22 LEU A 132      77.511  82.669  44.504  1.00  0.00           H  
ATOM   1967 HD23 LEU A 132      78.183  83.589  45.796  1.00  0.00           H  
ATOM   1968  N   GLU A 133      83.224  82.615  44.047  1.00  0.00           N  
ATOM   1969  CA  GLU A 133      84.250  82.818  43.024  1.00  0.00           C  
ATOM   1970  C   GLU A 133      85.283  81.697  42.895  1.00  0.00           C  
ATOM   1971  O   GLU A 133      85.636  81.166  41.856  1.00  0.00           O  
ATOM   1972  CB  GLU A 133      84.955  84.135  43.202  1.00  0.00           C  
ATOM   1973  CG  GLU A 133      84.164  85.326  42.788  1.00  0.00           C  
ATOM   1974  CD  GLU A 133      83.157  85.837  43.817  1.00  0.00           C  
ATOM   1975  OE1 GLU A 133      83.390  85.740  45.048  1.00  0.00           O  
ATOM   1976  OE2 GLU A 133      82.080  86.307  43.390  1.00  0.00           O1-
ATOM   1977  H   GLU A 133      83.121  83.239  44.834  1.00  0.00           H  
ATOM   1978  HA  GLU A 133      83.702  82.911  42.087  1.00  0.00           H  
ATOM   1979  HB2 GLU A 133      85.207  84.171  44.262  1.00  0.00           H  
ATOM   1980  HB3 GLU A 133      85.880  84.139  42.625  1.00  0.00           H  
ATOM   1981  HG2 GLU A 133      84.831  86.169  42.607  1.00  0.00           H  
ATOM   1982  HG3 GLU A 133      83.733  85.202  41.795  1.00  0.00           H  
ATOM   1983  N   ARG A 134      85.852  81.303  44.036  1.00  0.00           N  
ATOM   1984  CA  ARG A 134      86.577  79.999  44.163  1.00  0.00           C  
ATOM   1985  C   ARG A 134      85.701  78.712  43.888  1.00  0.00           C  
ATOM   1986  O   ARG A 134      86.242  77.802  43.285  1.00  0.00           O  
ATOM   1987  CB  ARG A 134      87.224  79.996  45.572  1.00  0.00           C  
ATOM   1988  CG  ARG A 134      88.512  79.131  45.411  1.00  0.00           C  
ATOM   1989  CD  ARG A 134      89.348  79.266  46.721  1.00  0.00           C  
ATOM   1990  NE  ARG A 134      88.564  78.795  47.849  1.00  0.00           N  
ATOM   1991  CZ  ARG A 134      88.352  79.523  48.896  1.00  0.00           C  
ATOM   1992  NH1 ARG A 134      87.364  79.273  49.683  1.00  0.00           N1+
ATOM   1993  NH2 ARG A 134      89.066  80.602  49.205  1.00  0.00           N  
ATOM   1994  H   ARG A 134      85.673  81.830  44.879  1.00  0.00           H  
ATOM   1995  HA  ARG A 134      87.347  79.829  43.410  1.00  0.00           H  
ATOM   1996  HB2 ARG A 134      87.618  80.997  45.746  1.00  0.00           H  
ATOM   1997  HB3 ARG A 134      86.568  79.618  46.356  1.00  0.00           H  
ATOM   1998  HG2 ARG A 134      88.391  78.048  45.386  1.00  0.00           H  
ATOM   1999  HG3 ARG A 134      89.034  79.341  44.477  1.00  0.00           H  
ATOM   2000  HD2 ARG A 134      90.240  78.642  46.675  1.00  0.00           H  
ATOM   2001  HD3 ARG A 134      89.638  80.314  46.801  1.00  0.00           H  
ATOM   2002  HE  ARG A 134      88.273  77.828  47.873  1.00  0.00           H  
ATOM   2003 HH11 ARG A 134      86.838  78.471  49.367  1.00  0.00           H  
ATOM   2004 HH12 ARG A 134      87.073  79.842  50.465  1.00  0.00           H  
ATOM   2005 HH21 ARG A 134      89.986  80.602  48.788  1.00  0.00           H  
ATOM   2006 HH22 ARG A 134      88.823  81.131  50.031  1.00  0.00           H  
ATOM   2007  N   GLY A 135      84.446  78.530  44.375  1.00  0.00           N  
ATOM   2008  CA  GLY A 135      83.659  77.326  44.111  1.00  0.00           C  
ATOM   2009  C   GLY A 135      83.955  76.150  45.166  1.00  0.00           C  
ATOM   2010  O   GLY A 135      83.458  75.054  44.968  1.00  0.00           O  
ATOM   2011  H   GLY A 135      83.899  79.271  44.790  1.00  0.00           H  
ATOM   2012  HA2 GLY A 135      82.635  77.670  44.252  1.00  0.00           H  
ATOM   2013  HA3 GLY A 135      83.761  77.005  43.075  1.00  0.00           H  
ATOM   2014  N   THR A 136      84.685  76.387  46.279  1.00  0.00           N  
ATOM   2015  CA  THR A 136      84.882  75.364  47.290  1.00  0.00           C  
ATOM   2016  C   THR A 136      85.118  75.923  48.716  1.00  0.00           C  
ATOM   2017  O   THR A 136      85.730  76.961  48.843  1.00  0.00           O  
ATOM   2018  CB  THR A 136      85.962  74.351  47.003  1.00  0.00           C  
ATOM   2019  CG2 THR A 136      86.227  73.398  48.143  1.00  0.00           C  
ATOM   2020  OG1 THR A 136      85.781  73.596  45.833  1.00  0.00           O  
ATOM   2021  H   THR A 136      84.954  77.331  46.515  1.00  0.00           H  
ATOM   2022  HA  THR A 136      83.910  74.873  47.322  1.00  0.00           H  
ATOM   2023  HB  THR A 136      86.887  74.850  46.717  1.00  0.00           H  
ATOM   2024  HG1 THR A 136      85.080  73.984  45.303  1.00  0.00           H  
ATOM   2025 HG21 THR A 136      85.326  73.097  48.679  1.00  0.00           H  
ATOM   2026 HG22 THR A 136      86.804  72.583  47.709  1.00  0.00           H  
ATOM   2027 HG23 THR A 136      86.874  73.881  48.876  1.00  0.00           H  
ATOM   2028  N   GLY A 137      84.478  75.346  49.735  1.00  0.00           N  
ATOM   2029  CA  GLY A 137      84.763  75.568  51.144  1.00  0.00           C  
ATOM   2030  C   GLY A 137      83.681  75.042  52.156  1.00  0.00           C  
ATOM   2031  O   GLY A 137      82.786  74.326  51.796  1.00  0.00           O  
ATOM   2032  H   GLY A 137      83.890  74.541  49.572  1.00  0.00           H  
ATOM   2033  HA2 GLY A 137      85.663  74.968  51.282  1.00  0.00           H  
ATOM   2034  HA3 GLY A 137      84.953  76.614  51.382  1.00  0.00           H  
ATOM   2035  N   ARG A 138      83.743  75.377  53.502  1.00  0.00           N  
ATOM   2036  CA  ARG A 138      82.924  74.820  54.622  1.00  0.00           C  
ATOM   2037  C   ARG A 138      82.259  75.844  55.540  1.00  0.00           C  
ATOM   2038  O   ARG A 138      82.928  76.815  55.855  1.00  0.00           O  
ATOM   2039  CB  ARG A 138      83.795  73.838  55.361  1.00  0.00           C  
ATOM   2040  CG  ARG A 138      84.792  72.926  54.579  1.00  0.00           C  
ATOM   2041  CD  ARG A 138      83.943  71.922  53.799  1.00  0.00           C  
ATOM   2042  NE  ARG A 138      84.701  71.341  52.641  1.00  0.00           N  
ATOM   2043  CZ  ARG A 138      84.230  70.841  51.499  1.00  0.00           C  
ATOM   2044  NH1 ARG A 138      82.994  70.975  51.231  1.00  0.00           N1+
ATOM   2045  NH2 ARG A 138      85.090  70.432  50.662  1.00  0.00           N  
ATOM   2046  H   ARG A 138      84.499  75.989  53.774  1.00  0.00           H  
ATOM   2047  HA  ARG A 138      82.145  74.307  54.059  1.00  0.00           H  
ATOM   2048  HB2 ARG A 138      84.428  74.397  56.049  1.00  0.00           H  
ATOM   2049  HB3 ARG A 138      83.239  73.131  55.976  1.00  0.00           H  
ATOM   2050  HG2 ARG A 138      85.485  73.438  53.912  1.00  0.00           H  
ATOM   2051  HG3 ARG A 138      85.431  72.396  55.286  1.00  0.00           H  
ATOM   2052  HD2 ARG A 138      83.383  71.212  54.407  1.00  0.00           H  
ATOM   2053  HD3 ARG A 138      83.133  72.477  53.326  1.00  0.00           H  
ATOM   2054  HE  ARG A 138      85.704  71.387  52.755  1.00  0.00           H  
ATOM   2055 HH11 ARG A 138      82.335  71.254  51.943  1.00  0.00           H  
ATOM   2056 HH12 ARG A 138      82.714  70.820  50.273  1.00  0.00           H  
ATOM   2057 HH21 ARG A 138      86.075  70.451  50.885  1.00  0.00           H  
ATOM   2058 HH22 ARG A 138      84.712  70.040  49.812  1.00  0.00           H  
ATOM   2059  N   ILE A 139      81.080  75.530  56.043  1.00  0.00           N  
ATOM   2060  CA  ILE A 139      80.460  76.533  56.924  1.00  0.00           C  
ATOM   2061  C   ILE A 139      79.837  75.756  58.070  1.00  0.00           C  
ATOM   2062  O   ILE A 139      79.105  74.798  57.803  1.00  0.00           O  
ATOM   2063  CB  ILE A 139      79.420  77.379  56.167  1.00  0.00           C  
ATOM   2064  CG1 ILE A 139      79.993  77.982  54.918  1.00  0.00           C  
ATOM   2065  CG2 ILE A 139      78.778  78.241  57.208  1.00  0.00           C  
ATOM   2066  CD1 ILE A 139      79.081  79.000  54.165  1.00  0.00           C  
ATOM   2067  H   ILE A 139      80.585  74.690  55.780  1.00  0.00           H  
ATOM   2068  HA  ILE A 139      81.198  77.259  57.264  1.00  0.00           H  
ATOM   2069  HB  ILE A 139      78.646  76.645  55.940  1.00  0.00           H  
ATOM   2070 HG12 ILE A 139      80.954  78.477  55.055  1.00  0.00           H  
ATOM   2071 HG13 ILE A 139      80.153  77.180  54.198  1.00  0.00           H  
ATOM   2072 HG21 ILE A 139      79.567  78.758  57.754  1.00  0.00           H  
ATOM   2073 HG22 ILE A 139      77.958  78.855  56.835  1.00  0.00           H  
ATOM   2074 HG23 ILE A 139      78.178  77.761  57.981  1.00  0.00           H  
ATOM   2075 HD11 ILE A 139      78.048  78.651  54.159  1.00  0.00           H  
ATOM   2076 HD12 ILE A 139      79.165  79.921  54.742  1.00  0.00           H  
ATOM   2077 HD13 ILE A 139      79.295  79.101  53.101  1.00  0.00           H  
ATOM   2078  N   VAL A 140      80.062  76.175  59.285  1.00  0.00           N  
ATOM   2079  CA  VAL A 140      79.596  75.522  60.507  1.00  0.00           C  
ATOM   2080  C   VAL A 140      78.893  76.406  61.508  1.00  0.00           C  
ATOM   2081  O   VAL A 140      79.445  77.283  62.216  1.00  0.00           O  
ATOM   2082  CB  VAL A 140      80.740  74.744  61.248  1.00  0.00           C  
ATOM   2083  CG1 VAL A 140      80.122  73.706  62.178  1.00  0.00           C  
ATOM   2084  CG2 VAL A 140      81.581  74.012  60.214  1.00  0.00           C  
ATOM   2085  H   VAL A 140      80.635  77.004  59.348  1.00  0.00           H  
ATOM   2086  HA  VAL A 140      78.928  74.783  60.063  1.00  0.00           H  
ATOM   2087  HB  VAL A 140      81.361  75.415  61.841  1.00  0.00           H  
ATOM   2088 HG11 VAL A 140      79.954  74.080  63.188  1.00  0.00           H  
ATOM   2089 HG12 VAL A 140      79.298  73.171  61.706  1.00  0.00           H  
ATOM   2090 HG13 VAL A 140      80.837  72.885  62.221  1.00  0.00           H  
ATOM   2091 HG21 VAL A 140      82.320  74.633  59.707  1.00  0.00           H  
ATOM   2092 HG22 VAL A 140      82.276  73.314  60.682  1.00  0.00           H  
ATOM   2093 HG23 VAL A 140      80.963  73.525  59.460  1.00  0.00           H  
ATOM   2094  N   ASN A 141      77.518  76.299  61.628  1.00  0.00           N  
ATOM   2095  CA  ASN A 141      76.762  77.277  62.399  1.00  0.00           C  
ATOM   2096  C   ASN A 141      76.327  76.733  63.721  1.00  0.00           C  
ATOM   2097  O   ASN A 141      75.580  75.711  63.843  1.00  0.00           O  
ATOM   2098  CB  ASN A 141      75.462  77.674  61.626  1.00  0.00           C  
ATOM   2099  CG  ASN A 141      75.725  78.438  60.328  1.00  0.00           C  
ATOM   2100  ND2 ASN A 141      74.897  78.154  59.326  1.00  0.00           N  
ATOM   2101  OD1 ASN A 141      76.524  79.379  60.304  1.00  0.00           O  
ATOM   2102  H   ASN A 141      77.004  75.697  61.001  1.00  0.00           H  
ATOM   2103  HA  ASN A 141      77.323  78.184  62.622  1.00  0.00           H  
ATOM   2104  HB2 ASN A 141      74.792  76.823  61.500  1.00  0.00           H  
ATOM   2105  HB3 ASN A 141      74.893  78.438  62.156  1.00  0.00           H  
ATOM   2106 HD21 ASN A 141      74.966  78.814  58.565  1.00  0.00           H  
ATOM   2107 HD22 ASN A 141      74.282  77.355  59.386  1.00  0.00           H  
ATOM   2108  N   ILE A 142      76.780  77.336  64.865  1.00  0.00           N  
ATOM   2109  CA  ILE A 142      76.456  76.769  66.247  1.00  0.00           C  
ATOM   2110  C   ILE A 142      74.944  77.034  66.565  1.00  0.00           C  
ATOM   2111  O   ILE A 142      74.481  78.114  66.924  1.00  0.00           O  
ATOM   2112  CB  ILE A 142      77.514  77.098  67.290  1.00  0.00           C  
ATOM   2113  CG1 ILE A 142      78.978  76.702  66.788  1.00  0.00           C  
ATOM   2114  CG2 ILE A 142      77.249  76.344  68.616  1.00  0.00           C  
ATOM   2115  CD1 ILE A 142      79.079  75.243  66.267  1.00  0.00           C  
ATOM   2116  H   ILE A 142      77.456  78.084  64.803  1.00  0.00           H  
ATOM   2117  HA  ILE A 142      76.546  75.684  66.195  1.00  0.00           H  
ATOM   2118  HB  ILE A 142      77.490  78.176  67.448  1.00  0.00           H  
ATOM   2119 HG12 ILE A 142      79.366  77.419  66.064  1.00  0.00           H  
ATOM   2120 HG13 ILE A 142      79.689  76.763  67.611  1.00  0.00           H  
ATOM   2121 HG21 ILE A 142      77.776  76.958  69.346  1.00  0.00           H  
ATOM   2122 HG22 ILE A 142      76.190  76.567  68.747  1.00  0.00           H  
ATOM   2123 HG23 ILE A 142      77.543  75.295  68.568  1.00  0.00           H  
ATOM   2124 HD11 ILE A 142      78.647  75.134  65.272  1.00  0.00           H  
ATOM   2125 HD12 ILE A 142      80.123  75.003  66.061  1.00  0.00           H  
ATOM   2126 HD13 ILE A 142      78.708  74.460  66.928  1.00  0.00           H  
ATOM   2127  N   ALA A 143      74.201  75.956  66.599  1.00  0.00           N  
ATOM   2128  CA  ALA A 143      72.827  75.795  67.136  1.00  0.00           C  
ATOM   2129  C   ALA A 143      72.746  75.236  68.567  1.00  0.00           C  
ATOM   2130  O   ALA A 143      73.791  74.815  69.118  1.00  0.00           O  
ATOM   2131  CB  ALA A 143      72.002  75.038  66.044  1.00  0.00           C  
ATOM   2132  H   ALA A 143      74.665  75.069  66.462  1.00  0.00           H  
ATOM   2133  HA  ALA A 143      72.454  76.818  67.192  1.00  0.00           H  
ATOM   2134  HB1 ALA A 143      72.471  74.092  65.775  1.00  0.00           H  
ATOM   2135  HB2 ALA A 143      71.042  74.704  66.437  1.00  0.00           H  
ATOM   2136  HB3 ALA A 143      71.931  75.740  65.214  1.00  0.00           H  
ATOM   2137  N   SER A 144      71.552  75.025  69.102  1.00  0.00           N  
ATOM   2138  CA  SER A 144      71.392  74.482  70.417  1.00  0.00           C  
ATOM   2139  C   SER A 144      70.571  73.170  70.272  1.00  0.00           C  
ATOM   2140  O   SER A 144      70.019  72.887  69.238  1.00  0.00           O  
ATOM   2141  CB  SER A 144      70.709  75.440  71.293  1.00  0.00           C  
ATOM   2142  OG  SER A 144      69.485  75.857  70.685  1.00  0.00           O  
ATOM   2143  H   SER A 144      70.719  75.420  68.689  1.00  0.00           H  
ATOM   2144  HA  SER A 144      72.374  74.201  70.799  1.00  0.00           H  
ATOM   2145  HB2 SER A 144      70.445  74.979  72.245  1.00  0.00           H  
ATOM   2146  HB3 SER A 144      71.369  76.274  71.528  1.00  0.00           H  
ATOM   2147  HG  SER A 144      68.984  76.268  71.394  1.00  0.00           H  
ATOM   2148  N   THR A 145      70.576  72.283  71.299  1.00  0.00           N  
ATOM   2149  CA  THR A 145      69.492  71.266  71.381  1.00  0.00           C  
ATOM   2150  C   THR A 145      68.084  71.814  71.254  1.00  0.00           C  
ATOM   2151  O   THR A 145      67.235  71.244  70.544  1.00  0.00           O  
ATOM   2152  CB  THR A 145      69.633  70.500  72.651  1.00  0.00           C  
ATOM   2153  CG2 THR A 145      68.682  69.315  72.839  1.00  0.00           C  
ATOM   2154  OG1 THR A 145      70.992  69.960  72.798  1.00  0.00           O  
ATOM   2155  H   THR A 145      71.031  72.539  72.163  1.00  0.00           H  
ATOM   2156  HA  THR A 145      69.548  70.549  70.561  1.00  0.00           H  
ATOM   2157  HB  THR A 145      69.338  71.130  73.490  1.00  0.00           H  
ATOM   2158  HG1 THR A 145      71.591  70.694  72.956  1.00  0.00           H  
ATOM   2159 HG21 THR A 145      68.919  68.631  72.024  1.00  0.00           H  
ATOM   2160 HG22 THR A 145      68.819  68.868  73.824  1.00  0.00           H  
ATOM   2161 HG23 THR A 145      67.611  69.495  72.755  1.00  0.00           H  
ATOM   2162  N   GLY A 146      67.903  73.121  71.642  1.00  0.00           N  
ATOM   2163  CA  GLY A 146      66.729  73.877  71.237  1.00  0.00           C  
ATOM   2164  C   GLY A 146      66.458  74.417  69.864  1.00  0.00           C  
ATOM   2165  O   GLY A 146      65.368  74.969  69.556  1.00  0.00           O  
ATOM   2166  H   GLY A 146      68.447  73.618  72.333  1.00  0.00           H  
ATOM   2167  HA2 GLY A 146      65.921  73.211  71.540  1.00  0.00           H  
ATOM   2168  HA3 GLY A 146      66.601  74.725  71.910  1.00  0.00           H  
ATOM   2169  N   GLY A 147      67.487  74.232  68.991  1.00  0.00           N  
ATOM   2170  CA  GLY A 147      67.175  74.063  67.567  1.00  0.00           C  
ATOM   2171  C   GLY A 147      66.465  72.837  67.021  1.00  0.00           C  
ATOM   2172  O   GLY A 147      65.932  72.894  65.887  1.00  0.00           O  
ATOM   2173  H   GLY A 147      68.377  73.905  69.337  1.00  0.00           H  
ATOM   2174  HA2 GLY A 147      66.679  74.972  67.228  1.00  0.00           H  
ATOM   2175  HA3 GLY A 147      68.137  73.990  67.058  1.00  0.00           H  
ATOM   2176  N   LYS A 148      66.263  71.789  67.861  1.00  0.00           N  
ATOM   2177  CA  LYS A 148      65.372  70.632  67.547  1.00  0.00           C  
ATOM   2178  C   LYS A 148      64.201  70.493  68.574  1.00  0.00           C  
ATOM   2179  O   LYS A 148      63.085  70.277  68.106  1.00  0.00           O  
ATOM   2180  CB  LYS A 148      66.172  69.348  67.393  1.00  0.00           C  
ATOM   2181  CG  LYS A 148      67.058  69.404  66.179  1.00  0.00           C  
ATOM   2182  CD  LYS A 148      68.232  68.345  66.128  1.00  0.00           C  
ATOM   2183  CE  LYS A 148      68.642  68.161  64.696  1.00  0.00           C  
ATOM   2184  NZ  LYS A 148      69.673  67.095  64.477  1.00  0.00           N1+
ATOM   2185  H   LYS A 148      66.785  71.701  68.721  1.00  0.00           H  
ATOM   2186  HA  LYS A 148      64.812  70.817  66.630  1.00  0.00           H  
ATOM   2187  HB2 LYS A 148      66.749  69.279  68.315  1.00  0.00           H  
ATOM   2188  HB3 LYS A 148      65.653  68.390  67.370  1.00  0.00           H  
ATOM   2189  HG2 LYS A 148      66.401  69.325  65.312  1.00  0.00           H  
ATOM   2190  HG3 LYS A 148      67.499  70.399  66.109  1.00  0.00           H  
ATOM   2191  HD2 LYS A 148      69.029  68.675  66.794  1.00  0.00           H  
ATOM   2192  HD3 LYS A 148      67.900  67.387  66.528  1.00  0.00           H  
ATOM   2193  HE2 LYS A 148      67.786  68.019  64.036  1.00  0.00           H  
ATOM   2194  HE3 LYS A 148      69.056  69.088  64.299  1.00  0.00           H  
ATOM   2195  HZ1 LYS A 148      69.400  66.205  64.869  1.00  0.00           H  
ATOM   2196  HZ2 LYS A 148      69.860  67.090  63.485  1.00  0.00           H  
ATOM   2197  HZ3 LYS A 148      70.546  67.325  64.930  1.00  0.00           H  
ATOM   2198  N   GLN A 149      64.504  70.562  69.863  1.00  0.00           N  
ATOM   2199  CA  GLN A 149      63.593  70.517  70.992  1.00  0.00           C  
ATOM   2200  C   GLN A 149      62.979  71.915  71.327  1.00  0.00           C  
ATOM   2201  O   GLN A 149      63.515  72.923  70.988  1.00  0.00           O  
ATOM   2202  CB  GLN A 149      64.325  69.938  72.206  1.00  0.00           C  
ATOM   2203  CG  GLN A 149      63.857  70.034  73.593  1.00  0.00           C  
ATOM   2204  CD  GLN A 149      62.654  69.111  73.871  1.00  0.00           C  
ATOM   2205  NE2 GLN A 149      62.508  68.493  75.011  1.00  0.00           N  
ATOM   2206  OE1 GLN A 149      61.721  68.941  73.079  1.00  0.00           O  
ATOM   2207  H   GLN A 149      65.480  70.552  70.121  1.00  0.00           H  
ATOM   2208  HA  GLN A 149      62.751  69.868  70.752  1.00  0.00           H  
ATOM   2209  HB2 GLN A 149      64.493  68.872  72.052  1.00  0.00           H  
ATOM   2210  HB3 GLN A 149      65.358  70.275  72.289  1.00  0.00           H  
ATOM   2211  HG2 GLN A 149      64.717  69.784  74.214  1.00  0.00           H  
ATOM   2212  HG3 GLN A 149      63.557  71.019  73.950  1.00  0.00           H  
ATOM   2213 HE21 GLN A 149      63.164  68.701  75.750  1.00  0.00           H  
ATOM   2214 HE22 GLN A 149      61.587  68.120  75.191  1.00  0.00           H  
ATOM   2215  N   GLY A 150      61.765  71.855  71.929  1.00  0.00           N  
ATOM   2216  CA  GLY A 150      61.102  73.039  72.525  1.00  0.00           C  
ATOM   2217  C   GLY A 150      61.562  73.233  73.977  1.00  0.00           C  
ATOM   2218  O   GLY A 150      61.457  72.244  74.708  1.00  0.00           O  
ATOM   2219  H   GLY A 150      61.366  71.001  72.291  1.00  0.00           H  
ATOM   2220  HA2 GLY A 150      61.151  73.885  71.839  1.00  0.00           H  
ATOM   2221  HA3 GLY A 150      60.041  72.856  72.695  1.00  0.00           H  
ATOM   2222  N   VAL A 151      62.041  74.408  74.392  1.00  0.00           N  
ATOM   2223  CA  VAL A 151      62.687  74.602  75.728  1.00  0.00           C  
ATOM   2224  C   VAL A 151      61.788  75.623  76.478  1.00  0.00           C  
ATOM   2225  O   VAL A 151      61.673  76.785  76.133  1.00  0.00           O  
ATOM   2226  CB  VAL A 151      64.165  74.945  75.677  1.00  0.00           C  
ATOM   2227  CG1 VAL A 151      64.763  74.966  77.073  1.00  0.00           C  
ATOM   2228  CG2 VAL A 151      64.948  73.966  74.794  1.00  0.00           C  
ATOM   2229  H   VAL A 151      62.200  75.148  73.723  1.00  0.00           H  
ATOM   2230  HA  VAL A 151      62.515  73.666  76.259  1.00  0.00           H  
ATOM   2231  HB  VAL A 151      64.260  75.926  75.211  1.00  0.00           H  
ATOM   2232 HG11 VAL A 151      65.832  74.790  76.946  1.00  0.00           H  
ATOM   2233 HG12 VAL A 151      64.600  75.913  77.587  1.00  0.00           H  
ATOM   2234 HG13 VAL A 151      64.248  74.184  77.630  1.00  0.00           H  
ATOM   2235 HG21 VAL A 151      64.749  72.914  74.999  1.00  0.00           H  
ATOM   2236 HG22 VAL A 151      64.603  74.105  73.769  1.00  0.00           H  
ATOM   2237 HG23 VAL A 151      66.025  74.120  74.853  1.00  0.00           H  
ATOM   2238  N   VAL A 152      61.128  75.105  77.538  1.00  0.00           N  
ATOM   2239  CA  VAL A 152      60.173  75.915  78.330  1.00  0.00           C  
ATOM   2240  C   VAL A 152      60.953  77.046  79.002  1.00  0.00           C  
ATOM   2241  O   VAL A 152      62.071  76.791  79.554  1.00  0.00           O  
ATOM   2242  CB  VAL A 152      59.676  75.000  79.449  1.00  0.00           C  
ATOM   2243  CG1 VAL A 152      58.775  75.656  80.502  1.00  0.00           C  
ATOM   2244  CG2 VAL A 152      58.815  73.895  78.807  1.00  0.00           C  
ATOM   2245  H   VAL A 152      61.256  74.129  77.764  1.00  0.00           H  
ATOM   2246  HA  VAL A 152      59.371  76.428  77.799  1.00  0.00           H  
ATOM   2247  HB  VAL A 152      60.607  74.633  79.881  1.00  0.00           H  
ATOM   2248 HG11 VAL A 152      58.485  74.913  81.245  1.00  0.00           H  
ATOM   2249 HG12 VAL A 152      59.198  76.451  81.117  1.00  0.00           H  
ATOM   2250 HG13 VAL A 152      57.947  76.086  79.939  1.00  0.00           H  
ATOM   2251 HG21 VAL A 152      58.614  73.085  79.508  1.00  0.00           H  
ATOM   2252 HG22 VAL A 152      57.904  74.436  78.550  1.00  0.00           H  
ATOM   2253 HG23 VAL A 152      59.247  73.493  77.890  1.00  0.00           H  
ATOM   2254  N   HIE A 153      60.359  78.237  79.087  1.00  0.00           N  
ATOM   2255  CA  HIE A 153      61.040  79.465  79.626  1.00  0.00           C  
ATOM   2256  C   HIE A 153      62.261  79.905  78.794  1.00  0.00           C  
ATOM   2257  O   HIE A 153      63.048  80.777  79.175  1.00  0.00           O  
ATOM   2258  CB  HIE A 153      61.141  79.414  81.152  1.00  0.00           C  
ATOM   2259  CG  HIE A 153      59.867  79.168  81.823  1.00  0.00           C  
ATOM   2260  CD2 HIE A 153      58.645  79.602  81.467  1.00  0.00           C  
ATOM   2261  ND1 HIE A 153      59.831  78.461  83.049  1.00  0.00           N  
ATOM   2262  CE1 HIE A 153      58.539  78.522  83.352  1.00  0.00           C  
ATOM   2263  NE2 HIE A 153      57.795  79.201  82.483  1.00  0.00           N  
ATOM   2264  H   HIE A 153      59.418  78.377  78.748  1.00  0.00           H  
ATOM   2265  HA  HIE A 153      60.299  80.236  79.416  1.00  0.00           H  
ATOM   2266  HB2 HIE A 153      61.979  78.742  81.339  1.00  0.00           H  
ATOM   2267  HB3 HIE A 153      61.424  80.407  81.502  1.00  0.00           H  
ATOM   2268  HD2 HIE A 153      58.401  80.261  80.647  1.00  0.00           H  
ATOM   2269  HE1 HIE A 153      58.146  78.191  84.302  1.00  0.00           H  
ATOM   2270  HE2 HIE A 153      56.812  79.285  82.697  1.00  0.00           H  
ATOM   2271  N   ALA A 154      62.388  79.435  77.589  1.00  0.00           N  
ATOM   2272  CA  ALA A 154      63.390  79.882  76.572  1.00  0.00           C  
ATOM   2273  C   ALA A 154      62.815  79.904  75.097  1.00  0.00           C  
ATOM   2274  O   ALA A 154      63.529  79.744  74.043  1.00  0.00           O  
ATOM   2275  CB  ALA A 154      64.639  79.007  76.719  1.00  0.00           C  
ATOM   2276  H   ALA A 154      61.828  78.616  77.400  1.00  0.00           H  
ATOM   2277  HA  ALA A 154      63.664  80.915  76.786  1.00  0.00           H  
ATOM   2278  HB1 ALA A 154      64.890  78.977  77.780  1.00  0.00           H  
ATOM   2279  HB2 ALA A 154      64.478  77.975  76.410  1.00  0.00           H  
ATOM   2280  HB3 ALA A 154      65.531  79.342  76.189  1.00  0.00           H  
ATOM   2281  N   ALA A 155      61.514  80.138  74.963  1.00  0.00           N  
ATOM   2282  CA  ALA A 155      60.872  79.954  73.683  1.00  0.00           C  
ATOM   2283  C   ALA A 155      61.361  80.952  72.618  1.00  0.00           C  
ATOM   2284  O   ALA A 155      61.332  80.511  71.474  1.00  0.00           O  
ATOM   2285  CB  ALA A 155      59.339  80.155  73.886  1.00  0.00           C  
ATOM   2286  H   ALA A 155      60.956  80.354  75.777  1.00  0.00           H  
ATOM   2287  HA  ALA A 155      61.015  78.921  73.365  1.00  0.00           H  
ATOM   2288  HB1 ALA A 155      59.074  81.097  74.365  1.00  0.00           H  
ATOM   2289  HB2 ALA A 155      58.803  79.905  72.970  1.00  0.00           H  
ATOM   2290  HB3 ALA A 155      59.002  79.350  74.538  1.00  0.00           H  
ATOM   2291  N   PRO A 156      61.742  82.253  72.822  1.00  0.00           N  
ATOM   2292  CA  PRO A 156      62.270  83.066  71.741  1.00  0.00           C  
ATOM   2293  C   PRO A 156      63.688  82.612  71.242  1.00  0.00           C  
ATOM   2294  O   PRO A 156      64.011  82.713  70.063  1.00  0.00           O  
ATOM   2295  CB  PRO A 156      62.409  84.473  72.362  1.00  0.00           C  
ATOM   2296  CG  PRO A 156      61.603  84.457  73.676  1.00  0.00           C  
ATOM   2297  CD  PRO A 156      61.494  83.022  74.044  1.00  0.00           C  
ATOM   2298  HA  PRO A 156      61.538  83.079  70.933  1.00  0.00           H  
ATOM   2299  HB2 PRO A 156      63.461  84.596  72.619  1.00  0.00           H  
ATOM   2300  HB3 PRO A 156      62.071  85.291  71.726  1.00  0.00           H  
ATOM   2301  HG2 PRO A 156      62.206  84.948  74.440  1.00  0.00           H  
ATOM   2302  HG3 PRO A 156      60.581  84.813  73.549  1.00  0.00           H  
ATOM   2303  HD2 PRO A 156      62.161  82.802  74.877  1.00  0.00           H  
ATOM   2304  HD3 PRO A 156      60.491  82.774  74.389  1.00  0.00           H  
ATOM   2305  N   TYR A 157      64.491  82.037  72.119  1.00  0.00           N  
ATOM   2306  CA  TYR A 157      65.762  81.413  71.798  1.00  0.00           C  
ATOM   2307  C   TYR A 157      65.607  80.087  71.014  1.00  0.00           C  
ATOM   2308  O   TYR A 157      66.169  79.935  69.934  1.00  0.00           O  
ATOM   2309  CB  TYR A 157      66.504  81.409  73.087  1.00  0.00           C  
ATOM   2310  CG  TYR A 157      67.880  80.690  73.166  1.00  0.00           C  
ATOM   2311  CD1 TYR A 157      68.758  80.923  72.130  1.00  0.00           C  
ATOM   2312  CD2 TYR A 157      68.226  79.936  74.300  1.00  0.00           C  
ATOM   2313  CE1 TYR A 157      70.046  80.325  72.202  1.00  0.00           C  
ATOM   2314  CE2 TYR A 157      69.556  79.476  74.427  1.00  0.00           C  
ATOM   2315  CZ  TYR A 157      70.477  79.726  73.356  1.00  0.00           C  
ATOM   2316  OH  TYR A 157      71.754  79.313  73.634  1.00  0.00           O  
ATOM   2317  H   TYR A 157      64.276  81.883  73.094  1.00  0.00           H  
ATOM   2318  HA  TYR A 157      66.368  82.073  71.178  1.00  0.00           H  
ATOM   2319  HB2 TYR A 157      66.875  82.432  73.139  1.00  0.00           H  
ATOM   2320  HB3 TYR A 157      65.850  81.224  73.939  1.00  0.00           H  
ATOM   2321  HD1 TYR A 157      68.507  81.602  71.329  1.00  0.00           H  
ATOM   2322  HD2 TYR A 157      67.555  79.872  75.143  1.00  0.00           H  
ATOM   2323  HE1 TYR A 157      70.817  80.509  71.469  1.00  0.00           H  
ATOM   2324  HE2 TYR A 157      69.988  78.954  75.268  1.00  0.00           H  
ATOM   2325  HH  TYR A 157      71.887  79.407  74.580  1.00  0.00           H  
ATOM   2326  N   SER A 158      64.716  79.239  71.475  1.00  0.00           N  
ATOM   2327  CA  SER A 158      64.348  77.966  70.762  1.00  0.00           C  
ATOM   2328  C   SER A 158      63.773  78.196  69.357  1.00  0.00           C  
ATOM   2329  O   SER A 158      64.323  77.538  68.478  1.00  0.00           O  
ATOM   2330  CB  SER A 158      63.608  76.985  71.682  1.00  0.00           C  
ATOM   2331  OG  SER A 158      62.987  75.987  70.939  1.00  0.00           O  
ATOM   2332  H   SER A 158      64.345  79.387  72.403  1.00  0.00           H  
ATOM   2333  HA  SER A 158      65.312  77.479  70.618  1.00  0.00           H  
ATOM   2334  HB2 SER A 158      64.354  76.584  72.369  1.00  0.00           H  
ATOM   2335  HB3 SER A 158      62.872  77.566  72.237  1.00  0.00           H  
ATOM   2336  HG  SER A 158      63.704  75.460  70.579  1.00  0.00           H  
ATOM   2337  N   ALA A 159      62.858  79.126  69.192  1.00  0.00           N  
ATOM   2338  CA  ALA A 159      62.385  79.476  67.839  1.00  0.00           C  
ATOM   2339  C   ALA A 159      63.468  79.962  66.871  1.00  0.00           C  
ATOM   2340  O   ALA A 159      63.460  79.563  65.722  1.00  0.00           O  
ATOM   2341  CB  ALA A 159      61.382  80.585  68.074  1.00  0.00           C  
ATOM   2342  H   ALA A 159      62.487  79.688  69.944  1.00  0.00           H  
ATOM   2343  HA  ALA A 159      61.837  78.600  67.493  1.00  0.00           H  
ATOM   2344  HB1 ALA A 159      61.927  81.491  68.339  1.00  0.00           H  
ATOM   2345  HB2 ALA A 159      60.762  80.746  67.192  1.00  0.00           H  
ATOM   2346  HB3 ALA A 159      60.842  80.305  68.979  1.00  0.00           H  
ATOM   2347  N   SER A 160      64.302  80.905  67.369  1.00  0.00           N  
ATOM   2348  CA  SER A 160      65.329  81.516  66.542  1.00  0.00           C  
ATOM   2349  C   SER A 160      66.374  80.521  66.116  1.00  0.00           C  
ATOM   2350  O   SER A 160      66.943  80.702  65.074  1.00  0.00           O  
ATOM   2351  CB  SER A 160      66.030  82.792  67.218  1.00  0.00           C  
ATOM   2352  OG  SER A 160      66.824  82.466  68.404  1.00  0.00           O  
ATOM   2353  H   SER A 160      64.088  81.250  68.293  1.00  0.00           H  
ATOM   2354  HA  SER A 160      64.934  81.896  65.600  1.00  0.00           H  
ATOM   2355  HB2 SER A 160      66.824  83.194  66.589  1.00  0.00           H  
ATOM   2356  HB3 SER A 160      65.264  83.527  67.466  1.00  0.00           H  
ATOM   2357  HG  SER A 160      66.346  81.879  68.994  1.00  0.00           H  
ATOM   2358  N   LYS A 161      66.720  79.567  67.051  1.00  0.00           N  
ATOM   2359  CA  LYS A 161      67.681  78.505  66.737  1.00  0.00           C  
ATOM   2360  C   LYS A 161      67.124  77.419  65.799  1.00  0.00           C  
ATOM   2361  O   LYS A 161      67.793  76.963  64.823  1.00  0.00           O  
ATOM   2362  CB  LYS A 161      68.458  78.023  67.954  1.00  0.00           C  
ATOM   2363  CG  LYS A 161      69.458  78.993  68.679  1.00  0.00           C  
ATOM   2364  CD  LYS A 161      70.792  79.201  67.964  1.00  0.00           C  
ATOM   2365  CE  LYS A 161      71.732  79.750  69.038  1.00  0.00           C  
ATOM   2366  NZ  LYS A 161      73.040  80.103  68.489  1.00  0.00           N1+
ATOM   2367  H   LYS A 161      66.159  79.542  67.891  1.00  0.00           H  
ATOM   2368  HA  LYS A 161      68.391  78.966  66.051  1.00  0.00           H  
ATOM   2369  HB2 LYS A 161      67.744  77.868  68.763  1.00  0.00           H  
ATOM   2370  HB3 LYS A 161      69.063  77.169  67.649  1.00  0.00           H  
ATOM   2371  HG2 LYS A 161      68.977  79.939  68.929  1.00  0.00           H  
ATOM   2372  HG3 LYS A 161      69.681  78.451  69.598  1.00  0.00           H  
ATOM   2373  HD2 LYS A 161      71.243  78.301  67.546  1.00  0.00           H  
ATOM   2374  HD3 LYS A 161      70.427  79.867  67.182  1.00  0.00           H  
ATOM   2375  HE2 LYS A 161      71.236  80.607  69.493  1.00  0.00           H  
ATOM   2376  HE3 LYS A 161      71.924  79.017  69.822  1.00  0.00           H  
ATOM   2377  HZ1 LYS A 161      73.587  80.415  69.279  1.00  0.00           H  
ATOM   2378  HZ2 LYS A 161      73.555  79.311  68.131  1.00  0.00           H  
ATOM   2379  HZ3 LYS A 161      73.017  80.837  67.795  1.00  0.00           H  
ATOM   2380  N   HID A 162      65.862  77.093  66.005  1.00  0.00           N  
ATOM   2381  CA  HID A 162      65.104  76.370  64.994  1.00  0.00           C  
ATOM   2382  C   HID A 162      65.251  76.964  63.624  1.00  0.00           C  
ATOM   2383  O   HID A 162      65.368  76.228  62.650  1.00  0.00           O  
ATOM   2384  CB  HID A 162      63.637  76.278  65.344  1.00  0.00           C  
ATOM   2385  CG  HID A 162      63.291  75.000  66.160  1.00  0.00           C  
ATOM   2386  CD2 HID A 162      62.579  73.954  65.606  1.00  0.00           C  
ATOM   2387  ND1 HID A 162      63.603  74.648  67.437  1.00  0.00           N  
ATOM   2388  CE1 HID A 162      63.089  73.441  67.690  1.00  0.00           C  
ATOM   2389  NE2 HID A 162      62.403  72.969  66.642  1.00  0.00           N  
ATOM   2390  H   HID A 162      65.473  77.363  66.897  1.00  0.00           H  
ATOM   2391  HA  HID A 162      65.455  75.365  64.760  1.00  0.00           H  
ATOM   2392  HB2 HID A 162      63.195  77.150  65.827  1.00  0.00           H  
ATOM   2393  HB3 HID A 162      63.021  76.075  64.467  1.00  0.00           H  
ATOM   2394  HD1 HID A 162      64.189  75.189  68.057  1.00  0.00           H  
ATOM   2395  HD2 HID A 162      62.386  73.795  64.555  1.00  0.00           H  
ATOM   2396  HE1 HID A 162      63.247  73.007  68.666  1.00  0.00           H  
ATOM   2397  N   GLY A 163      65.300  78.274  63.481  1.00  0.00           N  
ATOM   2398  CA  GLY A 163      65.647  78.948  62.218  1.00  0.00           C  
ATOM   2399  C   GLY A 163      67.145  78.772  61.837  1.00  0.00           C  
ATOM   2400  O   GLY A 163      67.407  78.685  60.666  1.00  0.00           O  
ATOM   2401  H   GLY A 163      64.985  78.812  64.275  1.00  0.00           H  
ATOM   2402  HA2 GLY A 163      65.038  78.639  61.368  1.00  0.00           H  
ATOM   2403  HA3 GLY A 163      65.483  80.018  62.349  1.00  0.00           H  
ATOM   2404  N   VAL A 164      68.069  78.817  62.723  1.00  0.00           N  
ATOM   2405  CA  VAL A 164      69.543  78.737  62.403  1.00  0.00           C  
ATOM   2406  C   VAL A 164      69.807  77.328  61.796  1.00  0.00           C  
ATOM   2407  O   VAL A 164      70.581  77.263  60.787  1.00  0.00           O  
ATOM   2408  CB  VAL A 164      70.405  79.100  63.568  1.00  0.00           C  
ATOM   2409  CG1 VAL A 164      71.907  78.787  63.363  1.00  0.00           C  
ATOM   2410  CG2 VAL A 164      70.325  80.542  64.079  1.00  0.00           C  
ATOM   2411  H   VAL A 164      67.825  79.028  63.680  1.00  0.00           H  
ATOM   2412  HA  VAL A 164      69.710  79.550  61.696  1.00  0.00           H  
ATOM   2413  HB  VAL A 164      70.069  78.434  64.362  1.00  0.00           H  
ATOM   2414 HG11 VAL A 164      72.516  79.001  64.242  1.00  0.00           H  
ATOM   2415 HG12 VAL A 164      72.040  77.705  63.369  1.00  0.00           H  
ATOM   2416 HG13 VAL A 164      72.350  79.131  62.429  1.00  0.00           H  
ATOM   2417 HG21 VAL A 164      69.301  80.757  64.384  1.00  0.00           H  
ATOM   2418 HG22 VAL A 164      71.045  80.614  64.895  1.00  0.00           H  
ATOM   2419 HG23 VAL A 164      70.594  81.194  63.249  1.00  0.00           H  
ATOM   2420  N   VAL A 165      69.097  76.233  62.176  1.00  0.00           N  
ATOM   2421  CA  VAL A 165      69.163  74.955  61.463  1.00  0.00           C  
ATOM   2422  C   VAL A 165      68.374  75.069  60.155  1.00  0.00           C  
ATOM   2423  O   VAL A 165      68.808  74.488  59.177  1.00  0.00           O  
ATOM   2424  CB  VAL A 165      68.700  73.777  62.374  1.00  0.00           C  
ATOM   2425  CG1 VAL A 165      68.794  72.375  61.743  1.00  0.00           C  
ATOM   2426  CG2 VAL A 165      69.525  73.728  63.698  1.00  0.00           C  
ATOM   2427  H   VAL A 165      68.413  76.365  62.907  1.00  0.00           H  
ATOM   2428  HA  VAL A 165      70.204  74.711  61.251  1.00  0.00           H  
ATOM   2429  HB  VAL A 165      67.660  73.923  62.667  1.00  0.00           H  
ATOM   2430 HG11 VAL A 165      69.783  72.162  61.336  1.00  0.00           H  
ATOM   2431 HG12 VAL A 165      68.545  71.621  62.490  1.00  0.00           H  
ATOM   2432 HG13 VAL A 165      68.066  72.163  60.960  1.00  0.00           H  
ATOM   2433 HG21 VAL A 165      70.564  73.639  63.382  1.00  0.00           H  
ATOM   2434 HG22 VAL A 165      69.397  74.648  64.269  1.00  0.00           H  
ATOM   2435 HG23 VAL A 165      69.234  72.876  64.312  1.00  0.00           H  
ATOM   2436  N   GLY A 166      67.162  75.702  60.129  1.00  0.00           N  
ATOM   2437  CA  GLY A 166      66.329  75.765  58.908  1.00  0.00           C  
ATOM   2438  C   GLY A 166      67.017  76.546  57.748  1.00  0.00           C  
ATOM   2439  O   GLY A 166      66.879  76.155  56.590  1.00  0.00           O  
ATOM   2440  H   GLY A 166      66.749  76.143  60.939  1.00  0.00           H  
ATOM   2441  HA2 GLY A 166      66.249  74.735  58.559  1.00  0.00           H  
ATOM   2442  HA3 GLY A 166      65.345  76.209  59.063  1.00  0.00           H  
ATOM   2443  N   PHE A 167      67.738  77.583  58.167  1.00  0.00           N  
ATOM   2444  CA  PHE A 167      68.643  78.365  57.321  1.00  0.00           C  
ATOM   2445  C   PHE A 167      69.748  77.440  56.823  1.00  0.00           C  
ATOM   2446  O   PHE A 167      69.914  77.329  55.574  1.00  0.00           O  
ATOM   2447  CB  PHE A 167      69.165  79.592  58.045  1.00  0.00           C  
ATOM   2448  CG  PHE A 167      70.283  80.303  57.306  1.00  0.00           C  
ATOM   2449  CD1 PHE A 167      69.996  80.862  56.039  1.00  0.00           C  
ATOM   2450  CD2 PHE A 167      71.554  80.435  57.849  1.00  0.00           C  
ATOM   2451  CE1 PHE A 167      70.936  81.500  55.347  1.00  0.00           C  
ATOM   2452  CE2 PHE A 167      72.511  81.083  57.158  1.00  0.00           C  
ATOM   2453  CZ  PHE A 167      72.201  81.694  55.938  1.00  0.00           C  
ATOM   2454  H   PHE A 167      67.800  77.758  59.160  1.00  0.00           H  
ATOM   2455  HA  PHE A 167      68.115  78.755  56.451  1.00  0.00           H  
ATOM   2456  HB2 PHE A 167      68.341  80.293  58.176  1.00  0.00           H  
ATOM   2457  HB3 PHE A 167      69.546  79.343  59.035  1.00  0.00           H  
ATOM   2458  HD1 PHE A 167      68.973  80.924  55.699  1.00  0.00           H  
ATOM   2459  HD2 PHE A 167      71.807  80.014  58.811  1.00  0.00           H  
ATOM   2460  HE1 PHE A 167      70.705  81.921  54.380  1.00  0.00           H  
ATOM   2461  HE2 PHE A 167      73.547  81.019  57.458  1.00  0.00           H  
ATOM   2462  HZ  PHE A 167      72.941  82.264  55.396  1.00  0.00           H  
ATOM   2463  N   THR A 168      70.508  76.791  57.760  1.00  0.00           N  
ATOM   2464  CA  THR A 168      71.570  75.862  57.450  1.00  0.00           C  
ATOM   2465  C   THR A 168      71.220  74.761  56.406  1.00  0.00           C  
ATOM   2466  O   THR A 168      71.972  74.499  55.525  1.00  0.00           O  
ATOM   2467  CB  THR A 168      72.197  75.204  58.712  1.00  0.00           C  
ATOM   2468  CG2 THR A 168      73.086  74.010  58.447  1.00  0.00           C  
ATOM   2469  OG1 THR A 168      72.753  76.209  59.458  1.00  0.00           O  
ATOM   2470  H   THR A 168      70.380  77.054  58.726  1.00  0.00           H  
ATOM   2471  HA  THR A 168      72.401  76.374  56.966  1.00  0.00           H  
ATOM   2472  HB  THR A 168      71.322  74.923  59.298  1.00  0.00           H  
ATOM   2473  HG1 THR A 168      72.008  76.738  59.752  1.00  0.00           H  
ATOM   2474 HG21 THR A 168      73.646  73.812  59.360  1.00  0.00           H  
ATOM   2475 HG22 THR A 168      72.548  73.126  58.105  1.00  0.00           H  
ATOM   2476 HG23 THR A 168      73.901  74.170  57.741  1.00  0.00           H  
ATOM   2477  N   LYS A 169      70.058  74.060  56.651  1.00  0.00           N  
ATOM   2478  CA  LYS A 169      69.606  72.828  55.987  1.00  0.00           C  
ATOM   2479  C   LYS A 169      68.958  73.160  54.654  1.00  0.00           C  
ATOM   2480  O   LYS A 169      68.944  72.350  53.770  1.00  0.00           O  
ATOM   2481  CB  LYS A 169      68.486  72.076  56.819  1.00  0.00           C  
ATOM   2482  CG  LYS A 169      69.056  71.351  58.055  1.00  0.00           C  
ATOM   2483  CD  LYS A 169      68.276  70.207  58.642  1.00  0.00           C  
ATOM   2484  CE  LYS A 169      66.804  70.524  58.811  1.00  0.00           C  
ATOM   2485  NZ  LYS A 169      65.979  69.367  59.222  1.00  0.00           N1+
ATOM   2486  H   LYS A 169      69.559  74.328  57.487  1.00  0.00           H  
ATOM   2487  HA  LYS A 169      70.507  72.245  55.795  1.00  0.00           H  
ATOM   2488  HB2 LYS A 169      67.648  72.724  57.076  1.00  0.00           H  
ATOM   2489  HB3 LYS A 169      68.116  71.230  56.240  1.00  0.00           H  
ATOM   2490  HG2 LYS A 169      70.084  71.009  57.933  1.00  0.00           H  
ATOM   2491  HG3 LYS A 169      69.027  72.114  58.832  1.00  0.00           H  
ATOM   2492  HD2 LYS A 169      68.210  69.498  57.816  1.00  0.00           H  
ATOM   2493  HD3 LYS A 169      68.716  69.749  59.528  1.00  0.00           H  
ATOM   2494  HE2 LYS A 169      66.692  71.296  59.572  1.00  0.00           H  
ATOM   2495  HE3 LYS A 169      66.479  70.956  57.865  1.00  0.00           H  
ATOM   2496  HZ1 LYS A 169      66.272  68.953  60.096  1.00  0.00           H  
ATOM   2497  HZ2 LYS A 169      65.025  69.660  59.378  1.00  0.00           H  
ATOM   2498  HZ3 LYS A 169      65.969  68.687  58.476  1.00  0.00           H  
ATOM   2499  N   ALA A 170      68.545  74.408  54.452  1.00  0.00           N  
ATOM   2500  CA  ALA A 170      68.214  74.940  53.165  1.00  0.00           C  
ATOM   2501  C   ALA A 170      69.474  75.190  52.348  1.00  0.00           C  
ATOM   2502  O   ALA A 170      69.607  74.672  51.264  1.00  0.00           O  
ATOM   2503  CB  ALA A 170      67.362  76.195  53.279  1.00  0.00           C  
ATOM   2504  H   ALA A 170      68.458  75.123  55.160  1.00  0.00           H  
ATOM   2505  HA  ALA A 170      67.642  74.242  52.552  1.00  0.00           H  
ATOM   2506  HB1 ALA A 170      67.270  76.806  52.381  1.00  0.00           H  
ATOM   2507  HB2 ALA A 170      66.360  76.102  53.697  1.00  0.00           H  
ATOM   2508  HB3 ALA A 170      67.907  76.800  54.004  1.00  0.00           H  
ATOM   2509  N   LEU A 171      70.323  76.078  52.833  1.00  0.00           N  
ATOM   2510  CA  LEU A 171      71.593  76.459  52.190  1.00  0.00           C  
ATOM   2511  C   LEU A 171      72.604  75.288  51.852  1.00  0.00           C  
ATOM   2512  O   LEU A 171      73.230  75.202  50.761  1.00  0.00           O  
ATOM   2513  CB  LEU A 171      72.282  77.523  52.983  1.00  0.00           C  
ATOM   2514  CG  LEU A 171      73.447  78.191  52.236  1.00  0.00           C  
ATOM   2515  CD1 LEU A 171      72.777  79.221  51.277  1.00  0.00           C  
ATOM   2516  CD2 LEU A 171      74.270  79.019  53.171  1.00  0.00           C  
ATOM   2517  H   LEU A 171      70.156  76.387  53.780  1.00  0.00           H  
ATOM   2518  HA  LEU A 171      71.352  76.994  51.271  1.00  0.00           H  
ATOM   2519  HB2 LEU A 171      71.541  78.298  53.177  1.00  0.00           H  
ATOM   2520  HB3 LEU A 171      72.539  77.197  53.990  1.00  0.00           H  
ATOM   2521  HG  LEU A 171      74.052  77.491  51.659  1.00  0.00           H  
ATOM   2522 HD11 LEU A 171      72.131  79.948  51.768  1.00  0.00           H  
ATOM   2523 HD12 LEU A 171      73.539  79.760  50.714  1.00  0.00           H  
ATOM   2524 HD13 LEU A 171      72.350  78.752  50.391  1.00  0.00           H  
ATOM   2525 HD21 LEU A 171      73.730  79.832  53.657  1.00  0.00           H  
ATOM   2526 HD22 LEU A 171      74.698  78.419  53.974  1.00  0.00           H  
ATOM   2527 HD23 LEU A 171      75.089  79.488  52.625  1.00  0.00           H  
ATOM   2528  N   GLY A 172      72.632  74.284  52.686  1.00  0.00           N  
ATOM   2529  CA  GLY A 172      73.358  73.074  52.681  1.00  0.00           C  
ATOM   2530  C   GLY A 172      72.783  72.062  51.657  1.00  0.00           C  
ATOM   2531  O   GLY A 172      73.493  71.081  51.461  1.00  0.00           O  
ATOM   2532  H   GLY A 172      72.156  74.520  53.545  1.00  0.00           H  
ATOM   2533  HA2 GLY A 172      74.315  73.333  52.227  1.00  0.00           H  
ATOM   2534  HA3 GLY A 172      73.567  72.602  53.641  1.00  0.00           H  
ATOM   2535  N   LEU A 173      71.628  72.358  51.069  1.00  0.00           N  
ATOM   2536  CA  LEU A 173      71.042  71.794  49.825  1.00  0.00           C  
ATOM   2537  C   LEU A 173      71.337  72.727  48.585  1.00  0.00           C  
ATOM   2538  O   LEU A 173      71.842  72.315  47.508  1.00  0.00           O  
ATOM   2539  CB  LEU A 173      69.553  71.425  49.980  1.00  0.00           C  
ATOM   2540  CG  LEU A 173      69.253  70.451  51.186  1.00  0.00           C  
ATOM   2541  CD1 LEU A 173      67.721  70.472  51.536  1.00  0.00           C  
ATOM   2542  CD2 LEU A 173      69.453  68.928  50.939  1.00  0.00           C  
ATOM   2543  H   LEU A 173      71.185  73.184  51.446  1.00  0.00           H  
ATOM   2544  HA  LEU A 173      71.560  70.855  49.634  1.00  0.00           H  
ATOM   2545  HB2 LEU A 173      68.944  72.301  50.203  1.00  0.00           H  
ATOM   2546  HB3 LEU A 173      69.114  70.876  49.147  1.00  0.00           H  
ATOM   2547  HG  LEU A 173      69.811  70.808  52.052  1.00  0.00           H  
ATOM   2548 HD11 LEU A 173      67.449  69.862  52.397  1.00  0.00           H  
ATOM   2549 HD12 LEU A 173      67.427  71.508  51.705  1.00  0.00           H  
ATOM   2550 HD13 LEU A 173      67.100  70.209  50.679  1.00  0.00           H  
ATOM   2551 HD21 LEU A 173      69.042  68.385  51.790  1.00  0.00           H  
ATOM   2552 HD22 LEU A 173      68.950  68.555  50.048  1.00  0.00           H  
ATOM   2553 HD23 LEU A 173      70.510  68.716  50.774  1.00  0.00           H  
ATOM   2554  N   GLU A 174      71.237  74.058  48.796  1.00  0.00           N  
ATOM   2555  CA  GLU A 174      71.491  75.163  47.815  1.00  0.00           C  
ATOM   2556  C   GLU A 174      72.938  75.221  47.273  1.00  0.00           C  
ATOM   2557  O   GLU A 174      73.123  75.532  46.110  1.00  0.00           O  
ATOM   2558  CB  GLU A 174      71.056  76.551  48.360  1.00  0.00           C  
ATOM   2559  CG  GLU A 174      70.801  77.511  47.212  1.00  0.00           C  
ATOM   2560  CD  GLU A 174      70.860  78.985  47.536  1.00  0.00           C  
ATOM   2561  OE1 GLU A 174      71.550  79.764  46.818  1.00  0.00           O  
ATOM   2562  OE2 GLU A 174      70.125  79.353  48.522  1.00  0.00           O1-
ATOM   2563  H   GLU A 174      70.732  74.315  49.632  1.00  0.00           H  
ATOM   2564  HA  GLU A 174      70.925  74.978  46.902  1.00  0.00           H  
ATOM   2565  HB2 GLU A 174      70.090  76.326  48.813  1.00  0.00           H  
ATOM   2566  HB3 GLU A 174      71.672  76.983  49.148  1.00  0.00           H  
ATOM   2567  HG2 GLU A 174      71.499  77.317  46.398  1.00  0.00           H  
ATOM   2568  HG3 GLU A 174      69.772  77.352  46.889  1.00  0.00           H  
ATOM   2569  N   LEU A 175      73.939  74.881  48.023  1.00  0.00           N  
ATOM   2570  CA  LEU A 175      75.310  74.844  47.549  1.00  0.00           C  
ATOM   2571  C   LEU A 175      75.918  73.411  47.399  1.00  0.00           C  
ATOM   2572  O   LEU A 175      77.111  73.401  46.938  1.00  0.00           O  
ATOM   2573  CB  LEU A 175      76.159  75.727  48.430  1.00  0.00           C  
ATOM   2574  CG  LEU A 175      75.733  77.125  48.821  1.00  0.00           C  
ATOM   2575  CD1 LEU A 175      76.774  77.728  49.775  1.00  0.00           C  
ATOM   2576  CD2 LEU A 175      75.795  77.973  47.559  1.00  0.00           C  
ATOM   2577  H   LEU A 175      73.748  74.773  49.009  1.00  0.00           H  
ATOM   2578  HA  LEU A 175      75.357  75.288  46.555  1.00  0.00           H  
ATOM   2579  HB2 LEU A 175      76.286  75.169  49.358  1.00  0.00           H  
ATOM   2580  HB3 LEU A 175      77.153  75.757  47.984  1.00  0.00           H  
ATOM   2581  HG  LEU A 175      74.739  77.159  49.267  1.00  0.00           H  
ATOM   2582 HD11 LEU A 175      77.636  78.158  49.265  1.00  0.00           H  
ATOM   2583 HD12 LEU A 175      76.458  78.643  50.275  1.00  0.00           H  
ATOM   2584 HD13 LEU A 175      77.037  76.961  50.503  1.00  0.00           H  
ATOM   2585 HD21 LEU A 175      76.826  78.046  47.213  1.00  0.00           H  
ATOM   2586 HD22 LEU A 175      75.132  77.554  46.802  1.00  0.00           H  
ATOM   2587 HD23 LEU A 175      75.541  79.001  47.814  1.00  0.00           H  
ATOM   2588  N   ALA A 176      75.190  72.370  47.657  1.00  0.00           N  
ATOM   2589  CA  ALA A 176      75.695  70.995  47.682  1.00  0.00           C  
ATOM   2590  C   ALA A 176      76.518  70.430  46.493  1.00  0.00           C  
ATOM   2591  O   ALA A 176      77.659  70.035  46.674  1.00  0.00           O  
ATOM   2592  CB  ALA A 176      74.464  70.193  48.067  1.00  0.00           C  
ATOM   2593  H   ALA A 176      74.316  72.561  48.125  1.00  0.00           H  
ATOM   2594  HA  ALA A 176      76.391  70.940  48.518  1.00  0.00           H  
ATOM   2595  HB1 ALA A 176      74.108  70.445  49.066  1.00  0.00           H  
ATOM   2596  HB2 ALA A 176      73.662  70.314  47.339  1.00  0.00           H  
ATOM   2597  HB3 ALA A 176      74.596  69.111  48.069  1.00  0.00           H  
ATOM   2598  N   ARG A 177      75.904  70.399  45.326  1.00  0.00           N  
ATOM   2599  CA  ARG A 177      76.554  70.074  44.035  1.00  0.00           C  
ATOM   2600  C   ARG A 177      77.493  71.268  43.612  1.00  0.00           C  
ATOM   2601  O   ARG A 177      78.494  71.136  42.959  1.00  0.00           O  
ATOM   2602  CB  ARG A 177      75.588  69.535  42.965  1.00  0.00           C  
ATOM   2603  CG  ARG A 177      76.159  69.309  41.526  1.00  0.00           C  
ATOM   2604  CD  ARG A 177      75.088  68.731  40.619  1.00  0.00           C  
ATOM   2605  NE  ARG A 177      75.811  67.906  39.598  1.00  0.00           N  
ATOM   2606  CZ  ARG A 177      75.444  66.717  39.124  1.00  0.00           C  
ATOM   2607  NH1 ARG A 177      74.496  66.043  39.638  1.00  0.00           N1+
ATOM   2608  NH2 ARG A 177      76.084  66.157  38.219  1.00  0.00           N  
ATOM   2609  H   ARG A 177      74.897  70.383  45.391  1.00  0.00           H  
ATOM   2610  HA  ARG A 177      77.228  69.237  44.217  1.00  0.00           H  
ATOM   2611  HB2 ARG A 177      75.176  68.580  43.292  1.00  0.00           H  
ATOM   2612  HB3 ARG A 177      74.762  70.233  42.827  1.00  0.00           H  
ATOM   2613  HG2 ARG A 177      76.578  70.223  41.105  1.00  0.00           H  
ATOM   2614  HG3 ARG A 177      76.925  68.534  41.562  1.00  0.00           H  
ATOM   2615  HD2 ARG A 177      74.491  68.073  41.251  1.00  0.00           H  
ATOM   2616  HD3 ARG A 177      74.377  69.465  40.240  1.00  0.00           H  
ATOM   2617  HE  ARG A 177      76.581  68.328  39.097  1.00  0.00           H  
ATOM   2618 HH11 ARG A 177      74.095  66.307  40.527  1.00  0.00           H  
ATOM   2619 HH12 ARG A 177      74.178  65.223  39.141  1.00  0.00           H  
ATOM   2620 HH21 ARG A 177      76.876  66.564  37.745  1.00  0.00           H  
ATOM   2621 HH22 ARG A 177      75.781  65.245  37.908  1.00  0.00           H  
ATOM   2622  N   THR A 178      77.165  72.484  44.144  1.00  0.00           N  
ATOM   2623  CA  THR A 178      77.973  73.690  43.985  1.00  0.00           C  
ATOM   2624  C   THR A 178      79.379  73.527  44.573  1.00  0.00           C  
ATOM   2625  O   THR A 178      80.228  74.351  44.204  1.00  0.00           O  
ATOM   2626  CB  THR A 178      77.266  75.057  44.332  1.00  0.00           C  
ATOM   2627  CG2 THR A 178      78.193  76.269  44.167  1.00  0.00           C  
ATOM   2628  OG1 THR A 178      76.178  75.276  43.484  1.00  0.00           O  
ATOM   2629  H   THR A 178      76.405  72.569  44.804  1.00  0.00           H  
ATOM   2630  HA  THR A 178      78.227  73.780  42.929  1.00  0.00           H  
ATOM   2631  HB  THR A 178      76.852  75.254  45.320  1.00  0.00           H  
ATOM   2632  HG1 THR A 178      75.659  74.557  43.852  1.00  0.00           H  
ATOM   2633 HG21 THR A 178      77.570  77.161  44.106  1.00  0.00           H  
ATOM   2634 HG22 THR A 178      78.936  76.302  44.964  1.00  0.00           H  
ATOM   2635 HG23 THR A 178      78.671  76.116  43.199  1.00  0.00           H  
ATOM   2636  N   GLY A 179      79.691  72.568  45.487  1.00  0.00           N  
ATOM   2637  CA  GLY A 179      80.970  72.368  46.181  1.00  0.00           C  
ATOM   2638  C   GLY A 179      81.088  73.091  47.553  1.00  0.00           C  
ATOM   2639  O   GLY A 179      82.208  73.399  47.950  1.00  0.00           O  
ATOM   2640  H   GLY A 179      78.964  71.885  45.647  1.00  0.00           H  
ATOM   2641  HA2 GLY A 179      81.074  71.351  46.559  1.00  0.00           H  
ATOM   2642  HA3 GLY A 179      81.818  72.645  45.554  1.00  0.00           H  
ATOM   2643  N   ILE A 180      80.025  73.546  48.143  1.00  0.00           N  
ATOM   2644  CA  ILE A 180      80.168  74.219  49.444  1.00  0.00           C  
ATOM   2645  C   ILE A 180      79.106  73.667  50.397  1.00  0.00           C  
ATOM   2646  O   ILE A 180      77.934  73.619  50.132  1.00  0.00           O  
ATOM   2647  CB  ILE A 180      80.004  75.817  49.433  1.00  0.00           C  
ATOM   2648  CG1 ILE A 180      80.990  76.339  48.314  1.00  0.00           C  
ATOM   2649  CG2 ILE A 180      80.310  76.530  50.750  1.00  0.00           C  
ATOM   2650  CD1 ILE A 180      80.564  77.712  47.792  1.00  0.00           C  
ATOM   2651  H   ILE A 180      79.108  73.379  47.753  1.00  0.00           H  
ATOM   2652  HA  ILE A 180      81.083  73.963  49.978  1.00  0.00           H  
ATOM   2653  HB  ILE A 180      78.950  75.997  49.219  1.00  0.00           H  
ATOM   2654 HG12 ILE A 180      82.022  76.310  48.664  1.00  0.00           H  
ATOM   2655 HG13 ILE A 180      81.098  75.725  47.420  1.00  0.00           H  
ATOM   2656 HG21 ILE A 180      81.341  76.364  51.062  1.00  0.00           H  
ATOM   2657 HG22 ILE A 180      80.042  77.542  50.447  1.00  0.00           H  
ATOM   2658 HG23 ILE A 180      79.585  76.241  51.511  1.00  0.00           H  
ATOM   2659 HD11 ILE A 180      80.747  78.388  48.627  1.00  0.00           H  
ATOM   2660 HD12 ILE A 180      81.314  78.076  47.088  1.00  0.00           H  
ATOM   2661 HD13 ILE A 180      79.579  77.776  47.331  1.00  0.00           H  
ATOM   2662  N   THR A 181      79.601  73.129  51.562  1.00  0.00           N  
ATOM   2663  CA  THR A 181      78.825  72.353  52.471  1.00  0.00           C  
ATOM   2664  C   THR A 181      78.684  73.048  53.820  1.00  0.00           C  
ATOM   2665  O   THR A 181      79.620  73.812  54.171  1.00  0.00           O  
ATOM   2666  CB  THR A 181      79.242  70.896  52.670  1.00  0.00           C  
ATOM   2667  CG2 THR A 181      79.017  70.083  51.400  1.00  0.00           C  
ATOM   2668  OG1 THR A 181      80.590  70.839  53.032  1.00  0.00           O  
ATOM   2669  H   THR A 181      80.605  73.109  51.663  1.00  0.00           H  
ATOM   2670  HA  THR A 181      77.802  72.274  52.104  1.00  0.00           H  
ATOM   2671  HB  THR A 181      78.624  70.521  53.486  1.00  0.00           H  
ATOM   2672  HG1 THR A 181      80.702  70.106  53.642  1.00  0.00           H  
ATOM   2673 HG21 THR A 181      79.568  70.498  50.557  1.00  0.00           H  
ATOM   2674 HG22 THR A 181      79.343  69.049  51.511  1.00  0.00           H  
ATOM   2675 HG23 THR A 181      77.947  70.092  51.192  1.00  0.00           H  
ATOM   2676  N   VAL A 182      77.533  72.946  54.444  1.00  0.00           N  
ATOM   2677  CA  VAL A 182      76.964  73.841  55.437  1.00  0.00           C  
ATOM   2678  C   VAL A 182      76.190  73.017  56.427  1.00  0.00           C  
ATOM   2679  O   VAL A 182      75.208  72.358  56.114  1.00  0.00           O  
ATOM   2680  CB  VAL A 182      75.990  74.841  54.704  1.00  0.00           C  
ATOM   2681  CG1 VAL A 182      75.525  75.943  55.737  1.00  0.00           C  
ATOM   2682  CG2 VAL A 182      76.585  75.566  53.507  1.00  0.00           C  
ATOM   2683  H   VAL A 182      76.931  72.192  54.144  1.00  0.00           H  
ATOM   2684  HA  VAL A 182      77.787  74.370  55.916  1.00  0.00           H  
ATOM   2685  HB  VAL A 182      75.144  74.244  54.365  1.00  0.00           H  
ATOM   2686 HG11 VAL A 182      74.571  76.324  55.372  1.00  0.00           H  
ATOM   2687 HG12 VAL A 182      75.172  75.444  56.639  1.00  0.00           H  
ATOM   2688 HG13 VAL A 182      76.261  76.746  55.768  1.00  0.00           H  
ATOM   2689 HG21 VAL A 182      76.174  76.546  53.264  1.00  0.00           H  
ATOM   2690 HG22 VAL A 182      77.648  75.688  53.718  1.00  0.00           H  
ATOM   2691 HG23 VAL A 182      76.571  74.958  52.603  1.00  0.00           H  
ATOM   2692  N   ASN A 183      76.704  73.001  57.652  1.00  0.00           N  
ATOM   2693  CA  ASN A 183      76.248  72.116  58.767  1.00  0.00           C  
ATOM   2694  C   ASN A 183      76.101  72.978  60.035  1.00  0.00           C  
ATOM   2695  O   ASN A 183      76.456  74.166  60.086  1.00  0.00           O  
ATOM   2696  CB  ASN A 183      77.272  70.963  58.971  1.00  0.00           C  
ATOM   2697  CG  ASN A 183      77.332  69.966  57.845  1.00  0.00           C  
ATOM   2698  ND2 ASN A 183      78.485  69.869  57.264  1.00  0.00           N  
ATOM   2699  OD1 ASN A 183      76.459  69.201  57.602  1.00  0.00           O  
ATOM   2700  H   ASN A 183      77.483  73.623  57.817  1.00  0.00           H  
ATOM   2701  HA  ASN A 183      75.287  71.627  58.608  1.00  0.00           H  
ATOM   2702  HB2 ASN A 183      78.253  71.431  59.050  1.00  0.00           H  
ATOM   2703  HB3 ASN A 183      77.119  70.356  59.863  1.00  0.00           H  
ATOM   2704 HD21 ASN A 183      78.660  69.171  56.555  1.00  0.00           H  
ATOM   2705 HD22 ASN A 183      79.199  70.570  57.400  1.00  0.00           H  
ATOM   2706  N   ALA A 184      75.464  72.406  61.049  1.00  0.00           N  
ATOM   2707  CA  ALA A 184      75.302  72.935  62.350  1.00  0.00           C  
ATOM   2708  C   ALA A 184      75.730  71.953  63.513  1.00  0.00           C  
ATOM   2709  O   ALA A 184      75.925  70.782  63.247  1.00  0.00           O  
ATOM   2710  CB  ALA A 184      73.918  73.518  62.409  1.00  0.00           C  
ATOM   2711  H   ALA A 184      75.083  71.480  60.918  1.00  0.00           H  
ATOM   2712  HA  ALA A 184      76.016  73.741  62.515  1.00  0.00           H  
ATOM   2713  HB1 ALA A 184      73.781  74.065  63.342  1.00  0.00           H  
ATOM   2714  HB2 ALA A 184      73.825  74.271  61.627  1.00  0.00           H  
ATOM   2715  HB3 ALA A 184      73.249  72.675  62.240  1.00  0.00           H  
ATOM   2716  N   VAL A 185      75.890  72.466  64.738  1.00  0.00           N  
ATOM   2717  CA  VAL A 185      76.090  71.542  65.881  1.00  0.00           C  
ATOM   2718  C   VAL A 185      75.226  71.994  67.048  1.00  0.00           C  
ATOM   2719  O   VAL A 185      75.070  73.219  67.164  1.00  0.00           O  
ATOM   2720  CB  VAL A 185      77.595  71.407  66.325  1.00  0.00           C  
ATOM   2721  CG1 VAL A 185      77.969  70.547  67.540  1.00  0.00           C  
ATOM   2722  CG2 VAL A 185      78.533  70.971  65.223  1.00  0.00           C  
ATOM   2723  H   VAL A 185      75.689  73.426  64.977  1.00  0.00           H  
ATOM   2724  HA  VAL A 185      75.753  70.537  65.629  1.00  0.00           H  
ATOM   2725  HB  VAL A 185      77.874  72.455  66.431  1.00  0.00           H  
ATOM   2726 HG11 VAL A 185      77.514  71.043  68.397  1.00  0.00           H  
ATOM   2727 HG12 VAL A 185      77.510  69.583  67.324  1.00  0.00           H  
ATOM   2728 HG13 VAL A 185      79.045  70.580  67.711  1.00  0.00           H  
ATOM   2729 HG21 VAL A 185      78.661  71.684  64.410  1.00  0.00           H  
ATOM   2730 HG22 VAL A 185      79.506  70.732  65.653  1.00  0.00           H  
ATOM   2731 HG23 VAL A 185      78.012  70.129  64.766  1.00  0.00           H  
ATOM   2732  N   CYS A 186      74.683  71.033  67.865  1.00  0.00           N  
ATOM   2733  CA  CYS A 186      73.652  71.234  68.872  1.00  0.00           C  
ATOM   2734  C   CYS A 186      73.952  70.633  70.209  1.00  0.00           C  
ATOM   2735  O   CYS A 186      73.566  69.493  70.501  1.00  0.00           O  
ATOM   2736  CB  CYS A 186      72.261  70.712  68.388  1.00  0.00           C  
ATOM   2737  SG  CYS A 186      71.760  71.639  66.910  1.00  0.00           S  
ATOM   2738  H   CYS A 186      74.857  70.081  67.577  1.00  0.00           H  
ATOM   2739  HA  CYS A 186      73.511  72.306  69.014  1.00  0.00           H  
ATOM   2740  HB2 CYS A 186      72.323  69.631  68.256  1.00  0.00           H  
ATOM   2741  HB3 CYS A 186      71.432  70.881  69.074  1.00  0.00           H  
ATOM   2742  HG  CYS A 186      70.940  72.443  67.592  1.00  0.00           H  
ATOM   2743  N   PRO A 187      74.799  71.278  71.023  1.00  0.00           N  
ATOM   2744  CA  PRO A 187      75.204  70.978  72.352  1.00  0.00           C  
ATOM   2745  C   PRO A 187      74.008  70.885  73.328  1.00  0.00           C  
ATOM   2746  O   PRO A 187      73.048  71.587  73.188  1.00  0.00           O  
ATOM   2747  CB  PRO A 187      76.162  72.083  72.899  1.00  0.00           C  
ATOM   2748  CG  PRO A 187      76.490  72.905  71.650  1.00  0.00           C  
ATOM   2749  CD  PRO A 187      75.273  72.632  70.747  1.00  0.00           C  
ATOM   2750  HA  PRO A 187      75.643  69.989  72.217  1.00  0.00           H  
ATOM   2751  HB2 PRO A 187      75.630  72.756  73.572  1.00  0.00           H  
ATOM   2752  HB3 PRO A 187      77.073  71.630  73.288  1.00  0.00           H  
ATOM   2753  HG2 PRO A 187      76.610  73.955  71.915  1.00  0.00           H  
ATOM   2754  HG3 PRO A 187      77.422  72.499  71.257  1.00  0.00           H  
ATOM   2755  HD2 PRO A 187      74.596  73.430  71.048  1.00  0.00           H  
ATOM   2756  HD3 PRO A 187      75.626  72.802  69.729  1.00  0.00           H  
ATOM   2757  N   GLY A 188      74.119  69.996  74.316  1.00  0.00           N  
ATOM   2758  CA  GLY A 188      73.193  69.976  75.469  1.00  0.00           C  
ATOM   2759  C   GLY A 188      73.814  69.359  76.769  1.00  0.00           C  
ATOM   2760  O   GLY A 188      74.704  68.489  76.682  1.00  0.00           O  
ATOM   2761  H   GLY A 188      74.983  69.473  74.345  1.00  0.00           H  
ATOM   2762  HA2 GLY A 188      72.800  70.965  75.706  1.00  0.00           H  
ATOM   2763  HA3 GLY A 188      72.472  69.176  75.296  1.00  0.00           H  
ATOM   2764  N   PHE A 189      73.602  69.982  77.940  1.00  0.00           N  
ATOM   2765  CA  PHE A 189      74.225  69.723  79.276  1.00  0.00           C  
ATOM   2766  C   PHE A 189      75.752  70.013  79.352  1.00  0.00           C  
ATOM   2767  O   PHE A 189      76.541  69.116  79.679  1.00  0.00           O  
ATOM   2768  CB  PHE A 189      73.682  68.409  79.775  1.00  0.00           C  
ATOM   2769  CG  PHE A 189      73.858  68.215  81.281  1.00  0.00           C  
ATOM   2770  CD1 PHE A 189      74.911  67.467  81.803  1.00  0.00           C  
ATOM   2771  CD2 PHE A 189      72.891  68.782  82.104  1.00  0.00           C  
ATOM   2772  CE1 PHE A 189      74.929  67.316  83.169  1.00  0.00           C  
ATOM   2773  CE2 PHE A 189      73.007  68.777  83.480  1.00  0.00           C  
ATOM   2774  CZ  PHE A 189      74.058  68.005  84.053  1.00  0.00           C  
ATOM   2775  H   PHE A 189      72.944  70.747  77.902  1.00  0.00           H  
ATOM   2776  HA  PHE A 189      73.818  70.427  80.001  1.00  0.00           H  
ATOM   2777  HB2 PHE A 189      72.626  68.294  79.530  1.00  0.00           H  
ATOM   2778  HB3 PHE A 189      74.392  67.700  79.349  1.00  0.00           H  
ATOM   2779  HD1 PHE A 189      75.560  66.863  81.186  1.00  0.00           H  
ATOM   2780  HD2 PHE A 189      72.114  69.306  81.568  1.00  0.00           H  
ATOM   2781  HE1 PHE A 189      75.574  66.677  83.753  1.00  0.00           H  
ATOM   2782  HE2 PHE A 189      72.240  69.292  84.039  1.00  0.00           H  
ATOM   2783  HZ  PHE A 189      74.131  67.974  85.131  1.00  0.00           H  
ATOM   2784  N   VAL A 190      76.280  71.144  78.733  1.00  0.00           N  
ATOM   2785  CA  VAL A 190      77.761  71.450  78.649  1.00  0.00           C  
ATOM   2786  C   VAL A 190      78.316  71.947  79.970  1.00  0.00           C  
ATOM   2787  O   VAL A 190      77.657  72.679  80.679  1.00  0.00           O  
ATOM   2788  CB  VAL A 190      77.973  72.401  77.467  1.00  0.00           C  
ATOM   2789  CG1 VAL A 190      79.449  72.795  77.261  1.00  0.00           C  
ATOM   2790  CG2 VAL A 190      77.518  71.873  76.085  1.00  0.00           C  
ATOM   2791  H   VAL A 190      75.672  71.899  78.450  1.00  0.00           H  
ATOM   2792  HA  VAL A 190      78.204  70.487  78.396  1.00  0.00           H  
ATOM   2793  HB  VAL A 190      77.510  73.360  77.698  1.00  0.00           H  
ATOM   2794 HG11 VAL A 190      79.988  71.865  77.083  1.00  0.00           H  
ATOM   2795 HG12 VAL A 190      79.569  73.425  76.380  1.00  0.00           H  
ATOM   2796 HG13 VAL A 190      79.900  73.313  78.107  1.00  0.00           H  
ATOM   2797 HG21 VAL A 190      78.125  71.031  75.751  1.00  0.00           H  
ATOM   2798 HG22 VAL A 190      76.464  71.598  76.115  1.00  0.00           H  
ATOM   2799 HG23 VAL A 190      77.600  72.602  75.279  1.00  0.00           H  
ATOM   2800  N   GLU A 191      79.619  71.713  80.258  1.00  0.00           N  
ATOM   2801  CA  GLU A 191      80.403  72.294  81.352  1.00  0.00           C  
ATOM   2802  C   GLU A 191      80.727  73.828  81.126  1.00  0.00           C  
ATOM   2803  O   GLU A 191      81.552  74.240  80.264  1.00  0.00           O  
ATOM   2804  CB  GLU A 191      81.776  71.574  81.363  1.00  0.00           C  
ATOM   2805  CG  GLU A 191      82.924  72.067  82.333  1.00  0.00           C  
ATOM   2806  CD  GLU A 191      82.514  71.913  83.756  1.00  0.00           C  
ATOM   2807  OE1 GLU A 191      83.160  71.081  84.452  1.00  0.00           O  
ATOM   2808  OE2 GLU A 191      81.592  72.603  84.281  1.00  0.00           O1-
ATOM   2809  H   GLU A 191      80.159  71.154  79.613  1.00  0.00           H  
ATOM   2810  HA  GLU A 191      79.944  72.140  82.329  1.00  0.00           H  
ATOM   2811  HB2 GLU A 191      81.510  70.541  81.590  1.00  0.00           H  
ATOM   2812  HB3 GLU A 191      82.218  71.616  80.368  1.00  0.00           H  
ATOM   2813  HG2 GLU A 191      83.821  71.495  82.094  1.00  0.00           H  
ATOM   2814  HG3 GLU A 191      83.221  73.090  82.103  1.00  0.00           H  
ATOM   2815  N   THR A 192      80.081  74.563  82.033  1.00  0.00           N  
ATOM   2816  CA  THR A 192      79.875  75.977  81.885  1.00  0.00           C  
ATOM   2817  C   THR A 192      79.818  76.592  83.297  1.00  0.00           C  
ATOM   2818  O   THR A 192      79.577  75.892  84.278  1.00  0.00           O  
ATOM   2819  CB  THR A 192      78.603  76.287  81.132  1.00  0.00           C  
ATOM   2820  CG2 THR A 192      78.623  76.443  79.586  1.00  0.00           C  
ATOM   2821  OG1 THR A 192      77.488  75.551  81.488  1.00  0.00           O  
ATOM   2822  H   THR A 192      79.913  74.100  82.914  1.00  0.00           H  
ATOM   2823  HA  THR A 192      80.658  76.415  81.265  1.00  0.00           H  
ATOM   2824  HB  THR A 192      78.387  77.319  81.409  1.00  0.00           H  
ATOM   2825  HG1 THR A 192      77.569  74.725  81.006  1.00  0.00           H  
ATOM   2826 HG21 THR A 192      77.733  76.989  79.274  1.00  0.00           H  
ATOM   2827 HG22 THR A 192      79.482  77.058  79.318  1.00  0.00           H  
ATOM   2828 HG23 THR A 192      78.649  75.521  79.005  1.00  0.00           H  
ATOM   2829  N   PRO A 193      79.926  77.883  83.464  1.00  0.00           N  
ATOM   2830  CA  PRO A 193      79.758  78.618  84.742  1.00  0.00           C  
ATOM   2831  C   PRO A 193      78.327  78.623  85.212  1.00  0.00           C  
ATOM   2832  O   PRO A 193      77.969  78.513  86.391  1.00  0.00           O  
ATOM   2833  CB  PRO A 193      80.347  79.991  84.511  1.00  0.00           C  
ATOM   2834  CG  PRO A 193      80.891  80.035  83.091  1.00  0.00           C  
ATOM   2835  CD  PRO A 193      80.625  78.718  82.447  1.00  0.00           C  
ATOM   2836  HA  PRO A 193      80.378  78.194  85.533  1.00  0.00           H  
ATOM   2837  HB2 PRO A 193      79.526  80.702  84.598  1.00  0.00           H  
ATOM   2838  HB3 PRO A 193      81.154  80.229  85.205  1.00  0.00           H  
ATOM   2839  HG2 PRO A 193      80.336  80.809  82.562  1.00  0.00           H  
ATOM   2840  HG3 PRO A 193      81.969  80.197  83.078  1.00  0.00           H  
ATOM   2841  HD2 PRO A 193      79.957  78.866  81.598  1.00  0.00           H  
ATOM   2842  HD3 PRO A 193      81.609  78.326  82.190  1.00  0.00           H  
ATOM   2843  N   MET A 194      77.384  78.735  84.274  1.00  0.00           N  
ATOM   2844  CA  MET A 194      75.906  78.733  84.544  1.00  0.00           C  
ATOM   2845  C   MET A 194      75.550  77.392  85.154  1.00  0.00           C  
ATOM   2846  O   MET A 194      74.583  77.197  85.890  1.00  0.00           O  
ATOM   2847  CB  MET A 194      75.181  78.934  83.252  1.00  0.00           C  
ATOM   2848  CG  MET A 194      73.656  78.937  83.350  1.00  0.00           C  
ATOM   2849  SD  MET A 194      72.901  80.353  84.318  1.00  0.00           S  
ATOM   2850  CE  MET A 194      73.487  81.717  83.262  1.00  0.00           C  
ATOM   2851  H   MET A 194      77.641  78.849  83.303  1.00  0.00           H  
ATOM   2852  HA  MET A 194      75.692  79.530  85.256  1.00  0.00           H  
ATOM   2853  HB2 MET A 194      75.546  79.827  82.745  1.00  0.00           H  
ATOM   2854  HB3 MET A 194      75.422  78.031  82.691  1.00  0.00           H  
ATOM   2855  HG2 MET A 194      73.243  79.146  82.363  1.00  0.00           H  
ATOM   2856  HG3 MET A 194      73.416  77.948  83.741  1.00  0.00           H  
ATOM   2857  HE1 MET A 194      73.582  81.398  82.224  1.00  0.00           H  
ATOM   2858  HE2 MET A 194      72.824  82.557  83.468  1.00  0.00           H  
ATOM   2859  HE3 MET A 194      74.404  82.061  83.740  1.00  0.00           H  
ATOM   2860  N   ALA A 195      76.266  76.327  84.829  1.00  0.00           N  
ATOM   2861  CA  ALA A 195      76.001  75.067  85.391  1.00  0.00           C  
ATOM   2862  C   ALA A 195      76.172  75.058  86.951  1.00  0.00           C  
ATOM   2863  O   ALA A 195      75.410  74.453  87.717  1.00  0.00           O  
ATOM   2864  CB  ALA A 195      77.059  74.104  84.776  1.00  0.00           C  
ATOM   2865  H   ALA A 195      76.975  76.459  84.122  1.00  0.00           H  
ATOM   2866  HA  ALA A 195      75.014  74.756  85.049  1.00  0.00           H  
ATOM   2867  HB1 ALA A 195      78.016  74.296  85.261  1.00  0.00           H  
ATOM   2868  HB2 ALA A 195      76.784  73.072  84.992  1.00  0.00           H  
ATOM   2869  HB3 ALA A 195      77.020  74.247  83.696  1.00  0.00           H  
ATOM   2870  N   ALA A 196      77.132  75.844  87.452  1.00  0.00           N  
ATOM   2871  CA  ALA A 196      77.290  75.925  88.909  1.00  0.00           C  
ATOM   2872  C   ALA A 196      76.083  76.661  89.470  1.00  0.00           C  
ATOM   2873  O   ALA A 196      75.587  76.143  90.451  1.00  0.00           O  
ATOM   2874  CB  ALA A 196      78.641  76.510  89.249  1.00  0.00           C  
ATOM   2875  H   ALA A 196      77.866  76.255  86.894  1.00  0.00           H  
ATOM   2876  HA  ALA A 196      77.332  74.957  89.408  1.00  0.00           H  
ATOM   2877  HB1 ALA A 196      79.404  75.794  88.942  1.00  0.00           H  
ATOM   2878  HB2 ALA A 196      78.722  77.445  88.695  1.00  0.00           H  
ATOM   2879  HB3 ALA A 196      78.616  76.528  90.338  1.00  0.00           H  
ATOM   2880  N   SER A 197      75.478  77.643  88.937  1.00  0.00           N  
ATOM   2881  CA  SER A 197      74.257  78.223  89.549  1.00  0.00           C  
ATOM   2882  C   SER A 197      72.967  77.391  89.452  1.00  0.00           C  
ATOM   2883  O   SER A 197      72.059  77.683  90.227  1.00  0.00           O  
ATOM   2884  CB  SER A 197      74.128  79.527  88.752  1.00  0.00           C  
ATOM   2885  OG  SER A 197      75.321  80.379  88.937  1.00  0.00           O  
ATOM   2886  H   SER A 197      75.992  77.979  88.135  1.00  0.00           H  
ATOM   2887  HA  SER A 197      74.357  78.420  90.617  1.00  0.00           H  
ATOM   2888  HB2 SER A 197      74.030  79.188  87.721  1.00  0.00           H  
ATOM   2889  HB3 SER A 197      73.150  79.959  88.962  1.00  0.00           H  
ATOM   2890  HG  SER A 197      75.261  81.187  88.422  1.00  0.00           H  
ATOM   2891  N   VAL A 198      72.893  76.414  88.505  1.00  0.00           N  
ATOM   2892  CA  VAL A 198      71.939  75.281  88.529  1.00  0.00           C  
ATOM   2893  C   VAL A 198      72.074  74.280  89.651  1.00  0.00           C  
ATOM   2894  O   VAL A 198      71.075  73.953  90.340  1.00  0.00           O  
ATOM   2895  CB  VAL A 198      71.737  74.628  87.137  1.00  0.00           C  
ATOM   2896  CG1 VAL A 198      70.622  73.619  87.231  1.00  0.00           C  
ATOM   2897  CG2 VAL A 198      71.303  75.698  86.068  1.00  0.00           C  
ATOM   2898  H   VAL A 198      73.704  76.360  87.906  1.00  0.00           H  
ATOM   2899  HA  VAL A 198      71.007  75.793  88.768  1.00  0.00           H  
ATOM   2900  HB  VAL A 198      72.643  74.138  86.782  1.00  0.00           H  
ATOM   2901 HG11 VAL A 198      70.258  73.317  86.249  1.00  0.00           H  
ATOM   2902 HG12 VAL A 198      70.961  72.703  87.715  1.00  0.00           H  
ATOM   2903 HG13 VAL A 198      69.765  73.967  87.808  1.00  0.00           H  
ATOM   2904 HG21 VAL A 198      71.074  75.255  85.099  1.00  0.00           H  
ATOM   2905 HG22 VAL A 198      70.426  76.245  86.415  1.00  0.00           H  
ATOM   2906 HG23 VAL A 198      72.147  76.382  85.982  1.00  0.00           H  
ATOM   2907  N   ARG A 199      73.326  73.812  89.918  1.00  0.00           N  
ATOM   2908  CA  ARG A 199      73.755  73.001  91.111  1.00  0.00           C  
ATOM   2909  C   ARG A 199      73.542  73.740  92.469  1.00  0.00           C  
ATOM   2910  O   ARG A 199      72.981  73.188  93.392  1.00  0.00           O  
ATOM   2911  CB  ARG A 199      75.226  72.597  91.024  1.00  0.00           C  
ATOM   2912  CG  ARG A 199      75.394  71.720  89.788  1.00  0.00           C  
ATOM   2913  CD  ARG A 199      76.843  71.118  89.794  1.00  0.00           C  
ATOM   2914  NE  ARG A 199      77.881  72.179  89.707  1.00  0.00           N  
ATOM   2915  CZ  ARG A 199      78.715  72.348  88.721  1.00  0.00           C  
ATOM   2916  NH1 ARG A 199      78.416  71.928  87.547  1.00  0.00           N1+
ATOM   2917  NH2 ARG A 199      79.895  72.917  88.857  1.00  0.00           N  
ATOM   2918  H   ARG A 199      74.033  74.308  89.394  1.00  0.00           H  
ATOM   2919  HA  ARG A 199      73.129  72.109  91.136  1.00  0.00           H  
ATOM   2920  HB2 ARG A 199      75.870  73.476  90.999  1.00  0.00           H  
ATOM   2921  HB3 ARG A 199      75.395  72.054  91.954  1.00  0.00           H  
ATOM   2922  HG2 ARG A 199      74.689  70.898  89.913  1.00  0.00           H  
ATOM   2923  HG3 ARG A 199      75.166  72.191  88.832  1.00  0.00           H  
ATOM   2924  HD2 ARG A 199      77.003  70.635  90.758  1.00  0.00           H  
ATOM   2925  HD3 ARG A 199      76.988  70.338  89.046  1.00  0.00           H  
ATOM   2926  HE  ARG A 199      78.156  72.659  90.552  1.00  0.00           H  
ATOM   2927 HH11 ARG A 199      77.553  71.421  87.412  1.00  0.00           H  
ATOM   2928 HH12 ARG A 199      79.074  71.909  86.781  1.00  0.00           H  
ATOM   2929 HH21 ARG A 199      80.203  73.214  89.772  1.00  0.00           H  
ATOM   2930 HH22 ARG A 199      80.396  73.098  87.999  1.00  0.00           H  
ATOM   2931  N   GLU A 200      73.815  75.028  92.512  1.00  0.00           N  
ATOM   2932  CA  GLU A 200      73.549  75.963  93.664  1.00  0.00           C  
ATOM   2933  C   GLU A 200      72.105  76.271  93.826  1.00  0.00           C  
ATOM   2934  O   GLU A 200      71.623  76.219  94.956  1.00  0.00           O  
ATOM   2935  CB  GLU A 200      74.460  77.251  93.609  1.00  0.00           C  
ATOM   2936  CG  GLU A 200      75.825  77.024  94.173  1.00  0.00           C  
ATOM   2937  CD  GLU A 200      76.661  78.219  93.943  1.00  0.00           C  
ATOM   2938  OE1 GLU A 200      76.252  79.234  93.279  1.00  0.00           O  
ATOM   2939  OE2 GLU A 200      77.804  78.214  94.403  1.00  0.00           O1-
ATOM   2940  H   GLU A 200      74.519  75.306  91.843  1.00  0.00           H  
ATOM   2941  HA  GLU A 200      73.719  75.475  94.624  1.00  0.00           H  
ATOM   2942  HB2 GLU A 200      74.589  77.441  92.544  1.00  0.00           H  
ATOM   2943  HB3 GLU A 200      74.003  78.117  94.088  1.00  0.00           H  
ATOM   2944  HG2 GLU A 200      75.736  76.866  95.248  1.00  0.00           H  
ATOM   2945  HG3 GLU A 200      76.248  76.119  93.737  1.00  0.00           H  
ATOM   2946  N   HIE A 201      71.240  76.391  92.804  1.00  0.00           N  
ATOM   2947  CA  HIE A 201      69.771  76.475  93.043  1.00  0.00           C  
ATOM   2948  C   HIE A 201      69.197  75.131  93.646  1.00  0.00           C  
ATOM   2949  O   HIE A 201      68.462  75.194  94.653  1.00  0.00           O  
ATOM   2950  CB  HIE A 201      69.047  76.999  91.882  1.00  0.00           C  
ATOM   2951  CG  HIE A 201      67.620  77.239  92.152  1.00  0.00           C  
ATOM   2952  CD2 HIE A 201      67.117  78.024  93.154  1.00  0.00           C  
ATOM   2953  ND1 HIE A 201      66.581  76.814  91.339  1.00  0.00           N  
ATOM   2954  CE1 HIE A 201      65.490  77.340  91.880  1.00  0.00           C  
ATOM   2955  NE2 HIE A 201      65.745  78.014  93.011  1.00  0.00           N  
ATOM   2956  H   HIE A 201      71.605  76.422  91.863  1.00  0.00           H  
ATOM   2957  HA  HIE A 201      69.635  77.293  93.751  1.00  0.00           H  
ATOM   2958  HB2 HIE A 201      69.503  77.941  91.575  1.00  0.00           H  
ATOM   2959  HB3 HIE A 201      69.031  76.357  91.002  1.00  0.00           H  
ATOM   2960  HD2 HIE A 201      67.725  78.450  93.939  1.00  0.00           H  
ATOM   2961  HE1 HIE A 201      64.477  77.113  91.582  1.00  0.00           H  
ATOM   2962  HE2 HIE A 201      65.012  78.337  93.626  1.00  0.00           H  
ATOM   2963  N   TYR A 202      69.565  74.035  93.040  1.00  0.00           N  
ATOM   2964  CA  TYR A 202      69.205  72.700  93.595  1.00  0.00           C  
ATOM   2965  C   TYR A 202      69.613  72.522  95.070  1.00  0.00           C  
ATOM   2966  O   TYR A 202      68.780  72.213  95.896  1.00  0.00           O  
ATOM   2967  CB  TYR A 202      69.993  71.604  92.816  1.00  0.00           C  
ATOM   2968  CG  TYR A 202      69.535  70.159  93.056  1.00  0.00           C  
ATOM   2969  CD1 TYR A 202      69.993  69.379  94.169  1.00  0.00           C  
ATOM   2970  CD2 TYR A 202      68.488  69.654  92.206  1.00  0.00           C  
ATOM   2971  CE1 TYR A 202      69.342  68.184  94.490  1.00  0.00           C  
ATOM   2972  CE2 TYR A 202      67.818  68.458  92.535  1.00  0.00           C  
ATOM   2973  CZ  TYR A 202      68.334  67.770  93.655  1.00  0.00           C  
ATOM   2974  OH  TYR A 202      67.711  66.630  93.982  1.00  0.00           O  
ATOM   2975  H   TYR A 202      70.071  74.030  92.167  1.00  0.00           H  
ATOM   2976  HA  TYR A 202      68.141  72.512  93.454  1.00  0.00           H  
ATOM   2977  HB2 TYR A 202      69.785  71.891  91.785  1.00  0.00           H  
ATOM   2978  HB3 TYR A 202      71.081  71.658  92.836  1.00  0.00           H  
ATOM   2979  HD1 TYR A 202      70.904  69.657  94.678  1.00  0.00           H  
ATOM   2980  HD2 TYR A 202      68.022  70.175  91.383  1.00  0.00           H  
ATOM   2981  HE1 TYR A 202      69.701  67.626  95.342  1.00  0.00           H  
ATOM   2982  HE2 TYR A 202      66.931  68.129  92.014  1.00  0.00           H  
ATOM   2983  HH  TYR A 202      67.923  66.350  94.875  1.00  0.00           H  
ATOM   2984  N   SER A 203      70.890  72.809  95.457  1.00  0.00           N  
ATOM   2985  CA  SER A 203      71.430  72.899  96.880  1.00  0.00           C  
ATOM   2986  C   SER A 203      70.666  74.013  97.705  1.00  0.00           C  
ATOM   2987  O   SER A 203      70.629  73.988  98.887  1.00  0.00           O  
ATOM   2988  CB  SER A 203      72.896  73.168  96.755  1.00  0.00           C  
ATOM   2989  OG  SER A 203      73.615  73.190  98.005  1.00  0.00           O  
ATOM   2990  H   SER A 203      71.539  72.980  94.703  1.00  0.00           H  
ATOM   2991  HA  SER A 203      71.423  71.955  97.425  1.00  0.00           H  
ATOM   2992  HB2 SER A 203      73.378  72.503  96.038  1.00  0.00           H  
ATOM   2993  HB3 SER A 203      73.016  74.181  96.370  1.00  0.00           H  
ATOM   2994  HG  SER A 203      73.630  72.263  98.254  1.00  0.00           H  
ATOM   2995  N   ASP A 204      70.055  75.027  97.052  1.00  0.00           N  
ATOM   2996  CA  ASP A 204      69.142  76.026  97.679  1.00  0.00           C  
ATOM   2997  C   ASP A 204      67.676  75.598  97.921  1.00  0.00           C  
ATOM   2998  O   ASP A 204      67.078  75.859  98.982  1.00  0.00           O  
ATOM   2999  CB  ASP A 204      69.113  77.389  96.903  1.00  0.00           C  
ATOM   3000  CG  ASP A 204      68.871  78.636  97.817  1.00  0.00           C  
ATOM   3001  OD1 ASP A 204      68.996  79.742  97.225  1.00  0.00           O  
ATOM   3002  OD2 ASP A 204      68.499  78.546  98.953  1.00  0.00           O1-
ATOM   3003  H   ASP A 204      70.239  75.150  96.066  1.00  0.00           H  
ATOM   3004  HA  ASP A 204      69.500  76.113  98.705  1.00  0.00           H  
ATOM   3005  HB2 ASP A 204      70.075  77.518  96.406  1.00  0.00           H  
ATOM   3006  HB3 ASP A 204      68.256  77.346  96.231  1.00  0.00           H  
ATOM   3007  N   ILE A 205      67.104  74.838  96.951  1.00  0.00           N  
ATOM   3008  CA  ILE A 205      65.845  74.120  97.156  1.00  0.00           C  
ATOM   3009  C   ILE A 205      65.953  73.104  98.306  1.00  0.00           C  
ATOM   3010  O   ILE A 205      65.263  73.271  99.352  1.00  0.00           O  
ATOM   3011  CB  ILE A 205      65.247  73.481  95.882  1.00  0.00           C  
ATOM   3012  CG1 ILE A 205      64.932  74.478  94.698  1.00  0.00           C  
ATOM   3013  CG2 ILE A 205      64.005  72.736  96.155  1.00  0.00           C  
ATOM   3014  CD1 ILE A 205      64.047  75.650  95.159  1.00  0.00           C  
ATOM   3015  H   ILE A 205      67.688  74.615  96.158  1.00  0.00           H  
ATOM   3016  HA  ILE A 205      65.169  74.890  97.527  1.00  0.00           H  
ATOM   3017  HB  ILE A 205      66.026  72.807  95.527  1.00  0.00           H  
ATOM   3018 HG12 ILE A 205      65.915  74.878  94.449  1.00  0.00           H  
ATOM   3019 HG13 ILE A 205      64.499  73.962  93.841  1.00  0.00           H  
ATOM   3020 HG21 ILE A 205      63.326  73.355  96.741  1.00  0.00           H  
ATOM   3021 HG22 ILE A 205      63.561  72.282  95.269  1.00  0.00           H  
ATOM   3022 HG23 ILE A 205      64.252  71.934  96.852  1.00  0.00           H  
ATOM   3023 HD11 ILE A 205      63.139  75.205  95.566  1.00  0.00           H  
ATOM   3024 HD12 ILE A 205      64.536  76.328  95.857  1.00  0.00           H  
ATOM   3025 HD13 ILE A 205      63.805  76.327  94.339  1.00  0.00           H  
ATOM   3026  N   TRP A 206      66.674  72.027  98.076  1.00  0.00           N  
ATOM   3027  CA  TRP A 206      66.781  70.721  98.814  1.00  0.00           C  
ATOM   3028  C   TRP A 206      67.759  70.711  99.974  1.00  0.00           C  
ATOM   3029  O   TRP A 206      68.519  71.643 100.164  1.00  0.00           O  
ATOM   3030  CB  TRP A 206      67.202  69.681  97.802  1.00  0.00           C  
ATOM   3031  CG  TRP A 206      66.182  69.539  96.724  1.00  0.00           C  
ATOM   3032  CD1 TRP A 206      66.266  70.138  95.538  1.00  0.00           C  
ATOM   3033  CD2 TRP A 206      64.856  68.931  96.722  1.00  0.00           C  
ATOM   3034  CE2 TRP A 206      64.250  69.142  95.413  1.00  0.00           C  
ATOM   3035  CE3 TRP A 206      64.006  68.275  97.633  1.00  0.00           C  
ATOM   3036  NE1 TRP A 206      65.256  69.864  94.711  1.00  0.00           N  
ATOM   3037  CZ2 TRP A 206      62.988  68.619  95.011  1.00  0.00           C  
ATOM   3038  CZ3 TRP A 206      62.725  67.814  97.292  1.00  0.00           C  
ATOM   3039  CH2 TRP A 206      62.282  67.900  95.981  1.00  0.00           C  
ATOM   3040  H   TRP A 206      67.251  72.018  97.247  1.00  0.00           H  
ATOM   3041  HA  TRP A 206      65.841  70.385  99.251  1.00  0.00           H  
ATOM   3042  HB2 TRP A 206      68.146  69.946  97.325  1.00  0.00           H  
ATOM   3043  HB3 TRP A 206      67.462  68.722  98.249  1.00  0.00           H  
ATOM   3044  HD1 TRP A 206      67.049  70.810  95.217  1.00  0.00           H  
ATOM   3045  HE1 TRP A 206      65.275  70.236  93.772  1.00  0.00           H  
ATOM   3046  HE3 TRP A 206      64.508  68.079  98.569  1.00  0.00           H  
ATOM   3047  HZ2 TRP A 206      62.746  68.673  93.960  1.00  0.00           H  
ATOM   3048  HZ3 TRP A 206      62.101  67.223  97.945  1.00  0.00           H  
ATOM   3049  HH2 TRP A 206      61.391  67.344  95.727  1.00  0.00           H  
ATOM   3050  N   GLU A 207      67.699  69.603 100.755  1.00  0.00           N  
ATOM   3051  CA  GLU A 207      68.519  69.512 101.967  1.00  0.00           C  
ATOM   3052  C   GLU A 207      70.075  69.362 101.753  1.00  0.00           C  
ATOM   3053  O   GLU A 207      70.876  69.301 102.683  1.00  0.00           O  
ATOM   3054  CB  GLU A 207      68.083  68.267 102.729  1.00  0.00           C  
ATOM   3055  CG  GLU A 207      68.179  66.885 102.020  1.00  0.00           C  
ATOM   3056  CD  GLU A 207      66.917  66.402 101.384  1.00  0.00           C  
ATOM   3057  OE1 GLU A 207      66.512  65.246 101.637  1.00  0.00           O  
ATOM   3058  OE2 GLU A 207      66.190  67.218 100.678  1.00  0.00           O1-
ATOM   3059  H   GLU A 207      67.012  68.892 100.552  1.00  0.00           H  
ATOM   3060  HA  GLU A 207      68.393  70.369 102.628  1.00  0.00           H  
ATOM   3061  HB2 GLU A 207      68.679  68.230 103.641  1.00  0.00           H  
ATOM   3062  HB3 GLU A 207      67.101  68.420 103.177  1.00  0.00           H  
ATOM   3063  HG2 GLU A 207      69.045  66.965 101.363  1.00  0.00           H  
ATOM   3064  HG3 GLU A 207      68.415  66.191 102.827  1.00  0.00           H  
ATOM   3065  N   VAL A 208      70.487  69.263 100.490  1.00  0.00           N  
ATOM   3066  CA  VAL A 208      71.804  68.698 100.018  1.00  0.00           C  
ATOM   3067  C   VAL A 208      73.051  69.496  99.857  1.00  0.00           C  
ATOM   3068  O   VAL A 208      73.079  70.624  99.373  1.00  0.00           O  
ATOM   3069  CB  VAL A 208      71.614  67.873  98.727  1.00  0.00           C  
ATOM   3070  CG1 VAL A 208      70.728  66.682  98.838  1.00  0.00           C  
ATOM   3071  CG2 VAL A 208      71.139  68.746  97.613  1.00  0.00           C  
ATOM   3072  H   VAL A 208      69.666  69.142  99.914  1.00  0.00           H  
ATOM   3073  HA  VAL A 208      71.899  67.959 100.813  1.00  0.00           H  
ATOM   3074  HB  VAL A 208      72.603  67.516  98.442  1.00  0.00           H  
ATOM   3075 HG11 VAL A 208      71.099  65.948  99.554  1.00  0.00           H  
ATOM   3076 HG12 VAL A 208      69.700  66.967  99.060  1.00  0.00           H  
ATOM   3077 HG13 VAL A 208      70.908  66.261  97.849  1.00  0.00           H  
ATOM   3078 HG21 VAL A 208      71.601  69.732  97.659  1.00  0.00           H  
ATOM   3079 HG22 VAL A 208      71.385  68.249  96.675  1.00  0.00           H  
ATOM   3080 HG23 VAL A 208      70.089  68.929  97.842  1.00  0.00           H  
ATOM   3081  N   SER A 209      74.192  68.833 100.236  1.00  0.00           N  
ATOM   3082  CA  SER A 209      75.493  69.289 100.134  1.00  0.00           C  
ATOM   3083  C   SER A 209      75.747  69.634  98.663  1.00  0.00           C  
ATOM   3084  O   SER A 209      75.120  69.111  97.735  1.00  0.00           O  
ATOM   3085  CB  SER A 209      76.526  68.232 100.607  1.00  0.00           C  
ATOM   3086  OG  SER A 209      76.648  67.200  99.726  1.00  0.00           O  
ATOM   3087  H   SER A 209      74.083  67.853 100.456  1.00  0.00           H  
ATOM   3088  HA  SER A 209      75.764  70.117 100.789  1.00  0.00           H  
ATOM   3089  HB2 SER A 209      77.433  68.825 100.491  1.00  0.00           H  
ATOM   3090  HB3 SER A 209      76.404  67.915 101.643  1.00  0.00           H  
ATOM   3091  HG  SER A 209      75.913  66.636  99.978  1.00  0.00           H  
ATOM   3092  N   THR A 210      76.640  70.625  98.414  1.00  0.00           N  
ATOM   3093  CA  THR A 210      76.934  71.063  97.002  1.00  0.00           C  
ATOM   3094  C   THR A 210      77.472  69.863  96.194  1.00  0.00           C  
ATOM   3095  O   THR A 210      77.266  69.722  94.980  1.00  0.00           O  
ATOM   3096  CB  THR A 210      77.975  72.189  97.097  1.00  0.00           C  
ATOM   3097  CG2 THR A 210      77.349  73.370  97.765  1.00  0.00           C  
ATOM   3098  OG1 THR A 210      79.137  71.825  97.767  1.00  0.00           O  
ATOM   3099  H   THR A 210      76.992  71.160  99.195  1.00  0.00           H  
ATOM   3100  HA  THR A 210      76.072  71.506  96.503  1.00  0.00           H  
ATOM   3101  HB  THR A 210      78.215  72.391  96.053  1.00  0.00           H  
ATOM   3102  HG1 THR A 210      79.678  71.202  97.278  1.00  0.00           H  
ATOM   3103 HG21 THR A 210      77.301  73.150  98.832  1.00  0.00           H  
ATOM   3104 HG22 THR A 210      78.013  74.231  97.686  1.00  0.00           H  
ATOM   3105 HG23 THR A 210      76.383  73.611  97.321  1.00  0.00           H  
ATOM   3106  N   GLU A 211      78.158  68.915  96.877  1.00  0.00           N  
ATOM   3107  CA  GLU A 211      78.792  67.732  96.225  1.00  0.00           C  
ATOM   3108  C   GLU A 211      77.693  66.809  95.760  1.00  0.00           C  
ATOM   3109  O   GLU A 211      77.798  66.060  94.748  1.00  0.00           O  
ATOM   3110  CB  GLU A 211      79.823  66.945  97.004  1.00  0.00           C  
ATOM   3111  CG  GLU A 211      80.818  67.865  97.812  1.00  0.00           C  
ATOM   3112  CD  GLU A 211      81.394  68.945  96.926  1.00  0.00           C  
ATOM   3113  OE1 GLU A 211      81.933  68.651  95.794  1.00  0.00           O  
ATOM   3114  OE2 GLU A 211      81.358  70.115  97.274  1.00  0.00           O1-
ATOM   3115  H   GLU A 211      78.267  69.039  97.873  1.00  0.00           H  
ATOM   3116  HA  GLU A 211      79.224  68.113  95.299  1.00  0.00           H  
ATOM   3117  HB2 GLU A 211      79.245  66.319  97.684  1.00  0.00           H  
ATOM   3118  HB3 GLU A 211      80.398  66.226  96.419  1.00  0.00           H  
ATOM   3119  HG2 GLU A 211      80.245  68.200  98.677  1.00  0.00           H  
ATOM   3120  HG3 GLU A 211      81.661  67.221  98.065  1.00  0.00           H  
ATOM   3121  N   GLU A 212      76.634  66.599  96.502  1.00  0.00           N  
ATOM   3122  CA  GLU A 212      75.506  65.755  95.919  1.00  0.00           C  
ATOM   3123  C   GLU A 212      74.590  66.542  95.023  1.00  0.00           C  
ATOM   3124  O   GLU A 212      74.074  66.055  94.053  1.00  0.00           O  
ATOM   3125  CB  GLU A 212      74.722  65.087  97.099  1.00  0.00           C  
ATOM   3126  CG  GLU A 212      73.462  64.368  96.601  1.00  0.00           C  
ATOM   3127  CD  GLU A 212      72.707  63.405  97.502  1.00  0.00           C  
ATOM   3128  OE1 GLU A 212      72.037  62.489  96.921  1.00  0.00           O  
ATOM   3129  OE2 GLU A 212      72.566  63.644  98.720  1.00  0.00           O1-
ATOM   3130  H   GLU A 212      76.393  66.993  97.401  1.00  0.00           H  
ATOM   3131  HA  GLU A 212      75.876  64.886  95.375  1.00  0.00           H  
ATOM   3132  HB2 GLU A 212      75.363  64.333  97.555  1.00  0.00           H  
ATOM   3133  HB3 GLU A 212      74.438  65.858  97.815  1.00  0.00           H  
ATOM   3134  HG2 GLU A 212      72.773  65.151  96.286  1.00  0.00           H  
ATOM   3135  HG3 GLU A 212      73.815  63.834  95.719  1.00  0.00           H  
ATOM   3136  N   ALA A 213      74.349  67.787  95.295  1.00  0.00           N  
ATOM   3137  CA  ALA A 213      73.809  68.688  94.319  1.00  0.00           C  
ATOM   3138  C   ALA A 213      74.480  68.647  92.933  1.00  0.00           C  
ATOM   3139  O   ALA A 213      73.856  69.078  91.929  1.00  0.00           O  
ATOM   3140  CB  ALA A 213      73.911  70.067  94.865  1.00  0.00           C  
ATOM   3141  H   ALA A 213      74.828  68.186  96.090  1.00  0.00           H  
ATOM   3142  HA  ALA A 213      72.735  68.537  94.209  1.00  0.00           H  
ATOM   3143  HB1 ALA A 213      74.943  70.410  94.941  1.00  0.00           H  
ATOM   3144  HB2 ALA A 213      73.310  70.810  94.340  1.00  0.00           H  
ATOM   3145  HB3 ALA A 213      73.433  70.052  95.845  1.00  0.00           H  
ATOM   3146  N   PHE A 214      75.760  68.262  92.761  1.00  0.00           N  
ATOM   3147  CA  PHE A 214      76.384  67.977  91.463  1.00  0.00           C  
ATOM   3148  C   PHE A 214      75.897  66.618  90.862  1.00  0.00           C  
ATOM   3149  O   PHE A 214      75.493  66.576  89.741  1.00  0.00           O  
ATOM   3150  CB  PHE A 214      77.922  68.051  91.609  1.00  0.00           C  
ATOM   3151  CG  PHE A 214      78.686  67.958  90.290  1.00  0.00           C  
ATOM   3152  CD1 PHE A 214      78.844  66.782  89.525  1.00  0.00           C  
ATOM   3153  CD2 PHE A 214      79.418  69.088  89.926  1.00  0.00           C  
ATOM   3154  CE1 PHE A 214      79.694  66.794  88.377  1.00  0.00           C  
ATOM   3155  CE2 PHE A 214      80.251  69.166  88.790  1.00  0.00           C  
ATOM   3156  CZ  PHE A 214      80.414  67.952  88.024  1.00  0.00           C  
ATOM   3157  H   PHE A 214      76.329  67.925  93.525  1.00  0.00           H  
ATOM   3158  HA  PHE A 214      76.028  68.778  90.815  1.00  0.00           H  
ATOM   3159  HB2 PHE A 214      78.260  68.811  92.313  1.00  0.00           H  
ATOM   3160  HB3 PHE A 214      78.181  67.114  92.102  1.00  0.00           H  
ATOM   3161  HD1 PHE A 214      78.247  65.944  89.852  1.00  0.00           H  
ATOM   3162  HD2 PHE A 214      79.340  69.975  90.536  1.00  0.00           H  
ATOM   3163  HE1 PHE A 214      79.695  65.952  87.701  1.00  0.00           H  
ATOM   3164  HE2 PHE A 214      80.807  70.062  88.561  1.00  0.00           H  
ATOM   3165  HZ  PHE A 214      81.022  67.880  87.134  1.00  0.00           H  
ATOM   3166  N   ASP A 215      75.833  65.609  91.658  1.00  0.00           N  
ATOM   3167  CA  ASP A 215      75.453  64.252  91.343  1.00  0.00           C  
ATOM   3168  C   ASP A 215      73.890  64.136  91.043  1.00  0.00           C  
ATOM   3169  O   ASP A 215      73.506  63.371  90.205  1.00  0.00           O  
ATOM   3170  CB  ASP A 215      75.896  63.355  92.505  1.00  0.00           C  
ATOM   3171  CG  ASP A 215      75.442  61.924  92.154  1.00  0.00           C  
ATOM   3172  OD1 ASP A 215      74.772  61.300  92.995  1.00  0.00           O  
ATOM   3173  OD2 ASP A 215      75.943  61.355  91.101  1.00  0.00           O1-
ATOM   3174  H   ASP A 215      76.229  65.650  92.586  1.00  0.00           H  
ATOM   3175  HA  ASP A 215      75.878  63.968  90.380  1.00  0.00           H  
ATOM   3176  HB2 ASP A 215      76.980  63.252  92.556  1.00  0.00           H  
ATOM   3177  HB3 ASP A 215      75.493  63.704  93.455  1.00  0.00           H  
ATOM   3178  N   ARG A 216      73.109  65.102  91.439  1.00  0.00           N  
ATOM   3179  CA  ARG A 216      71.651  65.060  91.270  1.00  0.00           C  
ATOM   3180  C   ARG A 216      71.260  65.735  89.987  1.00  0.00           C  
ATOM   3181  O   ARG A 216      70.508  65.194  89.207  1.00  0.00           O  
ATOM   3182  CB  ARG A 216      70.988  65.701  92.524  1.00  0.00           C  
ATOM   3183  CG  ARG A 216      71.147  64.702  93.703  1.00  0.00           C  
ATOM   3184  CD  ARG A 216      70.002  63.701  93.682  1.00  0.00           C  
ATOM   3185  NE  ARG A 216      70.116  62.890  94.920  1.00  0.00           N  
ATOM   3186  CZ  ARG A 216      69.197  62.142  95.355  1.00  0.00           C  
ATOM   3187  NH1 ARG A 216      68.044  61.923  94.776  1.00  0.00           N1+
ATOM   3188  NH2 ARG A 216      69.440  61.448  96.410  1.00  0.00           N  
ATOM   3189  H   ARG A 216      73.424  65.791  92.107  1.00  0.00           H  
ATOM   3190  HA  ARG A 216      71.340  64.024  91.140  1.00  0.00           H  
ATOM   3191  HB2 ARG A 216      71.391  66.698  92.707  1.00  0.00           H  
ATOM   3192  HB3 ARG A 216      69.945  65.857  92.249  1.00  0.00           H  
ATOM   3193  HG2 ARG A 216      72.141  64.255  93.722  1.00  0.00           H  
ATOM   3194  HG3 ARG A 216      71.074  65.280  94.624  1.00  0.00           H  
ATOM   3195  HD2 ARG A 216      69.011  64.142  93.573  1.00  0.00           H  
ATOM   3196  HD3 ARG A 216      70.297  63.113  92.813  1.00  0.00           H  
ATOM   3197  HE  ARG A 216      70.956  62.985  95.473  1.00  0.00           H  
ATOM   3198 HH11 ARG A 216      67.791  62.549  94.025  1.00  0.00           H  
ATOM   3199 HH12 ARG A 216      67.400  61.231  95.132  1.00  0.00           H  
ATOM   3200 HH21 ARG A 216      70.326  61.527  96.887  1.00  0.00           H  
ATOM   3201 HH22 ARG A 216      68.668  60.955  96.836  1.00  0.00           H  
ATOM   3202  N   ILE A 217      71.897  66.870  89.681  1.00  0.00           N  
ATOM   3203  CA  ILE A 217      71.798  67.526  88.378  1.00  0.00           C  
ATOM   3204  C   ILE A 217      72.509  66.727  87.231  1.00  0.00           C  
ATOM   3205  O   ILE A 217      71.842  66.686  86.215  1.00  0.00           O  
ATOM   3206  CB  ILE A 217      72.414  68.955  88.472  1.00  0.00           C  
ATOM   3207  CG1 ILE A 217      71.695  69.874  89.514  1.00  0.00           C  
ATOM   3208  CG2 ILE A 217      72.298  69.625  87.062  1.00  0.00           C  
ATOM   3209  CD1 ILE A 217      70.212  70.091  89.145  1.00  0.00           C  
ATOM   3210  H   ILE A 217      72.560  67.171  90.382  1.00  0.00           H  
ATOM   3211  HA  ILE A 217      70.750  67.654  88.108  1.00  0.00           H  
ATOM   3212  HB  ILE A 217      73.479  68.892  88.694  1.00  0.00           H  
ATOM   3213 HG12 ILE A 217      71.799  69.486  90.527  1.00  0.00           H  
ATOM   3214 HG13 ILE A 217      72.203  70.837  89.564  1.00  0.00           H  
ATOM   3215 HG21 ILE A 217      71.278  69.350  86.792  1.00  0.00           H  
ATOM   3216 HG22 ILE A 217      72.440  70.703  87.146  1.00  0.00           H  
ATOM   3217 HG23 ILE A 217      73.014  69.239  86.337  1.00  0.00           H  
ATOM   3218 HD11 ILE A 217      70.028  70.477  88.142  1.00  0.00           H  
ATOM   3219 HD12 ILE A 217      69.735  69.123  89.297  1.00  0.00           H  
ATOM   3220 HD13 ILE A 217      69.786  70.792  89.862  1.00  0.00           H  
ATOM   3221  N   THR A 218      73.565  65.892  87.389  1.00  0.00           N  
ATOM   3222  CA  THR A 218      74.106  65.042  86.389  1.00  0.00           C  
ATOM   3223  C   THR A 218      73.371  63.771  86.141  1.00  0.00           C  
ATOM   3224  O   THR A 218      73.648  63.069  85.206  1.00  0.00           O  
ATOM   3225  CB  THR A 218      75.547  64.636  86.749  1.00  0.00           C  
ATOM   3226  CG2 THR A 218      76.592  65.772  86.690  1.00  0.00           C  
ATOM   3227  OG1 THR A 218      75.712  64.160  88.067  1.00  0.00           O  
ATOM   3228  H   THR A 218      74.121  65.991  88.227  1.00  0.00           H  
ATOM   3229  HA  THR A 218      74.185  65.643  85.482  1.00  0.00           H  
ATOM   3230  HB  THR A 218      75.936  63.894  86.053  1.00  0.00           H  
ATOM   3231  HG1 THR A 218      75.715  64.959  88.599  1.00  0.00           H  
ATOM   3232 HG21 THR A 218      76.698  66.198  85.693  1.00  0.00           H  
ATOM   3233 HG22 THR A 218      76.228  66.614  87.278  1.00  0.00           H  
ATOM   3234 HG23 THR A 218      77.564  65.412  87.029  1.00  0.00           H  
ATOM   3235  N   ALA A 219      72.174  63.625  86.821  1.00  0.00           N  
ATOM   3236  CA  ALA A 219      71.135  62.631  86.407  1.00  0.00           C  
ATOM   3237  C   ALA A 219      70.421  62.941  85.091  1.00  0.00           C  
ATOM   3238  O   ALA A 219      69.698  62.084  84.535  1.00  0.00           O  
ATOM   3239  CB  ALA A 219      70.040  62.646  87.549  1.00  0.00           C  
ATOM   3240  H   ALA A 219      72.117  64.193  87.654  1.00  0.00           H  
ATOM   3241  HA  ALA A 219      71.583  61.641  86.317  1.00  0.00           H  
ATOM   3242  HB1 ALA A 219      69.484  61.708  87.519  1.00  0.00           H  
ATOM   3243  HB2 ALA A 219      70.403  62.919  88.539  1.00  0.00           H  
ATOM   3244  HB3 ALA A 219      69.308  63.422  87.325  1.00  0.00           H  
ATOM   3245  N   ARG A 220      70.604  64.208  84.626  1.00  0.00           N  
ATOM   3246  CA  ARG A 220      69.893  64.770  83.467  1.00  0.00           C  
ATOM   3247  C   ARG A 220      70.633  64.569  82.124  1.00  0.00           C  
ATOM   3248  O   ARG A 220      70.196  65.110  81.120  1.00  0.00           O  
ATOM   3249  CB  ARG A 220      69.584  66.270  83.677  1.00  0.00           C  
ATOM   3250  CG  ARG A 220      68.519  66.475  84.824  1.00  0.00           C  
ATOM   3251  CD  ARG A 220      68.437  67.910  85.275  1.00  0.00           C  
ATOM   3252  NE  ARG A 220      67.630  68.055  86.468  1.00  0.00           N  
ATOM   3253  CZ  ARG A 220      67.396  69.294  86.984  1.00  0.00           C  
ATOM   3254  NH1 ARG A 220      66.579  69.465  88.005  1.00  0.00           N1+
ATOM   3255  NH2 ARG A 220      67.873  70.342  86.403  1.00  0.00           N  
ATOM   3256  H   ARG A 220      71.243  64.809  85.128  1.00  0.00           H  
ATOM   3257  HA  ARG A 220      68.998  64.163  83.333  1.00  0.00           H  
ATOM   3258  HB2 ARG A 220      70.503  66.786  83.954  1.00  0.00           H  
ATOM   3259  HB3 ARG A 220      69.196  66.797  82.805  1.00  0.00           H  
ATOM   3260  HG2 ARG A 220      67.529  66.104  84.559  1.00  0.00           H  
ATOM   3261  HG3 ARG A 220      68.845  65.888  85.682  1.00  0.00           H  
ATOM   3262  HD2 ARG A 220      69.464  68.234  85.445  1.00  0.00           H  
ATOM   3263  HD3 ARG A 220      68.102  68.538  84.450  1.00  0.00           H  
ATOM   3264  HE  ARG A 220      67.295  67.211  86.911  1.00  0.00           H  
ATOM   3265 HH11 ARG A 220      65.956  68.791  88.426  1.00  0.00           H  
ATOM   3266 HH12 ARG A 220      66.404  70.391  88.367  1.00  0.00           H  
ATOM   3267 HH21 ARG A 220      68.436  70.245  85.570  1.00  0.00           H  
ATOM   3268 HH22 ARG A 220      67.439  71.237  86.578  1.00  0.00           H  
ATOM   3269  N   VAL A 221      71.667  63.714  82.146  1.00  0.00           N  
ATOM   3270  CA  VAL A 221      72.308  63.331  80.830  1.00  0.00           C  
ATOM   3271  C   VAL A 221      72.630  61.835  80.955  1.00  0.00           C  
ATOM   3272  O   VAL A 221      73.150  61.402  81.999  1.00  0.00           O  
ATOM   3273  CB  VAL A 221      73.497  64.220  80.491  1.00  0.00           C  
ATOM   3274  CG1 VAL A 221      74.890  63.785  80.984  1.00  0.00           C  
ATOM   3275  CG2 VAL A 221      73.621  64.477  78.962  1.00  0.00           C  
ATOM   3276  H   VAL A 221      71.898  63.268  83.022  1.00  0.00           H  
ATOM   3277  HA  VAL A 221      71.663  63.419  79.956  1.00  0.00           H  
ATOM   3278  HB  VAL A 221      73.337  65.130  81.070  1.00  0.00           H  
ATOM   3279 HG11 VAL A 221      75.163  62.768  80.699  1.00  0.00           H  
ATOM   3280 HG12 VAL A 221      75.723  64.417  80.678  1.00  0.00           H  
ATOM   3281 HG13 VAL A 221      74.835  63.924  82.063  1.00  0.00           H  
ATOM   3282 HG21 VAL A 221      73.765  63.518  78.465  1.00  0.00           H  
ATOM   3283 HG22 VAL A 221      72.712  64.879  78.514  1.00  0.00           H  
ATOM   3284 HG23 VAL A 221      74.436  65.107  78.607  1.00  0.00           H  
ATOM   3285  N   PRO A 222      72.536  61.025  79.893  1.00  0.00           N  
ATOM   3286  CA  PRO A 222      72.733  59.562  79.953  1.00  0.00           C  
ATOM   3287  C   PRO A 222      74.082  59.118  80.276  1.00  0.00           C  
ATOM   3288  O   PRO A 222      74.206  58.156  81.080  1.00  0.00           O  
ATOM   3289  CB  PRO A 222      72.398  59.068  78.543  1.00  0.00           C  
ATOM   3290  CG  PRO A 222      71.329  60.058  77.997  1.00  0.00           C  
ATOM   3291  CD  PRO A 222      71.727  61.388  78.730  1.00  0.00           C  
ATOM   3292  HA  PRO A 222      72.008  59.148  80.654  1.00  0.00           H  
ATOM   3293  HB2 PRO A 222      73.162  59.030  77.767  1.00  0.00           H  
ATOM   3294  HB3 PRO A 222      71.864  58.147  78.777  1.00  0.00           H  
ATOM   3295  HG2 PRO A 222      71.450  60.267  76.934  1.00  0.00           H  
ATOM   3296  HG3 PRO A 222      70.334  59.727  78.296  1.00  0.00           H  
ATOM   3297  HD2 PRO A 222      72.316  61.985  78.034  1.00  0.00           H  
ATOM   3298  HD3 PRO A 222      70.760  61.800  79.019  1.00  0.00           H  
ATOM   3299  N   ILE A 223      75.188  59.786  79.805  1.00  0.00           N  
ATOM   3300  CA  ILE A 223      76.578  59.552  80.260  1.00  0.00           C  
ATOM   3301  C   ILE A 223      76.909  60.097  81.707  1.00  0.00           C  
ATOM   3302  O   ILE A 223      78.029  59.908  82.228  1.00  0.00           O  
ATOM   3303  CB  ILE A 223      77.600  60.153  79.251  1.00  0.00           C  
ATOM   3304  CG1 ILE A 223      77.397  61.683  79.229  1.00  0.00           C  
ATOM   3305  CG2 ILE A 223      77.508  59.377  77.908  1.00  0.00           C  
ATOM   3306  CD1 ILE A 223      78.367  62.326  78.212  1.00  0.00           C  
ATOM   3307  H   ILE A 223      74.959  60.497  79.125  1.00  0.00           H  
ATOM   3308  HA  ILE A 223      76.690  58.468  80.307  1.00  0.00           H  
ATOM   3309  HB  ILE A 223      78.552  59.940  79.736  1.00  0.00           H  
ATOM   3310 HG12 ILE A 223      76.444  62.009  78.812  1.00  0.00           H  
ATOM   3311 HG13 ILE A 223      77.550  62.199  80.176  1.00  0.00           H  
ATOM   3312 HG21 ILE A 223      78.413  59.597  77.342  1.00  0.00           H  
ATOM   3313 HG22 ILE A 223      77.621  58.308  78.089  1.00  0.00           H  
ATOM   3314 HG23 ILE A 223      76.604  59.730  77.412  1.00  0.00           H  
ATOM   3315 HD11 ILE A 223      78.463  61.937  77.199  1.00  0.00           H  
ATOM   3316 HD12 ILE A 223      78.167  63.390  78.084  1.00  0.00           H  
ATOM   3317 HD13 ILE A 223      79.359  62.224  78.653  1.00  0.00           H  
ATOM   3318  N   GLY A 224      76.022  60.818  82.393  1.00  0.00           N  
ATOM   3319  CA  GLY A 224      76.121  61.099  83.795  1.00  0.00           C  
ATOM   3320  C   GLY A 224      77.097  62.253  84.106  1.00  0.00           C  
ATOM   3321  O   GLY A 224      77.536  62.361  85.244  1.00  0.00           O  
ATOM   3322  H   GLY A 224      75.118  60.898  81.951  1.00  0.00           H  
ATOM   3323  HA2 GLY A 224      75.166  61.473  84.165  1.00  0.00           H  
ATOM   3324  HA3 GLY A 224      76.516  60.268  84.378  1.00  0.00           H  
ATOM   3325  N   ARG A 225      77.577  63.010  83.125  1.00  0.00           N  
ATOM   3326  CA  ARG A 225      78.641  64.064  83.299  1.00  0.00           C  
ATOM   3327  C   ARG A 225      78.546  65.095  82.152  1.00  0.00           C  
ATOM   3328  O   ARG A 225      78.021  64.755  81.062  1.00  0.00           O  
ATOM   3329  CB  ARG A 225      79.978  63.356  83.387  1.00  0.00           C  
ATOM   3330  CG  ARG A 225      80.459  62.558  82.138  1.00  0.00           C  
ATOM   3331  CD  ARG A 225      81.123  63.538  81.109  1.00  0.00           C  
ATOM   3332  NE  ARG A 225      81.693  62.801  79.914  1.00  0.00           N  
ATOM   3333  CZ  ARG A 225      82.245  63.421  78.889  1.00  0.00           C  
ATOM   3334  NH1 ARG A 225      82.058  64.658  78.758  1.00  0.00           N1+
ATOM   3335  NH2 ARG A 225      82.979  62.833  78.075  1.00  0.00           N  
ATOM   3336  H   ARG A 225      77.049  63.002  82.264  1.00  0.00           H  
ATOM   3337  HA  ARG A 225      78.637  64.655  84.215  1.00  0.00           H  
ATOM   3338  HB2 ARG A 225      80.773  64.025  83.715  1.00  0.00           H  
ATOM   3339  HB3 ARG A 225      79.911  62.610  84.179  1.00  0.00           H  
ATOM   3340  HG2 ARG A 225      81.193  61.887  82.586  1.00  0.00           H  
ATOM   3341  HG3 ARG A 225      79.648  61.979  81.696  1.00  0.00           H  
ATOM   3342  HD2 ARG A 225      80.374  64.233  80.731  1.00  0.00           H  
ATOM   3343  HD3 ARG A 225      81.900  64.116  81.608  1.00  0.00           H  
ATOM   3344  HE  ARG A 225      82.046  61.856  79.966  1.00  0.00           H  
ATOM   3345 HH11 ARG A 225      81.379  65.142  79.327  1.00  0.00           H  
ATOM   3346 HH12 ARG A 225      82.399  65.041  77.888  1.00  0.00           H  
ATOM   3347 HH21 ARG A 225      82.966  61.824  78.097  1.00  0.00           H  
ATOM   3348 HH22 ARG A 225      83.503  63.292  77.343  1.00  0.00           H  
ATOM   3349  N   TYR A 226      79.010  66.291  82.428  1.00  0.00           N  
ATOM   3350  CA  TYR A 226      78.941  67.383  81.464  1.00  0.00           C  
ATOM   3351  C   TYR A 226      79.709  67.158  80.246  1.00  0.00           C  
ATOM   3352  O   TYR A 226      80.901  66.751  80.310  1.00  0.00           O  
ATOM   3353  CB  TYR A 226      79.420  68.660  82.206  1.00  0.00           C  
ATOM   3354  CG  TYR A 226      78.463  69.070  83.327  1.00  0.00           C  
ATOM   3355  CD1 TYR A 226      77.217  69.733  82.988  1.00  0.00           C  
ATOM   3356  CD2 TYR A 226      78.759  68.864  84.660  1.00  0.00           C  
ATOM   3357  CE1 TYR A 226      76.372  70.212  84.022  1.00  0.00           C  
ATOM   3358  CE2 TYR A 226      77.813  69.187  85.615  1.00  0.00           C  
ATOM   3359  CZ  TYR A 226      76.655  69.907  85.297  1.00  0.00           C  
ATOM   3360  OH  TYR A 226      75.825  70.124  86.332  1.00  0.00           O  
ATOM   3361  H   TYR A 226      79.533  66.391  83.287  1.00  0.00           H  
ATOM   3362  HA  TYR A 226      77.901  67.632  81.254  1.00  0.00           H  
ATOM   3363  HB2 TYR A 226      80.391  68.518  82.681  1.00  0.00           H  
ATOM   3364  HB3 TYR A 226      79.470  69.469  81.476  1.00  0.00           H  
ATOM   3365  HD1 TYR A 226      77.050  69.855  81.928  1.00  0.00           H  
ATOM   3366  HD2 TYR A 226      79.641  68.302  84.933  1.00  0.00           H  
ATOM   3367  HE1 TYR A 226      75.485  70.722  83.676  1.00  0.00           H  
ATOM   3368  HE2 TYR A 226      77.951  69.091  86.682  1.00  0.00           H  
ATOM   3369  HH  TYR A 226      75.177  70.785  86.080  1.00  0.00           H  
ATOM   3370  N   VAL A 227      79.112  67.436  79.057  1.00  0.00           N  
ATOM   3371  CA  VAL A 227      79.855  67.639  77.752  1.00  0.00           C  
ATOM   3372  C   VAL A 227      80.980  68.748  78.024  1.00  0.00           C  
ATOM   3373  O   VAL A 227      80.663  69.813  78.536  1.00  0.00           O  
ATOM   3374  CB  VAL A 227      78.756  68.054  76.742  1.00  0.00           C  
ATOM   3375  CG1 VAL A 227      79.282  68.458  75.395  1.00  0.00           C  
ATOM   3376  CG2 VAL A 227      77.744  66.876  76.509  1.00  0.00           C  
ATOM   3377  H   VAL A 227      78.246  67.933  79.207  1.00  0.00           H  
ATOM   3378  HA  VAL A 227      80.310  66.702  77.432  1.00  0.00           H  
ATOM   3379  HB  VAL A 227      78.201  68.843  77.249  1.00  0.00           H  
ATOM   3380 HG11 VAL A 227      79.848  69.328  75.728  1.00  0.00           H  
ATOM   3381 HG12 VAL A 227      79.927  67.647  75.058  1.00  0.00           H  
ATOM   3382 HG13 VAL A 227      78.459  68.722  74.730  1.00  0.00           H  
ATOM   3383 HG21 VAL A 227      77.425  66.437  77.454  1.00  0.00           H  
ATOM   3384 HG22 VAL A 227      76.795  67.251  76.125  1.00  0.00           H  
ATOM   3385 HG23 VAL A 227      78.035  66.138  75.761  1.00  0.00           H  
ATOM   3386  N   GLN A 228      82.148  68.606  77.433  1.00  0.00           N  
ATOM   3387  CA  GLN A 228      83.218  69.626  77.541  1.00  0.00           C  
ATOM   3388  C   GLN A 228      83.159  70.661  76.383  1.00  0.00           C  
ATOM   3389  O   GLN A 228      82.794  70.314  75.241  1.00  0.00           O  
ATOM   3390  CB  GLN A 228      84.585  68.983  77.527  1.00  0.00           C  
ATOM   3391  CG  GLN A 228      84.614  67.914  78.635  1.00  0.00           C  
ATOM   3392  CD  GLN A 228      84.376  68.499  80.022  1.00  0.00           C  
ATOM   3393  NE2 GLN A 228      83.255  68.366  80.670  1.00  0.00           N  
ATOM   3394  OE1 GLN A 228      85.239  69.106  80.599  1.00  0.00           O  
ATOM   3395  H   GLN A 228      82.305  67.678  77.065  1.00  0.00           H  
ATOM   3396  HA  GLN A 228      83.118  70.166  78.483  1.00  0.00           H  
ATOM   3397  HB2 GLN A 228      84.914  68.499  76.607  1.00  0.00           H  
ATOM   3398  HB3 GLN A 228      85.402  69.670  77.749  1.00  0.00           H  
ATOM   3399  HG2 GLN A 228      83.923  67.093  78.441  1.00  0.00           H  
ATOM   3400  HG3 GLN A 228      85.604  67.458  78.591  1.00  0.00           H  
ATOM   3401 HE21 GLN A 228      82.607  67.701  80.273  1.00  0.00           H  
ATOM   3402 HE22 GLN A 228      83.383  68.655  81.630  1.00  0.00           H  
ATOM   3403  N   PRO A 229      83.458  71.964  76.596  1.00  0.00           N  
ATOM   3404  CA  PRO A 229      83.495  72.948  75.511  1.00  0.00           C  
ATOM   3405  C   PRO A 229      84.493  72.650  74.374  1.00  0.00           C  
ATOM   3406  O   PRO A 229      84.281  72.969  73.211  1.00  0.00           O  
ATOM   3407  CB  PRO A 229      83.780  74.355  76.074  1.00  0.00           C  
ATOM   3408  CG  PRO A 229      83.345  74.132  77.539  1.00  0.00           C  
ATOM   3409  CD  PRO A 229      83.448  72.603  77.918  1.00  0.00           C  
ATOM   3410  HA  PRO A 229      82.524  72.930  75.016  1.00  0.00           H  
ATOM   3411  HB2 PRO A 229      84.832  74.635  76.025  1.00  0.00           H  
ATOM   3412  HB3 PRO A 229      83.258  75.146  75.535  1.00  0.00           H  
ATOM   3413  HG2 PRO A 229      83.875  74.706  78.300  1.00  0.00           H  
ATOM   3414  HG3 PRO A 229      82.300  74.438  77.564  1.00  0.00           H  
ATOM   3415  HD2 PRO A 229      84.370  72.381  78.455  1.00  0.00           H  
ATOM   3416  HD3 PRO A 229      82.527  72.308  78.422  1.00  0.00           H  
ATOM   3417  N   SER A 230      85.543  71.929  74.781  1.00  0.00           N  
ATOM   3418  CA  SER A 230      86.459  71.303  73.834  1.00  0.00           C  
ATOM   3419  C   SER A 230      85.930  70.028  73.101  1.00  0.00           C  
ATOM   3420  O   SER A 230      86.388  69.770  71.977  1.00  0.00           O  
ATOM   3421  CB  SER A 230      87.863  71.045  74.445  1.00  0.00           C  
ATOM   3422  OG  SER A 230      88.159  71.543  75.738  1.00  0.00           O  
ATOM   3423  H   SER A 230      85.534  71.572  75.726  1.00  0.00           H  
ATOM   3424  HA  SER A 230      86.592  72.010  73.014  1.00  0.00           H  
ATOM   3425  HB2 SER A 230      87.960  69.965  74.551  1.00  0.00           H  
ATOM   3426  HB3 SER A 230      88.673  71.357  73.786  1.00  0.00           H  
ATOM   3427  HG  SER A 230      88.215  72.500  75.694  1.00  0.00           H  
ATOM   3428  N   GLU A 231      84.923  69.336  73.620  1.00  0.00           N  
ATOM   3429  CA  GLU A 231      84.346  68.185  72.941  1.00  0.00           C  
ATOM   3430  C   GLU A 231      83.352  68.483  71.850  1.00  0.00           C  
ATOM   3431  O   GLU A 231      83.201  67.835  70.825  1.00  0.00           O  
ATOM   3432  CB  GLU A 231      83.613  67.270  73.887  1.00  0.00           C  
ATOM   3433  CG  GLU A 231      84.487  66.303  74.739  1.00  0.00           C  
ATOM   3434  CD  GLU A 231      83.642  65.482  75.687  1.00  0.00           C  
ATOM   3435  OE1 GLU A 231      83.921  64.261  75.921  1.00  0.00           O  
ATOM   3436  OE2 GLU A 231      82.709  65.919  76.371  1.00  0.00           O1-
ATOM   3437  H   GLU A 231      84.475  69.657  74.467  1.00  0.00           H  
ATOM   3438  HA  GLU A 231      85.139  67.681  72.390  1.00  0.00           H  
ATOM   3439  HB2 GLU A 231      83.042  67.917  74.554  1.00  0.00           H  
ATOM   3440  HB3 GLU A 231      82.835  66.763  73.316  1.00  0.00           H  
ATOM   3441  HG2 GLU A 231      85.083  65.662  74.088  1.00  0.00           H  
ATOM   3442  HG3 GLU A 231      85.325  66.834  75.191  1.00  0.00           H  
ATOM   3443  N   VAL A 232      82.726  69.694  71.987  1.00  0.00           N  
ATOM   3444  CA  VAL A 232      82.068  70.371  70.890  1.00  0.00           C  
ATOM   3445  C   VAL A 232      82.993  70.758  69.726  1.00  0.00           C  
ATOM   3446  O   VAL A 232      82.721  70.574  68.582  1.00  0.00           O  
ATOM   3447  CB  VAL A 232      81.220  71.601  71.448  1.00  0.00           C  
ATOM   3448  CG1 VAL A 232      80.677  72.481  70.359  1.00  0.00           C  
ATOM   3449  CG2 VAL A 232      80.041  71.233  72.276  1.00  0.00           C  
ATOM   3450  H   VAL A 232      82.900  70.173  72.860  1.00  0.00           H  
ATOM   3451  HA  VAL A 232      81.286  69.717  70.504  1.00  0.00           H  
ATOM   3452  HB  VAL A 232      81.828  72.208  72.117  1.00  0.00           H  
ATOM   3453 HG11 VAL A 232      80.168  71.808  69.670  1.00  0.00           H  
ATOM   3454 HG12 VAL A 232      80.061  73.340  70.626  1.00  0.00           H  
ATOM   3455 HG13 VAL A 232      81.539  72.787  69.766  1.00  0.00           H  
ATOM   3456 HG21 VAL A 232      79.801  72.139  72.833  1.00  0.00           H  
ATOM   3457 HG22 VAL A 232      79.258  70.842  71.626  1.00  0.00           H  
ATOM   3458 HG23 VAL A 232      80.432  70.546  73.026  1.00  0.00           H  
ATOM   3459  N   ALA A 233      84.113  71.351  70.053  1.00  0.00           N  
ATOM   3460  CA  ALA A 233      85.168  71.797  69.144  1.00  0.00           C  
ATOM   3461  C   ALA A 233      85.854  70.583  68.464  1.00  0.00           C  
ATOM   3462  O   ALA A 233      86.225  70.740  67.328  1.00  0.00           O  
ATOM   3463  CB  ALA A 233      86.187  72.613  69.992  1.00  0.00           C  
ATOM   3464  H   ALA A 233      84.428  71.208  71.002  1.00  0.00           H  
ATOM   3465  HA  ALA A 233      84.716  72.396  68.353  1.00  0.00           H  
ATOM   3466  HB1 ALA A 233      86.811  71.933  70.573  1.00  0.00           H  
ATOM   3467  HB2 ALA A 233      86.869  73.133  69.320  1.00  0.00           H  
ATOM   3468  HB3 ALA A 233      85.571  73.283  70.591  1.00  0.00           H  
ATOM   3469  N   GLU A 234      85.864  69.481  69.132  1.00  0.00           N  
ATOM   3470  CA  GLU A 234      86.299  68.223  68.471  1.00  0.00           C  
ATOM   3471  C   GLU A 234      85.376  67.767  67.299  1.00  0.00           C  
ATOM   3472  O   GLU A 234      85.993  67.247  66.350  1.00  0.00           O  
ATOM   3473  CB  GLU A 234      86.415  67.255  69.666  1.00  0.00           C  
ATOM   3474  CG  GLU A 234      86.952  65.898  69.221  1.00  0.00           C  
ATOM   3475  CD  GLU A 234      88.453  65.762  68.935  1.00  0.00           C  
ATOM   3476  OE1 GLU A 234      89.278  66.023  69.861  1.00  0.00           O  
ATOM   3477  OE2 GLU A 234      88.799  65.502  67.758  1.00  0.00           O1-
ATOM   3478  H   GLU A 234      85.726  69.491  70.133  1.00  0.00           H  
ATOM   3479  HA  GLU A 234      87.262  68.344  67.974  1.00  0.00           H  
ATOM   3480  HB2 GLU A 234      87.061  67.641  70.454  1.00  0.00           H  
ATOM   3481  HB3 GLU A 234      85.398  67.127  70.038  1.00  0.00           H  
ATOM   3482  HG2 GLU A 234      86.503  65.224  69.951  1.00  0.00           H  
ATOM   3483  HG3 GLU A 234      86.463  65.485  68.339  1.00  0.00           H  
ATOM   3484  N   MET A 235      84.042  67.980  67.371  1.00  0.00           N  
ATOM   3485  CA  MET A 235      83.036  67.791  66.314  1.00  0.00           C  
ATOM   3486  C   MET A 235      82.942  68.906  65.269  1.00  0.00           C  
ATOM   3487  O   MET A 235      82.771  68.617  64.071  1.00  0.00           O  
ATOM   3488  CB  MET A 235      81.650  67.665  67.061  1.00  0.00           C  
ATOM   3489  CG  MET A 235      80.462  67.344  66.028  1.00  0.00           C  
ATOM   3490  SD  MET A 235      80.175  65.621  65.851  1.00  0.00           S  
ATOM   3491  CE  MET A 235      81.367  65.178  64.445  1.00  0.00           C  
ATOM   3492  H   MET A 235      83.664  68.172  68.288  1.00  0.00           H  
ATOM   3493  HA  MET A 235      83.220  66.813  65.869  1.00  0.00           H  
ATOM   3494  HB2 MET A 235      81.541  66.846  67.771  1.00  0.00           H  
ATOM   3495  HB3 MET A 235      81.426  68.641  67.493  1.00  0.00           H  
ATOM   3496  HG2 MET A 235      79.559  67.804  66.428  1.00  0.00           H  
ATOM   3497  HG3 MET A 235      80.648  67.779  65.046  1.00  0.00           H  
ATOM   3498  HE1 MET A 235      81.152  65.654  63.488  1.00  0.00           H  
ATOM   3499  HE2 MET A 235      82.429  65.308  64.656  1.00  0.00           H  
ATOM   3500  HE3 MET A 235      81.327  64.095  64.330  1.00  0.00           H  
ATOM   3501  N   VAL A 236      83.162  70.156  65.690  1.00  0.00           N  
ATOM   3502  CA  VAL A 236      83.347  71.271  64.710  1.00  0.00           C  
ATOM   3503  C   VAL A 236      84.572  70.933  63.844  1.00  0.00           C  
ATOM   3504  O   VAL A 236      84.453  71.110  62.660  1.00  0.00           O  
ATOM   3505  CB  VAL A 236      83.491  72.678  65.436  1.00  0.00           C  
ATOM   3506  CG1 VAL A 236      83.736  73.753  64.382  1.00  0.00           C  
ATOM   3507  CG2 VAL A 236      82.215  72.954  66.184  1.00  0.00           C  
ATOM   3508  H   VAL A 236      83.383  70.305  66.665  1.00  0.00           H  
ATOM   3509  HA  VAL A 236      82.519  71.373  64.009  1.00  0.00           H  
ATOM   3510  HB  VAL A 236      84.321  72.606  66.139  1.00  0.00           H  
ATOM   3511 HG11 VAL A 236      84.668  73.530  63.862  1.00  0.00           H  
ATOM   3512 HG12 VAL A 236      82.857  73.793  63.739  1.00  0.00           H  
ATOM   3513 HG13 VAL A 236      83.841  74.737  64.840  1.00  0.00           H  
ATOM   3514 HG21 VAL A 236      81.348  73.145  65.552  1.00  0.00           H  
ATOM   3515 HG22 VAL A 236      82.054  72.197  66.952  1.00  0.00           H  
ATOM   3516 HG23 VAL A 236      82.333  73.851  66.792  1.00  0.00           H  
ATOM   3517  N   ALA A 237      85.696  70.541  64.416  1.00  0.00           N  
ATOM   3518  CA  ALA A 237      86.933  70.186  63.754  1.00  0.00           C  
ATOM   3519  C   ALA A 237      86.703  69.020  62.738  1.00  0.00           C  
ATOM   3520  O   ALA A 237      87.386  69.044  61.685  1.00  0.00           O  
ATOM   3521  CB  ALA A 237      87.968  69.893  64.874  1.00  0.00           C  
ATOM   3522  H   ALA A 237      85.837  70.642  65.411  1.00  0.00           H  
ATOM   3523  HA  ALA A 237      87.287  71.062  63.211  1.00  0.00           H  
ATOM   3524  HB1 ALA A 237      88.900  69.712  64.340  1.00  0.00           H  
ATOM   3525  HB2 ALA A 237      88.121  70.788  65.478  1.00  0.00           H  
ATOM   3526  HB3 ALA A 237      87.726  69.056  65.528  1.00  0.00           H  
ATOM   3527  N   TYR A 238      85.815  68.016  63.023  1.00  0.00           N  
ATOM   3528  CA  TYR A 238      85.347  67.051  61.918  1.00  0.00           C  
ATOM   3529  C   TYR A 238      84.641  67.827  60.734  1.00  0.00           C  
ATOM   3530  O   TYR A 238      84.901  67.583  59.538  1.00  0.00           O  
ATOM   3531  CB  TYR A 238      84.379  66.099  62.629  1.00  0.00           C  
ATOM   3532  CG  TYR A 238      83.898  65.022  61.668  1.00  0.00           C  
ATOM   3533  CD1 TYR A 238      84.798  64.023  61.198  1.00  0.00           C  
ATOM   3534  CD2 TYR A 238      82.553  64.956  61.175  1.00  0.00           C  
ATOM   3535  CE1 TYR A 238      84.410  63.110  60.216  1.00  0.00           C  
ATOM   3536  CE2 TYR A 238      82.132  63.997  60.200  1.00  0.00           C  
ATOM   3537  CZ  TYR A 238      83.119  63.100  59.689  1.00  0.00           C  
ATOM   3538  OH  TYR A 238      82.758  62.117  58.818  1.00  0.00           O  
ATOM   3539  H   TYR A 238      85.261  68.086  63.864  1.00  0.00           H  
ATOM   3540  HA  TYR A 238      86.233  66.658  61.420  1.00  0.00           H  
ATOM   3541  HB2 TYR A 238      84.803  65.601  63.501  1.00  0.00           H  
ATOM   3542  HB3 TYR A 238      83.517  66.678  62.959  1.00  0.00           H  
ATOM   3543  HD1 TYR A 238      85.778  63.973  61.650  1.00  0.00           H  
ATOM   3544  HD2 TYR A 238      81.842  65.707  61.489  1.00  0.00           H  
ATOM   3545  HE1 TYR A 238      85.060  62.330  59.846  1.00  0.00           H  
ATOM   3546  HE2 TYR A 238      81.104  63.960  59.870  1.00  0.00           H  
ATOM   3547  HH  TYR A 238      81.806  62.089  58.698  1.00  0.00           H  
ATOM   3548  N   LEU A 239      83.705  68.716  61.067  1.00  0.00           N  
ATOM   3549  CA  LEU A 239      82.780  69.298  60.075  1.00  0.00           C  
ATOM   3550  C   LEU A 239      83.467  70.249  59.102  1.00  0.00           C  
ATOM   3551  O   LEU A 239      82.749  70.942  58.443  1.00  0.00           O  
ATOM   3552  CB  LEU A 239      81.588  69.891  60.872  1.00  0.00           C  
ATOM   3553  CG  LEU A 239      80.645  68.760  61.364  1.00  0.00           C  
ATOM   3554  CD1 LEU A 239      79.610  69.385  62.372  1.00  0.00           C  
ATOM   3555  CD2 LEU A 239      79.720  68.234  60.192  1.00  0.00           C  
ATOM   3556  H   LEU A 239      83.606  68.929  62.050  1.00  0.00           H  
ATOM   3557  HA  LEU A 239      82.335  68.545  59.424  1.00  0.00           H  
ATOM   3558  HB2 LEU A 239      81.968  70.522  61.676  1.00  0.00           H  
ATOM   3559  HB3 LEU A 239      80.844  70.496  60.354  1.00  0.00           H  
ATOM   3560  HG  LEU A 239      81.155  67.932  61.857  1.00  0.00           H  
ATOM   3561 HD11 LEU A 239      79.056  70.149  61.827  1.00  0.00           H  
ATOM   3562 HD12 LEU A 239      78.926  68.624  62.747  1.00  0.00           H  
ATOM   3563 HD13 LEU A 239      80.112  69.796  63.248  1.00  0.00           H  
ATOM   3564 HD21 LEU A 239      79.048  67.471  60.587  1.00  0.00           H  
ATOM   3565 HD22 LEU A 239      79.117  68.960  59.646  1.00  0.00           H  
ATOM   3566 HD23 LEU A 239      80.319  67.623  59.517  1.00  0.00           H  
ATOM   3567  N   ILE A 240      84.767  70.272  59.060  1.00  0.00           N  
ATOM   3568  CA  ILE A 240      85.579  71.045  58.187  1.00  0.00           C  
ATOM   3569  C   ILE A 240      86.533  70.117  57.368  1.00  0.00           C  
ATOM   3570  O   ILE A 240      87.127  70.581  56.370  1.00  0.00           O  
ATOM   3571  CB  ILE A 240      86.417  72.220  58.897  1.00  0.00           C  
ATOM   3572  CG1 ILE A 240      87.655  71.660  59.534  1.00  0.00           C  
ATOM   3573  CG2 ILE A 240      85.524  73.027  59.782  1.00  0.00           C  
ATOM   3574  CD1 ILE A 240      88.362  72.727  60.464  1.00  0.00           C  
ATOM   3575  H   ILE A 240      85.264  69.687  59.717  1.00  0.00           H  
ATOM   3576  HA  ILE A 240      84.935  71.442  57.402  1.00  0.00           H  
ATOM   3577  HB  ILE A 240      86.721  72.910  58.111  1.00  0.00           H  
ATOM   3578 HG12 ILE A 240      87.498  70.812  60.201  1.00  0.00           H  
ATOM   3579 HG13 ILE A 240      88.497  71.439  58.878  1.00  0.00           H  
ATOM   3580 HG21 ILE A 240      86.055  73.953  60.005  1.00  0.00           H  
ATOM   3581 HG22 ILE A 240      84.675  73.343  59.177  1.00  0.00           H  
ATOM   3582 HG23 ILE A 240      85.211  72.508  60.687  1.00  0.00           H  
ATOM   3583 HD11 ILE A 240      88.479  73.719  60.028  1.00  0.00           H  
ATOM   3584 HD12 ILE A 240      87.649  72.979  61.249  1.00  0.00           H  
ATOM   3585 HD13 ILE A 240      89.297  72.339  60.866  1.00  0.00           H  
ATOM   3586  N   GLY A 241      86.605  68.808  57.670  1.00  0.00           N  
ATOM   3587  CA  GLY A 241      87.693  67.913  57.191  1.00  0.00           C  
ATOM   3588  C   GLY A 241      87.314  66.876  56.128  1.00  0.00           C  
ATOM   3589  O   GLY A 241      86.316  67.078  55.478  1.00  0.00           O  
ATOM   3590  H   GLY A 241      85.975  68.506  58.400  1.00  0.00           H  
ATOM   3591  HA2 GLY A 241      88.471  68.533  56.744  1.00  0.00           H  
ATOM   3592  HA3 GLY A 241      88.162  67.486  58.077  1.00  0.00           H  
ATOM   3593  N   PRO A 242      88.112  65.786  55.959  1.00  0.00           N  
ATOM   3594  CA  PRO A 242      87.920  64.879  54.878  1.00  0.00           C  
ATOM   3595  C   PRO A 242      86.575  64.137  54.768  1.00  0.00           C  
ATOM   3596  O   PRO A 242      86.175  63.763  53.642  1.00  0.00           O  
ATOM   3597  CB  PRO A 242      89.184  63.865  54.811  1.00  0.00           C  
ATOM   3598  CG  PRO A 242      90.189  64.623  55.728  1.00  0.00           C  
ATOM   3599  CD  PRO A 242      89.355  65.467  56.667  1.00  0.00           C  
ATOM   3600  HA  PRO A 242      87.994  65.348  53.898  1.00  0.00           H  
ATOM   3601  HB2 PRO A 242      88.851  62.897  55.186  1.00  0.00           H  
ATOM   3602  HB3 PRO A 242      89.623  63.661  53.835  1.00  0.00           H  
ATOM   3603  HG2 PRO A 242      90.841  63.892  56.207  1.00  0.00           H  
ATOM   3604  HG3 PRO A 242      90.733  65.290  55.060  1.00  0.00           H  
ATOM   3605  HD2 PRO A 242      89.106  64.976  57.607  1.00  0.00           H  
ATOM   3606  HD3 PRO A 242      89.915  66.362  56.939  1.00  0.00           H  
ATOM   3607  N   GLY A 243      85.767  64.033  55.858  1.00  0.00           N  
ATOM   3608  CA  GLY A 243      84.339  63.630  55.819  1.00  0.00           C  
ATOM   3609  C   GLY A 243      83.376  64.730  55.424  1.00  0.00           C  
ATOM   3610  O   GLY A 243      82.159  64.476  55.248  1.00  0.00           O  
ATOM   3611  H   GLY A 243      86.113  64.270  56.777  1.00  0.00           H  
ATOM   3612  HA2 GLY A 243      84.183  62.767  55.172  1.00  0.00           H  
ATOM   3613  HA3 GLY A 243      84.007  63.291  56.801  1.00  0.00           H  
ATOM   3614  N   ALA A 244      83.742  65.967  55.443  1.00  0.00           N  
ATOM   3615  CA  ALA A 244      82.871  67.181  55.464  1.00  0.00           C  
ATOM   3616  C   ALA A 244      82.138  67.390  54.179  1.00  0.00           C  
ATOM   3617  O   ALA A 244      81.282  68.271  54.171  1.00  0.00           O  
ATOM   3618  CB  ALA A 244      83.764  68.360  55.854  1.00  0.00           C  
ATOM   3619  H   ALA A 244      84.744  66.082  55.496  1.00  0.00           H  
ATOM   3620  HA  ALA A 244      82.060  67.138  56.191  1.00  0.00           H  
ATOM   3621  HB1 ALA A 244      83.189  69.282  55.765  1.00  0.00           H  
ATOM   3622  HB2 ALA A 244      84.097  68.249  56.886  1.00  0.00           H  
ATOM   3623  HB3 ALA A 244      84.569  68.591  55.156  1.00  0.00           H  
ATOM   3624  N   ALA A 245      82.507  66.831  53.032  1.00  0.00           N  
ATOM   3625  CA  ALA A 245      81.785  66.989  51.791  1.00  0.00           C  
ATOM   3626  C   ALA A 245      80.554  66.095  51.635  1.00  0.00           C  
ATOM   3627  O   ALA A 245      79.685  66.400  50.882  1.00  0.00           O  
ATOM   3628  CB  ALA A 245      82.782  66.555  50.659  1.00  0.00           C  
ATOM   3629  H   ALA A 245      83.370  66.313  52.940  1.00  0.00           H  
ATOM   3630  HA  ALA A 245      81.552  68.046  51.662  1.00  0.00           H  
ATOM   3631  HB1 ALA A 245      82.507  67.013  49.708  1.00  0.00           H  
ATOM   3632  HB2 ALA A 245      83.779  66.783  51.036  1.00  0.00           H  
ATOM   3633  HB3 ALA A 245      82.775  65.465  50.630  1.00  0.00           H  
ATOM   3634  N   ALA A 246      80.533  64.967  52.305  1.00  0.00           N  
ATOM   3635  CA  ALA A 246      79.404  64.005  52.294  1.00  0.00           C  
ATOM   3636  C   ALA A 246      78.386  64.205  53.411  1.00  0.00           C  
ATOM   3637  O   ALA A 246      77.203  63.955  53.279  1.00  0.00           O  
ATOM   3638  CB  ALA A 246      79.951  62.595  52.339  1.00  0.00           C  
ATOM   3639  H   ALA A 246      81.422  64.761  52.736  1.00  0.00           H  
ATOM   3640  HA  ALA A 246      78.793  64.027  51.392  1.00  0.00           H  
ATOM   3641  HB1 ALA A 246      79.237  61.774  52.266  1.00  0.00           H  
ATOM   3642  HB2 ALA A 246      80.707  62.448  51.569  1.00  0.00           H  
ATOM   3643  HB3 ALA A 246      80.539  62.490  53.251  1.00  0.00           H  
ATOM   3644  N   VAL A 247      78.849  64.698  54.594  1.00  0.00           N  
ATOM   3645  CA  VAL A 247      78.050  65.285  55.702  1.00  0.00           C  
ATOM   3646  C   VAL A 247      77.682  66.661  55.297  1.00  0.00           C  
ATOM   3647  O   VAL A 247      78.409  67.594  55.605  1.00  0.00           O  
ATOM   3648  CB  VAL A 247      78.712  65.156  57.141  1.00  0.00           C  
ATOM   3649  CG1 VAL A 247      77.629  65.631  58.136  1.00  0.00           C  
ATOM   3650  CG2 VAL A 247      79.204  63.708  57.447  1.00  0.00           C  
ATOM   3651  H   VAL A 247      79.841  64.586  54.745  1.00  0.00           H  
ATOM   3652  HA  VAL A 247      77.103  64.760  55.828  1.00  0.00           H  
ATOM   3653  HB  VAL A 247      79.582  65.813  57.136  1.00  0.00           H  
ATOM   3654 HG11 VAL A 247      77.822  65.629  59.209  1.00  0.00           H  
ATOM   3655 HG12 VAL A 247      77.537  66.696  57.924  1.00  0.00           H  
ATOM   3656 HG13 VAL A 247      76.789  64.939  58.071  1.00  0.00           H  
ATOM   3657 HG21 VAL A 247      80.013  63.603  56.723  1.00  0.00           H  
ATOM   3658 HG22 VAL A 247      79.499  63.667  58.495  1.00  0.00           H  
ATOM   3659 HG23 VAL A 247      78.434  62.954  57.288  1.00  0.00           H  
ATOM   3660  N   THR A 248      76.521  66.933  54.695  1.00  0.00           N  
ATOM   3661  CA  THR A 248      76.130  68.315  54.366  1.00  0.00           C  
ATOM   3662  C   THR A 248      74.673  68.463  54.814  1.00  0.00           C  
ATOM   3663  O   THR A 248      73.967  67.412  54.913  1.00  0.00           O  
ATOM   3664  CB  THR A 248      76.356  68.700  52.879  1.00  0.00           C  
ATOM   3665  CG2 THR A 248      75.455  68.115  51.867  1.00  0.00           C  
ATOM   3666  OG1 THR A 248      76.153  70.059  52.791  1.00  0.00           O  
ATOM   3667  H   THR A 248      75.787  66.239  54.714  1.00  0.00           H  
ATOM   3668  HA  THR A 248      76.734  69.014  54.946  1.00  0.00           H  
ATOM   3669  HB  THR A 248      77.385  68.420  52.656  1.00  0.00           H  
ATOM   3670  HG1 THR A 248      75.479  70.230  52.130  1.00  0.00           H  
ATOM   3671 HG21 THR A 248      75.697  67.058  51.756  1.00  0.00           H  
ATOM   3672 HG22 THR A 248      74.395  68.306  52.034  1.00  0.00           H  
ATOM   3673 HG23 THR A 248      75.688  68.552  50.896  1.00  0.00           H  
ATOM   3674  N   ALA A 249      74.221  69.649  55.150  1.00  0.00           N  
ATOM   3675  CA  ALA A 249      72.873  69.965  55.633  1.00  0.00           C  
ATOM   3676  C   ALA A 249      72.432  69.250  56.895  1.00  0.00           C  
ATOM   3677  O   ALA A 249      71.186  68.945  57.000  1.00  0.00           O  
ATOM   3678  CB  ALA A 249      71.909  69.739  54.479  1.00  0.00           C  
ATOM   3679  H   ALA A 249      74.837  70.407  55.404  1.00  0.00           H  
ATOM   3680  HA  ALA A 249      72.821  71.043  55.783  1.00  0.00           H  
ATOM   3681  HB1 ALA A 249      72.241  70.208  53.553  1.00  0.00           H  
ATOM   3682  HB2 ALA A 249      71.791  68.664  54.341  1.00  0.00           H  
ATOM   3683  HB3 ALA A 249      70.944  70.155  54.767  1.00  0.00           H  
ATOM   3684  N   GLN A 250      73.326  68.798  57.814  1.00  0.00           N  
ATOM   3685  CA  GLN A 250      73.084  68.146  59.033  1.00  0.00           C  
ATOM   3686  C   GLN A 250      73.304  69.037  60.326  1.00  0.00           C  
ATOM   3687  O   GLN A 250      73.779  70.193  60.220  1.00  0.00           O  
ATOM   3688  CB  GLN A 250      73.895  66.807  59.188  1.00  0.00           C  
ATOM   3689  CG  GLN A 250      73.948  65.833  58.023  1.00  0.00           C  
ATOM   3690  CD  GLN A 250      72.556  65.394  57.467  1.00  0.00           C  
ATOM   3691  NE2 GLN A 250      72.349  65.435  56.152  1.00  0.00           N  
ATOM   3692  OE1 GLN A 250      71.796  64.906  58.231  1.00  0.00           O  
ATOM   3693  H   GLN A 250      74.279  69.025  57.568  1.00  0.00           H  
ATOM   3694  HA  GLN A 250      72.022  67.906  59.075  1.00  0.00           H  
ATOM   3695  HB2 GLN A 250      74.927  67.090  59.392  1.00  0.00           H  
ATOM   3696  HB3 GLN A 250      73.588  66.181  60.026  1.00  0.00           H  
ATOM   3697  HG2 GLN A 250      74.513  66.312  57.224  1.00  0.00           H  
ATOM   3698  HG3 GLN A 250      74.478  64.925  58.311  1.00  0.00           H  
ATOM   3699 HE21 GLN A 250      72.913  65.941  55.484  1.00  0.00           H  
ATOM   3700 HE22 GLN A 250      71.503  64.988  55.831  1.00  0.00           H  
ATOM   3701  N   ALA A 251      72.742  68.689  61.493  1.00  0.00           N  
ATOM   3702  CA  ALA A 251      72.860  69.489  62.741  1.00  0.00           C  
ATOM   3703  C   ALA A 251      73.136  68.549  63.962  1.00  0.00           C  
ATOM   3704  O   ALA A 251      72.287  67.825  64.473  1.00  0.00           O  
ATOM   3705  CB  ALA A 251      71.560  70.349  62.825  1.00  0.00           C  
ATOM   3706  H   ALA A 251      72.121  67.893  61.504  1.00  0.00           H  
ATOM   3707  HA  ALA A 251      73.669  70.211  62.627  1.00  0.00           H  
ATOM   3708  HB1 ALA A 251      71.450  70.815  63.805  1.00  0.00           H  
ATOM   3709  HB2 ALA A 251      71.712  71.079  62.029  1.00  0.00           H  
ATOM   3710  HB3 ALA A 251      70.737  69.673  62.595  1.00  0.00           H  
ATOM   3711  N   LEU A 252      74.450  68.333  64.193  1.00  0.00           N  
ATOM   3712  CA  LEU A 252      74.819  67.110  65.030  1.00  0.00           C  
ATOM   3713  C   LEU A 252      74.707  67.387  66.601  1.00  0.00           C  
ATOM   3714  O   LEU A 252      75.095  68.448  67.115  1.00  0.00           O  
ATOM   3715  CB  LEU A 252      76.220  66.622  64.700  1.00  0.00           C  
ATOM   3716  CG  LEU A 252      76.557  66.197  63.253  1.00  0.00           C  
ATOM   3717  CD1 LEU A 252      78.029  65.730  63.293  1.00  0.00           C  
ATOM   3718  CD2 LEU A 252      75.578  65.127  62.812  1.00  0.00           C  
ATOM   3719  H   LEU A 252      75.109  68.969  63.765  1.00  0.00           H  
ATOM   3720  HA  LEU A 252      74.173  66.301  64.689  1.00  0.00           H  
ATOM   3721  HB2 LEU A 252      76.853  67.476  64.940  1.00  0.00           H  
ATOM   3722  HB3 LEU A 252      76.552  65.794  65.327  1.00  0.00           H  
ATOM   3723  HG  LEU A 252      76.460  67.103  62.654  1.00  0.00           H  
ATOM   3724 HD11 LEU A 252      78.054  64.898  63.996  1.00  0.00           H  
ATOM   3725 HD12 LEU A 252      78.281  65.409  62.282  1.00  0.00           H  
ATOM   3726 HD13 LEU A 252      78.653  66.583  63.560  1.00  0.00           H  
ATOM   3727 HD21 LEU A 252      74.612  65.629  62.772  1.00  0.00           H  
ATOM   3728 HD22 LEU A 252      75.790  64.821  61.787  1.00  0.00           H  
ATOM   3729 HD23 LEU A 252      75.557  64.328  63.554  1.00  0.00           H  
ATOM   3730  N   ASN A 253      74.074  66.440  67.315  1.00  0.00           N  
ATOM   3731  CA  ASN A 253      73.564  66.470  68.684  1.00  0.00           C  
ATOM   3732  C   ASN A 253      74.722  66.075  69.665  1.00  0.00           C  
ATOM   3733  O   ASN A 253      74.767  64.944  70.209  1.00  0.00           O  
ATOM   3734  CB  ASN A 253      72.259  65.627  68.921  1.00  0.00           C  
ATOM   3735  CG  ASN A 253      71.132  65.868  67.895  1.00  0.00           C  
ATOM   3736  ND2 ASN A 253      70.639  64.757  67.381  1.00  0.00           N  
ATOM   3737  OD1 ASN A 253      70.807  66.972  67.478  1.00  0.00           O  
ATOM   3738  H   ASN A 253      73.835  65.597  66.813  1.00  0.00           H  
ATOM   3739  HA  ASN A 253      73.328  67.519  68.864  1.00  0.00           H  
ATOM   3740  HB2 ASN A 253      72.511  64.567  68.892  1.00  0.00           H  
ATOM   3741  HB3 ASN A 253      71.821  65.816  69.901  1.00  0.00           H  
ATOM   3742 HD21 ASN A 253      69.874  64.815  66.723  1.00  0.00           H  
ATOM   3743 HD22 ASN A 253      70.920  63.824  67.646  1.00  0.00           H  
ATOM   3744  N   VAL A 254      75.573  67.086  70.033  1.00  0.00           N  
ATOM   3745  CA  VAL A 254      76.636  66.848  71.068  1.00  0.00           C  
ATOM   3746  C   VAL A 254      76.051  67.052  72.465  1.00  0.00           C  
ATOM   3747  O   VAL A 254      76.136  68.023  73.227  1.00  0.00           O  
ATOM   3748  CB  VAL A 254      77.869  67.552  70.775  1.00  0.00           C  
ATOM   3749  CG1 VAL A 254      79.012  67.125  71.641  1.00  0.00           C  
ATOM   3750  CG2 VAL A 254      78.450  67.381  69.384  1.00  0.00           C  
ATOM   3751  H   VAL A 254      75.436  68.012  69.656  1.00  0.00           H  
ATOM   3752  HA  VAL A 254      76.929  65.798  71.092  1.00  0.00           H  
ATOM   3753  HB  VAL A 254      77.747  68.611  71.000  1.00  0.00           H  
ATOM   3754 HG11 VAL A 254      79.730  67.943  71.565  1.00  0.00           H  
ATOM   3755 HG12 VAL A 254      78.712  66.989  72.680  1.00  0.00           H  
ATOM   3756 HG13 VAL A 254      79.523  66.221  71.311  1.00  0.00           H  
ATOM   3757 HG21 VAL A 254      79.323  68.027  69.284  1.00  0.00           H  
ATOM   3758 HG22 VAL A 254      78.784  66.346  69.317  1.00  0.00           H  
ATOM   3759 HG23 VAL A 254      77.757  67.548  68.560  1.00  0.00           H  
ATOM   3760  N   CYS A 255      75.264  66.080  72.828  1.00  0.00           N  
ATOM   3761  CA  CYS A 255      74.316  66.181  73.999  1.00  0.00           C  
ATOM   3762  C   CYS A 255      74.381  65.084  75.184  1.00  0.00           C  
ATOM   3763  O   CYS A 255      73.344  64.819  75.763  1.00  0.00           O  
ATOM   3764  CB  CYS A 255      72.905  66.215  73.320  1.00  0.00           C  
ATOM   3765  SG  CYS A 255      72.536  64.580  72.632  1.00  0.00           S  
ATOM   3766  H   CYS A 255      75.191  65.310  72.179  1.00  0.00           H  
ATOM   3767  HA  CYS A 255      74.415  67.159  74.470  1.00  0.00           H  
ATOM   3768  HB2 CYS A 255      72.170  66.430  74.096  1.00  0.00           H  
ATOM   3769  HB3 CYS A 255      72.844  66.977  72.544  1.00  0.00           H  
ATOM   3770  HG  CYS A 255      73.208  64.749  71.490  1.00  0.00           H  
ATOM   3771  N   GLY A 256      75.551  64.375  75.318  1.00  0.00           N  
ATOM   3772  CA  GLY A 256      75.817  63.313  76.304  1.00  0.00           C  
ATOM   3773  C   GLY A 256      74.836  62.158  76.169  1.00  0.00           C  
ATOM   3774  O   GLY A 256      74.643  61.409  77.103  1.00  0.00           O  
ATOM   3775  H   GLY A 256      76.218  64.524  74.574  1.00  0.00           H  
ATOM   3776  HA2 GLY A 256      76.789  62.841  76.166  1.00  0.00           H  
ATOM   3777  HA3 GLY A 256      75.778  63.812  77.273  1.00  0.00           H  
ATOM   3778  N   GLY A 257      74.117  62.115  75.056  1.00  0.00           N  
ATOM   3779  CA  GLY A 257      73.127  61.026  74.834  1.00  0.00           C  
ATOM   3780  C   GLY A 257      71.702  61.365  74.509  1.00  0.00           C  
ATOM   3781  O   GLY A 257      71.014  60.520  73.959  1.00  0.00           O  
ATOM   3782  H   GLY A 257      74.129  62.934  74.465  1.00  0.00           H  
ATOM   3783  HA2 GLY A 257      73.654  60.562  74.000  1.00  0.00           H  
ATOM   3784  HA3 GLY A 257      73.135  60.253  75.602  1.00  0.00           H  
ATOM   3785  N   LEU A 258      71.271  62.594  74.749  1.00  0.00           N  
ATOM   3786  CA  LEU A 258      69.803  62.957  74.745  1.00  0.00           C  
ATOM   3787  C   LEU A 258      68.997  63.014  73.360  1.00  0.00           C  
ATOM   3788  O   LEU A 258      67.964  62.377  73.414  1.00  0.00           O  
ATOM   3789  CB  LEU A 258      69.629  64.296  75.419  1.00  0.00           C  
ATOM   3790  CG  LEU A 258      69.836  64.227  76.961  1.00  0.00           C  
ATOM   3791  CD1 LEU A 258      69.673  65.596  77.580  1.00  0.00           C  
ATOM   3792  CD2 LEU A 258      68.741  63.361  77.616  1.00  0.00           C  
ATOM   3793  H   LEU A 258      71.943  63.254  75.114  1.00  0.00           H  
ATOM   3794  HA  LEU A 258      69.293  62.273  75.423  1.00  0.00           H  
ATOM   3795  HB2 LEU A 258      70.282  65.028  74.943  1.00  0.00           H  
ATOM   3796  HB3 LEU A 258      68.608  64.619  75.216  1.00  0.00           H  
ATOM   3797  HG  LEU A 258      70.840  63.887  77.217  1.00  0.00           H  
ATOM   3798 HD11 LEU A 258      68.793  66.052  77.127  1.00  0.00           H  
ATOM   3799 HD12 LEU A 258      69.667  65.472  78.663  1.00  0.00           H  
ATOM   3800 HD13 LEU A 258      70.535  66.216  77.334  1.00  0.00           H  
ATOM   3801 HD21 LEU A 258      67.741  63.687  77.331  1.00  0.00           H  
ATOM   3802 HD22 LEU A 258      68.927  62.329  77.316  1.00  0.00           H  
ATOM   3803 HD23 LEU A 258      68.916  63.475  78.685  1.00  0.00           H  
ATOM   3804  N   GLY A 259      69.524  63.522  72.212  1.00  0.00           N  
ATOM   3805  CA  GLY A 259      68.790  63.841  71.002  1.00  0.00           C  
ATOM   3806  C   GLY A 259      68.414  62.556  70.205  1.00  0.00           C  
ATOM   3807  O   GLY A 259      69.111  61.516  70.242  1.00  0.00           O  
ATOM   3808  H   GLY A 259      70.420  63.967  72.349  1.00  0.00           H  
ATOM   3809  HA2 GLY A 259      67.875  64.314  71.359  1.00  0.00           H  
ATOM   3810  HA3 GLY A 259      69.310  64.524  70.330  1.00  0.00           H  
ATOM   3811  N   ASN A 260      67.223  62.637  69.626  1.00  0.00           N  
ATOM   3812  CA  ASN A 260      66.490  61.571  68.963  1.00  0.00           C  
ATOM   3813  C   ASN A 260      66.884  61.373  67.496  1.00  0.00           C  
ATOM   3814  O   ASN A 260      66.715  60.306  66.963  1.00  0.00           O  
ATOM   3815  CB  ASN A 260      64.937  61.726  69.262  1.00  0.00           C  
ATOM   3816  CG  ASN A 260      64.628  61.684  70.704  1.00  0.00           C  
ATOM   3817  ND2 ASN A 260      64.119  62.800  71.277  1.00  0.00           N  
ATOM   3818  OD1 ASN A 260      64.722  60.658  71.414  1.00  0.00           O  
ATOM   3819  H   ASN A 260      66.694  63.497  69.603  1.00  0.00           H  
ATOM   3820  HA  ASN A 260      66.770  60.610  69.396  1.00  0.00           H  
ATOM   3821  HB2 ASN A 260      64.559  62.624  68.774  1.00  0.00           H  
ATOM   3822  HB3 ASN A 260      64.400  60.897  68.800  1.00  0.00           H  
ATOM   3823 HD21 ASN A 260      63.557  62.552  72.079  1.00  0.00           H  
ATOM   3824 HD22 ASN A 260      63.909  63.611  70.712  1.00  0.00           H  
ATOM   3825  N   TYR A 261      67.297  62.514  66.884  1.00  0.00           N  
ATOM   3826  CA  TYR A 261      67.585  62.680  65.414  1.00  0.00           C  
ATOM   3827  C   TYR A 261      68.758  63.630  65.020  1.00  0.00           C  
ATOM   3828  O   TYR A 261      69.673  63.255  64.291  1.00  0.00           O  
ATOM   3829  CB  TYR A 261      66.309  63.000  64.606  1.00  0.00           C  
ATOM   3830  CG  TYR A 261      65.399  64.125  65.047  1.00  0.00           C  
ATOM   3831  CD1 TYR A 261      64.386  63.859  65.970  1.00  0.00           C  
ATOM   3832  CD2 TYR A 261      65.665  65.401  64.538  1.00  0.00           C  
ATOM   3833  CE1 TYR A 261      63.562  64.948  66.334  1.00  0.00           C  
ATOM   3834  CE2 TYR A 261      64.831  66.438  64.931  1.00  0.00           C  
ATOM   3835  CZ  TYR A 261      63.825  66.218  65.853  1.00  0.00           C  
ATOM   3836  OH  TYR A 261      63.038  67.331  66.159  1.00  0.00           O  
ATOM   3837  OXT TYR A 261      68.686  64.838  65.442  1.00  0.00           O1-
ATOM   3838  H   TYR A 261      67.381  63.321  67.486  1.00  0.00           H  
ATOM   3839  HA  TYR A 261      67.875  61.749  64.929  1.00  0.00           H  
ATOM   3840  HB2 TYR A 261      66.440  63.049  63.525  1.00  0.00           H  
ATOM   3841  HB3 TYR A 261      65.640  62.147  64.722  1.00  0.00           H  
ATOM   3842  HD1 TYR A 261      64.211  62.855  66.326  1.00  0.00           H  
ATOM   3843  HD2 TYR A 261      66.398  65.655  63.786  1.00  0.00           H  
ATOM   3844  HE1 TYR A 261      62.777  64.713  67.037  1.00  0.00           H  
ATOM   3845  HE2 TYR A 261      64.951  67.385  64.425  1.00  0.00           H  
ATOM   3846  HH  TYR A 261      62.774  67.205  67.074  1.00  0.00           H  
TER   
ATOM   3847  P2B NDP A 262      79.939  87.727  74.936  1.00  0.00           P  
ATOM   3848  PA  NDP A 262      76.538  82.658  74.505  1.00  0.00           P  
ATOM   3849  PN  NDP A 262      77.807  80.411  75.053  1.00  0.00           P  
ATOM   3850  C1B NDP A 262      78.504  86.641  71.263  1.00  0.00           C  
ATOM   3851  C1D NDP A 262      75.568  77.323  71.779  1.00  0.00           C  
ATOM   3852  N1A NDP A 262      77.273  90.409  67.824  1.00  0.00           N  
ATOM   3853  N1N NDP A 262      75.073  76.503  72.970  1.00  0.00           N  
ATOM   3854  O1A NDP A 262      75.680  81.763  73.789  1.00  0.00           O  
ATOM   3855  O1N NDP A 262      76.954  80.122  76.178  1.00  0.00           O  
ATOM   3856  O1X NDP A 262      81.266  86.999  74.916  1.00  0.00           O  
ATOM   3857  C2A NDP A 262      78.390  89.739  68.049  1.00  0.00           C  
ATOM   3858  C2B NDP A 262      78.790  86.483  72.766  1.00  0.00           C  
ATOM   3859  C2D NDP A 262      75.078  78.745  71.861  1.00  0.00           C  
ATOM   3860  C2N NDP A 262      75.545  76.741  74.196  1.00  0.00           C  
ATOM   3861  O2A NDP A 262      76.061  83.494  75.667  1.00  0.00           O  
ATOM   3862  O2B NDP A 262      79.452  87.593  73.364  1.00  0.00           O  
ATOM   3863  O2D NDP A 262      73.661  78.838  71.463  1.00  0.00           O  
ATOM   3864  O2N NDP A 262      79.232  80.046  75.224  1.00  0.00           O  
ATOM   3865  O2X NDP A 262      78.953  87.091  75.743  1.00  0.00           O  
ATOM   3866  C3B NDP A 262      79.500  85.131  72.839  1.00  0.00           C  
ATOM   3867  C3D NDP A 262      76.089  79.452  71.003  1.00  0.00           C  
ATOM   3868  C3N NDP A 262      75.142  76.069  75.386  1.00  0.00           C  
ATOM   3869  N3A NDP A 262      78.652  88.836  69.021  1.00  0.00           N  
ATOM   3870  O3  NDP A 262      77.858  81.971  74.940  1.00  0.00           O  
ATOM   3871  O3B NDP A 262      80.891  85.361  72.489  1.00  0.00           O  
ATOM   3872  O3D NDP A 262      75.776  79.349  69.542  1.00  0.00           O  
ATOM   3873  O3X NDP A 262      80.093  89.140  75.214  1.00  0.00           O  
ATOM   3874  C4A NDP A 262      77.563  88.586  69.832  1.00  0.00           C  
ATOM   3875  C4B NDP A 262      78.751  84.355  71.734  1.00  0.00           C  
ATOM   3876  C4D NDP A 262      77.354  78.656  71.359  1.00  0.00           C  
ATOM   3877  C4N NDP A 262      73.995  75.083  75.164  1.00  0.00           C  
ATOM   3878  O4B NDP A 262      78.088  85.296  70.940  1.00  0.00           O  
ATOM   3879  O4D NDP A 262      76.951  77.332  71.806  1.00  0.00           O  
ATOM   3880  C5A NDP A 262      76.417  89.253  69.788  1.00  0.00           C  
ATOM   3881  C5B NDP A 262      77.741  83.293  72.269  1.00  0.00           C  
ATOM   3882  C5D NDP A 262      78.240  79.342  72.551  1.00  0.00           C  
ATOM   3883  C5N NDP A 262      73.482  74.901  73.760  1.00  0.00           C  
ATOM   3884  O5B NDP A 262      77.098  83.713  73.440  1.00  0.00           O  
ATOM   3885  O5D NDP A 262      77.374  79.532  73.735  1.00  0.00           O  
ATOM   3886  C6A NDP A 262      76.328  90.151  68.717  1.00  0.00           C  
ATOM   3887  C6N NDP A 262      74.039  75.646  72.757  1.00  0.00           C  
ATOM   3888  N6A NDP A 262      75.293  90.956  68.566  1.00  0.00           N  
ATOM   3889  C7N NDP A 262      75.583  76.386  76.697  1.00  0.00           C  
ATOM   3890  N7A NDP A 262      75.557  88.762  70.796  1.00  0.00           N  
ATOM   3891  N7N NDP A 262      76.405  77.375  76.749  1.00  0.00           N  
ATOM   3892  O7N NDP A 262      75.092  75.905  77.690  1.00  0.00           O  
ATOM   3893  C8A NDP A 262      76.245  87.784  71.357  1.00  0.00           C  
ATOM   3894  N9A NDP A 262      77.477  87.699  70.884  1.00  0.00           N  
ATOM   3895  H1  NDP A 262      76.986  83.141  71.498  1.00  0.00           H  
ATOM   3896  H2  NDP A 262      78.272  82.368  72.493  1.00  0.00           H  
ATOM   3897  H3  NDP A 262      79.559  83.793  71.264  1.00  0.00           H  
ATOM   3898  H4  NDP A 262      79.287  84.640  73.789  1.00  0.00           H  
ATOM   3899  H5  NDP A 262      81.003  86.214  72.913  1.00  0.00           H  
ATOM   3900  H6  NDP A 262      77.885  86.193  73.301  1.00  0.00           H  
ATOM   3901  H7  NDP A 262      79.418  86.868  70.715  1.00  0.00           H  
ATOM   3902  H8  NDP A 262      75.869  87.224  72.200  1.00  0.00           H  
ATOM   3903  H9  NDP A 262      74.521  90.950  69.216  1.00  0.00           H  
ATOM   3904  H10 NDP A 262      75.460  91.820  68.070  1.00  0.00           H  
ATOM   3905  H11 NDP A 262      79.191  89.925  67.348  1.00  0.00           H  
ATOM   3906  H12 NDP A 262      79.087  78.710  72.818  1.00  0.00           H  
ATOM   3907  H13 NDP A 262      78.616  80.279  72.142  1.00  0.00           H  
ATOM   3908  H14 NDP A 262      78.055  78.658  70.524  1.00  0.00           H  
ATOM   3909  H15 NDP A 262      76.195  80.471  71.376  1.00  0.00           H  
ATOM   3910  H16 NDP A 262      76.365  79.923  69.046  1.00  0.00           H  
ATOM   3911  H17 NDP A 262      75.213  79.194  72.845  1.00  0.00           H  
ATOM   3912  H18 NDP A 262      73.071  78.679  72.203  1.00  0.00           H  
ATOM   3913  H19 NDP A 262      75.238  76.967  70.803  1.00  0.00           H  
ATOM   3914  H20 NDP A 262      76.216  77.586  74.147  1.00  0.00           H  
ATOM   3915  H21 NDP A 262      76.541  77.855  77.628  1.00  0.00           H  
ATOM   3916  H22 NDP A 262      76.423  77.891  75.881  1.00  0.00           H  
ATOM   3917  H23 NDP A 262      73.089  75.373  75.695  1.00  0.00           H  
ATOM   3918  H24 NDP A 262      74.298  74.098  75.520  1.00  0.00           H  
ATOM   3919  H25 NDP A 262      72.634  74.244  73.636  1.00  0.00           H  
ATOM   3920  H26 NDP A 262      73.590  75.695  71.776  1.00  0.00           H  
ATOM   3921  N   MET B   1      95.346  93.607 110.653  1.00  0.00           N  
ATOM   3922  CA  MET B   1      94.538  93.528 109.421  1.00  0.00           C  
ATOM   3923  C   MET B   1      95.163  94.354 108.306  1.00  0.00           C  
ATOM   3924  O   MET B   1      95.738  95.376 108.620  1.00  0.00           O  
ATOM   3925  CB  MET B   1      93.110  93.976 109.655  1.00  0.00           C  
ATOM   3926  CG  MET B   1      92.142  93.498 108.577  1.00  0.00           C  
ATOM   3927  SD  MET B   1      90.377  93.771 109.117  1.00  0.00           S  
ATOM   3928  CE  MET B   1      89.857  92.370 110.074  1.00  0.00           C  
ATOM   3929  HA  MET B   1      94.484  92.508 109.042  1.00  0.00           H  
ATOM   3930  HB2 MET B   1      92.784  93.711 110.660  1.00  0.00           H  
ATOM   3931  HB3 MET B   1      93.071  95.065 109.702  1.00  0.00           H  
ATOM   3932  HG2 MET B   1      92.447  93.974 107.645  1.00  0.00           H  
ATOM   3933  HG3 MET B   1      92.212  92.411 108.541  1.00  0.00           H  
ATOM   3934  HE1 MET B   1      90.041  91.425 109.562  1.00  0.00           H  
ATOM   3935  HE2 MET B   1      90.460  92.268 110.977  1.00  0.00           H  
ATOM   3936  HE3 MET B   1      88.810  92.361 110.377  1.00  0.00           H  
ATOM   3937  H1  MET B   1      96.337  93.426 110.576  1.00  0.00           H  
ATOM   3938  H2  MET B   1      95.011  92.844 111.225  1.00  0.00           H  
ATOM   3939  H3  MET B   1      95.313  94.468 111.180  1.00  0.00           H  
ATOM   3940  N   ALA B   2      94.966  94.030 107.024  1.00  0.00           N  
ATOM   3941  CA  ALA B   2      95.298  94.822 105.881  1.00  0.00           C  
ATOM   3942  C   ALA B   2      94.408  96.065 105.752  1.00  0.00           C  
ATOM   3943  O   ALA B   2      93.264  96.098 106.196  1.00  0.00           O  
ATOM   3944  CB  ALA B   2      95.224  94.070 104.623  1.00  0.00           C  
ATOM   3945  H   ALA B   2      94.602  93.101 106.865  1.00  0.00           H  
ATOM   3946  HA  ALA B   2      96.297  95.196 106.107  1.00  0.00           H  
ATOM   3947  HB1 ALA B   2      94.148  93.930 104.521  1.00  0.00           H  
ATOM   3948  HB2 ALA B   2      95.533  94.702 103.791  1.00  0.00           H  
ATOM   3949  HB3 ALA B   2      95.816  93.155 104.655  1.00  0.00           H  
ATOM   3950  N   THR B   3      94.933  97.113 105.199  1.00  0.00           N  
ATOM   3951  CA  THR B   3      94.091  98.247 104.672  1.00  0.00           C  
ATOM   3952  C   THR B   3      93.054  97.862 103.668  1.00  0.00           C  
ATOM   3953  O   THR B   3      93.260  97.040 102.738  1.00  0.00           O  
ATOM   3954  CB  THR B   3      95.039  99.354 104.146  1.00  0.00           C  
ATOM   3955  CG2 THR B   3      94.149 100.470 103.638  1.00  0.00           C  
ATOM   3956  OG1 THR B   3      95.974  99.704 105.110  1.00  0.00           O  
ATOM   3957  H   THR B   3      95.854  97.009 104.797  1.00  0.00           H  
ATOM   3958  HA  THR B   3      93.625  98.738 105.527  1.00  0.00           H  
ATOM   3959  HB  THR B   3      95.473  98.937 103.237  1.00  0.00           H  
ATOM   3960  HG1 THR B   3      96.556  98.941 105.140  1.00  0.00           H  
ATOM   3961 HG21 THR B   3      93.473 100.166 102.839  1.00  0.00           H  
ATOM   3962 HG22 THR B   3      93.544 100.893 104.440  1.00  0.00           H  
ATOM   3963 HG23 THR B   3      94.795 101.245 103.226  1.00  0.00           H  
ATOM   3964  N   LEU B   4      91.786  98.254 103.900  1.00  0.00           N  
ATOM   3965  CA  LEU B   4      90.621  97.859 103.083  1.00  0.00           C  
ATOM   3966  C   LEU B   4      90.301  98.902 101.974  1.00  0.00           C  
ATOM   3967  O   LEU B   4      90.822 100.063 101.985  1.00  0.00           O  
ATOM   3968  CB  LEU B   4      89.440  97.556 104.076  1.00  0.00           C  
ATOM   3969  CG  LEU B   4      89.878  96.358 105.014  1.00  0.00           C  
ATOM   3970  CD1 LEU B   4      88.622  95.867 105.854  1.00  0.00           C  
ATOM   3971  CD2 LEU B   4      90.210  95.044 104.223  1.00  0.00           C  
ATOM   3972  H   LEU B   4      91.604  98.923 104.634  1.00  0.00           H  
ATOM   3973  HA  LEU B   4      90.893  96.940 102.564  1.00  0.00           H  
ATOM   3974  HB2 LEU B   4      89.182  98.421 104.686  1.00  0.00           H  
ATOM   3975  HB3 LEU B   4      88.604  97.264 103.440  1.00  0.00           H  
ATOM   3976  HG  LEU B   4      90.702  96.599 105.685  1.00  0.00           H  
ATOM   3977 HD11 LEU B   4      88.126  96.706 106.341  1.00  0.00           H  
ATOM   3978 HD12 LEU B   4      87.899  95.435 105.161  1.00  0.00           H  
ATOM   3979 HD13 LEU B   4      88.985  95.282 106.699  1.00  0.00           H  
ATOM   3980 HD21 LEU B   4      91.222  95.206 103.852  1.00  0.00           H  
ATOM   3981 HD22 LEU B   4      90.143  94.216 104.929  1.00  0.00           H  
ATOM   3982 HD23 LEU B   4      89.504  94.796 103.431  1.00  0.00           H  
ATOM   3983  N   LEU B   5      89.417  98.457 101.061  1.00  0.00           N  
ATOM   3984  CA  LEU B   5      89.183  99.182  99.810  1.00  0.00           C  
ATOM   3985  C   LEU B   5      87.984 100.152 100.018  1.00  0.00           C  
ATOM   3986  O   LEU B   5      86.923  99.696 100.321  1.00  0.00           O  
ATOM   3987  CB  LEU B   5      89.048  98.325  98.579  1.00  0.00           C  
ATOM   3988  CG  LEU B   5      90.300  97.426  98.366  1.00  0.00           C  
ATOM   3989  CD1 LEU B   5      90.061  96.431  97.263  1.00  0.00           C  
ATOM   3990  CD2 LEU B   5      91.546  98.267  98.096  1.00  0.00           C  
ATOM   3991  H   LEU B   5      89.005  97.535 101.097  1.00  0.00           H  
ATOM   3992  HA  LEU B   5      90.024  99.860  99.664  1.00  0.00           H  
ATOM   3993  HB2 LEU B   5      88.183  97.679  98.728  1.00  0.00           H  
ATOM   3994  HB3 LEU B   5      89.016  99.016  97.736  1.00  0.00           H  
ATOM   3995  HG  LEU B   5      90.386  96.805  99.257  1.00  0.00           H  
ATOM   3996 HD11 LEU B   5      89.819  97.067  96.411  1.00  0.00           H  
ATOM   3997 HD12 LEU B   5      90.969  95.858  97.075  1.00  0.00           H  
ATOM   3998 HD13 LEU B   5      89.265  95.785  97.634  1.00  0.00           H  
ATOM   3999 HD21 LEU B   5      91.732  99.179  98.662  1.00  0.00           H  
ATOM   4000 HD22 LEU B   5      92.326  97.566  98.391  1.00  0.00           H  
ATOM   4001 HD23 LEU B   5      91.646  98.533  97.043  1.00  0.00           H  
ATOM   4002  N   THR B   6      88.159 101.413  99.780  1.00  0.00           N  
ATOM   4003  CA  THR B   6      87.105 102.377  99.724  1.00  0.00           C  
ATOM   4004  C   THR B   6      86.442 102.149  98.342  1.00  0.00           C  
ATOM   4005  O   THR B   6      86.992 101.508  97.482  1.00  0.00           O  
ATOM   4006  CB  THR B   6      87.712 103.786  99.884  1.00  0.00           C  
ATOM   4007  CG2 THR B   6      88.345 103.965 101.209  1.00  0.00           C  
ATOM   4008  OG1 THR B   6      88.686 104.012  98.890  1.00  0.00           O  
ATOM   4009  H   THR B   6      89.079 101.751  99.534  1.00  0.00           H  
ATOM   4010  HA  THR B   6      86.419 102.174 100.546  1.00  0.00           H  
ATOM   4011  HB  THR B   6      86.851 104.450  99.815  1.00  0.00           H  
ATOM   4012  HG1 THR B   6      89.343 103.312  98.890  1.00  0.00           H  
ATOM   4013 HG21 THR B   6      89.276 103.407 101.109  1.00  0.00           H  
ATOM   4014 HG22 THR B   6      88.356 105.045 101.352  1.00  0.00           H  
ATOM   4015 HG23 THR B   6      87.863 103.542 102.091  1.00  0.00           H  
ATOM   4016  N   THR B   7      85.273 102.745  98.120  1.00  0.00           N  
ATOM   4017  CA  THR B   7      84.597 102.648  96.820  1.00  0.00           C  
ATOM   4018  C   THR B   7      85.438 103.214  95.671  1.00  0.00           C  
ATOM   4019  O   THR B   7      85.445 102.679  94.562  1.00  0.00           O  
ATOM   4020  CB  THR B   7      83.253 103.426  96.753  1.00  0.00           C  
ATOM   4021  CG2 THR B   7      82.293 103.199  97.971  1.00  0.00           C  
ATOM   4022  OG1 THR B   7      83.414 104.783  96.780  1.00  0.00           O  
ATOM   4023  H   THR B   7      84.732 103.100  98.895  1.00  0.00           H  
ATOM   4024  HA  THR B   7      84.301 101.622  96.604  1.00  0.00           H  
ATOM   4025  HB  THR B   7      82.787 103.098  95.824  1.00  0.00           H  
ATOM   4026  HG1 THR B   7      83.341 105.109  95.880  1.00  0.00           H  
ATOM   4027 HG21 THR B   7      81.259 103.290  97.639  1.00  0.00           H  
ATOM   4028 HG22 THR B   7      82.364 102.265  98.529  1.00  0.00           H  
ATOM   4029 HG23 THR B   7      82.447 103.919  98.776  1.00  0.00           H  
ATOM   4030  N   ASP B   8      86.189 104.288  95.971  1.00  0.00           N  
ATOM   4031  CA  ASP B   8      86.937 104.996  94.992  1.00  0.00           C  
ATOM   4032  C   ASP B   8      88.039 104.105  94.438  1.00  0.00           C  
ATOM   4033  O   ASP B   8      88.399 104.168  93.300  1.00  0.00           O  
ATOM   4034  CB  ASP B   8      87.443 106.305  95.546  1.00  0.00           C  
ATOM   4035  CG  ASP B   8      88.067 107.130  94.502  1.00  0.00           C  
ATOM   4036  OD1 ASP B   8      87.417 107.443  93.454  1.00  0.00           O  
ATOM   4037  OD2 ASP B   8      89.245 107.496  94.638  1.00  0.00           O1-
ATOM   4038  H   ASP B   8      86.029 104.759  96.851  1.00  0.00           H  
ATOM   4039  HA  ASP B   8      86.259 105.211  94.166  1.00  0.00           H  
ATOM   4040  HB2 ASP B   8      86.635 106.820  96.066  1.00  0.00           H  
ATOM   4041  HB3 ASP B   8      88.246 106.038  96.233  1.00  0.00           H  
ATOM   4042  N   ASP B   9      88.586 103.179  95.289  1.00  0.00           N  
ATOM   4043  CA  ASP B   9      89.662 102.302  94.883  1.00  0.00           C  
ATOM   4044  C   ASP B   9      89.156 101.380  93.786  1.00  0.00           C  
ATOM   4045  O   ASP B   9      89.932 101.191  92.851  1.00  0.00           O  
ATOM   4046  CB  ASP B   9      90.180 101.465  96.086  1.00  0.00           C  
ATOM   4047  CG  ASP B   9      90.838 102.346  97.205  1.00  0.00           C  
ATOM   4048  OD1 ASP B   9      90.553 102.205  98.408  1.00  0.00           O  
ATOM   4049  OD2 ASP B   9      91.674 103.155  96.807  1.00  0.00           O1-
ATOM   4050  H   ASP B   9      88.311 103.160  96.261  1.00  0.00           H  
ATOM   4051  HA  ASP B   9      90.449 102.874  94.391  1.00  0.00           H  
ATOM   4052  HB2 ASP B   9      89.281 100.950  96.425  1.00  0.00           H  
ATOM   4053  HB3 ASP B   9      91.050 100.864  95.823  1.00  0.00           H  
ATOM   4054  N   LEU B  10      87.995 100.726  93.974  1.00  0.00           N  
ATOM   4055  CA  LEU B  10      87.463  99.788  92.938  1.00  0.00           C  
ATOM   4056  C   LEU B  10      86.834 100.527  91.719  1.00  0.00           C  
ATOM   4057  O   LEU B  10      87.019 100.101  90.589  1.00  0.00           O  
ATOM   4058  CB  LEU B  10      86.419  98.887  93.584  1.00  0.00           C  
ATOM   4059  CG  LEU B  10      85.697  97.791  92.699  1.00  0.00           C  
ATOM   4060  CD1 LEU B  10      86.717  96.935  91.908  1.00  0.00           C  
ATOM   4061  CD2 LEU B  10      84.853  96.892  93.664  1.00  0.00           C  
ATOM   4062  H   LEU B  10      87.331 100.909  94.712  1.00  0.00           H  
ATOM   4063  HA  LEU B  10      88.282  99.238  92.476  1.00  0.00           H  
ATOM   4064  HB2 LEU B  10      86.911  98.379  94.413  1.00  0.00           H  
ATOM   4065  HB3 LEU B  10      85.606  99.496  93.977  1.00  0.00           H  
ATOM   4066  HG  LEU B  10      85.052  98.276  91.967  1.00  0.00           H  
ATOM   4067 HD11 LEU B  10      86.102  96.198  91.392  1.00  0.00           H  
ATOM   4068 HD12 LEU B  10      87.212  97.716  91.331  1.00  0.00           H  
ATOM   4069 HD13 LEU B  10      87.452  96.419  92.526  1.00  0.00           H  
ATOM   4070 HD21 LEU B  10      85.616  96.567  94.373  1.00  0.00           H  
ATOM   4071 HD22 LEU B  10      84.098  97.494  94.169  1.00  0.00           H  
ATOM   4072 HD23 LEU B  10      84.448  96.021  93.148  1.00  0.00           H  
ATOM   4073  N   ARG B  11      86.401 101.815  91.883  1.00  0.00           N  
ATOM   4074  CA  ARG B  11      86.135 102.795  90.817  1.00  0.00           C  
ATOM   4075  C   ARG B  11      87.402 102.964  89.862  1.00  0.00           C  
ATOM   4076  O   ARG B  11      87.280 102.936  88.622  1.00  0.00           O  
ATOM   4077  CB  ARG B  11      85.747 104.209  91.414  1.00  0.00           C  
ATOM   4078  CG  ARG B  11      84.986 104.991  90.365  1.00  0.00           C  
ATOM   4079  CD  ARG B  11      84.941 106.545  90.646  1.00  0.00           C  
ATOM   4080  NE  ARG B  11      86.293 107.030  90.849  1.00  0.00           N  
ATOM   4081  CZ  ARG B  11      87.010 107.877  90.126  1.00  0.00           C  
ATOM   4082  NH1 ARG B  11      86.676 108.211  88.877  1.00  0.00           N1+
ATOM   4083  NH2 ARG B  11      88.147 108.325  90.527  1.00  0.00           N  
ATOM   4084  H   ARG B  11      86.115 102.086  92.813  1.00  0.00           H  
ATOM   4085  HA  ARG B  11      85.312 102.376  90.240  1.00  0.00           H  
ATOM   4086  HB2 ARG B  11      85.116 104.065  92.292  1.00  0.00           H  
ATOM   4087  HB3 ARG B  11      86.653 104.722  91.738  1.00  0.00           H  
ATOM   4088  HG2 ARG B  11      85.459 104.759  89.411  1.00  0.00           H  
ATOM   4089  HG3 ARG B  11      83.928 104.733  90.325  1.00  0.00           H  
ATOM   4090  HD2 ARG B  11      84.506 106.994  89.753  1.00  0.00           H  
ATOM   4091  HD3 ARG B  11      84.378 106.919  91.501  1.00  0.00           H  
ATOM   4092  HE  ARG B  11      86.697 106.786  91.741  1.00  0.00           H  
ATOM   4093 HH11 ARG B  11      85.748 108.005  88.538  1.00  0.00           H  
ATOM   4094 HH12 ARG B  11      87.447 108.326  88.235  1.00  0.00           H  
ATOM   4095 HH21 ARG B  11      88.534 108.005  91.404  1.00  0.00           H  
ATOM   4096 HH22 ARG B  11      88.698 109.011  90.033  1.00  0.00           H  
ATOM   4097  N   ARG B  12      88.571 103.139  90.469  1.00  0.00           N  
ATOM   4098  CA  ARG B  12      89.934 103.435  89.781  1.00  0.00           C  
ATOM   4099  C   ARG B  12      90.547 102.168  89.304  1.00  0.00           C  
ATOM   4100  O   ARG B  12      91.099 102.194  88.178  1.00  0.00           O  
ATOM   4101  CB  ARG B  12      90.831 104.124  90.785  1.00  0.00           C  
ATOM   4102  CG  ARG B  12      90.348 105.665  90.814  1.00  0.00           C  
ATOM   4103  CD  ARG B  12      91.348 106.541  91.606  1.00  0.00           C  
ATOM   4104  NE  ARG B  12      91.188 106.396  93.040  1.00  0.00           N  
ATOM   4105  CZ  ARG B  12      91.890 105.645  93.861  1.00  0.00           C  
ATOM   4106  NH1 ARG B  12      92.945 104.939  93.618  1.00  0.00           N1+
ATOM   4107  NH2 ARG B  12      91.480 105.622  95.075  1.00  0.00           N  
ATOM   4108  H   ARG B  12      88.556 103.303  91.465  1.00  0.00           H  
ATOM   4109  HA  ARG B  12      89.869 103.967  88.831  1.00  0.00           H  
ATOM   4110  HB2 ARG B  12      90.677 103.767  91.804  1.00  0.00           H  
ATOM   4111  HB3 ARG B  12      91.862 103.953  90.475  1.00  0.00           H  
ATOM   4112  HG2 ARG B  12      90.426 106.017  89.785  1.00  0.00           H  
ATOM   4113  HG3 ARG B  12      89.319 105.679  91.175  1.00  0.00           H  
ATOM   4114  HD2 ARG B  12      92.359 106.321  91.263  1.00  0.00           H  
ATOM   4115  HD3 ARG B  12      91.074 107.546  91.285  1.00  0.00           H  
ATOM   4116  HE  ARG B  12      90.442 106.884  93.514  1.00  0.00           H  
ATOM   4117 HH11 ARG B  12      93.332 105.006  92.687  1.00  0.00           H  
ATOM   4118 HH12 ARG B  12      93.300 104.177  94.177  1.00  0.00           H  
ATOM   4119 HH21 ARG B  12      90.589 106.075  95.226  1.00  0.00           H  
ATOM   4120 HH22 ARG B  12      91.805 104.872  95.669  1.00  0.00           H  
ATOM   4121  N   ALA B  13      90.411 101.041  90.003  1.00  0.00           N  
ATOM   4122  CA  ALA B  13      90.941  99.741  89.539  1.00  0.00           C  
ATOM   4123  C   ALA B  13      90.282  99.376  88.184  1.00  0.00           C  
ATOM   4124  O   ALA B  13      90.884  98.848  87.256  1.00  0.00           O  
ATOM   4125  CB  ALA B  13      90.737  98.702  90.664  1.00  0.00           C  
ATOM   4126  H   ALA B  13      89.968 101.180  90.900  1.00  0.00           H  
ATOM   4127  HA  ALA B  13      91.998  99.762  89.276  1.00  0.00           H  
ATOM   4128  HB1 ALA B  13      89.711  98.367  90.815  1.00  0.00           H  
ATOM   4129  HB2 ALA B  13      91.190  97.793  90.267  1.00  0.00           H  
ATOM   4130  HB3 ALA B  13      91.289  98.993  91.558  1.00  0.00           H  
ATOM   4131  N   LEU B  14      88.933  99.461  88.125  1.00  0.00           N  
ATOM   4132  CA  LEU B  14      88.235  99.126  86.916  1.00  0.00           C  
ATOM   4133  C   LEU B  14      88.622 100.044  85.658  1.00  0.00           C  
ATOM   4134  O   LEU B  14      88.718  99.469  84.561  1.00  0.00           O  
ATOM   4135  CB  LEU B  14      86.743  98.999  87.106  1.00  0.00           C  
ATOM   4136  CG  LEU B  14      86.454  97.846  88.032  1.00  0.00           C  
ATOM   4137  CD1 LEU B  14      85.038  97.970  88.607  1.00  0.00           C  
ATOM   4138  CD2 LEU B  14      86.597  96.486  87.423  1.00  0.00           C  
ATOM   4139  H   LEU B  14      88.457  99.673  88.990  1.00  0.00           H  
ATOM   4140  HA  LEU B  14      88.610  98.151  86.605  1.00  0.00           H  
ATOM   4141  HB2 LEU B  14      86.398  99.963  87.481  1.00  0.00           H  
ATOM   4142  HB3 LEU B  14      86.265  98.816  86.143  1.00  0.00           H  
ATOM   4143  HG  LEU B  14      87.111  97.990  88.890  1.00  0.00           H  
ATOM   4144 HD11 LEU B  14      84.420  98.273  87.762  1.00  0.00           H  
ATOM   4145 HD12 LEU B  14      84.726  97.045  89.091  1.00  0.00           H  
ATOM   4146 HD13 LEU B  14      84.968  98.818  89.287  1.00  0.00           H  
ATOM   4147 HD21 LEU B  14      87.636  96.199  87.586  1.00  0.00           H  
ATOM   4148 HD22 LEU B  14      86.001  95.726  87.928  1.00  0.00           H  
ATOM   4149 HD23 LEU B  14      86.292  96.372  86.383  1.00  0.00           H  
ATOM   4150  N   VAL B  15      88.919 101.398  85.809  1.00  0.00           N  
ATOM   4151  CA  VAL B  15      89.352 102.221  84.664  1.00  0.00           C  
ATOM   4152  C   VAL B  15      90.739 101.750  84.195  1.00  0.00           C  
ATOM   4153  O   VAL B  15      91.021 101.758  83.002  1.00  0.00           O  
ATOM   4154  CB  VAL B  15      89.358 103.757  85.046  1.00  0.00           C  
ATOM   4155  CG1 VAL B  15      90.001 104.665  84.040  1.00  0.00           C  
ATOM   4156  CG2 VAL B  15      87.999 104.330  85.285  1.00  0.00           C  
ATOM   4157  H   VAL B  15      88.801 101.796  86.730  1.00  0.00           H  
ATOM   4158  HA  VAL B  15      88.599 102.078  83.889  1.00  0.00           H  
ATOM   4159  HB  VAL B  15      89.917 103.842  85.977  1.00  0.00           H  
ATOM   4160 HG11 VAL B  15      91.068 104.459  84.123  1.00  0.00           H  
ATOM   4161 HG12 VAL B  15      89.548 104.600  83.050  1.00  0.00           H  
ATOM   4162 HG13 VAL B  15      89.969 105.695  84.396  1.00  0.00           H  
ATOM   4163 HG21 VAL B  15      87.394 104.360  84.378  1.00  0.00           H  
ATOM   4164 HG22 VAL B  15      87.498 103.828  86.113  1.00  0.00           H  
ATOM   4165 HG23 VAL B  15      88.006 105.402  85.480  1.00  0.00           H  
ATOM   4166  N   GLU B  16      91.641 101.333  85.108  1.00  0.00           N  
ATOM   4167  CA  GLU B  16      93.016 100.882  84.757  1.00  0.00           C  
ATOM   4168  C   GLU B  16      93.043  99.465  84.094  1.00  0.00           C  
ATOM   4169  O   GLU B  16      93.692  99.230  83.045  1.00  0.00           O  
ATOM   4170  CB  GLU B  16      93.810 100.848  86.090  1.00  0.00           C  
ATOM   4171  CG  GLU B  16      95.175 100.263  85.914  1.00  0.00           C  
ATOM   4172  CD  GLU B  16      95.964 100.958  84.782  1.00  0.00           C  
ATOM   4173  OE1 GLU B  16      95.763 102.135  84.476  1.00  0.00           O  
ATOM   4174  OE2 GLU B  16      96.867 100.299  84.266  1.00  0.00           O1-
ATOM   4175  H   GLU B  16      91.454 101.451  86.093  1.00  0.00           H  
ATOM   4176  HA  GLU B  16      93.441 101.585  84.041  1.00  0.00           H  
ATOM   4177  HB2 GLU B  16      93.946 101.871  86.441  1.00  0.00           H  
ATOM   4178  HB3 GLU B  16      93.268 100.250  86.822  1.00  0.00           H  
ATOM   4179  HG2 GLU B  16      95.828 100.348  86.782  1.00  0.00           H  
ATOM   4180  HG3 GLU B  16      95.048  99.199  85.713  1.00  0.00           H  
ATOM   4181  N   CYS B  17      92.249  98.537  84.621  1.00  0.00           N  
ATOM   4182  CA  CYS B  17      91.899  97.194  83.971  1.00  0.00           C  
ATOM   4183  C   CYS B  17      91.366  97.349  82.534  1.00  0.00           C  
ATOM   4184  O   CYS B  17      91.813  96.550  81.659  1.00  0.00           O  
ATOM   4185  CB  CYS B  17      90.949  96.370  84.807  1.00  0.00           C  
ATOM   4186  SG  CYS B  17      91.622  95.823  86.473  1.00  0.00           S  
ATOM   4187  H   CYS B  17      91.800  98.830  85.477  1.00  0.00           H  
ATOM   4188  HA  CYS B  17      92.784  96.561  84.043  1.00  0.00           H  
ATOM   4189  HB2 CYS B  17      90.022  96.932  84.916  1.00  0.00           H  
ATOM   4190  HB3 CYS B  17      90.735  95.440  84.280  1.00  0.00           H  
ATOM   4191  HG  CYS B  17      91.266  96.989  87.020  1.00  0.00           H  
ATOM   4192  N   ALA B  18      90.347  98.242  82.367  1.00  0.00           N  
ATOM   4193  CA  ALA B  18      89.687  98.340  81.129  1.00  0.00           C  
ATOM   4194  C   ALA B  18      90.551  99.086  80.053  1.00  0.00           C  
ATOM   4195  O   ALA B  18      90.647  98.566  78.961  1.00  0.00           O  
ATOM   4196  CB  ALA B  18      88.317  99.062  81.341  1.00  0.00           C  
ATOM   4197  H   ALA B  18      90.020  98.744  83.180  1.00  0.00           H  
ATOM   4198  HA  ALA B  18      89.433  97.403  80.634  1.00  0.00           H  
ATOM   4199  HB1 ALA B  18      87.691  98.386  81.924  1.00  0.00           H  
ATOM   4200  HB2 ALA B  18      88.396  99.994  81.899  1.00  0.00           H  
ATOM   4201  HB3 ALA B  18      87.966  99.126  80.311  1.00  0.00           H  
ATOM   4202  N   GLY B  19      91.066 100.270  80.436  1.00  0.00           N  
ATOM   4203  CA  GLY B  19      91.723 101.224  79.534  1.00  0.00           C  
ATOM   4204  C   GLY B  19      90.689 101.877  78.594  1.00  0.00           C  
ATOM   4205  O   GLY B  19      89.469 101.920  78.886  1.00  0.00           O  
ATOM   4206  H   GLY B  19      90.831 100.544  81.380  1.00  0.00           H  
ATOM   4207  HA2 GLY B  19      92.214 101.947  80.186  1.00  0.00           H  
ATOM   4208  HA3 GLY B  19      92.398 100.644  78.905  1.00  0.00           H  
ATOM   4209  N   GLU B  20      91.103 102.436  77.466  1.00  0.00           N  
ATOM   4210  CA  GLU B  20      90.234 103.225  76.535  1.00  0.00           C  
ATOM   4211  C   GLU B  20      89.263 102.361  75.700  1.00  0.00           C  
ATOM   4212  O   GLU B  20      88.801 102.726  74.607  1.00  0.00           O  
ATOM   4213  CB  GLU B  20      91.053 104.205  75.606  1.00  0.00           C  
ATOM   4214  CG  GLU B  20      92.007 105.229  76.166  1.00  0.00           C  
ATOM   4215  CD  GLU B  20      93.336 104.678  76.576  1.00  0.00           C  
ATOM   4216  OE1 GLU B  20      93.576 103.482  76.683  1.00  0.00           O  
ATOM   4217  OE2 GLU B  20      94.155 105.489  77.164  1.00  0.00           O1-
ATOM   4218  H   GLU B  20      92.103 102.331  77.368  1.00  0.00           H  
ATOM   4219  HA  GLU B  20      89.615 103.779  77.240  1.00  0.00           H  
ATOM   4220  HB2 GLU B  20      91.544 103.502  74.933  1.00  0.00           H  
ATOM   4221  HB3 GLU B  20      90.312 104.769  75.039  1.00  0.00           H  
ATOM   4222  HG2 GLU B  20      92.275 106.005  75.450  1.00  0.00           H  
ATOM   4223  HG3 GLU B  20      91.523 105.709  77.016  1.00  0.00           H  
ATOM   4224  N   THR B  21      89.071 101.114  76.034  1.00  0.00           N  
ATOM   4225  CA  THR B  21      88.267 100.147  75.283  1.00  0.00           C  
ATOM   4226  C   THR B  21      86.837 100.703  75.051  1.00  0.00           C  
ATOM   4227  O   THR B  21      86.183 101.365  75.881  1.00  0.00           O  
ATOM   4228  CB  THR B  21      88.195  98.834  76.006  1.00  0.00           C  
ATOM   4229  CG2 THR B  21      87.467  98.900  77.379  1.00  0.00           C  
ATOM   4230  OG1 THR B  21      87.328  97.975  75.210  1.00  0.00           O  
ATOM   4231  H   THR B  21      89.532 100.744  76.853  1.00  0.00           H  
ATOM   4232  HA  THR B  21      88.824  99.937  74.371  1.00  0.00           H  
ATOM   4233  HB  THR B  21      89.198  98.409  76.014  1.00  0.00           H  
ATOM   4234  HG1 THR B  21      87.759  97.843  74.362  1.00  0.00           H  
ATOM   4235 HG21 THR B  21      87.943  99.645  78.018  1.00  0.00           H  
ATOM   4236 HG22 THR B  21      86.453  99.300  77.372  1.00  0.00           H  
ATOM   4237 HG23 THR B  21      87.439  97.957  77.924  1.00  0.00           H  
ATOM   4238  N   ASP B  22      86.334 100.392  73.858  1.00  0.00           N  
ATOM   4239  CA  ASP B  22      85.090 100.853  73.425  1.00  0.00           C  
ATOM   4240  C   ASP B  22      83.845 100.291  74.086  1.00  0.00           C  
ATOM   4241  O   ASP B  22      83.774  99.209  74.631  1.00  0.00           O  
ATOM   4242  CB  ASP B  22      84.862 100.812  71.896  1.00  0.00           C  
ATOM   4243  CG  ASP B  22      85.942 101.233  70.882  1.00  0.00           C  
ATOM   4244  OD1 ASP B  22      86.969 101.836  71.223  1.00  0.00           O  
ATOM   4245  OD2 ASP B  22      85.819 100.791  69.682  1.00  0.00           O1-
ATOM   4246  H   ASP B  22      86.824  99.687  73.326  1.00  0.00           H  
ATOM   4247  HA  ASP B  22      85.066 101.903  73.717  1.00  0.00           H  
ATOM   4248  HB2 ASP B  22      84.469  99.856  71.550  1.00  0.00           H  
ATOM   4249  HB3 ASP B  22      84.125 101.602  71.750  1.00  0.00           H  
ATOM   4250  N   GLY B  23      82.824 101.154  74.013  1.00  0.00           N  
ATOM   4251  CA  GLY B  23      81.527 100.974  74.550  1.00  0.00           C  
ATOM   4252  C   GLY B  23      81.355 101.103  76.109  1.00  0.00           C  
ATOM   4253  O   GLY B  23      80.424 101.655  76.750  1.00  0.00           O  
ATOM   4254  H   GLY B  23      83.029 102.103  73.733  1.00  0.00           H  
ATOM   4255  HA2 GLY B  23      80.993 101.847  74.176  1.00  0.00           H  
ATOM   4256  HA3 GLY B  23      80.906 100.149  74.202  1.00  0.00           H  
ATOM   4257  N   THR B  24      82.254 100.413  76.779  1.00  0.00           N  
ATOM   4258  CA  THR B  24      82.348 100.188  78.168  1.00  0.00           C  
ATOM   4259  C   THR B  24      82.447 101.474  78.943  1.00  0.00           C  
ATOM   4260  O   THR B  24      83.385 102.215  78.730  1.00  0.00           O  
ATOM   4261  CB  THR B  24      83.568  99.256  78.411  1.00  0.00           C  
ATOM   4262  CG2 THR B  24      83.959  98.963  79.872  1.00  0.00           C  
ATOM   4263  OG1 THR B  24      83.400  98.001  77.757  1.00  0.00           O  
ATOM   4264  H   THR B  24      82.941  99.903  76.242  1.00  0.00           H  
ATOM   4265  HA  THR B  24      81.484  99.586  78.448  1.00  0.00           H  
ATOM   4266  HB  THR B  24      84.341  99.810  77.877  1.00  0.00           H  
ATOM   4267  HG1 THR B  24      84.244  97.546  77.709  1.00  0.00           H  
ATOM   4268 HG21 THR B  24      84.204  99.887  80.395  1.00  0.00           H  
ATOM   4269 HG22 THR B  24      83.122  98.472  80.368  1.00  0.00           H  
ATOM   4270 HG23 THR B  24      84.857  98.346  79.907  1.00  0.00           H  
ATOM   4271  N   ASP B  25      81.481 101.717  79.868  1.00  0.00           N  
ATOM   4272  CA  ASP B  25      81.387 103.086  80.448  1.00  0.00           C  
ATOM   4273  C   ASP B  25      81.469 103.192  82.011  1.00  0.00           C  
ATOM   4274  O   ASP B  25      80.483 102.848  82.670  1.00  0.00           O  
ATOM   4275  CB  ASP B  25      80.230 103.767  79.759  1.00  0.00           C  
ATOM   4276  CG  ASP B  25      79.877 105.160  80.208  1.00  0.00           C  
ATOM   4277  OD1 ASP B  25      79.060 105.832  79.505  1.00  0.00           O  
ATOM   4278  OD2 ASP B  25      80.469 105.651  81.193  1.00  0.00           O1-
ATOM   4279  H   ASP B  25      80.691 101.090  79.813  1.00  0.00           H  
ATOM   4280  HA  ASP B  25      82.225 103.725  80.166  1.00  0.00           H  
ATOM   4281  HB2 ASP B  25      80.485 103.785  78.700  1.00  0.00           H  
ATOM   4282  HB3 ASP B  25      79.345 103.134  79.821  1.00  0.00           H  
ATOM   4283  N   LEU B  26      82.606 103.806  82.459  1.00  0.00           N  
ATOM   4284  CA  LEU B  26      83.018 103.840  83.841  1.00  0.00           C  
ATOM   4285  C   LEU B  26      82.839 105.257  84.403  1.00  0.00           C  
ATOM   4286  O   LEU B  26      83.519 105.651  85.364  1.00  0.00           O  
ATOM   4287  CB  LEU B  26      84.465 103.293  83.923  1.00  0.00           C  
ATOM   4288  CG  LEU B  26      84.593 101.888  83.372  1.00  0.00           C  
ATOM   4289  CD1 LEU B  26      86.034 101.501  83.258  1.00  0.00           C  
ATOM   4290  CD2 LEU B  26      83.904 100.903  84.290  1.00  0.00           C  
ATOM   4291  H   LEU B  26      83.226 104.126  81.730  1.00  0.00           H  
ATOM   4292  HA  LEU B  26      82.411 103.177  84.456  1.00  0.00           H  
ATOM   4293  HB2 LEU B  26      85.132 103.956  83.373  1.00  0.00           H  
ATOM   4294  HB3 LEU B  26      84.767 103.335  84.970  1.00  0.00           H  
ATOM   4295  HG  LEU B  26      84.188 101.829  82.362  1.00  0.00           H  
ATOM   4296 HD11 LEU B  26      86.169 100.636  82.609  1.00  0.00           H  
ATOM   4297 HD12 LEU B  26      86.538 102.358  82.812  1.00  0.00           H  
ATOM   4298 HD13 LEU B  26      86.380 101.230  84.256  1.00  0.00           H  
ATOM   4299 HD21 LEU B  26      84.048  99.861  84.002  1.00  0.00           H  
ATOM   4300 HD22 LEU B  26      84.338 100.923  85.289  1.00  0.00           H  
ATOM   4301 HD23 LEU B  26      82.842 101.112  84.417  1.00  0.00           H  
ATOM   4302  N   SER B  27      81.926 106.021  83.865  1.00  0.00           N  
ATOM   4303  CA  SER B  27      81.454 107.325  84.362  1.00  0.00           C  
ATOM   4304  C   SER B  27      80.898 107.341  85.767  1.00  0.00           C  
ATOM   4305  O   SER B  27      80.010 106.511  86.064  1.00  0.00           O  
ATOM   4306  CB  SER B  27      80.416 108.004  83.460  1.00  0.00           C  
ATOM   4307  OG  SER B  27      81.125 108.344  82.333  1.00  0.00           O  
ATOM   4308  H   SER B  27      81.550 105.784  82.958  1.00  0.00           H  
ATOM   4309  HA  SER B  27      82.320 107.986  84.382  1.00  0.00           H  
ATOM   4310  HB2 SER B  27      79.610 107.300  83.255  1.00  0.00           H  
ATOM   4311  HB3 SER B  27      79.953 108.876  83.923  1.00  0.00           H  
ATOM   4312  HG  SER B  27      81.264 107.549  81.813  1.00  0.00           H  
ATOM   4313  N   GLY B  28      81.222 108.273  86.667  1.00  0.00           N  
ATOM   4314  CA  GLY B  28      80.647 108.479  87.993  1.00  0.00           C  
ATOM   4315  C   GLY B  28      81.081 107.431  89.042  1.00  0.00           C  
ATOM   4316  O   GLY B  28      81.884 106.506  88.764  1.00  0.00           O  
ATOM   4317  H   GLY B  28      81.984 108.874  86.387  1.00  0.00           H  
ATOM   4318  HA2 GLY B  28      80.751 109.519  88.305  1.00  0.00           H  
ATOM   4319  HA3 GLY B  28      79.571 108.533  87.832  1.00  0.00           H  
ATOM   4320  N   ASP B  29      80.426 107.409  90.250  1.00  0.00           N  
ATOM   4321  CA  ASP B  29      80.688 106.567  91.360  1.00  0.00           C  
ATOM   4322  C   ASP B  29      79.940 105.144  91.192  1.00  0.00           C  
ATOM   4323  O   ASP B  29      79.093 104.828  91.988  1.00  0.00           O  
ATOM   4324  CB  ASP B  29      80.218 107.252  92.705  1.00  0.00           C  
ATOM   4325  CG  ASP B  29      80.951 108.609  92.893  1.00  0.00           C  
ATOM   4326  OD1 ASP B  29      82.243 108.663  92.819  1.00  0.00           O  
ATOM   4327  OD2 ASP B  29      80.294 109.618  93.146  1.00  0.00           O1-
ATOM   4328  H   ASP B  29      79.739 108.144  90.340  1.00  0.00           H  
ATOM   4329  HA  ASP B  29      81.750 106.326  91.413  1.00  0.00           H  
ATOM   4330  HB2 ASP B  29      79.164 107.513  92.614  1.00  0.00           H  
ATOM   4331  HB3 ASP B  29      80.466 106.791  93.661  1.00  0.00           H  
ATOM   4332  N   PHE B  30      80.236 104.525  90.073  1.00  0.00           N  
ATOM   4333  CA  PHE B  30      79.313 103.672  89.312  1.00  0.00           C  
ATOM   4334  C   PHE B  30      78.894 102.309  89.996  1.00  0.00           C  
ATOM   4335  O   PHE B  30      78.129 101.503  89.400  1.00  0.00           O  
ATOM   4336  CB  PHE B  30      79.882 103.382  87.895  1.00  0.00           C  
ATOM   4337  CG  PHE B  30      81.265 102.712  87.854  1.00  0.00           C  
ATOM   4338  CD1 PHE B  30      82.382 103.484  87.633  1.00  0.00           C  
ATOM   4339  CD2 PHE B  30      81.323 101.306  88.043  1.00  0.00           C  
ATOM   4340  CE1 PHE B  30      83.690 102.892  87.659  1.00  0.00           C  
ATOM   4341  CE2 PHE B  30      82.572 100.725  88.116  1.00  0.00           C  
ATOM   4342  CZ  PHE B  30      83.752 101.521  87.871  1.00  0.00           C  
ATOM   4343  H   PHE B  30      81.063 104.843  89.589  1.00  0.00           H  
ATOM   4344  HA  PHE B  30      78.401 104.246  89.144  1.00  0.00           H  
ATOM   4345  HB2 PHE B  30      79.169 102.738  87.380  1.00  0.00           H  
ATOM   4346  HB3 PHE B  30      80.039 104.346  87.410  1.00  0.00           H  
ATOM   4347  HD1 PHE B  30      82.329 104.553  87.490  1.00  0.00           H  
ATOM   4348  HD2 PHE B  30      80.443 100.694  88.170  1.00  0.00           H  
ATOM   4349  HE1 PHE B  30      84.625 103.430  87.613  1.00  0.00           H  
ATOM   4350  HE2 PHE B  30      82.697  99.653  88.134  1.00  0.00           H  
ATOM   4351  HZ  PHE B  30      84.738 101.085  87.936  1.00  0.00           H  
ATOM   4352  N   LEU B  31      79.422 101.967  91.209  1.00  0.00           N  
ATOM   4353  CA  LEU B  31      79.621 100.596  91.756  1.00  0.00           C  
ATOM   4354  C   LEU B  31      78.324  99.836  91.971  1.00  0.00           C  
ATOM   4355  O   LEU B  31      78.337  98.598  91.852  1.00  0.00           O  
ATOM   4356  CB  LEU B  31      80.451 100.523  93.080  1.00  0.00           C  
ATOM   4357  CG  LEU B  31      81.939 100.708  92.822  1.00  0.00           C  
ATOM   4358  CD1 LEU B  31      82.284 102.120  92.465  1.00  0.00           C  
ATOM   4359  CD2 LEU B  31      82.718 100.383  94.161  1.00  0.00           C  
ATOM   4360  H   LEU B  31      79.942 102.666  91.720  1.00  0.00           H  
ATOM   4361  HA  LEU B  31      80.273 100.091  91.044  1.00  0.00           H  
ATOM   4362  HB2 LEU B  31      80.107 101.237  93.828  1.00  0.00           H  
ATOM   4363  HB3 LEU B  31      80.340  99.517  93.486  1.00  0.00           H  
ATOM   4364  HG  LEU B  31      82.308  99.941  92.141  1.00  0.00           H  
ATOM   4365 HD11 LEU B  31      81.836 102.869  93.118  1.00  0.00           H  
ATOM   4366 HD12 LEU B  31      83.354 102.311  92.550  1.00  0.00           H  
ATOM   4367 HD13 LEU B  31      81.990 102.355  91.441  1.00  0.00           H  
ATOM   4368 HD21 LEU B  31      82.576  99.318  94.343  1.00  0.00           H  
ATOM   4369 HD22 LEU B  31      83.770 100.638  94.032  1.00  0.00           H  
ATOM   4370 HD23 LEU B  31      82.356 101.063  94.931  1.00  0.00           H  
ATOM   4371  N   ASP B  32      77.162 100.520  92.136  1.00  0.00           N  
ATOM   4372  CA  ASP B  32      75.898  99.832  92.395  1.00  0.00           C  
ATOM   4373  C   ASP B  32      75.364  99.186  91.092  1.00  0.00           C  
ATOM   4374  O   ASP B  32      74.468  98.334  91.203  1.00  0.00           O  
ATOM   4375  CB  ASP B  32      74.836 100.736  93.053  1.00  0.00           C  
ATOM   4376  CG  ASP B  32      75.163 101.262  94.447  1.00  0.00           C  
ATOM   4377  OD1 ASP B  32      76.320 100.914  94.941  1.00  0.00           O  
ATOM   4378  OD2 ASP B  32      74.304 101.944  95.122  1.00  0.00           O1-
ATOM   4379  H   ASP B  32      77.125 101.526  92.216  1.00  0.00           H  
ATOM   4380  HA  ASP B  32      75.997  98.976  93.063  1.00  0.00           H  
ATOM   4381  HB2 ASP B  32      74.693 101.551  92.344  1.00  0.00           H  
ATOM   4382  HB3 ASP B  32      73.895 100.187  93.102  1.00  0.00           H  
ATOM   4383  N   LEU B  33      75.759  99.608  89.868  1.00  0.00           N  
ATOM   4384  CA  LEU B  33      75.255  99.042  88.593  1.00  0.00           C  
ATOM   4385  C   LEU B  33      75.576  97.604  88.337  1.00  0.00           C  
ATOM   4386  O   LEU B  33      76.477  97.058  88.951  1.00  0.00           O  
ATOM   4387  CB  LEU B  33      75.748  99.810  87.359  1.00  0.00           C  
ATOM   4388  CG  LEU B  33      75.415 101.315  87.349  1.00  0.00           C  
ATOM   4389  CD1 LEU B  33      75.777 101.939  86.032  1.00  0.00           C  
ATOM   4390  CD2 LEU B  33      73.931 101.739  87.422  1.00  0.00           C  
ATOM   4391  H   LEU B  33      76.352 100.425  89.851  1.00  0.00           H  
ATOM   4392  HA  LEU B  33      74.169  99.129  88.566  1.00  0.00           H  
ATOM   4393  HB2 LEU B  33      76.837  99.754  87.375  1.00  0.00           H  
ATOM   4394  HB3 LEU B  33      75.412  99.320  86.445  1.00  0.00           H  
ATOM   4395  HG  LEU B  33      75.967 101.732  88.191  1.00  0.00           H  
ATOM   4396 HD11 LEU B  33      76.797 101.679  85.750  1.00  0.00           H  
ATOM   4397 HD12 LEU B  33      75.112 101.612  85.232  1.00  0.00           H  
ATOM   4398 HD13 LEU B  33      75.615 103.003  86.202  1.00  0.00           H  
ATOM   4399 HD21 LEU B  33      73.442 101.206  88.238  1.00  0.00           H  
ATOM   4400 HD22 LEU B  33      73.742 102.803  87.563  1.00  0.00           H  
ATOM   4401 HD23 LEU B  33      73.470 101.430  86.484  1.00  0.00           H  
ATOM   4402  N   ARG B  34      74.929  96.905  87.441  1.00  0.00           N  
ATOM   4403  CA  ARG B  34      75.446  95.650  86.887  1.00  0.00           C  
ATOM   4404  C   ARG B  34      76.651  95.928  85.893  1.00  0.00           C  
ATOM   4405  O   ARG B  34      76.646  96.882  85.137  1.00  0.00           O  
ATOM   4406  CB  ARG B  34      74.356  94.771  86.289  1.00  0.00           C  
ATOM   4407  CG  ARG B  34      73.146  94.579  87.216  1.00  0.00           C  
ATOM   4408  CD  ARG B  34      72.033  93.590  86.801  1.00  0.00           C  
ATOM   4409  NE  ARG B  34      72.558  92.263  86.512  1.00  0.00           N  
ATOM   4410  CZ  ARG B  34      72.795  91.763  85.366  1.00  0.00           C  
ATOM   4411  NH1 ARG B  34      72.207  92.117  84.298  1.00  0.00           N1+
ATOM   4412  NH2 ARG B  34      73.576  90.768  85.192  1.00  0.00           N  
ATOM   4413  H   ARG B  34      74.095  97.321  87.051  1.00  0.00           H  
ATOM   4414  HA  ARG B  34      75.792  95.048  87.728  1.00  0.00           H  
ATOM   4415  HB2 ARG B  34      73.943  95.167  85.361  1.00  0.00           H  
ATOM   4416  HB3 ARG B  34      74.725  93.779  86.031  1.00  0.00           H  
ATOM   4417  HG2 ARG B  34      73.497  94.338  88.219  1.00  0.00           H  
ATOM   4418  HG3 ARG B  34      72.597  95.520  87.164  1.00  0.00           H  
ATOM   4419  HD2 ARG B  34      71.302  93.509  87.605  1.00  0.00           H  
ATOM   4420  HD3 ARG B  34      71.482  93.934  85.926  1.00  0.00           H  
ATOM   4421  HE  ARG B  34      73.120  91.770  87.191  1.00  0.00           H  
ATOM   4422 HH11 ARG B  34      71.537  92.873  84.278  1.00  0.00           H  
ATOM   4423 HH12 ARG B  34      72.324  91.653  83.408  1.00  0.00           H  
ATOM   4424 HH21 ARG B  34      74.050  90.339  85.974  1.00  0.00           H  
ATOM   4425 HH22 ARG B  34      73.873  90.447  84.281  1.00  0.00           H  
ATOM   4426  N   PHE B  35      77.653  94.999  85.811  1.00  0.00           N  
ATOM   4427  CA  PHE B  35      78.603  95.021  84.708  1.00  0.00           C  
ATOM   4428  C   PHE B  35      77.937  95.101  83.311  1.00  0.00           C  
ATOM   4429  O   PHE B  35      78.454  95.818  82.440  1.00  0.00           O  
ATOM   4430  CB  PHE B  35      79.563  93.800  84.726  1.00  0.00           C  
ATOM   4431  CG  PHE B  35      80.560  93.829  85.857  1.00  0.00           C  
ATOM   4432  CD1 PHE B  35      81.510  94.883  85.940  1.00  0.00           C  
ATOM   4433  CD2 PHE B  35      80.424  93.048  86.977  1.00  0.00           C  
ATOM   4434  CE1 PHE B  35      82.415  94.974  87.070  1.00  0.00           C  
ATOM   4435  CE2 PHE B  35      81.209  93.250  88.129  1.00  0.00           C  
ATOM   4436  CZ  PHE B  35      82.213  94.200  88.199  1.00  0.00           C  
ATOM   4437  H   PHE B  35      77.440  94.132  86.283  1.00  0.00           H  
ATOM   4438  HA  PHE B  35      79.285  95.858  84.860  1.00  0.00           H  
ATOM   4439  HB2 PHE B  35      78.998  92.874  84.837  1.00  0.00           H  
ATOM   4440  HB3 PHE B  35      79.991  93.681  83.731  1.00  0.00           H  
ATOM   4441  HD1 PHE B  35      81.675  95.619  85.168  1.00  0.00           H  
ATOM   4442  HD2 PHE B  35      79.702  92.246  87.015  1.00  0.00           H  
ATOM   4443  HE1 PHE B  35      83.069  95.822  87.209  1.00  0.00           H  
ATOM   4444  HE2 PHE B  35      81.121  92.461  88.861  1.00  0.00           H  
ATOM   4445  HZ  PHE B  35      82.814  94.369  89.080  1.00  0.00           H  
ATOM   4446  N   GLU B  36      76.769  94.422  83.168  1.00  0.00           N  
ATOM   4447  CA  GLU B  36      76.026  94.539  81.854  1.00  0.00           C  
ATOM   4448  C   GLU B  36      75.590  95.985  81.540  1.00  0.00           C  
ATOM   4449  O   GLU B  36      75.680  96.531  80.451  1.00  0.00           O  
ATOM   4450  CB  GLU B  36      74.765  93.616  81.911  1.00  0.00           C  
ATOM   4451  CG  GLU B  36      75.237  92.204  81.841  1.00  0.00           C  
ATOM   4452  CD  GLU B  36      74.210  91.287  81.147  1.00  0.00           C  
ATOM   4453  OE1 GLU B  36      73.106  91.048  81.732  1.00  0.00           O  
ATOM   4454  OE2 GLU B  36      74.442  90.780  80.041  1.00  0.00           O1-
ATOM   4455  H   GLU B  36      76.441  93.803  83.896  1.00  0.00           H  
ATOM   4456  HA  GLU B  36      76.647  94.211  81.020  1.00  0.00           H  
ATOM   4457  HB2 GLU B  36      74.130  93.819  82.774  1.00  0.00           H  
ATOM   4458  HB3 GLU B  36      74.150  93.891  81.054  1.00  0.00           H  
ATOM   4459  HG2 GLU B  36      76.212  92.127  81.360  1.00  0.00           H  
ATOM   4460  HG3 GLU B  36      75.298  91.890  82.883  1.00  0.00           H  
ATOM   4461  N   ASP B  37      75.010  96.654  82.611  1.00  0.00           N  
ATOM   4462  CA  ASP B  37      74.648  98.145  82.517  1.00  0.00           C  
ATOM   4463  C   ASP B  37      75.886  99.091  82.260  1.00  0.00           C  
ATOM   4464  O   ASP B  37      75.627 100.191  81.847  1.00  0.00           O  
ATOM   4465  CB  ASP B  37      73.963  98.644  83.847  1.00  0.00           C  
ATOM   4466  CG  ASP B  37      72.760  97.870  84.366  1.00  0.00           C  
ATOM   4467  OD1 ASP B  37      72.206  96.976  83.715  1.00  0.00           O  
ATOM   4468  OD2 ASP B  37      72.378  98.174  85.535  1.00  0.00           O1-
ATOM   4469  H   ASP B  37      74.879  96.213  83.510  1.00  0.00           H  
ATOM   4470  HA  ASP B  37      73.919  98.185  81.708  1.00  0.00           H  
ATOM   4471  HB2 ASP B  37      74.767  98.624  84.582  1.00  0.00           H  
ATOM   4472  HB3 ASP B  37      73.617  99.668  83.704  1.00  0.00           H  
ATOM   4473  N   ILE B  38      77.099  98.609  82.570  1.00  0.00           N  
ATOM   4474  CA  ILE B  38      78.323  99.313  82.079  1.00  0.00           C  
ATOM   4475  C   ILE B  38      78.538  99.030  80.575  1.00  0.00           C  
ATOM   4476  O   ILE B  38      79.007  99.950  79.876  1.00  0.00           O  
ATOM   4477  CB  ILE B  38      79.585  98.925  82.947  1.00  0.00           C  
ATOM   4478  CG1 ILE B  38      79.363  99.549  84.384  1.00  0.00           C  
ATOM   4479  CG2 ILE B  38      80.942  99.247  82.228  1.00  0.00           C  
ATOM   4480  CD1 ILE B  38      80.408  99.111  85.347  1.00  0.00           C  
ATOM   4481  H   ILE B  38      77.102  97.685  82.978  1.00  0.00           H  
ATOM   4482  HA  ILE B  38      78.089 100.373  82.176  1.00  0.00           H  
ATOM   4483  HB  ILE B  38      79.655  97.869  83.208  1.00  0.00           H  
ATOM   4484 HG12 ILE B  38      79.324 100.638  84.370  1.00  0.00           H  
ATOM   4485 HG13 ILE B  38      78.437  99.254  84.879  1.00  0.00           H  
ATOM   4486 HG21 ILE B  38      81.794  99.217  82.908  1.00  0.00           H  
ATOM   4487 HG22 ILE B  38      81.135  98.581  81.386  1.00  0.00           H  
ATOM   4488 HG23 ILE B  38      80.803 100.266  81.867  1.00  0.00           H  
ATOM   4489 HD11 ILE B  38      80.046  99.218  86.370  1.00  0.00           H  
ATOM   4490 HD12 ILE B  38      80.674  98.060  85.235  1.00  0.00           H  
ATOM   4491 HD13 ILE B  38      81.360  99.629  85.235  1.00  0.00           H  
ATOM   4492  N   GLY B  39      78.316  97.785  80.129  1.00  0.00           N  
ATOM   4493  CA  GLY B  39      78.755  97.328  78.892  1.00  0.00           C  
ATOM   4494  C   GLY B  39      80.065  96.582  78.918  1.00  0.00           C  
ATOM   4495  O   GLY B  39      80.668  96.400  77.870  1.00  0.00           O  
ATOM   4496  H   GLY B  39      78.026  97.051  80.759  1.00  0.00           H  
ATOM   4497  HA2 GLY B  39      77.980  96.597  78.665  1.00  0.00           H  
ATOM   4498  HA3 GLY B  39      78.785  98.111  78.134  1.00  0.00           H  
ATOM   4499  N   TYR B  40      80.577  96.293  80.137  1.00  0.00           N  
ATOM   4500  CA  TYR B  40      81.803  95.560  80.334  1.00  0.00           C  
ATOM   4501  C   TYR B  40      81.616  94.101  79.767  1.00  0.00           C  
ATOM   4502  O   TYR B  40      80.646  93.393  80.138  1.00  0.00           O  
ATOM   4503  CB  TYR B  40      82.159  95.475  81.793  1.00  0.00           C  
ATOM   4504  CG  TYR B  40      83.595  95.608  82.138  1.00  0.00           C  
ATOM   4505  CD1 TYR B  40      83.983  96.722  82.887  1.00  0.00           C  
ATOM   4506  CD2 TYR B  40      84.581  94.665  81.793  1.00  0.00           C  
ATOM   4507  CE1 TYR B  40      85.328  96.897  83.308  1.00  0.00           C  
ATOM   4508  CE2 TYR B  40      85.893  94.780  82.189  1.00  0.00           C  
ATOM   4509  CZ  TYR B  40      86.268  95.893  83.001  1.00  0.00           C  
ATOM   4510  OH  TYR B  40      87.491  95.897  83.597  1.00  0.00           O  
ATOM   4511  H   TYR B  40      80.001  96.304  80.967  1.00  0.00           H  
ATOM   4512  HA  TYR B  40      82.541  96.052  79.701  1.00  0.00           H  
ATOM   4513  HB2 TYR B  40      81.659  96.322  82.264  1.00  0.00           H  
ATOM   4514  HB3 TYR B  40      81.682  94.593  82.222  1.00  0.00           H  
ATOM   4515  HD1 TYR B  40      83.232  97.395  83.275  1.00  0.00           H  
ATOM   4516  HD2 TYR B  40      84.227  93.748  81.346  1.00  0.00           H  
ATOM   4517  HE1 TYR B  40      85.516  97.637  84.071  1.00  0.00           H  
ATOM   4518  HE2 TYR B  40      86.613  93.977  82.138  1.00  0.00           H  
ATOM   4519  HH  TYR B  40      87.921  95.070  83.368  1.00  0.00           H  
ATOM   4520  N   ASP B  41      82.509  93.710  78.875  1.00  0.00           N  
ATOM   4521  CA  ASP B  41      82.478  92.357  78.291  1.00  0.00           C  
ATOM   4522  C   ASP B  41      82.884  91.292  79.265  1.00  0.00           C  
ATOM   4523  O   ASP B  41      83.844  91.470  80.019  1.00  0.00           O  
ATOM   4524  CB  ASP B  41      83.442  92.354  77.067  1.00  0.00           C  
ATOM   4525  CG  ASP B  41      83.640  93.750  76.396  1.00  0.00           C  
ATOM   4526  OD1 ASP B  41      84.832  94.070  76.099  1.00  0.00           O  
ATOM   4527  OD2 ASP B  41      82.605  94.434  76.165  1.00  0.00           O1-
ATOM   4528  H   ASP B  41      83.256  94.296  78.529  1.00  0.00           H  
ATOM   4529  HA  ASP B  41      81.446  92.196  77.978  1.00  0.00           H  
ATOM   4530  HB2 ASP B  41      84.484  92.119  77.287  1.00  0.00           H  
ATOM   4531  HB3 ASP B  41      83.013  91.769  76.253  1.00  0.00           H  
ATOM   4532  N   SER B  42      82.280  90.092  79.122  1.00  0.00           N  
ATOM   4533  CA  SER B  42      82.476  88.864  79.948  1.00  0.00           C  
ATOM   4534  C   SER B  42      83.924  88.386  80.061  1.00  0.00           C  
ATOM   4535  O   SER B  42      84.459  88.427  81.149  1.00  0.00           O  
ATOM   4536  CB  SER B  42      81.666  87.795  79.366  1.00  0.00           C  
ATOM   4537  OG  SER B  42      81.737  86.435  80.088  1.00  0.00           O  
ATOM   4538  H   SER B  42      81.451  90.065  78.545  1.00  0.00           H  
ATOM   4539  HA  SER B  42      82.093  88.997  80.960  1.00  0.00           H  
ATOM   4540  HB2 SER B  42      80.647  88.134  79.551  1.00  0.00           H  
ATOM   4541  HB3 SER B  42      81.937  87.731  78.312  1.00  0.00           H  
ATOM   4542  HG  SER B  42      82.372  85.898  79.608  1.00  0.00           H  
ATOM   4543  N   LEU B  43      84.624  88.088  78.991  1.00  0.00           N  
ATOM   4544  CA  LEU B  43      86.054  87.655  78.906  1.00  0.00           C  
ATOM   4545  C   LEU B  43      86.984  88.814  79.367  1.00  0.00           C  
ATOM   4546  O   LEU B  43      87.943  88.539  80.083  1.00  0.00           O  
ATOM   4547  CB  LEU B  43      86.408  87.190  77.569  1.00  0.00           C  
ATOM   4548  CG  LEU B  43      87.891  86.774  77.447  1.00  0.00           C  
ATOM   4549  CD1 LEU B  43      88.217  85.529  78.291  1.00  0.00           C  
ATOM   4550  CD2 LEU B  43      88.298  86.518  76.012  1.00  0.00           C  
ATOM   4551  H   LEU B  43      84.057  88.218  78.166  1.00  0.00           H  
ATOM   4552  HA  LEU B  43      86.126  86.846  79.633  1.00  0.00           H  
ATOM   4553  HB2 LEU B  43      85.747  86.344  77.378  1.00  0.00           H  
ATOM   4554  HB3 LEU B  43      86.195  87.944  76.812  1.00  0.00           H  
ATOM   4555  HG  LEU B  43      88.501  87.598  77.817  1.00  0.00           H  
ATOM   4556 HD11 LEU B  43      87.466  84.762  78.104  1.00  0.00           H  
ATOM   4557 HD12 LEU B  43      89.231  85.181  78.092  1.00  0.00           H  
ATOM   4558 HD13 LEU B  43      88.117  85.832  79.333  1.00  0.00           H  
ATOM   4559 HD21 LEU B  43      89.078  85.759  75.955  1.00  0.00           H  
ATOM   4560 HD22 LEU B  43      87.484  85.986  75.520  1.00  0.00           H  
ATOM   4561 HD23 LEU B  43      88.687  87.380  75.469  1.00  0.00           H  
ATOM   4562  N   ALA B  44      86.718  90.065  78.951  1.00  0.00           N  
ATOM   4563  CA  ALA B  44      87.424  91.256  79.507  1.00  0.00           C  
ATOM   4564  C   ALA B  44      87.347  91.379  81.036  1.00  0.00           C  
ATOM   4565  O   ALA B  44      88.262  91.918  81.756  1.00  0.00           O  
ATOM   4566  CB  ALA B  44      86.847  92.450  78.762  1.00  0.00           C  
ATOM   4567  H   ALA B  44      85.927  90.197  78.337  1.00  0.00           H  
ATOM   4568  HA  ALA B  44      88.450  91.145  79.156  1.00  0.00           H  
ATOM   4569  HB1 ALA B  44      86.761  92.195  77.706  1.00  0.00           H  
ATOM   4570  HB2 ALA B  44      85.855  92.810  79.034  1.00  0.00           H  
ATOM   4571  HB3 ALA B  44      87.503  93.298  78.958  1.00  0.00           H  
ATOM   4572  N   LEU B  45      86.158  90.952  81.603  1.00  0.00           N  
ATOM   4573  CA  LEU B  45      85.876  91.009  83.076  1.00  0.00           C  
ATOM   4574  C   LEU B  45      86.447  89.811  83.831  1.00  0.00           C  
ATOM   4575  O   LEU B  45      86.817  89.921  84.991  1.00  0.00           O  
ATOM   4576  CB  LEU B  45      84.361  91.121  83.175  1.00  0.00           C  
ATOM   4577  CG  LEU B  45      83.763  91.334  84.595  1.00  0.00           C  
ATOM   4578  CD1 LEU B  45      84.152  92.680  85.087  1.00  0.00           C  
ATOM   4579  CD2 LEU B  45      82.245  91.134  84.610  1.00  0.00           C  
ATOM   4580  H   LEU B  45      85.407  90.637  81.005  1.00  0.00           H  
ATOM   4581  HA  LEU B  45      86.304  91.920  83.495  1.00  0.00           H  
ATOM   4582  HB2 LEU B  45      84.032  91.956  82.556  1.00  0.00           H  
ATOM   4583  HB3 LEU B  45      83.962  90.204  82.742  1.00  0.00           H  
ATOM   4584  HG  LEU B  45      84.225  90.667  85.322  1.00  0.00           H  
ATOM   4585 HD11 LEU B  45      83.921  92.794  86.146  1.00  0.00           H  
ATOM   4586 HD12 LEU B  45      85.218  92.905  85.086  1.00  0.00           H  
ATOM   4587 HD13 LEU B  45      83.585  93.488  84.624  1.00  0.00           H  
ATOM   4588 HD21 LEU B  45      81.744  91.958  84.101  1.00  0.00           H  
ATOM   4589 HD22 LEU B  45      82.081  90.163  84.142  1.00  0.00           H  
ATOM   4590 HD23 LEU B  45      81.955  91.004  85.652  1.00  0.00           H  
ATOM   4591  N   MET B  46      86.552  88.656  83.190  1.00  0.00           N  
ATOM   4592  CA  MET B  46      87.315  87.473  83.658  1.00  0.00           C  
ATOM   4593  C   MET B  46      88.839  87.792  83.738  1.00  0.00           C  
ATOM   4594  O   MET B  46      89.533  87.404  84.685  1.00  0.00           O  
ATOM   4595  CB  MET B  46      87.030  86.251  82.798  1.00  0.00           C  
ATOM   4596  CG  MET B  46      86.014  85.444  83.616  1.00  0.00           C  
ATOM   4597  SD  MET B  46      85.342  84.075  82.670  1.00  0.00           S  
ATOM   4598  CE  MET B  46      86.821  83.099  82.266  1.00  0.00           C  
ATOM   4599  H   MET B  46      86.005  88.597  82.343  1.00  0.00           H  
ATOM   4600  HA  MET B  46      86.967  87.188  84.651  1.00  0.00           H  
ATOM   4601  HB2 MET B  46      86.616  86.576  81.844  1.00  0.00           H  
ATOM   4602  HB3 MET B  46      87.848  85.532  82.753  1.00  0.00           H  
ATOM   4603  HG2 MET B  46      86.481  85.095  84.537  1.00  0.00           H  
ATOM   4604  HG3 MET B  46      85.160  86.008  83.990  1.00  0.00           H  
ATOM   4605  HE1 MET B  46      86.601  82.184  81.717  1.00  0.00           H  
ATOM   4606  HE2 MET B  46      87.562  83.647  81.684  1.00  0.00           H  
ATOM   4607  HE3 MET B  46      87.197  82.924  83.274  1.00  0.00           H  
ATOM   4608  N   GLU B  47      89.390  88.468  82.727  1.00  0.00           N  
ATOM   4609  CA  GLU B  47      90.773  88.846  82.663  1.00  0.00           C  
ATOM   4610  C   GLU B  47      91.040  89.897  83.713  1.00  0.00           C  
ATOM   4611  O   GLU B  47      92.032  89.639  84.413  1.00  0.00           O  
ATOM   4612  CB  GLU B  47      91.158  89.341  81.234  1.00  0.00           C  
ATOM   4613  CG  GLU B  47      92.455  90.104  81.309  1.00  0.00           C  
ATOM   4614  CD  GLU B  47      93.739  89.237  81.483  1.00  0.00           C  
ATOM   4615  OE1 GLU B  47      94.768  89.871  81.748  1.00  0.00           O  
ATOM   4616  OE2 GLU B  47      93.702  87.993  81.275  1.00  0.00           O1-
ATOM   4617  H   GLU B  47      88.817  88.801  81.965  1.00  0.00           H  
ATOM   4618  HA  GLU B  47      91.436  87.996  82.828  1.00  0.00           H  
ATOM   4619  HB2 GLU B  47      91.222  88.507  80.536  1.00  0.00           H  
ATOM   4620  HB3 GLU B  47      90.377  90.029  80.910  1.00  0.00           H  
ATOM   4621  HG2 GLU B  47      92.497  90.424  80.268  1.00  0.00           H  
ATOM   4622  HG3 GLU B  47      92.524  90.997  81.931  1.00  0.00           H  
ATOM   4623  N   THR B  48      90.173  90.899  83.913  1.00  0.00           N  
ATOM   4624  CA  THR B  48      90.216  91.759  85.068  1.00  0.00           C  
ATOM   4625  C   THR B  48      90.125  91.101  86.441  1.00  0.00           C  
ATOM   4626  O   THR B  48      90.712  91.584  87.368  1.00  0.00           O  
ATOM   4627  CB  THR B  48      89.058  92.827  84.939  1.00  0.00           C  
ATOM   4628  CG2 THR B  48      88.721  93.584  86.241  1.00  0.00           C  
ATOM   4629  OG1 THR B  48      89.222  93.635  83.738  1.00  0.00           O  
ATOM   4630  H   THR B  48      89.444  91.061  83.233  1.00  0.00           H  
ATOM   4631  HA  THR B  48      91.170  92.279  84.989  1.00  0.00           H  
ATOM   4632  HB  THR B  48      88.144  92.250  84.794  1.00  0.00           H  
ATOM   4633  HG1 THR B  48      89.147  93.091  82.950  1.00  0.00           H  
ATOM   4634 HG21 THR B  48      89.604  93.981  86.741  1.00  0.00           H  
ATOM   4635 HG22 THR B  48      88.049  94.392  85.952  1.00  0.00           H  
ATOM   4636 HG23 THR B  48      88.278  92.938  86.999  1.00  0.00           H  
ATOM   4637  N   ALA B  49      89.336  89.966  86.652  1.00  0.00           N  
ATOM   4638  CA  ALA B  49      89.292  89.252  87.959  1.00  0.00           C  
ATOM   4639  C   ALA B  49      90.696  88.625  88.394  1.00  0.00           C  
ATOM   4640  O   ALA B  49      90.948  88.579  89.604  1.00  0.00           O  
ATOM   4641  CB  ALA B  49      88.041  88.333  88.016  1.00  0.00           C  
ATOM   4642  H   ALA B  49      88.952  89.562  85.810  1.00  0.00           H  
ATOM   4643  HA  ALA B  49      89.121  90.016  88.717  1.00  0.00           H  
ATOM   4644  HB1 ALA B  49      87.807  87.969  89.017  1.00  0.00           H  
ATOM   4645  HB2 ALA B  49      87.132  88.757  87.588  1.00  0.00           H  
ATOM   4646  HB3 ALA B  49      88.267  87.438  87.437  1.00  0.00           H  
ATOM   4647  N   ALA B  50      91.522  88.239  87.383  1.00  0.00           N  
ATOM   4648  CA  ALA B  50      92.906  87.919  87.657  1.00  0.00           C  
ATOM   4649  C   ALA B  50      93.790  89.159  87.765  1.00  0.00           C  
ATOM   4650  O   ALA B  50      94.671  89.144  88.607  1.00  0.00           O  
ATOM   4651  CB  ALA B  50      93.373  87.061  86.511  1.00  0.00           C  
ATOM   4652  H   ALA B  50      91.198  88.237  86.426  1.00  0.00           H  
ATOM   4653  HA  ALA B  50      92.869  87.406  88.618  1.00  0.00           H  
ATOM   4654  HB1 ALA B  50      93.124  87.588  85.590  1.00  0.00           H  
ATOM   4655  HB2 ALA B  50      94.443  86.934  86.672  1.00  0.00           H  
ATOM   4656  HB3 ALA B  50      92.790  86.143  86.587  1.00  0.00           H  
ATOM   4657  N   ARG B  51      93.568  90.310  87.027  1.00  0.00           N  
ATOM   4658  CA  ARG B  51      94.381  91.546  87.122  1.00  0.00           C  
ATOM   4659  C   ARG B  51      94.274  92.149  88.575  1.00  0.00           C  
ATOM   4660  O   ARG B  51      95.235  92.250  89.350  1.00  0.00           O  
ATOM   4661  CB  ARG B  51      93.883  92.660  86.147  1.00  0.00           C  
ATOM   4662  CG  ARG B  51      94.166  92.212  84.696  1.00  0.00           C  
ATOM   4663  CD  ARG B  51      93.992  93.331  83.666  1.00  0.00           C  
ATOM   4664  NE  ARG B  51      94.167  92.750  82.277  1.00  0.00           N  
ATOM   4665  CZ  ARG B  51      94.317  93.473  81.148  1.00  0.00           C  
ATOM   4666  NH1 ARG B  51      94.132  94.715  81.136  1.00  0.00           N1+
ATOM   4667  NH2 ARG B  51      94.627  92.890  79.988  1.00  0.00           N  
ATOM   4668  H   ARG B  51      92.813  90.242  86.360  1.00  0.00           H  
ATOM   4669  HA  ARG B  51      95.445  91.414  86.927  1.00  0.00           H  
ATOM   4670  HB2 ARG B  51      92.803  92.799  86.207  1.00  0.00           H  
ATOM   4671  HB3 ARG B  51      94.449  93.543  86.444  1.00  0.00           H  
ATOM   4672  HG2 ARG B  51      95.190  91.849  84.607  1.00  0.00           H  
ATOM   4673  HG3 ARG B  51      93.494  91.398  84.426  1.00  0.00           H  
ATOM   4674  HD2 ARG B  51      92.968  93.691  83.769  1.00  0.00           H  
ATOM   4675  HD3 ARG B  51      94.658  94.187  83.779  1.00  0.00           H  
ATOM   4676  HE  ARG B  51      94.340  91.762  82.156  1.00  0.00           H  
ATOM   4677 HH11 ARG B  51      94.093  95.330  81.936  1.00  0.00           H  
ATOM   4678 HH12 ARG B  51      94.378  95.194  80.281  1.00  0.00           H  
ATOM   4679 HH21 ARG B  51      94.729  91.899  79.822  1.00  0.00           H  
ATOM   4680 HH22 ARG B  51      94.337  93.441  79.193  1.00  0.00           H  
ATOM   4681  N   LEU B  52      93.011  92.286  89.065  1.00  0.00           N  
ATOM   4682  CA  LEU B  52      92.703  92.552  90.437  1.00  0.00           C  
ATOM   4683  C   LEU B  52      93.385  91.632  91.510  1.00  0.00           C  
ATOM   4684  O   LEU B  52      93.675  92.168  92.589  1.00  0.00           O  
ATOM   4685  CB  LEU B  52      91.248  92.386  90.710  1.00  0.00           C  
ATOM   4686  CG  LEU B  52      90.337  93.424  89.998  1.00  0.00           C  
ATOM   4687  CD1 LEU B  52      88.910  93.286  90.614  1.00  0.00           C  
ATOM   4688  CD2 LEU B  52      90.938  94.861  89.968  1.00  0.00           C  
ATOM   4689  H   LEU B  52      92.262  91.960  88.470  1.00  0.00           H  
ATOM   4690  HA  LEU B  52      93.046  93.566  90.641  1.00  0.00           H  
ATOM   4691  HB2 LEU B  52      90.828  91.441  90.365  1.00  0.00           H  
ATOM   4692  HB3 LEU B  52      90.963  92.429  91.761  1.00  0.00           H  
ATOM   4693  HG  LEU B  52      90.165  93.139  88.960  1.00  0.00           H  
ATOM   4694 HD11 LEU B  52      88.969  93.757  91.595  1.00  0.00           H  
ATOM   4695 HD12 LEU B  52      88.254  93.754  89.880  1.00  0.00           H  
ATOM   4696 HD13 LEU B  52      88.622  92.246  90.767  1.00  0.00           H  
ATOM   4697 HD21 LEU B  52      91.309  95.169  90.946  1.00  0.00           H  
ATOM   4698 HD22 LEU B  52      91.849  94.923  89.373  1.00  0.00           H  
ATOM   4699 HD23 LEU B  52      90.128  95.483  89.588  1.00  0.00           H  
ATOM   4700  N   GLU B  53      93.704  90.350  91.321  1.00  0.00           N  
ATOM   4701  CA  GLU B  53      94.460  89.597  92.329  1.00  0.00           C  
ATOM   4702  C   GLU B  53      95.860  90.066  92.523  1.00  0.00           C  
ATOM   4703  O   GLU B  53      96.363  90.365  93.659  1.00  0.00           O  
ATOM   4704  CB  GLU B  53      94.372  88.082  92.106  1.00  0.00           C  
ATOM   4705  CG  GLU B  53      92.973  87.534  92.223  1.00  0.00           C  
ATOM   4706  CD  GLU B  53      92.684  86.059  91.769  1.00  0.00           C  
ATOM   4707  OE1 GLU B  53      93.203  85.581  90.712  1.00  0.00           O  
ATOM   4708  OE2 GLU B  53      92.017  85.342  92.528  1.00  0.00           O1-
ATOM   4709  H   GLU B  53      93.748  89.988  90.379  1.00  0.00           H  
ATOM   4710  HA  GLU B  53      93.987  89.805  93.289  1.00  0.00           H  
ATOM   4711  HB2 GLU B  53      94.799  87.694  91.181  1.00  0.00           H  
ATOM   4712  HB3 GLU B  53      94.904  87.608  92.931  1.00  0.00           H  
ATOM   4713  HG2 GLU B  53      92.637  87.648  93.254  1.00  0.00           H  
ATOM   4714  HG3 GLU B  53      92.320  88.238  91.707  1.00  0.00           H  
ATOM   4715  N   SER B  54      96.549  90.188  91.392  1.00  0.00           N  
ATOM   4716  CA  SER B  54      97.923  90.767  91.413  1.00  0.00           C  
ATOM   4717  C   SER B  54      98.050  92.212  91.901  1.00  0.00           C  
ATOM   4718  O   SER B  54      99.102  92.603  92.414  1.00  0.00           O  
ATOM   4719  CB  SER B  54      98.584  90.611  90.082  1.00  0.00           C  
ATOM   4720  OG  SER B  54      98.040  91.492  89.091  1.00  0.00           O  
ATOM   4721  H   SER B  54      96.144  89.772  90.565  1.00  0.00           H  
ATOM   4722  HA  SER B  54      98.475  90.147  92.120  1.00  0.00           H  
ATOM   4723  HB2 SER B  54      99.633  90.839  90.267  1.00  0.00           H  
ATOM   4724  HB3 SER B  54      98.492  89.583  89.731  1.00  0.00           H  
ATOM   4725  HG  SER B  54      97.155  91.247  88.811  1.00  0.00           H  
ATOM   4726  N   ARG B  55      96.988  93.066  91.934  1.00  0.00           N  
ATOM   4727  CA  ARG B  55      96.990  94.383  92.479  1.00  0.00           C  
ATOM   4728  C   ARG B  55      96.844  94.407  93.975  1.00  0.00           C  
ATOM   4729  O   ARG B  55      97.431  95.295  94.608  1.00  0.00           O  
ATOM   4730  CB  ARG B  55      95.831  95.157  91.893  1.00  0.00           C  
ATOM   4731  CG  ARG B  55      95.743  96.672  92.133  1.00  0.00           C  
ATOM   4732  CD  ARG B  55      94.672  97.271  91.235  1.00  0.00           C  
ATOM   4733  NE  ARG B  55      94.648  98.742  91.391  1.00  0.00           N  
ATOM   4734  CZ  ARG B  55      95.063  99.648  90.540  1.00  0.00           C  
ATOM   4735  NH1 ARG B  55      95.115  99.452  89.233  1.00  0.00           N1+
ATOM   4736  NH2 ARG B  55      95.333 100.866  90.850  1.00  0.00           N  
ATOM   4737  H   ARG B  55      96.204  92.644  91.458  1.00  0.00           H  
ATOM   4738  HA  ARG B  55      97.932  94.837  92.173  1.00  0.00           H  
ATOM   4739  HB2 ARG B  55      95.783  94.916  90.831  1.00  0.00           H  
ATOM   4740  HB3 ARG B  55      94.940  94.717  92.341  1.00  0.00           H  
ATOM   4741  HG2 ARG B  55      95.497  96.808  93.186  1.00  0.00           H  
ATOM   4742  HG3 ARG B  55      96.675  97.211  91.958  1.00  0.00           H  
ATOM   4743  HD2 ARG B  55      94.920  97.025  90.202  1.00  0.00           H  
ATOM   4744  HD3 ARG B  55      93.698  96.786  91.304  1.00  0.00           H  
ATOM   4745  HE  ARG B  55      94.599  99.020  92.361  1.00  0.00           H  
ATOM   4746 HH11 ARG B  55      94.796  98.591  88.812  1.00  0.00           H  
ATOM   4747 HH12 ARG B  55      95.913  99.886  88.790  1.00  0.00           H  
ATOM   4748 HH21 ARG B  55      95.286 101.357  91.732  1.00  0.00           H  
ATOM   4749 HH22 ARG B  55      95.530 101.440  90.043  1.00  0.00           H  
ATOM   4750  N   TYR B  56      96.155  93.484  94.609  1.00  0.00           N  
ATOM   4751  CA  TYR B  56      95.888  93.500  96.049  1.00  0.00           C  
ATOM   4752  C   TYR B  56      96.683  92.456  96.907  1.00  0.00           C  
ATOM   4753  O   TYR B  56      96.595  92.424  98.149  1.00  0.00           O  
ATOM   4754  CB  TYR B  56      94.415  93.386  96.311  1.00  0.00           C  
ATOM   4755  CG  TYR B  56      93.618  94.590  95.625  1.00  0.00           C  
ATOM   4756  CD1 TYR B  56      93.904  95.957  95.900  1.00  0.00           C  
ATOM   4757  CD2 TYR B  56      92.498  94.260  94.813  1.00  0.00           C  
ATOM   4758  CE1 TYR B  56      93.210  97.011  95.278  1.00  0.00           C  
ATOM   4759  CE2 TYR B  56      91.675  95.323  94.295  1.00  0.00           C  
ATOM   4760  CZ  TYR B  56      92.056  96.649  94.563  1.00  0.00           C  
ATOM   4761  OH  TYR B  56      91.291  97.640  94.080  1.00  0.00           O  
ATOM   4762  H   TYR B  56      95.716  92.740  94.086  1.00  0.00           H  
ATOM   4763  HA  TYR B  56      96.216  94.485  96.379  1.00  0.00           H  
ATOM   4764  HB2 TYR B  56      94.012  92.445  95.938  1.00  0.00           H  
ATOM   4765  HB3 TYR B  56      94.339  93.508  97.392  1.00  0.00           H  
ATOM   4766  HD1 TYR B  56      94.740  96.138  96.559  1.00  0.00           H  
ATOM   4767  HD2 TYR B  56      92.270  93.218  94.645  1.00  0.00           H  
ATOM   4768  HE1 TYR B  56      93.532  98.032  95.416  1.00  0.00           H  
ATOM   4769  HE2 TYR B  56      90.845  95.251  93.608  1.00  0.00           H  
ATOM   4770  HH  TYR B  56      91.812  98.407  93.833  1.00  0.00           H  
ATOM   4771  N   GLY B  57      97.562  91.646  96.264  1.00  0.00           N  
ATOM   4772  CA  GLY B  57      98.462  90.793  97.012  1.00  0.00           C  
ATOM   4773  C   GLY B  57      97.799  89.630  97.666  1.00  0.00           C  
ATOM   4774  O   GLY B  57      98.169  89.226  98.771  1.00  0.00           O  
ATOM   4775  H   GLY B  57      97.619  91.789  95.266  1.00  0.00           H  
ATOM   4776  HA2 GLY B  57      99.300  90.500  96.380  1.00  0.00           H  
ATOM   4777  HA3 GLY B  57      98.953  91.316  97.833  1.00  0.00           H  
ATOM   4778  N   VAL B  58      96.720  89.212  97.053  1.00  0.00           N  
ATOM   4779  CA  VAL B  58      95.792  88.300  97.621  1.00  0.00           C  
ATOM   4780  C   VAL B  58      95.044  87.550  96.507  1.00  0.00           C  
ATOM   4781  O   VAL B  58      94.781  88.179  95.486  1.00  0.00           O  
ATOM   4782  CB  VAL B  58      94.909  88.954  98.666  1.00  0.00           C  
ATOM   4783  CG1 VAL B  58      93.705  89.682  98.133  1.00  0.00           C  
ATOM   4784  CG2 VAL B  58      94.275  87.929  99.573  1.00  0.00           C  
ATOM   4785  H   VAL B  58      96.397  89.640  96.196  1.00  0.00           H  
ATOM   4786  HA  VAL B  58      96.379  87.535  98.129  1.00  0.00           H  
ATOM   4787  HB  VAL B  58      95.359  89.692  99.329  1.00  0.00           H  
ATOM   4788 HG11 VAL B  58      94.100  90.494  97.523  1.00  0.00           H  
ATOM   4789 HG12 VAL B  58      93.139  89.003  97.494  1.00  0.00           H  
ATOM   4790 HG13 VAL B  58      93.135  90.131  98.947  1.00  0.00           H  
ATOM   4791 HG21 VAL B  58      95.031  87.187  99.831  1.00  0.00           H  
ATOM   4792 HG22 VAL B  58      93.927  88.430 100.476  1.00  0.00           H  
ATOM   4793 HG23 VAL B  58      93.508  87.326  99.087  1.00  0.00           H  
ATOM   4794  N   SER B  59      94.682  86.253  96.734  1.00  0.00           N  
ATOM   4795  CA  SER B  59      93.638  85.638  95.827  1.00  0.00           C  
ATOM   4796  C   SER B  59      92.249  85.854  96.342  1.00  0.00           C  
ATOM   4797  O   SER B  59      92.007  85.910  97.565  1.00  0.00           O  
ATOM   4798  CB  SER B  59      94.054  84.225  95.757  1.00  0.00           C  
ATOM   4799  OG  SER B  59      93.094  83.450  95.078  1.00  0.00           O  
ATOM   4800  H   SER B  59      94.944  85.766  97.578  1.00  0.00           H  
ATOM   4801  HA  SER B  59      93.681  86.033  94.812  1.00  0.00           H  
ATOM   4802  HB2 SER B  59      95.053  84.174  95.324  1.00  0.00           H  
ATOM   4803  HB3 SER B  59      94.248  83.740  96.714  1.00  0.00           H  
ATOM   4804  HG  SER B  59      93.496  82.590  94.941  1.00  0.00           H  
ATOM   4805  N   ILE B  60      91.374  86.024  95.395  1.00  0.00           N  
ATOM   4806  CA  ILE B  60      89.922  85.898  95.590  1.00  0.00           C  
ATOM   4807  C   ILE B  60      89.309  84.544  94.952  1.00  0.00           C  
ATOM   4808  O   ILE B  60      89.869  84.061  93.959  1.00  0.00           O  
ATOM   4809  CB  ILE B  60      89.147  87.128  95.063  1.00  0.00           C  
ATOM   4810  CG1 ILE B  60      89.360  87.383  93.564  1.00  0.00           C  
ATOM   4811  CG2 ILE B  60      89.465  88.403  95.876  1.00  0.00           C  
ATOM   4812  CD1 ILE B  60      88.920  88.821  93.089  1.00  0.00           C  
ATOM   4813  H   ILE B  60      91.710  85.865  94.456  1.00  0.00           H  
ATOM   4814  HA  ILE B  60      89.817  85.812  96.671  1.00  0.00           H  
ATOM   4815  HB  ILE B  60      88.071  86.987  95.164  1.00  0.00           H  
ATOM   4816 HG12 ILE B  60      90.437  87.443  93.405  1.00  0.00           H  
ATOM   4817 HG13 ILE B  60      88.894  86.598  92.970  1.00  0.00           H  
ATOM   4818 HG21 ILE B  60      90.540  88.531  95.755  1.00  0.00           H  
ATOM   4819 HG22 ILE B  60      88.853  89.289  95.707  1.00  0.00           H  
ATOM   4820 HG23 ILE B  60      89.390  88.198  96.943  1.00  0.00           H  
ATOM   4821 HD11 ILE B  60      89.509  89.628  93.524  1.00  0.00           H  
ATOM   4822 HD12 ILE B  60      88.945  88.804  91.999  1.00  0.00           H  
ATOM   4823 HD13 ILE B  60      87.878  88.851  93.407  1.00  0.00           H  
ATOM   4824  N   PRO B  61      88.235  83.946  95.400  1.00  0.00           N  
ATOM   4825  CA  PRO B  61      87.722  82.669  94.804  1.00  0.00           C  
ATOM   4826  C   PRO B  61      87.044  82.721  93.438  1.00  0.00           C  
ATOM   4827  O   PRO B  61      85.939  83.180  93.253  1.00  0.00           O  
ATOM   4828  CB  PRO B  61      86.883  82.042  95.889  1.00  0.00           C  
ATOM   4829  CG  PRO B  61      86.356  83.250  96.784  1.00  0.00           C  
ATOM   4830  CD  PRO B  61      87.530  84.226  96.661  1.00  0.00           C  
ATOM   4831  HA  PRO B  61      88.625  82.082  94.639  1.00  0.00           H  
ATOM   4832  HB2 PRO B  61      86.018  81.560  95.431  1.00  0.00           H  
ATOM   4833  HB3 PRO B  61      87.460  81.386  96.541  1.00  0.00           H  
ATOM   4834  HG2 PRO B  61      85.418  83.647  96.396  1.00  0.00           H  
ATOM   4835  HG3 PRO B  61      86.208  82.993  97.833  1.00  0.00           H  
ATOM   4836  HD2 PRO B  61      86.935  85.138  96.701  1.00  0.00           H  
ATOM   4837  HD3 PRO B  61      88.258  84.135  97.467  1.00  0.00           H  
ATOM   4838  N   ASP B  62      87.818  82.146  92.478  1.00  0.00           N  
ATOM   4839  CA  ASP B  62      87.537  82.132  91.007  1.00  0.00           C  
ATOM   4840  C   ASP B  62      86.086  81.695  90.724  1.00  0.00           C  
ATOM   4841  O   ASP B  62      85.541  82.028  89.737  1.00  0.00           O  
ATOM   4842  CB  ASP B  62      88.511  81.138  90.270  1.00  0.00           C  
ATOM   4843  CG  ASP B  62      90.022  81.614  90.233  1.00  0.00           C  
ATOM   4844  OD1 ASP B  62      90.859  80.937  89.604  1.00  0.00           O  
ATOM   4845  OD2 ASP B  62      90.441  82.634  90.827  1.00  0.00           O1-
ATOM   4846  H   ASP B  62      88.746  81.957  92.828  1.00  0.00           H  
ATOM   4847  HA  ASP B  62      87.677  83.127  90.585  1.00  0.00           H  
ATOM   4848  HB2 ASP B  62      88.481  80.132  90.688  1.00  0.00           H  
ATOM   4849  HB3 ASP B  62      88.113  80.987  89.267  1.00  0.00           H  
ATOM   4850  N   ASP B  63      85.463  80.875  91.583  1.00  0.00           N  
ATOM   4851  CA  ASP B  63      84.044  80.438  91.447  1.00  0.00           C  
ATOM   4852  C   ASP B  63      83.102  81.616  91.508  1.00  0.00           C  
ATOM   4853  O   ASP B  63      81.972  81.504  91.006  1.00  0.00           O  
ATOM   4854  CB  ASP B  63      83.776  79.439  92.582  1.00  0.00           C  
ATOM   4855  CG  ASP B  63      82.382  78.760  92.430  1.00  0.00           C  
ATOM   4856  OD1 ASP B  63      81.628  78.697  93.425  1.00  0.00           O  
ATOM   4857  OD2 ASP B  63      82.163  78.124  91.382  1.00  0.00           O1-
ATOM   4858  H   ASP B  63      85.897  80.639  92.464  1.00  0.00           H  
ATOM   4859  HA  ASP B  63      83.951  80.018  90.446  1.00  0.00           H  
ATOM   4860  HB2 ASP B  63      84.461  78.603  92.443  1.00  0.00           H  
ATOM   4861  HB3 ASP B  63      83.847  79.880  93.576  1.00  0.00           H  
ATOM   4862  N   VAL B  64      83.490  82.746  92.161  1.00  0.00           N  
ATOM   4863  CA  VAL B  64      82.601  83.847  92.663  1.00  0.00           C  
ATOM   4864  C   VAL B  64      83.067  85.179  92.145  1.00  0.00           C  
ATOM   4865  O   VAL B  64      82.198  86.037  91.848  1.00  0.00           O  
ATOM   4866  CB  VAL B  64      82.640  83.959  94.255  1.00  0.00           C  
ATOM   4867  CG1 VAL B  64      81.757  85.093  94.771  1.00  0.00           C  
ATOM   4868  CG2 VAL B  64      82.313  82.625  94.915  1.00  0.00           C  
ATOM   4869  H   VAL B  64      84.384  82.800  92.628  1.00  0.00           H  
ATOM   4870  HA  VAL B  64      81.601  83.641  92.280  1.00  0.00           H  
ATOM   4871  HB  VAL B  64      83.627  84.291  94.578  1.00  0.00           H  
ATOM   4872 HG11 VAL B  64      80.713  84.918  94.510  1.00  0.00           H  
ATOM   4873 HG12 VAL B  64      81.723  85.158  95.859  1.00  0.00           H  
ATOM   4874 HG13 VAL B  64      81.899  86.083  94.338  1.00  0.00           H  
ATOM   4875 HG21 VAL B  64      81.337  82.320  94.537  1.00  0.00           H  
ATOM   4876 HG22 VAL B  64      83.008  81.839  94.621  1.00  0.00           H  
ATOM   4877 HG23 VAL B  64      82.256  82.681  96.002  1.00  0.00           H  
ATOM   4878  N   ALA B  65      84.378  85.405  91.852  1.00  0.00           N  
ATOM   4879  CA  ALA B  65      84.961  86.528  91.145  1.00  0.00           C  
ATOM   4880  C   ALA B  65      84.685  86.362  89.659  1.00  0.00           C  
ATOM   4881  O   ALA B  65      84.673  87.326  88.844  1.00  0.00           O  
ATOM   4882  CB  ALA B  65      86.399  86.700  91.430  1.00  0.00           C  
ATOM   4883  H   ALA B  65      85.004  84.683  92.181  1.00  0.00           H  
ATOM   4884  HA  ALA B  65      84.455  87.457  91.406  1.00  0.00           H  
ATOM   4885  HB1 ALA B  65      86.813  87.633  91.048  1.00  0.00           H  
ATOM   4886  HB2 ALA B  65      86.693  86.556  92.469  1.00  0.00           H  
ATOM   4887  HB3 ALA B  65      87.008  85.952  90.920  1.00  0.00           H  
ATOM   4888  N   GLY B  66      84.462  85.067  89.249  1.00  0.00           N  
ATOM   4889  CA  GLY B  66      84.090  84.684  87.843  1.00  0.00           C  
ATOM   4890  C   GLY B  66      82.575  84.823  87.594  1.00  0.00           C  
ATOM   4891  O   GLY B  66      82.245  85.599  86.748  1.00  0.00           O  
ATOM   4892  H   GLY B  66      84.529  84.352  89.960  1.00  0.00           H  
ATOM   4893  HA2 GLY B  66      84.742  85.309  87.233  1.00  0.00           H  
ATOM   4894  HA3 GLY B  66      84.391  83.663  87.607  1.00  0.00           H  
ATOM   4895  N   ARG B  67      81.722  84.245  88.371  1.00  0.00           N  
ATOM   4896  CA  ARG B  67      80.262  84.600  88.357  1.00  0.00           C  
ATOM   4897  C   ARG B  67      79.795  85.838  89.081  1.00  0.00           C  
ATOM   4898  O   ARG B  67      78.689  86.056  89.564  1.00  0.00           O  
ATOM   4899  CB  ARG B  67      79.514  83.374  88.866  1.00  0.00           C  
ATOM   4900  CG  ARG B  67      79.725  82.029  88.154  1.00  0.00           C  
ATOM   4901  CD  ARG B  67      78.844  80.953  88.793  1.00  0.00           C  
ATOM   4902  NE  ARG B  67      79.360  80.411  90.041  1.00  0.00           N  
ATOM   4903  CZ  ARG B  67      78.583  79.988  91.019  1.00  0.00           C  
ATOM   4904  NH1 ARG B  67      77.293  79.870  90.907  1.00  0.00           N1+
ATOM   4905  NH2 ARG B  67      79.136  79.570  92.179  1.00  0.00           N  
ATOM   4906  H   ARG B  67      82.131  83.677  89.100  1.00  0.00           H  
ATOM   4907  HA  ARG B  67      79.945  84.815  87.336  1.00  0.00           H  
ATOM   4908  HB2 ARG B  67      79.882  83.210  89.879  1.00  0.00           H  
ATOM   4909  HB3 ARG B  67      78.471  83.677  88.964  1.00  0.00           H  
ATOM   4910  HG2 ARG B  67      79.412  82.081  87.111  1.00  0.00           H  
ATOM   4911  HG3 ARG B  67      80.758  81.733  88.335  1.00  0.00           H  
ATOM   4912  HD2 ARG B  67      77.822  81.315  88.907  1.00  0.00           H  
ATOM   4913  HD3 ARG B  67      78.887  80.072  88.151  1.00  0.00           H  
ATOM   4914  HE  ARG B  67      80.338  80.500  90.277  1.00  0.00           H  
ATOM   4915 HH11 ARG B  67      76.817  79.966  90.022  1.00  0.00           H  
ATOM   4916 HH12 ARG B  67      76.719  79.436  91.616  1.00  0.00           H  
ATOM   4917 HH21 ARG B  67      80.139  79.453  92.216  1.00  0.00           H  
ATOM   4918 HH22 ARG B  67      78.526  79.284  92.932  1.00  0.00           H  
ATOM   4919  N   VAL B  68      80.726  86.792  89.133  1.00  0.00           N  
ATOM   4920  CA  VAL B  68      80.381  88.158  89.628  1.00  0.00           C  
ATOM   4921  C   VAL B  68      79.257  88.789  88.760  1.00  0.00           C  
ATOM   4922  O   VAL B  68      79.295  88.585  87.526  1.00  0.00           O  
ATOM   4923  CB  VAL B  68      81.690  89.014  89.780  1.00  0.00           C  
ATOM   4924  CG1 VAL B  68      82.141  89.587  88.441  1.00  0.00           C  
ATOM   4925  CG2 VAL B  68      81.651  90.050  90.938  1.00  0.00           C  
ATOM   4926  H   VAL B  68      81.689  86.663  88.856  1.00  0.00           H  
ATOM   4927  HA  VAL B  68      80.014  88.067  90.651  1.00  0.00           H  
ATOM   4928  HB  VAL B  68      82.455  88.303  90.091  1.00  0.00           H  
ATOM   4929 HG11 VAL B  68      83.102  90.086  88.563  1.00  0.00           H  
ATOM   4930 HG12 VAL B  68      82.169  88.756  87.735  1.00  0.00           H  
ATOM   4931 HG13 VAL B  68      81.395  90.261  88.022  1.00  0.00           H  
ATOM   4932 HG21 VAL B  68      80.780  90.678  90.748  1.00  0.00           H  
ATOM   4933 HG22 VAL B  68      81.460  89.472  91.841  1.00  0.00           H  
ATOM   4934 HG23 VAL B  68      82.598  90.580  90.829  1.00  0.00           H  
ATOM   4935  N   ASP B  69      78.350  89.527  89.342  1.00  0.00           N  
ATOM   4936  CA  ASP B  69      77.264  90.235  88.592  1.00  0.00           C  
ATOM   4937  C   ASP B  69      77.457  91.810  88.592  1.00  0.00           C  
ATOM   4938  O   ASP B  69      76.888  92.502  87.754  1.00  0.00           O
[truncated: 135,675 more chars]
