# Supplementary material for: Path to Actinorhodin: Regio- and Stereoselective Ketone Reduction by a Type II Polyketide Ketoreductase Revealed in Atomistic Detail
Source: JACS Au. 2022 Apr 7;2(4):972–84. doi: 10.1021/jacsau.2c00086 (PMC9088766; doi:10.1021/jacsau.2c00086)
Supplement: Supplementary file 2 — au2c00086_si_002.zip [file au2c00086_si_002.zip › SI_files/Series_IB_starting_structures/M14,M14,M14,M14.rst]

default_name
188510
  62.2541292  76.8227850  24.2267199  62.5931567  76.3742685  23.3525927
  63.0266441  77.3717061  24.6559522  61.9395169  76.0884861  24.8927110
  61.1259893  77.7219807  23.9153789  61.4801553  78.5368645  23.2842673
  60.0124740  76.9255412  23.0764243  60.4476944  76.5433489  22.1529410
  59.6666631  76.0628134  23.6466414  58.8531860  77.8298020  22.7603771
  58.4670483  78.2011065  23.7095771  59.2529575  78.6886547  22.2204625
  57.4478860  77.2191932  21.8185265  58.3734425  76.5034556  20.4002857
  57.6706689  76.0659977  19.6897776  58.9473605  77.2874934  19.9066391
  59.0513990  75.7295800  20.7607251  60.5865829  78.4105304  25.1630972
  60.0683726  77.7142544  26.0760522  60.5500156  79.7529864  25.1498440
  60.7741256  80.3113895  24.3268339  60.1760056  80.5645764  26.3400723
  60.0540155  79.9839667  27.2552366  61.3224107  81.5504961  26.6516935
  61.0599138  82.1505460  27.5234306  62.2367973  80.9927568  26.8577442
  61.4826093  82.2053673  25.7960299  58.8210763  81.1965380  26.0303192
  58.7281833  82.4126731  25.9009651  57.8178821  80.3306936  26.0347638
  57.9711177  79.3309208  26.1637652  56.3394860  80.6735438  25.8551321
  56.2363386  81.1152541  24.8634822  55.4434701  79.4141921  25.9737820
  54.4520155  79.8551505  25.8684523  55.6144523  78.3534237  24.9167410
  54.9315145  77.5276936  25.1149397  55.3961431  78.7777574  23.9369997
  56.6411343  77.9862003  24.9318088  55.6439773  78.7303000  27.2091060
  54.7758081  78.5364529  27.6208795  55.9019882  81.6114076  26.9202275
  56.4069574  81.6119015  28.0856609  54.9675236  82.5120808  26.5423535
  54.6622669  82.5880917  25.5723784  54.2986141  83.4473544  27.3909012
  55.1162241  83.9605135  27.8983799  53.4496597  84.4220450  26.5947324
  52.7035603  83.8598799  26.0335728  52.9083683  85.0640456  27.2889089
  54.2594950  85.3260129  25.5941137  55.1383760  85.7284847  26.0979575
  54.6174359  84.7183704  24.7637384  53.4170719  86.4708473  25.0583167
  52.3719902  86.7631822  25.4987783  53.8374885  87.0891517  23.9405548
  54.7439012  86.8525981  23.5378732  53.2507625  87.7955189  23.4973349
  53.3969723  82.8129399  28.4690544  53.1557329  83.4500774  29.5026483
  52.8958635  81.5865935  28.2922655  52.9533753  81.1054331  27.3946174
  52.2253727  80.7906132  29.3066241  51.6900360  81.5285629  29.9046533
  51.2274145  79.8212868  28.6854578  50.6822368  79.3354125  29.4955006
  50.5018024  80.4039899  28.1174347  51.7612349  78.7598171  27.7924075
  51.0003566  78.0995124  27.0398498  52.9926192  78.6189216  27.6745220
  53.1372389  80.0799484  30.3196857  52.5726595  79.6749495  31.3328584
  54.4741032  80.0285928  30.1393373  54.9282675  80.6004825  29.4271563
  55.4479851  79.2064402  30.8729020  55.0980814  78.1820040  30.7496505
  56.8476436  79.3716572  30.3447215  57.5231122  78.7426013  30.9246628
  56.8828543  79.0129000  29.3158860  57.3009359  80.6752648  30.3826966
  56.9215583  81.1752727  29.6290954  55.5249021  79.6022016  32.3111737
  54.8379787  80.5236361  32.7619451  56.1730875  78.7984340  33.1452260
  56.6872167  77.9778916  32.8260296  56.2341120  78.9936375  34.6766050
  55.2124764  79.2815761  34.9259202  56.5851578  77.7267745  35.4836056
  57.6434840  77.5017375  35.3491955  56.4344342  77.9258444  36.5445616
  55.7405101  76.4798063  35.0720385  56.2481773  76.0061304  34.2308000
  55.7765219  75.7737219  35.9028496  54.2242300  76.6567180  34.6687683
  53.4603344  77.3122605  35.4407712  53.8082435  76.2106898  33.5646808
  57.2477216  80.0913993  35.0823151  58.2254610  80.3476593  34.3998832
  57.0321351  80.7893304  36.1851554  56.2939312  80.5368299  36.8410247
  57.7737893  81.9668187  36.6173593  58.6311554  82.0370521  35.9468583
  56.8920481  83.2594069  36.4751012  56.0472451  83.0826657  37.1422478
  57.5421522  84.6000812  37.0063553  56.8458902  85.4263383  36.8578713
  57.7653158  84.5002689  38.0686516  58.4626612  84.7987859  36.4592971
  56.3992112  83.4276813  35.0408556  55.7910061  84.3294840  34.9684100
  57.2540745  83.5130053  34.3704382  55.8003704  82.5623069  34.7572930
  58.3665410  81.8627599  37.9919193  57.6779159  81.5144358  38.9485356
  59.5748043  82.4512298  38.1433527  59.9683544  83.1121016  37.4729702
  60.4211511  82.1935629  39.2756750  59.8340247  81.8621602  40.1326837
  61.4004041  81.2154310  38.7561305  62.1016262  80.9468580  39.5457330
  60.8769192  80.3206527  38.4166582  61.9459767  81.6537299  37.9213810
  61.2212785  83.4671661  39.7307222  61.5073348  84.3420250  38.9137396
  61.5455773  83.5127711  41.0045262  61.3669463  82.7089908  41.6090079
  62.1597425  84.5970747  41.7495194  62.6788079  85.2519590  41.0492026
  61.0583536  85.4457582  42.4937948  60.3204562  85.7955388  41.7727580
  60.5310146  84.8117598  43.2073904  61.6752617  86.6668762  43.2416644
  62.4742042  86.3398565  43.9065726  62.1955367  87.6620868  42.1975649
  62.6311097  88.5242758  42.7017594  62.9552248  87.1797872  41.5824924
  61.3701517  87.9900406  41.5652439  60.5308172  87.3801397  44.0316633
  60.9378684  88.2403559  44.5644168  59.7632576  87.7156548  43.3349913
  60.0933292  86.6850906  44.7474041  63.2232566  84.0348406  42.7700778
  63.0517001  83.0538896  43.5101822  64.4130740  84.6428429  42.7429132
  64.5596105  85.5195882  42.2411158  65.6395902  84.1585249  43.4063800
  65.3473478  83.4523013  44.1838044  66.5885308  83.3047077  42.4696880
  66.9657504  84.0653887  41.7865996  67.8107298  82.5947384  43.1502664
  68.3768479  82.0442487  42.3983372  68.4546049  83.3435952  43.6138279
  67.4521572  81.9030497  43.9114724  65.8007878  82.1455813  41.7928217
  66.4729498  81.5726895  41.1542497  65.3846547  81.4923575  42.5597057
  64.9921429  82.5575932  41.1892585  66.3743373  85.3905753  44.0579769
  66.7222084  86.3538754  43.4094018  66.6664723  85.4057482  45.3765511
  66.2511636  84.6794596  45.9598980  67.5013556  86.2814263  46.2378540
  67.3907342  87.2057419  45.6703766  66.9854833  86.3748287  47.6660794
  67.4928460  87.1870044  48.1871829  65.4481650  86.6757064  47.6769877
  65.0964291  86.7392939  48.7071122  65.2579974  87.6216816  47.1699441
  64.9168150  85.8764873  47.1611505  67.2345975  85.1661828  48.2977441
  66.9107779  85.2069606  49.2211849  68.9801548  86.0358431  46.3359139
  69.4730201  84.9208867  46.0728357  69.8051210  87.0543092  46.5918679
  69.4539187  87.9638904  46.8885714  71.3119961  87.0284067  46.4881058
  71.6594504  88.0599229  46.4441632  71.7008700  86.6005975  47.4121012
  71.9524787  86.2676774  45.3147764  72.8014289  85.3958245  45.5975784
  71.4869769  86.5148578  44.1039040  70.8386004  87.2738808  43.8891060
  71.8624695  85.7184139  42.9632983  71.9704655  84.6757869  43.2654901
  70.7366987  85.9298458  41.9311236  70.9540057  85.3529379  41.0315060
  69.7879945  85.6008488  42.3541499  70.6714971  86.9878598  41.6756746
  73.2132398  86.0437237  42.3840468  73.5934832  85.4606978  41.3662586
  74.0402043  86.9022855  43.0237164  73.7985270  87.3949902  43.8837246
  75.4102541  87.2000578  42.5020494  75.4306378  86.9100036  41.4506517
  75.6795037  88.7176243  42.6308149  76.7562754  88.8176555  42.4923574
  74.8056629  89.4841986  41.5873199  74.9916792  90.5550165  41.6733201
  75.0637062  89.1519948  40.5824337  73.7516314  89.2822915  41.7771310
  75.3139375  89.2715311  43.8539386  74.8661055  90.1295893  43.7039631
  76.5305452  86.3514830  43.1418686  77.7127696  86.3465965  42.7426775
  76.2478508  85.4151471  44.0682600  75.3954679  85.4802975  44.6243390
  77.0458927  84.1955230  44.4431136  77.9730572  84.2519911  43.8733731
  77.2304249  84.2610541  45.9022854  77.4374206  85.2901842  46.1989418
  76.3065465  83.9667697  46.4006491  78.2728686  83.4337174  46.3226833
  78.5701929  83.7109446  47.2153671  76.5561704  82.8276387  43.9959205
  75.4595683  82.6728437  43.4498076  77.4944085  81.8266953  43.9740188
  78.2958192  81.7941633  44.6048703  77.4276244  80.6836466  43.0196480
  77.1699609  81.0713361  42.0337878  78.4212279  80.2426861  42.9384264
  76.4378338  79.5789112  43.3779916  76.1334080  78.8981002  42.4205030
  76.0053592  79.3925611  44.6433170  76.4541980  79.7361114  45.4923476
  74.7466072  78.6049774  44.8197716  74.9381710  77.6916015  44.2564389
  74.4540564  78.1747216  46.2874391  74.5377872  79.0844210  46.8806272
  73.0612539  77.5907757  46.5052953  72.9416469  77.3175632  47.5536374
  72.3098049  78.3335397  46.2352822  72.9367113  76.7062767  45.8829638
  75.4452142  77.0893240  46.6953758  74.9603748  76.1135546  46.7260656
  76.2596067  77.0183883  45.9744112  75.9828296  77.4807879  48.0965476
  76.6993135  76.7318556  48.4332495  76.4725957  78.4522808  48.0403345
  75.1533653  77.5335334  48.8029192  73.4840011  79.3181012  44.2022116
  72.8742632  78.7595881  43.3081087  73.1251490  80.5332224  44.4755109
  73.6243115  81.1330221  45.1327583  71.9571017  81.1657311  43.8603650
  71.0566376  80.6351691  44.1696000  71.8660645  82.1886516  44.2262227
  72.0377136  81.1785990  42.3475167  71.0222656  80.8270402  41.6986856
  73.2182081  81.4256003  41.7629758  74.0632802  81.6154543  42.3019134
  73.4491305  81.4537709  40.3012606  72.7278213  82.1520908  39.8772140
  74.8467920  81.9063368  39.9969655  74.9713500  82.9105873  40.4027871
  75.5365394  81.2566091  40.5372862  75.2644910  81.9334765  38.5594868
  75.2467933  80.9393545  38.1130416  74.3096463  82.8898612  37.8018946
  74.5922007  82.9281061  36.7493855  73.2867613  82.5251697  37.8897835
  74.3787100  83.8890763  38.2327965  76.7237066  82.5782943  38.5285529
  77.0799387  82.6225312  37.4997226  76.6839093  83.5856504  38.9437382
  77.4037862  81.9673545  39.1223341  73.2378889  80.0250936  39.6553851
  72.6296724  79.9716562  38.5802125  73.8282732  79.0001356  40.2650608
  74.4031736  79.1039097  41.1009067  73.7133567  77.6418827  39.8026406
  74.1784074  77.5937205  38.8183291  74.5382794  76.6120459  40.6592028
  75.5953650  76.8780150  40.6477418  74.2131426  76.6473180  41.6997546
  74.3478603  75.2161435  40.1033008  74.6817201  74.4874779  40.8410976
  73.2856308  75.0383796  39.9358447  75.1282446  74.9872144  38.7614574
  75.8970459  75.8772585  38.3402067  75.0902155  73.8872758  38.1829119
  72.2418251  77.2569811  39.6404480  71.8677686  76.5773134  38.7245318
  71.4021390  77.5588688  40.6422424  71.6899606  78.0272122  41.5007167
  70.0183351  77.2452635  40.5836533  69.8598133  76.2142176  40.2658401
  69.4384686  77.4796913  42.0317670  69.7769533  78.4669724  42.3478477
  67.8844108  77.6160063  42.1440060  67.6077702  77.7744879  43.1853025
  67.5496782  78.4638931  41.5460360  67.4120122  76.7053974  41.7776714
  69.9925708  76.3686617  42.9534063  69.4205758  75.4501032  42.8227121
  71.0262742  76.1403072  42.6925972  69.9025601  76.8606480  44.4528414
  70.2909344  76.0855204  45.1138563  70.4931791  77.7694330  44.5727828
  68.8632762  77.0668495  44.7057067  69.2925295  78.1764892  39.5378144
  68.3781179  77.6606102  38.9318265  69.6988164  79.4098478  39.3300079
  70.4401554  79.8469224  39.8766516  69.1357107  80.2972982  38.2938377
  68.0475220  80.2805375  38.3463205  69.6148646  81.7365548  38.5554633
  69.2040002  82.4008254  37.7941591  69.2776239  82.0599078  39.5405900
  70.7033175  81.7705816  38.5162023  69.5026859  79.8096518  36.8985410
  68.6492347  80.0139813  36.0188936  70.6695752  79.1893723  36.6348426
  71.4667598  79.2197287  37.2704048  70.9383080  78.3735481  35.3657234
  70.6169623  79.0540764  34.5770130  72.4082610  78.0560035  35.0426451
  72.7942318  77.3908552  35.8151983  72.4415735  77.5057247  34.1028539
  73.3490159  79.2630338  34.9304667  72.9513323  79.9376239  34.1722893
  73.3289480  79.8016205  35.8773202  74.8623303  78.9442095  34.5695445
  74.8961923  78.3419582  33.6617622  75.3847222  79.8769380  34.3534193
  75.5530944  78.2472378  35.6302544  75.1803531  77.3518484  35.9430206
  76.6125710  78.6983918  36.1981394  77.4550227  79.6087122  35.6614310
  77.2681906  79.9912560  34.7345745  78.2765706  79.9129818  36.1825730
  76.8984656  78.3225588  37.3962128  76.2839780  77.6721551  37.8878467
  77.7375567  78.6758009  37.8560772  70.1201217  77.0864833  35.3408165
  69.4282969  76.7607732  34.3317593  70.0126312  76.3340953  36.4419700
  70.4285596  76.5851795  37.3389685  69.2809744  75.0659215  36.4588098
  69.6243728  74.4767869  35.6081865  69.6388567  74.2356062  37.6882774
  70.7051065  74.0043698  37.6781283  69.4476466  74.8151650  38.5916263
  68.7918393  72.8734138  37.7299860  68.9055281  72.4026537  38.7068717
  67.7330220  73.0986097  37.6056090  69.2439135  71.9035393  36.6355334
  69.1321802  72.3616026  35.6526506  70.3007305  71.6631898  36.7559905
  68.4368200  70.6938935  36.7238001  67.4920418  70.7787754  36.3463953
  68.7300010  69.5124349  37.2120598  69.8144123  69.2823085  37.8684674
  70.4856306  70.0347507  38.0248734  70.0031614  68.3477010  38.2307568
  67.8663266  68.5217812  37.1285504  66.9612164  68.6712152  36.6811065
  68.1010293  67.6060172  37.5106183  67.7567182  75.2114059  36.1548255
  67.1767282  74.4371634  35.4516909  67.1226649  76.2760388  36.6936762
  67.5667517  76.9717277  37.2925292  65.7240878  76.4966857  36.4411250
  65.2692772  75.5377404  36.6904383  65.1111895  77.6238132  37.3372948
  65.7237713  78.5184410  37.2252421  64.1210401  77.8650974  36.9506281
  64.9812181  77.3228237  38.8072409  66.0106038  77.0807082  39.0712298
  64.4381817  78.5432043  39.5789512  64.3555059  78.2972658  40.6374529
  65.1199118  79.3850918  39.4543696  63.4555361  78.8110574  39.1903391
  64.1979736  76.1279704  39.2121294  64.1952509  76.0452928  40.2992209
  63.1723847  76.2263808  38.8537668  64.6474861  75.2349777  38.7804669
  65.4088709  76.8248663  35.0003843  64.2386058  76.6116607  34.5510803
  66.3144215  77.3263976  34.1744924  67.2462474  77.5900201  34.4969976
  66.1328075  77.5694318  32.7493199  65.1887747  78.0906912  32.5948280
  66.9236998  78.2320134  32.3981461  66.1424778  76.2574453  31.8875759
  65.2763471  76.1890942  31.0223338  66.9203028  75.2324636  32.3116392
  67.6240523  75.3218659  33.0441779  66.8133187  73.8662953  31.7331655
  66.8526408  74.0276832  30.6557790  67.9891928  72.9426688  32.2018392
  67.9834823  72.8791705  33.2900379  67.8250270  71.9326906  31.8235753
  69.3888583  73.4524751  31.7206501  69.3596475  73.5901220  30.6401641
  69.5750713  74.4317061  32.1608619  70.5402183  72.5381991  32.0641535
  71.4859417  73.0738968  31.9795765  70.4567521  72.1977129  33.0964613
  70.5193329  71.3189176  31.0892188  69.5982527  70.7532213  31.2261675
  70.5280403  71.6711835  30.0584512  71.7098021  70.4219610  31.3312702
  71.6778078  69.6173545  30.6730220  72.5864460  70.9582427  31.1784094
  71.6860387  70.0695427  32.3095946  65.5179503  73.1612234  32.0794938
  64.8503877  72.6034221  31.2157190  65.0426125  73.2750168  33.3370318
  65.6452550  73.6182599  34.0852939  63.6768333  72.9551427  33.8493567
  63.5082416  71.9292450  33.5208620  63.5355260  72.8433660  35.3944095
  63.6617886  73.8504029  35.7908860  62.5048768  72.5498093  35.5911219
  64.3927299  71.9551125  36.2175335  65.3903533  72.3924698  36.2396925
  64.0086916  71.9841084  37.2376590  64.5438099  70.4869178  35.8249967
  63.5472140  69.9220718  35.2818736  65.6247437  69.9093372  35.9742904
  62.5788075  73.8277884  33.1913484  61.4293826  73.4102236  33.2096810
  62.8696650  74.8878990  32.4514487  63.8137060  75.2750104  32.4632994
  62.0131444  75.6453492  31.5639818  62.5732329  75.8106653  30.6434262
  61.1686079  75.0027978  31.3104944  61.4371194  76.9918256  31.9834342
  60.6311438  77.5371341  31.2619434  61.8384173  77.4834001  33.1702246
  62.6598359  77.1465032  33.6712814  61.1114919  78.5749197  33.8624829
  60.0486026  78.4738247  33.6395429  61.1726741  78.4951918  35.4213874
  62.2109481  78.5997869  35.7349410  60.6267039  79.3441245  35.8348395
  60.5920317  77.1761637  36.0411852  59.7629997  76.8378813  35.4188645
  61.6284874  76.0681487  36.0744012  61.1887709  75.1705702  36.5116966
  61.9619225  75.8514792  35.0599293  62.4807730  76.3839548  36.6773547
  60.1215085  77.4677056  37.4507242  59.7151608  76.5581390  37.8930999
  60.9616581  77.8185021  38.0488417  59.3479862  78.2349433  37.4251775
  61.6384356  79.8895480  33.3383725  62.6710050  79.9950049  32.6912828
  61.0424754  81.0377169  33.6465879  60.1292461  80.9958099  34.0983335
  61.4189475  82.4271992  33.4790363  62.2765328  82.4929552  32.8099155
  60.2120947  83.2398506  32.8566980  59.3273220  83.1302626  33.4828583
  60.4537656  84.3030933  32.8303142  59.9200560  82.7475826  31.4655551
  60.8508548  82.7020475  30.9005212  59.5303506  81.7305962  31.5213185
  58.9266411  83.6213601  30.7207062  59.1217085  84.6791801  30.9000399
  58.9933792  83.4628497  29.6445397  57.5742046  83.2208562  31.2468441
  57.5251980  82.2992322  31.6810338  56.4169996  83.9174361  31.2210974
  56.2952507  85.0397660  30.5695930  57.0905612  85.4200370  30.0546900
  55.4054723  85.5378696  30.5733613  55.3392313  83.3525777  31.6595144
  55.3734781  82.3981426  32.0160684  54.4555665  83.8628415  31.6488691
  61.7638033  82.9992375  34.8032235  60.9875707  82.8377173  35.7566469
  62.9651607  83.5244709  34.9187059  63.5141614  83.8775061  34.1350284
  63.5943664  83.6368696  36.1825397  62.9305260  83.3511525  36.9985144
  64.7497887  82.6468455  36.3137255  65.6017620  83.0862367  35.7946822
  65.1045873  82.4615290  37.7682198  65.9294693  81.7539576  37.8552737
  65.4016646  83.4201251  38.1948925  64.2395688  82.0777706  38.3089614
  64.5228639  81.2714647  35.5657396  65.3910525  80.6291978  35.7114096
  63.6365291  80.7810241  35.9695560  64.3825838  81.4554809  34.5004357
  63.9602486  85.1259158  36.3860230  64.9299823  85.5687208  35.7977711
  63.2725565  85.7964931  37.3714832  62.4309163  85.4353443  37.8202886
  63.6958117  87.0895851  37.8583025  64.1835055  87.6375982  37.0531985
  62.4922994  87.9145179  38.2533849  61.7028511  87.7575766  37.5175012
  62.1150755  87.5489989  39.2083833  62.7533276  89.3874394  38.3719410
  63.4339113  89.8671790  39.4941067  63.6821215  89.2220677  40.3245524
  63.7873296  91.2555099  39.4902230  64.4483398  91.6408943  40.2521721
  63.2865191  92.1177281  38.5101120  63.3883012  93.1881810  38.6162730
  62.6491589  91.5725318  37.3875498  62.3911134  92.2151426  36.5585240
  62.3495288  90.2374727  37.3282040  61.8062336  89.8398658  36.4832803
  64.7734462  86.9752506  38.9174958  64.4754041  86.1830610  39.8118356
  65.9439817  87.6330527  38.8571472  66.1661761  88.2765279  38.0988522
  67.0380210  87.5194775  39.8517162  66.7228601  86.7710265  40.5798396
  68.3167138  87.0679417  39.1975188  69.0726310  87.3202694  39.9409593
  68.2115007  85.5312560  38.8183906  69.1391557  85.2088900  38.3455235
  68.0417889  84.9449210  39.7211105  67.3817707  85.3830246  38.1273012
  68.6776687  87.7520502  37.8541841  69.6171155  87.3465343  37.4806651
  67.8875652  87.5657916  37.1276311  68.7814658  88.8262124  38.0090089
  67.2784445  88.8332065  40.5895608  66.8562523  89.9105224  40.1454873
  67.7715778  88.7743501  41.8389372  68.0405798  87.9147697  42.3166710
  67.9489791  89.9550558  42.5849075  68.3048994  90.7431155  41.9201152
  66.5535500  90.3201433  43.2438293  66.5971891  91.3328052  43.6441408
  65.7794792  90.3148956  42.4759368  66.1070942  89.1981720  44.5351847
  66.2308268  87.9765102  44.1091863  68.9727955  89.7823000  43.6790375
  69.3249980  88.6967284  44.1639556  69.5690524  90.9340542  43.9849149
  69.2187479  91.8377865  43.6654925  70.8046084  91.0420974  44.8217236
  70.5635052  90.4107876  45.6768249  72.0368991  90.5612505  44.0261943
  72.9276178  90.6472147  44.6490622  71.8973597  89.5215572  43.7323788
  72.1577289  91.1779857  43.1342162  71.1510004  92.4355612  45.4036355
  70.3985402  93.3411902  45.1303122  72.2298656  92.5750484  46.1246114
  72.9060926  91.8245535  46.2677392  72.6015112  93.8853481  46.8406388
  71.6851767  94.4769820  46.8216506  73.0114474  93.6324313  48.3206683
  73.0610434  94.5958572  48.8276632  72.2159788  93.0603608  48.7995441
  74.3586308  92.8859542  48.5673642  74.4720736  92.0792581  47.8437426
  75.1934688  93.5697656  48.4150172  74.4025717  92.3302658  49.9637715
  74.4823486  93.1325755  50.6968232  73.4886801  91.7801078  50.1905584
  75.5780669  91.4410658  50.0319447  75.8371135  91.0037892  49.1482926
  76.3340432  91.1269751  51.0361518  76.0227440  91.5690671  52.2255627
  75.1955171  92.1511421  52.3534161  76.6071593  91.3308826  53.0279603
  77.2710792  90.1954367  50.8302324  77.3679923  89.7633376  49.9115958
  77.8891013  89.9175190  51.5933127  73.6124882  94.7136589  46.1408241
  73.9534157  95.8160016  46.5856094  74.0766187  94.2470670  44.9780839
  73.8780782  93.3073997  44.6348450  74.9500821  95.0666756  44.0407501
  74.9961295  96.0933230  44.4049008  75.9666173  94.6733755  44.0691990
  74.4525816  95.0721790  42.5784174  74.1937041  93.9352519  42.0410162
  74.2161043  96.2119803  42.0010826  74.5439134  97.0901276  42.4031680
  73.4562515  96.4262706  40.7019962  72.5741624  95.7857858  40.7096880
  73.0571144  97.9023858  40.6473743  72.7762585  98.2197416  41.6519122
  73.9337912  98.4844599  40.3633913  71.8810137  98.2650151  39.6673651
  71.0788591  97.5408558  39.8039058  71.4827732  99.2407024  39.9483398
  72.2498331  98.3002926  38.2162277  71.5064927  97.7730155  37.3968488
  73.3652950  98.8837192  37.9110338  74.2208125  95.9385202  39.3743717
  73.7410211  95.2512517  38.5071006  75.5180231  96.2620751  39.3746546
  75.9563737  96.8695516  40.0671862  76.4242877  95.7559040  38.3538440
  75.8849541  95.8048910  37.4072730  77.6745051  96.6606335  38.3189452
  77.3270449  97.6911360  38.2516404  78.1770023  96.5560183  39.2807343
  78.7581800  96.4597472  37.2032201  79.5590893  97.1851381  37.3454677
  79.2028011  95.4694018  37.3085664  78.2005295  96.6032253  35.8285172
  77.0149711  96.9572263  35.6805831  79.0405002  96.4393970  34.9260430
  76.7714799  94.2751592  38.4306763  76.8880185  93.6244049  37.4256004
  76.9013639  93.7115205  39.6963566  76.8629415  94.2545530  40.5591129
  77.1055215  92.2816585  39.9066243  77.9983727  91.9426794  39.3810439
  77.2577030  92.0703006  40.9646629  75.8765465  91.5506203  39.3916276
  76.0715428  90.6159986  38.6392821  74.7303215  92.1484562  39.4567931
  74.5956788  93.0257457  39.9606804  73.4955500  91.6498492  38.8214920
  73.3036468  90.5828695  38.9430504  72.3123080  92.4376597  39.5747420
  72.4942498  92.3940294  40.6490528  72.3545773  93.4875040  39.2865940
  70.9017720  91.9100457  39.2963742  70.8259242  91.7004726  38.2286274
  70.6072380  90.6111350  40.0896029  69.5968406  90.2686668  39.8650511
  71.3235421  89.8403709  39.8041470  70.6945011  90.8089471  41.1579585
  69.9088515  92.9466273  39.7410734  68.8980786  92.5889365  39.5497952
  70.0320010  93.1332326  40.8086739  70.0764021  93.8720615  39.1895687
  73.5815394  91.7149362  37.2540337  73.2854105  90.7064301  36.6305258
  74.0811806  92.8181738  36.7143500  74.4120703  93.6171396  37.2553987
  74.2000437  92.9766252  35.2467486  73.2465974  92.7124849  34.7890610
  74.4417784  94.4724438  34.8289723  73.6841344  95.0980173  35.3006209
  75.4080923  94.7948372  35.2163819  74.4106990  94.7029876  33.3589408
  75.0884616  94.0226041  32.8417202  73.4127435  94.5280449  32.9556841
  74.8371889  96.1598615  33.1578989  75.6612384  96.3846911  33.8353709
  75.2150875  96.2831579  32.1430026  73.7534485  97.1273857  33.3850279
  73.1756463  97.3819626  32.5847647  73.4652360  97.7022409  34.5660140
  74.2834483  97.5696336  35.5948060  75.1414440  97.0276197  35.4963870
  74.0569564  98.0084194  36.4868791  72.4151274  98.4497553  34.8203566
  71.7329226  98.6368824  34.0866638  72.2819554  98.8433621  35.7524702
  75.2594511  91.9937339  34.6845469  74.9627700  91.2362958  33.7359074
  76.3520032  91.8305475  35.3793051  76.4870406  92.2811755  36.2849929
  77.5045250  91.0089152  34.9791165  77.8022518  91.1972720  33.9467374
  78.6143583  91.4001717  35.8931654  78.3283236  91.0535416  36.8862655
  79.9513608  90.7799385  35.5105911  80.7180951  91.1042540  36.2148687
  79.8695897  89.6932432  35.5383882  80.2256392  91.0973898  34.5043998
  78.8020457  92.8272165  35.8173058  78.4364561  93.2492398  36.6234730
  77.1961137  89.5661545  34.9354948  77.5439133  88.8627604  34.0880969
  76.2817192  89.1291013  35.9031271  75.8997009  89.7676749  36.6014700
  75.7739598  87.8031462  36.0556145  76.6108416  87.1229400  35.9042231
  75.2587886  87.4769373  37.4476750  74.3673718  88.0889192  37.5878253
  74.8416347  86.0053956  37.6452974  74.4875360  85.8618922  38.6662145
  74.0441696  85.7568658  36.9461326  75.6985614  85.3569052  37.4646433
  76.2738720  87.7521913  38.3786610  76.2847632  88.7126336  38.5763728
  74.6545677  87.5733323  34.9835721  74.6817246  86.5069149  34.4085056
  73.7811864  88.5374936  34.7229801  73.8081146  89.4493160  35.1820975
  72.7147910  88.4046891  33.7789866  72.0230614  87.6052224  34.0449418
  71.9549602  89.7491952  33.7401470  72.6250905  90.5315639  34.0959652
  71.7199817  89.9801850  32.7002538  70.6292830  89.8186190  34.5707187
  70.8758518  89.3423497  35.5202261  70.2040400  91.2384449  34.8643711
  69.2805309  91.2302491  35.4423225  70.9852624  91.7413107  35.4348022
  70.0395742  91.7708742  33.9267870  69.4897560  89.0112116  33.9879517
  68.6090816  89.1119872  34.6227926  69.2587389  89.3768958  32.9873358
  69.7779127  87.9612803  33.9328162  73.3420518  88.1138856  32.4310006
  72.6864097  87.4242482  31.6549706  74.5869724  88.6351601  32.1130184
  75.1202375  89.2871236  32.6884554  75.2248394  88.2339996  30.8357209
  74.3940791  88.3053243  30.1346788  76.3955871  89.1589829  30.4712354
  77.1900109  89.0301552  31.2059682  76.8018922  88.8525974  29.5077241
  76.0125390  90.6575282  30.4020520  75.2530619  90.8165140  29.6357088
  75.5813559  90.9803519  31.3496616  77.2628814  91.4805502  30.0839627
  77.9680918  91.4136140  30.9111910  77.7613046  91.0693607  29.2056299
  76.8998259  92.9351689  29.8343305  76.1624332  93.0229790  29.0364549
  76.4611152  93.3872720  30.7250525  78.2079868  93.6306266  29.4533335
  78.0248714  94.6378792  29.2685715  78.8894643  93.5410673  30.2326772
  78.6007245  93.1883330  28.5973858  75.7799685  86.7807032  30.7715076
  75.7612175  86.2005334  29.7212813  76.2974646  86.3059073  31.8747753
  76.5328840  86.8625830  32.6955614  76.5809189  84.8598205  31.9930116
  77.2344029  84.4944823  31.2003984  77.3435569  84.6093358  33.3061052
  78.3908590  84.8748420  33.1570357  76.9518708  85.2798682  34.0705326
  77.2700653  83.1254944  33.8475981  77.6577836  83.1006624  34.8661716
  76.2250991  82.8187112  33.8978964  78.0577872  82.0977597  32.9830951
  77.7896734  80.9049773  33.2926206  78.7312920  82.4603920  31.9934234
  75.2261722  84.0567530  31.8272802  75.3079640  83.0410353  31.1283405
  74.1395014  84.3983088  32.5086436  74.0843549  85.2077077  33.1259955
  72.8898282  83.6076106  32.4185201  73.0062211  82.5658086  32.7155339
  71.9188977  84.2879566  33.3763115  72.0925651  85.3641564  33.3411732
  70.9042093  84.1170000  33.0205218  72.0094736  83.8254402  34.8407860
  73.0855010  83.6909361  34.9588526  71.4787266  84.8737938  35.9567007
  71.5920685  84.4378759  36.9495830  72.0597349  85.7939814  35.8956265
  70.4272137  85.0952759  35.7763697  71.1894642  82.5285783  35.0944840
  71.2817168  82.2387566  36.1415250  70.1410988  82.7099975  34.8597650
  71.5705527  81.7276703  34.4608919  72.4167590  83.5010405  30.9611498
  71.9786181  82.4096916  30.5377585  72.4411935  84.6689347  30.2770218
  72.8284855  85.5381833  30.6451425  71.9064050  84.7696122  28.9395270
  70.9292161  84.2980147  29.0472142  71.6424314  86.2386706  28.4036619
  72.5246250  86.8558436  28.5760883  71.4769439  86.2117536  27.3268344
  70.4220960  86.8738637  29.1002552  69.5213879  86.3564176  28.7688484
  70.5059739  86.7083423  30.1743758  70.2500526  88.3774263  28.8443049
  71.1515112  88.9177667  29.1324880  70.0911020  88.5670718  27.7828383
  69.0777748  88.8533713  29.6419354  68.3581868  88.1919463  29.9333733
  68.9714472  90.1069099  29.9664353  69.8105295  91.1213267  29.8925676
  70.7494898  90.9803858  29.5210127  69.5210268  92.0473970  30.2083305
  67.8054461  90.4682160  30.3535069  67.0463551  89.7875393  30.3895200
  67.6344353  91.4363112  30.6259387  72.7473244  84.0291256  27.9239325
  72.2519882  83.3856550  27.0345683  74.0652134  83.9515388  28.0230423
  74.5425765  84.6071861  28.6403170  75.0415079  83.0782404  27.4028092
  74.8795603  83.1946892  26.3304219  76.5051328  83.5351118  27.7222018
  76.6535166  84.5481527  27.3499809  76.6425523  83.5684169  28.8031980
  77.5714655  82.6072910  27.1035264  78.4652062  82.6271496  27.7281024
  77.2000413  81.5830629  27.1118836  77.9393067  82.9719122  25.7305027
  78.9446742  82.4226264  25.2561587  77.2538107  83.7313487  25.0353341
  74.8157322  81.5306859  27.6371797  74.9281178  80.8112717  26.5810198
  74.4279693  81.0558606  28.7971490  74.5575455  81.5929895  29.6546521
  73.7897951  79.7736886  29.0558628  74.3235514  79.0834236  28.4033848
  73.9109243  79.5314199  30.5655752  73.4472472  78.5793960  30.8191872
  74.9638122  79.5096654  30.8465837  73.4084845  80.3351936  31.1038382
  72.2977050  79.4954790  28.6003867  71.7750046  78.3915626  28.5720521
  71.6032393  80.5355161  28.1097684  71.9585610  81.4901849  28.1420465
  70.3349781  80.4436166  27.5065827  70.3569431  81.0120233  26.5771332
  70.1584420  79.4018800  27.2395455  69.0822449  80.9618636  28.3911814
  68.0177285  81.0674842  27.8146017  69.2343847  81.2741518  29.6611981
  70.1486722  81.3896446  30.0971715  68.1257133  81.4874239  30.5798046
  67.4627064  80.6236234  30.5672941  68.6461912  81.6142296  32.0286348
  69.2975640  82.4881613  32.0410810  67.4841374  81.7475209  33.0831581
  67.9094861  81.8330030  34.0833808  66.8933105  82.6354672  32.8622942
  66.8460106  80.8647850  33.0349764  69.3193052  80.2686617  32.4262962
  69.6934762  80.3372578  33.4472480  68.5873708  79.4635630  32.3615735
  70.1472306  80.0618318  31.7485013  67.3162940  82.6525081  30.1399591
  67.8916748  83.6747066  29.8455694  65.9543125  82.6251951  30.1683556
  65.4306541  81.7551229  30.2684224  65.1157682  83.7587900  30.0671488
  65.5623062  84.4864787  29.3884721  63.7585430  83.2846544  29.5183590
  63.8820361  82.9423924  28.4898916  63.4111519  82.4293590  30.0991716
  62.7650422  84.3278773  29.5601221  61.8825001  83.9741243  29.0279752
  62.4751896  84.4748310  30.6001731  63.1445656  85.6640253  28.9915691
  63.2751339  85.7827716  27.7809279  63.3042290  86.6663189  29.7969990
  64.9637935  84.5145406  31.4293256  64.4575667  83.9400053  32.3882545
  65.6713116  85.6502195  31.5443928  66.1448760  86.0966498  30.7583230
  65.8334644  86.3581056  32.8050271  64.9193497  86.1673347  33.3673879
  67.1841510  85.8280535  33.5156011  67.3246082  86.3468683  34.4641162
  67.1032022  84.7566096  33.6977993  68.0378336  86.0237934  32.8666535
  66.0040254  87.8874032  32.6701756  66.5120439  88.3544335  31.6491301
  65.7209934  88.6645672  33.7792013  65.3127062  88.2631657  34.6234545
  65.9523765  90.1100036  33.9045939  66.8513860  90.4994441  33.4276044
  64.7804190  90.7905590  33.2314720  64.5298665  90.2298223  32.3318095
  63.9192062  90.7251518  33.8965039  64.9700405  92.2178065  32.8538357
  65.8106805  92.9806135  33.4125548  64.1612403  92.7215491  32.0508446
  66.0659848  90.3545397  35.3898617  65.7337761  89.4183405  36.1369062
  66.5476814  91.4913782  35.9394139  66.9721333  92.2524875  35.4088867
  66.4908557  91.7086935  37.3793795  65.6741733  91.1047329  37.7762858
  67.4126502  91.3236755  37.8134509  66.2919220  93.1989713  37.9033180
  66.1940457  94.2097982  37.1369955  66.3502996  93.3138426  39.2629130
  66.4985965  92.5010974  39.8617530  66.2167962  94.5572811  40.0349768
  66.5404332  95.4354837  39.4764580  64.7700797  94.8655690  40.3562162
  64.1761202  94.7740847  39.4466159  64.3936557  94.1222096  41.0584183
  64.5545377  96.3366284  40.9812923  65.0376062  96.3483820  41.9585034
  65.0965049  97.0408526  40.3497292  63.1787071  96.8707057  41.1600981
  62.7642596  97.1988804  40.2067610  62.5128026  96.1014801  41.5490352
  63.2809742  97.9728490  42.0797457  63.8669176  97.7927631  42.8950360
  62.7375601  99.1918065  42.0441240  61.9867476  99.6675152  41.0757771
  61.7755188  99.0890258  40.2637073  61.6148640 100.6157182  41.1380650
  63.0807212 100.1075530  42.9011991  63.7758435  99.9019872  43.6179464
  62.6529425 101.0336268  42.8563794  67.1254461  94.3570411  41.2908081
  67.3692669  93.2176817  41.5894677  67.6674703  95.3756415  41.9993080
  67.6071401  96.3404097  41.6760689  68.3613643  95.2643938  43.2258087
  69.1563419  94.5229008  43.1459852  69.1255771  96.5476642  43.5998209
  69.4496035  96.5813997  44.6395414  70.4199578  96.5940679  42.7782789
  70.9777987  97.4964355  43.0275122  71.0269362  95.7173102  43.0060669
  70.1768951  96.6002586  41.7161136  68.2548581  97.6299607  43.4459903
  68.7198549  98.4605555  43.6800034  67.3626573  94.7928630  44.2804622
  66.2001723  95.1854164  44.2278450  67.8476548  94.0031453  45.2526604
  68.7563836  93.5415453  45.2078023  67.1082592  93.7416292  46.4598176
  66.5084416  94.6240417  46.6817793  66.1381576  92.6345217  46.3045185
  65.5487805  92.7676336  45.3968017  66.6583075  91.6812702  46.2095565
  65.0535765  92.6303604  47.7796970  64.1229661  93.5261961  47.6369288
  68.0620566  93.5159377  47.6208442  68.7246071  92.4886296  47.6810843
  68.0383985  94.3507017  48.7291850  67.6586215  95.2973175  48.7100532
  68.5583844  93.9487520  50.0350415  69.3822095  93.2404069  49.9429689
  69.0585184  95.2180130  50.7257793  69.7678098  95.7205854  50.0684645
  68.2177122  95.8976928  50.8666672  69.7323234  94.9735234  52.0890901
  69.5762301  93.8625974  52.6630338  70.4480717  95.8243372  52.5800019
  67.4536255  93.2143295  50.8478293  66.3971948  93.8270251  51.0505491
  67.6279327  91.9368264  51.2267024  68.4485162  91.3734617  51.0033775
  66.5935355  91.2459788  52.0218710  65.7204336  91.2603083  51.3701619
  66.9502582  89.7495321  52.3476563  66.2037927  89.3322080  53.0229659
  67.0489880  89.0796913  50.9052893  67.2956090  88.0231669  51.0121455
  66.0921111  89.1796223  50.3916966  67.8263112  89.5776754  50.3258951
  68.2486353  89.5453295  53.0556354  68.4023424  88.4806808  53.2349348
  69.0630098  89.9309693  52.4413707  68.2309132  90.0749978  54.0079623
  66.2416218  91.9684510  53.3216062  65.3742789  91.4190510  54.0158517
  66.9241341  93.0006941  53.7158753  67.5996967  93.4832024  53.1227229
  66.7944854  93.5766877  55.0485394  66.3910323  92.7793829  55.6720501
  68.1837056  93.9687888  55.6695555  68.6836395  94.7074937  55.0434955
  68.0445391  94.4240221  56.6496613  69.0516240  92.6898001  55.7900194
  68.5875874  91.9812418  56.4748464  69.1301076  92.1942795  54.8228950
  70.4176128  93.0815002  56.2902541  70.3336526  93.6598640  57.2110967
  71.0057967  92.1940462  56.5225536  71.1021771  93.9023083  55.2107455
  70.7255457  93.8784286  54.2620666  72.1438062  94.6284617  55.4483838
  72.7888618  94.6408672  56.6121018  72.4658863  94.0531789  57.3811676
  73.6067144  95.2388243  56.7360310  72.6218343  95.3220300  54.4431843
  72.1728693  95.2689996  53.5287997  73.4437056  95.9119246  54.5758224
  65.7628089  94.7045769  55.1355489  65.5985180  95.3361833  56.1339105
  65.1513543  94.9445130  53.9968036  65.2025863  94.3171853  53.1954658
  64.3079929  96.1723380  53.7513868  64.0028394  96.4683041  54.7556021
  65.1120458  97.3133773  53.1092114  66.0755084  97.4187197  53.6080559
  65.3183273  97.0829513  52.0630581  64.3928284  98.5021307  53.2027676
  64.9075163  99.2285614  52.7939280  63.0080360  95.9391731  52.9862306
  63.0679320  95.7568762  51.7644330  61.8310306  96.0648949  53.7034037
  61.7919001  96.3786009  54.6729347  60.5158112  95.7519884  53.1196044
  60.5656780  94.7319331  52.7384240  59.4235030  95.7671119  54.1955970
  59.5248874  96.7632707  54.6266675  57.9966003  95.6004309  53.5619385
  57.2442388  95.6152103  54.3509884  57.8090277  96.4181956  52.8667957
  57.9431109  94.6506231  53.0280106  59.6123274  94.8958985  55.4018314
  58.7618135  95.0122839  56.0716534  59.6881967  93.8529379  55.0892966
  60.5261314  95.1868573  55.9202089  60.1739570  96.5922687  51.8510881
  59.7199325  95.9831843  50.8957243  60.4469604  97.9555475  51.7968175
  60.7396877  98.8628630  52.8453877  61.8126347  98.9350556  53.0244130
  60.2790558  98.5550392  53.7834344  60.1679504 100.1792132  52.3477158
  60.6010528 101.0393802  52.8558862  59.0881973 100.2395939  52.4839125
  60.5710531 100.1114633  50.8554202  61.6192783 100.3700331  50.7061631
  59.9842248 100.7983927  50.2455534  60.2995997  98.6968649  50.5067690
  59.3018470  98.5321083  50.1010219  61.2141237  98.2100123  49.3560408
  60.8865820  98.2245514  48.1452699  62.3810358  97.6655401  49.6316895
  62.7902696  97.6911320  50.5655309  63.2320529  96.9616973  48.6435225
  63.3051272  97.5998683  47.7634571  64.7608546  96.7571241  49.1876439
  64.7787802  95.9994666  49.9706731  65.3988900  96.3964594  48.3807654
  65.3063193  98.0944049  49.7346478  64.6826089  98.4105039  50.5700164
  66.3084724  97.9271653  50.1292084  65.3642929  99.2252142  48.7104318
  65.8461941  99.0959623  47.5929793  65.0328358 100.3754313  49.1035641
  62.5882775  95.6473583  48.1771328  62.8154822  95.1846324  47.0703498
  61.8104394  94.9912453  49.0196087  61.6273897  95.3388880  49.9612367
  61.1114894  93.7105376  48.7493279  61.7459689  93.1338369  48.0768512
  60.9042626  92.9568108  50.0489024  60.4232313  93.6380531  50.7506822
  59.9918269  91.6830644  49.7981512  59.8491930  91.1462146  50.7368294
  59.0241422  91.9991892  49.4094321  60.4761879  91.0257484  49.0756485
  62.2222379  92.4936050  50.6322973  62.6532342  91.7923359  49.9184165
  62.8780980  93.3632199  50.6611821  62.3050274  91.8366468  51.9983200
  63.3425932  91.5844002  52.2187262  61.9288518  92.5239657  52.7567775
  61.7022075  90.9280655  52.0026971  59.7659066  93.9054126  48.0366991
  59.4811250  93.1436171  47.0944953  59.0264205  95.0226747  48.3710502
  59.3701047  95.6729481  49.0783364  57.7520862  95.4577212  47.8494980
  57.0239727  94.6695610  48.0354634  57.2870126  96.7044582  48.5899969
  57.5666370  96.6481947  49.6418684  57.7677120  97.5919211  48.1793113
  55.8176061  96.8048308  48.4541002  55.5457708  97.0544827  47.4277088
  55.3463620  95.8496934  48.6843232  55.3334116  97.8921586  49.4188069
  55.4619627  99.0518872  48.9358233  54.7229183  97.7691984  50.5028810
  57.7520538  95.6256758  46.2504717  57.0721479  94.8396842  45.5381296
  58.5894831  96.5732900  45.7333833  59.1270027  97.1843920  46.3480279
  58.8488129  96.8623532  44.3440422  57.9690952  96.8954889  43.7000508
  59.4666438  98.2221815  44.3868441  59.7065218  98.5458892  43.3745314
  58.7654744  98.9254970  44.8365426  60.3783397  98.1892433  44.9836512
  59.5876686  95.7669628  43.6670379  59.5925823  95.6356551  42.4802696
  60.2572531  94.8909756  44.3981755  60.4153115  94.9857852  45.4015427
  60.8420166  93.6764854  43.8005174  61.4147713  94.0339296  42.9440505
  61.8560113  92.9282400  44.6906665  62.7110730  93.5776140  44.8769478
  61.3958564  92.7219231  45.6572460  62.3749415  91.5521446  44.0566799
  61.5855436  90.9329365  43.6325179  63.3728924  91.9231758  42.9029041
  63.7519806  91.0115075  42.4421274  62.8557354  92.5211208  42.1519817
  64.2059353  92.4955721  43.3110109  63.0423158  90.7829368  45.1838267
  63.4160402  89.8327554  44.8040066  63.8733411  91.3670571  45.5802941
  62.3185038  90.5978721  45.9757486  59.7467136  92.7269181  43.3610640
  59.7915607  92.0982137  42.2700862  58.7056169  92.6110803  44.1794240
  58.5990041  93.1544344  45.0359379  57.5938731  91.6699248  43.9183968
  57.9876425  90.7104850  43.5850577  56.7736624  91.4330386  45.2458174
  56.5894320  92.3934878  45.7252196  55.3782372  90.7638732  45.0622963
  54.9001256  90.6477177  46.0343982  54.7554969  91.3911261  44.4246621
  55.5015642  89.7852134  44.5994213  57.6538185  90.3708747  46.0075786
  57.1816113  90.1222897  46.9585012  57.7436053  89.4703447  45.4013691
  58.6453708  90.7847234  46.1920844  56.7053488  92.2363299  42.8263461
  56.3810061  91.4600148  41.9331638  56.4401009  93.5329100  42.8244769
  56.7374863  94.1413307  43.5880993  55.7084603  94.2680986  41.7754104
  54.7530492  93.8150145  41.5136751  55.5091581  95.6217342  42.3604124
  54.9697626  96.2488925  41.6512756  54.9329898  95.5400222  43.2823095
  56.4790504  96.0704398  42.5781122  56.4692685  94.2616375  40.4432504
  55.7826097  94.3318283  39.4164194  57.8177122  94.2121025  40.4604182
  58.3752036  94.1546500  41.3136102  58.6020478  94.2388969  39.2244328
  58.1727797  95.0449738  38.6304615  60.0929859  94.5781102  39.4229843
  60.5992350  94.5757038  38.4581174  60.1845348  95.5642175  39.8787981
  60.5520666  93.8339776  40.0747839  58.4882687  92.8613593  38.4732207
  58.0949818  92.7466193  37.3266252  58.7512931  91.7109703  39.1728386
  59.0462394  91.7235384  40.1485100  58.6431839  90.3225091  38.6135158
  59.3271829  90.3386039  37.7644879  59.2591514  89.1517899  39.4345826
  60.3210206  89.3650702  39.5557413  58.4300202  89.0239986  40.7782432
  58.8349268  88.2117145  41.3805804  58.4977233  89.9586002  41.3366608
  57.3851203  88.8163514  40.5429735  59.0299127  87.7470057  38.7335870
  59.4762385  86.9591227  39.3411236  57.9609734  87.5632137  38.6280634
  59.4959607  87.7515014  37.7475013  57.2295284  90.0406470  38.1033071
  57.0291926  89.4630053  37.0096922  56.1272118  90.5294151  38.7763783
  56.1611542  91.0891486  39.6282070  54.7638439  90.2420484  38.2533691
  54.8108768  89.1670411  38.0776498  53.5928187  90.3707057  39.2058922
  52.6985999  90.2403453  38.5975060  53.6880904  89.3198719  40.2978490
  52.8403291  89.4232828  40.9758615  53.6752400  88.3261691  39.8490956
  54.6165547  89.4544800  40.8537166  53.5250739  91.7768945  39.9129550
  52.6651213  91.8058395  40.5817365  54.4370392  91.9405413  40.4866702
  53.4247416  92.5579622  39.1595416  54.4938308  90.9926567  36.9491766
  53.8709424  90.4296957  36.0695403  54.9489163  92.2257924  36.8191175
  55.4230023  92.6978198  37.5889633  54.8635908  93.0539615  35.6560588
  53.8178925  93.1343946  35.3570462  55.2137720  94.5329604  35.9352226
  54.9006461  94.7917827  36.9462775  56.2957454  94.6600185  35.8944815
  54.5494608  95.4988585  34.9334095  55.1241975  96.4245504  34.8991564
  54.5899763  95.0612165  33.9369167  53.1334216  95.8213200  35.2653263
  52.3741613  95.0313250  35.8668882  52.7089822  96.9600247  35.0243768
  55.5586885  92.3718629  34.4241084  55.0061048  92.3617657  33.3155051
  56.7902538  91.8306523  34.7906379  57.0923092  91.6949650  35.7551842
  57.7710524  91.4005121  33.7720626  57.7414710  92.0651067  32.9077964
  59.1972111  91.5041058  34.3359469  59.4291959  92.5481777  34.5495894
  59.2539262  90.9657515  35.2822872  60.2189518  90.9490566  33.3824059
  61.1741419  90.8209056  33.8916642  59.9083791  89.9637253  33.0356150
  60.3837875  91.8916916  32.1923107  59.4967098  91.8456788  31.5600821
  60.4710685  92.9193345  32.5466229  61.5390275  91.5449403  31.4274172
  62.4045590  92.0090102  31.7042842  61.6430689  90.7128109  30.4199158
  60.6527179  90.0147790  29.9545392  59.7288176  90.0962455  30.3763832
  60.8004110  89.3840985  29.1654087  62.8079751  90.6804061  29.8762436
  63.5552367  91.2722390  30.2364045  62.9831563  90.0621221  29.0838381
  57.3990004  89.9857258  33.2446018  57.5977369  89.7019930  32.0854066
  56.8412440  89.1093764  34.0911965  56.5659953  89.3063637  35.0535920
  56.5905585  87.7219763  33.6173657  56.5680552  87.8674266  32.5372195
  57.6801967  86.8072593  34.0945822  57.7103324  86.8689207  35.1824419
  57.3901536  85.7873719  33.8418201  59.0549734  87.0219471  33.5924505
  59.3436246  87.0073038  32.2333674  58.5368932  86.9117062  31.5217169
  60.6396775  87.1116223  31.7733210  60.8635928  86.9409543  30.7312940
  61.6812924  87.4477503  32.6896296  62.9214356  87.6893863  32.2397818
  62.9366898  87.6089934  31.2629081  61.3941051  87.5486108  34.0557454
  62.1760113  87.8060234  34.7550418  60.0458663  87.3060787  34.5292688
  59.8151573  87.3453424  35.5829906  55.2729379  87.0665569  33.9160131
  54.8008952  86.0927954  33.3331638  54.5245353  87.6830929  34.8365134
  54.8289049  88.5732468  35.2283797  53.2271538  87.2602681  35.4300288
  52.5609659  88.1189855  35.5139342  52.7377094  86.5388818  34.7745779
  53.4514973  86.6274319  36.8351620  54.5504018  86.6868844  37.4476489
  52.4002685  85.9359033  37.3808326  51.1221839  85.8781937  36.8191144
  51.1374153  85.4420027  35.8204756  50.6733248  86.8674210  36.7289269
  50.3439648  84.9721847  37.8428686  50.3595555  83.9276302  37.5325609
  49.2970040  85.2689816  37.9119308  51.0448883  85.1553480  39.1618558
  50.9792049  84.2605548  39.7799204  50.6118722  85.9725520  39.7370103
  52.4501630  85.4466819  38.7636869  52.8951504  86.2327092  39.3743368
  53.4214382  84.3076315  39.0746335  53.3182358  83.2744893  38.3869428
  54.2006053  84.3861314  40.1815040  54.0295356  85.0251282  40.9585775
  55.3920916  83.5207308  40.3439050  55.7195826  83.3443503  39.3190667
  56.5374065  84.1998586  41.0979316  57.3037574  83.6633668  40.5364018
  56.6627500  85.6907409  40.9456261  57.5123441  86.0463667  41.5289288
  56.8155549  85.9376026  39.8941985  55.7513194  86.1697797  41.3025172
  56.7704503  83.9125899  42.5619922  57.6266681  84.4891367  42.9146761
  55.8849035  84.1932229  43.1326102  56.9682694  82.8490686  42.6980958
  55.0865915  82.1460155  40.9755620  54.4625272  82.0226156  42.0197910
  55.3435499  81.0525624  40.2226884  55.7303311  81.1194067  39.2811832
  55.1106105  79.6788734  40.6403878  54.1391515  79.6111988  41.1293667
  55.1441888  78.8200424  39.3886407  56.1351439  78.9045587  38.9432307
  55.0156835  77.7791077  39.6853315  54.1246771  79.1393410  38.3344940
  53.0230332  78.5344440  38.3714974  54.4020988  79.9006689  37.3817132
  56.0749521  79.1938497  41.6924160  55.6641946  78.3456262  42.4728724
  57.2994519  79.7737698  41.6961630  57.4841655  80.5755658  41.0936971
  58.5193565  79.4171206  42.4893717  58.1715151  78.8423086  43.3476277
  59.5098417  78.5317988  41.6532704  59.8336484  79.1269155  40.8002157
  60.7851765  78.1741584  42.4786585  61.4514763  77.5606872  41.8723966
  61.2992954  79.0921130  42.7680096  60.4971104  77.6229115  43.3727138
  58.8205332  77.2765567  41.0699265  59.5459042  76.6952167  40.4991072
  58.4263179  76.6671441  41.8812647  58.0049702  77.5810909  40.4136880
  59.2624246  80.6823985  43.0141392  59.5174227  81.5914292  42.2520808
  59.6532047  80.5606786  44.2931975  59.3149243  79.7907400  44.8705171
  60.5699169  81.4428921  45.0489574  61.0121998  82.1895112  44.3903439
  59.8782033  82.3723013  46.0820710  59.4692894  83.2217874  45.5343960
  59.0325891  81.8246657  46.4981983  60.6795407  82.9275389  47.2510190
  61.1761204  82.0413481  47.6468669  61.7437032  83.9966198  46.8231658
  62.2780247  84.3503937  47.7041054  62.4507598  83.5467333  46.1259757
  61.2422354  84.8358884  46.3418112  59.8268207  83.5570858  48.3338973
  60.4683787  83.9308259  49.1321647  59.2556443  84.3845941  47.9124041
  59.1421191  82.8123622  48.7371980  61.6730151  80.5245512  45.6144388
  61.3551912  79.5814016  46.3960633  62.9305828  80.8286360  45.3347015
  63.2640009  81.4411101  44.5907676  63.9661485  80.1931893  46.2221817
  63.5470819  79.4781806  46.9296602  64.9373005  79.4383002  45.3297377
  65.1948700  80.2179006  44.6110980  66.2263134  78.9975097  45.9759556
  66.8387757  78.4703639  45.2445760  66.7684061  79.8705838  46.3406008
  66.0061659  78.3330800  46.8101302  64.3059912  78.2319670  44.5560415
  65.0697445  77.7525781  43.9439695  63.9062827  77.5105974  45.2687925
  63.5017448  78.5922342  43.9150599  64.6627713  81.3609825  47.0684233
  65.2221080  82.3096114  46.4995230  64.6279841  81.2812999  48.4253554
  64.1102156  80.5316150  48.8845909  65.2364188  82.1325966  49.3724870
  65.2960638  83.1628087  49.0215164  64.3820008  82.0756000  50.6607339
  64.2842979  81.0400144  50.9858254  64.8930305  82.6130357  51.4593882
  63.0203626  82.6627252  50.4565587  62.9128430  83.8259023  50.1664268
  61.9591280  81.9231466  50.6081265  61.0318641  82.3288130  50.4817249
  62.0545974  80.9383259  50.8542155  66.6509481  81.6226526  49.6324350
  66.9544045  80.9089510  50.5148925  67.6053455  81.9366313  48.7533264
  67.3855699  82.4716068  47.9132069  69.0384465  81.5978166  48.8221021
  69.1980180  80.6168168  49.2689280  69.5402403  81.6053378  47.3670397
  69.2218189  80.6872441  46.8730024  69.0735820  82.4325187  46.8322511
  71.0670888  81.7326513  47.2615602  71.8869075  80.8519735  47.5833939
  71.5463336  82.8767111  46.8285607  72.5551284  83.0149455  46.7661405
  70.9099687  83.6246701  46.5542286  69.8365910  82.5569487  49.7752075
  70.7473019  82.0229907  50.4111081  69.5644158  83.8419298  49.8056412
  68.7370336  84.2409396  49.3613948  70.4326004  84.8767578  50.4954321
  71.4300495  84.8833927  50.0564500  69.8265095  86.2907716  50.2635208
  70.4466319  87.0381073  50.7570738  69.7891627  86.4991013  49.1948136
  68.8190669  86.3258948  50.6765338  70.6533280  84.5375057  51.9072906
  69.7332948  84.1603879  52.5927847  71.8844181  84.7484674  52.3816799
  72.6635219  85.0422387  51.7923382  72.2451437  84.5838848  53.7757013
  71.5062195  85.0778899  54.4066117  72.2310058  83.5254059  54.0364438
  73.5591393  85.1332054  54.0398291  74.2086383  85.5737583  53.0147583
  74.0462552  85.0503805  55.2609512  73.5037824  84.6059610  56.0014514
  75.3442035  85.5303334  55.7720924  76.0913759  85.2086551  55.0468238
  75.2124255  87.0171259  55.9451263  74.7120634  87.4238029  55.0673674
  74.5625158  87.2087005  56.7994761  76.5066452  87.7715680  56.1503806
  76.9396368  87.4573588  57.0997071  77.2035625  87.4731486  55.3679854
  76.4103051  89.2640021  56.1506102  77.4014952  89.6778487  55.9656585
  75.7744735  89.5730632  55.3211228  75.8802723  89.8435450  57.3917211
  74.9118241  90.1632511  57.3625136  76.5024435  89.9960258  58.5302156
  77.6608484  89.4139637  58.9011829  78.1400606  88.7793912  58.2612467
  78.0577033  89.6075555  59.8204709  76.0464125  90.8618006  59.3977263
  75.2135086  91.4077292  59.1817219  76.5243790  90.9899413  60.2896087
  75.8026392  84.9623240  57.0887989  75.0288037  84.9677975  58.0416208
  77.1331855  84.6937990  57.3323226  78.1915570  84.7119934  56.3553109
  78.7106720  85.6705657  56.3401915  77.8140932  84.5373461  55.3480451
  79.0770584  83.6128553  56.8100764  80.1036866  83.7757984  56.4815539
  78.7581208  82.6566676  56.3946876  78.9846880  83.6067290  58.3089861
  79.7759624  84.2118288  58.7522906  79.0968534  82.5976112  58.7040043
  77.5646437  84.1938460  58.6545551  76.8466163  83.4990092  59.0909421
  77.7308875  85.3352289  59.7174201  77.8838731  86.4964098  59.3808975
  77.8181018  84.9690567  60.9986665  77.5708150  84.0278985  61.3075071
  78.2463550  85.7949199  62.0636150  79.1824246  86.2836343  61.7977278
  77.5128537  86.5821390  62.2370910  78.4345795  84.9765292  63.3340709
  77.5620181  84.1529063  63.5395091  79.4445086  85.2447246  64.1169097
  80.0901404  86.0157439  63.9456738  79.7631875  84.4678622  65.3253088
  78.8685464  84.3912077  65.9432233  80.0366364  83.4541144  65.0326962
  80.9282985  85.0831491  66.1864357  81.4019381  86.2084993  65.9964846
  81.4711856  84.2797031  67.0875190  81.1762181  83.3071618  67.1601168
  82.5046531  84.5959132  68.0658509  83.4858070  84.3873937  67.6393610
  82.4768674  85.6604959  68.2952626  82.3268892  83.8056821  69.3249238
  81.3539064  83.0828343  69.4573419  83.0319046  84.1740701  70.4413523
  83.8961301  84.7118137  70.3705564  82.6732519  83.8667350  71.8683378
  82.5964634  82.7910567  72.0303429  83.7812003  84.3906315  72.7782520
  83.5324173  84.1728474  73.8175258  84.7230874  83.9061467  72.5220274
  83.8804572  85.4671436  72.6479877  81.3016184  84.4617337  72.1926634
  81.1667671  85.6709520  72.2351861  80.2783186  83.6450783  72.4649254
  80.3596442  82.6323025  72.5609895  78.9233316  84.1732294  72.6509025
  78.6390876  84.7269050  71.7563391  77.9511910  82.9860732  72.8173208
  78.2366795  82.5087121  73.7534841  76.4672028  83.3634502  72.8527394
  75.8660670  82.4636551  72.9722946  76.2826344  84.0367827  73.6904499
  76.1954417  83.8609511  71.9217675  78.0344864  82.2055822  71.6161907
  77.4296693  81.4363473  71.6824029  78.8096720  85.2369361  73.7214152
  78.0952005  86.2198601  73.5276115  79.5374874  85.0818838  74.8634619
  80.2297895  84.3401130  74.9656814  79.4320619  85.9308504  76.0678099
  78.4217222  86.0437418  76.4589663  80.2489349  85.2364706  77.0987906
  80.2231427  85.8054839  78.0278829  79.8450731  84.2392139  77.2722457
  81.2795201  85.1543203  76.7527019  79.8217316  87.4054883  75.7324448
  79.2837853  88.3657633  76.3116423  80.6279108  87.5781600  74.6793026
  80.9311270  86.7746173  74.1277774  81.1921836  88.8243522  74.1453417
  81.2014712  89.6210030  74.8900660  82.6932912  88.4547205  73.7265956
  82.6689873  87.8115192  72.8473582  83.2175321  89.3664160  73.4390477
  83.4776223  87.7567134  74.8328483  83.0468817  86.7668483  74.9845572
  84.5006126  87.6091705  74.4844965  83.5311441  88.4754714  76.2017881
  83.4075314  89.6865449  76.3536007  83.8098919  87.7691958  77.1571794
  80.3215096  89.4948945  73.0434016  80.7065524  90.5493181  72.5613581
  79.1839966  88.9046014  72.5879072  78.6020916  88.2770118  73.1425800
  78.7072424  89.1362208  71.2413985  79.4395623  89.4946637  70.5200572
  78.1772777  87.6794883  70.7949382  78.9777807  86.9577200  70.9564577
  77.3539353  87.3966333  71.4506259  77.7067419  87.5575919  69.3570021
  78.1535944  88.4080024  68.8438103  78.1782995  86.3000921  68.7798039
  77.8347458  86.2209903  67.7488914  79.2680206  86.2750723  68.8031040
  77.7832473  85.4644725  69.3581107  76.2250280  87.7317805  69.1285110
  76.0060685  87.6238141  68.0667747  75.6787354  86.9750690  69.6912019
  75.9205094  88.7232446  69.4631727  77.6591195  90.2427198  71.2761205
  76.5822052  90.1542230  71.8881833  77.8828821  91.3210173  70.4718353
  78.7284074  91.3961903  69.9069060  76.9797591  92.4980088  70.2927096
  76.8405311  92.9325040  71.2823512  77.6415278  93.4585167  69.3302021
  77.0001625  94.3271986  69.1838348  78.6002417  93.7798074  69.7369773
  77.8025247  92.9615803  68.3736394  75.5295173  92.1633567  69.7952936
  75.3530952  91.4258304  68.8407113  74.5377066  92.9415413  70.2898500
  74.6499543  93.5585227  71.0947005  73.1799974  92.9601563  69.6913148
  72.7344963  91.9749551  69.8271690  72.4043188  94.0470479  70.3574636
  72.9172953  94.9923109  70.1805970  71.4295546  94.1181373  69.8734212
  72.1746054  93.8895141  71.9173710  72.9074809  93.1261204  72.5921796
  71.2520861  94.6019093  72.3548709  73.2134762  93.2693972  68.2091181
  72.5672020  92.5267700  67.4821321  73.9889675  94.2343747  67.7154434
  74.5490042  94.8486793  68.3064719  74.1244573  94.5148480  66.3222477
  73.0982062  94.6780444  65.9959215  75.0578035  95.7223096  66.1257015
  75.9823166  95.5465619  66.6767027  75.3240313  95.7939078  65.0709563
  74.4409012  97.0987300  66.5908202  75.1456088  97.8915010  66.3431061
  73.5361688  97.2820985  66.0099585  74.0931961  97.2091959  68.0716066
  74.8561585  96.5785803  68.8731384  73.0056796  97.7330447  68.4532926
  74.7282552  93.3764184  65.4473722  74.2314424  93.2241223  64.2845004
  75.5959583  92.5258178  65.9961078  76.0331607  92.6383875  66.9113319
  75.9702108  91.3414798  65.2681348  76.1737593  91.5408973  64.2163112
  77.2656703  90.8233269  65.9333395  78.0363755  91.5893719  65.8471031
  77.0796465  90.6763846  66.9968357  77.8044068  89.5052487  65.3358868
  77.0355905  88.7488498  65.4958618  77.9762018  89.4033239  63.8411845
  78.3617453  88.4171697  63.5862334  77.0129878  89.5544769  63.3534790
  78.6770993  90.1658776  63.5032962  79.1782478  89.2418921  66.0863275
  79.6244920  88.3183948  65.7163480  79.8591207  90.0730362  65.9016722
  78.9967077  89.1509818  67.1577170  74.7947311  90.3163915  65.2115459
  74.5291901  89.7414324  64.1456814  74.0986827  90.0801419  66.2894683
  74.2959848  90.5330894  67.1812017  72.9822508  89.1618065  66.3502769
  73.2566388  88.1735402  65.9836790  72.5484674  89.0403957  67.8040119
  73.4242582  88.8195323  68.4134657  72.1638607  90.0060034  68.1356179
  71.5123296  88.0014254  68.0613659  70.1570322  88.2136055  67.8817063
  69.6820111  89.1266575  67.5529085  69.5622219  87.0832100  68.1897301
  68.5490503  86.9799502  68.1474956  70.3678655  86.0641040  68.5654034
  70.2703359  84.7299284  68.9666134  69.3050671  84.2486956  68.9455137
  71.3505184  84.0187449  69.3825130  71.1884646  83.0378909  69.8033562
  72.6578235  84.4946467  69.2899870  73.5199876  83.8815405  69.5058522
  72.7638882  85.8672300  68.8859481  73.7450318  86.3179093  68.8568534
  71.6543490  86.6566773  68.5235552  71.8774529  89.6904721  65.4882077
  71.4981329  88.9350014  64.5453062  71.3634256  90.9023692  65.7409098
  71.7220118  91.5449778  66.4477727  70.1727662  91.4120270  64.9619520
  69.3271048  90.7517751  65.1547687  69.7976980  92.7769785  65.4311643
  70.6957849  93.3942405  65.4173264  69.1063456  93.2037605  64.7040158
  69.1318532  92.9100074  66.8791626  69.5279870  92.1014408  67.4927790
  69.4924131  94.2992228  67.4320017  69.0522974  94.4235259  68.4209845
  70.5764645  94.3921547  67.5012065  69.1046963  95.0677472  66.7625035
  67.6423825  92.7234557  66.9068107  67.2804803  92.8305938  67.9291254
  67.1704162  93.4750213  66.2739244  67.3934657  91.7289289  66.5370637
  70.4063385  91.3524309  63.4534715  69.4975386  90.8940585  62.7904266
  71.4562070  91.8396165  62.8392434  72.2883079  92.1986080  63.3080006
  71.4948929  91.8967454  61.3759246  70.5993490  92.3324838  60.9334068
  72.7261894  92.7238322  61.0696983  72.6403114  93.7168375  61.5115788
  73.6141364  92.2593436  61.4984062  72.8493260  92.8188762  59.5848273
  72.0963003  93.6787280  59.0290556  73.7267358  92.2090416  58.9126458
  71.6133094  90.5024291  60.8203262  71.0046628  90.3189277  59.7652572
  72.4181888  89.6152124  61.3370549  73.1002868  89.8782070  62.0478468
  72.4913952  88.1688113  61.0188869  72.9165595  88.0961636  60.0187156
  73.3996072  87.4400783  61.9304438  72.9600805  87.6516307  62.9053130
  73.4331874  85.9299908  61.8263992  74.1409720  85.5306582  62.5523162
  72.4399943  85.5293600  62.0299071  73.7415773  85.6413898  60.8216529
  74.8166163  87.9519578  61.8096932  75.4632583  87.3983333  62.4918310
  75.1673716  87.8149418  60.7871379  74.8440268  89.0109838  62.0630320
  71.1109437  87.5184835  60.9694476  70.7470716  86.7910405  59.9990905
  70.2824833  87.8516605  61.9463430  70.5640611  88.4348686  62.7328443
  68.8501162  87.4159794  62.0153161  68.8651896  86.3516522  61.7778834
  68.2775191  87.6990049  63.4134356  68.4131356  88.7615468  63.6160779
  66.7780798  87.5485314  63.6038996  66.5170869  87.7797034  64.6358018
  66.2560043  88.2341340  62.9352508  66.4832045  86.5243316  63.3748662
  69.0441711  86.7646650  64.3542941  68.6925398  86.9073765  65.3751775
  68.8774554  85.7300442  64.0537169  70.1097827  86.9903239  64.3027283
  67.9274602  88.1359787  61.0038187  67.0524717  87.5294682  60.4620004
  68.1669968  89.4192448  60.7902153  68.8435481  89.9372739  61.3511050
  67.5316842  90.2655008  59.7651892  66.4635979  90.2515561  59.9830108
  68.0469823  91.6856777  59.8280421  68.1130826  91.9994738  60.8695486
  69.0569062  91.7212463  59.4200795  67.1520709  92.6684504  59.0559698
  67.7873447  93.4420268  58.6273234  66.6980529  92.1323081  58.2234777
  66.0172748  93.3647499  59.8596848  65.5603620  92.8122617  60.8750589
  65.5440322  94.4145799  59.3917913  67.7555436  89.7227950  58.3422463
  66.8457968  89.7247266  57.5155788  68.8818254  89.0868795  58.0944084
  69.5553631  88.9574437  58.8485365  69.3958167  88.4843876  56.8553000
  68.9038339  89.0926418  56.0975970  70.9202305  88.5595334  56.7157380
  71.1967237  87.7878648  57.4339950  71.3917524  88.3303664  55.2490030
  72.4784211  88.3928967  55.2025060  71.0700305  87.3442486  54.9137480
  70.9564063  89.0939028  54.6042147  71.5738511  89.7955963  57.0490828
  71.3995663  90.0158880  57.9877257  69.0382978  87.0172203  56.6729204
  68.2570721  86.7461514  55.7676458  69.5548313  86.1011979  57.5129460
  70.2019837  86.3088841  58.2737458  69.2018248  84.7128115  57.3716786
  69.3184313  84.4874020  56.3118416  70.1208017  83.8848172  58.2696218
  70.0088792  84.2328525  59.2961426  69.7863597  82.8474824  58.2462531
  71.5991139  83.9258106  57.9026961  72.0388524  83.3644695  56.8929153
  72.3428337  84.6583997  58.6700378  73.3289930  84.7893791  58.4500168
  71.9406994  85.1036180  59.4942183  67.7558387  84.3623067  57.7104304
  67.3001673  83.4240167  57.0639906  67.1009248  84.9914981  58.6549663
  67.4729080  85.7973481  59.1596566  65.7420500  84.5839701  59.0839898
  65.5442818  83.6435979  58.5680781  65.6792284  84.3666989  60.6460399
  66.2123579  83.4483774  60.8905546  66.2117354  85.1840343  61.1320700
  64.2731358  84.2828334  61.2370020  63.6145701  85.0544444  60.8371561
  63.7306047  82.9117309  60.9261389  62.7250002  82.8161771  61.3344467
  63.6990823  82.7684830  59.8469803  64.3762989  82.1551518  61.3731692
  64.4247138  84.4184684  62.7991324  63.4427157  84.3644104  63.2658511
  65.0508529  83.6088762  63.1751049  64.8883575  85.3756516  63.0368272
  64.6596284  85.5765045  58.6754854  63.7455385  85.2197179  57.9617221
  64.6200912  86.8558372  59.1904287  65.3614311  87.2677616  59.7554698
  63.4632254  87.7399861  58.9529350  62.5581048  87.1893298  59.2093161
  63.6830537  89.0042373  59.8356719  64.6662895  89.3903737  59.5700612
  62.6164627  90.0529469  59.5815267  62.8020037  90.9211954  60.2146334
  62.6459235  90.3557996  58.5342473  61.6354503  89.6383471  59.8124115
  63.6234508  88.6793136  61.2254968  63.7656549  89.4900441  61.7571461
  63.2614930  88.1572503  57.4846559  62.1223135  88.3820847  57.1008935
  64.3237519  88.1829764  56.6640480  65.2649163  88.1189783  57.0510865
  64.3719097  88.2921116  55.2114354  63.8715863  89.2176683  54.9301184
  65.4182738  88.3938508  54.9188790  63.7677417  87.1671625  54.3873410
  63.0994837  87.4662806  53.4727850  63.9195009  85.8996284  54.7557639
  64.6208372  85.6150226  55.4404477  63.1270125  84.7656277  54.2459281
  63.3513756  84.6927611  53.1827421  63.5205307  83.3572960  54.7676697
  63.2873386  83.3427452  55.8319666  62.7142907  82.1761342  54.1055785
  63.0493022  81.2270411  54.5237202  61.6502143  82.3053599  54.3053961
  62.8836560  82.1779151  53.0288287  65.0062689  83.1349226  54.4841930
  65.3019122  82.1491374  54.8446213  65.1860751  83.1988538  53.4103287
  65.5929431  83.8989421  54.9958809  61.6598315  85.0620320  54.4847722
  60.8862994  85.0658941  53.5000072  61.2114280  85.2922701  55.7325041
  61.8376099  85.2674883  56.5365918  59.8402961  85.5983134  56.1141581
  59.2375622  84.7472790  55.7929629  59.7013813  85.7117133  57.6821626
  59.5726969  84.7134861  58.0993110  60.6291923  86.1120261  58.0908108
  58.5123096  86.6132796  58.1453167  57.2182871  86.1345044  58.0416583
  57.0536030  85.1025875  57.7683678  56.0788557  86.9973669  58.2931267
  55.0736632  86.6140256  58.1981600  56.2879105  88.3063290  58.6531535
  55.4569567  88.9889478  58.7498454  57.6105297  88.7456796  58.8946267
  57.7805600  89.7398296  59.2792999  58.6958571  87.9126775  58.6428350
  59.6968415  88.2727340  58.8317491  59.2079855  86.7829041  55.3501043
  58.1925115  86.5343364  54.8057041  59.8352586  87.9945054  55.2909374
  60.7160624  88.1775495  55.7724045  59.3313232  89.1767433  54.5365424
  58.3279651  89.4426693  54.8687696  60.2945839  90.3282841  54.8276497
  61.3066680  89.9718258  54.6394148  60.0955056  91.1204299  54.1062907
  60.2698350  90.9504189  56.2230596  59.2825148  91.3747623  56.4058755
  60.4208613  90.1658976  56.9644653  61.3112708  92.0228584  56.4226594
  62.2989285  91.5639447  56.4855604  61.3223758  92.6840132  55.5552650
  61.0596632  92.8154904  57.6420810  60.0879646  92.9358483  57.9259801
  62.0038367  93.3934421  58.4128269  63.3242143  93.2202828  58.1826683
  63.6356957  92.6373087  57.4056409  64.0096811  93.6730198  58.7868184
  61.6493788  94.2264679  59.3811267  60.6630746  94.4297633  59.5436996
  62.3624457  94.6636858  59.9646034  59.1304487  88.9041278  53.0790983
  58.1491835  89.2291505  52.4598464  60.0979131  88.2455945  52.3744733
  60.9656953  87.9238755  52.8036549  60.0077018  87.9184517  50.9029790
  59.6381137  88.7750040  50.3408280  61.4411186  87.6148352  50.3809230
  61.7652822  86.7549282  50.9662118  61.4482283  87.2872007  48.9213617
  62.4679846  87.0827141  48.5996363  60.8287288  86.4087400  48.7428085
  61.0510427  88.1309027  48.3574082  62.4271482  88.7691975  50.6051153
  63.4066322  88.4912003  50.2179581  62.0702377  89.6580407  50.0841175
  62.5040904  88.9808120  51.6720653  58.9198152  86.8279903  50.5921563
  58.0403095  87.0661238  49.7683431  58.9606827  85.6402201  51.1970908
  59.7424421  85.3372542  51.7782902  57.8647778  84.6298790  51.0880389
  57.7537327  84.4131820  50.0252312  58.2517689  83.3804295  51.9450966
  58.2041458  83.6853536  52.9896459  57.2471452  82.2205031  51.7978218
  57.5674598  81.3808556  52.4146659  56.2599356  82.5525816  52.1196527
  57.2026857  81.9080540  50.7543507  59.5505844  82.9773836  51.6812001
  60.1692195  83.4634078  52.2662848  56.5090608  85.1268993  51.6324939
  55.5126751  84.7224670  51.0387901  56.4618704  86.0131850  52.6284169
  57.2628443  86.2224466  53.2242729  55.2251186  86.8028636  52.9854168
  54.4221897  86.1228807  53.2704595  55.5894091  87.7238793  54.1460405
  55.9414411  87.1355205  54.9934037  56.4065531  88.3847148  53.8553135
  54.3077422  88.5877683  54.5712271  53.9367329  89.1136556  53.6908615
  53.5194011  87.9049140  54.8902838  54.5458113  89.6009543  55.6741380
  54.4862352  89.0954934  56.6391436  55.5576708  89.9941212  55.5825625
  53.5780905  90.7414525  55.6629300  53.7132755  91.3468096  54.7665396
  52.5528485  90.3709202  55.6460270  53.8059292  91.5356173  56.8445242
  53.1428905  92.3373945  56.8584161  53.6583450  90.9501505  57.6907585
  54.7823870  91.8942062  56.8391234  54.6964552  87.6195914  51.7752149
  53.5242625  87.3994133  51.4622695  55.5267483  88.4527131  51.1972204
  56.5128808  88.4940265  51.4565000  55.1790930  89.4265395  50.1223037
  54.2386754  89.9275664  50.3551574  56.1931213  90.5803812  50.0824301
  56.3646874  90.9419730  51.0963223  57.1475926  90.2072325  49.7108152
  55.7260927  91.7628717  49.1911307  56.6190840  92.2878383  48.8547876
  55.2547912  91.3351544  48.3052036  54.8002195  92.7742343  49.7360979
  54.6532116  93.0052815  50.9016467  54.0080015  93.3933574  48.9490241
  54.0740952  93.2468831  47.9417104  53.3122332  94.0340181  49.3272020
  54.8433147  88.7255761  48.8015674  53.9017020  89.1046641  48.1268031
  55.5791703  87.6499683  48.4710550  56.4806549  87.4710697  48.9133329
  55.2442288  86.6340836  47.5030125  55.2524692  87.1539810  46.5458956
  56.3047582  85.5235776  47.2830581  56.6465612  85.1509492  48.2486277
  55.8011089  84.2479589  46.5222616  56.6203374  83.5366476  46.4212967
  54.9868194  83.7879483  47.0829075  55.4436293  84.5312551  45.5309430
  57.3574684  86.2234938  46.3919552  58.1652075  85.5265325  46.1676530
  56.8895124  86.5466367  45.4626706  57.7605166  87.0893233  46.9160215
  53.8522673  86.0967537  47.7285004  53.0372153  86.1598638  46.7795092
  53.5549220  85.5161728  48.8672236  54.2189730  85.3188587  49.6163974
  52.1402946  85.0925097  49.1281391  51.9290880  84.4296817  48.2895362
  51.9155949  84.1927386  50.4537480  52.1894911  84.7949731  51.3198545
  50.8505131  83.9771836  50.5394552  52.6915147  82.8365174  50.5411458
  53.7464204  83.0496064  50.3686321  52.6191115  82.1888326  51.9147991
  53.1777543  81.2520964  51.9049755  53.0492314  82.8612009  52.6568515
  51.5775402  81.9863293  52.1666294  52.1572067  81.8960962  49.4800534
  52.6919244  80.9466952  49.5329290  51.0947149  81.7229267  49.6477835
  52.3016466  82.3398689  48.4949058  51.1269921  86.2760777  49.0805817
  49.9947345  86.1168992  48.6650194  51.4406739  87.4205472  49.6460649
  52.3610861  87.6380790  50.0280797  50.4477772  88.5061520  49.7708787
  49.4454609  88.1771137  50.0436128  51.0629564  89.4174716  50.8986114
  51.0676507  88.8590868  51.8338784  52.1027133  89.6289489  50.6471995
  50.3248510  90.7603929  51.1265011  50.9979369  91.4724046  51.6035594
  50.0382408  91.1885354  50.1656137  49.1107562  90.5714347  51.9742225
  48.5819537  89.6552235  51.7080739  49.3743390  90.4922222  53.0280966
  48.2325557  91.8274069  51.7053756  48.5276172  92.6306107  52.3825103
  48.4094010  92.1862016  50.6901012  46.7598337  91.5251550  51.8875616
  46.2038456  92.3842321  51.7008273  46.4746035  90.7772495  51.2237852
  46.5877095  91.2068614  52.8624828  50.1932963  89.2021442  48.4196347
  49.0440441  89.6282638  48.1825448  51.1835098  89.3993531  47.5139555
  52.1238761  89.0176968  47.6219766  51.0017437  90.1907298  46.2772862
  49.9695550  90.0489518  45.9558963  51.3594468  91.6032954  46.6563651
  51.2488698  92.2526277  45.7873280  50.6977394  91.9469731  47.4524699
  52.3915948  91.6371090  47.0035555  51.7632501  89.7513307  45.0178805
  51.6652106  90.3188783  43.9402312  52.5833543  88.6814503  45.1352558
  52.7509267  88.2438806  46.0402670  53.3103267  88.0227901  44.0836818
  53.6080222  88.7685954  43.3461266  54.2254786  87.6032940  44.5018745
  52.5093892  86.8601253  43.3394703  53.1285808  85.9308868  42.7480699
  51.1969835  86.8670717  43.5124301  50.7547683  87.4429481  44.2285042
  50.2175163  86.0843405  42.7408565  49.2291642  86.5022302  42.9333308
  50.4267439  86.2384170  41.6823286  50.1493525  84.5828515  42.9909576
  49.2267924  84.0517178  42.4664676  50.9635362  84.0009136  43.8118512
  51.6132689  84.5510134  44.3716329  51.1176897  82.5105370  44.0945798
  51.1616236  81.8596661  43.2216498  52.4721554  82.3009062  44.7941566
  53.2834868  82.6167561  44.1387322  52.5289999  82.9175306  45.6914157
  52.6413018  80.7999923  45.1671137  51.7259795  80.4644402  45.6555898
  52.7377082  80.2278134  44.2440719  54.0245235  80.3859213  46.2270268
  55.3934131  80.7978971  45.1392060  56.3357391  80.5982257  45.6496196
  55.3348950  80.1926308  44.2348624  55.3410964  81.8538632  44.8736188
  49.8756528  82.1186737  44.8710361  49.3646689  81.0269152  44.6853836
  49.5054830  82.8456663  45.9564858  50.0159793  83.6723635  46.2706151
  48.3763346  82.5360824  46.7674710  48.3573130  81.4468960  46.7909895
  48.5638045  83.1039258  48.2399756  49.6002793  82.9843727  48.5541061
  48.3468720  84.1719236  48.2547416  47.5900583  82.3346194  49.2600502
  46.6008265  82.2006715  48.8232030  48.1517029  80.9787967  49.5950504
  47.4818929  80.4674015  50.2877542  48.2488605  80.3899818  48.6831297
  49.1318033  81.0941270  50.0569975  47.5509479  83.1524572  50.4970678
  46.8999606  82.6737853  51.2291783  48.5563049  83.2389245  50.9084675
  47.1659373  84.1445134  50.2646363  47.0076877  82.8986381  46.1967232
  45.9827091  82.2388575  46.3427414  47.0527092  83.9916548  45.3866963
  47.8782306  84.5863616  45.3220794  45.9469311  84.4476139  44.5214968
  45.0337070  84.4894194  45.1136640  46.1763042  85.8894710  44.0125045
  46.6520391  86.4901644  44.7879481  46.8518612  85.8829975  43.1568131
  44.8395797  86.5048972  43.6201370  45.0155110  87.4328836  43.0741321
  44.3175779  85.8308582  42.9408693  43.9803906  86.7816108  44.7904274
  42.8444045  87.2058624  44.3785303  44.4316934  86.8152246  45.9544488
  45.7088302  83.4522628  43.4039942  44.6017459  83.2670824  43.0768695
  46.7403849  82.7950052  42.7969387  47.7166880  83.0282392  42.9746775
  46.5808574  81.7052764  41.8455087  45.8261789  81.8896287  41.0817184
  47.7765587  81.5309516  40.9278506  47.9410457  82.4472282  40.3587177
  48.6744098  81.3598934  41.5207582  47.5675903  80.4031812  40.0043209
  47.3075793  79.5045781  40.5640821  46.7343332  80.6164492  39.3359419
  48.8687448  80.1633983  39.1792633  48.7164472  79.2912643  38.5442132
  49.0189787  81.0171207  38.5181477  50.0855908  79.9625305  39.9544775
  50.0917690  79.1337259  40.5491452  51.1686323  80.6872242  39.9967754
  51.9044846  80.6033804  41.0135274  51.6486390  79.9793390  41.7778992
  52.7573836  81.1593386  41.0717235  51.4653808  81.4614699  39.0132766
  50.8534583  81.5078909  38.1988731  52.3123851  82.0273847  39.0474702
  46.1016645  80.4995561  42.6928726  45.1750119  79.8363861  42.2913487
  46.7601846  80.2680072  43.8223718  47.5716238  80.8122860  44.1137152
  46.3986736  79.2266719  44.7517697  46.3491527  79.6390377  45.7589872
  45.4043375  78.8519056  44.5104588  47.3693026  78.1119424  44.7200415
  47.1773388  77.1372892  45.4946840  48.3852409  78.2286797  43.8832358
  48.5568905  79.0957182  43.3734940  49.3630976  77.2094856  43.5690615
  49.3319974  76.5074916  44.4035111  48.9971404  76.5100732  42.2610464
  49.6990706  75.6783483  42.2025159  47.5308352  76.0053451  42.2106808
  47.3460624  75.5208541  41.2515825  47.3650913  75.2903897  43.0164933
  46.8509496  76.8483503  42.3283872  49.0792894  77.4271564  41.1504434
  48.8434108  76.9598328  40.3232560  50.8023717  77.7173979  43.4913170
  50.9205078  78.8865817  43.0232709  51.8107154  76.8505021  43.8953055
  51.6511180  75.8982166  44.2207820  53.2471158  77.2727834  43.8778608
  53.5876779  77.3552627  42.8451616  53.3379925  78.2632800  44.3226618
  54.1514879  76.2862835  44.6370644  53.7917104  75.3804700  45.3776533
  55.4912698  76.4942459  44.6004820  55.9011721  77.1858188  43.9734820
  56.4990713  75.8197625  45.3874721  55.9328043  75.2917295  46.1546676
  57.3248524  74.7729730  44.5565459  57.9310370  75.3130418  43.8285769
  58.0149923  74.2656998  45.2314384  56.4786128  73.6743019  43.7873038
  55.5858227  74.0931245  43.3228025  57.0533903  73.1929258  42.9959242
  56.1432647  72.7181368  44.9105896  57.0506173  72.2604265  45.3067633
  55.6689469  73.2494519  45.7357175  55.2417060  71.6905745  44.3742861
  55.6875349  70.7865073  44.2166560  53.9529272  71.7223173  44.0559049
  53.1828150  72.7106277  44.4658570  53.5750175  73.4612333  45.0337394
  52.1948335  72.7244925  44.2148803  53.5357728  70.7819971  43.2902581
  54.1838529  70.0667538  42.9617217  52.5559262  70.7503294  43.0091051
  57.4703985  76.7874358  46.0719871  57.9406040  77.6449267  45.3266456
  57.8265704  76.5302704  47.2953606  57.4981146  75.7153718  47.8136627
  58.7620303  77.4046562  48.0756408  59.2939840  78.0169090  47.3465587
  57.9691151  78.4211767  49.0147179  57.4398654  77.6667872  49.5967258
  58.8061123  79.2194123  49.9352844  58.1701605  79.8762308  50.5273686
  59.3559103  78.5514936  50.5982111  59.5117668  79.8182120  49.3588588
  56.7992395  79.2576952  48.4327781  57.1939497  80.1974895  48.0468369
  56.3666438  78.7219922  47.5881662  55.6769543  79.5669731  49.4606711
  54.8946879  80.1541719  48.9807110  55.2546148  78.6321632  49.8302180
  56.0938339  80.1306672  50.2964231  59.8749797  76.6480269  48.7765265
  59.6576216  75.6995212  49.5255480  61.1616579  77.0337829  48.4774400
  61.3494199  77.8418007  47.8838057  62.3616719  76.4064776  48.9189107
  62.0381574  75.6958223  49.6796791  63.0917560  75.5286709  47.8297446
  63.7013814  76.2174160  47.2451789  63.9205652  74.4252100  48.5758198
  64.4371666  73.8015128  47.8456795  64.6526411  74.8995137  49.2302141
  63.2495930  73.8051571  49.1705330  62.2074359  74.8535657  46.8785112
  62.8048583  74.2767368  46.1723781  61.5368442  74.1844455  47.4183222
  61.6201012  75.5962211  46.3379218  63.3140003  77.4042908  49.5629335
  63.9892932  78.2374496  48.8712863  63.5384109  77.2431588  50.8463369
  63.0805708  76.5295194  51.4137127  64.4689811  78.0738415  51.5819838
  64.6001374  79.0633206  51.1433095  63.9108403  78.2284165  52.9871380
  63.9557758  77.2792836  53.5200400  64.5055998  78.9423687  53.5561050
  62.4371855  78.7189031  52.8784995  62.2270072  79.7023300  52.1889266
  61.4217135  78.0900042  53.4166210  60.4722829  78.4245929  53.2558885
  61.5818485  77.2665437  53.9954851  65.8417528  77.3563299  51.5766037
  65.8685702  76.1715459  51.9753741  66.9696704  78.0117233  51.3210349
  67.0254963  79.0127121  51.1309041  68.2554878  77.3040884  51.2955699
  68.1164956  76.2620012  51.0076680  69.2351868  77.9152960  50.2601544
  69.2969665  78.9736863  50.5088717  70.6425384  77.2360834  50.4054044
  71.3311032  77.6660346  49.6766434  71.0261790  77.4062645  51.4109671
  70.5505318  76.1646610  50.2286142  68.7563228  77.9491603  48.8057176
  67.9376317  78.6666935  48.7326078  69.5699316  78.3294571  48.1880081
  68.2828027  76.6196525  48.2080229  67.9698029  76.7759003  47.1757014
  69.0983372  75.8976095  48.2351252  67.4424883  76.2388477  48.7877516
  68.8251734  77.4589851  52.6994725  69.3058460  78.5042615  53.1912551
  68.6362705  76.4740557  53.6025869  68.2404240  75.5745652  53.3297198
  68.9503523  76.5223654  55.0512545  68.7263135  77.5395231  55.3702683
  68.0528873  75.5327959  55.8540289  68.3067351  75.5891117  56.9129353
  67.0056544  75.7979581  55.7161801  68.2209958  74.5177823  55.4950626
  70.4824793  76.2799372  55.3749605  71.3641789  76.9415332  54.8460508
  70.8728679  75.5519198  56.4681473  70.2014899  75.1331726  57.1124270
  72.2741643  75.2854420  56.8454628  72.8762190  75.2359854  55.9380813
  72.8221778  76.4061830  57.7887166  72.6777443  77.3747571  57.3107709
  72.2347768  76.4146012  58.7077227  74.1942439  76.2530065  58.1187205
  74.6403591  77.1246934  58.0731555  72.3054492  73.9330590  57.6793947
  71.2038113  73.4930302  58.1237107  73.5090911  73.3880754  57.9627675
  74.3495554  73.6063733  57.4274967  73.7438330  72.4583356  59.0269166
  73.1316834  71.5781395  58.8314232  75.2731336  72.0568745  59.0974496
  75.4231774  71.5854823  60.0686861  75.6704662  71.0074769  58.0993166
  76.7315669  70.7846039  58.2076814  75.0887807  70.1013362  58.2719982
  75.4782435  71.3733429  57.0909568  76.0519640  73.1290888  59.0474811
  76.9911372  72.8538592  59.0952036  73.3766606  73.1090079  60.3903145
  72.7192673  72.4969344  61.2311861  73.6551691  74.3575599  60.5165363
  74.2976657  74.7976365  59.8583670  73.1679598  75.3698086  61.5344973
  73.5435785  75.0808275  62.5160866  73.6106825  76.3373532  61.2968859
  71.6304280  75.5440272  61.6272373  71.1171134  76.2812672  62.4984102
  70.8527353  74.7400701  60.8475084  71.1978497  74.1692030  60.0761591
  69.4076110  74.6533033  61.0925556  69.0524773  75.5881710  61.5277009
  68.8832062  74.5247879  60.1459710  69.0732210  73.4974391  62.0243203
  67.9105759  73.4480158  62.4543350  70.0291603  72.5528834  62.3180150
  71.0053798  72.6432127  62.0329112  69.7470078  71.3141485  63.0740876
  68.8480861  71.4223210  63.6814817  69.5129483  70.1595497  62.0436014
  70.1300300  70.3296618  61.1621582  69.8342614  69.2137875  62.4790712
  68.0301494  70.0543926  61.6212991  67.4305706  70.0218161  62.5302485
  67.7691040  70.9740532  61.0988322  67.5918442  68.8629211  60.7253346
  67.9503711  67.9308802  61.1617314  66.5039422  68.8071260  60.7033107
  68.1314852  68.9985415  59.2777022  67.6942970  69.8704332  58.7912608
  69.2109222  69.1480862  59.2885743  67.7882953  67.7549757  58.5157089
  68.4531931  67.6383629  57.7246449  67.8541406  66.9309612  59.1468716
  66.8192185  67.8299601  58.1448322  70.9062948  71.0119455  64.0665854
  70.6792777  70.7320515  65.2226094  72.1025303  71.0704443  63.5302630
  72.2830655  70.9448110  62.5339857  73.2844925  71.3222241  64.3165791
  73.2213358  70.6405524  65.1640818  74.6142505  70.9550203  63.6047061
  74.6984756  71.5702713  62.7101033  75.4368116  71.2343790  64.2629591
  74.8233949  69.4141752  63.1723138  75.1743775  68.8455184  64.0323154
  73.8625415  68.9901789  62.8797358  75.8183316  69.2523913  62.0185683
  75.4869539  68.8061269  60.9183929  76.9645292  69.9227346  62.1476725
  77.2392521  70.2930610  63.0583204  77.5667868  70.0656118  61.3367311
  73.3026405  72.7896034  64.8629056  72.7884458  73.6747169  64.2656662
  73.9164406  73.0060357  66.0370250  73.9890596  72.3133183  66.7829405
  74.5450874  74.2983831  66.3359408  73.9631238  75.1068564  65.8935357
  74.5557648  74.4651565  67.4128542  75.9923998  74.3285639  65.7845372
  76.8475951  73.5466469  66.1682724  76.3123218  75.2718397  64.9232912
  75.6380686  75.8922779  64.4760461  77.7435253  75.5094342  64.5234596
  78.2947782  74.5976648  64.2951227  77.7165846  76.4211573  63.2555680
  77.1955399  77.3487396  63.4956275  79.1060471  76.8000939  62.8028394
  79.0403950  77.4348904  61.9193643  79.6139961  77.3415915  63.6013938
  79.6690427  75.8976903  62.5631717  76.9809026  75.6412566  62.1182872
  76.9478076  76.2552999  61.2188326  77.5168477  74.7160577  61.9060538
  75.9654282  75.4072589  62.4369686  78.3995249  76.2435985  65.7177482
  77.8362192  77.3211196  66.0002619  79.4191774  75.6655465  66.3664720
  79.8602403  74.8016706  66.0479944  80.0271356  76.2187379  67.6297666
  79.2258625  76.5570092  68.2855889  80.8476585  75.0768194  68.4190432
  80.1965312  74.2092764  68.5287164  82.0484813  74.7096513  67.6205288
  82.6116915  73.9377066  68.1445609  81.7367184  74.3328062  66.6460723
  82.6775927  75.5886628  67.4848985  81.2260766  75.4795602  69.8726558
  81.7756096  74.6654163  70.3438375  81.8491942  76.3738388  69.8519863
  80.3192694  75.6824627  70.4408320  80.9377963  77.4546620  67.2980307
  81.4225229  77.6188580  66.2133705  80.7444837  78.4451512  68.0878860
  80.0893176  78.2580776  68.8334105  81.2199665  79.8347143  67.9034262
  80.7978857  80.4502042  68.6984394  82.7806625  79.9663789  67.9421736
  82.9815272  79.1923602  67.2027215  83.2262829  80.9054025  67.6166523
  83.4991867  79.5631545  69.1899100  84.8518721  79.3792694  69.3393277
  85.0888609  79.3301361  70.6746835  86.1180142  79.2480035  71.0244245
  83.9358159  79.3964462  71.3503700  83.8096623  79.3130054  72.3488037
  82.9229676  79.6015351  70.4419824  81.9012906  79.7527490  70.7889931
  80.6099237  80.5307470  66.6776007  81.1052283  81.4916185  66.1085898
  79.4044588  80.0890709  66.2723213  79.0046021  79.2112190  66.6028129
  78.5446756  80.7873157  65.3403899  78.7966829  81.8472429  65.3008849
  78.7543519  80.2322644  63.9629710  78.1086039  80.7554818  63.2581262
  79.7959134  80.3682640  63.6700158  78.5122285  79.1703776  63.9583233
  77.0775585  80.6958986  65.8143863  76.1534999  80.1725553  65.2023801
  76.8404649  81.2248741  66.9869508  77.5667747  81.7082515  67.5173716
  75.5739982  81.2052393  67.6757138  75.3063902  80.1533293  67.5712663
  75.7099876  81.6087037  69.1571261  74.7308802  81.5792539  69.6343843
  76.3819762  80.9148716  69.6629733  76.1164045  82.6187088  69.2231411
  74.3660707  81.9606021  67.0394158  73.3302006  81.2989913  66.9863286
  74.5709287  83.1530987  66.4665851  75.7209325  84.0635251  66.4102908
  76.5519972  83.5898413  65.8864606  76.0694339  84.2947329  67.4172599
  75.2997064  85.3425295  65.6885974  75.6969214  85.3834799  64.6737529
  75.6551715  86.2341093  66.2044928  73.7550023  85.2497663  65.6974310
  73.3398304  85.6410321  64.7691932  73.3379257  85.8458451  66.5098270
  73.4002845  83.7963509  65.8678658  72.5357150  83.6605621  66.5174002
  72.9917307  83.1696857  64.5069983  71.8729489  83.2336628  64.2009849
  74.0042582  82.8044026  63.7358029  74.9774978  82.9806756  63.9842812
  73.8508136  82.1201955  62.4687289  73.2864166  82.7284231  61.7608374
  75.2694073  81.8461424  61.8840847  75.7945649  82.7849875  61.7112716
  75.8662632  81.2724413  62.5944939  75.1161407  81.0829167  60.5917713
  74.5932109  81.7050489  59.4405919  74.3087455  82.7462780  59.4785040
  74.4337330  80.9651776  58.2083617  74.0240741  81.4336405  57.3260828
  74.8211977  79.6398919  58.1991384  74.5588430  78.9197608  57.0581480
  75.3731365  78.4541806  56.7704831  75.4242828  79.0288243  59.2503143
  75.8807630  78.0566309  59.1373424  75.4408304  79.7097258  60.5204322
  75.7008994  79.1685855  61.4189249  73.0797178  80.7948638  62.6991044
  72.1171787  80.5496847  61.9913752  73.4342421  80.0142018  63.7286414
  74.2248957  80.2182225  64.3395648  72.7053706  78.7690584  64.0856500
  72.5806637  78.1480100  63.1993058  73.5189728  77.8979469  65.0785358
  73.5290075  78.3847147  66.0532036  73.0163034  76.9388336  65.2052134
  74.9214380  77.6573256  64.6389577  75.4525814  78.4679697  64.7847065
  71.3148876  79.1353615  64.6013759  70.3966774  78.5023108  64.1831921
  71.1185372  80.1875766  65.4021255  71.8399184  80.8347959  65.7192917
  69.7659177  80.4578516  65.8807172  69.3079461  79.5123271  66.1726203
  69.9320118  81.4300768  67.0672213  68.9509655  81.6764146  67.4765424
  70.5397417  80.9594813  67.8408524  70.4213854  82.3410637  66.7249489
  68.7440804  80.9410074  64.8440760  67.5592196  80.5972523  64.8321526
  69.2293411  81.7174949  63.8842868  70.2088849  82.0016248  63.8592817
  68.4545590  82.2558461  62.7686633  67.4829563  82.5048472  63.1952681
  69.1063968  83.5080084  62.1995921  68.5097474  83.8637792  61.3603600
  69.0851156  84.2894956  62.9601156  70.4551465  83.3315613  61.7615388
  71.0488382  83.2847027  62.5397422  68.1876731  81.2434219  61.6343996
  67.0170196  81.1575630  61.3200499  69.1930670  80.5713798  61.0827970
  70.1845727  80.7852786  61.1867047  68.8587251  79.4063437  60.2379677
  68.3302907  79.8646557  59.4024791  70.0600011  78.6734538  59.6803027
  70.6619536  78.2898207  60.5043833  69.7204071  77.8116693  59.1056676
  70.9140855  79.5388464  58.8097992  70.8453466  80.5838270  59.1147131
  71.9625103  79.2531472  58.8866331  70.4133738  79.3567082  57.4145284
  70.4419732  78.2983935  57.1546036  69.3701847  79.6695894  57.3605578
  71.2487823  80.1637830  56.3802683  71.0352858  81.2223471  56.5261799
  72.3044479  80.0170678  56.6097587  71.0430933  79.8477633  54.9581214
  71.6312695  80.4759558  54.3747031  71.3107198  78.8582604  54.7798603
  70.0425944  79.9844943  54.7135657  67.9162953  78.4006309  60.9100189
  67.0984007  77.7698995  60.2653481  67.9845442  78.2249702  62.2341214
  68.8013513  78.6122764  62.6841336  67.0536859  77.3676479  63.0575012
  67.0367075  76.3815538  62.5949614  67.4068415  77.2139412  64.4865570
  68.1547704  77.9885976  64.6521282  66.5922268  77.3374889  65.2014450
  68.0835386  75.8682122  64.8171949  69.3870042  75.5944661  64.5822112
  70.0381753  76.2197271  64.1292576  69.6616119  74.3885075  65.0374138
  70.6559828  73.9701578  64.8808917  68.5688227  73.8782134  65.6552217
  67.5433416  74.8440242  65.5074521  66.5538640  74.6567963  65.9251828
  65.6295876  77.8215698  62.8868614  64.7252195  77.0506600  62.6126542
  65.4409529  79.1287973  63.0174952  66.2021946  79.7493837  63.2948262
  64.2070093  79.8501486  62.8017259  63.4424640  79.4883389  63.4890055
  64.3552441  80.9088099  63.0180326  63.7117426  79.6720144  61.3012063
  62.4824516  79.5417911  61.0913431  64.4908444  79.5257197  60.2558876
  65.4982585  79.6675239  60.3211911  64.0612601  79.1488904  58.8611274
  63.2212234  79.7765229  58.5635288  65.1918254  79.4054810  57.8736608
  66.0218317  78.7203057  58.0426973  64.6976992  79.1986652  56.4530791
  65.5116832  79.3847209  55.7536613  64.3441676  78.1738558  56.3364382
  63.8790927  79.8889089  56.2486823  65.6337813  80.8627123  58.0712612
  66.4461828  81.0921209  57.3815915  64.7931131  81.5275791  57.8757126
  65.9777065  81.0030055  59.0963024  63.5581773  77.6685402  58.8177672
  62.5992694  77.4104669  58.0343045  64.0736168  76.7648566  59.6226423
  64.9051645  76.9181627  60.1936945  63.4723374  75.4182087  59.7655992
  63.3365669  74.9868212  58.7739157  64.3871054  74.4721157  60.5158468
  64.4807186  74.9284873  61.5010837  63.7955566  73.0420155  60.6792490
  64.5014078  72.4169316  61.2245042  62.8573303  73.0975915  61.2309408
  63.6124857  72.6091674  59.6954098  65.8141979  74.3473551  59.8635159
  66.4219178  73.6554243  60.4465960  65.7172343  73.9747708  58.8448653
  66.2938922  75.3264934  59.8481942  62.1562329  75.5379382  60.4144164
  61.2458746  74.8721858  59.9859884  61.9387440  76.4492973  61.4151103
  62.6840356  77.0181899  61.8141925  60.6528582  76.7005906  62.0070083
  60.2970627  75.7830202  62.4769777  60.7695860  77.4407819  62.7985829
  59.5883150  77.1945783  61.0260526  58.5429435  76.5448239  60.7970274
  59.8940668  78.1780230  60.1930320  60.8251136  78.5940446  60.1594475
  58.9651617  78.7857646  59.2342429  58.0087566  79.0319173  59.6970130
  59.5577949  80.0853487  58.7153815  59.6313361  80.7815557  59.5508116
  60.5747997  79.8823445  58.3786150  58.8399356  80.7589908  57.6216931
  57.6423642  81.4505958  57.8477713  57.1406401  81.3680046  58.8006410
  57.0752756  82.2823053  56.7900819  56.1707727  82.8419555  56.9777312
  57.6833379  82.3610395  55.5542311  57.2903470  83.0131294  54.7875259
  58.8482684  81.5579825  55.3065186  59.2496655  81.4823217  54.3061433
  59.4633202  80.8731333  56.3620626  60.4331907  80.4232078  56.2077083
  58.7178383  77.7534593  58.0997599  57.5852026  77.6279148  57.7020753
  59.7290223  76.9377043  57.6823924  60.6848327  76.9731307  58.0367925
  59.4869940  75.9284999  56.6633057  59.0051414  76.3885176  55.8020445
  60.8539207  75.3347445  56.3444846  61.2807201  75.0213437  57.2974171
  60.7918639  74.0820171  55.4494455  61.8021816  73.7149706  55.2655430
  60.2107837  73.3069651  55.9487452  60.3190971  74.3355522  54.5008837
  61.6415823  76.2792666  55.7448455  62.0920874  76.8141049  56.4323826
  58.5238610  74.8096895  57.1188360  57.6724690  74.3352390  56.3039529
  58.5158337  74.4469158  58.3921776  59.2340678  74.7281359  59.0599926
  57.4909139  73.6177133  58.9551026  57.3190063  72.8206117  58.2318392
  57.9265324  72.8911260  60.2232557  58.3044080  73.6205042  60.9404603
  57.0573324  72.4159588  60.6796945  59.0402106  71.7952959  59.9620482
  58.6971876  71.1190449  59.1790803  59.9405077  72.2852915  59.5900729
  59.3956052  70.9761780  61.2130200  59.5670949  71.6396535  62.0614789
  58.5675162  70.3208009  61.4826186  60.6392675  70.1574076  60.9315378
  60.5253294  69.6476745  59.9749442  61.4967930  70.8239172  60.8375596
  60.9028004  69.1757877  61.9713449  61.7628021  68.6407138  61.7328266
  61.0381793  69.6619704  62.8807402  60.0978133  68.5224871  62.0433176
  56.1443282  74.3450515  59.0831151  55.0882284  73.7936601  58.7198788
  56.0813095  75.5050515  59.6943097  56.9155337  76.0572534  59.8954363
  54.8581831  76.1459150  60.1568815  54.2367274  75.4032640  60.6561232
  55.2098805  77.2638956  61.1158317  54.2955730  77.7456903  61.4632820
  55.7511643  76.8544032  61.9685408  55.8353402  77.9962703  60.6058028
  54.0713756  76.7567436  58.9355820  52.8733046  76.6623375  58.8289827
  54.7995192  77.2918744  57.9295130  55.8151002  77.3839693  57.9539840
  54.1750569  77.7974528  56.6916769  53.2176293  78.2804888  56.8877068
  55.0248153  78.8973679  56.1211241  55.1566310  79.6813383  56.8661182
  56.0168883  78.5093488  55.8872989  54.3717179  79.5147788  54.8079320
  53.7499697  78.7380300  54.3597797  53.6175719  80.7549685  55.1572132
  53.1713119  81.1752566  54.2556069  52.8320024  80.5133021  55.8724131
  54.2991643  81.4826390  55.5982238  55.4766051  80.0313037  53.8700618
  55.0239183  80.4532199  52.9725840  56.0567116  80.8013961  54.3807574
  56.1330717  79.2079633  53.5923653  53.7444122  76.6461432  55.7610376
  52.6832032  76.6573941  55.1292094  54.4748158  75.5377120  55.7857109
  55.3762596  75.4869069  56.2624278  54.0823853  74.2544080  55.1366478
  53.9261876  74.4318009  54.0726722  54.9079082  73.5480678  55.2239717
  52.8375094  73.6244031  55.7170261  52.0188994  73.2781688  54.8803269
  52.6047039  73.5510567  57.0114792  53.2722562  73.8799718  57.7080263
  51.3987573  73.0062290  57.5924658  51.1477764  72.1619700  56.9497603
  51.6213797  72.3989280  58.9778256  51.9245097  73.2069803  59.6433245
  50.6576846  72.0369968  59.3347942  52.6449333  71.2447190  59.1523238
  53.6200574  71.7217305  59.0581800  52.4223898  70.5741635  60.5422805
  53.1376968  69.7621629  60.6731280  52.5660438  71.3132732  61.3304183
  51.4084678  70.1778062  60.5977510  52.6210525  70.1919087  58.1216094
  53.3786799  69.4414593  58.3490460  51.6377385  69.7199860  58.1045955
  52.8281632  70.6325010  57.1466234  50.1781236  73.8652541  57.4690749
  49.0709755  73.3499335  57.3439834  50.4087154  75.1418161  57.2887589
  51.3533987  75.5262177  57.2707056  49.3486272  76.1906402  57.0890168
  48.4437755  75.9148369  57.6319946  49.8526058  77.5326918  57.6979331
  50.0770390  77.3903788  58.7547447  50.7830201  77.8250799  57.2112180
  48.7835648  78.6940655  57.5357867  48.4492118  78.7574654  56.4998164
  47.9031621  78.4826677  58.1418057  49.4207578  80.0190926  57.9690639
  50.0082262  80.0242299  59.0915400  49.2813589  81.1038790  57.2862392
  48.8390351  76.2650917  55.6298407  47.7397544  76.7476296  55.3649689
  49.6097774  75.7049046  54.7400605  50.4752933  75.2264699  54.9930518
  49.3503738  75.6844539  53.3086023  48.3846091  76.1655426  53.1518665
  50.4451347  76.4573560  52.6070141  51.3920888  75.9536403  52.8041872
  50.2678126  76.3944637  51.5334600  50.6083947  77.9338890  52.9745146
  50.6452984  78.0355839  54.0600289  51.8935053  78.3954864  52.2036998
  52.0849286  79.4478315  52.4129458  52.7471425  77.8000374  52.5296400
  51.7447557  78.2593190  51.1335204  49.4442676  78.8216346  52.4564085
  49.6183483  79.8574558  52.7488422  49.3918659  78.7549456  51.3702650
  48.5040235  78.4768361  52.8869674  49.1588757  74.3106550  52.7137225
  48.9720383  74.2185970  51.4883796  49.1153574  73.2267845  53.4488488
  49.1559885  73.2764608  54.4664575  49.0109955  71.8722309  52.9815382
  49.7133609  71.7323156  52.1596492  49.4591435  70.8985293  54.1358162
  49.3845592  69.8669733  53.7914278  50.4911101  71.1134065  54.4132576
  48.8140996  71.0392171  55.0032753  47.7332027  71.5229422  52.2266787
  47.8111736  71.0450726  51.1321409  46.5331378  71.9562041  52.6960851
  46.4591314  72.4006693  53.6113511  45.2199078  71.8736429  52.0274501
  45.0834655  70.8561984  51.6618614  43.9734704  71.9678852  52.9752186
  44.2294186  71.5223978  53.9361497  43.7520298  73.0181615  53.1592643
  42.7069502  71.2821131  52.4355168  42.0091858  71.1232026  53.2574300
  42.2162287  71.9459112  51.7252088  42.9890023  69.9510609  51.7584852
  43.5475267  70.1220820  50.8378472  43.6181990  69.3402656  52.4057352
  41.7644438  69.2362143  51.4554326  41.2204229  69.6145358  50.6809979
  41.2550569  68.1793482  52.0289942  41.7187292  67.7499512  53.1344824
  42.4967361  68.2333450  53.5828459  41.3117353  66.9232085  53.5710443
  40.2490839  67.5068255  51.5510386  39.8096332  67.7988014  50.6776921
  39.8992384  66.6887548  52.0494054  45.2220486  72.7957632  50.8060576
  44.5752571  72.4196602  49.8828582  45.9915245  73.8998060  50.8072109
  46.5760943  74.1771439  51.5952330  46.0630413  74.8419826  49.6333444
  45.1022848  74.9624085  49.1317893  46.5074594  76.2217255  50.2080714
  47.4837828  76.0073082  50.6420667  46.6951665  77.3755964  49.2040146
  47.0048313  78.2751931  49.7365251  47.4588476  77.1050411  48.4767753
  45.7536700  77.5654282  48.6883575  45.5341385  76.6743976  51.0913382
  45.8051110  77.5408546  51.4594538  46.9740796  74.2917384  48.5651652
  46.9024534  74.6322463  47.3713508  47.8149522  73.3158320  48.8601991
  47.9027263  72.9405554  49.8038988  48.7196459  72.6529242  47.8912452
  48.9278973  71.6532692  48.2705490  48.1673917  72.5317046  46.9589845
  50.0287315  73.2904230  47.5575549  50.8757586  72.6561293  46.9579313
  50.2781738  74.5361061  48.0732275  49.5747757  75.1431983  48.4929740
  51.6955198  75.1075780  48.0428574  52.1957455  74.9072694  47.0948249
  51.5261461  76.6404868  48.2874165  51.0312456  76.6944494  49.2568841
  52.9153901  77.2933114  48.1972046  52.8246537  78.3667449  48.3653394
  53.5705589  76.8624810  48.9546410  53.3381684  77.1162326  47.2085855
  50.6301918  77.4342790  47.2908063  51.2583540  77.8736267  46.5144508
  49.9460031  76.7461121  46.7943275  49.8474463  78.5100752  47.9539631
  49.2413696  79.0299449  47.2109479  49.1969871  78.0720425  48.7105926
  50.5289607  79.2180132  48.4258867  52.5641131  74.4653861  49.1204474
  52.2258274  74.3905555  50.3239515  53.7760975  73.9527546  48.6698925
  54.1041908  74.0921784  47.7144969  54.7143384  73.1686846  49.4884597
  54.1803878  72.8710969  50.3909314  55.1256288  71.7907279  48.8148095
  55.4486688  71.2203568  49.6860035  54.0313417  71.0132387  48.0734006
  54.4506611  70.0937108  47.6640600  53.2257273  70.7671726  48.7673674
  53.6364943  71.6249117  47.2620969  56.1308573  72.0023255  47.7708425
  56.3710726  71.1409156  47.3698106  55.8985707  74.0192221  49.9758158
  56.4822693  74.8548160  49.1646046  56.2209571  73.8930228  51.2598971
  55.7624979  73.2684101  51.9227238  57.3553074  74.7291849  51.8201170
  57.8470923  75.3380559  51.0610843  56.7817858  75.7273914  52.8366605
  56.4992084  75.1716879  53.7306022  57.8134621  76.7846930  53.1321592
  57.4099694  77.4951872  53.8534861  58.7056786  76.3164239  53.5457516
  58.0714776  77.3085697  52.2120494  55.5414431  76.4807414  52.2272364
  55.1471134  77.1844673  52.9613786  55.8485864  77.0223028  51.3320609
  54.7698250  75.7569499  51.9674283  58.4115139  73.7960011  52.3572109
  58.1244913  73.0442892  53.2963405  59.5816317  73.7303336  51.7417582
  59.8104887  74.3598688  50.9719616  60.6302291  72.8470811  52.0210868
  60.4785096  72.3216301  52.9626836  60.6714828  71.6989611  50.9222580
  60.7147087  72.1370785  49.9254166  61.5708957  71.0950681  51.0447227
  59.4218859  70.8151210  51.0567020  59.1456148  70.3215662  52.1411083
  58.7058463  70.6800090  49.9655471  57.8477999  70.1291949  49.9849915
  59.0071469  71.1250219  49.0986246  61.9755131  73.6700311  52.2260119
  62.1053267  74.8335592  51.8486170  62.9977876  72.9897366  52.7607287
  62.9196383  72.0445285  53.1346316  64.3705326  73.5828223  52.8524758
  64.5072611  74.3972161  52.1398250  64.5723869  74.2181126  54.2313963
  65.5723394  74.6468350  54.2911054  63.8315062  75.0026396  54.3828203
  64.4574345  73.4566380  55.0028549  65.3696272  72.5359986  52.4916692
  65.1409550  71.3242014  52.6535506  66.5529768  73.0057560  52.1177764
  66.7410827  74.0062551  52.0528564  67.7305941  72.1800854  51.7504952
  67.6234493  71.1317882  52.0300536  67.9006950  72.1638092  50.2469921
  68.0555777  73.2092753  49.9818243  69.1370470  71.3182285  49.8014496
  69.2181125  71.3364989  48.7146876  70.0425268  71.7394664  50.2380524
  69.0148254  70.2887149  50.1385394  66.6543734  71.6534290  49.4891145
  66.8486622  71.6680662  48.4167845  66.4297801  70.6328451  49.8025968
  65.8037626  72.2962276  49.7140598  68.9229018  72.7706418  52.5191086
  69.1768078  73.9886673  52.4429795  69.6593641  71.9125931  53.1985589
  69.6552317  70.9271246  52.9359780  70.5338570  72.1274505  54.3276246
  70.6181393  73.2012097  54.4972822  69.9922377  71.5287646  55.5362436
  70.1551006  70.4512520  55.5006461  70.5447435  71.9061481  56.3959720
  68.1997221  71.8526215  55.7926317  67.8071363  71.2776051  56.8913516
  71.8989050  71.5571295  54.0286100  72.1985666  70.3599250  54.3473880
  72.6873062  72.3078739  53.2146706  72.3326962  73.6313421  52.7172053
  72.0467743  74.2790357  53.5457992  71.4702015  73.5647968  52.0535905
  73.4912204  74.2105186  51.9921727  73.9755345  74.9989491  52.5688723
  73.1918967  74.6496868  51.0408144  74.4562045  72.9537525  51.7845903
  75.5061407  73.2402474  51.8372274  74.3019222  72.4844577  50.8134336
  74.0768058  72.0437921  52.9017397  74.2405823  71.0096551  52.5995231
  74.9445664  72.3089218  54.1804663  74.5825793  73.0452172  55.1114897
  76.1910905  71.8343749  54.1334366  76.5135671  71.1692505  53.4308703
  77.2543545  72.2415729  55.1297787  76.9230344  73.1562816  55.6225394
  77.3139526  71.4705710  55.8969549  78.6643131  72.4802141  54.5867390
  79.4830839  73.0513396  55.3233739  78.9755202  72.0244486  53.3747221
  78.2711703  71.7708542  52.6812936  80.3457718  71.8376379  52.9032583
  81.0510548  72.5719639  53.2947162  80.8060148  70.3869610  53.3893393
  79.9648699  69.7078475  53.2463811  81.6021905  70.0522615  52.7256266
  81.2990550  70.2166586  54.8249435  82.6540037  69.8535634  54.9751665
  83.2855798  69.7886719  54.1014190  83.1910427  69.5757939  56.2297737
  84.2388215  69.3394952  56.3532142  82.3283381  69.6161988  57.3194425
  82.7208745  69.5675932  58.3238880  80.9305176  69.7224964  57.1088040
  80.2609943  69.5356401  57.9355617  80.3970702  70.0568917  55.8837201
  79.3347724  70.1892732  55.7464444  80.3234408  71.9691523  51.4011230
  81.0131134  71.2460530  50.6615704  79.5650826  72.8668188  50.7855633
  78.8273973  73.3936783  51.2526077  79.7197258  73.1947038  49.3380879
  79.7349431  72.2212070  48.8453695  78.5643169  73.9980356  48.7324129
  78.5702716  74.9820698  49.2008885  78.7365155  74.1625893  47.2696177
  77.9025218  74.7370713  46.8667456  79.6702816  74.6898480  47.0704466
  78.7649455  73.1815772  46.7946178  77.2342365  73.3166183  49.0088373
  76.4275132  73.9040329  48.5711360  77.2369444  72.3194177  48.5687274
  77.0817480  73.2377846  50.0858093  81.0496568  73.9983757  49.0822499
  81.3624087  74.9190494  49.8260995  81.8664674  73.6580141  48.1324408
  81.7361347  72.7874761  47.6157291  83.0166857  74.3814956  47.6652882
  83.6607356  74.6441591  48.5049415  83.7235192  73.4302272  46.6885534
  83.8204653  72.4543862  47.1642316  83.0872021  73.2971333  45.8137160
  85.1198573  73.8870158  46.2163107  85.3820702  73.3454342  45.3082365
  85.0783294  74.9451395  45.9560098  86.2241432  73.6727278  47.2643675
  87.2305614  72.9973631  46.9365705  86.2796921  74.4553312  48.2336705
  82.7302641  75.7822589  47.0867748  82.3751136  75.9301268  45.9223847
  82.7301846  76.7608586  47.9609782  82.8840085  76.5779084  48.9522387
  82.5190679  78.2379306  47.6926779  82.5818647  78.3357224  46.6088512
  81.0827013  78.6629152  48.2756362  80.8527308  79.6612557  47.9020378
  80.0012675  77.7448668  47.7891487  79.0437182  78.0595627  48.2013074
  79.9574124  77.7798700  46.7004276  80.2182630  76.7255745  48.1113305
  81.1078382  78.7259864  49.6651944  80.3234857  79.2177609  49.9845358
  83.5787177  79.1881683  48.1877857  84.5687039  78.7305971  48.7241651
  83.5074796  80.4951978  47.9332507  82.8879199  81.1174807  46.6848775
  81.8029938  81.1599253  46.7818245  83.1054003  80.5060790  45.8088214
  83.4511704  82.4958839  46.5133129  82.7060742  83.2122927  46.1669386
  84.2758291  82.5255335  45.8018463  83.9059034  82.7643357  47.9611377
  83.0726695  83.1308863  48.5601728  84.6761040  83.5358060  47.9809735
  84.4470682  81.4521963  48.5418071  85.4995777  81.2705067  48.3272336
  84.4055643  81.4059566  50.0843691  85.3877607  81.6302166  50.7667610
  83.2752932  81.1337660  50.7386172  82.3743586  81.0458433  50.2711384
  83.1986509  80.9275970  52.2273003  83.6725660  81.7374133  52.7830115
  81.7377849  80.9186241  52.6475112  81.2414655  81.8407335  52.3427829
  81.2038081  80.0976828  52.1703036  81.7136908  80.7648518  54.2058094
  82.6191135  80.2297832  54.4890008  81.7912139  81.7673086  54.6277710
  80.3383635  79.9495774  55.0296761  80.6412690  78.2723186  54.7079009
  79.8588910  77.6670807  55.1662204  80.6474008  78.1040237  53.6313526
  81.6083719  77.9911338  55.1238387  83.9730726  79.6186258  52.5805160
  84.6843739  79.5989411  53.5296303  83.9624590  78.6048511  51.7069296
  83.4169658  78.5904524  50.8455250  84.7616138  77.4179109  51.9449163
  84.4253448  77.0073133  52.8971547  84.5423896  76.3326225  50.8927511
  85.1664576  75.4698821  51.1234481  83.4956110  76.0323161  50.8918950
  84.8085316  76.7200346  49.9090381  86.2648130  77.7747707  52.0524114
  87.0409765  77.3094132  52.8800488  86.6658562  78.5437807  51.0933301
  86.0352568  78.8864621  50.3684530  88.0641994  79.0235938  50.9149919
  88.7217518  78.1562075  50.9651807  88.2883866  79.6571545  49.5416988
  89.3226879  79.9917639  49.4601921  88.0824988  78.9230406  48.7637097
  87.6219092  80.5103929  49.4216731  88.4400744  79.9914049  52.0495198
  89.5187120  79.8834989  52.5881868  87.4687761  80.7892273  52.5798897
  86.5700187  80.8849898  52.1065803  87.5040342  81.5915070  53.8038966
  88.4785731  82.0689227  53.8944621  86.3784238  82.6898348  53.6635704
  85.3932322  82.2230253  53.6721363  86.4138436  83.3760857  54.5089822
  86.5773007  83.4005215  52.4430580  86.7590215  84.3420531  52.6399663
  87.4767226  80.7938125  55.1249971  88.0391136  81.2989175  56.1083964
  86.9205902  79.6160749  55.2682309  86.3429544  79.2008783  54.5368912
  87.0427257  78.7370613  56.4720677  86.9318891  79.2595800  57.4225073
  85.8967918  77.7713626  56.5078093  85.8439871  77.3713486  55.4945993
  86.1251271  76.5799840  57.4914967  85.2588802  75.9185076  57.4684252
  87.0144976  76.0245458  57.1909481  86.2623385  76.9641905  58.5023342
  84.5563460  78.4602657  56.8557628  83.7575274  77.7191178  56.8692821
  84.6322736  78.9299612  57.8370380  84.3336285  79.2197555  56.1061234
  88.4989218  78.1764199  56.5087723  89.1199883  78.2937788  57.5545185
  89.0026285  77.6794801  55.3941749  88.4715899  77.5671663  54.5301826
  90.4540532  77.2225979  55.3023599  90.6355065  76.4555191  56.0549440
  90.7034344  76.6294868  53.8857368  90.3970173  77.3549125  53.1308990
  91.7710765  76.4579652  53.7481152  89.9438623  75.3141277  53.6655485
  90.1490107  74.6496308  54.5051526  88.8750807  75.5233259  53.6785097
  90.2794525  74.5768742  52.3682734  91.3304116  74.2916727  52.4071953
  89.6995261  73.6547388  52.3467822  90.0478907  75.2892216  51.0954273
  90.7380949  75.9885622  50.8193512  89.0052470  75.0943110  50.2671562
  87.9078446  74.5228314  50.5712875  87.7634787  74.1652471  51.5150523
  87.1736036  74.4228961  49.8702817  89.0869022  75.2900524  48.9807703
  89.9652275  75.6023521  48.5676437  88.2720084  75.1313488  48.3873907
  91.3852160  78.3191978  55.5906002  92.4248079  78.1712389  56.2453542
  91.1322548  79.4773155  55.0651575  90.2913330  79.6683522  54.5200506
  92.0288932  80.6457946  55.1964632  93.0554656  80.4617796  54.8763062
  91.3574551  81.7239205  54.3330702  91.6727173  81.5674132  53.3021890
  90.2811610  81.5515216  54.3671070  91.6036828  83.2020136  54.6779673
  90.7439447  83.6163287  55.2035852  92.4604525  83.2975414  55.3452199
  91.8533926  83.9687604  53.3885254  91.0275282  84.8034429  52.9945191
  92.9522376  83.6875738  52.7844171  92.0930624  81.0653628  56.7045686
  93.1774739  81.0925035  57.3210433  90.9351258  81.3135889  57.4103814
  90.0926339  81.3698200  56.8578605  90.8329553  81.5235759  58.8395702
  91.2965203  82.4732407  59.1043291  89.4019991  81.5532470  59.2680908
  88.8726028  82.3984001  58.8261997  88.9517892  80.6225480  58.9221781
  89.1519127  81.6252879  60.8108701  89.0025152  80.5242127  61.7091394
  88.7380686  81.1196801  62.8952556  88.5581676  80.4708137  63.7517910
  88.7482269  82.4522366  62.7903033  88.6032542  83.1075424  63.5458601
  88.9898342  82.8026033  61.4671574  89.0120577  83.8527111  61.1772508
  91.5979388  80.3685367  59.6168377  92.5225733  80.5805703  60.4360731
  91.2450220  79.1116927  59.3458414  90.5216891  78.8516437  58.6750620
  91.9085125  77.9588345  60.0282014  91.7218946  78.0454778  61.0982065
  91.3367482  76.6701780  59.3663411  90.2501666  76.6924401  59.4444488
  91.5803382  76.6884932  58.3046352  91.8341460  75.3655404  59.9500388
  93.0856918  74.7520566  59.6543702  93.7642560  75.2768950  58.9980896
  93.4910678  73.5069914  60.1626417  94.4195232  73.0549865  59.8494465
  92.6301336  72.8509232  61.1169926  93.0088359  71.6011733  61.5766271
  92.3424559  71.2722204  62.2143486  91.4030255  73.3455636  61.2522055
  90.6649449  72.7307137  61.7454869  90.9850563  74.6578418  60.7821154
  90.0319299  75.0707371  61.0766887  93.4949670  77.9168125  59.7979275
  94.2201748  77.5838698  60.7241287  94.0657920  78.3198214  58.6012471
  93.5054927  78.5031921  57.7693560  95.4810575  78.5294763  58.3777628
  95.8944338  77.6335501  58.8414592  95.8689962  78.6386045  56.9074024
  95.5964027  79.6168776  56.5116999  96.9476100  78.5346738  56.7873333
  95.1674519  77.5792874  56.1892339  94.2156485  77.8012200  56.1256711
  96.0592335  79.8135688  59.0266979  97.2993802  79.9714103  59.0737441
  95.2252808  80.6866258  59.5619617  94.2214758  80.6504112  59.3843381
  95.5836154  81.7478211  60.4196924  96.5285920  82.1417728  60.0500233
  94.6471505  82.9286234  60.3726985  93.6254719  82.5517158  60.4171441
  94.8068843  83.5226678  61.2731103  94.7593702  83.8936711  59.1238307
  93.9158328  84.8595238  59.0328013  95.7274195  83.6522172  58.3527648
  95.7800240  81.2164167  61.8655959  96.8463310  81.4390960  62.4925540
  94.7755014  80.5231545  62.4119922  93.9211707  80.3594279  61.8795839
  94.6846776  79.9241894  63.7220132  94.8340683  80.7256394  64.4455693
  93.2962406  79.4241319  64.1432033  92.9261508  78.7336421  63.3857236
  93.3847956  78.6025467  65.4944725  92.3904860  78.2568969  65.7758061
  94.0411970  77.7436976  65.3566300  93.7838465  79.2404171  66.2824228
  92.2626716  80.5822367  64.1858007  92.1413109  80.9836957  63.1802187
  91.2949470  80.1801856  64.4871623  92.6506878  81.7626669  65.1626114
  91.8770563  82.5294507  65.1319871  92.7422283  81.3782650  66.1797178
  93.6011952  82.1947239  64.8504697  95.8279527  78.8792771  63.8879080
  96.7185367  79.0214192  64.6770979  95.9490114  77.9444410  62.9343209
  95.3121378  77.9096195  62.1385480  96.9467508  76.8901221  62.8812480
  97.4403423  76.9104737  63.8535254  96.2613912  75.5333979  62.6846273
  95.7331604  75.5721982  61.7322288  97.0474885  74.7851203  62.5827558
  95.2834214  75.0210103  63.7208227  93.9941851  75.2042180  63.6794040
  93.4662477  75.8636212  63.0071179  93.4298988  74.4149212  64.6333728
  92.4235772  74.2503395  64.6693412  94.2808079  73.8572315  65.5379639
  94.0926448  73.1149805  66.7362522  93.0963568  72.8649222  67.0715149
  95.1917315  72.7177810  67.4641946  95.0860432  72.2233551  68.4179802
  96.4843058  72.9901621  66.8978191  97.3632293  72.7133638  67.4586366
  96.6526212  73.6059619  65.6344528  97.6356819  73.6594089  65.1902173
  95.5214838  74.1632723  64.9375946  98.1571410  77.1164947  61.9272606
  97.9810690  77.7554796  60.9053664  99.3690557  76.7510940  62.2905117
  99.5226336  76.3105951  63.1976614 100.6170967  76.8837385  61.5597450
 100.6682670  77.8007451  60.9711242 101.7715398  76.9928835  62.5803730
 101.6661460  76.1853382  63.3059173 102.7121492  76.8264991  62.0542900
 101.8706249  78.3042169  63.3350617 102.0944037  79.0900967  62.6124518
 100.8878287  78.5253030  63.7525859 102.9032724  78.3985289  64.4754385
 102.4653806  78.8859799  65.5770607 104.0439909  77.9330190  64.2347068
 100.7246430  75.7949354  60.5181944 101.3418336  74.7437051  60.5841089
  99.8954998  75.9747453  59.4334254  99.3536897  76.8353384  59.3616592
  99.6012625  75.0597390  58.2087201 100.4991207  74.4544498  58.0820129
  98.3396898  74.0616978  58.5035035  98.4345853  73.3430813  57.6889041
  98.3828546  73.2376350  59.7923581  97.4862199  72.6220964  59.8615487
  99.2649338  72.5957368  59.7848684  98.4296740  73.9077452  60.6509810
  96.9579260  74.8276567  58.4537383  96.1461510  74.1281082  58.6564285
  96.9516087  75.6161100  59.2062271  96.8204252  75.2675534  57.4667314
  99.4574063  75.7728898  56.9165842  99.0481083  76.9314682  56.9268015
  99.6331843  75.0360606  55.8300909 100.0944861  74.1270251  55.8842860
  99.2331694  75.3536172  54.4502224  99.5776451  76.3630664  54.2214172
  99.8306480  74.2546341  53.5623068 100.9150811  74.2262670  53.6726748
  99.4532059  73.2778765  53.8647223  99.4803903  74.5209932  52.2200153
  99.9830374  73.9257678  51.6264753  97.7025114  75.3136242  54.2295216
  97.0121388  74.4547355  54.7002626  97.1075886  76.2625934  53.4327467
  97.5949501  77.0944201  53.0970026  95.7113839  76.1769689  52.9861564
  95.1335687  76.1728354  53.9100170  95.2363760  77.4095899  52.1370263
  94.2243961  77.1719360  51.8086069  95.2291819  78.6470945  52.9770148
  94.8975924  79.4933361  52.3753824  94.5493972  78.5109338  53.8191562
  96.2346428  78.8385579  53.3500766  96.0183995  77.6337125  50.9177206
  95.6649971  78.4135531  50.4410526  95.4334647  74.8850025  52.1973466
  94.2931705  74.4914404  52.1993544  96.4115580  74.3102499  51.4483727
  97.2777152  74.8021682  51.2264401  96.3685414  72.9592358  50.8748490
  95.4372923  72.8478861  50.3195226  97.5937168  72.8041403  49.9402642
  97.7667056  73.7532843  49.4343804  98.4735092  72.6020919  50.5507073
  97.4692502  71.7080496  48.8901769  98.4549342  71.5801935  48.4406239
  97.2369499  70.7836110  49.4167922  96.4915806  71.8372242  47.7741347
  95.7595111  70.8605891  47.4253940  96.1406034  73.0011690  47.4251656
  96.3354588  71.8440155  51.9355399  95.8079637  70.7643706  51.7005150
  96.9528529  72.0811531  53.1400300  97.5217406  72.9102371  53.3120722
  96.8666670  71.1558699  54.3420466  96.8697651  70.1283026  53.9765269
  98.1213785  71.1927338  55.2876100  98.9946847  70.8679673  54.7213972
  98.3016668  72.2245752  55.5871589  98.0096675  70.3447815  56.5271820
  98.9223544  70.4668776  57.1108978  97.1892699  70.7274025  57.1335638
  97.7785277  68.8285190  56.2871918  98.0373184  68.3851965  55.1354550
  97.3498055  68.1009329  57.2415904  95.5239188  71.4445538  55.0946980
  94.8148081  70.5256525  55.3947451  95.0532199  72.6844982  55.3018149
  95.6181785  73.5188429  55.1481212  93.7190349  72.9812209  55.7567700
  93.6282911  72.5292431  56.7444499  93.5336721  74.5151493  55.8050327
  92.5257029  74.7493011  56.1486677  94.2612306  74.9476459  56.4904392
  93.6831179  74.9294626  54.8090184  92.5756286  72.3520985  54.8849902
  91.4637325  72.1445816  55.3599490  92.8199315  72.0967575  53.6251838
  93.7151369  72.2982500  53.1810283  91.8462576  71.5023687  52.7253777
  90.9294503  72.0808712  52.8377528  92.4348540  71.4562754  51.2383812
  92.7496863  72.4555075  50.9376671  93.3209362  70.8224222  51.2143307
  91.4007440  70.9264824  50.2541425  91.3249177  69.6217529  49.7214997
  92.0178065  68.8665711  50.0612373  90.3574208  69.2938230  48.7548096
  90.2928432  68.2737452  48.4083922  89.4794533  70.2364248  48.2293853
  88.7312452  69.9719956  47.4969047  89.6188273  71.5549315  48.7038914
  88.9633100  72.3259353  48.3255010  90.5574616  71.8740940  49.6235381
  90.6708577  72.9138213  49.8940829  91.6964098  69.9575888  53.0334927
  90.6006462  69.3890466  52.9759354  92.7950858  69.3219604  53.4386960
  93.7048928  69.7817669  53.4780688  92.8519071  67.9167934  53.8712905
  92.3196009  67.2350642  53.2071118  94.4237266  67.4918649  53.8886501
  94.9806347  68.1106313  53.1854300  94.8436435  67.6743827  54.8777558
  94.5844243  65.9932837  53.5155595  93.5663551  65.2976530  53.3420406
  95.7322080  65.4942851  53.4070608  92.1779482  67.8198738  55.2687239
  91.3906868  66.9349342  55.4957295  92.4949475  68.7391569  56.1754785
  93.1658362  69.4752062  55.9556197  91.9920063  68.8680788  57.5480608
  92.2985331  67.9965485  58.1245270  92.5764064  70.1335281  58.2079817
  92.2919423  71.0121141  57.6284408  92.1488153  70.2571544  59.2036486
  94.1440562  70.0584288  58.3139030  94.5802634  69.6404596  57.4067917
  94.5788207  71.0488242  58.4501880  94.4197582  69.1673229  59.5157136
  94.0570698  69.6409278  60.4278898  93.8877152  68.2207030  59.4144371
  95.8785895  68.9280775  59.6063496  96.2706651  68.5778861  58.7319426
  96.7407126  69.0533957  60.4990815  96.3822117  69.4265334  61.6816885
  95.4002540  69.6162988  61.8808271  97.0812378  69.5318423  62.4158612
  98.0218710  68.9361386  60.2478328  98.3396350  68.7350585  59.2994621
  98.7006001  69.0435361  61.0021467  90.4093732  68.9512069  57.5299748
  89.6943687  68.2372752  58.2980804  89.8945958  69.7969336  56.6804393
  90.4137396  70.4108110  56.0521255  88.3800455  69.8828960  56.6100207
  87.9490864  69.6367982  57.5813004  87.9956177  71.3355031  56.2869775
  88.3942795  71.4827193  55.2840702  86.4449035  71.5640828  56.3038486
  86.2276845  72.6057831  56.0688839  85.9731420  70.9192034  55.5612197
  86.0528311  71.3257332  57.2919147  88.6390160  72.4056511  57.2567285
  89.7137203  72.2282883  57.2845156  88.4887322  73.3908232  56.8132686
  88.1365308  72.4592102  58.6941356  88.6696324  73.2394875  59.2366399
  87.0685308  72.6781310  58.6979393  88.3118458  71.4973965  59.1753423
  87.7383807  68.8048599  55.7165637  86.7334165  68.2567426  56.1020914
  88.3312128  68.3617050  54.5710172  89.1839037  68.7577108  54.1777444
  87.7570967  67.2328687  53.7932992  86.7232150  67.5424783  53.6395706
  88.4798139  67.0067521  52.4422041  88.1069594  66.0323208  52.1268959
  88.1461873  68.1453233  51.4270982  88.6679587  67.9603357  50.4876707
  87.0713265  68.1686417  51.2466667  88.4665323  69.1027001  51.8374269
  89.9378064  66.9346864  52.5094463  90.3137602  67.8362211  52.4276669
  87.8049603  65.8679603  54.5375971  86.7622023  65.2383656  54.6474255
  88.9125287  65.5718116  55.3289966  89.8170083  66.0324590  55.2364568
  88.8571743  64.5348968  56.3965595  88.7239384  63.5538130  55.9390272
  90.1537009  64.6190427  57.1642777  90.1555822  63.8736347  57.9591616
  90.9884112  64.4314759  56.4899325  90.2547882  65.6136044  57.5996332
  87.6718700  64.7176492  57.3362829  87.2571458  63.7056512  57.8360488
  87.0609103  65.9165484  57.6672677  87.3622551  66.8312530  57.3285115
  85.8781503  65.9439024  58.5763175  86.1731872  65.1854772  59.3012633
  85.6139512  67.4121837  59.1073682  85.7354140  68.1152587  58.2830882
  84.5792856  67.4884876  59.4416598  86.5574329  67.8319644  60.2751247
  86.6855253  67.0015579  60.9691322  87.5467963  68.0761993  59.8865691
  85.9556354  69.0606671  61.0150566  85.6171164  69.7839497  60.2721299
  85.0740379  68.7365154  61.5677641  86.8986219  69.7558043  61.9726906
  87.7853738  69.2871046  62.1568032  86.6918685  70.9573226  62.6283665
  87.6730615  71.5295423  63.1855388  88.5999573  71.1040495  63.1476973
  87.5363079  72.4156527  63.6727307  85.5346849  71.5681200  62.5974857
  84.7558781  71.1604548  62.0797425  85.4115662  72.4531457  63.0905864
  84.5296105  65.6173147  57.9932763  83.6926274  65.1616105  58.6881439
  84.4270897  65.5069366  56.6661342  85.2060702  65.5702552  56.0095574
  83.0871452  65.2707520  56.0504065  82.2797211  65.4278279  56.7656879
  82.8427368  66.2831417  54.9211764  82.4556125  67.1045583  55.5237207
  84.0733340  66.8070251  54.1697971  83.7564424  67.5118417  53.4004836
  84.7407654  67.3082597  54.8696536  84.5965229  65.9717688  53.7036197
  81.7586498  65.8485539  53.8436358  81.6611320  66.6312780  53.0908016
  82.0722853  64.9220189  53.3653110  80.7977351  65.6968659  54.3351708
  83.0369203  63.8501820  55.6037844  83.9695002  63.4333885  54.8832255
  81.9718478  63.1046479  55.9619697  80.8250189  63.4120197  56.8383240
  80.1089876  64.0396320  56.3094081  81.1619324  63.9755094  57.7092951
  80.1533772  62.1137230  57.2833410  79.0674332  62.2051163  57.3298500
  80.4884993  61.7926825  58.2702428  80.6114243  61.1543465  56.1712784
  79.8867212  61.1228830  55.3575976  80.7122389  60.1364221  56.5482244
  81.9179104  61.6836779  55.7037409  82.6842504  61.1727984  56.2845560
  82.3141044  61.3169650  54.2505272  83.0468207  60.3238269  54.1068968
  81.8306996  61.9627879  53.1641283  81.2272325  62.7826074  53.2357844
  82.1059436  61.5765041  51.8021182  82.1226652  60.4891599  51.8694092
  81.0139291  62.0441537  50.8176087  81.3626315  61.7131840  49.8400062
  79.6473371  61.3634335  51.1071638  78.9051235  61.7189575  50.3924025
  79.7529416  60.2821800  51.0134588  79.3248925  61.6107680  52.1186583
  80.8729339  63.5670049  50.6888549  80.4271277  63.9511186  51.6064859
  81.8700137  64.0010397  50.6126540  80.0339543  64.0601549  49.4947551
  80.0004207  65.1500738  49.5000708  80.4854344  63.7147555  48.5648761
  79.0203909  63.6656457  49.5742768  83.5246442  62.0545503  51.2242960
  83.8586693  62.0092447  50.0121246  84.4160914  62.5566882  52.1400254
  84.1169659  62.7563157  53.0952148  85.8899220  62.8890675  51.9474419
  86.2986804  63.2417970  52.8941982  86.4267592  61.9769331  51.6883308
  86.1545537  63.9496467  50.8640048  87.2987554  64.1306844  50.4182898
  85.0866588  64.6832356  50.4797123  84.1366064  64.4711693  50.7838000
  85.1619345  65.8501196  49.5980314  86.0921364  66.3725221  49.8220113
  85.1027456  65.2892344  48.1262806  85.4426889  66.0474355  47.4207796
  85.7715140  64.4344369  48.0220779  83.6258593  64.8648256  47.7940306
  83.4453904  63.8493582  48.1460858  82.9277554  65.5133401  48.3234000
  83.3687812  64.9438920  46.3032096  83.3563095  65.9832257  45.9744421
  84.1682472  64.4460938  45.7532640  82.0691625  64.2981328  46.0188359
  82.0545631  63.2783857  45.9966638  80.9454479  64.9074557  45.7967257
  80.7585419  66.1306337  45.8399084  81.5312621  66.7569780  46.0674389
  79.8327985  66.5124615  45.6482503  79.8591724  64.2419121  45.5664469
  79.8783159  63.2225116  45.5588794  78.9848805  64.7373318  45.3938577
  84.1675024  66.9300330  49.8191013  83.1916083  66.6516273  50.5351809
  84.3284394  68.1017269  49.2343042  85.1717622  68.3549169  48.7183046
  83.3317491  69.1492799  49.2601903  82.8720025  69.1444296  50.2477477
  83.9271577  70.5936452  49.1373789  84.5001384  70.6430448  48.2111518
  83.0960849  71.2912549  49.0363810  84.8090293  71.0799540  50.2554144
  84.2199958  71.5173578  51.4403880  83.1457943  71.6037368  51.5115135
  85.0323894  71.8488007  52.5481584  84.5683906  72.0917785  53.4933700
  86.4399389  71.8671412  52.4413970  87.2320494  72.3168143  53.4062960
  88.1669370  72.2383059  53.1263412  87.0176252  71.4015562  51.1711529
  88.0924634  71.4026295  51.0626553  86.2343536  70.9516949  50.0861421
  86.6733434  70.5395588  49.1902661  82.2363157  68.8496154  48.2127826
  82.4728332  68.2449305  47.1127768  81.0033516  69.3758966  48.5138766
  80.8586191  69.8787591  49.3899946  79.7879918  69.3289268  47.7357716
  79.6695950  68.3780137  47.2165342  78.5375080  69.3696745  48.6852577
  78.5645562  70.3506205  49.1584791  77.1785933  69.2068659  48.0243847
  76.3969907  69.2526188  48.7823445  77.0284097  70.0074678  47.3002331
  77.1338447  68.2438591  47.5150817  78.6489043  68.1294648  49.5877923
  77.8018235  68.1031256  50.2744337  78.6459047  67.2306978  48.9716049
  79.5761386  68.1755921  50.1575035  79.8549218  70.3414701  46.5815137
  80.4905480  71.4257761  46.6645126  79.3580449  69.9812346  45.4041434
  79.0974867  69.0151009  45.2066006  79.1221050  70.8524621  44.2800620
  79.9923131  71.5006306  44.1803605  79.0375774  70.0962379  42.9444827
  78.3510157  69.2583110  43.0587701  78.6103726  70.7596687  42.1924676
  80.4042418  69.5578386  42.4220036  80.9527769  70.3903342  41.9787311
  80.9847845  69.2119006  43.2768527  80.3413525  68.4313759  41.4012721
  79.6626936  67.4308671  41.6382407  80.9425905  68.5740251  40.2419805
  81.5031877  69.4060279  40.0574728  80.8509866  67.8518224  39.5272316
  77.9391562  71.7317714  44.5302088  76.9037278  71.2339563  44.9475423
  77.8630169  73.0001037  44.1045495  78.9069874  73.6607525  43.2577149
  79.2707779  73.0077519  42.4647485  79.7756923  73.9719807  43.8388636
  78.1305951  74.8390334  42.7163259  77.7238007  74.5986844  41.7338797
  78.7929196  75.6946298  42.5864068  76.9466052  75.2097703  43.7215404
  76.1314254  75.7662958  43.2596039  77.2688354  75.7825546  44.5923905
  76.6049710  73.7421715  44.0329881  76.0872764  73.7436382  44.9922770
  75.5261312  73.0527274  43.1719071  74.3522274  73.0628032  43.5054640
  75.9516828  72.3435839  42.1254224  76.9421696  72.3021535  41.8888143
  75.1661891  71.5797512  41.2256844  74.4563983  72.3281661  40.8717507
  75.9149906  70.9925937  40.0258442  76.6369000  70.2490021  40.3623459
  75.2180526  70.4816916  39.3623457  76.5628288  72.0147019  39.3450767
  75.8983787  72.6206082  38.9556392  74.4795040  70.4196355  41.8873249
  73.4025584  69.9715522  41.4024544  75.0624597  69.8656029  42.9854349
  75.9360805  70.1653463  43.4184183  74.3546827  68.6848690  43.6393280
  73.9234825  68.0522035  42.8632238  75.3480320  67.8158351  44.4589866
  75.8571508  68.4347924  45.1978113  74.8014278  67.0492056  45.0083908
  76.4211785  67.1287905  43.5001856  75.9476546  66.2839442  42.9995901
  76.7004264  67.8427152  42.7258974  77.6963081  66.6352241  44.1904143
  78.2270167  65.5607132  43.7641705  78.3160157  67.3214853  45.0264053
  73.2677711  69.2298200  44.5603148  72.2760780  68.5882286  44.7999025
  73.4806884  70.4290709  45.1151917  74.3946099  70.8819428  45.1060569
  72.4455721  71.2306579  45.7946994  71.9854940  70.4961869  46.4549732
  73.0266136  72.3667615  46.6043114  73.4397311  73.1522040  45.9712150
  71.8680368  73.0129187  47.4338960  72.2625008  73.8372496  48.0268476
  71.1011306  73.3877995  46.7561428  71.4322586  72.2639169  48.0953396
  74.2225714  71.8601082  47.4421666  74.6347520  72.6852596  48.0226502
  73.8862587  71.0739108  48.1185810  74.9899019  71.4631693  46.7789264
  71.3045914  71.7840353  44.8910234  70.0964281  71.6076680  45.1265739
  71.7220367  72.2186010  43.6812333  72.7053274  72.2474627  43.4115157
  70.8202415  72.6902255  42.6381164  70.1003730  73.3217891  43.1594251
  71.6339339  73.4819963  41.5511382  70.9568017  73.8328919  40.7733533
  72.1266912  74.3368572  42.0159596  72.3856838  72.8268491  41.1098319
  69.9975016  71.5905688  41.9249796  68.9737524  71.9004056  41.3276934
  70.4176581  70.2953802  41.9712487  71.3619056  70.0168029  42.2369805
  69.5495432  69.1939451  41.6442711  69.0750880  69.4429666  40.6943766
  70.3508946  67.8940706  41.4365786  71.1723367  68.0835079  40.7447727
  70.7964885  67.5913663  42.3849995  69.4805080  66.7404621  40.8899950
  69.8646797  65.8063209  41.3010159  68.4712151  66.8688500  41.2783651
  69.3903006  66.5897505  39.4249849  68.2489969  66.3246476  38.9954521
  70.3738382  66.6854797  38.6831205  68.3977226  69.0184559  42.6308540
  67.2660560  68.9030554  42.2253489  68.6463341  69.1456230  43.9494134
  69.5306663  69.4497225  44.3593255  67.5709235  68.8286998  44.9070150
  67.1305489  67.8800142  44.5975543  68.1322136  68.6949691  46.3656508
  68.9695916  67.9981173  46.3630502  68.5213460  69.6609943  46.6880562
  67.0783433  68.2133260  47.3788705  66.2446399  68.9154171  47.3710767
  66.6901023  67.2520921  47.0436103  67.6506367  68.0398519  49.0444614
  68.6509169  66.5110154  49.2086342  68.9985636  66.4116981  50.2361063
  68.0404886  65.6469803  48.9464710  69.5094568  66.5649364  48.5393691
  66.4976728  69.9563498  44.9049373  65.3263579  69.6499011  45.1314311
  66.8415525  71.2223691  44.6963419  67.8181726  71.5112178  44.6530561
  65.9377780  72.3233524  44.5098444  65.1830596  72.2776587  45.2950941
  66.7025571  73.6704607  44.6691814  67.3653838  73.7026124  43.8046000
  65.8951979  74.9536458  44.5635827  66.5560119  75.8115289  44.6934567
  65.4220231  75.0064363  43.5833435  65.1287642  74.9669724  45.3371129
  67.4346873  73.6608865  46.0078762  67.9754395  74.5992061  46.1337343
  66.7122462  73.5461995  46.8163233  68.1394760  72.8299084  46.0317367
  65.1358204  72.2276145  43.2246050  63.9447081  72.5369053  43.2418864
  65.7488550  71.7226697  42.1869513  66.7549928  71.5562781  42.2126726
  65.1768987  71.3265521  40.8848150  64.6031338  72.2079328  40.6015429
  66.2372328  71.0428626  39.7947183  65.7378873  70.7570976  38.8687403
  66.8324601  71.9389083  39.6248141  66.8875320  70.2321793  40.1220175
  64.2732625  70.1745333  40.9579942  63.1607040  70.1728565  40.3329560
  64.5304677  69.1960601  41.8503427  65.3955219  69.1647751  42.3910889
  63.6262114  68.0762697  42.1520628  63.1910256  67.7478972  41.2088185
  64.4013813  66.9255904  42.7223249  64.8567013  66.3924360  41.8877261
  65.2149916  67.3423176  43.3161049  63.7084558  65.9331258  43.5564071
  62.9138802  64.9701042  42.9458599  62.9721433  64.8046943  41.8805365
  62.0472974  64.2255189  43.7284353  61.4796842  63.4398833  43.2515528
  61.8670885  64.4286159  45.0817325  61.0231788  63.6925534  45.8419853
  61.1670337  63.9039401  46.7881684  62.7461515  65.3125608  45.7375097
  62.7265299  65.4117616  46.8130404  63.6789374  66.0880780  44.9418827
  64.3501010  66.7841816  45.4219798  62.4062789  68.4626851  42.9711286
  61.2842502  67.9785115  42.6393431  62.5789711  69.2942575  43.9908446
  63.4820831  69.6409849  44.3136292  61.3831907  69.7988356  44.7655453
  60.7520892  68.9377509  44.9908008  61.9254511  70.4787739  46.0512228
  62.7353083  71.1452056  45.7522746  61.1284369  71.1042978  46.4536110
  62.4536829  69.5966627  47.2087861  63.2049326  68.8812069  46.8733224
  63.1731674  70.3756106  48.2962801  63.5129651  69.6885453  49.0709979
  64.0310587  70.8913620  47.8667862  62.4904633  71.1058602  48.7311603
  61.1733290  68.9774184  47.7391393  61.4068885  68.3183817  48.5752807
  60.4999597  69.7652318  48.0745344  60.6925111  68.4022758  46.9481290
  60.4527579  70.6991158  44.0169725  59.2678531  70.6378950  44.2832852
  60.8652566  71.5833726  43.0162263  61.8533560  71.6979974  42.7921110
  60.0474292  72.4034446  42.2105600  59.1914011  72.7106702  42.8120402
  60.6668102  73.7324404  41.8125683  59.8341656  74.2672770  41.3576729
  61.1734743  74.6080637  42.9533103  61.5934081  75.5278348  42.5469525
  60.3463912  74.8507393  43.6211869  61.9424750  74.0712581  43.5090104
  61.8481938  73.5161289  40.8203909  62.6538554  74.2149387  41.0466437
  62.2545686  72.5109937  40.9432437  61.3741821  73.7153513  39.3632797
  62.2122678  73.5612401  38.6839020  60.5845960  72.9986713  39.1359150
  60.9904327  74.7288061  39.2413628  59.5812132  71.5992081  41.0334193
  58.6498362  72.0654588  40.3738830  59.9656940  70.3085944  40.8842855
  60.5499265  69.8235510  41.5647870  59.5935936  69.4833294  39.7536750
  59.4714613  70.1305462  38.8846818  60.4211110  68.8094223  39.5365369
  58.3181146  68.6444368  39.9112456  57.6240295  68.8029851  40.8951477
  58.0096842  67.7432293  38.9646809  58.7973266  67.4040067  37.7493273
  59.8533670  67.2642412  37.9795671  58.7368512  68.1914742  36.9980293
  58.1414494  66.0913900  37.2556690  58.6261593  65.2139842  37.6840734
  58.2053224  65.9928130  36.1722375  56.7046685  66.2222007  37.7219501
  56.2115099  65.2509589  37.7628522  56.1229756  66.8460866  37.0429665
  56.8023535  66.8477951  39.0961008  55.8954722  67.3781223  39.3860756
  56.9904262  65.8240062  40.1777352  58.1461579  65.3594877  40.3153137
  55.9489802  65.3880418  40.8531798  55.0499931  65.8697263  40.8536902
  55.9586768  64.2062828  41.6528276  54.9639764  63.7627627  41.6703482
  56.6299043  63.4677781  41.2161750  56.3938003  64.5300019  43.0396114
  56.4100569  63.6504002  43.9308665  56.9066636  65.7272851  43.3839807
  57.1075539  66.4487708  42.6908585  57.2422387  66.1532442  44.7704637
  57.3233535  65.2329193  45.3490512  58.6402747  66.9278077  44.7745457
  58.8804412  67.2376091  45.7913943  59.4231391  66.2681623  44.4020991
  58.5707515  67.8076537  44.1345327  56.1592278  66.9296893  45.5042575
  56.2575724  67.4193901  46.6077304  54.9598154  66.7783987  44.9677241
  54.8298024  66.5308666  43.9868579  53.6662681  66.9463899  45.7021390
  53.5623002  67.9823162  46.0245726  52.4944390  66.5870165  44.6528496
  51.5260177  66.6936741  45.1395727  52.5494183  67.2641079  43.8012056
  52.6175616  65.5604154  44.3090821  53.5686887  66.3045513  47.1088978
  53.1104078  66.8213917  48.1323116  54.0540306  65.0824142  47.1043012
  54.3480265  64.5991229  46.2549303  54.2217716  64.2815147  48.3362151
  53.3078298  64.2984151  48.9288515  54.6881903  62.9659817  47.7099585
  54.8672010  62.2318437  48.4958883  53.9201135  62.5933152  47.0330740
  55.6097336  63.1352194  47.1540892  55.2295507  64.7494591  49.4094618
  55.3489019  64.1721800  50.5253355  55.9837936  65.8282278  49.1028193
  55.8231896  66.3314506  48.2299968  57.1045769  66.4609134  49.8861429
  57.2876687  65.8957262  50.7992732  58.3998836  66.4249299  49.1196055
  58.2191303  67.0677509  48.2579778  59.5864055  66.9227391  50.0693527
  60.5274442  66.8986329  49.5193172  59.3852578  67.9417762  50.3995227
  59.6566722  66.2661970  50.9373412  58.8239289  65.0429203  48.5785860
  59.7693220  65.1357465  48.0441982  58.9436732  64.3484021  49.4097127
  58.0596520  64.6673906  47.8983307  56.6757014  67.9112328  50.2604549
  56.6891606  68.8768011  49.4658470  56.4576198  68.1931014  51.4999949
  56.4609582  67.4534174  52.2023633  56.1856096  69.5045295  52.1204663
  56.8934862  70.2260874  51.7122385  54.7275891  69.9279292  51.7547657
  54.5811557  69.7579286  50.6889392  53.6069423  69.0918339  52.3467568
  52.6459740  69.4869291  52.0189768  53.7078769  68.0594506  52.0116643
  53.6619104  69.1275278  53.4348278  54.6189355  71.3309449  52.1327184
  53.6831865  71.6146828  52.0751024  56.4603630  69.5604843  53.6313338
  56.3946277  68.4815060  54.2894961  56.8382806  70.7118923  54.1497148
  56.9456820  71.5680032  53.6053068  57.1463199  70.8687068  55.5919648
  57.3713477  71.9240682  55.7484221  55.9347425  70.4574080  56.4106641
  56.1571729  70.5719198  57.4713468  55.0865265  71.0897864  56.1478731
  55.6910927  69.4161519  56.2007628  58.4562811  70.1041175  56.0799726
  58.7272191  69.8639949  57.2613137  59.3645318  69.8142429  55.0939449
  59.2108714  70.1117665  54.1316315  60.6541768  69.0628664  55.2440420
  60.6541722  68.7978476  56.3006980  60.6708027  67.8323091  54.3055457
  60.7942047  68.1669484  53.2754615  61.5334358  67.2100125  54.5436891
  59.3558921  66.9657998  54.4160157  58.5275904  67.5406261  54.0017646
  59.4721355  66.0787636  53.7928662  58.9795016  66.5210268  55.8267170
  59.8809717  66.1630811  56.5670220  57.7356340  66.5807941  56.2441895
  56.9975804  66.8835585  55.6083023  57.5066363  66.3261060  57.2048018
  61.9623422  69.8474217  55.0122417  62.0081060  70.7980030  54.2537282
  62.9813848  69.4644304  55.7431964  62.9327222  68.6699559  56.3818632
  64.2784027  70.1083991  55.7345376  64.3478822  70.8921884  54.9803785
  64.5307753  70.7833339  57.1275373  65.5063334  71.2693212  57.1247513
  63.7561680  71.5255344  57.3187230  64.5061855  70.0229402  57.9091656
  65.3106482  68.9954912  55.4482488  65.6164121  68.1631314  56.2997079
  65.8733677  69.0097675  54.2510400  65.7685579  69.8070233  53.6233043
  66.6663959  67.9789188  53.6769954  66.4378146  67.0731899  54.2390807
  66.3115734  67.8199294  52.2075865  66.2816275  68.8127666  51.7582922
  67.1213603  67.2741836  51.7221663  64.9577820  67.0884193  51.8688244
  64.9033695  66.2193426  52.5243273  63.7629487  68.0289321  52.0310401
  62.8443190  67.4954255  51.7894880  63.7172617  68.3839575  53.0610253
  63.8760935  68.8798739  51.3595482  64.9232227  66.7615837  50.3452939
  63.9882669  66.2553233  50.1034302  64.9936560  67.6862035  49.7725152
  65.7624201  66.1143907  50.0934149  68.1662881  68.2016413  53.8077773
  68.7269869  69.3286702  53.7442101  68.9657136  67.1527127  54.0934897
  68.6118064  66.2121577  54.2712398  70.4808133  67.2644939  54.1793076
  70.6818360  68.2967842  54.4683262  71.0161114  66.2106085  55.2516319
  70.7375153  65.2013777  54.9490260  72.1052965  66.2437160  55.2925932
  70.4531789  66.5090878  56.5896700  70.0371951  67.6333050  56.9205750
  70.3621287  65.5381022  57.4746620  69.9614779  65.7228783  58.3941716
  70.6934253  64.6024086  57.2405916  71.2483753  67.0468585  52.8312162
  70.9652251  66.0740749  52.1288067  72.2341947  67.9025924  52.4808382
  72.3565997  68.8184695  52.9133150  73.2325454  67.6001426  51.4382612
  73.1699543  66.5678544  51.0946649  72.9919948  68.3135246  50.1042666
  73.9032706  68.7770077  49.7271381  72.4374140  67.1995786  49.1493209
  72.2383218  67.6281032  48.1678068  73.1754477  66.4024700  49.0546209
  71.5151878  66.7914639  49.5628971  71.9819581  69.4269368  50.2466579
  71.8354158  69.9114679  49.2812616  71.0340437  69.0164469  50.5950230
  72.3464174  70.1583074  50.9681089  74.6163158  67.8437878  52.1270206
  75.5921549  68.2153720  51.4676047  74.8030760  67.6473540  53.4163589
  74.1075718  67.2298529  54.0344590  76.0477525  68.0233516  54.0761925
  76.4160877  68.9431811  53.6217037  75.7854875  68.3231572  55.5758327
  76.7305244  68.5141930  56.0831693  75.1844847  69.2268880  55.6700676
  74.9263431  66.9214756  56.3781847  74.7215367  67.1982457  57.6316809
  77.1510409  67.0207963  53.8438964  78.1931164  67.1573248  54.4879388
  77.0549084  66.0667086  52.9492869  76.2391820  65.9728082  52.3438306
  78.0792518  65.0222200  52.6956533  77.9884333  64.6500681  51.6752563
  79.0784370  65.4488186  52.7927910  77.9044606  63.8736167  53.6857662
  78.8702553  63.2542677  54.1358977  76.6244814  63.6066449  54.0235238
  75.8172135  64.1134515  53.6584245  76.2934478  62.5204403  54.9814853
  75.3045386  62.1334154  54.7350482  76.9999302  61.7055273  54.8354870
  76.3030019  62.9091810  56.4598440  75.8737481  62.0471951  57.2210525
  76.9808330  63.9998926  56.9133881  77.4342546  64.6520343  56.2740087
  77.1563075  64.3888178  58.3377430  77.6969927  63.5514984  58.7800696
  77.9190271  65.7460624  58.3520559  78.8369771  65.6394937  57.7736505
  77.3105500  66.4962662  57.8494537  78.2760333  66.2572858  59.7617704
  77.3080882  66.2477136  60.2626144  79.3815626  65.4104871  60.4285327
  79.5974564  65.8093126  61.4192366  79.0442548  64.3770094  60.5202896
  80.2837273  65.4448052  59.8191642  78.9751752  67.6229199  59.7554314
  79.1980326  67.9224595  60.7786903  79.9038022  67.5532535  59.1870869
  78.3222585  68.3638056  59.2934161  75.9221308  64.4658393  59.2682744
  75.9458280  64.1880900  60.4378160  74.7691201  64.7021187  58.6651796
  74.7126349  64.8659725  57.6595488  73.4269374  64.7617842  59.3276074
  73.4761174  65.4456769  60.1733279  72.7010753  65.1738816  58.6271319
  72.9220160  63.3674562  59.8258723  72.8651884  62.3915675  59.1151291
  72.5866036  63.3024152  61.1186396  72.7982019  64.0538579  61.7744276
  71.8756508  62.1533755  61.7577545  72.0943731  61.3423093  61.0633755
  72.3876940  61.7050515  63.1346908  71.9100109  62.3247690  63.8942848
  72.0557149  60.6804498  63.3029383  73.8082866  61.7560755  63.3441693
  74.5818461  61.3854681  62.4683030  74.3000778  62.1702313  64.5284490
  75.3070753  62.1744683  64.6887740  73.6643156  62.4796512  65.2636420
  70.3222718  62.4197047  61.8902624  69.6109389  61.4297190  62.3715968
  69.7792945  63.6222271  61.4730458  70.3626290  64.4346339  61.2720757
  68.3832771  63.8862170  61.2723002  67.9130368  62.9935845  60.8596063
  67.6948809  64.1380891  62.6022360  66.6418641  63.8693142  62.5242511
  68.1325915  63.4964758  63.3668456  67.8147530  65.5428524  63.0111564
  69.0388393  65.9143469  63.5922703  69.9191851  65.3008240  63.4706147
  69.0887099  67.0966089  64.3302104  70.0092862  67.3755256  64.8207648
  68.0035609  67.9059467  64.4450716  67.9580402  69.0112271  65.1346346
  68.8315587  69.4554298  65.0979964  66.7290622  67.5426742  63.8609593
  65.8799562  68.2050577  63.9448828  66.6132833  66.3328526  63.1940583
  65.6583536  65.9906609  62.8217626  68.1322967  64.9362684  60.2054273
  67.0050219  65.1000065  59.7831485  69.0705117  65.6674772  59.8433741
  67.8329651  76.6556551 105.6309199  67.4954356  76.1977866 106.5017403
  67.0570949  77.2004871 105.2030571  68.1571176  75.9295940 104.9615333
  68.9508540  77.5630979 105.9533203  68.5880128  78.3702671 106.5891113
  70.0679446  76.7701477 106.7914818  69.6333692  76.3782195 107.7104891
  70.4250325  75.9153019 106.2164020  71.2186695  77.6831461 107.1179967
  71.6051801  78.0643297 106.1732149  70.8096542  78.5345228 107.6618112
  72.6258942  77.0783507 108.0611107  71.7020591  76.3446539 109.4706180
  72.4051556  75.9096385 110.1815096  71.1187977  77.1206026 109.9684009
  71.0317099  75.5674846 109.1027201  69.4898408  78.2643690 104.7127430
  70.0170386  77.5799049 103.7975593  69.5134256  79.6075265 104.7349613
  69.2818938  80.1575652 105.5612666  69.8842949  80.4298912 103.5523653
  70.0151014  79.8575630 102.6335203  68.7307092  81.4085512 103.2427405
  68.9909846  82.0162015 102.3759494  67.8223850  80.8439265 103.0297448
  68.5613403  82.0560508 104.1029152  71.2329797  81.0725971 103.8712091
  71.3141422  82.2889507 104.0090846  72.2439330  80.2155635 103.8648150
  72.0999759  79.2160156 103.7280149  73.7183896  80.5713180 104.0529862
  73.8143493  81.0065569 105.0475453  74.6263756  79.3194134 103.9289117
  75.6128774  79.7697382 104.0405478  74.4607400  78.2505942 104.9778690
  75.1526827  77.4326486 104.7765226  74.6714258  78.6701369 105.9605309
  73.4380160  77.8747360 104.9570551  74.4365592  78.6429509 102.6869398
  75.3080367  78.4600108 102.2782480  74.1506192  81.5201221 102.9962194
  73.6511226  81.5237280 101.8287263  75.0763964  82.4264895 103.3833109
  75.3769212  82.4978530 104.3553793  75.7398347  83.3738047 102.5436576
  74.9202502  83.8825385 102.0360642  76.5767304  84.3498522 103.3498610
  77.3254832  83.7909097 103.9101419  77.1143248  85.0021080 102.6619849
  75.7555818  85.2401976 104.3536044  74.8748972  85.6379235 103.8491733
  75.3995508  84.6233929 105.1783709  76.5851889  86.3882356 104.9001847
  77.6285895  86.6932434 104.4654487  76.1544189  86.9955163 106.0198933
  75.2495705  86.7474198 106.4180046  76.7324675  87.7042355 106.4709308
  76.6522070  82.7536632 101.4651544  76.8905008  83.4009752 100.4363578
  77.1629364  81.5311916 101.6351239  77.1053788  81.0434887 102.5291748
  77.8439602  80.7484237 100.6178865  78.3749776  81.4958021 100.0266200
  78.8482528  79.7837805 101.2365050  79.4007018  79.3086180 100.4253560
  79.5666267  80.3695673 101.8113143  78.3207175  78.7123841 102.1193811
  79.0849189  78.0531615 102.8706625  77.0909631  78.5596916 102.2315690
  76.9425700  80.0374774  99.5965672  77.5146289  79.6443504  98.5832806
  75.6055103  79.9716074  99.7712486  75.1435628  80.5346809 100.4851497
  74.6414624  79.1463518  99.0273683  75.0006789  78.1245411  99.1456363
  73.2393599  79.2950491  99.5519631  72.5710730  78.6637581  98.9657667
  73.2035556  78.9295019 100.5780017  72.7736535  80.5949857  99.5218081
  73.1454446  81.0927874 100.2799313  74.5670104  79.5516707  97.5928682
  75.2467132  80.4821883  97.1504194  73.9290161  78.7472426  96.7503051
  73.4211714  77.9199709  97.0620557  73.8729690  78.9521816  95.2192898
  74.8918764  79.2521964  94.9765620  73.5349736  77.6885726  94.4030445
  72.4793986  77.4522254  94.5313698  73.6892982  77.8957717  93.3437067
  74.3896980  76.4455053  94.8094971  73.8841264  75.9617487  95.6454798
  74.3644425  75.7455172  93.9729722  75.9038430  76.6344534  95.2196965
  76.6640554  77.3005314  94.4550926  76.3194660  76.1843115  96.3227553
  72.8501937  80.0435616  94.8183917  71.8676682  80.2865655  95.4982489
  73.0635459  80.7505324  93.7211866  73.8067701  80.5090563  93.0654450
  72.3127466  81.9246755  93.2934500  71.4524169  81.9825913  93.9606348
  73.1831376  83.2242504  93.4484614  74.0312464  83.0601250  92.7835492
  72.5225377  84.5626554  92.9241427  73.2104662  85.3940060  93.0810137
  72.3044062  84.4685557  91.8601644  71.5973283  84.7493135  93.4693520
  73.6682595  83.3874688  94.8855412  74.2679961  84.2943364  94.9666600
  72.8104307  83.4601074  95.5537196  74.2740467  82.5258631  95.1655690
  71.7266538  81.8254270  91.9154526  72.4212967  81.4895456  90.9611754
  70.5134981  82.4033576  91.7636548  70.1118091  83.0566953  92.4376650
  69.6737213  82.1461931  90.6265949  70.2671136  81.8260416  89.7705771
  68.7014150  81.1551798  91.1358907  68.0053883  80.8852343  90.3417280
  69.2324599  80.2633741  91.4718251  68.1485303  81.5836114  91.9722990
  68.8642486  83.4148947  90.1772918  68.5663038  84.2812928  90.9999875
  68.5441340  83.4664741  88.9021948  68.7321424  82.6694489  88.2944674
  67.9228842  84.5505129  88.1630402  67.3953524  85.1955404  88.8663003
  69.0194854  85.4133627  87.4283607  69.7521609  85.7658312  88.1554725
  69.5552097  84.7895094  86.7127906  68.3947553  86.6345380  86.6868702
  67.6015789  86.3050495  86.0171042  67.8614818  87.6177725  87.7353970
  67.4202762  88.4801275  87.2353206  67.1029367  87.1246611  88.3442808
  68.6808504  87.9495959  88.3730767  69.5348831  87.3645751  85.9064059
  69.1222308  88.2240043  85.3778139  70.2980985  87.7019074  86.6078232
  69.9818279  86.6772448  85.1873910  66.8692012  83.9863114  87.1340472
  67.0518940  83.0112465  86.3879447  65.6737853  84.5830890  87.1615678
  65.5172988  85.4549524  87.6679857  64.4545573  84.0924285  86.4901660
  64.7553355  83.3933956  85.7085782  63.5091855  83.2224524  87.4168088
  63.1233761  83.9760304  88.1033781  62.2955394  82.5071167  86.7271626
  61.7314801  81.9462406  87.4722345  61.6475948  83.2525331  86.2660139
  62.6637561  81.8229543  85.9620951  64.3036632  82.0662625  88.0885738
  63.6351421  81.4837138  88.7212400  64.7304203  81.4224489  87.3190341
  65.1073438  82.4822492  88.6981922  63.7099230  85.3210216  85.8439434
  63.3518405  86.2769877  86.4972518  63.4232427  85.3422113  84.5243649
  63.8471054  84.6248736  83.9377236  62.5836633  86.2176121  83.6661668
  62.6834370  87.1394903  84.2398024  63.1040412  86.3251321  82.2405641
  62.5913184  87.1362349  81.7217927  64.6386451  86.6395719  82.2373420
  64.9935775  86.7136089  81.2090271  64.8178683  87.5842999  82.7514908
  65.1749940  85.8420341  82.7492720  62.8682982  85.1192582  81.5997214
  63.1954267  85.1691461  80.6771645  61.1075086  85.9593297  83.5597165
  60.6239999  84.8381529  83.8133164  60.2744347  86.9720065  83.3081007
  60.6184027  87.8870133  83.0186210  58.7672671  86.9312998  83.4052185
  58.4103740  87.9595183  83.4558959  58.3856576  86.5058336  82.4775749
  58.1288242  86.1576875  84.5710949  57.2892612  85.2796677  84.2796618
  58.5881486  86.4000254  85.7863987  59.2278095  87.1626420  86.0083533
  58.2147315  85.5914951  86.9193649  58.1174267  84.5519354  86.6098580
  59.3351420  85.8079496  87.9573266  59.1204132  85.2224769  88.8518786
  60.2887515  85.4890695  87.5365673  59.3894472  86.8639637  88.2198092
  56.8589474  85.9013945  87.4951208  56.4807200  85.3085616  88.5076816
  56.0277582  86.7563517  86.8583583  56.2679786  87.2582314  86.0030285
  54.6524011  87.0386717  87.3767359  54.6311490  86.7416077  88.4262755
  54.3702557  88.5541634  87.2573882  53.2922990  88.6439399  87.3922974
  55.2330816  89.3222912  88.3094819  55.0375274  90.3916379  88.2303162
  54.9747698  88.9804089  89.3114083  56.2889994  89.1310721  88.1228650
  54.7350448  89.1201920  86.0397374  55.1750240  89.9813868  86.1973059
  53.5427608  86.1843134  86.7260322  52.3588180  86.1658786  87.1208457
  53.8372578  85.2565134  85.7952628  54.6912418  85.3334841  85.2427922
  53.0508692  84.0321893  85.4087781  52.1222126  84.0769410  85.9760022
  52.8721914  84.1067262  83.9487769  52.6564138  85.1361127  83.6591470
  53.8005171  83.8241644  83.4520523  51.8383318  83.2731862  83.5194911
  51.5423001  83.5528655  82.6284026  53.5525448  82.6667008  85.8487369
  54.6478220  82.5177602  86.3980007  52.6235079  81.6568639  85.8597301
  51.8245566  81.6220264  85.2265760  52.6958055  80.5082567  86.8076988
  52.9458974  80.8913617  87.7963148  51.7056694  80.0574994  86.8807153
  53.6978741  79.4148897  86.4446864  54.0048913  78.7300113  87.3983446
  54.1357668  79.2407821  85.1807408  53.6873676  79.5864027  84.3321363
  55.4025019  78.4659493  85.0033505  55.2169219  77.5473758  85.5589626
  55.7046465  78.0486747  83.5336374  55.6150263  78.9623357  82.9463753
  57.1033256  77.4792998  83.3171216  57.2293475  77.2140397  82.2685218
  57.8466865  78.2259355  83.5953871  57.2342702  76.5910780  83.9347011
  54.7253277  76.9571388  83.1144225  55.2188009  75.9858759  83.0797427
  53.9089908  76.8741049  83.8310727  54.1901156  77.3528462  81.7139341
  53.4817987  76.6001321  81.3690882  53.6900119  78.3202142  81.7747074
  55.0209169  77.4181268  81.0105732  56.6562731  79.1862983  85.6304360
  57.2675696  78.6277695  86.5225324  57.0050988  80.4057300  85.3670124
  56.5027303  81.0066578  84.7118105  58.1647439  81.0450145  85.9909616
  59.0724071  80.5251319  85.6811299  58.2479380  82.0712249  85.6319643
  58.0787990  81.0480302  87.5032927  59.0953559  80.7010554  88.1536829
  56.8941140  81.2790588  88.0843867  56.0487516  81.4656203  87.5443051
  56.6572156  81.2953540  89.5463917  57.3710525  81.9970165  89.9776105
  55.2545704  81.7335849  89.8481749  55.1222344  82.7388544  89.4482234
  54.5729612  81.0813172  89.3003777  54.8303172  81.7459893  91.2838355
  54.8559012  80.7493662  91.7237150  55.7742000  82.7064635  92.0515129
  55.4875133  82.7347321  93.1030892  56.8013851  82.3514139  91.9654346
  55.6984847  83.7078041  91.6276520  53.3663741  82.3782040  91.3131783
  53.0050550  82.4123157  92.3412201  53.3974233  83.3885453  90.9059100
  52.6932391  81.7655371  90.7128171  56.8789023  79.8636547  90.1826317
  57.4836545  79.8088922  91.2594756  56.3009897  78.8382713  89.5643316
  55.7271547  78.9422967  88.7264318  56.4256226  77.4786308  90.0171973
  55.9571860  77.4185606  90.9994395  55.6132819  76.4470878  89.1502379
  54.5538637  76.7024534  89.1600527  55.9413375  76.4918740  88.1117237
  55.8143294  75.0487689  89.6980709  55.4900564  74.3219405  88.9530947
  56.8772695  74.8795323  89.8685625  55.0315056  74.8040462  91.0354317
  54.2530815  75.6830157  91.4600627  55.0768877  73.7001107  91.6065821
  57.8999089  77.1050194  90.1839116  58.2767598  76.4230767  91.0954315
  58.7404144  77.4213043  89.1869119  58.4509206  77.8923958  88.3295816
  60.1275733  77.1201015  89.2487844  60.2942518  76.0889502  89.5593227
  60.7102695  77.3699329  87.8039998  60.3638215  78.3558300  87.4932995
  62.2638079  77.5206908  87.6986076  62.5426162  77.6888544  86.6587904
  62.5882500  78.3675368  88.3032638  62.7420330  76.6116296  88.0608540
  60.1695884  76.2599540  86.8720336  60.7490213  75.3457894  86.9987871
  59.1373386  76.0208039  87.1281208  60.2603156  76.7629771  85.3775861
  59.8819408  75.9891144  84.7088777  59.6630730  77.6673109  85.2601693
  61.2993058  76.9806037  85.1295800  60.8404035  78.0510029  90.3035387
  61.7572905  77.5384510  90.9086393  60.4220090  79.2791037  90.5182698
  59.6788305  79.7128594  89.9712252  60.9729897  80.1635434  91.5617528
  62.0618990  80.1570746  91.5134973  60.4822169  81.6009757  91.3085269
  60.8843629  82.2635923  92.0762769  60.8204935  81.9333455  90.3268033
  59.3925876  81.6252890  91.3437801  60.6065483  79.6635418  92.9525587
  61.4545623  79.8695320  93.8368077  59.4428999  79.0307824  93.2082517
  58.6480102  79.0592044  92.5695527  59.1775898  78.2044843  94.4692810
  59.4891362  78.8822729  95.2644084  57.7088211  77.8715972  94.7854814
  57.3322255  77.2086404  94.0067742  57.6768165  77.3142103  95.7218427
  56.7568224  79.0692606  94.9021561  57.1450044  79.7423704  95.6663144
  56.7757403  79.6138462  93.9589490  55.2447552  78.7339630  95.2543624
  55.2126769  78.1252547  96.1582873  54.7131878  79.6604982  95.4760323
  54.5651219  78.0379190  94.1867636  54.9467522  77.1479462  93.8691401
  53.5029909  78.4833067  93.6179695  52.6513046  79.3824207  94.1579818
  52.8297526  79.7604623  95.0879333  51.8281847  79.6827768  93.6350191
  53.2260737  78.1132407  92.4150817  53.8471819  77.4714983  91.9228042
  52.3849352  78.4618110  91.9557486  60.0069993  76.9243658  94.4900364
  60.6979129  76.5984647  95.4988654  60.1245327  76.1800424  93.3834085
  59.7111513  76.4335992  92.4863478  60.8685049  74.9189948  93.3607730
  60.5278425  74.3212554  94.2065470  60.5224116  74.0945901  92.1237675
  59.4585227  73.8538349  92.1289854  60.7125444  74.6815043  91.2254801
  61.3818816  72.7405780  92.0768244  61.2768698  72.2751968  91.0967740
  62.4390738  72.9739091  92.2065325  60.9350799  71.7580507  93.1627187
  61.0398265  72.2108290  94.1490219  59.8805468  71.5088419  93.0361450
  61.7539181  70.5564650  93.0689539  62.6956823  70.6483859  93.4509051
  61.4720095  69.3764659  92.5715450  60.3925543  69.1407344  91.9094050
  59.7157025  69.8882705  91.7553294  60.2137319  68.2062710  91.5400681
  62.3457893  68.3931579  92.6518642  63.2463761  68.5479022  93.1043182
  62.1198849  67.4786289  92.2626549  62.3897388  75.0756740  93.6716876
  62.9745993  74.3025677  94.3718188  63.0168186  76.1500239  93.1426760
  62.5689036  76.8461342  92.5463309  64.4122385  76.3826032  93.4024438
  64.8770255  75.4292091  93.1469953  65.0190619  77.5214393  92.5163634
  64.3976539  78.4084835  92.6314354  66.0049886  77.7684688  92.9083149
  65.1567027  77.2316907  91.0445020  64.1300389  76.9814002  90.7752325
  65.6915567  78.4618038  90.2833693  65.7811756  78.2235669  89.2238809
  65.0025552  79.2966782  90.4116488  66.6700543  78.7357515  90.6776043
  65.9530189  76.0463475  90.6338731  65.9593951  75.9710529  89.5474311
  66.9749667  76.1508728  90.9976109  65.5087841  75.1457703  91.0585355
  64.7193757  76.7027366  94.8464612  65.8895117  76.4978975  95.2988668
  63.8053010  77.1908013  95.6721151  62.8731283  77.4485172  95.3469358
  63.9795502  77.4262337  97.0993844  64.9188700  77.9542698  97.2612183
  63.1814258  78.0794817  97.4520521  63.9785742  76.1076932  97.9518614
  64.8418366  76.0405033  98.8198272  63.2112979  75.0786395  97.5183637
  62.5101482  75.1664169  96.7827331  63.3281091  73.7097689  98.0874345
  63.2851543  73.8627359  99.1657512  62.1636776  72.7781818  97.6078817
  62.1736646  72.7233091  96.5197336  62.3359192  71.7680229  97.9798397
  60.7573791  73.2726713  98.0876751  60.7810840  73.4024166  99.1691936
  60.5639386  74.2531539  97.6532437  59.6158187  72.3496854  97.7331021
  58.6652254  72.8762844  97.8179540  59.7055367  72.0173605  96.6987618
  59.6436975  71.1250208  98.7000506  60.5702614  70.5688165  98.5628239
  59.6285803  71.4700595  99.7326341  58.4619311  70.2185946  98.4468790
  58.4997230  69.4092892  99.0997821  57.5797605  70.7458276  98.5997231
  58.4932146  69.8733004  97.4659634  64.6318405  73.0182059  97.7424781
  65.3016028  72.4601967  98.6045165  65.1110091  73.1449228  96.4864019
  64.5088220  73.4884013  95.7385876  66.4821454  72.8414361  95.9782787
  66.6579549  71.8145222  96.2996646  66.6298931  72.7421688  94.4322572
  66.4960085  73.7499720  94.0429443  67.6641138  72.4584676  94.2374365
  65.7842519  71.8511613  93.5997341  64.7826471  72.2793105  93.5769084
  66.1712878  71.8899769  92.5817544  65.6441695  70.3793594  93.9814687
  66.6440914  69.8194305  94.5240264  64.5693791  69.7925159  93.8242611
  67.5696736  73.7190710  96.6456933  68.7223579  73.3119580  96.6287262
  67.2646830  74.7717306  97.3912331  66.3190595  75.1505261  97.3790983
  68.1122538  75.5306325  98.2883037  67.5474691  75.6849453  99.2067807
  68.9616119  74.8936693  98.5396633  68.6775626  76.8853119  97.8793325
  69.4752572  77.4333700  98.6082417  68.2764189  77.3813758  96.6954434
  67.4600641  77.0405171  96.1880951  68.9966643  78.4839560  96.0128180
  70.0583621  78.3907391  96.2395631  68.9412930  78.4146931  94.4529261
  67.9030527  78.5121658  94.1362776  69.4801461  79.2715485  94.0474671
  69.5364620  77.1044788  93.8263782  70.3657881  76.7699389  94.4497498
  68.5102066  75.9877781  93.7814635  68.9601257  75.0975583  93.3398942
  68.1740955  75.7614289  94.7930526  67.6579111  76.3007061  93.1778489
  70.0096979  77.4098888  92.4213235  70.4255619  76.5079603  91.9732619
  69.1684395  77.7576259  91.8216469  70.7754415  78.1847183  92.4549379
  68.4554760  79.7904023  96.5432208  67.4199228  79.8812779  97.1872024
  69.0411839  80.9461382  96.2449444  69.9569821  80.9150224  95.7978981
  68.6524585  82.3304591  96.4212433  67.7919728  82.3830549  97.0871345
  69.8486964  83.1501082  97.0542797  70.7378608  83.0523388  96.4300163
  69.5971760  84.2102830  97.0868354  70.1401903  82.6502375  98.4417503
  69.2079599  82.5924425  99.0036437  70.5390979  81.6381223  98.3808519
  71.1226384  83.5283800  99.1970507  70.9188480  84.5850131  99.0250597
  71.0534981  83.3610648 100.2722605  72.4810994  83.1430238  98.6738696
  72.5396085  82.2257887  98.2328952  73.6325205  83.8509400  98.7081213
  73.7411754  84.9700233  99.3687124  72.9402649  85.3392934  99.8823203
  74.6269944  85.4754876  99.3716306  74.7159284  83.2992178  98.2707199
  74.6927367  82.3458043  97.9072122  75.5948349  83.8157840  98.2875653
  68.3064797  82.9085355  95.0990510  69.0886431  82.7602375  94.1481814
  67.1015048  83.4231466  94.9832633  66.5461414  83.7661750  95.7668971
  66.4767093  83.5385807  93.7180733  67.1462154  83.2658186  92.9022667
  65.3297050  82.5386372  93.5755142  64.4722021  82.9680083  94.0938299
  64.9824045  82.3610178  92.1176528  64.1647148  81.6469611  92.0228072
  64.6786029  83.3196768  91.6966059  65.8539460  81.9882987  91.5780187
  65.5665674  81.1618338  94.3142487  64.7049215  80.5127091  94.1609763
  66.4595487  80.6814498  93.9110023  65.7006943  81.3395259  95.3816219
  66.0968094  85.0258231  93.5226071  65.1219367  85.4562807  94.1109026
  66.7825517  85.7099524  92.5450963  67.6288982  85.3595182  92.0969695
  66.3496358  87.0020450  92.0655125  65.8540526  87.5404066  92.8719553
  67.5471439  87.8404649  91.6804197  68.3351271  87.6859012  92.4181823
  67.9311230  87.4846072  90.7251588  67.2736011  89.3120039  91.5707239
  66.5927356  89.7929369  90.4495466  66.3538196  89.1520032  89.6139156
  66.2266419  91.1788077  90.4613633  65.5646744  91.5630109  89.6993784
  66.7163000  92.0382747  91.4495118  66.6045579  93.1083847  91.3493711
  67.3535285  91.4917288  92.5698120  67.6027335  92.1298660  93.4048807
  67.6653424  90.1583294  92.6216306  68.2091118  89.7606240  93.4665366
  65.2773486  86.8856949  91.0012212  65.5850635  86.1023823  90.1023524
  64.1008016  87.5322760  91.0605156  63.8702358  88.1679094  91.8238082
  63.0109993  87.4155745  90.0616239  63.3361087  86.6759031  89.3298206
  61.7346499  86.9484364  90.7072927  60.9786998  87.1982737  89.9626882
  61.8521516  85.4100134  91.0776237  60.9261346  85.0766507  91.5444705
  62.0307587  84.8311638  90.1713315  62.6798837  85.2642836  91.7696262
  61.3620039  87.6201591  92.0543530  60.4250816  87.2029698  92.4219870
  62.1512559  87.4353090  92.7827819  61.2483868  88.6943292  91.9068203
  62.7614593  88.7327709  89.3322320  63.1722205  89.8107332  89.7853749
  62.2734935  88.6773257  88.0807508  62.0145178  87.8180781  87.5957331
  62.0889946  89.8621640  87.3413083  61.7236834  90.6414389  88.0101719
  63.4829984  90.2438752  86.6910938  63.4321118  91.2591101  86.2967707
  64.2544585  90.2393314  87.4616901  63.9441580  89.1350866  85.3938006
  63.8303119  87.9083191  85.8105758  61.0708615  89.6870651  86.2423053
  60.7304193  88.6018428  85.7479251  60.4649156  90.8350944  85.9416026
  60.8054537  91.7400190  86.2691364  59.2317382  90.9385218  85.1013988
  59.4816644  90.3152393  84.2432346  58.0004188  90.4410872  85.8894243
  57.1112529  90.5229134  85.2643264  58.1488823  89.4002198  86.1764082
  57.8709555  91.0495522  86.7847252  58.8747653  92.3319314  84.5276209
  59.6178339  93.2419089  84.8098050  57.7982903  92.4671994  83.8035014
  57.1291516  91.7115571  83.6530480  57.4171691  93.7784260  83.0951990
  58.3276398  94.3789691  83.1207961  57.0147712  93.5320404  81.6113863
  56.9585595  94.4985376  81.1112460  57.8175537  92.9707870  81.1318357
  55.6758018  92.7756301  81.3546869  55.5671249  91.9626826  82.0719223
  54.8345264  93.4501202  81.5092441  55.6418780  92.2290106  79.9541833
  55.5574455  93.0353062  79.2257449  56.5614702  91.6887111  79.7276514
  54.4745375  91.3287138  79.8758269  54.2168309  90.8840988  80.7559557
  53.7254355  91.0157017  78.8670639  54.0370670  91.4685713  77.6805628
  54.8596196  92.0599115  77.5605758  53.4587029  91.2307251  76.8754850
  52.7964815  90.0744426  79.0613849  52.7007981  89.6356884  79.9782712
  52.1846098  89.7958997  78.2955247  56.3961241  94.5929580  83.7970770
  56.0469992  95.6952861  83.3580582  55.9316021  94.1147587  84.9546666
  56.1375056  93.1743228  85.2917023  55.0466646  94.9192045  85.8941977
  54.9929613  95.9482163  85.5363199  54.0342316  94.5175654  85.8591206
  55.5395050  94.9198103  87.3582510  55.8061935  93.7818323  87.8888850
  55.7630735  96.0577639  87.9451620  55.4285508  96.9355906  87.5471660
  56.5163153  96.2701058  89.2476142  57.4042577  95.6368078  89.2388357
  56.9010763  97.7486661  89.3133745  57.1830471  98.0747864  88.3123480
  56.0180224  98.3203436  89.5989436  58.0702177  98.1148266  90.3010627
  58.8804412  97.3994482  90.1622512  58.4609808  99.0960149  90.0282938
  57.6953745  98.1374700  91.7505005  58.4404727  97.6114111  92.5694613
  56.5735669  98.7090034  92.0553991  55.7501776  95.7660929  90.5686010
  56.2334680  95.0770779  91.4337569  54.4514245  96.0781855  90.5656932
  54.0097731  96.6861325  89.8750772  53.5446958  95.5562648  91.5799382
  54.0805047  95.6036277  92.5288046  52.2864642  96.4495235  91.6155928
  52.6244228  97.4824458  91.6914702  51.7880149  96.3471469  90.6511456
  51.2011127  96.2302355  92.7255837  50.3940416  96.9505258  92.5863954
  50.7650184  95.2371744  92.6120171  51.7520051  96.3704947  94.1038239
  52.9333101  96.7342719  94.2587874  50.9091642  96.1925374  95.0014605
  53.2115206  94.0729351  91.4912398  53.0972100  93.4143349  92.4919874
  53.0917642  93.5171205  90.2216148  53.1280979  94.0666460  89.3626710
  52.9011479  92.0862016  89.9999086  52.0099212  91.7359809  90.5202945
  52.7545915  91.8815540  88.9405297  54.1347370  91.3626003  90.5156342
  53.9453521  90.4224024  91.2603572  55.2756132  91.9716604  90.4590989
  55.4039015  92.8536367  89.9619531  56.5125760  91.4798176  91.0950475
  56.7152517  90.4164435  90.9671296  57.6913823  92.2839208  90.3516399
  57.5137146  92.2451006  89.2765323  57.6383269  93.3309592  90.6469731
  59.1055203  91.7680325  90.6322159  59.1796604  91.5501160  91.6980341
  59.4154384  90.4764824  89.8311154  60.4274594  90.1412429  90.0573232
  58.7047870  89.6974062  90.1082595  59.3302755  90.6808467  88.7643823
  60.0909392  92.8161365  90.1980847  61.1044166  92.4646899  90.3910478
  59.9702666  93.0088440  89.1317790  59.9127756  93.7360764  90.7552249
  56.4199021  91.5334962  92.6626687  56.7229808  90.5247225  93.2806242
  55.9084052  92.6279628  93.2078356  55.5726883  93.4286246  92.6720093
  55.7826731  92.7765011  94.6768981  56.7371700  92.5168440  95.1356920
  55.5251062  94.2659451  95.1031101  56.2796808  94.9023882  94.6388577
  54.5580626  94.5833013  94.7146611  55.5485724  94.4873236  96.5746624
  54.8761067  93.7971131  97.0854787  56.5465658  94.3189333  96.9806411
  55.1091480  95.9393881  96.7845976  54.2850068  96.1607869  96.1056455
  54.7253391  96.0516195  97.7986567  56.1845671  96.9173219  96.5678949
  56.7573635  97.1718715  97.3729780  56.4723908  97.5028231  95.3923053
  55.6592935  97.3696449  94.3597854  54.8052161  96.8198915  94.4501460
  55.8852894  97.8180610  93.4709396  57.5164742  98.2622788  95.1463726
  58.1949954  98.4503743  95.8850093  57.6484527  98.6627856  94.2177473
  54.7303228  91.7792089  95.2270782  55.0308092  91.0182786  96.1727071
  53.6422331  91.6120938  94.5280706  53.5059324  92.0670313  93.6251670
  52.4950272  90.7764901  94.9179346  52.1922570  90.9555407  95.9496832
  51.3861593  91.1646223  94.0027355  51.6778679  90.8274127  93.0074196
  50.0524605  90.5281264  94.3754666  49.2858246  90.8513201  93.6698320
  50.1448504  89.4432274  94.3408639  49.7713861  90.8377454  95.3824732
  51.1848375  92.5893481  94.0869021  51.5496989  93.0194260  93.2853323
  52.8164338  89.3364356  94.9519021  52.4724641  88.6243242  95.7937905
  53.7384681  88.9149489  93.9852198  54.1177282  89.5612461  93.2930112
  54.2584567  87.5949109  93.8263474  53.4269030  86.9057315  93.9694533
  54.7826762  87.2822278  92.4338890  55.6683830  87.9036634  92.3007938
  55.2138298  85.8158507  92.2273805  55.5723874  85.6825724  91.2062927
  56.0104047  85.5691519  92.9278968  54.3622427  85.1582400  92.4000005
  53.7683702  87.5552683  91.5005525  53.7491594  88.5165777  91.3102654
  55.3769092  87.3666577  94.9007534  55.3573198  86.2965645  95.4681103
  56.2394368  88.3381304  95.1707347  56.2059154  89.2521273  94.7191112
  57.3037853  88.2080280  96.1185779  58.0037188  87.4168944  95.8500657
  58.0504922  89.5589654  96.1700366  57.3756312  90.3378219  95.8165693
  58.2791236  89.7848099  97.2119689  59.3793957  89.6459738  95.3443194
  59.1402852  89.1738417  94.3911938  59.7927247  91.0714263  95.0622745
  60.7188140  91.0759910  94.4873495  59.0096542  91.5708586  94.4919020
  59.9480988  91.5984481  96.0046146  60.5247980  88.8448217  95.9267756
  61.4059586  88.9584162  95.2946235  60.7476520  89.2054321  96.9307896
  60.2450977  87.7921254  95.9731231  56.6738117  87.9018797  97.4620795
  57.3329686  87.2127842  98.2360161  55.4227412  88.4106258  97.7787195
  54.8866856  89.0606457  97.2055246  54.7840835  87.9939625  99.0505549
  55.6113785  88.0688172  99.7561332  53.6035052  88.9057547  99.4172917
  52.8135080  88.7749136  98.6784961  53.1966000  88.5894904 100.3773886
  53.9727215  90.4076258  99.4988308  54.7278464  90.5679031 100.2676504
  54.4049405  90.7405248  98.5546242  52.7141726  91.2172316  99.8167053
  52.0118951  91.1494251  98.9858993  52.2165859  90.7950950 100.6897449
  53.0633709  92.6723806 100.0773430  53.7964519  92.7613600 100.8792033
  53.5009114  93.1348532  99.1925366  51.7471609  93.3543844 100.4584782
  51.9196052  94.3611352 100.6503473  51.0691353  93.2642931  99.6754241
  51.3556547  92.9021184 101.3096741  54.2424052  86.5354403  99.1029700
  54.2626557  85.9487388 100.1489491  53.7332742  86.0634549  97.9939504
  53.4956080  86.6238306  97.1767602  53.4639886  84.6165210  97.8653713
  52.8109444  84.2395802  98.6532271  52.7075912  84.3676900  96.5479328
  51.6573154  84.6222872  96.6950860  53.0967494  85.0469426  95.7893468
  52.7961631  82.8882899  95.9956581  52.4124820  82.8674114  94.9759631
  53.8446399  82.5916921  95.9480123  52.0153787  81.8476743  96.8505085
  52.2957357  80.6586077  96.5336355  51.3347596  82.1970197  97.8397149
  54.8241093  83.8236742  98.0298693  54.7489715  82.8029156  98.7226155
  55.9103589  84.1799205  97.3560568  55.9605204  84.9946427  96.7437108
  57.1671870  83.4004424  97.4455621  57.0614853  82.3600579  97.1412332
  58.1345090  84.0952041  96.4955077  57.9521161  85.1693780  96.5371414
  59.1502512  83.9310087  96.8550388  58.0544226  83.6424185  95.0285270
  56.9809936  83.4988638  94.9057174  58.5803716  84.7036595  93.9216836
  58.4741541  84.2724255  92.9258055  57.9912685  85.6174130  93.9864068
  59.6294311  84.9329445  94.1076633  58.8873294  82.3553539  94.7689870
  58.8013378  82.0715696  93.7193176  59.9333405  82.5442719  95.0092549
  58.5111783  81.5455960  95.3955838  57.6360174  83.2881576  98.9036795
  58.0819788  82.1976994  99.3216320  57.5974980  84.4502513  99.5953004
  57.2044473  85.3190345  99.2330492  58.1271915  84.5471761 100.9363151
  59.1083820  84.0850837 100.8290865  58.3749609  86.0144031 101.4826384
  57.4880897  86.6248870 101.3114575  58.5369028  85.9812874 102.5601815
  59.5929132  86.6649233 100.7948532  60.4962842  86.1543598 101.1267097
  59.5136067  86.5067043  99.7196364  59.7497796  88.1691117 101.0625324
  58.8442477  88.7037264 100.7742635  59.9031548  88.3522032 102.1262517
  60.9213839  88.6608313 100.2719698  61.6475472  88.0076446  99.9787463
  61.0169610  89.9185948  99.9571970  60.1681300  90.9234592 100.0341351
  59.2290013  90.7712298 100.4023572  60.4514908  91.8538318  99.7258763
  62.1818817  90.2922294  99.5765372  62.9460495  89.6182817  99.5395901
  62.3442277  91.2638510  99.3119011  57.2891693  83.7921026 101.9433348
  57.7865601  83.1470544 102.8300570  55.9725110  83.7030689 101.8382159
  55.4905431  84.3583792 101.2236019  55.0006634  82.8170652 102.4489946
  55.1580146  82.9276012 103.5230525  53.5348060  83.2624443 102.1275827
  53.3761572  84.2715649 102.5057788  53.4006185  83.3022382 101.0462853
  52.4738968  82.3211313 102.7353742  51.5832499  82.3367890 102.1081479
  52.8550872  81.2999226 102.7209667  52.0982217  82.6733960 104.1094789
  51.0960232  82.1109082 104.5761905  52.7734855  83.4339561 104.8117867
  55.2416997  81.2727810 102.2046982  55.1322391  80.5452561 103.2564054
  55.6383431  80.8094369 101.0429227  55.5069917  81.3517997 100.1888177
  56.2892409  79.5346251 100.7781288  55.7593755  78.8355076 101.4243365
  56.1758672  79.3029274  99.2670905  56.6489724  78.3564980  99.0082803
  55.1240774  79.2732036  98.9812064  56.6726971  80.1134870  98.7355096
  57.7811477  79.2670125 101.2380849  58.3146722  78.1674931 101.2598953
  58.4655320  80.3091850 101.7381694  58.1009535  81.2619472 101.7104804
  59.7311463  80.2251456 102.3463065  59.7016173  80.7872247 103.2788563
  59.9168570  79.1830525 102.6060112  60.9837164  80.7611231 101.4691022
  62.0443093  80.8727129 102.0495902  60.8332239  81.0808743 100.2016381
  59.9194690  81.1907248  99.7626451  61.9430076  81.3102188  99.2877567
  62.6142271  80.4519512  99.2972508  61.4271568  81.4426888  97.8381031
  60.7687429  82.3104333  97.8290619  62.5909274  81.5932052  96.7888978
  62.1703365  81.6816701  95.7877953  63.1739288  82.4853470  97.0176279
  63.2377384  80.7163132  96.8338652  60.7678077  80.0940446  97.4280926
  60.3970832  80.1659111  96.4065249  61.5065084  79.2946533  97.4903490
  59.9393161  79.8741853  98.1013026  62.7399521  82.4796686  99.7401686
  62.1544774  83.4947164 100.0379997  64.1029994  82.4657871  99.7156283
  64.6354186  81.5999051  99.6116081  64.9301519  83.6054831  99.8283533
  64.4746220  84.3242684 100.5094884  66.2900811  83.1398084 100.3789644
  66.1653669  82.7900059 101.4035393  66.6466686  82.2922225  99.7941871
  67.2733745  84.1922827 100.3484190  68.1577452  83.8425937 100.8805787
  67.5661937  84.3487122  99.3103338  66.8801665  85.5205009 100.9245033
  66.7443763  85.6311658 102.1346422  66.7147110  86.5277312 100.1239156
  65.0808541  84.3718178  98.4721483  65.5958024  83.8081113  97.5094089
  64.3634459  85.5020300  98.3617446  63.8826935  85.9386560  99.1487991
  64.1998551  86.2178112  97.1044601  65.1176999  86.0375037  96.5440708
  62.8568693  85.6793886  96.3854369  62.7144517  86.2037237  95.4398303
  62.9477782  84.6102696  96.1972184  61.9991747  85.8628948  97.0328706
  64.0146926  87.7432139  97.2503766  63.4988111  88.1988276  98.2712460
  64.2946510  88.5305804  96.1469155  64.7099640  88.1391529  95.3016909
  64.0517577  89.9745009  96.0311512  63.1476786  90.3529784  96.5069641
  65.2144623  90.6620827  96.7127546  65.4659798  90.0971982  97.6102057
  66.0788101  90.6083185  96.0504297  65.0101121  92.0845643  97.0994949
  64.1652288  92.8429735  96.5429503  65.8116376  92.5892714  97.9095953
  63.9413847  90.2284891  94.5461563  64.2840982  89.3005391  93.7941722
  63.4503605  91.3649127  94.0033538  63.0173188  92.1180623  94.5373618
  63.5114101  91.5934675  92.5644074  64.3343004  90.9987782  92.1673718
  62.5944356  91.2023443  92.1251631  63.6983738  93.0872839  92.0524710
  63.7846718  94.0949474  92.8261098  63.6438740  93.2116819  90.6924784
  63.5053625  92.4019661  90.0881838  63.7693800  94.4611860  89.9295571
  63.4364340  95.3328235  90.4929664  65.2145694  94.7853742  89.6164141
  65.8062423  94.6927194  90.5267675  65.6000031  94.0499969  88.9106981
  65.4188317  96.2624790  89.0025979  64.9397958  96.2768560  88.0225704
  64.8684074  96.9573717  89.6365082  66.7908072  96.8103715  88.8319369
  67.1984412  97.1354229  89.7890692  67.4651775  96.0490125  88.4401932
  66.6817966  97.9182324  87.9199112  66.1007398  97.7378051  87.1001087
  67.2140267  99.1415839  87.9661188  67.9566771  99.6167355  88.9396517
  68.1702023  99.0349049  89.7490380  68.3201487 100.5690599  88.8855059
  66.8662421 100.0602169  87.1135636  66.1745869  99.8530099  86.3932641
  67.2852520 100.9893509  87.1666451  62.8678554  94.2617270  88.6685324
  62.6345041  93.1225177  88.3623912  62.3187551  95.2800012  87.9654117
  62.3689671  96.2435093  88.2965156  61.6312084  95.1711945  86.7348108
  60.8416920  94.4220528  86.8071397  60.8555382  96.4498200  86.3673973
  60.5362761  96.4883772  85.3274145  59.5585727  96.4788884  87.1842182
  58.9930770  97.3778008  86.9383928  58.9601533  95.5980136  86.9481167
  59.7976162  96.4800382  88.2483741  61.7164356  97.5395621  86.5315216
  61.2449348  98.3673657  86.3016497  62.6379976  94.7156039  85.6817136
  63.7970214  95.1192209  85.7412290  62.1631734  93.9293885  84.7020599
  61.2590090  93.4592845  84.7406880  62.9102797  93.6822588  83.4962838
  63.5025537  94.5717667  83.2817306  63.8892041  92.5822690  83.6479893
  64.4745765  92.7145347  84.5586589  63.3773418  91.6247745  83.7335589
  64.9797418  92.5979336  82.1765780  65.9012588  93.5009805  82.3296955
  61.9628761  93.4559821  82.3294341  61.3098114  92.4223147  82.2605997
  61.9824682  94.2980296  81.2280658  62.3534426  95.2474408  81.2545687
  61.4718072  93.9001948  79.9178712  60.6534702  93.1848475  80.0007978
  60.9617028  95.1695579  79.2326291  60.2464514  95.6615069  79.8907861
  61.7974154  95.8584441  79.0995040  60.2959981  94.9282232  77.8656969
  60.4641048  93.8230587  77.2845621  59.5748222  95.7762191  77.3772604
  62.5862465  93.1820266  79.1029599  63.6375610  93.8052207  78.9094247
  62.4249130  91.9053840  78.7155812  61.6078754  91.3341112  78.9309458
  63.4677496  91.2293775  77.9191209  64.3396922  91.2465103  78.5745417
  63.1265313  89.7323709  77.5822909  63.8786955  89.3258309  76.9062523
  63.0281559  89.0520017  79.0185074  62.7917904  87.9932666  78.9043475
  63.9816105  89.1566360  79.5369310  62.2449359  89.5387416  79.5988303
  61.8321377  89.5209204  76.8678548  61.6892343  88.4564237  76.6803148
  61.0127411  89.8958505  77.4810078  61.8490550  90.0564595  75.9188033
  63.8190360  91.9644881  76.6253978  64.6927046  91.4271113  75.9316555
  63.1286486  92.9923816  76.2360213  62.4460809  93.4651918  76.8298006
  63.2577051  93.5787723  74.9073952  63.6704407  92.7899676  74.2805089
  61.8671051  93.9627643  74.2836045  61.3586468  94.6926004  74.9140793
  62.0059924  94.4261761  73.3072589  61.0118485  92.6769673  74.1520478
  61.4850936  91.9766017  73.4633706  60.9333209  92.1738111  75.1144979
  59.6438389  93.0601288  73.6487684  59.7260966  93.6445574  72.7327390
  59.0652318  92.1683181  73.4080976  58.9479723  93.8662458  74.7317897
  59.3218705  93.8403019  75.6808450  57.9006820  94.5853425  74.4942842
  57.2603000  94.6002989  73.3280200  57.5917332  94.0195432  72.5564703
  56.4371470  95.1903976  73.2059353  57.4119467  95.2667922  75.5022610
  57.8580883  95.2128541  76.4185870  56.5857453  95.8506691  75.3713448
  64.2802106  94.7172511  74.8322779  64.4414159  95.3562177  73.8393663
  64.8842690  94.9545732  75.9750013  64.8353713  94.3211349  76.7723920
  65.7149910  96.1874302  76.2321503  66.0215280  96.4933013  75.2318143
  64.8986085  97.3175752  76.8791593  63.9360395  97.4171618  76.3769456
  64.6907004  97.0784515  77.9224152  65.6072399  98.5139763  76.7961644
  65.0846391  99.2324032  77.2085685  67.0144306  95.9621296  77.0004844
  66.9511504  95.7696006  78.2211966  68.1936856  96.1026716  76.2895953
  68.2331498  96.4234410  75.3220336  69.5088046  95.7978823  76.8758286
  69.4669682  94.7753351  77.2495610  70.6050813  95.8301790  75.8037837
  70.4966704  96.8276262  75.3790047  72.0318644  95.6719133  76.4418722
  72.7860524  95.6992303  75.6565040  72.2082435  96.4876345  77.1436807
  72.0906854  94.7191487  76.9694826  70.4289893  94.9654457  74.5915403
  71.2817387  95.0940672  73.9249790  70.3616694  93.9208960  74.8964942
  69.5148974  95.2517618  74.0708051  69.8383212  96.6323151  78.1508952
  70.2943803  96.0210639  79.1038250  69.5536151  97.9930331  78.2138235
  69.2559056  98.9045910  77.1709701  68.1828092  98.9683110  76.9872832
  69.7223157  98.6069769  76.2321658  69.8143043 100.2224277  77.6796512
  69.3743029 101.0818928  77.1750806  70.8939704 100.2935473  77.5476546
  69.4056761 100.1407010  79.1704590  68.3543687 100.3895665  79.3165711
  69.9850024 100.8288392  79.7863776  69.6886670  98.7267776  79.5097548
  70.6863314  98.5677959  79.9180508  68.7743176  98.2226903  80.6533400
  69.0968540  98.2322255  81.8662025  67.6133413  97.6705003  80.3686486
  67.2070437  97.6988110  79.4338648  66.7655918  96.9514665  81.3492200
  66.6822549  97.5838116  82.2335161  65.2397261  96.7371044  80.7975789
  65.2314691  95.9849937  80.0102503  64.6020673  96.3652875  81.5996134
  64.6844542  98.0727862  80.2578453  65.3090448  98.4009829  79.4265106
  63.6855290  97.8999136  79.8585602  64.6122286  99.1972531  81.2899338
  64.1271554  99.0549633  82.4051390  64.9349499 100.3525838  80.9067578
  67.4190619  95.6398017  81.8092648  67.1911679  95.1683535  82.9113332
  68.2061950  94.9976556  80.9654526  68.3888701  95.3526812  80.0275914
  68.9156952  93.7209545  81.2293440  68.2838408  93.1340336  81.8948956
  69.1346849  92.9775849  79.9256711  69.6119359  93.6685796  79.2303131
  70.0571068  91.7102578  80.1709483  70.2085982  91.1823691  79.2299612
  71.0208560  92.0331109  80.5660528  69.5757567  91.0435136  80.8876631
  67.8228536  92.5070394  79.3342257  67.3945925  91.7968686  80.0414695
  67.1589366  93.3709196  79.3077265  67.7518927  91.8579632  77.9629775
  66.7167530  91.5986074  77.7366495  68.1235681  92.5538968  77.2105635
  68.3615550  90.9550554  77.9555316  70.2558884  93.9229441  81.9485639
  70.5434596  93.1581902  82.8867379  70.9872684  95.0491766  81.6241879
  70.6401057  95.7008964  80.9207333  72.2547117  95.4919544  82.1550637
  72.9917626  94.7119702  81.9660939  72.7127879  96.7487903  81.4247052
  72.4365325  96.6972768  80.3711691  72.2213713  97.6282996  81.8395679
  74.1797879  96.8611640  81.5664521  74.4461024  97.1059195  82.5956423
  74.6602729  95.9113197  81.3316185  74.6578190  97.9589486  80.6103981
  74.5165757  99.1145251  81.1015663  75.2735189  97.8488399  79.5287291
  72.2482181  95.6489450  83.7543329  72.9322610  94.8651320  84.4641191
  71.4006111  96.5858848  84.2751209  70.8591024  97.1963230  83.6620568
  71.1335824  96.8626449  85.6652567  72.0088389  96.8993243  86.3125569
  70.5030800  98.2173914  85.6282337  70.2562957  98.5317923  86.6431344
  71.1988087  98.9304203  85.1877462  69.5932183  98.1792795  85.0288754
  70.4012664  95.7561663  86.3313562  70.3924927  95.6159420  87.5174667
  69.7417418  94.8786134  85.5919008  69.5867354  94.9793930  84.5893009
  69.1659573  93.6552684  86.1786205  68.5865578  94.0020554  87.0355015
  68.1625219  92.9039221  85.2800922  67.3021372  93.5467076  85.0950162
  68.6275190  92.7089392  84.3136320  67.6536237  91.5192444  85.9030329
  68.4470897  90.9046655  86.3257226  66.6480573  91.8728359  87.0554210
  66.2753595  90.9546057  87.5092698  67.1571926  92.4703006  87.8107402
  65.8111715  92.4403089  86.6469354  66.9970456  90.7521203  84.7678317
  66.6302481  89.7952327  85.1395356  66.1630983  91.3307464  84.3718750
  67.7256189  90.5779454  83.9769979  70.2686239  92.7125183  86.6157197
  70.2246103  92.0763643  87.7027547  71.3132529  92.6120305  85.8014553
  71.4186525  93.1616461  84.9485013  72.4328907  91.6792453  86.0602467
  72.0463935  90.7136511  86.3850985  73.2609026  91.4585235  84.7345668
  73.4376575  92.4251364  84.2622933  74.6611837  90.8012482  84.9187753
  75.1442352  90.6961603  83.9476333  75.2758983  91.4290318  85.5629606
  74.5444902  89.8177222  85.3737404  72.3929105  90.3939720  83.9613644
  72.8705129  90.1555303  83.0113188  72.3080269  89.4878754  84.5617489
  71.3983180  90.8003238  83.7768732  73.3117710  92.2458043  87.1601445
  73.6397809  91.4661682  88.0479673  73.5654966  93.5446236  87.1715273
  73.2656232  94.1557285  86.4114057  74.2861578  94.2796117  88.2270817
  75.2455368  93.8337181  88.4903094  74.4750871  95.6389804  87.6532669
  75.0066914  96.2660390  88.3684321  75.0559405  95.5684518  86.7330604
  73.5032288  96.0806999  87.4349930  73.5216457  94.2566406  89.5578163
  74.2027443  94.3260646  90.5870582  72.1718960  94.1954651  89.5338323
  71.6193376  94.1394356  88.6790581  71.3827733  94.2065889  90.7675161
  71.8029289  95.0131985  91.3691798  69.8903218  94.5340449  90.5655357
  69.3805087  94.5208955  91.5283248  69.7918729  95.5219488  90.1161868
  69.4408145  93.7892123  89.9073825  71.5074131  92.8250059  91.5092893
  71.8969781  92.7057967  92.6575759  71.2569704  91.6772352  90.8013352
  70.9662285  91.6936683  89.8241627  71.3758478  90.2853515  91.3519365
  70.6878603  90.2900198  92.1972249  70.7736532  89.1154428  90.5207895
  69.7101619  89.3193838  90.3970344  71.6082570  89.0044469  89.1790547
  71.2134175  88.1922095  88.5688808  71.5350055  89.9409745  88.6264218
  72.6542937  88.8050684  89.4160199  71.0125676  87.7080273  91.2127834
  70.5761805  86.9207969  90.5983140  72.0834068  87.5321642  91.3206755
  70.5430954  87.7018523  92.1961387  72.7894144  90.0128023  91.8648307
  72.9911710  89.4297124  92.9560146  73.8902116  90.5162018  91.2002003
  73.8541939  91.0824975  90.3513582  75.2537883  90.2385403  91.7254589
  75.2163722  89.1611363  91.8944520  76.4265936  90.3838932  90.7783405
  77.3204851  90.2570689  91.3900279  76.3469081  89.3395044  89.6787500
  77.1959685  89.4545656  89.0050115  76.3665345  88.3428702  90.1217127
  75.4189113  89.4698504  89.1208531  76.4861164  91.7952375  90.0821348
  77.3479406  91.8369613  89.4162526  75.5748963  91.9541110  89.5061624
  76.5751352  92.5717032  90.8407339  75.5133209  90.9813841  93.0362144
  76.1373618  90.4191451  93.9149761  75.0452521  92.2092960  93.1734508
  74.5699158  92.6824123  92.4036388  75.1195082  93.0309386  94.3425010
  76.1628967  93.1187424  94.6464167  74.7567334  94.5086470  94.0720893
  75.0717637  94.7769406  93.0637038  73.6736497  94.6248839  94.1096201
  75.4082680  95.4746889  95.0824817  74.8249040  96.3943749  95.1213424
  75.3677635  95.0292176  96.0767707  76.8232630  95.8104284  94.7587147
  77.5905851  95.0318672  94.1544009  77.2350125  96.9511083  95.0086962
  74.4258614  92.3350553  95.5664269  74.9739745  92.3218696  96.6770106
  73.2006224  91.7841039  95.1916257  72.9036508  91.6527974  94.2252326
  72.2198658  91.3384462  96.2041916  72.2394938  91.9970352  97.0725039
  70.7949139  91.4328221  95.6345993  70.5539577  92.4766590  95.4277234
  70.7473225  90.9007196  94.6854708  69.7740291  90.8617963  96.5808512
  68.8226245  90.7290471  96.0672600  70.0923145  89.8772182  96.9227626
  69.5966237  91.7955535  97.7768056  70.4814085  91.7529745  98.4110941
  69.5014521  92.8243895  97.4292890  68.4403515  91.4330623  98.5342174
  67.5730709  91.8908605  98.2573091  68.3409543  90.5933018  99.5368542
  69.3353211  89.8999558 100.0010599  70.2606172  89.9924518  99.5825428
  69.1913388  89.2637439 100.7849888  67.1753811  90.5460407 100.0750574
  66.4233357  91.1332763  99.7157607  67.0015792  89.9215008 100.8617356
  72.6025797  89.9242992  96.7225496  72.4016137  89.6306978  97.8792384
  73.1713176  89.0577714  95.8723756  73.4481972  89.2646000  94.9126477
  73.4331619  87.6693270  96.3382559  73.4502833  87.8075946  97.4187604
  72.3537297  86.7488329  95.8507623  72.3271037  86.8178368  94.7623734
  72.6515528  85.7293868  96.0965774  70.9747982  86.9476495  96.3473363
  70.6805361  86.9206103  97.7061301  71.4864980  86.8276048  98.4204756
  69.3822035  87.0101653  98.1615005  69.1558563  86.8300929  99.2014505
  68.3409669  87.3431922  97.2444544  67.0975721  87.5702004  97.6906893
  67.0788576  87.4827666  98.6670802  68.6323934  87.4550795  95.8795160
  67.8519078  87.7112723  95.1789866  69.9851817  87.2289808  95.4101672
  70.2194500  87.2771138  94.3568284  74.7580758  87.0289328  96.0392784
  75.2365789  86.0552370  96.6178285  75.5032849  87.6580876  95.1268483
  75.1920436  88.5484010  94.7388548  76.8078978  87.2501350  94.5345674
  77.4655132  88.1155788  94.4598012  77.3006108  86.5303236  95.1881960
  76.5946137  86.6251137  93.1248425  75.4961240  86.6791314  92.5087032
  77.6540630  85.9481584  92.5784243  78.9292931  85.8976911  93.1439650
  78.9146979  85.4544495  94.1406484  79.3685308  86.8898290  93.2431696
  79.7194980  85.0057195  92.1173995  79.7122536  83.9586846  92.4206922
  80.7645115  85.3119837  92.0545422  79.0229130  85.1916541  90.7974288
  79.0994713  84.3010887  90.1734792  79.4507864  86.0169574  90.2289883
  77.6126445  85.4673460  91.1918941  77.1639265  86.2531743  90.5845927
  76.6534812  84.3220901  90.8698076  76.7640121  83.2852753  91.5505411
  75.8783381  84.4011886  89.7605802  76.0464620  85.0466412  88.9883041
  74.6942683  83.5264777  89.5867486  74.3644244  83.3398711  90.6096181
  73.5463005  84.1991303  88.8334641  72.7822411  83.6532502  89.3886912
  73.4068764  85.6882269  88.9956247  72.5567669  86.0397142  88.4109679
  73.2480040  85.9259524  90.0477863  74.3154443  86.1788770  88.6454706
  73.3212214  83.9209644  87.3662050  72.4619577  84.4908382  87.0147060
  74.2061207  84.2135924  86.8012766  73.1339715  82.8561598  87.2223833
  75.0146464  82.1584382  88.9466636  75.6445741  82.0475512  87.9051314
  74.7652124  81.0569949  89.6915329  74.3743420  81.1150500  90.6324000
  75.0127953  79.6887488  89.2659282  75.9858885  79.6331595  88.7796604
  74.9814255  78.8213564  90.5108267  73.9881617  78.8935847  90.9542893
  75.1207938  77.7829750  90.2081360  75.9948125  79.1430599  91.5710280
  77.1015699  78.5472658  91.5346920  75.7065963  79.8943576  92.5288616
  74.0563671  79.2024747  88.2062134  74.4781650  78.3637576  87.4224940
  72.8273201  79.7709900  88.2017310  72.6329791  80.5671615  88.8098679
  71.6132014  79.4090547  87.4015320  71.9690922  78.8431852  86.5410766
  70.6277902  78.5089417  88.2273501  70.2956344  79.0949370  89.0841173
  69.3582571  78.1455483  87.3949933  68.6961665  77.5215097  87.9942044
  68.8371224  79.0599184  87.1103973  69.6549480  77.6030628  86.4980747
  71.3255347  77.2561794  88.8062363  70.6035401  76.6640909  89.3686275
  71.7291643  76.6554996  87.9911928  72.1363040  77.5640557  89.4661328
  70.8600072  80.6709739  86.8828910  70.5944296  81.5726051  87.6495511
  70.4756537  80.5542857  85.6017653  70.8224470  79.7923986  85.0197795
  69.5537600  81.4333468  84.8482093  69.1024199  82.1728125  85.5102717
  70.2415980  82.3759227  83.8241159  70.6406119  83.2256699  84.3792480
  71.0933345  81.8388097  83.4071333  69.4394215  82.9328187  82.6556281
  68.9525747  82.0450647  82.2527025  68.3637209  83.9887488  83.0863959
  67.8288370  84.3433289  82.2059618  67.6584598  83.5277403  83.7779188
  68.8558373  84.8287202  83.5761952  70.2902909  83.5775485  81.5805993
  69.6485747  83.9501339  80.7827827  70.8524927  84.4064165  82.0102094
  70.9831424  82.8406742  81.1740589  68.4616032  80.5091191  84.2709262
  68.7913245  79.5734368  83.4850538  67.2001187  80.8002573  84.5491430
  66.8574735  81.4044039  85.2961946  66.1733932  80.1610631  83.6536954
  66.6021694  79.4545029  82.9432894  65.2057813  79.3918099  84.5367576
  64.9382748  80.1636165  85.2593286  63.9236913  78.9437703  83.8831838
  63.3134099  78.4056896  84.6081092  63.3749638  79.8144234  83.5227363
  64.1531353  78.2862346  83.0446714  65.8449106  78.1856631  85.3051518
  65.0840200  77.6953632  85.9104867  66.2542201  77.4727958  84.5882445
  66.6440276  78.5488695  85.9514909  65.4699094  81.3281809  82.8123819
  64.8999099  82.2681946  83.3860053  65.5105074  81.2588727  81.4544625
  66.0369112  80.5167641  80.9928881  64.8974579  82.1104877  80.5113914
  64.8275143  83.1371491  80.8693709  65.7576989  82.0695639  79.2262573
  65.8657636  81.0384786  78.8942434  65.2447223  82.6087493  78.4296858
  67.1134737  82.6685086  79.4389658  67.2095356  83.8304474  79.7377575
  68.1818565  81.9395654  79.2861622  69.1044069  82.3525215  79.4200424
  68.0954290  80.9556985  79.0338743  63.4886254  81.5903231  80.2431529
  63.1949726  80.8799739  79.3540488  62.5289029  81.8886993  81.1200276
  62.7397739  82.4197033  81.9643156  61.0992248  81.5378967  81.0436927
  60.9503990  80.5583803  80.5900977  60.5915830  81.5315401  82.4962165
  60.9157539  80.6123970  82.9849803  61.0477500  82.3590926  83.0391046
  59.0636869  81.6438314  82.5966478  58.2529439  80.7578894  82.2655203
  58.5720181  82.7795449  83.0362755  57.5619549  82.9090990  83.0952688
  59.2004505  83.5324127  83.3182290  60.2961543  82.4956021  80.0938484
  59.3924720  81.9586456  79.4511098  60.5569493  83.7839765  80.0731232
  61.3788842  84.1872404  80.5233712  59.6810769  84.8158135  79.3876374
  58.6821737  84.8099524  79.8228397  60.2738161  86.2331884  79.6312471
  59.6481076  86.9784829  79.1400894  60.3053506  86.4343358  80.7018821
  61.2825979  86.2801708  79.2220920  59.4688058  84.4838878  77.9721744
  60.3950325  84.1200438  77.2881805  58.2378764  84.6860722  77.4947268
  57.4540908  84.9699667  78.0829521  57.8839269  84.5285477  76.0980372
  58.6197989  85.0336236  75.4736041  57.9091959  83.4721788  75.8297385
  56.5659978  85.0680586  75.8331711  55.9092179  85.4954446  76.8580195
  56.0843967  84.9888033  74.6084960  56.6344482  84.5546670  73.8677821
  54.7838529  85.4613287  74.0967621  54.0367862  85.1280848  74.8159712
  54.9024576  86.9500282  73.9333739  55.3968870  87.3558208  74.8162334
  55.5542490  87.1528934  73.0831152  53.6030735  87.6939251  73.7294047
  53.1767216  87.3818511  72.7760449  52.9052737  87.3839693  74.5069186
  53.6861771  89.1867803  73.7387342  52.6902425  89.5910698  73.9223463
  54.3149630  89.4958443  74.5733867  54.2148664  89.7794288  72.5031641
  55.1797380  90.1080995  72.5394846  53.5950206  89.9352068  71.3644410
  52.4439167  89.3450888  70.9848496  51.9676499  88.7013190  71.6180639
  52.0486312  89.5414039  70.0651410  54.0476379  90.8107595  70.5044241
  54.8746373  91.3627014  70.7275901  53.5714841  90.9402382  69.6111393
  54.3363119  84.8976284  72.7746297  55.1127727  84.9170963  71.8240516
  53.0084599  84.6190193  72.5236278  51.9472102  84.6211801  73.4961248
  51.4183534  85.5741274  73.5168568  52.3219920  84.4422490  74.5037389
  51.0726112  83.5168498  73.0310944  50.0433044  83.6686406  73.3565538
  51.3986638  82.5602827  73.4416283  51.1706734  83.5225986  71.5315052
  50.3761614  84.1231249  71.0902028  51.0698516  82.5140455  71.1296933
  52.5867460  84.1240371  71.1971607  53.3131042  83.4393517  70.7582533
  52.4143634  85.2706293  70.1404495  52.2497642  86.4292443  70.4843381
  52.3354839  84.9133776  68.8571201  52.5922913  83.9773069  68.5423638
  51.9038073  85.7418509  67.7964127  50.9622173  86.2211038  68.0609763
  52.6299181  86.5371199  67.6309279  51.7278548  84.9312464  66.5184725
  52.6084669  84.1169214  66.3119555  50.7174688  85.1954278  65.7347326
  50.0644498  85.9594838  65.9079567  50.4109628  84.4237249  64.5189490
  51.3088812  84.3591638  63.9039363  50.1459346  83.4054776  64.8029601
  49.2433948  85.0352790  63.6575173  48.7597728  86.1545954  63.8528493
  48.7111052  84.2325802  62.7487158  49.0157852  83.2625800  62.6713094
  47.6793791  84.5459276  61.7692176  46.6981283  84.3261186  62.1900774
  47.6985657  85.6121238  61.5464744  47.8696456  83.7659707  60.5042919
  48.8484611  83.0525461  60.3711317  47.1651762  84.1353421  59.3886708
  46.2960491  84.6647939  59.4596984  47.5311079  83.8413317  57.9609237
  47.6181385  82.7682794  57.7924407  46.4230287  84.3613759  57.0496721
  46.6781098  84.1533801  56.0112958  45.4840674  83.8663745  57.2992463
  46.3128259  85.4360534  57.1879822  48.8987062  84.4507930  57.6458116
  49.0227816  85.6622283  57.6116658  49.9304152  83.6450067  57.3712740
  49.8589483  82.6335700  57.2684420  51.2818137  84.1870000  57.1948869
  51.5573226  84.7380951  58.0940866  52.2653517  83.0107030  57.0244186
  51.9873844  82.5359724  56.0827993  53.7455992  83.4017437  56.9972034
  54.3554526  82.5071989  56.8734001  53.9278427  84.0822753  56.1647683
  54.0093989  83.8951027  57.9319480  52.1845205  82.2205336  58.2197573
  52.7962867  81.4575408  58.1507210  51.3894383  85.2589975  56.1321229
  52.0941170  86.2484610  56.3355530  50.6676632  85.1054075  54.9870081
  49.9821513  84.3577653  54.8759745  50.7692866  85.9634546  53.7883059
  51.7805642  86.0894496  53.4017730  49.9637474  85.2688978  52.7498703
  49.9868845  85.8446984  51.8246583  50.3770121  84.2770525  52.5698669
  48.9324702  85.1746265  53.0910643  50.3651635  87.4320326  54.1316995
  50.8973384  88.4008840  53.5609852  49.5533335  87.5908247  55.1829074
  49.2563683  86.7812655  55.7280207  48.9759353  88.8277244  55.7238507
  48.9624774  89.6294832  54.9846406  47.4771917  88.4411718  56.1337235
  47.5036131  87.7921640  57.0084810  46.9434342  89.3470784  56.4250329
  46.7035850  87.7441122  55.0197892  47.1433678  86.7591826  54.8638058
  45.6805524  87.5849970  55.3630569  46.6486706  88.4714869  53.6553412
  46.7618979  89.6855674  53.5126767  46.3791625  87.7700471  52.6942187
  49.8371080  89.4987748  56.8336962  49.4406380  90.5461097  57.3207303
  50.9782630  88.9153061  57.2890581  51.5671766  88.2972775  56.7317410
  51.4473253  89.1417487  58.6389038  50.7085794  89.4891667  59.3601148
  51.9886765  87.6866914  59.0783344  51.1953520  86.9594674  58.9079245
  52.8167774  87.4155543  58.4230240  52.4549755  87.5599194  60.5159404
  51.9978795  88.4030008  61.0339589  51.9929496  86.2938569  61.0829580
  52.3329644  86.2112717  62.1152039  50.9039206  86.2592404  61.0559142
  52.3969455  85.4657847  60.5003400  53.9337102  87.7462803  60.7516565
  54.1504325  87.6329462  61.8131337  54.4891863  86.9973123  60.1856898
  54.2307806  88.7427135  60.4243966  52.4846068  90.2587341  58.6156104
  53.5653626  90.1835728  58.0074586  52.2486163  91.3291634  59.4274013
  51.4002831  91.3935667  59.9883835  53.1400134  92.5128196  59.6167431
  53.2794654  92.9545109  58.6307072  52.4663454  93.4609569  60.5845757
  53.0994810  94.3343918  60.7388638  51.5067299  93.7765451  60.1754458
  52.3059771  92.9555493  61.5367774  54.5921434  92.1877521  60.1183373
  54.7719306  91.4456782  61.0682257  55.5777216  92.9781924  59.6329864
  55.4632818  93.5999329  58.8322778  56.9339108  93.0053471  60.2375073
  57.3893137  92.0247217  60.0951799  57.7023159  94.1039759  59.5807862
  57.1795838  95.0428684  59.7621667  58.6738335  94.1806955  60.0688207
  57.9394763  93.9594416  58.0215256  57.2156296  93.1942364  57.3372215
  58.8566631  94.6821659  57.5925408  56.8922300  93.3043881  61.7206533
  57.5416349  92.5621277  62.4453924  56.1052295  94.2586633  62.2184996
  55.5426887  94.8724406  61.6290259  55.9623703  94.5284976  63.6120974
  56.9856283  94.6984867  63.9445498  55.0177802  95.7257297  63.8131398
  54.0972466  95.5454512  63.2578358  54.7469465  95.7880183  64.8682271
  55.6233056  97.1113100  63.3603648  54.9111298  97.8956746  63.6110359
  56.5239637  97.2986638  63.9453994  55.9759521  97.2348394  61.8821896
  55.2212973  96.6022508  61.0736491  57.0595680  97.7704950  61.5075064
  55.3660872  93.3789328  64.4776402  55.8588235  93.2221467  65.6412458
  54.5074870  92.5237490  63.9198838  54.0729436  92.6381885  63.0038086
  54.1420061  91.3319065  64.6377140  53.9325841  91.5219501  65.6903017
  52.8532139  90.8056664  63.9640962  52.0756069  91.5645011  64.0532217
  53.0448542  90.6680711  62.8997192  52.3248302  89.4789236  64.5505698
  53.1014852  88.7308706  64.3886168  52.1475141  89.3656379  66.0435545
  51.7702313  88.3741038  66.2907647  53.1083623  89.5215376  66.5365576
  51.4391212  90.1193845  66.3841268  50.9557780  89.2078178  63.7928517
  50.5163008  88.2785529  64.1555756  50.2669315  90.0321882  63.9797712
  51.1419421  89.1264714  62.7219891  55.3262664  90.3160776  64.6922025
  55.5934155  89.7368333  65.7550484  56.0281772  90.0934744  63.6151890
  55.8304558  90.5514027  62.7259439  57.1528441  89.1856381  63.5520033
  56.8860916  88.1925354  63.9106118  57.5937882  89.0788823  62.0996023
  56.7221392  88.8534923  61.4858326  57.9704028  90.0493241  61.7761054
  58.6393339  88.0508026  61.8393192  59.9926949  88.2742953  62.0255718
  60.4580579  89.1886753  62.3617852  60.5984264  87.1506385  61.7120010
  61.6128305  87.0567424  61.7578488  59.8043628  86.1275477  61.3260099
  59.9151548  84.7977555  60.9164543  60.8850207  84.3240644  60.9371406
  58.8426812  84.0783236  60.4917827  59.0152303  83.1019304  60.0646714
  57.5313743  84.5422187  60.5819255  56.6757959  83.9223191  60.3587527
  57.4115104  85.9107738  60.9954984  56.4257896  86.3529423  61.0228739
  58.5118764  86.7078899  61.3663444  58.2502074  89.7197288  64.4220423
  58.6326602  88.9604985  65.3616200  58.7533644  90.9370743  64.1795119
  58.3925047  91.5813549  63.4758352  59.9374828  91.4522148  64.9670560
  60.7897037  90.8003044  64.7724320  60.3013792  92.8235297  64.5085443
  59.3979737  93.4326932  64.5233577  60.9854201  93.2512640  65.2412006
  60.9713959  92.9726728  63.0637911  60.5850471  92.1648855  62.4427957
  60.5998490  94.3621726  62.5202177  61.0427934  94.4975629  61.5327762
  59.5160364  94.4455742  62.4462751  60.9785679  95.1295625  63.1954057
  62.4625006  92.7991806  63.0409152  62.8269993  92.9166350  62.0215119
  62.9260965  93.5512895  63.6805870  62.7197099  91.8050134  63.4048891
  59.6982745  91.3794797  66.4738970  60.6087603  90.9257813  67.1368966
  58.6418227  91.8533213  67.0876418  57.8082835  92.2083793  66.6177181
  58.5965470  91.9002621  68.5512533  59.4872330  92.3411108  69.0002076
  57.3567620  92.7139708  68.8577225  57.4354105  93.7104925  68.4226995
  56.4742709  92.2447177  68.4225536  57.2272027  92.7977080  70.3425068
  57.9701393  93.6603745  70.9074004  56.3524382  92.1757378  71.0075550
  58.4881492  90.5003341  69.0966316  59.0955063  90.3155744  70.1527406
  57.6941757  89.6095078  68.5702122  57.0120902  89.8711435  67.8593984
  57.6327457  88.1608335  68.8782725  57.2042768  88.0770816  69.8773301
  56.7346056  87.4299840  67.9585126  57.1753391  87.6524591  66.9865739
  56.7149523  85.9188520  68.0522560  56.0138971  85.5183735  67.3208775
  57.7124815  85.5291091  67.8503723  56.4048497  85.6211315  69.0535156
  55.3126832  87.9281223  68.0773191  54.6737288  87.3736938  67.3894823
  54.9588349  87.7813499  69.0977352  55.2760958  88.9888464  67.8304655
  59.0184572  87.5226921  68.9283445  59.3855210  86.7913706  69.8956940
  59.8475296  87.8693426  67.9570394  59.5633576  88.4570715  67.1736577
  61.2850815  87.4481193  67.8910893  61.2786071  86.3816677  68.1218534
  61.8598451  87.7461183  66.4973141  61.7147856  88.8090449  66.3016363
  63.3617423  87.6100416  66.3115345  63.6241585  87.8504474  65.2811711
  63.8748151  88.2954143  66.9862394  63.6648671  86.5871615  66.5345001
  61.1049181  86.8109697  65.5470433  61.4599856  86.9638951  64.5290051
  61.2802601  85.7756469  65.8412249  60.0366508  87.0266140  65.5960488
  62.1971352  88.1693258  68.9106712  63.0751111  87.5673721  69.4529129
  61.9445616  89.4500028  69.1326936  61.2657380  89.9644837  68.5721253
  62.5676294  90.2935773  70.1654771  63.6370458  90.2904225  69.9521094
  62.0405589  91.7088489  70.1105777  61.9747922  92.0295282  69.0710405
  61.0289892  91.7332595  70.5155776  62.9239420  92.6951910  70.8928030
  62.2794982  93.4607653  71.3238995  63.3798912  92.1571615  71.7231907
  64.0548772  93.4070816  70.0984031  64.5217127  92.8658508  69.0807274
  64.5172710  94.4578245  70.5753196  62.3445926  89.7388130  71.5840891
  63.2507424  89.7438236  72.4135615  61.2228514  89.0918895  71.8234064
  60.5528647  88.9612449  71.0654679  60.7087838  88.4760376  73.0560093
  61.1929936  89.0836305  73.8206098  59.1835795  88.5355731  73.1906398
  58.9176795  87.7668308  72.4648944  58.7087268  88.2931261  74.6531231
  57.6218162  88.3452839  74.6956761  59.0388183  87.3081165  74.9837903
  59.1348723  89.0553178  75.3060915  58.5204308  89.7695528  72.8633969
  58.6969378  89.9975768  71.9267794  61.0793951  87.0097731  73.2297121
  61.8602496  86.7407056  74.1362053  60.5745213  86.0959179  72.3812646
  59.9283583  86.3030303  71.6190136  60.9402033  84.7101027  72.5145990
  60.8205621  84.4769874  73.5727499  60.0310924  83.8796830  71.6083080
  60.1448450  84.2359494  70.5839821  60.3750521  82.8450365  71.6250502
  58.5518223  83.9047663  71.9687572  58.1133621  83.3335269  72.9739877
  57.8048793  84.6358404  71.2043798  56.8160298  84.7563103  71.4210864
  58.2062039  85.0908904  70.3838409  62.3900025  84.3747684  72.1797585
  62.8523330  83.4354141  72.8215629  63.0422530  85.0157517  71.2414868
  62.6662394  85.8221877  70.7416581  64.4065903  84.6239416  70.8152584
  64.6115026  83.6825809  71.3255111  64.4774924  84.4174647  69.2517194
  63.9536778  83.4965059  68.9990830  63.9397497  85.2336264  68.7692718
  65.8873005  84.3511599  68.6664196  66.5369927  85.1256818  69.0732055
  66.4398779  82.9827462  68.9692600  67.4483554  82.8991130  68.5639088
  66.4689801  82.8324313  70.0485174  65.8037432  82.2229962  68.5147773
  65.7397539  84.4960346  67.1043378  66.7245103  84.4537849  66.6406538
  65.1223684  83.6835413  66.7199452  65.2683544  85.4503748  66.8712279
  65.4784047  85.6233991  71.2348054  66.3930257  85.2706233  71.9499443
  65.5090800  86.9059889  70.7275841  64.7653408  87.3154962  70.1628277
  66.6565253  87.8003177  70.9766671  67.5673935  87.2592756  70.7186814
  66.4295571  89.0677905  70.1019512  65.4406423  89.4434421  70.3661585
  67.4845797  90.1245623  70.3666656  67.2941555  90.9947572  69.7391759
  67.4487000  90.4198090  71.4163570  68.4709933  89.7198079  70.1374122
  66.4967231  88.7533877  68.7098299  66.3486583  89.5663665  68.1834391
  66.8489936  88.2089611  72.4485236  67.9854536  88.4406123  72.8384140
  65.7835271  88.2191059  73.2650094  64.8442166  88.1499776  72.8732873
  65.7283036  88.3173340  74.7183424  66.2200930  89.2461654  75.0073986
  64.6803165  88.4082504  75.0065145  66.3403122  87.1922927  75.5367900
  67.0016508  87.4917051  76.4566843  66.2007437  85.9264939  75.1593965
  65.5050427  85.6399200  74.4699115  67.0020431  84.7962198  75.6634629
  66.7741407  84.7135065  76.7260578  66.6235017  83.3874739  75.1312691
  66.8602914  83.3828683  74.0680163  67.4376364  82.2096429  75.7883962
  67.1125535  81.2598518  75.3621298  68.5011164  82.3499234  75.5942401
  67.2632990  82.2033313  76.8642794  65.1381379  83.1500661  75.4069934
  64.8526625  82.1643065  75.0396126  64.9538205  83.2053256  76.4813297
  64.5465007  83.9121710  74.8990262  68.4674014  85.1069883  75.4339986
  69.2366797  85.1112864  76.4212768  68.9189324  85.3503923  74.1891599
  68.2950993  85.3249500  73.3826179  70.2888033  85.6711069  73.8151230
  70.8972308  84.8237203  74.1314391  70.4317836  85.7973976  72.2480578
  70.5705434  84.8028554  71.8246743  69.5011373  86.1915508  71.8377812
  71.6149348  86.7118762  71.7946353  72.9127719  86.2443260  71.9012644
  73.0853939  85.2124160  72.1678244  74.0448339  87.1203342  71.6593671
  75.0524058  86.7443199  71.7561816  73.8245681  88.4296258  71.3075921
  74.6506314  89.1196520  71.2180972  72.4990619  88.8578232  71.0646553
  72.3216146  89.8527789  70.6855028  71.4204745  88.0140078  71.3068573
  70.4176453  88.3659498  71.1159841  70.9058536  86.8565228  74.5884354
  71.9225481  86.6139771  75.1363341  70.2678675  88.0618847  74.6541414
  69.3871026  88.2397404  74.1711376  70.7591856  89.2423321  75.4189835
  71.7607879  89.5202617  75.0921440  69.7860641  90.3877042  75.1317355
  68.7765139  90.0206623  75.3134895  69.9756256  91.1763805  75.8589171
  69.8106996  91.0194124  73.7406468  70.7941479  91.4549224  73.5641663
  69.6684385  90.2390257  72.9929969  68.7598200  92.0846556  73.5441625
  67.7766953  91.6167640  73.4749881  68.7388090  92.7393362  74.4156680
  69.0089931  92.8875988  72.3316527  69.9808940  93.0195921  72.0519771
  68.0630710  93.4621882  71.5607289  66.7430300  93.2760123  71.7843986
  66.4342056  92.6843591  72.5564685  66.0557058  93.7263683  71.1809030
  68.4128219  94.3047425  70.5991315  69.3981917  94.5179368  70.4430722
  67.6978684  94.7395959  70.0171135  70.9563279  88.9633345  76.8750024
  71.9313893  89.2915607  77.5002007  69.9917655  88.2912466  77.5706864
  69.1284041  87.9637920  77.1360203  70.0800813  87.9536986  79.0409764
  70.4390338  88.8098441  79.6101846  68.6472529  87.6342246  79.5551020
  68.3322400  86.7748919  78.9627818  68.6380603  87.2967469  81.0121220
  67.6177063  87.0794430  81.3292192  69.2642577  86.4216830  81.1865642
  69.0245493  88.1396197  81.5838935  67.6517532  88.7812755  79.3355400
  66.6733386  88.4917204  79.7158975  67.9984929  89.6692248  79.8627795
  67.5767374  88.9987803  78.2699743  71.1756940  86.8709418  79.3481549
  72.0499300  87.1117326  80.1781147  71.1487578  85.6874837  78.7352812
  70.3722297  85.3812984  78.1493352  72.2528316  84.6866979  78.8411586
  72.3617946  84.4628486  79.9032130  71.8802022  83.4391600  77.9745921
  71.9300208  83.7523892  76.9316585  72.8956570  82.2878891  78.1178849
  72.5848814  81.4487178  77.4939330  73.8804612  82.6299027  77.8016311
  72.9384693  81.9682988  79.1588033  70.5848024  83.0235700  78.2304483
  69.9640710  83.5071925  77.6467704  73.6064652  85.1981805  78.3060598
  74.6035600  84.8003737  78.9011477  73.6493795  86.0923888  77.3151330
  72.8482846  86.2983338  76.7186008  74.8803505  86.8958516  76.9692733
  75.6909673  86.2248945  76.6825172  74.5117797  87.8210637  75.8138756
  74.1674397  87.2356357  74.9605837  73.6876541  88.4727888  76.1055955
  75.7868899  88.7001473  75.3998453  76.1499809  89.2235059  76.2842783
  76.5823094  88.0259316  75.0788485  75.5441844  89.7185426  74.3021436
  75.6122230  89.2204985  73.3342878  74.5287246  90.1022847  74.3924949
  76.5019352  90.8676745  74.3247572  76.3573832  91.4650617  75.2249179
  77.5302585  90.5062056  74.3430173  76.2704112  91.6678306  73.1476537
  76.9271835  92.4754976  73.1420765  76.4266562  91.0889324  72.2983696
  75.2916710  92.0179807  73.1521839  75.3965073  87.7089387  78.1874821
  76.5688845  87.4980057  78.5031147  74.5569428  88.5313181  78.7671790
  73.5721189  88.5655168  78.5048636  74.8919771  89.5008588  79.8500441
  75.8272776  90.0111559  79.6245872  73.8669778  90.6443379  79.8945523
  73.6957862  91.0115279  78.8820766  72.9148393  90.2600940  80.2591750
  74.3200913  91.8245194  80.7957370  73.4210744  92.3397920  81.1319882
  74.7916522  91.3956678  81.6800365  75.2390134  92.8480358  80.2612483
  75.3872100  93.0893861  79.0977609  76.0213147  93.4692495  81.0560309
  75.9539898  93.3156133  82.0608519  76.7140585  94.1191779  80.6844666
  75.2290987  88.7928509  81.1673007  76.1648757  89.1756159  81.8481430
  74.5014532  87.7094731  81.4873719  73.6031198  87.5245859  81.0411088
  74.8419384  86.6892896  82.4499962  74.8243578  87.2022989  83.4112929
  73.7901242  85.5685381  82.6582778  73.4559379  85.1989446  81.6891699
  74.3034165  84.2912351  83.4128942  73.4894889  83.5723255  83.5053006
  75.1233008  83.8428726  82.8519853  74.6534006  84.5717341  84.4063661
  72.7282230  86.2513901  83.5502509  71.9253764  85.5458930  83.7662790
  73.1889595  86.5733151  84.4844624  72.3192601  87.1182724  83.0307604
  76.2393637  86.1667951  82.2263628  77.0500135  86.2294366  83.1789792
  76.5459318  85.5964892  81.0847516  75.8865352  85.3981892  80.3324357
  77.9658206  85.1869217  80.8261200  78.1789282  84.5199904  81.6616347
  78.2040066  84.2989116  79.4957711  77.9272793  84.9043543  78.6324593
  79.2713832  84.0935780  79.4129736  77.4407119  82.9364140  79.3956790
  76.3817918  83.1384915  79.5658314  77.5238947  82.2984883  78.0187391
  76.9730995  81.3571397  78.0194114  77.0902467  82.9713817  77.2796059
  78.5680404  82.1078558  77.7685134  77.9790837  81.9930571  80.4529370
  77.4523717  81.0398798  80.3911267  79.0433174  81.8310649  80.2873589
  77.8263771  82.4278499  81.4398878  78.9676776  86.3795400  80.8864375
  80.0997678  86.2272269  81.3044403  78.6460900  87.5246717  80.3275914
  77.7248523  87.7370196  79.9426194  79.6295242  88.6205045  80.2137992
  80.6354479  88.3016522  79.9427703  79.0106602  89.5341787  79.0904204
  79.0140916  88.9816628  78.1502904  77.9682496  89.7341910  79.3381948
  79.7374089  90.8850749  78.8746664  79.0594295  91.5938428  78.4001087
  80.0165358  91.3085781  79.8397463  80.9555927  90.7123537  78.0296442
  81.4920361  89.7999208  78.2912861  80.6974302  90.6380751  76.9740117
  81.8211968  91.9754493  78.3105179  81.5221364  92.7796328  77.6382882
  81.6380975  92.3253862  79.3269774  83.2984137  91.6873999  78.1319605
  83.8454230  92.5504330  78.3270414  83.5877764  90.9373418  78.7914862
  83.4762708  91.3777903  77.1551397  79.8731563  89.3093602  81.5714745
  81.0161286  89.7434887  81.8151132  78.8772108  89.4917825  82.4742638
  77.9414454  89.1017750  82.3596896  79.0473182  90.2759042  83.7164899
  80.0797595  90.1417127  84.0402872  78.6774523  91.6881796  83.3465179
  78.7797980  92.3318324  84.2199001  79.3401146  92.0422849  82.5547849
  77.6467548  91.7139411  82.9945620  78.2853233  89.8211287  84.9697676
  78.3735941  90.3824335  86.0520893  77.4742259  88.7446820  84.8415904
  77.3149040  88.3122425  83.9328298  76.7498895  88.0723323  85.8866271
  76.4422771  88.8097507  86.6279055  75.8402659  87.6474944  85.4614640
  77.5591416  86.9115264  86.6258414  76.9453263  85.9728720  87.2082175
  78.8708417  86.9307453  86.4574511  79.3109010  87.5168512  85.7472569
  79.8552272  86.1526726  87.2280108  80.8398022  86.5799402  87.0420017
  79.6405229  86.2970102  88.2867670  79.9378325  84.6537682  86.9677052
  80.8634797  84.1266806  87.4923821  79.1321691  84.0696790  86.1405654
  78.4797375  84.6182213  85.5805204  78.9927842  82.5800669  85.8463923
  78.9517194  81.9228146  86.7152641  77.6425998  82.3634278  85.1399225
  76.8254424  82.6664708  85.7941150  77.5835632  82.9855252  84.2468053
  77.4881296  80.8631286  84.7562384  78.4088896  80.5393669  84.2690706
  77.3940035  80.2835439  85.6746505  76.1129999  80.4438981  83.6885105
  74.7362082  80.8365537  84.7737064  73.7977554  80.6316104  84.2586088
  74.7976519  80.2255538  85.6734607  74.7783010  81.8909483  85.0466406
  80.2409539  82.2048454  85.0721970  80.7612749  81.1164398  85.2524283
  80.6082756  82.9423585  83.9923854  80.0917448  83.7663134  83.6832765
  81.7433426  82.6481667  83.1838393  81.7732493  81.5600405  83.1530357
  81.5565014  83.2251544  81.7147489  80.5215439  83.0980783  81.3958464
  81.7640993  84.2952931  81.7081761  82.5410270  82.4720704  80.6934488
  83.5299631  82.3439348  81.1336404  81.9930548  81.1124565  80.3468169
  82.6698111  80.6125966  79.6531700  81.8977418  80.5164350  81.2541193
  81.0134870  81.2224695  79.8818501  82.5778562  83.2971554  79.4618647
  83.2349098  82.8298944  78.7292933  81.5727541  83.3784651  79.0476732
  82.9525570  84.2925811  79.7029783  83.1075943  83.0193262  83.7633461
  84.1386473  82.3710332  83.6165442  83.0490763  84.1060448  84.5795129
  82.2172230  84.6936622  84.6449333  84.1464130  84.5670862  85.4531279
  85.0617729  84.6200447  84.8644578  83.9023562  86.0035307  85.9704416
  83.4244785  86.6043979  85.1981278  83.2244086  85.9842432  86.8233666
  85.2321817  86.6280697  86.3724556  85.0456057  87.5503560  86.9240527
  85.7583843  85.9531796  87.0491175  86.0936164  86.9201338  85.2066178
  87.2235418  87.3516528  85.6264439  85.6460148  86.9579797  84.0412498
  84.3898049  83.5655587  86.5648657  85.4979292  83.3882229  86.8946331
  83.3620120  82.8950561  87.1627060  82.3840057  83.1211036  86.9833396
  83.5276558  81.8009134  88.1073429  84.2773844  81.9868717  88.8755587
  82.3301179  81.6093710  89.0201274  82.1555976  82.5196838  89.5940021
  81.4359955  81.4337790  88.4214934  82.5450826  80.4773173  89.9353840
  82.8159688  79.5844549  89.3716622  83.3747306  80.6927591  90.6090449
  81.2440859  80.2197688  90.7540808  81.4010952  79.3444817  91.3841233
  81.0833265  81.0677060  91.4204808  80.0313636  80.0127529  89.9736816
  80.0352073  79.1884636  89.3719596  78.9425049  80.7279894  89.9302229
  78.2115109  80.6448640  88.9115508  78.4763194  80.0281896  88.1434635
  77.3534734  81.1928413  88.8532616  78.6352103  81.4929136  90.9193508
  79.2442808  81.5391752  91.7363630  77.7827066  82.0513487  90.8854134
  84.0211728  80.6039852  87.2536581  84.9524464  79.9476413  87.6544676
  83.3690627  80.3750095  86.1202820  82.5532682  80.9138535  85.8293103
  83.7429216  79.3435706  85.1848584  83.7931854  79.7624835  84.1811136
  84.7406369  78.9757188  85.4270903  82.7832288  78.2201196  85.2052880
  82.9868908  77.2522350  84.4248091  81.7632890  78.3213472  86.0390432
  81.5807055  79.1837307  86.5543538  80.7924781  77.2909661  86.3428689
  80.8338180  76.5958751  85.5036858  81.1606226  76.5867177  87.6471085
  80.4658072  75.7485748  87.6967985  82.6315275  76.0944943  87.6998325
  82.8162860  75.6052233  88.6553770  82.8061524  75.3862281  86.8894856
  83.3043750  76.9450306  87.5902275  81.0658135  77.4949888  88.7632110
  81.3035830  77.0245072  89.5887100  79.3487915  77.7865337  86.4176673
  79.2184936  78.9510318  86.8940166  78.3500065  76.9125345  86.0044385
  78.5192825  75.9630977  85.6732628  76.9101117  77.3218578  86.0191158
  76.5639731  77.3936568  87.0503554  76.8113962  78.3147582  85.5809456
  76.0173152  76.3318949  85.2498241  76.3872026  75.4347928  84.5037542
  74.6749270  76.5280742  85.2828340  74.2564909  77.2119443  85.9129203
  73.6767370  75.8499264  84.4861656  74.2508282  75.3311955  83.7186218
  72.8574895  74.7903942  85.3074938  72.2435260  75.3195547  86.0369532
  72.1742182  74.2810598  84.6266239  73.7102995  73.6937897  86.0727249
  74.5980305  74.1176618  86.5431514  73.1370713  73.2018060  86.8587086
  74.0590319  72.7478512  84.9440881  73.1576973  72.2852980  84.5416152
  74.5319971  73.2895224  84.1250971  74.9677145  71.7250839  85.4770018
  74.5301511  70.8164018  85.6265246  76.2543774  71.7664519  85.8003162
  77.0174323  72.7644320  85.4004614  76.6204248  73.5154573  84.8365163
  78.0051143  72.7848905  85.6548756  76.6775658  70.8254471  86.5610793
  76.0350372  70.1010934  86.8824808  77.6568217  70.8004007  86.8467236
  72.6995134  76.8133751  83.8050344  72.2187979  77.6612014  84.5537575
  72.3502550  76.5614503  82.5795539  72.6876205  75.7534762  82.0560499
  71.4099429  77.4328234  81.8010849  70.8694660  78.0347325  82.5317170
  72.1973604  78.4626224  80.8724172  72.7351052  77.7174490  80.2867986
  71.3565217  79.2594948  79.9531232  71.9887745  79.9267461  79.3684164
  70.8148485  78.5919471  79.2835457  70.6438155  79.8479275  80.5318985
  73.3580722  79.3057653  81.4641386  72.9527940  80.2399176  81.8549328
  73.7910666  78.7681029  82.3066070  74.4803782  79.6318150  80.4424782
  75.2553432  80.2229034  80.9291380  74.9136289  78.7045266  80.0687844
  74.0620485  80.1978308  79.6099613  70.3068347  76.6710629  81.0903647
  70.5357470  75.7288884  80.3363891  69.0149627  77.0430062  81.3870243
  68.8183699  77.8456143  81.9859688  67.8235223  76.4074961  80.9361410
  68.1551664  75.7047367  80.1723410  67.0963845  75.5158011  82.0177813
  66.4778503  76.1955495  82.6046840  66.2798542  74.4096675  81.2601868
  65.7664781  73.7766680  81.9842245  65.5471690  74.8817387  80.6060964
  66.9594443  73.8008625  80.6640536  67.9833728  74.8427836  82.9663698
  67.3878876  74.2560006  83.6671671  68.6619324  74.1826096  82.4254649
  68.5608841  75.5862552  83.5157383  66.8644491  77.4012283  80.2960277
  66.1778989  78.2235669  80.9904051  66.6450159  77.2467779  79.0103963
  67.1125499  76.5412976  78.4400712  65.7108033  78.0749090  78.2776101
  65.5692757  79.0590029  78.7218783  66.2728475  78.2441449  76.8753329
  66.2377778  77.2980838  76.3361441  65.6731629  78.9558711  76.3088232
  67.7414646  78.7466285  76.9934008  67.9397711  79.7265751  77.6904963
  68.7643203  78.1307517  76.4553087  69.7104540  78.4722927  76.6218493
  68.6148009  77.3096976  75.8695955  64.3439435  77.3446235  78.2716568
  64.3296967  76.1618561  77.8662234  63.2097801  77.9883260  78.5286185
  63.1438313  78.9874545  78.7249194  61.9299358  77.2681797  78.5439139
  62.0772269  76.2260255  78.8247358  60.9415734  77.8633646  79.5796073
  60.8703980  78.9230948  79.3379194  59.5402379  77.1731820  79.4244823
  58.8456290  77.5911670  80.1524190  59.1584669  77.3463702  78.4189105
  59.6420329  76.1011708  79.5939370  61.4143037  77.8923525  81.0360419
  62.2256761  78.6160422  81.1167702  60.5946415  78.2607868  81.6535231
  61.8981931  76.5623757  81.6266279  62.2047303  76.7151686  82.6612033
  61.0887427  75.8333851  81.5914321  62.7432319  76.1932277  81.0484471
  61.3642951  77.4272639  77.1392342  60.8761989  78.4727477  76.6523545
  61.5654762  76.4508709  76.2293898  61.9687583  75.5535587  76.4974688
  61.2566102  76.5054773  74.7804703  61.4719935  77.5272415  74.4686561
  62.1656499  75.5300762  73.9744582  61.9156253  75.5913593  72.9146082
  63.2109239  75.8046905  74.1182606  62.0061653  74.5110667  74.3261816
  59.7283782  76.2514012  74.4488705  58.8375235  76.9019407  74.9784640
  59.3479670  75.5284250  73.3492753  60.0257164  75.1196408  72.7045798
  57.9512879  75.2514627  72.9652917  57.3463166  75.1910475  73.8695586
  57.3968103  76.3745858  72.0264301  57.5304372  77.3404047  72.5119058
  57.9868207  76.3935582  71.1096462  56.0274077  76.2100925  71.6906927
  55.5731570  77.0780404  71.7404596  57.9344092  73.9047578  72.1212052
  59.0422177  73.4772556  71.6778868  56.7377821  73.3514628  71.8298957
  55.8923647  73.5577172  72.3629711  56.5152801  72.4264332  70.7583557
  57.1341434  71.5506554  70.9497597  54.9889573  72.0121061  70.6789463
  54.8480598  71.5457176  69.7034999  54.5990183  70.9519359  71.6691315
  53.5399804  70.7195414  71.5543471  55.1879681  70.0522963  71.4922710
  54.7826559  71.3127629  72.6800752  54.2011054  73.0771762  70.7328447
  53.2648930  72.7934461  70.6790892  56.8819129  73.0896291  69.4006187
  57.5482358  72.4895918  68.5589900  56.5927956  74.3364423  69.2823945
  55.9425489  74.7659439  69.9413866  57.0739607  75.3606928  68.2727782
  56.7054944  75.0740302  67.2883295  56.6209635  76.3222117  68.5150363
  58.6100300  75.5486667  68.1872807  59.1203231  76.2967681  67.3234322
  59.3914399  74.7472971  68.9644868  59.0503570  74.1672240  69.7307012
  60.8396861  74.6753141  68.7248967  61.1876760  75.6160723  68.2973348
  61.3609962  74.5437475  69.6723438  61.1875337  73.5273232  67.7864678
  62.3524047  73.4918755  67.3604465  60.2408818  72.5778704  67.4824539
  59.2633848  72.6561245  67.7647268  60.5369563  71.3461719  66.7190382
  61.4379894  71.4666805  66.1155789  60.7777817  70.1866628  67.7425419
  60.1554873  70.3451669  68.6228867  60.4672255  69.2413004  67.2986300
  62.2598430  70.0922110  68.1695069  62.8634281  70.0717615  67.2632416
  62.5105103  71.0109978  68.6990112  62.7062478  68.8989553  69.0588642
  62.3582728  67.9656061  68.6156683  63.7943128  68.8523089  69.0847239
  62.1594599  69.0188654  70.5062614  62.5866827  69.8919247  70.9992260
  61.0794881  69.1595650  70.4915150  62.5114600  67.7735907  71.2606974
  61.8443267  67.6451967  72.0485007  62.4548854  66.9543182  70.6239833
  63.4778838  67.8549948  71.6357712  59.3842297  71.0404455  65.7204744
  59.6190698  70.7708418  64.5629814  58.1861113  71.0847732  66.2515850
  58.0029820  70.9498936  67.2457983  57.0050234  71.3306714  65.4638957
  57.0775103  70.6556655  64.6110213  55.6763001  70.9465763  66.1662903
  55.5829881  71.5557153  67.0652828  54.8537809  71.2228697  65.5072114
  55.4795546  69.4012743  66.5881126  55.1364334  68.8349353  65.7226503
  56.4433558  68.9838457  66.8813934  54.4815130  69.2220923  67.7375432
  54.8127618  68.7713670  68.8361674  53.3288954  69.8838947  67.6076693
  53.0555154  70.2578791  66.6993923  52.7228828  70.0153402  68.4172135
  56.9761596  72.8012279  64.9259893  57.4790736  73.6872078  65.5321701
  56.3642855  73.0200220  63.7513297  56.3009200  72.3323881  63.0007816
  55.7249305  74.3095769  63.4585867  56.2983911  75.1199201  63.9089109
  55.7176238  74.4841581  62.3835844  54.2754733  74.3222071  64.0050282
  53.4284493  73.5367437  63.6129191  53.9432005  75.2569531  64.8715890
  54.6110235  75.8809477  65.3255109  52.5092619  75.4790155  65.2668276
  51.9650874  74.5608769  65.4866470  52.5231522  76.3820393  66.5413722
  53.0360376  77.3157948  66.3098012  51.1279496  76.7448745  66.9915337
  51.1840274  77.3744772  67.8795746  50.6184597  77.2881560  66.1939302
  50.5723281  75.8365665  67.2233251  53.2607347  75.6015078  67.6757014
  53.2847586  76.2094053  68.5795673  52.7324638  74.6694575  67.8804698
  54.2796164  75.3782884  67.3600020  51.8512895  76.2158757  64.0760000
  52.4059472  77.3001878  63.8030915  50.8386403  75.6323646  63.4190880
  50.4052904  74.7631111  63.7306251  50.2309221  76.1896904  62.1573597
  51.0314620  76.5385812  61.5065010  49.4238246  75.0448665  61.3575266
  50.0834307  74.1846232  61.2443576  48.2231137  74.6615650  62.1486747
  47.6692305  73.8881868  61.6166357  48.5351452  74.2810463  63.1209076
  47.5856003  75.5340137  62.2870616  49.0465416  75.4541985  59.9051561
  48.5062317  74.6385105  59.4264336  48.4156610  76.3424248  59.9299294
  49.9541970  75.6698175  59.3411071  49.3077786  77.4143831  62.4933464
  48.8179182  77.5665566  63.5770165  49.4953630  78.4114062  61.7122689
  50.1546652  78.2355594  60.9675841  49.0059070  79.7960313  61.9040999
  49.4257486  80.4205043  61.1150882  47.4452105  79.9133608  61.8594425
  47.2477784  79.1322481  62.5940576  46.9888033  80.8466541  62.1903611
  46.7347450  79.5118887  60.6068496  45.3846959  79.3172690  60.4514253
  45.1524979  79.2749643  59.1142924  44.1260923  79.1860124  58.7604843
  46.3081756  79.3565070  58.4432554  46.4382175  79.2811560  57.4449486
  47.3153363  79.5650068  59.3567455  48.3370082  79.7277989  59.0147540
  49.6054916  80.4893469  63.1371278  49.0989440  81.4420099  63.7098310
  50.8130152  80.0557154  63.5441883  51.2221808  79.1837272  63.2088063
  51.6633560  80.7549999  64.4843413  51.4015779  81.8123505  64.5282019
  51.4529403  80.1884727  65.8562699  52.0911608  80.7128944  66.5678775
  50.4086254  80.3137198  66.1458241  51.7051319  79.1285717  65.8542016
  53.1323445  80.6803059  64.0153054  54.0589733  80.1605222  64.6265542
  53.3694932  81.2193987  62.8457420  52.6413533  81.6999496  62.3162488
  54.6392762  81.2158307  62.1623297  54.9148402  80.1655439  62.2609157
  54.5041715  81.6277080  60.6826605  55.4856741  81.6110779  60.2098635
  53.8408899  80.9313684  60.1701162  54.0899293  82.6345710  60.6224505
  55.8371436  81.9772279  62.8090065  56.8784787  81.3246352  62.8610834
  55.6196360  83.1645294  63.3883920  54.4602101  84.0631161  63.4466532
  53.6323512  83.5789594  63.9644524  54.1142738  84.2981794  62.4404911
  54.8675239  85.3415360  64.1789428  54.4661450  85.3719979  65.1928111
  54.5071102  86.2341176  63.6677303  56.4132555  85.2628778  64.1753655
  56.8216368  85.6514071  65.1079011  56.8283455  85.8675724  63.3693173
  56.7821581  83.8147161  63.9965340  57.6499344  83.6900683  63.3493337
  57.1908258  83.1814313  65.3550049  58.3073156  83.2534282  65.6648659
  56.1796764  82.8011567  66.1193525  55.2052727  82.9710740  65.8689057
  56.3333675  82.1102716  67.3828962  56.8904449  82.7187011  68.0966183
  54.9156399  81.8188005  67.9593821  54.3805710  82.7526840  68.1373399
  54.3263022  81.2456574  67.2428061  55.0706643  81.0497451  69.2466245
  55.5839120  81.6671300  70.4049900  55.8583115  82.7117682  70.3746414
  55.7448477  80.9212578  71.6317379  56.1473307  81.3869216  72.5191018
  55.3690969  79.5919384  71.6306303  55.6341420  78.8659501  72.7676906
  54.8235848  78.3920667  73.0494430  54.7759897  78.9826853  70.5729094
  54.3278153  78.0057630  70.6773580  54.7585392  79.6719869  69.3079546
  54.5061558  79.1348877  68.4048400  57.1181933  80.7937026  67.1461314
  58.0793256  80.5526404  67.8561925  56.7741381  80.0176279  66.1097801
  55.9838959  80.2173772  65.4972219  57.5147902  78.7809072  65.7470869
  57.6423933  78.1546675  66.6296459  56.7138115  77.9095111  64.7450391
  56.7031027  78.4026219  63.7735901  57.2260038  76.9554749  64.6132931
  55.3119576  77.6536110  65.1771895  54.7732809  78.4597132  65.0353881
  58.9049424  79.1634440  65.2392715  59.8273945  78.5357649  65.6562212
  59.0949936  80.2228380  64.4456729  58.3684929  80.8657502  64.1310705
  60.4463880  80.5086883  63.9745118  60.9143497  79.5692375  63.6775722
  60.2761787  81.4872160  62.7939313  61.2563787  81.7443263  62.3906359
  59.6756721  81.0163369  62.0152801  59.7770696  82.3922015  63.1405094
  61.4594521  80.9939692  65.0191139  62.6476878  80.6608401  65.0321881
  60.9641300  81.7586701  65.9815840  59.9817821  82.0334347  66.0051407
  61.7294439  82.2965267  67.1042157  62.7003875  82.5575021  66.6830491
  61.0633385  83.5388699  67.6790766  61.6545154  83.8947243  68.5229602
  61.0810612  84.3260018  66.9251414  59.7156295  83.3474158  68.1109976
  59.1250244  83.3007722  67.3296629  62.0009505  81.2798190  68.2332487
  63.1717396  81.2024011  68.5511611  60.9995079  80.5947089  68.7758958
  60.0067865  80.8000824  68.6701844  61.3416178  79.4264540  69.6136633
  61.8627680  79.8834936  70.4549327  60.1448954  78.6793032  70.1621186
  59.5498890  78.2945682  69.3331093  60.4896999  77.8169419  70.7318211
  59.2800344  79.5310533  71.0345584  59.3406146  80.5780834  70.7379964
  58.2338370  79.2353372  70.9521389  59.7766423  79.3432740  72.4302900
  59.7561408  78.2834549  72.6826237  60.8165685  79.6657034  72.4909592
  58.9299177  80.1357602  73.4669640  59.1348470  81.1969691  73.3296887
  57.8763517  79.9811410  73.2326553  59.1335533  79.8115824  74.8876900
  58.5370550  80.4314442  75.4731693  58.8742191  78.8184984  75.0582534
  60.1325013  79.9561926  75.1380514  62.2960622  78.4345350  68.9381333
  63.1173072  77.8065743  69.5818010  62.2340436  78.2660542  67.6131470
  61.4152001  78.6499519  67.1619930  63.1764434  77.4237908  66.7874267
  63.1999155  76.4338227  67.2427091  62.8290462  77.2770229  65.3557604
  62.0756215  78.0460346  65.1929441  63.6453481  77.4123681  64.6450701
  62.1667707  75.9273217  65.0130650  60.8641083  75.6392339  65.2417283
  60.2057569  76.2567205  65.6960110  60.6028402  74.4355714  64.7773044
  59.6113865  74.0059027  64.9276354  61.7025128  73.9383007  64.1603911
  62.7190633  74.9118179  64.3183602  63.7104565  74.7369414  63.9030197
  64.5953682  77.8893359  66.9659944  65.5053721  77.1243468  67.2387185
  64.7727605  79.1991536  66.8454936  64.0065592  79.8143918  66.5698658
  65.9990406  79.9308832  67.0711769  66.7689489  79.5798919  66.3848676
  65.8418793  80.9887030  66.8608543  66.4903907  79.7456282  68.5715697
  67.7188536  79.6252049  68.7857360  65.7090261  79.5860808  69.6133547
  64.7000775  79.7177835  69.5451036  66.1360333  79.2026816  71.0071932
  66.9690758  79.8358173  71.3123839  64.9998221  79.4424939  71.9923592
  64.1751913  78.7509355  71.8151022  65.4906139  79.2312154  73.4127679
  64.6721031  79.4035797  74.1105749  65.8515194  78.2085332  73.5235935
  66.3016082  79.9270776  73.6249894  64.5444938  80.8970487  71.8028162
  63.7282947  81.1142498  72.4906575  65.3785225  81.5680830  72.0069143
  64.2036929  81.0417522  70.7780330  66.6525853  77.7267362  71.0415488
  67.6100255  77.4724451  71.8281041  66.1481942  76.8242256  70.2291023
  65.3175180  76.9738451  69.6559661  66.7624247  75.4840515  70.0790615
  66.8981114  75.0470218  71.0684113  65.8588986  74.5349313  69.3193481
  65.7645841  74.9976032  68.3370571  66.4642851  73.1112330  69.1489974
  65.7660216  72.4841280  68.5963552  67.4038167  73.1785818  68.6002729
  66.6472880  72.6732144  70.1305246  64.4306667  74.3930201  69.9646199
  63.8307465  73.6992662  69.3750520  64.5267571  74.0135472  70.9817787
  63.9422600  75.3670537  69.9857479  68.0793254  75.6191455  69.4365974
  68.9945709  74.9596656  69.8638315  68.2928163  76.5397396  68.4425962
  67.5432599  77.1050075  68.0442455  69.5788243  76.8074234  67.8576785
  69.9440120  75.8971730  67.3826972  69.4578242  77.5513192  67.0710070
  70.6344520  77.3039165  68.8464001  71.6857874  76.6627427  69.0744901
  70.3162504  78.2789236  69.6848355  69.3817254  78.6859501  69.7175987
  71.2369133  78.8886683  70.6515672  72.1929256  79.1467738  70.1937561
  70.6300061  80.1791372  71.1775253  70.5527926  80.8800493  70.3458966
  69.6145926  79.9644336  71.5080698  71.3381451  80.8515652  72.2777388
  72.5297611  81.5554785  72.0607747  73.0355294  81.4845978  71.1093257
  73.0854355  82.3854387  73.1267513  73.9853609  82.9546943  72.9460212
  72.4720943  82.4503658  74.3607063  72.8563372  83.1002482  75.1327369
  71.3135247  81.6353896  74.5983094  70.9093239  81.5481127  75.5965691
  70.7085702  80.9513048  73.5359126  69.7418242  80.4915570  73.6832802
  71.4895794  77.8510129  71.7801208  72.6220276  77.7332491  72.1804540
  70.4842731  77.0230100  72.1873253  69.5291935  77.0520670  71.8297059
  70.7313439  76.0087912  73.2000712  71.2052398  76.4677925  74.0667998
  69.3673264  75.4009440  73.5104322  68.9482612  75.0901029  72.5526697
  69.4381479  74.1423654  74.3967721  68.4311472  73.7650989  74.5746585
  70.0284140  73.3758174  73.8950440  69.9055183  74.3934564  75.3493828
  68.5691123  76.3340262  74.1130216  68.1173487  76.8696923  73.4279023
  71.7064752  74.9017464  72.7411771  72.5580230  74.4290119  73.5568231
  71.7219143  74.5480325  71.4659402  71.0045660  74.8277749  70.7970033
  72.7562611  73.7331609  70.9006819  72.9327611  72.9314545  71.6192455
  72.3321366  73.0103976  69.6261378  71.9508348  73.7406036  68.9124633
  73.2077778  72.5465816  69.1699875  71.2272187  71.9035427  69.8748901
  71.5731922  71.2235033  70.6547554  70.3213542  72.3827554  70.2474014
  70.8838932  71.0895864  68.6170000  70.7104555  71.7571111  67.7734888
  71.7195417  70.4434316  68.3465918  69.6474539  70.2572641  68.8889459
  69.7617094  69.7417991  69.8424403  68.7841656  70.9155751  68.9843704
  69.3966368  69.2808209  67.8413203  68.5408966  68.7359759  68.0724864
  69.2605996  69.7720675  66.9351655  70.2078698  68.6350256  67.7679547
  74.0968084  74.4732145  70.7838295  75.1573426  73.9292365  71.1468023
  74.1521224  75.6367082  70.1797833  73.3134481  76.1823250  69.9788986
  75.3701599  76.2925696  69.7266691  76.0010317  75.5585348  69.2247062
  75.0126397  77.4135773  68.7743057  75.9231773  77.9059585  68.4338017
  74.4788526  77.0048952  67.9165783  74.3783595  78.1366544  69.2861839
  76.1474116  76.9016634  70.9553279  77.3463698  76.8168787  71.0659116
  75.4107238  77.4243119  71.9613670  74.3935992  77.5065187  71.9345444
  76.0250970  77.9255267  73.2057333  76.9791611  78.4187175  73.0174422
  75.1639995  79.0143283  73.7807889  75.0279996  79.8014035  73.0402102
  74.1753244  78.6159743  74.0076292  75.8063989  79.6282535  75.1001478
  76.4332680  78.8543845  75.5447958  76.5501240  80.8777433  74.7621254
  76.9896366  81.2956362  75.6683242  77.3416349  80.6483102  74.0479427
  75.8643084  81.6031055  74.3230815  74.6934549  80.1294988  76.0378118
  75.1380806  80.5481995  76.9392987  74.1076654  80.8965460  75.5304587
  74.0431326  79.2972558  76.3067906  76.4631013  76.7713077  74.1295951
  77.5222912  76.7886582  74.7654094  75.7430697  75.6578938  74.0945385
  74.8441505  75.6017186  73.6145284  76.1439403  74.3735666  74.7369897
  76.2954086  74.5444076  75.8018449  75.3258284  73.6599083  74.6413298
  77.3974976  73.7588092  74.1572025  78.2163248  73.4146544  74.9937673
  77.6359880  73.6966525  72.8635133  76.9675953  74.0246323  72.1657751
  78.8484160  73.1661305  72.2823991  79.1048084  72.3201362  72.9206832
  78.6369433  72.5666117  70.8928072  78.3293291  73.3761425  70.2313124
  79.6060014  72.2157419  70.5368090  77.6242215  71.4042383  70.7055520
  76.6454391  71.8727651  70.7999431  77.8587045  70.7455071  69.3124458
  77.1513228  69.9276624  69.1734958  77.7114351  71.4892664  68.5295028
  78.8760397  70.3584270  69.2587870  77.6539481  70.3446294  71.7301823
  76.9040971  69.5889321  71.4938307  78.6414982  69.8820427  71.7471323
  77.4388370  70.7768844  72.7064922  80.0612899  74.0353686  72.4165146
  81.1723513  73.5300409  72.5425525  79.8182094  75.3088636  72.6043127
  78.8702239  75.6846469  72.6226302  80.8680270  76.3655342  72.8151857
  81.7772765  76.1016527  72.2748591  80.3537086  77.7078819  72.2144984
  80.1355485  77.5705463  71.1551731  79.4193322  77.9882513  72.6985508
  81.4120577  78.8769669  72.3887493  81.7416491  78.9360267  73.4256926
  82.2971313  78.6780872  71.7834588  80.7645744  80.1991776  71.9626889
  80.1814522  80.2071045  70.8369822  80.8912126  81.2806619  72.6520535
  81.3715739  76.4347861  74.2777963  82.4649113  76.9259990  74.5493053
  80.6017347  75.8615500  75.1603523  79.7418644  75.3768509  74.9011599
  80.8566381  75.8338031  76.5926705  81.8171322  76.3227979  76.7563569
  79.7519261  76.5910510  77.2951668  78.8102924  76.0814148  77.0919555
  79.9257386  76.5232781  78.3692501  79.5771516  78.0696090  76.9375243
  79.5432049  78.1781991  75.8526474  78.2845544  78.5138990  77.7059109
  78.0844711  79.5662097  77.5040942  77.4372660  77.9130824  77.3723382
  78.4305546  78.3720193  78.7765817  80.7307633  78.9644067  77.4660921
  80.5486973  79.9997606  77.1803240  80.7795310  78.8902118  78.5515145
  81.6752737  78.6302833  77.0364531  81.0582456  74.4582885  77.1796143
  81.2413585  74.3584247  78.4038765  81.1140866  73.3787361  76.4371121
  81.0771232  73.4352315  75.4191907  81.2294154  72.0227577  76.8953651
  80.5249271  71.8707072  77.7130679  80.7937009  71.0526709  75.7318018
  80.8775210  70.0204133  76.0700214  79.7613784  71.2599270  75.4522824
  81.4415087  71.2051801  74.8687989  82.5078164  71.6800506  77.6527856
  82.4300026  71.1931360  78.7431604  83.7049463  72.1270699  77.1906257
  83.7781747  72.5779743  76.2790448  85.0162945  72.0512493  77.8638079
  85.1611420  71.0330410  78.2226979  86.2658299  72.1628473  76.9217977
  86.0173985  71.7219769  75.9556403  86.4786106  73.2172268  76.7451814
  87.5361451  71.4854253  77.4619500  88.2387455  71.3385833  76.6414629
  88.0183671  72.1501440  78.1781595  87.2639470  70.1483810  78.1279272
  86.6995530  70.3071941  79.0471752  86.6429928  69.5355829  77.4746590
  88.4933677  69.4412396  78.4303604  89.0315846  69.8198724  79.2109164
  89.0146199  68.3934996  77.8526441  88.5589158  67.9671622  76.7419397
  87.7784379  68.4464654  76.2942338  88.9747429  67.1473585  76.3009150
  90.0253403  67.7269135  78.3300584  90.4582480  68.0167113  79.2064910
  90.3839083  66.9155832  77.8270772  85.0011957  72.9651004  79.0911360
  85.6479584  72.5883495  80.0144722  84.2224751  74.0624461  79.0946865
  83.6377284  74.3391307  78.3063827  84.1375131  74.9962500  80.2746648
  85.0945787  75.1220282  80.7806827  83.6829224  76.3756181  79.7077872
  82.7108964  76.1552088  79.2688450  83.4806790  77.5211116  80.7193268
  83.1653140  78.4215902  80.1910776  82.7164088  77.2384085  81.4414784
  84.4186632  77.7154800  81.2393186  84.6548069  76.8432399  78.8309153
  84.3779196  77.7094947  78.4673756  83.2279242  74.4289985  81.3357599
  83.2915315  74.7629276  82.5320903  82.3958582  73.4492511  81.0312008
  82.3163734  73.0786384  80.0842761  81.4945518  72.7713421  81.9921145
  81.2964545  71.7720881  81.6047595  82.0442576  72.6484069  82.9253778
  80.1775656  73.3937133  82.3248311  79.3341877  72.7472057  82.9161650
  79.9186405  74.6405381  81.8164025  80.6187997  75.2566713  81.4035842
  78.4970926  75.1995365  81.8456662  77.9950957  74.9882600  82.7897591
  78.6533024  76.7352176  81.6120813  79.1508689  76.8005028  80.6443047
  77.2574690  77.3757476  81.7010555  77.3388077  78.4502480  81.5410272
  76.6087833  76.9443019  80.9384288  76.8325882  77.1865704  82.6872048
  79.5380817  77.5304344  82.6181507  78.9026387  77.9590256  83.3942839
  80.2264415  76.8447576  83.1109032  80.3136958  78.6181145  81.9646166
  80.9112293  79.1377029  82.7133753  80.9709978  78.1910561  81.2073735
  79.6275699  79.3227885  81.4947359  77.6376372  74.5564705  80.7596729
  77.9816235  74.4933487  79.5569543  76.4287702  74.0304103  81.2027600
  76.0958432  74.1608184  82.1575769  75.5013590  73.2434363  80.3751046
  76.0407269  72.9560006  79.4722248  75.0994755  71.8569392  81.0374605
  74.7851884  71.2902769  80.1605748  76.1983830  71.0842416  81.7782915
  75.7853611  70.1587537  82.1794972  77.0084696  70.8502171  81.0853894
  76.5845815  71.6941110  82.5948208  74.0896390  72.0519288  82.0788612
  73.8544625  71.1863223  82.4736452  74.3109021  74.0851572  79.8886601
  73.7169778  74.9107924  80.7036425  73.9949897  73.9656004  78.6025763
  74.4613015  73.3499051  77.9368093  72.8552295  74.7959853  78.0437762
  72.3547341  75.3947477  78.8049463  73.4233028  75.8069368  77.0366298
  73.7145682  75.2591105  76.1399114  72.3832638  76.8558881  76.7442756
  72.7832539  77.5751971  76.0291424  71.4967852  76.3822478  76.3237645
  72.1172055  77.3710384  77.6672025  74.6540705  76.5662582  77.6554092
  75.0447578  77.2784591  76.9281133  74.3393044  77.0992460  78.5533687
  75.4317875  75.8480589  77.9139960  71.8088249  73.8559866  77.4964599
  72.1067032  73.1150890  76.5534412  70.6375910  73.7754443  78.1072807
  70.4003803  74.3988621  78.8790951  69.5981479  72.8859375  77.8168421
  69.7579418  72.3674626  76.8724715  69.5635970  71.7297468  78.9086018
  69.5125898  72.1599993  79.9081473  68.6700024  71.1189975  78.7783863
  70.8205173  70.8576361  78.7722197  71.1054994  70.3742303  77.6855394
  71.5341822  70.7216506  79.8646154  72.3970694  70.1791462  79.8457001
  71.2258970  71.1576660  80.7338811  68.2459394  73.6980779  77.6122422
  68.1042617  74.8576147  77.9975042  67.2320263  73.0122729  77.0692748
  67.3197594  72.0704547  76.6895428  65.8543415  73.5929356  76.9770985
  65.7082811  74.4018128  77.6941369  65.6520282  74.2355604  75.6009456
  64.6484237  74.6568290  75.5401771  66.3862069  75.0274049  75.4578480
  65.7762743  73.4803171  74.8244384  64.8635630  72.5354693  77.3259207
  65.1034332  71.3262146  77.1564766  63.6745081  72.9912305  77.6999249
  63.4776242  73.9896210  77.7697172  62.5029419  72.1523074  78.0553569
  62.6203877  71.1078106  77.7696369  62.3272461  72.1244517  79.5585924
  62.1625163  73.1664826  79.8307794  61.0971668  71.2650409  79.9945132
  61.0122217  71.2740945  81.0806888  60.1894589  71.6803196  79.5556614
  61.2299059  70.2393106  79.6498702  63.5759171  71.6198886  80.3173340
  63.3775614  71.6260471  81.3896652  63.8093377  70.6044214  79.9979673
  64.4203758  72.2729821  80.1007620  61.3082743  72.7379754  77.2874160
  61.0437794  73.9532389  77.3694100  60.5821042  71.8775850  76.5982779
  60.5937776  70.8902735  76.8546641  59.7098036  72.0922356  75.4681926
  59.6168116  73.1664007  75.3050521  60.2626181  71.5065672  74.2564837
  60.1085592  70.4275666  74.2837696  59.7087805  71.8857145  73.3978946
  62.0524784  71.8478572  74.0100226  62.4539735  71.2850531  72.9088290
  58.3491158  71.5083148  75.7578307  58.0618235  70.3101826  75.4299541
  57.5514542  72.2456833  76.5738606  57.8922243  73.5690471  77.0814125
  58.1754963  74.2249993  76.2582572  58.7515845  73.5057697  77.7482304
  56.7252599  74.1321588  77.8059490  56.2358857  74.9204693  77.2319930
  57.0167236  74.5675001  78.7618276  55.7709491  72.8661632  78.0006946
  54.7184117  73.1426417  77.9460431  55.9256372  72.3911111  78.9701888
  56.1624439  71.9671045  76.8789609  56.0081851  70.9292603  77.1745510
  55.2972911  72.2327390  75.5994114  55.6569605  72.9793261  74.6741446
  54.0557869  71.7465785  75.6380670  53.7357592  71.0741646  76.3346837
  52.9917506  72.1514170  74.6402541  53.3177120  73.0723384  74.1554625
  52.9422293  71.3848882  73.8684943  51.5788224  72.3732523  75.1792234
  50.7563961  72.9424173  74.4435467  51.2663936  71.9062803  76.3874843
  51.9710268  71.6544408  77.0815758  49.8953702  71.7043503  76.8521573
  49.1857850  72.4353039  76.4625577  49.4509228  70.2526114  76.3539781
  50.2971287  69.5795498  76.4959807  48.6547919  69.9062654  77.0123922
  48.9649723  70.0877404  74.9152913  47.6135278  69.7130509  74.7584646
  46.9796938  69.6370393  75.6283121  47.0837491  69.4400589  73.4983778
  46.0396922  69.1945820  73.3706544  47.9505284  69.4956626  72.4130378
  47.5619230  69.4499693  71.4070896  49.3469424  69.6127416  72.6305244
  50.0203672  69.4374973  71.8051290  49.8717461  69.9429956  73.8598003
  50.9323527  70.0841860  74.0016099  49.9109923  71.8255188  78.3548932
  49.2263409  71.0906445  79.0871924  50.6591938  72.7259018  78.9797179
  51.3944794  73.2626392  78.5196721  50.4960803  73.0418305  80.4296990
  50.4874175  72.0653881  80.9143992  51.6421421  73.8520048  81.0435890
  51.6288498  74.8387225  80.5826667  51.4630115  74.0042382  82.5077588
  52.2898618  74.5835500  82.9175471  50.5236104  74.5217191  82.7076090
  51.4416530  73.0202167  82.9756847  52.9798162  73.1849640  80.7691702
  53.7792382  73.7758366  81.2135711  52.9833220  72.1844565  81.2014033
  53.1361298  73.1148032  79.6922387  49.1584144  73.8332266  80.6851244
  48.8394591  74.7550868  79.9456906  48.3408676  73.4774350  81.6300173
  48.4778663  72.6054542  82.1406502  47.1822369  74.1877499  82.0968102
  46.5390752  74.4501284  81.2568825  46.4804390  73.2233565  83.0646620
  46.3935186  72.2496968  82.5818365  47.1147720  73.0898534  83.9415112
  45.0781942  73.6643011  83.5345805  44.8176479  73.1137230  84.4380280
  45.1094666  74.7214368  83.8021850  43.9799411  73.4470353  82.4810499
  42.9783815  72.7607608  82.7996823  43.9210837  74.2358891  81.5159098
  47.4542144  75.5865204  82.6867417  47.8032475  75.7297282  83.8530146
  47.4483326  76.5725463  81.8188371  47.2993642  76.3937750  80.8249457
  47.6450891  78.0477005  82.0982975  47.5766821  78.1388991  83.1816983
  49.0798975  78.4907637  81.5232556  49.2988541  79.4884711  81.9051795
  50.1669551  77.5789558  82.0081454  51.1240714  77.9048845  81.6013617
  50.2077727  77.6064005  83.0970612  49.9612421  76.5605614  81.6780062
  49.0590830  78.5624597  80.1347534  49.8408842  79.0632281  79.8208874
  46.5789355  78.9926413  81.6052697  45.5945451  78.5303472  81.0617768
  46.6372429  80.2981434  81.8686050  47.2460415  80.9169939  83.1230584
  48.3317586  80.9705409  83.0309062  47.0309247  80.2986514  83.9943633
  46.6700389  82.2891185  83.3032951  47.4071912  83.0102519  83.6570396
  45.8425157  82.3071881  84.0113458  46.2176002  82.5644972  81.8550618
  47.0499251  82.9418649  81.2618293  45.4413102  83.3281156  81.8377758
  45.6912433  81.2514406  81.2633356  44.6387117  81.0582890  81.4726170
  45.7391948  81.2156548  79.7202860  44.7577982  81.4355856  79.0361830
  46.8738005  80.9579581  79.0686025  47.7740426  80.8748443  79.5399615
  46.9579120  80.7640623  77.5792810  46.4795126  81.5718291  77.0275737
  48.4208576  80.7698350  77.1650227  48.9078147  81.6943540  77.4778077
  48.9605711  79.9507413  77.6376459  48.4523985  80.6276464  75.6054466
  47.5522847  80.0860784  75.3159657  48.3675353  81.6318620  75.1901910
  49.8377919  79.8298914  74.7805938  49.5484758  78.1478622  75.0901915
  50.3388288  77.5528242  74.6312592  49.5402869  77.9723664  76.1654120
  48.5854601  77.8611230  74.6693917  46.1972193  79.4494540  77.2139025
  45.4890793  79.4291236  76.2619947  46.2133920  78.4308181  78.0801678
  46.7557598  78.4145992  78.9441794  45.4265430  77.2383260  77.8310712
  45.7699640  76.8364999  76.8780346  45.6511480  76.1471007  78.8779680
  45.0359187  75.2799615  78.6376524  46.7011707  75.8558515  78.8800313
  45.3772783  76.5251630  79.8631432  43.9202802  77.5812046  77.7211636
  43.1510892  77.1144635  76.8870827  43.5075033  78.3403129  78.6835393
  44.1334448  78.6835452  79.4135761  42.1051267  78.8051954  78.8594511
  41.4553659  77.9333127  78.8005055  41.8703494  79.4278530  80.2362906
  40.8327838  79.7529825  80.3167981  42.0806180  78.6905477  81.0106052
  42.5283333  80.2865291  80.3655638  41.7250121  79.7779185  77.7295964
  40.6496727  79.6649335  77.1867726  42.6913105  80.5883453  77.2099843
  43.5867400  80.6885591  77.6863300  42.6528976  81.3987632  75.9905863
  41.6742782  81.8672842  75.8994540  43.7681994  82.5063761  76.1433071
  44.7579861  82.0480751  76.1354049  43.7301093  83.1980614  75.3016173
  43.5581595  83.2058179  77.3668161  43.3684031  84.1480570  77.1757977
  42.6921657  80.6103424  74.6634931  42.1284730  81.1173558  73.6822168
  43.2598354  79.4385032  74.5155567  43.8388546  79.0240870  75.2455923
  43.1509805  78.5676842  73.3047740  43.2593401  79.0973027  72.3582232
  44.3044677  77.6116733  73.2669380  44.3574347  77.2057350  74.2775431
  44.0914400  76.4256972  72.2740569  44.9633865  75.7721504  72.2955953
  43.2061774  75.8599761  72.5668071  43.9542716  76.8156017  71.2661058
  45.6402717  78.3158526  72.9286821  46.4458637  77.5815289  72.9131776
  45.5641258  78.7909253  71.9504062  45.8541177  79.0726823  73.6841843
  41.6996752  77.9924606  73.2588114  41.0807823  78.1123066  72.2113132
  41.1953151  77.4845936  74.3685078  41.7241481  77.3707082  75.2322843
  39.7482828  77.0130082  74.4508530  39.5766714  76.2494832  73.6922833
  39.4986519  76.4086113  75.8626570  39.7962175  77.1313218  76.6231497
  38.4323778  76.2265293  75.9948306  40.2700921  75.0983916  76.0768096
  40.0731929  74.4376406  75.2318049  41.3372505  75.3179069  76.0681024
  39.9357722  74.3494803  77.3672654  38.8879002  74.0561274  77.3224838
  40.5238249  73.4327758  77.3851508  40.1560452  75.0546419  78.6467840
  39.4587761  75.7458426  78.9239745  41.1976976  74.8645673  79.4775835
  42.3015226  74.3047607  79.1730083  42.4523614  73.9552430  78.2275142
  43.0335247  74.2071018  79.8767565  41.1093407  75.0505273  80.7650512
  40.2263313  75.3518139  81.1762139  41.9230197  74.8944570  81.3598087
  38.8084235  78.1039108  74.1663795  37.7731046  77.9509605  73.5071164
  39.0491146  79.2606999  74.7008211  39.8856328  79.4559012  75.2504936
  38.1417221  80.4209848  74.5746828  37.1164882  80.2264816  74.8882714
  38.8008379  81.5001747  75.4473760  38.4825479  81.3332829  76.4751277
  39.8790615  81.3378333  75.4168281  38.5420166  82.9787890  75.1112310
  39.4008395  83.4039395  74.5927225  37.6873300  83.0694282  74.4418668
  38.2805734  83.7340533  76.4058917  39.0973528  84.5728925  76.8078634
  37.1822043  83.4391082  77.0029952  38.0803900  80.8514742  73.0683265
  36.9976954  80.8720831  72.4485315  39.2380739  81.1152755  72.3687446
  40.0786349  81.1746041  72.9247638  39.3445318  81.3352542  70.9425861
  38.8728835  82.2828151  70.6817276  40.7757644  81.3807486  70.5187636
  41.2961837  82.2278923  70.9679242  41.2331638  80.4521799  70.8601594
  41.0313289  81.4655323  68.9774072  41.1951932  80.3725878  68.0728753
  41.4583414  80.9778842  66.8915175  41.6473336  80.3366266  66.0303627
  41.4359838  82.3101285  67.0058997  41.5778055  82.9711135  66.2548589
  41.1856532  82.6488719  68.3292804  41.1521745  83.6972862  68.6274175
  38.5920685  80.1782247  70.1538943  37.6690639  80.3883281  69.3315531
  38.9554700  78.9233777  70.4175673  39.6785242  78.6645146  71.0888478
  38.3057660  77.7690792  69.7243013  38.4952959  77.8641486  68.6557161
  38.8857988  76.4811268  70.3801590  39.9730178  76.5136158  70.3064000
  38.6383293  76.4901356  71.4412785  38.4024574  75.1764826  69.7849829
  37.1558248  74.5499975  70.0720328  36.4701405  75.0633571  70.7290184
  36.7634652  73.3054100  69.5536259  35.8377126  72.8420330  69.8609446
  37.6343512  72.6620011  68.5982303  37.2684939  71.4131205  68.1290696
  37.9409207  71.0949967  67.4909587  38.8577032  73.1689006  68.4710626
  39.6028062  72.5654963  67.9762354  39.2613179  74.4826283  68.9511425
  40.2124817  74.9059163  68.6626158  36.7190054  77.7110209  69.9487568
  36.0005026  77.3780697  69.0175317  36.1394347  78.1012260  71.1450326
  36.6950503  78.2824475  71.9808699  34.7222038  78.2969441  71.3652145
  34.3178423  77.4001274  70.8929850  34.3272624  78.3914889  72.8344573
  34.5893293  79.3692546  73.2383091  33.2493354  78.2769512  72.9492245
  35.0352938  77.3335111  73.5487363  35.9848626  77.5639754  73.6174035
  34.1338366  79.5796594  70.7233963  32.8928727  79.7263368  70.6710091
  34.9620605  80.4634418  70.1970469  35.9651347  80.4351730  70.3778899
  34.5986768  81.5273241  69.3450395  33.6476919  81.9106760  69.7136979
  35.5226645  82.7169764  69.4037524  36.5483791  82.3500478  69.3605195
  35.3608512  83.3146952  68.5065570  35.3980131  83.6720107  70.6589039
  36.2319788  84.6442548  70.7598627  34.4292460  83.4157215  71.4238616
  34.4113283  81.0041760  67.8943367  33.3460715  81.2224185  67.2651665
  35.4241030  80.3240558  67.3472362  36.2783454  80.1640440  67.8821934
  35.5254968  79.7349859  66.0338768  35.3717008  80.5388723  65.3144330
  36.9208627  79.2499439  65.6147235  37.2936544  78.5575989  66.3685243
  36.8441578  78.4368253  64.2570801  37.8433905  78.1023351  63.9769581
  36.1956409  77.5715227  64.3873729  36.4424745  79.0764449  63.4715884
  37.9433491  80.4177976  65.5834596  38.0573865  80.8136775  66.5923736
  38.9156602  80.0262061  65.2832212  37.5480164  81.6012819  64.6137209
  38.3156362  82.3749394  64.6519294  37.4637656  81.2230570  63.5943163
  36.5923088  82.0224714  64.9247425  34.3926796  78.6809320  65.8562635
  33.5035627  78.8204814  65.0641175  34.2763725  77.7380875  66.8025023
  34.9099513  77.7035002  67.6004143  33.2874503  76.6754713  66.8445134
  32.7986252  76.6975990  65.8708967  33.9850275  75.3229178  67.0344977
  34.5092190  75.3596414  67.9890948  33.2049396  74.5666746  67.1279375
  34.9714131  74.8269343  65.9992360  36.2589046  75.0201939  66.0464304
  36.7781710  75.6803298  66.7252272  36.8336449  74.2429892  65.0894746
  37.8411444  74.0887447  65.0565734  35.9907055  73.6844582  64.1787269
  36.1904894  72.9516569  62.9761452  37.1904213  72.7138650  62.6422648
  35.0983979  72.5494340  62.2403376  35.2117498  72.0636169  61.2832153
  33.8006133  72.8065286  62.8044010  32.9261673  72.5260103  62.2375680
  33.6217414  73.4122349  64.0702801  32.6376896  73.4534697  64.5109973
  34.7448463  73.9748354  64.7751327  32.0707458  76.8834351  67.7956571
  32.2384940  77.5162108  68.8226140  30.8647435  76.5106565  67.4255889
  30.7185879  76.0733866  66.5150075  29.6133870  76.6257807  68.1527928
  29.5510575  77.5382208  68.7469090  28.4608846  76.7309540  67.1279340
  28.5770793  75.9303265  66.3960300  27.5207045  76.5531206  67.6487350
  28.3533555  78.0468787  66.3820113  28.1197795  78.8262823  67.1078999
  29.3354339  78.2798325  65.9696090  27.3241203  78.1399555  65.2382034
  27.7621350  78.6389345  64.1413638  26.1872009  77.6623113  65.4711848
  29.5120041  75.5294714  69.1856909  28.9035363  74.4723556  69.1105091
  30.3347440  75.7085317  70.2749545  30.8688885  76.5737199  70.3537262
  30.6329638  74.7879271  71.4948698  29.7398454  74.1740832  71.6146446
  31.9042358  73.8038486  71.1980281  31.8127031  73.0787854  72.0070863
  31.8729528  72.9883088  69.9028427  32.7759535  72.3807041  69.8337393
  30.9974163  72.3388153  69.9027301  31.8227928  73.6638815  69.0484760
  33.2790495  74.5816096  71.2574680  34.0976548  73.8914365  71.0541860
  33.2797746  75.3752268  70.5106057  33.4086903  75.0162224  72.2489951
  30.7653280  75.4943135  72.7923196  31.1642630  76.6567853  72.7918897
  30.5918676  74.7482602  73.8730564  30.1393480  73.8355591  73.8097738
  30.9836946  75.0602424  75.2568973  30.6290483  76.0643657  75.4898832
  30.3934599  73.9487905  76.1342648  29.3099851  73.9118027  76.0196738
  30.7793483  72.9780945  75.8265224  30.7353487  74.2098945  77.4798096
  30.2353292  73.6055779  78.0672718  32.5136062  75.0320944  75.4827203
  33.2138636  74.1819850  75.0083495  33.0968492  75.9811860  76.2881250
  32.6008261  76.8048835  76.6277227  34.4916100  75.9055811  76.7400985
  35.0733029  75.9122039  75.8179014  34.9524774  77.1356567  77.5990405
  35.9653321  76.9062695  77.9294050  34.9515656  78.3784266  76.7669659
  35.2733025  79.2240702  77.3761205  35.6351980  78.2553820  75.9274288
  33.9462676  78.5641887  76.3916933  34.1639209  77.3442407  78.8160468
  34.5081362  78.1235995  79.3000693  34.7779081  74.6099002  77.5211327
  35.9226782  74.2269650  77.5200966  33.8028934  74.0218413  78.2621145
  32.9311371  74.5040300  78.4845399  33.8555474  72.6672088  78.8259755
  34.7864511  72.5597435  79.3837340  32.6291741  72.4935888  79.7551094
  32.4443807  73.4383941  80.2664482  31.7532707  72.2885732  79.1400039
  32.7591951  71.3923300  80.7982419  31.7736382  71.2523192  81.2431786
  33.0023272  70.4730242  80.2654468  33.7315624  71.5224125  81.9185996
  34.4714059  70.5491544  82.2636245  34.0708315  72.6868526  82.2767294
  33.9028643  71.5594155  77.7584675  34.4395385  70.4833899  77.9878548
  33.2880034  71.7995549  76.5528166  32.7122210  72.6243690  76.3841446
  33.3878356  70.8827500  75.3451994  33.3917524  69.8534268  75.7041762
  32.1360438  70.9144522  74.3948230  31.2648294  70.5781930  74.9558732
  31.9482709  71.9472479  74.1009378  32.2597021  70.0770840  73.1498543
  31.3489854  70.1942210  72.5630279  33.0798611  70.4706345  72.5487410
  32.5046132  68.5607000  73.3801741  32.2446616  68.1074082  74.5273941
  32.9434218  67.8438535  72.4225202  34.7302162  71.1889729  74.5988571
  35.4486879  70.2788451  74.2956793  35.1914015  72.4342209  74.4027897
  34.6177339  73.2627484  74.5602721  36.5233729  72.7462777  73.9545189
  36.6223064  72.3021232  72.9638505  36.6953372  74.2817589  73.9177531
  37.7015391  74.5281780  73.5792543  35.9659865  74.7127446  73.2320106
  36.5386448  74.6884582  74.9163602  37.6694100  72.1216163  74.8268417
  38.7850069  71.9270329  74.3546586  37.4238122  71.8559713  76.0842054
  36.5240936  72.0463700  76.5259245  38.3983925  71.2626953  76.9834083
  39.3099162  71.8514780  76.8786728  37.8044556  71.2017608  78.4674820
  37.4804235  72.1957097  78.7741785  36.9241645  70.5601365  78.4835085
  38.8398856  70.6749585  79.4523911  38.9262346  69.3675510  79.9764470
  38.2407162  68.6084280  79.6289262  39.8921480  69.0414300  80.9445200
  39.9645215  68.0197249  81.2840120  40.7591399  69.9883230  81.4789307
  41.5070853  69.7252838  82.2138587  40.6107894  71.3085110  81.0141494
  41.2565576  72.0832285  81.3997324  39.6725514  71.6262407  80.0927096
  39.5502312  72.6670741  79.8289964  38.5636882  69.7221648  76.6647797
  39.6642790  69.1639174  76.7236919  37.4719294  69.0794583  76.2507990
  36.5582631  69.5312976  76.2111624  37.4297559  67.6769563  75.8100694
  37.9657009  66.9962784  76.4714805  35.8625591  67.2383315  75.7829472
  35.2963920  67.8471916  76.4873171  35.4434782  67.4232648  74.7938684
  35.7128317  65.7360810  76.1449625  36.7374651  65.0477085  76.3183690
  34.5695083  65.2249736  76.2457728  38.1090272  67.5955026  74.4134980
  38.9056294  66.7195963  74.1835698  37.7882326  68.5183587  73.5109458
  37.1093045  69.2467619  73.7341958  38.2958312  68.6614132  72.1425094
  37.9984096  67.7912385  71.5578698  37.7010545  69.9264299  71.4892160
  37.9752554  70.8034120  72.0757162  38.1319124  70.0596492  70.4959264
  36.1348544  69.8365385  71.3767414  35.6993280  69.4097546  72.2791904
  35.6920950  70.8242200  71.2457935  35.8719500  68.9520870  70.1679313
  36.2336531  69.4355066  69.2602357  36.4122478  68.0104589  70.2646982
  34.4154496  68.7005330  70.0693192  34.0233738  68.3411065  70.9392100
  33.5565315  68.8242586  69.1739519  33.9153736  69.2085077  67.9957197
  34.8972587  69.4082796  67.8017434  33.2180538  69.3122296  67.2597632
  32.2751863  68.6928222  69.4190743  31.9547285  68.4831464  70.3656174
  31.5978973  68.8001739  68.6634558  39.8769199  68.7579719  72.1670189
  40.6011331  68.0568727  71.3969876  40.3800935  69.6033070  73.0245817
  39.8535052  70.2080821  73.6536268  41.8939435  69.7023418  73.1011278
  42.3311418  69.4667231  72.1304294  42.2643111  71.1554233  73.4357424
  41.8596106  71.2931431  74.4387164  43.8123985  71.3984465  73.4262064
  44.0193327  72.4409838  73.6692788  44.2868715  70.7535890  74.1664850
  44.2101931  71.1701741  72.4377773  41.6144553  72.2274849  72.4710014
  40.5409634  72.0398172  72.4383973  41.7539460  73.2101770  72.9211654
  42.1224208  72.2948300  71.0358646  41.5843698  73.0741481  70.4962553
  43.1882180  72.5234074  71.0372086  41.9574113  71.3348957  70.5462054
  42.5421606  68.6234722  73.9897048  43.5527779  68.0884800  73.6043671
  41.9488716  68.1675538  75.1291667  41.0905629  68.5533519  75.5221998
  42.5301876  67.0390613  75.9028924  43.5609008  67.3561732  76.0615251
  41.8037016  66.7964115  77.2488998  42.1850023  65.8233893  77.5588811
  42.1240289  67.9310950  78.2728110  41.5998275  67.7355288  79.2090843
  43.1979946  67.9633339  78.4575520  41.7967407  68.8893435  77.8686524
  40.3477523  66.7120658  77.1753094  39.9634715  67.6093714  77.2621078
  42.4977796  65.6783507  75.1484255  43.5459983  65.0594757  75.0378164
  41.3960516  65.3775854  74.3505817  40.4861803  65.8293901  74.4428186
  41.4648168  64.3486660  73.2761530  41.6046550  63.3663555  73.7276565
  40.1703751  64.4269809  72.5033216  40.1780043  63.6871141  71.7039219
  39.3341579  64.2270576  73.1743250  40.0615891  65.4235855  72.0758689
  42.6520348  64.5493476  72.3424885  43.0774145  63.5436845  71.8375184
  43.2531577  65.7556092  72.0216393  42.9422176  66.6646463  72.3659731
  44.4392747  65.7993587  71.1173874  44.1533281  65.0430940  70.3860344
  44.6913502  67.2739312  70.5978925  44.5607420  67.9699827  71.4261091
  45.7263644  67.3622005  70.2677896  43.7486422  67.6927448  69.4298031
  43.6312445  66.8663899  68.7290546  42.7563862  67.9265530  69.8154736
  44.3430225  68.9320928  68.7000445  44.6709547  69.6536737  69.4491530
  45.2292587  68.6201928  68.1481588  43.3971462  69.6254761  67.7428280
  42.5154599  69.1498268  67.5534078  43.5951415  70.8336094  67.0964690
  42.6111845  71.3996426  66.5400240  41.6883793  70.9669118  66.5709859
  42.7408163  72.2911615  66.0591304  44.7465837  71.4550211  67.1362861
  45.5268510  71.0506402  67.6539106  44.8641289  72.3443689  66.6495444
  45.7878879  65.4813078  71.7031008  46.6321226  65.0380514  71.0092597
  45.8864677  65.3622140  73.0305539  45.1046026  65.4147979  73.6839228
  47.2259264  65.1350344  73.6495029  48.0356745  65.3038167  72.9389189
  47.4565830  66.1407101  74.7857402  47.8395805  66.9699819  74.1909292
  46.2193667  66.6484866  75.5368225  46.5261430  67.3509738  76.3121199
  45.5496337  67.1487400  74.8380914  45.7017763  65.8061250  75.9960666
  48.5409143  65.7089641  75.8654804  48.6290417  66.4874675  76.6243105
  48.2334365  64.7766070  76.3363228  49.5052412  65.5683741  75.3765611
  47.2880182  63.7115670  74.0863770  46.3559475  63.2807366  74.8009583
  48.3609589  62.9775638  73.7273342  49.5084812  63.3018523  72.8575258
  50.2162363  63.9325455  73.3934938  49.1701176  63.8680724  71.9897898
  50.1932707  62.0129534  72.4061658  51.2780447  62.1143037  72.3649051
  49.8644138  61.6946540  71.4164059  49.7399004  61.0411622  73.5105422
  50.4612614  61.0105649  74.3262971  49.6494611  60.0258868  73.1258480
  48.4265286  61.5553160  73.9763375  47.6660415  61.0414069  73.3885256
  48.0283979  61.1752458  75.4250506  47.3040841  60.1747586  75.5592105
  48.5018045  61.8179268  76.5182026  49.0978926  62.6438800  76.4547892
  48.2248607  61.4206874  77.8760369  48.2181327  60.3327566  77.8016919
  49.3085262  61.8912627  78.8682445  48.9597741  61.5497760  79.8423429
  50.6831654  61.2243349  78.5796282  51.4190150  61.5824737  79.2992719
  50.5872879  60.1421387  78.6648340  51.0070154  61.4808410  77.5707279
  49.4358587  63.4137260  79.0078973  49.8809883  63.8086316  78.0946989
  48.4348449  63.8378499  79.0834964  50.2655324  63.9065565  80.2089921
  50.2894629  64.9964130  80.2115015  49.8133478  63.5509040  81.1339982
  51.2827119  63.5217075  80.1307163  46.7991093  61.8816015  78.4514194
  46.4618542  61.8239947  79.6628151  45.9073463  62.3809554  77.5357876
  46.2080711  62.5900424  76.5832226  44.4303459  62.6997259  77.7255774
  44.0214472  63.0549522  76.7801409  43.8999460  61.7807210  77.9759011
  44.1513623  63.7502872  78.8151989  43.0033851  63.9178625  79.2578003
  45.2103883  64.4909902  79.2081262  46.1642205  64.2887096  78.9069224
  45.1214657  65.6512464  80.0981361  44.1876620  66.1662391  79.8738725
  45.1799470  65.0795474  81.5663643  44.8314455  65.8307065  82.2753895
  44.5188123  64.2195693  81.6615936  46.6605938  64.6666332  81.9009024
  46.8500616  63.6550272  81.5423536  47.3544526  65.3262612  81.3787703
  46.9105162  64.7377852  83.3940086  46.9125630  65.7749199  83.7296118
  46.1137277  64.2295529  83.9367276  48.2151599  64.1020020  83.6776131
  48.2388371  63.0824289  83.6933998  49.3318670  64.7199761  83.9081411
  49.5080109  65.9448158  83.8744341  48.7302521  66.5665428  83.6484986
  50.4298101  66.3334337  84.0729370  50.4232014  64.0631581  84.1385414
  50.4142459  63.0428304  84.1389483  51.2929245  64.5651763  84.3175903
  46.1069677  66.7413339  79.8871290  47.0888078  66.4767992  79.1737614
  45.9331962  67.9069892  80.4799158  45.0861822  68.1489975  80.9944682
  46.9202727  68.9637128  80.4654524  47.3841315  68.9702328  79.4790359
  46.3123693  70.4017319  80.5949915  45.7353487  70.4400703  81.5195684
  47.1363762  71.1061556  80.7039543  45.4303715  70.8875228  79.4773135
  46.0201597  71.3385753  78.2979884  47.0932545  71.4351425  78.2321978
  45.2084107  71.6705690  77.1890012  45.6731743  71.9240934  76.2480383
  43.7999530  71.6750367  77.2901984  43.0077680  72.1243814  76.3254921
  42.0716719  72.0354556  76.6015325  43.2218753  71.1958306  78.5552919
  42.1460996  71.1865436  78.6590295  44.0054560  70.7458544  79.6395874
  43.5663959  70.3230444  80.5323040  48.0148225  68.6664944  81.5148293
  47.7797140  68.0532700  82.6102282  49.2438074  69.2058573  81.2225543
  49.3880669  69.7167658  80.3501664  50.4570620  69.1646566  82.0040560
  50.5827451  68.2117926  82.5178293  51.7104944  69.2227748  81.0596523
  51.6761401  70.2076821  80.5940275  53.0690075  69.0688045  81.7254130
  53.8520418  69.1263815  80.9705937  53.2086881  69.8657584  82.4554882
  53.1201372  68.1027078  82.2283841  51.6143808  67.9888742  80.1484984
  52.4634031  67.9744305  79.4654606  51.6224867  67.0850935  80.7582949
  50.6883762  68.0305056  79.5756431  50.3770371  70.1689606  83.1656128
  49.7308865  71.2476600  83.0876250  50.8717567  69.8044897  84.3420284
  51.1410727  68.8399169  84.5349069  51.0960274  70.6700419  85.4732031
  50.2198712  71.3103522  85.5738614  51.1818117  69.9066300  86.8027889
  51.8762071  69.0751660  86.6868898  51.6000792  70.5684567  87.5617940
  49.8184246  69.3520307  87.3169397  49.2605711  70.1762773  87.7637741
  49.2438692  69.0071697  86.4575359  49.8879199  68.2186924  88.3315493
  50.5768419  67.2268532  88.0896826  49.2803471  68.3478899  89.4883420
  48.7119481  69.1742722  89.6764290  49.3764085  67.6223473  90.1986772
  52.2713542  71.5626856  85.2342054  53.3133205  71.0770080  84.8162132
  52.3340051  72.8276729  85.6682735  51.2817868  73.4746727  86.5155826
  50.9203030  72.8121791  87.3024045  50.4123067  73.7807286  85.9322524
  52.0453588  74.6549980  87.0679846  52.4501208  74.4115321  88.0505898
  51.3740567  75.5039126  87.2013243  53.2294082  75.0437085  86.0695272
  54.0376815  75.6042367  86.5387046  52.9049606  75.6189975  85.2014689
  53.5856356  73.5819679  85.7493983  54.1066755  73.5944272  84.7927316
  54.6679273  72.8963694  86.6102237  55.8426106  72.9190006  86.2812104
  54.2445805  72.1756963  87.6499529  53.2525988  72.1235941  87.8833339
  55.0334734  71.4130026  88.5478122  55.7344562  72.1650027  88.9096199
  54.2855162  70.8108004  89.7401119  53.5714760  70.0633626  89.3959022
  54.9844130  70.3022590  90.4037035  53.6260362  71.8230870  90.4261847
  54.2836048  72.4309901  90.8222887  55.7331943  70.2635544  87.8806176
  56.8118713  69.8220323  88.3665848  55.1590208  69.7115754  86.7760118
  54.2843135  70.0062620  86.3421086  55.8798676  68.5419262  86.1174553
  56.3140904  67.9077091  86.8899474  54.8980628  67.6700689  85.2875287
  54.3865642  68.2894123  84.5515090  55.4537422  66.9122438  84.7355445
  53.8273218  66.9672965  86.2381608  54.3068983  66.1231208  86.7346050
  53.5385677  67.6729126  87.0167351  52.5594191  66.4658684  85.5388334
  52.0362168  65.3838527  85.9562039  51.9373074  67.1518250  84.7060852
  56.9651741  69.1030440  85.2041833  57.9646593  68.4720972  84.9643407
  56.7438278  70.3040359  84.6563063  55.8259070  70.7489334  84.6658298
  57.7736934  71.1200741  83.9861328  58.2437338  70.3937867  83.3232779
  57.1863891  72.2556200  83.1833488  56.7634902  73.0330116  83.8197455
  58.3422061  72.9180398  82.3629001  57.9426303  73.7435317  81.7728567
  59.1031523  73.2947934  83.0454809  58.7872918  72.1776878  81.6975065
  55.9984572  71.7440168  82.3368814  55.5798200  72.5699157  81.7606039
  56.3439103  70.9661487  81.6568966  55.2315550  71.3353920  82.9951129
  58.9071269  71.6764119  84.8987042  60.1172512  71.5131402  84.6666859
  58.4809002  72.0995858  86.1102007  57.4958554  72.1180353  86.3757270
  59.3743461  72.5722933  87.1590911  60.0899717  73.2129516  86.6458671
  58.5488862  73.3494599  88.2484730  59.2210311  73.6999937  89.0318103
  58.0514823  74.2024094  87.7876688  57.8027582  72.6842313  88.6832120
  60.2038911  71.4758547  87.8676944  61.2226893  71.7907077  88.4722710
  59.7957103  70.1764539  87.8108448  58.8557530  69.8911862  87.5396850
  60.6738827  69.0806024  88.1347039  61.1412846  69.3267947  89.0873580
  59.8824596  67.7719747  88.3297556  59.0566622  67.9499352  89.0193415
  59.4428940  67.4720792  87.3781517  60.7607998  66.6225269  88.8716913
  60.3874303  65.6880090  88.4533703  61.7710287  66.7628389  88.4890218
  60.8471652  66.4633366  90.3369126  61.9890502  66.2062815  90.7685968
  59.8605828  66.5439239  91.0745052  61.8293839  68.9221746  87.1511047
  62.9615653  68.8155142  87.5606922  61.5853838  69.0567326  85.8317002
  60.6996830  69.3552307  85.4213260  62.6668079  68.7551842  84.8766675
  63.1148278  67.8094917  85.1813918  62.1125558  68.6268233  83.4151139
  61.2815869  67.9228597  83.4094579  61.7159633  69.5915179  83.0979344
  63.1742124  68.1621486  82.4028093  64.0023191  68.8710819  82.4185206
  63.5707259  67.2028717  82.7325045  62.6108073  67.9939246  80.7336957
  61.6245821  66.4582405  80.5563933  61.2820146  66.3624049  79.5253797
  62.2415188  65.5981432  80.8141857  60.7626430  66.4993959  81.2223537
  63.7300119  69.8934903  84.8908901  64.9048218  69.5990074  84.6670271
  63.3742549  71.1538447  85.1061171  62.3945328  71.4345076  85.1483906
  64.2668607  72.2620481  85.3033589  65.0251024  72.2289912  84.5207398
  63.4910693  73.6030064  85.1519375  62.8242363  73.6238806  86.0138348
  64.2861257  74.8940060  85.2693567  63.6182884  75.7455363  85.1418323
  64.7555409  74.9444921  86.2504895  65.0544488  74.9190855  84.4976705
  62.7641629  73.5962431  83.8086824  62.2146097  74.5302441  83.6871938
  63.4899487  73.4941832  83.0029940  62.0664420  72.7585944  83.7778409
  65.0654376  72.1654984  86.5920726  66.2530998  72.4849898  86.5820775
  64.4529705  71.6480832  87.6242017  63.4483564  71.4722983  87.5924016
  65.0230401  71.2480420  88.9246742  65.5879639  72.1324615  89.2167175
  63.9619001  70.9470302  90.0091505  64.4602512  70.6591646  90.9350217
  63.3573615  71.8367450  90.1830977  63.3199167  70.1323685  89.6745198
  65.9371780  70.1043793  88.8479057  67.0465934  70.1077013  89.4766063
  65.6917814  69.1292764  87.9479480  64.8305157  69.0944136  87.4035796
  66.6078642  68.0203409  87.6415488  67.0428430  67.6885361  88.5849215
  65.8453547  66.8667208  87.0611343  65.3920600  66.3232216  87.8899096
  65.0297512  67.2795834  86.4665072  66.5512471  65.8856391  86.2225816
  67.3510149  64.9261049  86.8293883  67.2904284  64.7534424  87.8938633
  68.2280769  64.1948373  86.0451760  68.8015784  63.4114917  86.5189974
  68.4115891  64.4086262  84.6939330  69.2647572  63.6863894  83.9326669
  69.1224223  63.9020710  82.9870754  67.5270941  65.2892250  84.0408607
  67.5494697  65.3962303  82.9665334  66.5838561  66.0503958  84.8383977
  65.9082233  66.7448601  84.3605384  67.8278542  68.4231863  86.8303171
  68.9525257  67.9475336  87.1627604  67.6518314  69.2610678  85.8160491
  66.7452815  69.6010220  85.4920270  68.8454649  69.7808971  85.0486934
  69.4847316  68.9272617  84.8203565  68.3010824  70.4650088  83.7658010
  67.4848213  71.1221664  84.0659255  69.0948083  71.0998718  83.3713531
  67.7857881  69.5854390  82.6005857  67.0396677  68.8616962  82.9281002
  67.0637621  70.3656920  81.5157733  66.7327796  69.6813607  80.7336625
  66.1990960  70.8701734  81.9456011  67.7413660  71.1056627  81.0880383
  69.0738057  68.9815533  82.0708814  68.8499487  68.3267826  81.2292702
  69.7408790  69.7782694  81.7426807  69.5572790  68.4057749  82.8599358
  69.7645992  70.6839730  85.8072630  70.9505900  70.6358159  85.5445984
  69.3399140  71.5576973  86.8122338  68.3499865  71.6614624  87.0336078
  70.1477513  72.3797136  87.6269222  71.0034411  72.6984165  87.0309469
  69.5145930  73.6999666  88.0312382  70.3408342  74.2397251  88.4932200
  69.0042800  74.5787045  86.8946638  68.5749224  75.4916528  87.3059901
  69.8316587  74.8341703  86.2320811  68.2423395  74.0396969  86.3321689
  68.3319568  73.4658921  89.0174186  67.5205123  74.1600862  88.7928203
  67.9351741  72.4586403  88.8863528  68.7984997  73.6606274  90.4770928
  67.9593562  73.4937924  91.1522915  69.5932142  72.9496010  90.7033587
  69.1720930  74.6758950  90.6081380  70.6168875  71.5720720  88.7999765
  71.5419172  72.0416006  89.4662047  70.2434437  70.2774819  88.9386958
  69.6657484  69.7912467  88.2536866  70.6183265  69.4471790  90.0647952
  70.7309140  70.0892763  90.9394747  69.7964803  68.7635489  90.2743539
  71.9020298  68.6211810  89.9063840  72.5986419  68.7925700  88.9266134
  72.2146753  67.7157715  90.8487132  71.4262810  67.3612902  92.0591291
  70.3724800  67.2135978  91.8234185  71.4766618  68.1436161  92.8160663
  72.0911803  66.0515705  92.5461292  71.6174218  65.1733987  92.1091761
  72.0254289  65.9443531  93.6281048  73.5292563  66.1988587  92.0862763
  74.0307980  65.2324443  92.0399607  74.1025487  66.8230597  92.7710617
  73.4310040  66.8324044  90.7155891  74.3345626  67.3726104  90.4328006
  73.2564188  65.8140328  89.6263498  72.1053303  65.3407077  89.4807250
  74.3037376  65.3930833  88.9523388  75.1992053  65.8823056  88.9582737
  74.3083467  64.2166707  88.1435766  75.3075296  63.7820391  88.1276452
  73.6414385  63.4698473  88.5734665  73.8751976  64.5453958  86.7581054
  73.8704862  63.6718920  85.8604311  73.3526547  65.7409941  86.4202392
  73.1432580  66.4557867  87.1167208  73.0192125  66.1736586  85.0351487
  72.9491169  65.2567675  84.4497939  71.6149308  66.9349709  85.0303985
  71.3753958  67.2490279  84.0150832  70.8357970  66.2656478  85.3955109
  71.6728931  67.8106797  85.6768090  74.0977580  66.9642126  84.3100769
  73.9993487  67.4605205  83.2100496  75.2966266  66.8207683  84.8513032
  75.4252183  66.5669091  85.8295535  76.5918707  67.0047679  84.1224144
  76.6873682  68.0441052  83.8076699  77.7616356  66.6484452  85.1738805
  78.7313085  66.7676077  84.6913665  77.6976082  67.3198637  86.0304385
  77.6468569  65.6193773  85.5097856  76.7001507  66.3732429  82.7122606
  77.1577220  66.9008067  81.6941766  76.2258055  65.1465426  82.7068589
  75.9327179  64.6552427  83.5505638  76.0694274  64.3527473  81.4687471
  76.9862744  64.3824341  80.8789740  75.6135487  63.0299877  82.0834369
  75.4443756  62.2992557  81.2917513  76.3819557  62.6591993  82.7611859
  74.6879187  63.1865089  82.6374544  75.0626817  64.8193333  80.3940705
  74.9529909  64.2489849  79.2742203  74.2967114  65.8888605  80.7052922
  74.4499318  66.3875264  81.5820709  73.1736721  66.5169084  79.9221750
  72.9988007  65.9564989  79.0043117  71.8762292  66.4642351  80.6832909
  72.0468442  67.1021486  81.5503997  70.6883916  66.9572872  79.7326435
  69.7449958  66.9209203  80.2788788  70.8815088  67.9808527  79.4099216
  70.6269044  66.3069583  78.8593729  71.4614035  65.0752624  81.2136037
  70.5134036  65.1559050  81.7445556  71.3511789  64.3837109  80.3773651
  72.2273870  64.7012109  81.8934690  73.5904262  67.9735223  79.5602663
  73.5649570  68.9337447  80.3600477  73.8105655  68.2661172  78.3219174
  73.8164398  67.5311435  77.6154691  74.0725522  69.5839944  77.7120325
  73.3570605  70.2966772  78.1233887  75.5257940  70.0188281  78.0862021
  75.6694980  69.8425983  79.1523120  76.6561502  69.1965745  77.4933446
  77.6123596  69.5976365  77.8274612  76.5636385  68.1610422  77.8206829
  76.6056803  69.2388916  76.4054907  75.6225829  71.4239293  77.7188448
  76.5563708  71.7158885  77.7815671  73.8031387  69.6472815  76.2002388
  73.8815399  68.5746853  75.5354068  73.4176427  70.7997724  75.6891794
  73.3003253  71.6514511  76.2390985  73.1140232  70.9638885  74.2469017
  72.8792407  72.0172486  74.0967460  74.3315638  70.5693113  73.4299955
  74.1124019  70.6879387  72.3686885  75.1727225  71.2074984  73.7002919
  74.5847946  69.5287887  73.6333569  71.8127318  70.1904800  73.7486708
  71.5484861  69.9558032  72.5649195  70.9024406  69.8858424  74.7286029
  71.0503863  70.1778523  75.6936849  69.6213075  69.1237145  74.5680663
  69.6267878  68.8657535  73.5093940  69.6115982  67.8866521  75.4993155
  69.4816013  68.2129755  76.5307261  68.7557085  67.2575564  75.2521565
  70.9351278  67.0331442  75.3866217  71.7567082  67.6117133  75.8086033
  70.8244895  66.1409082  76.0034555  71.3206136  66.6010044  73.9757241
  70.4253514  66.2399672  73.2292431  72.5656762  66.6752001  73.5629918
  73.2982797  66.9799572  74.2041699  72.8001951  66.4293737  72.6015053
  68.3045496  69.8954458  74.8005755  68.2467465  70.8396333  75.5650666
  67.2918591  69.5075967  74.0625626  67.3504765  68.7184014  73.4189091
  65.9896602  70.1398505  74.0706969  65.9094925  70.9172753  74.8302902
  65.7356351  70.8212194  72.6813616  64.7556513  71.2991338  72.6839517
  66.5045308  71.5729227  72.4981714  65.7703784  70.0677563  71.8944104
  64.9659427  69.0149725  74.3459006  64.6704828  68.1860707  73.4869296
  64.3990005  69.0161720  75.5418169  64.4933859  69.8103324  76.1736600
  63.6127539  67.9733505  76.1049152  63.8516797  67.0753441  75.5368263
  63.9622968  67.8085482  77.5746260  63.9826526  68.7982846  78.0310563
  63.1569136  67.2523310  78.0528889  65.3222189  67.0870618  77.9141345
  65.3878157  66.2234475  77.2525619  66.5092974  68.0397512  77.7622771
  67.4321401  67.5121791  78.0032625  66.5556254  68.4016822  76.7351536
  66.3863155  68.8843523  78.4393882  65.3540385  66.7500033  79.4348321
  66.2923907  66.2507098  79.6766980  65.2732267  67.6699379  80.0127236
  64.5201649  66.0935445  79.6786553  62.1109414  68.1845734  75.9700484
  61.5404632  69.3062902  76.0384306  61.3230686  67.1304701  75.6737451
  61.6853861  66.1942041  75.4908545  59.8068762  67.2297211  75.5836614
  59.5974935  68.2616561  75.3005591  59.2853200  66.1785502  74.5010770
  59.5717573  65.1684636  74.7978995  58.1962721  66.2013467  74.4566912
  59.8502296  66.4904875  73.1671233  60.2573872  67.6207802  72.8458150
  59.9535717  65.5275146  72.2765001  60.3562460  65.7212413  71.3593521
  59.6300757  64.5863644  72.5032787  59.0358571  66.9953371  76.9273279
  59.3257335  66.0210522  77.6230344  58.0413576  67.8396043  77.2787659
  57.9114675  68.7576913  76.8520895  57.0420157  67.5210109  78.3152330
  57.1123260  66.4878424  78.6526430  57.2712618  68.2275873  79.6558784
  56.3541563  68.6794040  80.0318680  57.8316023  67.1123424  80.6041507
  58.0232113  67.5354634  81.5898573  57.1010854  66.3073681  80.6910327
  58.7591349  66.7157991  80.1920760  58.2708316  69.3507163  79.5237406
  58.4095863  69.8301023  80.4931477  59.2243187  68.9508298  79.1763976
  57.9029146  70.0838285  78.8057765  55.6579796  67.7566439  77.6228307
  54.6766669  68.1150062  78.2811247  55.4790472  67.5685191  76.3316571
  56.1800313  67.1605265  75.7133722  54.2323206  67.9363614  75.6695831
  53.8541394  68.8496497  76.1282260  54.4976571  68.2490138  74.1732305
  53.5527832  68.4352034  73.6636830  55.0910353  69.1592636  74.0873729
  55.3728240  66.8606063  73.3644904  55.5801734  67.1481041  72.1130863
  53.1373893  66.9228260  75.8912665  52.0975167  67.0545243  75.2446681
  53.2391514  65.9637243  76.7791226  54.0532009  65.8735085  77.3874831
  52.2237492  64.9076036  77.0210202  52.3145542  64.5305594  78.0396512
  51.2211312  65.3265186  76.9242032  52.4116686  63.7678675  76.0246358
  51.4542899  63.1427875  75.5667997  53.6963415  63.5143510  75.6901704
  54.4971472  64.0262030  76.0620398  54.0405263  62.4387853  74.7264401
  55.0320970  62.0582869  74.9742674  53.3398431  61.6160800  74.8640917
  54.0326875  62.8372255  73.2503544  54.4732026  61.9840872  72.4842615
  53.3475209  63.9242324  72.8012254  52.8847731  64.5691415  73.4438223
  53.1737618  64.3224883  71.3791435  52.6425997  63.4834381  70.9296874
  52.3988403  65.6720720  71.3714887  51.4798575  65.5544503  71.9451407
  52.9980714  66.4251310  71.8811290  52.0428300  66.1897178  69.9635322
  53.0120419  66.1919879  69.4670556  50.9474665  65.3376721  69.2869089
  50.7312386  65.7419283  68.2974948  51.2946510  64.3085675  69.1892533
  50.0421553  65.3592408  69.8933192  51.3311410  67.5488771  69.9769004
  51.1086193  67.8539995  68.9545338  50.4005539  67.4670233  70.5409089
  51.9751569  68.2932892  70.4455828  54.4110700  64.4165949  70.4533367
  54.3934288  64.1464726  69.2828096  55.5592331  64.6588415  71.0633924
  55.6096303  64.8170851  72.0701019  56.9038929  64.7356017  70.4062448
  56.8509639  65.4251544  69.5650649  57.6232741  65.1498599  71.1127580
  57.4226003  63.3492130  69.9011962  57.4855606  62.3694538  70.6050313
  57.7635870  63.2958964  68.6090412  57.5473868  64.0501636  67.9566246
  58.4867766  62.1586343  67.9638856  58.2733056  61.3398611  68.6527794
  57.9842365  61.7144971  66.5826197  58.4593984  62.3429101  65.8294848
  58.3259817  60.6936619  66.4083218  56.5642480  61.7536582  66.3678242
  55.7905502  61.3709579  67.2387497  56.0732309  62.1719896  65.1851361
  55.0674220  62.1673121  65.0202952  56.7086703  62.4921560  64.4535452
  60.0387592  62.4394526  67.8394176  60.7604005  61.4595556  67.3543271
  60.5686003  63.6445233  68.2672142  59.9773103  64.4492612  68.4713174
  61.9624400  63.9186802  68.4744576  62.4386921  63.0279844  68.8835529
  62.6525220  64.1861873  67.1496600  63.7079188  63.9262795  67.2293560
  62.2234331  63.5454229  66.3795517  62.5210354  65.5923791  66.7489096
  61.2966663  65.9569914  66.1669960  60.4216243  65.3350459  66.2808039
  61.2392131  67.1443622  65.4366073  60.3176312  67.4178154  64.9441642
  62.3175158  67.9632534  65.3309546  62.3544944  69.0745018  64.6494536
  61.4773219  69.5101034  64.6861095  63.5927964  67.6075873  65.9178661
  64.4361544  68.2790672  65.8422612  63.7173812  66.3943023  66.5774395
  64.6728713  66.0579533  66.9503068  62.1988973  64.9646844  69.5500487
  63.3231791  65.1341318  69.9784538  61.2530037  65.6836207  69.9132192
  62.2556270  52.5809535 105.5798886  62.5936581  53.0301667 106.4545511
  63.0280253  52.0326054 105.1506495  61.9398713  53.3152714 104.9140661
  61.1272699  51.6819110 105.8921044  61.4811695  50.8671037 106.5233366
  60.0139974  52.4778702 106.7309574  60.4488051  52.8603637 107.6542076
  59.6665973  53.3402047 106.1601314  58.8550556  51.5729424 107.0463267
  58.4687212  51.2007473 106.0980707  59.2543696  50.7147511 107.5861239
  57.4485924  52.1837921 107.9883866  58.3743923  52.8996340 109.4071592
  57.6713078  53.3365919 110.1168423  58.9483466  52.1156546 109.9013128
  59.0518977  53.6736754 109.0464928  60.5877608  50.9929392 104.6447914
  60.0700872  51.6886491 103.7307379  60.5512120  49.6504182 104.6578510
  60.7756494  49.0924562 105.4806245  60.1780965  48.8389033 103.4669503
  60.0562673  49.4187641 102.5525690  61.3248403  47.8530735 103.1552196
  61.0623901  47.2525007 102.2839916  62.2389028  48.4107653 102.9492225
  61.4848294  47.1978250 104.0117088  58.8236345  48.2058039 103.7771966
  58.7310009  46.9905100 103.9061344  57.8193891  49.0713629 103.7732312
  57.9730502  50.0714771 103.6437015  56.3421978  48.7282289 103.9524715
  56.2388659  48.2860032 104.9440802  55.4446964  49.9882564 103.8331572
  54.4542615  49.5459502 103.9387082  55.6157462  51.0479663 104.8904178
  54.9325267  51.8742762 104.6922157  55.3975324  50.6236678 105.8693068
  56.6423185  51.4157791 104.8758274  55.6451706  50.6714621 102.5971451
  54.7767549  50.8651451 102.1867085  55.9050861  47.7900335 102.8875134
  56.4096221  47.7895153 101.7218294  54.9711661  46.8891477 103.2650347
  54.6652562  46.8136890 104.2353084  54.3018764  45.9529968 102.4160123
  55.1190891  45.4414036 101.9090639  53.4537592  44.9788006 103.2130028
  52.7073275  45.5407308 103.7741937  52.9124292  44.3367592 102.5188834
  54.2634855  44.0746644 104.2138475  55.1418763  43.6733246 103.7106955
  54.6214755  44.6824307 105.0439730  53.4212836  42.9304021 104.7501915
  52.3768814  42.6368364 104.3093015  53.8425306  42.3118049 105.8673990
  54.7481799  42.5494340 106.2705834  53.2556155  41.6048120 106.3109141
  53.3992743  46.5876242 101.3388455  53.1587858  45.9502410 100.3055938
  52.8987429  47.8140423 101.5155147  52.9562686  48.2955316 102.4126277
  52.2277509  48.6091284 100.5011474  51.6920373  47.8708041  99.9031532
  51.2294184  49.5782338 101.1219564  50.6841095  50.0640200 100.3123410
  50.5048430  48.9951614 101.6900964  51.7629425  50.6404595 102.0146236
  51.0013928  51.3007415 102.7668520  52.9936590  50.7813055 102.1319280
  53.1397523  49.3197152  99.4880438  52.5747853  49.7247774  98.4747468
  54.4769254  49.3719789  99.6676954  54.9305512  48.8002255 100.3796335
  55.4502358  50.1940314  98.9339976  55.0997044  51.2192582  99.0572807
  56.8494248  50.0301350  99.4632888  57.5248366  50.6593263  98.8830248
  56.8847345  50.3889306 100.4911944  57.3030469  48.7262522  99.4253233
  56.9246037  48.2270649 100.1780217  55.5265405  49.7980357  97.4959952
  54.8403170  48.8775452  97.0453383  56.1750863  50.6032266  96.6620793
  56.6887883  51.4238664  96.9814077  56.2352132  50.4075760  95.1303000
  55.2142898  50.1183026  94.8807377  56.5867759  51.6740734  94.3235770
  57.6439372  51.9000890  94.4570908  56.4347620  51.4750908  93.2624306
  55.7409193  52.9215701  94.7350337  56.2482145  53.3956639  95.5758646
  55.7760847  53.6264747  93.9035845  54.2245713  52.7430613  95.1379150
  53.4612228  52.0882854  94.3660097  53.8089327  53.1898547  96.2424956
  57.2499647  49.3102480  94.7256168  58.2272827  49.0539353  95.4075452
  57.0349075  48.6123958  93.6225816  56.2963106  48.8647562  92.9660027
  57.7768560  47.4342619  93.1896325  58.6333550  47.3644621  93.8596553
  56.8945234  46.1413272  93.3326535  56.0503545  46.3177905  92.6654357
  57.5459666  44.8012869  92.8011088  56.8498804  43.9754407  92.9495773
  57.7684889  44.9011248  91.7398562  58.4665409  44.6030338  93.3492828
  56.4018726  45.9728210  94.7668529  55.7949687  45.0709388  94.8392554
  57.2573561  45.8887331  95.4377807  55.8035081  46.8386358  95.0499407
  58.3693164  47.5386125  91.8147552  57.6810576  47.8870536  90.8597863
  59.5777144  46.9506319  91.6644580  59.9708030  46.2903436  92.3349978
  60.4244987  47.2090054  90.5314883  59.8371084  47.5393707  89.6750273
  61.4024766  48.1875098  91.0508384  62.1036414  48.4561445  90.2611902
  60.8780531  49.0812457  91.3903012  61.9491105  47.7489141  91.8865364
  61.2244968  45.9355202  90.0770595  61.5116104  45.0610936  90.8942761
  61.5487044  45.8895966  88.8021327  61.3702300  46.6931224  88.1984639
  62.1633928  44.8054637  88.0574696  62.6823847  44.1515705  88.7591940
  61.0617769  43.9568635  87.3133183  60.3245935  43.6065578  88.0350215
  60.5350936  44.5905954  86.5995785  61.6798362  42.7351402  86.5659135
  62.4786111  43.0626726  85.9018373  62.1996044  41.7409245  87.6103929
  62.6355919  40.8782304  87.1060044  62.9597486  42.2232201  88.2246711
  61.3753120  41.4117217  88.2426718  60.5361354  42.0214188  85.7769342
  60.9430243  41.1615472  85.2435749  59.7675226  41.6857899  86.4729900
  60.0981694  42.7169330  85.0597021  63.2262490  45.3683521  87.0375822
  63.0542570  46.3487185  86.2972408  64.4166757  44.7597762  87.0645951
  64.5634790  43.8837025  87.5669144  65.6426282  45.2456232  86.4014012
  65.3501297  45.9517484  85.6237651  66.5915469  46.0998391  87.3379922
  66.9684423  45.3387188  88.0216352  67.8144206  46.8096508  86.6570118
  68.3800223  47.3605021  87.4093744  68.4572382  46.0617447  86.1936480
  67.4555300  47.5020218  85.8960166  65.8044798  47.2586048  88.0145048
  66.4753330  47.8315845  88.6531245  65.3870491  47.9113492  87.2472822
  64.9950954  46.8459550  88.6178812  66.3788025  44.0136692  85.7498565
  66.7261283  43.0507660  86.3980127  66.6701106  43.9985814  84.4309324
  66.2544511  44.7244172  83.8483703  67.5062955  43.1226612  83.5701324
  67.3951606  42.1985454  84.1372426  66.9897551  43.0291311  82.1416793
  67.4973548  42.2173732  81.6201683  65.4518671  42.7276104  82.1308190
  65.1009945  42.6643885  81.1004170  65.2628976  41.7816404  82.6379446
  64.9213297  43.5265156  82.6468824  67.2385213  44.2377193  81.5097459
  66.9149447  44.1968522  80.5866527  68.9848349  43.3693516  83.4719588
  69.4765817  44.4841281  83.7353358  69.8093272  42.3505048  83.2165911
  69.4581556  41.4404696  82.9190875  71.3165668  42.3774615  83.3190226
  71.6651537  41.3455456  83.3641749  71.7055909  42.8053950  82.3958075
  71.9573198  43.1386996  84.4927066  72.8056287  44.0104794  84.2104197
  71.4912485  42.8908190  85.7035962  70.8433001  42.1324238  85.9190505
  71.8670406  43.6876166  86.8441556  71.9738113  44.7304081  86.5424490
  70.7411304  43.4755487  87.8767782  70.9575161  44.0532144  88.7766474
  69.7917407  43.8049667  87.4543756  70.6762524  42.4171013  88.1319135
  73.2177966  43.3633973  87.4232844  73.5977821  43.9452079  88.4417619
  74.0444499  42.5048835  86.7834825  73.8026480  42.0111096  85.9243217
  75.4149862  42.2080501  87.3055784  75.4347726  42.4975448  88.3567526
  75.6848502  40.6906994  87.1774050  76.7617503  40.5910836  87.3157705
  74.8110044  39.9226554  88.2212138  74.9967136  38.8525949  88.1344351
  75.0685107  40.2561412  89.2259221  73.7569914  40.1240298  88.0311143
  75.3198656  40.1361659  85.9544967  74.8717131  39.2768177  86.1041703
  76.5354619  43.0563768  86.6656252  77.7166722  43.0622111  87.0642994
  76.2517412  43.9927357  85.7394046  75.3992344  43.9267913  85.1826583
  77.0501191  45.2128592  85.3648213  77.9767190  45.1561008  85.9348802
  77.2333876  45.1468370  83.9050670  77.4421808  44.1179448  83.6090938
  76.3096154  45.4406357  83.4065197  78.2760811  45.9745545  83.4844792
  78.5735363  45.6978983  82.5919459  76.5591697  46.5797224  85.8115411
  75.4630402  46.7342535  86.3571943  77.4967592  47.5813242  85.8326109
  78.2980696  47.6140008  85.2035014  77.4303675  48.7243437  86.7884710
  77.1729349  48.3361823  87.7734422  78.4234696  49.1658627  86.8690444
  76.4395977  49.8289531  86.4290293  76.1354995  50.5091020  87.3860804
  76.0079234  50.0150456  85.1645943  76.4555384  49.6711459  84.3148203
  74.7487212  50.8019024  84.9878254  74.9395782  51.7152901  85.5506101
  74.4552333  51.2320464  83.5193844  74.5395788  50.3217959  82.9259774
  73.0622447  51.8147724  83.3022940  72.9430674  52.0880764  82.2537637
  72.3113429  51.0729307  83.5718553  72.9373076  52.7001085  83.9242070
  75.4466219  52.3175738  83.1115182  74.9605936  53.2936142  83.0808165
  76.2605318  52.3888002  83.8320857  75.9833404  51.9265015  81.7098454
  76.7000160  52.6756950  81.3732057  76.4744806  50.9552101  81.7660091
  75.1546055  51.8736776  81.0035105  73.4861490  50.0892356  85.6057116
  72.8760088  50.6472174  86.4983388  73.1277725  48.8739771  85.3321004
  73.6272010  48.2732691  84.6749162  71.9596863  48.2402816  85.9470001
  71.0583146  48.7706619  85.6385380  71.8689027  47.2178210  85.5810744
  72.0401612  48.2272269  87.4597474  71.0243866  48.5779366  88.1088319
  73.2206934  47.9815681  88.0439850  74.0663132  47.7916069  87.5064946
  73.4516094  47.9531196  89.5068173  72.7305962  47.2544778  89.9306104
  74.8491365  47.5010147  89.8100153  74.9738236  46.4967468  89.4051350
  75.5390562  48.1510735  89.2705076  75.2682850  47.4743715  91.2473666
  75.2495185  48.4686716  91.6943835  74.3125892  46.5183300  92.0058572
  74.5955742  46.4796503  93.0584480  73.2892093  46.8820678  91.9173731
  74.3821271  45.5183777  91.5751903  76.7268948  46.8300023  91.2787019
  77.0833098  46.7858722  92.3077485  76.6878843  45.8229588  90.8640025
  77.4068585  47.4411382  90.6847893  73.2396502  49.3823216  90.1513131
  72.6318821  49.4352678  91.2266952  73.8294432  50.4067311  89.5422913
  74.4050420  50.3042503  88.7061946  73.7143161  51.7655345  90.0039003
  74.1790873  51.8135735  90.9886998  74.5384298  52.7953890  89.1471102
  75.5965658  52.5300098  89.1600787  74.2144192  52.7592042  88.1074113
  74.3479605  54.1904733  89.7035994  74.6815741  54.9201731  88.9653324
  73.2866340  54.3692392  89.8709637  75.1279850  54.4208899  91.0452178
  75.8968886  53.5301533  91.4671238  75.0896144  55.5207465  91.6240358
  72.2424411  52.1498415  90.1678306  71.8687311  52.8283529  91.0828044
  71.4034286  51.8473287  89.1653811  71.6920605  51.3794347  88.3066746
  70.0189229  52.1606325  89.2234900  69.8600872  53.1912628  89.5410783
  69.4400030  51.9252622  87.7751832  69.7785768  50.9386778  87.4596378
  67.8856739  51.7884994  87.6630977  67.6092218  51.6305305  86.6214447
  67.5509786  50.9407831  88.2606845  67.4125203  52.6991367  88.0296852
  69.9931807  53.0373079  86.8534599  69.4210093  53.9554268  86.9839954
  71.0269453  53.2647036  87.1139882  69.9042009  52.5449886  85.3545575
  70.2915512  53.3198154  84.6940138  70.4944472  51.6356453  85.2336806
  68.8649151  52.3384403  85.1009500  69.2936653  51.2286258  90.2696983
  68.3792057  51.7449507  90.8748183  69.7004429  49.9952000  90.4771517
  70.4422375  49.5591191  89.9308081  69.1379270  49.1090613  91.5130015
  68.0499588  49.1248563  91.4609468  69.6176163  47.6690574  91.2524769
  69.2071288  47.0052048  92.0136903  69.2808475  47.3458445  90.2668714
  70.7064305  47.6355884  91.2905347  69.5043328  49.5965415  92.9086837
  68.6509085  49.3914141  93.7886915  70.6714036  50.2175827  93.1723191
  71.4691220  50.1860826  92.5370097  70.9398457  51.0323781  94.4411987
  70.6192523  50.3522026  95.2300999  72.4102032  51.3509216  94.7643423
  72.7953756  52.0157388  93.9921646  72.4430173  51.9016296  95.7044449
  73.3511551  50.1445934  94.8763462  72.9534591  49.4689607  95.6349893
  73.3312875  49.6057465  93.9291935  74.8643708  50.4633414  95.2375442
  74.8975109  51.0664335  96.1453854  75.3868382  49.5308185  95.4536223
  75.5543840  51.1602362  94.1768720  75.1808754  52.0561124  93.8631809
  76.6147417  50.7109108  93.6087090  77.4571025  49.8004395  94.1462073
  77.2704892  49.4175234  95.0724663  78.2787117  49.4961439  93.6241800
  76.8992025  51.0855197  92.4102904  76.2850242  51.7361740  91.9196633
  77.7388102  50.7329027  91.9510811  70.1212076  52.3203227  94.4665814
  69.4292061  52.6452730  95.4755443  70.0139314  53.0725462  93.3649428
  70.4293934  52.8215165  92.4679738  69.2807807  54.3398478  93.3481856
  69.6238383  54.9289202  94.1990129  69.6388292  55.1702870  92.1184681
  70.7050637  55.4014018  92.1294231  69.4478530  54.5898967  91.2151447
  68.7914176  56.5317594  92.0768453  68.9049421  57.0027619  91.1001699
  67.7319172  56.3063779  92.2015177  69.2431931  57.5029713  93.1712292
  69.1305432  57.0438727  94.1545026  70.2992367  57.7430644  93.0506336
  68.4355411  58.7119963  93.0823097  67.4907473  58.6263649  93.4602594
  68.7286334  59.8927470  92.5943009  69.8129360  60.1233933  91.9386500
  70.4843108  59.3714374  91.7814773  70.0004939  61.0587885  91.5756777
  67.8634005  60.8828626  92.6774398  66.9596853  60.7336112  93.1257744
  68.0984013  61.7983962  92.2961187  67.7568973  54.1943011  93.6519774
  67.1772252  54.9671894  94.3551715  67.1234594  53.1292506  93.1130591
  67.5679613  52.4331649  92.5138332  65.7246744  52.9077177  93.3663982
  65.2690993  53.8664999  93.1162045  65.1120030  51.7804365  92.4694323
  65.7258666  50.8863741  92.5820285  64.1220141  51.5386279  92.8558151
  64.9820027  52.0809805  91.0001957  66.0115630  52.3233079  90.7360047
  64.4400096  50.8609538  90.2287560  64.3561415  51.1066371  89.1705122
  65.1207309  50.0188678  90.3529927  63.4573716  50.5922595  90.6165960
  64.1974266  53.2751089  90.5948357  64.1959899  53.3573578  89.5084629
  63.1728102  53.1769459  90.9527775  64.6484801  54.1694220  91.0268957
  65.4095232  52.5795561  94.8073076  64.2390734  52.7915444  95.2562697
  66.3158470  52.0786789  95.6323653  67.2465264  51.8152253  95.3095555
  66.1344764  51.8353465  97.0576933  65.1898129  51.3137493  97.2124775
  66.9253836  51.1727614  97.4091029  66.1431319  53.1474546  97.9198200
  65.2775251  53.2160606  98.7840907  66.9209154  54.1722638  97.4959803
  67.6237122  54.0833519  96.7626772  66.8140085  55.5386791  98.0737163
  66.8519617  55.3777850  99.1505777  67.9882469  56.4627641  97.6050531
  67.9826210  56.5257766  96.5163539  67.8234842  57.4726605  97.9831144
  69.3881169  55.9542687  98.0857634  69.3594885  55.8158417  99.1663819
  69.5755840  54.9745904  97.6456265  70.5390688  56.8686955  97.7423418
  71.4855130  56.3337740  97.8274973  70.4559911  57.2089264  96.7102919
  70.5182674  58.0868934  98.7174824  69.5971542  58.6525461  98.5801931
  70.5263535  57.7355554  99.7485936  71.7080265  58.9857258  98.4752578
  71.6751921  59.7899164  99.1337563  72.5849643  58.4485081  98.6284838
  71.6850995  59.3374284  97.4962294  65.5171964  56.2433672  97.7276554
  64.8493743  56.8019477  98.5915347  65.0424005  56.1295718  96.4702746
  65.6444063  55.7863340  95.7213027  63.6754588  56.4485544  95.9571504
  63.5072568  57.4743229  96.2858129  63.5347626  56.5601453  94.4120763
  63.6610288  55.5531082  94.0160750  62.5040577  56.8538848  94.2157795
  64.3918461  57.4484341  93.5892883  65.3898566  57.0125157  93.5671950
  64.0082124  57.4202076  92.5696582  64.5422057  58.9165281  93.9814539
  63.5455598  59.4819899  94.5242762  65.6236843  59.4949833  93.8314452
  62.5787672  55.5756411  96.6157267  61.4291638  55.9930722  96.5968462
  62.8700550  54.5156023  97.3547146  63.8136001  54.1292367  97.3433468
  62.0124759  53.7585382  98.2431825  62.5738811  53.5926901  99.1628958
  61.1691508  54.4004037  98.4958234  61.4380017  52.4107684  97.8239809
  60.6327030  51.8652774  98.5456897  61.8394951  51.9194739  96.6374212
  62.6609990  52.2571645  96.1360017  61.1125272  50.8279663  95.9449316
  60.0503439  50.9284203  96.1677623  61.1737941  50.9072605  94.3861886
  62.2123698  50.8033971  94.0720012  60.6288556  50.0586379  93.9723497
  60.5928198  52.2261391  93.7655969  59.7636524  52.5643430  94.3879542
  61.6290546  53.3344571  93.7324657  61.1884698  54.2320815  93.2959872
  61.9626394  53.5513508  94.7475344  62.4814712  53.0190238  93.1288427
  60.1223723  51.9346560  92.3564064  59.7158901  52.8434701  91.9138613
  60.9629072  51.5844882  91.7579163  59.3498711  51.1672534  92.3827351
  61.6396058  49.5136044  96.4691862  62.6723151  49.4092131  97.1156643
  61.0453502  48.3655117  96.1603782  60.1314282  48.4074795  95.7091407
  61.4216953  46.9755767  96.3279226  62.2790383  46.9110872  96.9976495
  60.2157803  46.1624761  96.9508099  59.3301777  46.2720722  96.3239408
  60.4580107  45.0999042  96.9771606  59.9226559  46.6550440  98.3409268
  60.8536743  46.7007575  98.9072455  59.5324773  47.6719023  98.2854109
  58.9306629  45.7807213  99.0869856  59.1247713  44.7233685  98.9075086
  58.9964125  45.9392705 100.1632524  57.5776327  46.1813358  98.5611449
  57.5282079  47.1031375  98.1264969  56.4203139  45.4837077  98.5865620
  56.2991191  44.3610406  99.2385969  57.0939268  43.9816234  99.7522985
  55.4091247  43.8637039  99.2344512  55.3422370  46.0477257  98.1479278
  55.3758680  47.0034134  97.7911801  54.4589978  45.5379083  98.1587353
  61.7678770  46.4035067  95.0040351  60.9910967  46.5652261  94.0515116
  62.9679040  45.8794775  94.8893629  63.5176771  45.5261797  95.6730568
  63.5979021  45.7678474  93.6251528  62.9333631  46.0515300  92.8091865
  64.7526569  46.7580696  93.4936784  65.6049323  46.3182411  94.0131190
  65.1076909  46.9418365  92.0388212  65.9324864  47.6506570  91.9518094
  65.4053931  45.9838114  91.6122989  64.2424572  47.3262845  91.4990069
  64.5242793  48.1325540  94.2414961  65.3939735  48.7749984  94.0950509
  63.6391286  48.6234106  93.8377462  64.3858397  47.9483691  95.3063127
  63.9641032  44.2786216  93.4214932  64.9336967  43.8356691  94.0099824
  63.2771319  43.6073453  92.4361301  62.4350385  43.9670286  91.9876407
  63.7005440  42.3135925  91.9496663  64.1889403  41.7665702  92.7551479
  62.4969802  41.4878330  91.5544533  61.7076779  41.6456146  92.2901577
  62.1202765  41.8542126  90.6002372  62.7586786  40.0162504  91.4369384
  63.4392485  39.5362990  90.3138662  63.6878084  40.1817605  89.4839268
  63.7930202  38.1476329  90.3181230  64.4542913  37.7626095  89.5560525
  63.2921905  37.2854863  91.2981142  63.3955901  36.2155355  91.1914328
  62.6561804  37.8302213  92.4199515  62.3977848  37.1883663  93.2493862
  62.3551046  39.1659067  92.4803490  61.8123072  39.5630345  93.3244589
  64.7783324  42.4291659  90.8898759  64.4798437  43.2199612  89.9958908
  65.9491687  41.7713629  90.9508580  66.1713623  41.1279000  91.7096349
  67.0428572  41.8855700  89.9558389  66.7274312  42.6324103  89.2284284
  68.3214131  42.3368616  90.6103797  69.0774631  42.0844824  89.8665153
  68.2153308  43.8738211  90.9898936  69.1431915  44.1967202  91.4625739
  68.0445431  44.4604083  90.0869932  67.3855636  44.0219607  91.6804580
  68.6822684  41.6529206  91.9541220  69.6221203  42.0595333  92.3276799
  67.8918700  41.8391962  92.6810008  68.7873586  40.5788792  91.7991248
  67.2837083  40.5712767  89.2187189  66.8620635  39.4938286  89.6630376
  67.7769382  40.6307767  87.9691361  68.0457522  41.4905595  87.4914328
  67.9548911  39.4495020  87.2228581  68.3103201  38.6615359  87.8873050
  66.5592908  39.0843823  86.5643147  66.6027469  38.0710568  86.1639611
  65.7847426  39.0894383  87.3318657  66.1128111  40.2059003  85.2727141
  66.2354934  41.4283378  85.6990528  68.9784498  39.6228035  86.1285482
  69.3297315  40.7084211  85.6436550  69.5756923  38.4709902  85.8227974
  69.2255617  37.5680485  86.1422513  70.8102899  38.3633662  84.9863741
  70.5696651  38.9944302  84.1316151  72.0435713  38.8446020  85.7821932
  72.9341421  38.7595139  85.1597201  71.9028585  39.8849329  86.0754822
  72.1641527  38.2290104  86.6736017  71.1579845  36.9707074  84.4048185
  70.4054671  36.0647656  84.6784478  72.2363093  36.8308330  83.6827620
  72.9124481  37.5818979  83.5412101  72.6085056  35.5204412  82.9678730
  71.6929197  34.9284166  82.9859368  73.0183887  35.7737462  81.4878952
  73.0679123  34.8101330  80.9797692  72.2228948  36.3457595  81.0085922
  74.3651010  36.5204466  81.2409243  74.4784493  37.3277834  81.9639419
  75.1997987  35.8371995  81.3937351  74.4088962  37.0767029  79.8447449
  74.4889084  36.2741930  79.1110304  73.4958713  37.6261021  79.6179435
  75.5846238  37.9659532  79.7758070  75.8430814  38.4033070  80.6601346
  76.3395045  38.2804005  78.7719513  76.0283007  37.8383748  77.5823386
  75.2016909  37.2546220  77.4551618  76.6133672  38.0767561  76.7803645
  77.2765447  39.2117738  78.9775440  77.3727887  39.6438988  79.8967491
  77.8941310  39.4903177  78.2151986  73.6200104  34.6925203  83.6680573
  73.9607229  33.5909047  83.2239030  74.0844039  35.1589756  84.8307237
  73.8848246  36.0997447  85.1733703  74.9586272  34.3408367  85.7677436
  75.0042564  33.3135562  85.4036465  75.9737369  34.7345875  85.7398556
  74.4594913  34.3350369  87.2308665  74.1999890  35.4714752  87.7678448
  74.2242792  33.1954623  87.8084823  74.5521537  32.3170535  87.4064931
  73.4643467  32.9799352  89.1065034  72.5819398  33.6204718  89.0987603
  73.0661496  31.5039820  89.1607376  72.7849374  31.1874994  88.1569889
  73.9425853  30.9226112  89.4461311  71.8901519  31.1408906  90.1417641
  71.0875995  31.8649015  90.0045093  71.4919339  30.1657771  89.8601491
  72.2584507  31.1062740  91.5917540  71.5160150  31.6337716  92.4115689
  73.3743581  30.5233582  91.8971451  74.2294220  33.4689736  90.4337951
  73.7481656  34.1553560  91.3015373  75.5256898  33.1458160  90.4338065
  75.9643567  32.5382765  89.7409241  76.4330196  33.6522563  91.4551590
  75.8930154  33.6032455  92.4013209  77.6833060  32.7485438  91.4897368
  77.3355694  31.7176444  91.5574605  78.1857327  32.8531044  90.5276014
  78.7657495  32.9499233  92.6050952  79.5673737  32.2242558  92.4632526
  79.2110147  33.9398853  92.4999376  78.2082548  32.8053817  93.9802525
  77.0242646  32.4512087  94.1285686  79.0489687  32.9698387  94.8823539
  76.7788507  35.1329730  91.3775986  76.8949825  35.7844118  92.3827279
  76.9084850  35.6962472  90.1122756  76.8705077  35.1531326  89.2497918
  77.1114069  37.1270963  89.9014329  78.0046612  37.4661622  90.4269813
  77.2643709  37.3379722  88.8433713  75.8830972  37.8573947  90.4165837
  76.0779334  38.7912655  91.1690776  74.7365954  37.2590705  90.3523421
  74.6025568  36.3820848  89.8479061  73.5020889  37.7576699  90.9870052
  73.3093979  38.8242128  90.8656857  72.3190660  36.9697045  90.2336711
  72.5016413  37.0128267  89.1592440  72.3617183  35.9187717  90.5214680
  70.9084569  37.4958689  90.5126011  70.8319586  37.7060880  91.5798260
  70.6132463  38.7950491  89.7182507  69.6024597  39.1371406  89.9429947
  71.3292260  39.5656626  90.0040214  70.6999388  38.5967296  88.6503337
  69.9162354  36.4591308  90.0667081  68.9042919  36.8172513  90.2581395
  70.0388597  36.2720698  88.9991780  70.0834926  35.5338221  90.6190729
  73.5872249  37.6928685  92.5543012  73.2922802  38.7004224  93.1780068
  74.0879261  36.5895459  93.0935429  74.4190214  35.7899640  92.5540620
  74.2069716  36.4305913  94.5615850  73.2531611  36.6950919  95.0197050
  74.4491383  34.9354435  94.9793282  73.6915314  34.3099045  94.5085695
  75.4151621  34.6132670  94.5922737  74.4184381  34.7053206  96.4496665
  75.0952618  35.3854582  96.9669127  73.4203374  34.8792228  96.8520433
  74.8451827  33.2478201  96.6501319  75.6690594  33.0234161  95.9732072
  75.2229158  33.1257274  97.6656003  73.7625702  32.2806223  96.4238922
  73.1837594  32.0255280  97.2242715  73.4730313  31.7053045  95.2425766
  74.2911741  31.8386712  94.2143540  75.1503272  32.3811357  94.3118287
  74.0647718  31.3985944  93.3218993  72.4242583  30.9573180  94.9881369
  71.7409627  30.7695527  95.7221180  72.2913447  30.5640417  94.0565980
  75.2656474  37.4144879  95.1240139  74.9688467  38.1713684  96.0730646
  76.3577741  37.5774695  94.4287490  76.4944670  37.1273744  93.5236664
  77.5106132  38.4000892  94.8290759  77.8079005  38.2114837  95.8610828
  78.6199372  38.0084459  93.9149764  78.3340997  38.3546571  92.9222041
  79.9580352  38.6304202  94.2979382  80.7240020  38.3057801  93.5934060
  79.8743726  39.7164523  94.2696239  80.2318459  38.3128243  95.3035761
  78.8089788  36.5817905  93.9909674  78.4437830  36.1599602  93.1855382
  77.2022133  39.8425387  94.8718162  77.5489224  40.5463394  95.7203847
  76.2872830  40.2792278  93.9043829  75.9055699  39.6402227  93.2063610
  75.7792045  41.6043534  93.7525557  76.6160177  42.2855526  93.9036923
  75.2641364  41.9308595  92.3605767  74.3727314  41.3188079  92.2199924
  74.8464286  43.4019085  92.1620539  74.4924617  43.5453354  91.1410161
  74.0485373  43.6507719  92.8620327  75.7022568  44.0512403  92.3430049
  76.2785244  41.6556313  91.4298423  76.2901183  40.6957393  91.2317946
  74.6587054  41.8348271  94.8244795  74.6854630  42.9007762  95.3996095
  73.7861512  40.8700195  95.0848801  73.8142008  39.9585618  94.6269106
  72.7204845  41.0025472  96.0288822  72.0281531  41.8020737  95.7633553
  71.9604829  39.6580451  96.0685159  72.6307723  38.8757377  95.7116220
  71.7261801  39.4268874  97.1084767  70.6344204  39.5878423  95.2369681
  70.8815728  40.0636252  94.2879105  70.2103693  38.1674420  94.9437178
  69.2871034  38.1755639  94.3653303  70.9910882  37.6652574  94.3731009
  70.0465476  37.6361624  95.8813694  69.4945430  40.3952510  95.8201317
  68.6146619  40.2933262  95.1850651  69.2645661  40.0290479  96.8212590
  69.7834966  41.4444136  95.8753267  73.3469704  41.2936771  97.3766488
  72.6903698  41.9834260  98.1527390  74.5920617  40.7721371  97.6954382
  75.1257189  40.1213278  97.1188037  75.2297698  41.1753923  98.9718886
  74.3997040  41.1027541  99.6737250  76.4006285  40.2495885  99.3364849
  77.1958694  40.3784601  98.6016176  76.8071533  40.5567266 100.3001657
  76.0188349  38.7510198  99.4067645  75.2591678  38.5920283 100.1723124
  75.5878551  38.4279422  98.4590175  77.2689965  37.9290148  99.7245329
  77.9746948  37.9948421  98.8971801  77.7672097  38.3405005 100.6020755
  76.9065360  36.4746097  99.9734092  76.1697235  36.3866863 100.7716986
  76.4677757  36.0217596  99.0841049  78.2154176  35.7784832 100.3554705
  78.0327180  34.7717255 100.5397873  78.8972671  35.8682557  99.5755294
  78.6071453  36.2209353 101.2112663  75.7849856  42.6280922  99.0360961
  75.7650989  43.2080152 100.0865849  76.3016534  43.1038393  97.9325509
  76.5374699  42.5461268  97.1125507  76.5841607  44.5490929  97.8152106
  77.2379158  44.9146876  98.6068536  77.3472343  44.7996173  96.5019802
  78.3942323  44.5345527  96.6510510  76.9555653  44.1285184  95.7369294
  77.2731960  46.2833154  95.9595383  77.6612023  46.3078467  94.9414360
  76.2284435  46.5896874  95.9093343  78.0602842  47.3114107  96.8243951
  77.7923333  48.5048141  96.5143340  78.7330782  46.9488834  97.8136484
  75.2299695  45.3518326  97.9803684  75.3114379  46.3677884  98.6795162
  74.1435324  45.0101478  97.2994895  74.0880354  44.2000291  96.6814313
  72.8938120  45.7994210  97.3891587  73.0092139  46.8414958  97.0924509
  71.9230072  45.1196171  96.4313436  72.0961720  44.0440190  96.4662528
  70.9073487  45.2901363  96.7871341  72.0129543  45.5816602  94.9663754
  73.0886127  45.7165760  94.8492447  71.4822361  44.5325945  93.8515013
  71.5961074  44.9687547  92.8588293  72.0635325  43.6125467  93.9117798
  70.4302859  44.3106099  94.0316395  71.1924492  46.8773340  94.7128267
  71.2850665  47.1675325  93.6659103  70.1441065  46.6958677  94.9477577
  71.5726841  47.6790681  95.3463113  72.4200312  45.9060061  98.8462203
  71.9811544  46.9974180  99.2699624  72.4455707  44.7388446  99.5305862
  72.8331277  43.8688837  99.1631892  71.9101845  44.6382041 100.8678633
  70.9325505  45.1090346 100.7601570  71.6468029  43.1690174 101.4044510
  72.5291052  42.5517926 101.2320760  71.4809539  43.1962473 102.4812893
  70.4268816  42.5331927 100.7078327  69.5259885  43.0496375 101.0394898
  70.5106578  42.6985615  99.6326789  70.2551419  41.0298652 100.9640686
  71.1570515  40.4889002 100.6751517  70.0958594  40.8393925 102.0255629
  69.0821232  40.5526726 100.1660007  68.3637358  41.2146257  99.8749275
  68.9778122  39.2981898  99.8421782  69.8170064  38.2847964  99.9158866
  70.7560470  38.4268208 100.2869188  69.5272252  37.3590698  99.5997551
  67.8103067  38.9369320  99.4541026  67.0517388  39.6180378  99.4191929
  67.6410056  37.9695102  99.1828273  72.7506064  45.3781016 101.8833768
  72.2556388  46.0221296 102.7731217  74.0683046  45.4567708 101.7851696
  74.5467669  44.8007479 101.1670582  75.0446596  46.3304113 102.4051127
  74.8831358  46.2143228 103.4771404  76.5088986  45.8744610 102.0860601
  76.6576076  44.8604694 102.4572915  76.6458520  45.8404744 101.0049331
  77.5744405  46.8021372 102.7033901  78.4681030  46.7823788 102.0793438
  77.2022104  47.8268787 102.6952314  77.9421537  46.4377748 104.0771084
  78.9476970  46.9877844 104.5518442  77.2580213  45.6784797 104.7714029
  74.8184166  47.8770864 102.1701080  74.9301795  48.5983556 103.2264001
  74.4302203  48.3530320 101.0101902  74.5601623  47.8155386 100.1530444
  73.7917404  49.6347256 100.7512176  74.3257508  50.3253482 101.4041267
  73.9133360  49.8757019  99.2415189  73.4484890  50.8278624  98.9879807
  74.9656624  49.8987822  98.9601980  73.4108520  49.0719828  98.7036022
  72.3003008  49.9116591 101.2067952  71.7766095  51.0161762 101.2351378
  71.6054673  48.8728695 101.6974544  71.9612760  47.9166645 101.6653752
  70.3378705  48.9635222 102.3007576  70.3591247  48.3953927 103.2300402
  70.1601627  50.0054197 102.5673274  69.0839859  48.4450341 101.4163451
  68.0203806  48.3379358 101.9927589  69.2369916  48.1322640 100.1463053
  70.1511532  48.0167235  99.7103856  68.1289138  47.9189840  99.2275360
  67.4650580  48.7823931  99.2400723  68.6489483  47.7915338  97.7780403
  69.2995451  46.9178378  97.7661179  67.4872682  47.6583745  96.7248557
  67.9116358  47.5730683  95.7250452  66.8964013  46.7693337  96.9450482
  66.8487410  48.5406320  96.7727785  69.3210230  49.1376147  97.3807358
  69.6959635  49.0689472  96.3594286  68.5890255  49.9422529  97.4452884
  70.1491235  49.3440980  98.0581849  67.3196158  46.7532714  99.6687842
  67.8949688  45.7315467  99.9624004  65.9567415  46.7797405  99.6392179
  65.4331326  47.6500016  99.5394117  65.1191828  45.6455471  99.7408931
  65.5660337  44.9191218 100.4187481  63.7617784  46.1197326 100.2897887
  63.8860450  46.4615426 101.3172987  63.4142072  46.9738114  99.7088725
  62.7692616  45.0759415 100.2470844  61.8860099  45.4297329 100.7786182
  62.4789548  44.9289197  99.2069174  63.1486536  43.7410143 100.8157434
  63.2791360  43.6210972 102.0267810  63.3085368  42.7371120 100.0108691
  64.9673099  44.8902918  98.3793010  64.4603725  45.4639917  97.4184150
  65.6755009  43.7551641  98.2636607  66.1490211  43.3078992  99.0495168
  65.8379297  43.0465097  97.0026109  64.9235954  43.2373283  96.4401964
  67.1881283  43.5764209  96.2916440  67.3285643  43.0581999  95.3439253
  67.1068801  44.6484597  96.1103220  68.0415089  43.3819001  96.9415680
  66.0089314  41.5177930  97.1387272  66.5169855  41.0507726  98.1585899
  65.7257829  40.7398325  96.0293497  65.3175344  41.1408628  95.1845788
  65.9575673  39.2953399  95.9037548  66.8562344  38.9056524  96.3806901
  64.7864018  38.6139619  96.5767484  64.5357902  39.1747393  97.4771458
  63.9248212  38.6780552  95.9114808  64.9770277  37.1863011  96.9535275
  65.8172599  36.4245443  96.3957726  64.1677517  36.6831617  97.7581913
  66.0714070  39.0502265  94.4181748  65.7387691  39.9866265  93.6708428
  66.5544641  37.9138929  93.8684996  66.9784307  37.1529462  94.3988773
  66.4964870  37.6954291  92.4285464  65.6809264  38.3002999  92.0322117
  67.4199350  38.0813273  91.9948722  66.2990208  36.2058680  91.9053918
  66.2017541  35.1950115  92.6721735  66.3572130  36.0905192  90.5453008
  66.5057743  36.9031334  89.9459939  66.2246308  34.8474112  89.7738118
  66.5475144  33.9688862  90.3322355  64.7779618  34.5380203  89.4526884
  64.1841135  34.6291861  90.3614827  64.4006929  35.2814207  88.7507461
  64.5628601  33.0670399  88.8274174  65.0456556  33.0553832  87.8493082
  65.1052655  32.3636799  89.4584182  63.1869558  32.5319591  88.6490191
  62.7728745  32.2041455  89.6010463  62.5209939  33.3011614  88.2591978
  63.2898703  31.4303179  87.7288510  63.8753946  31.6106045  86.9129564
  62.7476140  30.2104830  87.7644732  61.9967325  29.7344785  88.7326600
  61.7844947  30.3131039  89.5457539  61.6249618  28.7867890  88.6705705
  63.0900334  29.2942626  86.9078547  63.7854923  29.5010436  86.1916065
  62.6628575  28.3692005  86.9518749  67.1324367  35.0483357  88.5172420
  67.3768801  36.1867667  88.2191892  67.6756296  34.0298028  87.8098085
  67.6150431  33.0646619  88.1329252  68.3690802  34.1410077  86.5824134
  69.1637674  34.8825446  86.6621023  69.1340503  32.8582153  86.2091352
  69.4580769  32.8233512  85.1693587  70.4281442  32.8125769  87.0300616
  70.9861053  31.9100548  86.7806656  71.0345237  33.6885907  86.8028219
  70.1853197  32.8057117  88.0932878  68.2636499  31.7744833  86.3623475
  68.7280528  30.9441635  86.1280080  67.3697452  34.6114942  85.5279077
  66.2074331  34.2182397  85.5807792  67.8547397  35.4005291  84.5559740
  68.7637645  35.8628271  84.6006553  67.1149265  35.6622999  83.3483207
  66.5157875  34.7795043  83.1263893  66.1448253  36.7691432  83.5036350
  65.5553230  36.6365932  84.4112597  66.6649531  37.7225698  83.5984543
  65.0608800  36.7732058  82.0290368  64.1300954  35.8767933  82.1713344
  68.0690269  35.8888625  82.1871317  68.7313533  36.9165582  82.1278936
  68.0461822  35.0538042  81.0794239  67.6663871  34.1071856  81.0981580
  68.5653638  35.4563370  79.7741998  69.3895119  36.1638668  79.8649601
  69.0666825  34.1865831  79.0822449  69.7756959  33.6845886  79.7401101
  68.2252717  33.5070809  78.9416905  69.7402395  34.4320107  77.7196000
  69.5835568  35.5425515  77.1455271  70.4557119  33.5802133  77.2279186
  67.4605978  36.1895677  78.9606086  66.4044025  35.5763090  78.7575048
  67.6344206  37.4676858  78.5820683  68.4552429  38.0302011  78.8050130
  66.6000677  38.1570295  77.7866405  65.7265774  38.1432717  78.4378665
  66.9555700  39.6539814  77.4602571  66.2095044  40.0710706  76.7849788
  67.0541566  40.3242768  78.9024740  67.3008345  41.3807131  78.7952533
  66.0972564  40.2234310  79.4155716  67.8311442  39.8261068  79.4815301
  68.2543771  39.8581999  76.7529206  68.4075667  40.9231900  76.5730930
  69.0683050  39.4728508  77.3667882  68.2371986  39.3291119  75.7993233
  66.2471994  37.4344979  76.4863186  65.3812411  37.9837508  75.7929439
  66.9306098  36.4024947  76.0925754  67.6068032  35.9205334  76.6851525
  66.8020380  35.8268789  74.7601157  66.3981183  36.6238733  74.1362785
  68.1909783  35.4351306  74.1381817  68.6906987  34.6963503  74.7653892
  68.0522694  34.9789320  73.1592171  69.0580812  36.7138814  74.0182230
  68.5935938  37.4225764  73.3334698  69.1369785  37.2095964  74.9848981
  70.4248133  36.3230727  73.5187876  70.3409318  35.7444404  72.5976413
  71.0122564  37.2111562  73.2851651  71.1090332  35.5029200  74.5975418
  70.7322063  35.5260210  75.5459578  72.1516655  34.7767357  74.3599661
  72.7959453  34.7640667  73.1957097  72.4725878  35.3524987  72.4280759
  73.6142132  34.1676888  73.0728725  72.6292282  34.0836115  75.3648515
  72.1802228  34.1353482  76.2799621  73.4511237  33.4937138  75.2334793
  65.7695460  34.6975163  74.6729426  65.6064249  34.0674712  73.6743958
  65.1597776  34.4582765  75.8115100  65.2100261  35.0862632  76.6133627
  64.3163406  33.2305987  76.0571647  64.0109843  32.9339668  75.0535397
  65.1202783  32.0897248  76.6995882  66.0841497  31.9849672  76.2001888
  65.3263146  32.3199503  77.7455539  64.4017548  30.9006799  76.6058741
  64.9164306  30.1735403  77.0148849  63.0160643  33.4629109  76.8216218
  63.0759747  33.6459884  78.0443169  61.8385633  33.3371217  76.1056794
  61.8002308  33.0225007  75.1353366  60.5236525  33.6493878  76.6884191
  60.5735150  34.6692787  77.0706196  59.4315165  33.6336495  75.6124106
  59.5324521  32.6375773  75.1821000  58.0038590  33.7998957  76.2472595
  57.2521184  33.7852153  75.4582630  57.8171104  32.9813470  76.9420574
  57.9512863  34.7490141  76.7805768  59.6198434  34.5048539  74.4071220
  58.7687513  34.3876915  73.7361666  59.6950223  35.5471552  74.7196170
  60.5340663  34.2142458  73.8879838  60.1818809  32.8083766  77.9573322
  59.7281153  33.4173246  78.9129389  60.4558563  31.4453612  78.0118244
  60.7491677  30.5381575  76.9640278  61.8211830  30.4671296  76.7836523
  60.2878429  30.8461520  76.0251227  60.1776143  29.2217793  77.4612884
  60.6112563  28.3618966  76.9533510  59.0975817  29.1617591  77.3250488
  60.5807741  29.2902477  78.9546856  61.6290695  29.0313036  79.1023937
  59.9937737  28.6022713  79.5635107  60.3087669  30.7037801  79.3021264
  59.3102289  30.8683158  79.7075162  61.2233330  31.1918165  80.4531783
  60.8956134  31.1771406  81.6646672  62.3893178  31.7362175  80.1763822
  62.7987931  31.7114218  79.2433677  63.2394845  32.4412357  81.1648684
  63.3137526  31.8027867  82.0445457  64.7690956  32.6455240  80.6203555
  64.7878218  33.4034246  79.8380915  65.4068387  33.0062554  81.4277455
  65.3151806  31.3091644  80.0740085  64.6908360  30.9923615  79.2381797
  66.3171834  31.4766724  79.6794348  65.3737768  30.1778777  81.0977286
  65.8555191  30.3080424  82.2158334  65.0429830  29.0278881  80.7054322
  62.5965672  33.7546238  81.6310604  62.8233670  34.2182328  82.7374499
  61.8176866  34.4113174  80.7891362  61.6355781  34.0629515  79.8473545
  61.1181902  35.6907624  81.0592882  61.7520774  36.2682924  81.7315800
  60.9118014  36.4446764  79.7593396  60.4302524  35.7633543  79.0579919
  59.9981961  37.7180758  80.0098238  59.8546672  38.2543111  79.0718429
  59.0302594  37.4017172  80.3986539  60.4822946  38.3755153  80.7325519
  62.2292258  36.9085434  79.1755105  62.6603923  37.6100663  79.8895287
  62.8856084  36.0388170  79.1465655  62.3105721  37.5661514  77.8094433
  63.3481048  37.8183063  77.5889085  61.9358850  36.8780805  77.0518464
  61.7081027  38.4734959  77.8055060  59.7731609  35.4956812  81.7717260
  59.4880563  36.2570614  82.7132299  59.0338604  34.3782754  81.4376931
  59.3783836  33.7287632  80.7301059  57.7601090  33.9435339  81.9590932
  57.0304045  34.7304577  81.7730926  57.2951418  32.6952905  81.2186507
  57.5740673  32.7514834  80.1669788  57.7759125  31.8083154  81.6296795
  55.8261766  32.5951637  81.3553138  55.5543168  32.3452656  82.3810175
  55.3538544  33.5503332  81.1243159  55.3421462  31.5068927  80.3898592
  55.4713463  30.3484255  80.8736836  54.7318387  31.6301508  79.3064215
  57.7592658  33.7751677  83.5583721  57.0793629  34.5601434  84.2703231
  58.5970639  32.8277401  84.0752449  59.1355983  32.2166447  83.4614753
  58.8563485  32.5383461  85.4644862  57.9783251  32.5057177  86.1088311
  59.4752362  31.1787360  85.4216441  59.7155537  30.8560805  86.4335753
  58.7744409  30.4749605  84.9728056  60.3867511  31.2128143  84.8245032
  59.5960447  33.6347000  86.1416950  59.6002940  33.7660685  87.3286546
  60.2648941  34.5107446  85.4105094  60.4233175  34.4159390  84.4076196
  60.8494249  35.7250105  86.0072541  61.4217121  35.3684175  86.8636271
  61.8633691  36.4740880  85.1173176  62.7188887  35.8251304  84.9310242
  61.4024115  36.6797789  84.1515084  62.3814330  37.8503415  85.7516275
  61.5914393  38.4691585  86.1753401  63.3795382  37.4803509  86.9062833
  63.7574266  38.3919953  87.3663342  62.8616869  36.8822515  87.6558546
  64.2123723  36.9076592  86.4964325  63.0492088  38.6195897  84.6248988
  63.4217655  39.5704928  85.0037627  63.8792443  38.0359633  84.2271144
  62.3245845  38.8051085  83.8325886  59.7532941  36.6743272  86.4468094
  59.7983565  37.3040245  87.5383243  58.7127249  36.7902226  85.6295101
  58.6054466  36.2471156  84.7722586  57.5998543  37.7313227  85.8907448
  57.9938340  38.6909380  86.2234660  56.7800040  37.9678307  84.5624065
  56.5957927  37.0066412  84.0833168  55.3846346  38.6361442  84.7457835
  54.9058576  38.7518423  83.7734340  54.7614933  38.0086124  85.3832666
  55.5075348  39.6151584  85.2076619  57.6597624  39.0299124  83.8006010
  57.1879499  39.2777195  82.8499704  57.7493883  39.9303771  84.4070921
  58.6507565  38.6161935  83.6161656  56.7116707  37.1640719  86.9824963
  56.3868972  37.9406827  87.8746503  56.4469678  35.8673367  86.9839647
  56.7447841  35.2590886  86.2213071  55.7155521  35.1320993  88.0326086
  54.7597817  35.5842953  88.2949722  55.5178134  33.7779491  87.4481203
  54.9782934  33.1503687  88.1576624  54.9412933  33.8603920  86.5261432
  56.4865915  33.3303140  87.2303661  56.4760616  35.1389910  89.3658730
  55.7893860  35.0693230  90.3914816  57.8256728  35.1891780  89.3477116
  58.3819975  35.2464724  88.4953847  58.6098146  35.1618906  90.5844601
  58.1802034  34.3555769  91.1778280  60.1011083  34.8239400  90.3852453
  60.6069602  34.8263489  91.3509850  60.1913802  33.8373728  89.9294997
  60.5589808  35.5682698  89.7333941  58.4944258  36.5403904  91.3346085
  58.1012614  36.6549683  92.4823836  58.7574275  37.6896861  90.6355874
  59.0522570  37.6780569  89.6591565  58.6490029  39.0796088  91.1949086
  59.3331471  39.0629379  92.0429121  59.2642969  40.2501040  90.3739584
  60.3262026  40.0374514  90.2523473  58.4354634  40.3769972  89.0298118
  58.8401030  41.1900168  88.4281102  58.5032971  39.4432711  88.4715510
  57.3906447  40.5842332  89.2651757  59.0351685  41.6556045  91.0747077
  59.4811372  42.4427094  90.4671464  57.9652908  41.8386643  91.1798351
  59.5015850  41.6497712  92.0605452  57.2349773  39.3611954  91.7047305
  57.0345663  39.9387038  92.7985108  56.1327725  38.8708676  91.0317659
  56.1673647  38.3111687  90.1800351  54.7701743  39.1577983  91.5543805
  54.8158812  40.2330054  91.7312378  53.5993744  39.0283317  90.6022908
  52.7042040  39.1585883  91.2111752  53.6931318  40.0799711  89.5097400
  52.8458074  39.9770583  88.8315215  53.6802133  41.0731066  89.9592955
  54.6217157  39.9450898  88.9537248  53.5311132  37.6229068  89.8961165
  52.6711338  37.5930632  89.2258189  54.4425933  37.4595803  89.3215450
  53.4315334  36.8413578  90.6485566  54.4997289  38.4082018  92.8592787
  53.8767357  38.9708838  93.7387640  54.9557172  37.1752196  92.9886288
  55.4295914  36.7027692  92.2183166  54.8699173  36.3467648  94.1518499
  53.8247868  36.2663286  94.4517319  55.2208122  34.8682066  93.8729246
  54.9075105  34.6082023  92.8618638  56.3029713  34.7416381  93.9143267
  54.5573851  33.9015055  94.8750160  55.1326940  32.9762970  94.9100851
  54.5982729  34.3388616  95.8721463  53.1413491  33.5791596  94.5439536
  52.3821220  34.3679309  93.9418880  52.7171825  32.4398709  94.7837158
  55.5647599  37.0288474  95.3840293  55.0131126  37.0387652  96.4927731
  56.7963586  37.5708414  95.0180030  57.0984803  37.7063408  94.0532759
  57.7773724  38.0013845  96.0364796  57.7484578  37.3372278  96.9005866
  59.2037881  37.8982218  95.4724327  59.4365032  36.8542875  95.2586269
  59.2592489  38.4364896  94.5268377  60.2248410  38.4537863  96.4256981
  61.1803789  38.5820154  95.9168783  59.9142085  39.4391973  96.7728489
  60.3904663  37.5104268  97.6160350  59.5038850  37.5564305  98.2480210
  60.4777818  36.4835078  97.2624314  61.5460443  37.8586075  98.3809099
  62.4114060  37.3950794  98.1033856  61.6491391  38.6900343  99.3887442
  60.6586949  39.3887599  99.8535453  59.7349447  39.3068076  99.4315176
  60.8061087  40.0184859 100.6427140  62.8136114  38.7231705  99.9322578
  63.5621645  38.1315896  99.5715996  62.9887807  39.3412535 100.7234456
  57.4051291  39.4154529  96.5638688  57.6038557  39.6993020  97.7233646
  56.8466614  40.2923551  95.7166225  56.5720697  40.0946891  94.7552856
  56.5953072  41.6793841  96.1914408  56.5728713  41.5340415  97.2703778
  57.6844686  42.5938525  95.7130602  57.7150023  42.5321783  94.6256688
  57.3941176  43.6144915  95.9662288  59.0592533  42.3797430  96.2144752
  59.3485410  42.3952704  97.5752248  58.5414025  42.4906588  98.2859698
  60.6442465  42.2917341  98.0341895  60.8682375  42.4616118  99.0757098
  61.6857828  41.9559833  97.1187189  62.9260664  41.7144194  97.5683681
  62.9415847  41.7950116  98.5453497  61.3985024  41.8546771  95.7518074
  62.1800699  41.5971394  95.0523642  60.0497965  42.0961492  95.2785025
  59.8199649  42.0571767  94.2242252  55.2773406  42.3337211  95.8918907
  54.8047067  43.3079226  96.4747403  54.5299284  41.7169330  94.9718877
  54.8347708  40.8274316  94.5788693  53.2314235  42.1397552  94.3782914
  52.5661672  41.2806160  94.2943161  52.7423698  42.8605455  95.0335782
  53.4556275  42.7730324  92.9729216  54.5551462  42.7134663  92.3602149
  52.4040500  43.4628406  92.4273499  51.1272940  43.5203998  92.9885112
  51.1413027  43.9575965  93.9872187  50.6784015  42.5315085  93.0788804
  50.3477311  44.4261564  91.9642242  50.3637885  45.4713220  92.2743872
  49.3014551  44.1297509  91.8962449  51.0480842  44.2434628  90.6459665
  50.9821556  45.1386289  90.0275491  50.6156538  43.4259879  90.0711407
  52.4543382  43.9527077  91.0444488  52.8996907  43.1671070  90.4329207
  53.4254393  45.0924473  90.7337960  53.3208645  46.1250607  91.4208838
  54.2038666  45.0137786  89.6261213  54.0335612  44.3746222  88.8491199
  55.3956734  45.8794423  89.4636252  55.7225681  46.0555478  90.4879981
  56.5410994  45.2007990  88.7097025  57.3074496  45.7369663  89.2709777
  56.6667522  43.7107227  88.8624441  57.5164031  43.3550276  88.2786288
  56.8195462  43.4641892  89.9127818  55.7552066  43.2297243  88.5053641
  56.7738656  45.4877974  87.2447036  57.6308249  44.9116937  86.8931309
  55.8883491  45.2071820  86.6749663  56.9711016  46.5518295  87.1091140
  55.0902415  47.2538901  88.8317442  54.4651406  47.3769940  87.7878303
  55.3457836  48.3477884  89.5843834  55.7325536  48.2802184  90.5260507
  55.1127253  49.7213266  89.1662856  54.1409325  49.7879002  88.6772654
  55.1452735  50.5805868  90.4183441  56.1368648  50.4962002  90.8638244
  55.0166686  51.6214913  90.1210825  54.1256975  50.2603915  91.4731146
  53.0243367  50.8653719  91.4362352  54.4039955  49.4997861  92.4254940
  56.0770155  50.2069483  88.1142642  55.6653268  51.0535484  87.3345139
  57.3010598  49.6273088  88.1109861  57.4852101  48.8258547  88.7139538
  58.5214118  49.9845896  87.3178024  58.1736342  50.5594030  86.4591510
  59.5110649  50.8704359  88.1541875  59.8350766  50.2750101  89.0077088
  60.7862239  51.2273766  87.3287380  61.4522439  51.8416812  87.9348172
  61.3016875  50.3103427  87.0390138  60.4982898  51.7789841  86.4338480
  58.8220041  52.1253602  88.7372802  59.5470553  52.7062499  89.3074600
  58.4274072  52.7337642  87.9254756  58.0057934  51.8200969  89.3930449
  59.2654177  48.7191046  86.7931606  59.5207466  47.8100940  87.5546755
  59.6553971  48.8413642  85.5136022  59.3170412  49.6102077  84.9365615
  60.5730133  47.9591468  84.7585533  61.0151596  47.2117021  85.4175124
  59.8809005  47.0289778  83.7253454  59.4721684  46.1795285  84.2732778
  59.0351348  47.5767302  83.3093603  60.6829722  46.4738752  82.5565498
  61.1788698  47.3599336  82.1606304  61.7471660  45.4054524  82.9840462
  62.2814869  45.0524477  82.1032852  62.4540673  45.8550668  83.6811685
  61.2461180  44.5658438  83.4655337  59.8301144  45.8435439  81.4745937
  60.4715433  45.4711360  80.6761757  59.2588757  45.0164194  81.8954230
  59.1447654  46.5888073  81.0696044  61.6749056  48.8774081  84.1919200
  61.3566697  49.8209543  83.4111437  62.9320085  48.5740333  84.4724376
  63.2664859  47.9621950  85.2167156  63.9691333  49.2097829  83.5850423
  63.5489443  49.9246898  82.8779047  64.9394819  49.9649495  84.4780327
  65.1968210  49.1853996  85.1962245  66.2280295  50.4056211  83.8315130
  66.8400580  50.9345369  84.5625829  66.7703093  49.5334112  83.4663057
  66.0077135  51.0712870  82.9966604  64.3074594  51.1712939  85.2509427
  65.0715911  51.6511475  85.8631870  63.9080824  51.8920022  84.5383091
  63.5026048  50.8112692  85.8924514  64.6646242  48.0423986  82.7393389
  65.2256709  47.0936456  83.3081722  64.6295790  48.1220333  81.3817472
  64.1125267  48.8719850  80.9224974  65.2393024  47.2716529  80.4347153
  65.2996985  46.2414016  80.7860607  64.3846714  47.3274266  79.1465196
  64.2872313  48.3629826  78.8218873  64.8957812  46.7904659  78.3486769
  63.0231739  46.7390725  79.3509011  62.9159267  45.5757308  79.6405479
  61.9623849  47.4788467  79.1992806  61.0341331  47.0726472  79.3258689
  62.0574770  48.4636666  78.9526366  66.6539867  47.7810659  80.1751932
  66.9568808  48.4950046  79.2928640  67.6074872  47.4679583  81.0541395
  67.3887539  46.9330142  81.8944344  69.0398294  47.8068836  80.9857407
  69.2000234  48.7879043  80.5389261  69.5429594  47.7993077  82.4404568
  69.2238355  48.7173633  82.9334436  69.0765122  46.9722331  82.9752236
  71.0692854  47.6728970  82.5451575  71.8882299  48.5539396  82.2236798
  71.5495248  46.5293213  82.9795279  72.5584428  46.3910252  83.0408852
  70.9138170  45.7809143  83.2536968  69.8392148  46.8478428  80.0321303
  70.7499634  47.3821174  79.3964012  69.5676947  45.5626155  80.0010089
  68.7405835  45.1631458  80.4456402  70.4367048  44.5279746  79.3120323
  71.4340141  44.5223670  79.7513327  69.8307357  43.1147180  79.5439571
  70.4510378  42.3672191  79.0507120  69.7932152  42.9054999  80.6129758
  68.8231082  43.0784422  79.1312709  70.6566595  44.8676202  77.9003075
  69.7364537  45.2434898  77.2153262  71.8883112  44.6578404  77.4256072
  72.6674116  44.3639232  78.0162960  72.2487547  44.8213593  76.0317234
  71.5110657  44.3276355  75.4014403  72.2338713  45.8804621  75.7703678
  73.5627158  44.2722541  75.7683460  74.2125907  43.8319102  76.7928171
  74.0493290  44.3552233  74.5459555  73.5067724  44.7999967  73.8057258
  75.3485648  43.8752863  74.0354569  76.0960970  44.1976246  74.7610034
  75.2171188  42.3892397  73.8617174  74.7162629  41.9822360  74.7401708
  74.5676545  42.1974561  73.0079673  76.5106856  41.6355724  73.6574370
  76.9444384  41.9500659  72.7083435  77.2085247  41.9331864  74.4396342
  76.4151664  40.1431258  73.6572006  77.4065226  39.7294089  73.8422227
  75.7802232  39.8336300  74.4870864  75.8857198  39.5628744  72.4161024
  74.9174364  39.2433424  72.4461960  76.5085546  39.4102608  71.2780115
  77.6662060  39.9925648  70.9074129  78.1458683  40.6275985  71.5465689
  78.0632141  39.7983727  69.9876417  76.0522139  38.5443192  70.4106480
  75.2192880  37.9974450  70.6265369  76.5298383  38.4166227  69.5184515
  75.8059720  44.4439009  72.7194739  75.0331743  44.4382395  71.7652828
  77.1370164  44.7132562  72.4755282  78.1945546  44.6956420  73.4524579
  78.7148417  43.7368332  73.4676870  77.8170277  44.8703169  74.4594217
  79.0803040  45.7951837  72.9981485  80.1073994  45.6311906  73.3261032
  78.7608208  46.7509215  73.4127394  78.9876171  45.8005119  71.4977773
  79.7792054  45.1962415  71.0557929  79.0993813  46.8098549  71.1034355
  77.5677211  45.2134630  71.1534330  76.8504157  45.9076136  70.7166747
  77.7347997  44.0717708  70.0895295  77.8882574  42.9101214  70.4265907
  77.8213064  44.4382554  68.8092441  77.5746533  45.3782703  68.5004979
  78.2497590  43.6122039  67.7445900  79.1868901  43.1229128  68.0104030
  77.5177960  42.8253307  67.5709048  78.4380761  44.4305627  66.4729286
  77.5648897  45.2539605  66.2686360  79.4486430  44.1627536  65.6914872
  80.0953956  43.3923075  65.8622411  79.7668995  44.9396312  64.4819873
  78.8721515  45.0161817  63.8645709  80.0391317  45.9536289  64.7742599
  80.9326995  44.3242693  63.6207409  81.4059100  43.1989040  63.8110007
  81.4746072  45.1281811  62.7199096  81.1791421  46.1010016  62.6477796
  82.5081385  44.8126516  61.7423422  83.4899072  45.0211659  62.1679581
  82.4809464  43.7477042  61.5117826  82.3297196  45.6017990  60.4819700
  81.3576835  46.3251718  60.3499942  83.0351439  45.2339414  59.3664623
  83.8998256  44.6967359  59.4376287  82.6774435  45.5415509  57.9389124
  82.5992592  46.6166402  57.7771431  83.7840709  45.0172374  57.0288519
  83.5353957  45.2346808  55.9906611  84.7264862  45.5024510  57.2860254
  83.8847260  43.9412066  57.1600895  81.3065052  44.9456097  57.6151856
  81.1705018  43.7362701  57.5718051  80.2820077  45.7621178  57.3422892
  80.3630667  46.7747201  57.2466857  78.9273688  45.2336485  57.1573280
  78.6430243  44.6795710  58.0517531  77.9540840  46.4192787  56.9905593
  78.2398109  46.8982768  56.0537765  76.4709139  46.0419518  56.9547715
  75.8693873  46.9417452  56.8348984  76.2861648  45.3674674  56.1176260
  76.1989798  45.5442047  57.8850556  78.0370980  47.2008447  58.1919540
  77.4324977  47.9696224  58.1250191  78.8138150  44.1696994  56.0866049
  78.0999432  43.1857250  56.2799195  79.5410032  44.3243319  54.9440144
  80.2334031  45.0672741  54.8416365  79.4364311  43.4756524  53.7406138
  78.4258213  43.3615647  53.3491270  80.2524420  44.1703533  52.7093317
  80.2273845  43.6001957  51.7802540  79.8480554  45.1668879  52.5358028
  81.2829762  44.2531404  53.0555274  79.8266453  42.0011426  54.0757314
  79.2889597  41.0404626  53.4964732  80.6330382  41.8286667  55.1292173
  80.9351093  42.6316135  55.6797866  81.1978896  40.5828096  55.6624883
  81.2069278  39.7862804  54.9181466  82.6986375  40.9538390  56.0815154
  82.6738430  41.5967193  56.9602623  83.2227742  40.0415465  56.3680275
  83.4823616  41.6517513  54.9752116  83.0513615  42.6409642  54.8241796
  84.5054486  41.7998265  55.3228218  83.5360121  40.9332748  53.6061072
  83.4127565  39.7206157  53.4550211  83.8149386  41.6390681  52.6511680
  80.3269750  39.9124710  56.7648552  80.7117776  38.8577030  57.2467125
  79.1886018  40.5019628  57.2197575  78.6071389  41.1285795  56.6647960
  78.7128143  40.2707360  58.5666370  79.4450831  39.9115356  59.2884400
  78.1821894  41.7271680  59.0138852  78.9827346  42.4482250  58.8508721
  77.3584813  42.0100091  58.3573976  77.7115669  41.8487019  60.4508330
  78.1591823  40.9979383  60.9643091  78.1818556  43.1065546  61.0274300
  77.8384998  43.1849085  62.0592054  79.2724194  43.1317605  61.0048644
  77.7878609  43.9419853  60.4491794  76.2300629  41.6733624  60.6787804
  76.0105136  41.7813603  61.7406921  75.6834610  42.4303804  60.1167304
  75.9258230  40.6820559  60.3442040  77.6655739  39.1629625  58.5308292
  76.5881284  39.2510534  57.9204479  77.8885604  38.0855235  59.3372425
  78.7346496  38.0094141  59.9015069  76.9859541  36.9083103  59.5154559
  76.8477601  36.4736597  58.5258887  77.6484213  35.9469586  60.4786953
  77.0070186  35.0785743  60.6246689  78.6078785  35.6261919  60.0711740
  77.8102390  36.4447527  61.4353259  75.5358208  37.2422237  60.0131058
  75.3592969  37.9799243  60.9677823  74.5450853  36.4639093  59.5184789
  74.6570018  35.8463335  58.7137822  73.1864135  36.4445207  60.1176252
  72.7409651  37.4292724  59.9804980  72.4112998  35.3570125  59.4508258
  72.9248566  34.4118335  59.6272627  71.4371204  35.2851997  59.9355065
  72.1821926  35.5144525  57.8917390  72.9143593  36.2778986  57.2163252
  71.2594693  34.8011770  57.4538420  73.2201716  36.1353011  61.5993582
  72.5736391  36.8777534  62.3260117  73.9965829  35.1705323  62.0929082
  74.5560540  34.5556919  61.5020653  74.1317603  34.8897589  63.4856248
  73.1058202  34.7268061  63.8125578  75.0652662  33.6833162  63.6824847
  75.9897015  33.8595629  63.1322289  75.3311626  33.6122981  64.7379398
  74.4491557  32.3062963  63.2177546  75.1544655  31.5144541  63.4655752
  73.5448752  32.1226891  63.7981700  74.1016640  32.1954335  61.7373871
  74.8641786  32.8269084  60.9362410  73.0147748  31.6714423  61.3556238
  74.7349717  36.0290402  64.3614364  74.2388851  36.1818672  65.5235655
  75.6027432  36.8802130  63.8121391  76.0396969  36.7671649  62.8978446
  75.9758508  38.0636563  64.5402620  76.1798040  37.8648276  65.5923248
  77.2723372  38.5830128  63.8753125  78.0419638  37.8175103  63.9614464
  77.0857912  38.7299945  62.8109662  77.8092325  39.9014960  64.4728260
  77.0401253  40.6569578  64.3127399  77.9807986  40.0035841  65.9664284
  78.3672738  40.9898189  66.2215024  77.0179763  39.8518597  66.4552505
  78.6827101  39.2406937  66.3050853  79.1840774  40.1650193  63.7219211
  79.6298930  41.0885581  64.0923985  79.8652337  39.3340750  63.9054172
  79.0017572  40.2552197  62.6509397  74.8009834  39.0891059  64.5973629
  74.5341656  39.6643046  65.6630401  74.1044959  39.3253450  63.5180880
  74.3016079  38.8716770  62.6265987  72.9878074  40.2423463  63.4575873
  73.2612738  41.2312875  63.8241543  72.5533139  40.3642791  62.0035802
  73.4293378  40.5858326  61.3949751  72.1696077  39.3982095  61.6721995
  71.5180590  41.4029598  61.7467030  70.1615570  41.1900365  61.9270694
  69.6875547  40.2765745  62.2552492  69.5676840  42.3197018  61.6184920
  68.5537923  42.4225412  61.6602613  70.3720168  43.3389770  61.2420390
  70.2744035  44.6731229  60.8412883  69.3082103  45.1545507  60.8617803
  71.3542254  45.3855757  60.4248872  71.1919322  46.3663783  60.0039370
  72.6611326  44.9097980  60.5178767  73.5232943  45.5234119  60.3022863
  72.7676611  43.5369543  60.9220915  73.7492056  43.0870895  60.9508349
  71.6591534  42.7474857  61.2837598  71.8828456  39.7133085  64.3193758
  71.5027810  40.4691977  65.2632166  71.3694639  38.5009157  64.0673561
  71.7281063  37.8584444  63.3608051  70.1790036  37.9914198  64.8467181
  69.3328629  38.6521868  64.6532292  69.8045383  36.6269380  64.3770468
  70.7030177  36.0098369  64.3916056  69.1131275  36.2002292  65.1051854
  69.1380632  36.4930756  62.9292313  69.5342599  37.3018481  62.3150927
  69.5006111  35.1040411  62.3773615  69.0598158  34.9797610  61.3870444
  70.5837883  35.0111945  62.3070148  69.1128380  34.3349977  63.0458659
  67.6492267  36.6796129  62.9020504  67.2875676  36.5714838  61.8798333
  67.1767510  35.9276677  63.5344144  67.3989652  37.6741841  63.2715045
  70.4118824  38.0519768  66.3545302  69.5029286  38.5096513  67.0177519
  71.4624278  37.5644568  66.9688945  72.2944056  37.2055876  66.5007580
  71.5014395  37.5074233  68.4325025  70.6051862  37.0719757  68.8757320
  72.7328849  36.6815184  68.7384178  72.6476375  35.6882274  68.2966996
  73.6210049  37.1456213  68.3097390  72.8555221  36.5860187  70.2233592
  72.1035702  35.7258542  70.7794368  73.7332108  37.1965603  70.8959233
  71.6202750  38.9024545  68.9882500  71.0101066  39.0862576  70.0429277
  72.4240742  39.7898270  68.4701799  73.1067887  39.5274802  67.7606891
  72.4971000  41.2363580  68.7887350  72.9220742  41.3087834  69.7901328
  73.4048904  41.9649656  67.8775065  72.9652261  41.7530511  66.9026790
  73.4374367  43.4754823  67.9818625  74.1444856  43.8749545  67.2556251
  72.4435020  43.8759529  67.7781886  73.7456706  43.7639732  68.9861532
  74.8218952  41.4542152  67.9982344  75.4680598  42.0080146  67.3164290
  75.1722160  41.5916719  69.0210282  74.8495094  40.3943129  67.7441840
  71.1166537  41.8856217  68.8383905  70.7514915  42.6140809  69.8089805
  70.2877903  41.5527779  67.8612792  70.5695785  40.9687100  67.0745505
  68.8542608  41.9875384  67.7929961  68.8686621  43.0520517  68.0299749
  68.2826914  41.7040733  66.3947179  68.4190399  40.6412447  66.1921582
  66.7833242  41.8539858  66.2040294  66.5213559  41.6222945  65.1716086
  66.2605404  41.1681776  66.8727253  66.4875793  42.8780435  66.4321937
  69.0485060  42.6389083  65.4541273  68.6968877  42.4953312  64.4326964
  68.8819463  43.6725973  65.7538836  70.1149565  42.4135262  65.5056846
  67.9323153  41.2678901  68.8043663  67.0572090  41.8733257  69.3467120
  68.1727553  39.9840465  69.0181326  68.8492579  39.4665778  68.4572293
  67.5384033  39.1369479  70.0427821  66.4696114  39.1514051  69.8253959
  68.0539855  37.7177051  69.9801177  68.1203729  37.4039477  68.9387114
  69.0632597  37.6825093  70.3889158  67.1582099  36.7348152  70.7521264
  67.7941331  35.9612751  71.1811886  66.7044378  37.2708210  71.5848614
  66.0238747  36.0381698  69.9482241  65.5666646  36.5896677  68.9335025
  65.5506895  34.9879564  70.4166230  67.7606833  39.6804893  71.4657017
  66.8513785  39.6778464  72.2919843  68.8873803  40.3170542  71.7136535
  69.5601415  40.4465950  70.9591069  69.4012203  40.9196435  72.9528938
  68.9090131  40.3111708  73.7111122  70.9253994  40.8453700  73.0915814
  71.2013422  41.6177440  72.3733892  71.3970217  41.0749033  74.5582769
  72.4836484  41.0129232  74.6056264  71.0741775  42.0601387  74.8944804
  70.9612294  40.3114736  75.2040735  71.5798623  39.6087669  72.7588950
  71.4044846  39.3886666  71.8198803  69.0432618  42.3874969  73.1344563
  68.2616706  42.6574730  74.0401694  69.5593755  43.3028274  72.2941357
  70.2059053  43.0957278  71.5334157  69.2047386  44.6907390  72.4360968
  69.3223349  44.9160266  73.4960263  70.1242493  45.5191582  71.5381460
  70.0122421  45.1708976  70.5109488  69.7892633  46.5566634  71.5611316
  71.6024001  45.4788602  71.9052105  72.0418527  46.0405634  72.9149496
  72.3466299  44.7464757  71.1377420  73.3327438  44.6159732  71.3584172
  71.9446750  44.3009639  70.3127689  67.7603882  45.0409776  72.0975176
  67.3034534  45.9799204  72.7446274  67.1050452  44.4119014  71.1520142
  67.4769038  43.6059593  70.6484623  65.7464289  44.8190638  70.7243769
  65.5469687  45.7585000  71.2394654  65.6824545  45.0359186  69.1615470
  66.2157939  45.9545844  68.9169018  66.2155408  44.2185158  68.6756390
  64.2765650  45.1183953  68.5713385  63.6178843  44.3472638  68.9703346
  63.7336446  46.4902500  68.8816578  62.7274625  46.5846683  68.4732109
  63.7025116  46.6335070  69.9613759  64.3794591  47.2469906  68.4343982
  64.4286000  44.9830847  67.0091460  63.4461902  45.0367131  66.5414026
  65.0540343  45.7925783  66.6326449  64.8921826  44.0257515  66.7708156
  64.6638424  43.8256281  71.1324728  63.7494832  44.1824624  71.8461825
  64.6241497  42.5470064  70.6172011  65.3668346  42.1340381  70.0522292
  63.4682115  41.6614243  70.8557412  62.5630214  42.2118285  70.5983523
  63.6877677  40.3975533  69.9725763  64.6720359  40.0114422  70.2374087
  62.6222966  39.3485670  70.2267301  62.8080276  38.4802658  69.5939118
  62.6522074  39.0456880  71.2739162  61.6406209  39.7623522  69.9961966
  63.6286274  40.7225295  68.5829383  63.7717104  39.9120018  68.0508442
  63.2666016  41.2440001  72.3230624  62.1272522  41.0195787  72.7069688
  64.3291807  41.2197346  73.1443022  65.2703799  41.2832169  72.7573809
  64.3777344  41.1108068  74.5959972  63.8770745  40.1841037  74.8774861
  65.4234969  41.0090842  74.8882459  63.7726726  42.2357200  75.4207059
  63.1040293  41.9357381  76.3353489  63.9238855  43.5023472  75.0519507
  64.6249361  43.7870147  74.3672212  63.1308685  44.6367328  75.5612024
  63.3554749  44.7096421  76.6249661  63.5239891  46.0456479  75.0396181
  63.2903078  46.0596362  73.9751754  62.7170159  47.2253826  75.7010956
  63.0520735  48.1755367  75.2836071  61.6529237  47.0959201  75.5029717
  62.8870399  47.2237575  76.7788012  65.0102254  46.2671820  75.3230372
  65.3047801  47.2535078  74.9626637  65.1885877  46.2043383  76.3971729
  65.5960820  45.5041962  74.8118292  61.6636182  44.3393733  75.3229504
  60.8898291  44.3353329  76.3079357  61.2149269  44.1082532  74.0756920
  61.8409593  44.1341677  73.2713457  59.8437058  43.8028971  73.6940925
  59.2416038  44.6535047  74.0146607  59.7054332  43.6885221  72.1256398
  59.5770074  44.6867192  71.7079205  60.6340136  43.2891541  71.7165522
  58.5166688  42.7871347  71.6624238  57.2222167  43.2651447  71.7666978
  57.0582069  44.2961602  72.0392631  56.0835885  42.4010559  71.5143282
  55.0785111  42.7849047  71.6091732  56.2936064  41.0923487  71.1545185
  55.4617794  40.4096210  71.0577676  57.6168475  40.6537334  70.9133641
  57.7860189  39.6593179  70.5283097  58.7004687  41.4864357  71.1653899
  59.7012322  41.1270423  70.9766762  59.2133412  42.6170995  74.4576518
  58.1975927  42.8648181  75.0023053  59.8411127  41.4058379  74.5171610
  60.7208644  41.2239430  74.0359197  59.3364185  40.2240360  75.2715541
  58.3334472  39.9574165  74.9390308  60.2996161  39.0726682  74.9801444
  61.3124219  39.4291218  75.1685354  60.1009967  38.2812257  75.7017255
  60.2754542  38.4506337  73.5855810  59.2887499  38.0249900  73.4026160
  60.4267431  39.2354660  72.8435515  61.3182799  37.3781633  73.3860439
  62.3048812  37.8375577  73.3227694  61.3296600  36.7175588  74.2531022
  61.0661277  36.5855453  72.1662337  60.0945745  36.4640864  71.8822934
  62.0104159  36.0087511  71.3957181  63.3317865  36.1809760  71.6250546
  63.6425735  36.7647034  72.4028064  64.0168238  35.7285092  71.0215261
  61.6570428  35.1748292  70.4267750  60.6703858  34.9710664  70.2651373
  62.3705680  34.7378383  69.8442926  59.1356706  40.4961064  76.7294162
  58.1555768  40.1714908  77.3477000  60.1034053  41.1552719  77.4331159
  60.9702221  41.4771513  77.0036252  60.0122180  41.4824762  78.9053565
  59.6429680  40.6256480  79.4672789  61.4462304  41.7862070  79.4267616
  61.7701040  42.6474346  78.8413951  61.4524429  42.1143310  80.8857955
  62.4732597  42.3201488  81.2087958  60.8328157  42.9929681  81.0646025
  61.0561877  41.2708311  81.4510465  62.4324739  40.6323216  79.2032235
  63.4119721  40.9115147  79.5896812  62.0754395  39.7433583  79.7234433
  62.5093943  40.4217042  78.1368129  58.9244012  42.5727819  79.2155403
  58.0452902  42.3347440  80.0399594  58.9649371  43.7602662  78.6112432
  59.7464167  44.0639266  78.0304196  57.8689861  44.7707551  78.7195827
  57.7573993  44.9872401  79.7822758  58.2551240  46.0198773  77.8618727
  58.2071458  45.7143379  76.8174658  57.2499001  47.1799128  78.0098402
  57.5702268  48.0191942  77.3922435  56.2628506  46.8473537  77.6883828
  57.2050910  47.4926004  79.0530442  59.5534926  46.4229391  78.1264118
  60.1726393  45.9379661  77.5423711  56.5124815  44.2733899  78.1750202
  55.5167044  44.6768216  78.7695291  56.4660565  43.3864927  77.1782118
  57.2673815  43.1777741  76.5832834  55.2295585  42.5967991  76.8226294
  54.4260293  43.2758102  76.5373778  55.5940677  41.6755867  75.6622955
  55.9463955  42.2644033  74.8147047  56.4122157  41.0146777  75.9525076
  54.3130288  40.8114998  75.2369224  53.9421509  40.2845000  76.1170029
  53.5248086  41.4931701  74.9180172  54.5512306  39.7981175  74.1338262
  54.4920634  40.3036309  73.1690073  55.5629631  39.4049326  74.2249961
  53.5839868  38.6561676  74.1454368  53.7194531  38.0529598  75.0413264
  52.5590235  39.0269472  74.1619189  53.8125607  37.8624912  72.9632356
  53.1493776  37.0615540  72.9496395  53.6641624  38.4485007  72.1172156
  54.7889398  37.5046657  72.9696832  54.7017917  41.7801995  78.0329006
  53.5291102  41.9987316  78.3462228  55.5321060  40.9467616  78.6106450
  56.5176056  40.9046938  78.3517497  55.1845644  39.9725383  79.6859806
  54.2450264  39.4716327  79.4527963  56.1984750  38.8195286  79.7260668
  56.3715677  38.4581135  78.7116365  57.1530118  39.1931404  80.0967442
  55.7323980  37.6371444  80.6173444  56.6255123  37.1122646  80.9536554
  55.2616657  38.0640874  81.5025358  54.8069148  36.6256773  80.0718453
  54.6610051  36.3935603  78.9065891  54.0155820  36.0057345  80.8591884
  54.0811003  36.1518358  81.8668549  53.3185485  35.3646746  80.4820619
  54.8485067  40.6740667  81.0065472  53.9071147  40.2942632  81.6809243
  55.5835726  41.7497708  81.3371118  56.4860972  41.9292762  80.8943702
  55.2482105  42.7654142  82.3050238  55.2574204  42.2452267  83.2627759
  56.3092825  43.8761228  82.5242167  56.6502296  44.2490704  81.5585029
  55.8047242  45.1517791  83.2858255  56.6238367  45.8638536  83.3863320
  54.9902891  45.6118973  82.7247624  55.4473833  44.8679510  84.2766187
  57.3622087  43.1771340  83.4158214  58.1690275  43.8742949  83.6394395
  56.8937755  42.8540803  84.3455502  57.7643598  42.3111900  82.8917724
  53.8572423  43.3019397  82.0790213  53.0424595  43.2393451  83.0283704
  53.5595735  43.8827693  80.9406702  54.2226199  44.0796551  80.1909479
  52.1443463  44.3057320  80.6790587  51.9329620  44.9691077  81.5184331
  51.9189662  45.2058684  79.3536473  52.1931591  44.6034892  78.4869873
  50.8539405  45.4199420  79.2688020  52.6943081  46.5610670  79.2658549
  53.7496203  46.3489358  79.4389661  52.6215424  47.2094548  77.8928988
  53.1795771  48.1464482  77.9023072  53.0522876  46.5373270  77.1504221
  51.5803846  47.4111827  77.6410448  52.1606148  47.5019503  80.3270387
  52.6947741  48.4513009  80.2738191  51.0971584  47.6740671  80.1594519
  52.3049333  47.0588187  81.3126125  51.1316488  43.1225766  80.7272352
  49.9993565  43.2814396  81.1427058  51.4450514  41.9780712  80.1620494
  52.3657695  41.7597499  79.7792909  50.4536505  40.8915132  80.0376705
  49.4505131  41.2202697  79.7643877  51.0684350  39.9799564  78.9094927
  51.0729037  40.5384020  77.9744170  52.1079359  39.7688161  79.1600572
  50.3312251  38.6373297  78.6827920  51.0044381  37.9254229  78.2053153
  50.0442431  38.2091532  79.6426312  49.1170876  38.8261326  77.8339565
  48.5875210  39.7412273  78.0993427  49.3799844  38.9050617  76.7796124
  48.2393141  37.5690415  78.1026733  48.5333403  36.7667862  77.4263687
  48.4162906  37.2104843  79.1176009  46.7660338  37.8706721  77.9211016
  46.2110362  37.0109602  78.1075716  46.4807210  38.6193804  78.5838863
  46.5941873  38.1887796  76.9451290  50.1986800  40.1959125  81.3892054
  49.0500142  39.7692513  81.6249723  51.1888394  39.9984084  82.2946459
  52.1288820  40.3807534  82.1858885  51.0071986  39.2071318  83.5306564
  49.9749842  39.3482560  83.8524053  51.3658485  37.7942918  83.1521420
  51.2555449  37.1455709  84.0205592  50.7037422  37.4510595  82.3561195
  52.3978691  37.7619517  82.8051151  51.7689958  39.6469653  84.7901387
  51.6705945  39.0793748  85.8676855  52.5885304  40.7176222  84.6728668
  52.7555782  41.1548960  83.7673787  53.3150292  41.3766688  85.7238578
  53.6134110  40.6314477  86.4621252  54.2298588  41.7953110  85.3057578
  52.5129797  42.5388002  86.4687312  53.1322579  43.4690802  87.0595861
  51.2020102  42.5316688  86.2951166  50.7595773  41.9549883  85.5792411
  50.2224953  43.3132043  87.0673898  49.2346337  42.8960385  86.8744356
  50.4308078  43.1601890  88.1260957  50.1531676  44.8150224  86.8162785
  49.2300159  45.3469152  87.3414166  50.9670518  45.3980707  85.9955104
  51.6173498  44.8469619  85.4354206  51.1204518  46.8875707  85.7125453
  51.1646762  47.5386111  86.5865176  52.4749240  47.0975294  85.0135422
  53.2870789  46.7827594  85.6689964  52.5322413  46.4808221  84.1160006
  52.6434469  48.5989841  84.6401647  51.7281467  48.9341588  84.1513259
  52.7388998  49.1711755  85.5632134  54.0261267  49.0137513  83.5809453
  55.3958843  48.6014697  84.6683633  56.3374385  48.8022683  84.1580844
  55.3365348  49.2072000  85.5726411  55.3440778  47.5460589  84.9341717
  49.8787783  47.2793449  84.9367535  49.3665125  48.3710364  85.1223697
  49.5088121  46.5520631  83.8505136  50.0195796  45.7254291  83.5374484
  48.3792899  46.8613751  83.0400941  48.3596739  47.9503147  83.0168381
  48.5670325  46.2922782  81.5677035  49.6041238  46.4125459  81.2534052
  48.3504911  45.2251523  81.5521417  47.5931642  47.0620829  80.5469478
  46.6035555  47.1955197  80.9840728  48.1540765  48.4182066  80.2121896
  47.4837015  48.9287209  79.5200390  48.2509516  49.0074590  81.1244263
  49.1336150  48.3028541  79.7498347  47.5534668  46.2445577  79.3104161
  46.9037824  46.7230072  78.5783436  48.5596775  46.1575962  78.8996998
  47.1692889  45.2516279  79.5433255  47.0108220  46.4983189  83.6112839
  45.9849543  47.1571155  83.4645747  47.0555225  45.4058738  84.4205109
  47.8818677  44.8103917  84.4855007  45.9510874  44.9487325  85.2864966
  45.0376137  44.9077980  84.6937706  46.1809571  43.5065709  85.7954825
  46.6562315  42.9062912  85.0196291  46.8560459  43.5139994  86.6513739
  44.8440977  42.8910467  86.1874800  45.0195801  41.9636923  86.7333515
  44.3210056  43.5656997  86.8673174  43.9844181  42.6142675  85.0167579
  42.8492870  42.1896662  85.4294954  44.4367462  42.5803615  83.8532122
  45.7120419  45.9438683  86.4044371  44.6043629  46.1290445  86.7303711
  46.7435926  46.6017664  87.0105719  47.7199388  46.3688745  86.8325430
  46.5833545  47.6914742  87.9619906  45.8284739  47.5067788  88.7259911
  47.7789990  47.8665309  88.8805200  47.9441285  46.9503265  89.4482661
  48.6768698  48.0385468  88.2867048  47.5700051  48.9936384  89.8030574
  47.3089936  49.8929670  89.2436093  46.7365408  48.7814625  90.4715518
  48.8710696  49.2342777  90.6277863  48.7190974  50.1073054  91.2626069
  49.0211650  48.3808627  91.2893059  50.0879129  49.4357430  89.8535293
  50.0937591  50.2650238  89.2577725  51.1705676  48.7119409  89.8100504
  51.9069345  48.7958943  88.7939123  51.6502797  49.4194906  88.0297749
  52.7600355  48.2403222  88.7356084  51.4677229  47.9378544  90.7939523
  50.8557956  47.8908947  91.6089355  52.3158044  47.3714415  90.7599646
  46.1041264  48.8975434  87.1143399  45.1767957  49.5593741  87.5160897
  46.7628527  49.1286129  85.9856905  47.5747123  48.5849928  85.6930401
  46.4003802  50.1693556  85.0555759  46.3512350  49.7579871  84.0484226
  45.4062907  50.5439484  85.2961590  47.3708297  51.2847610  85.0870362
  47.1790748  52.2593890  84.3123801  48.3861140  51.1688727  85.9235885
  48.5584351  50.3020205  86.4343816  49.3643779  52.1888473  86.2383436
  49.3330574  52.8900308  85.4039308  48.9976108  52.8872079  87.5462649
  49.6989432  53.7194062  87.6044971  47.5312360  53.3918042  87.5967174
  47.3464880  53.8771713  88.5550221  47.3652211  54.1074709  86.7901014
  46.8510782  52.5486029  87.4791424  49.0807079  51.9703666  88.6560482
  48.8437868  52.4383248  89.4842918  50.8041039  51.6807154  86.3154150
  50.9223441  50.5118348  86.7838628  51.8112525  52.5483654  85.9119139
  51.6519600  53.5010416  85.5861735  53.2481604  52.1262421  85.9293651
  53.5890508  52.0440686  86.9613584  53.3399801  51.1356973  85.4843797
  54.1515034  53.1129674  85.1700460  53.7927545  54.0186304  84.4285834
  55.4925138  52.9063685  85.2063364  55.9019774  52.2143738  85.8344549
  56.4995636  53.5803748  84.4195637  55.9325784  54.1088523  83.6518957
  57.3252269  54.6267873  85.2500484  57.9315087  54.0880124  85.9787967
  58.0152075  55.1352016  84.5749020  56.4785542  55.7263815  86.0193936
  55.5854734  55.3066524  86.4834045  57.0525245  56.2082276  86.8110276
  56.1427230  56.6818936  84.8962298  57.0498405  57.1402849  84.5003455
  55.6682050  56.1505899  84.0718210  55.2402724  57.7088492  85.4329972
  55.6860812  58.6133563  85.5903108  53.9523664  57.6776371  85.7514275
  53.1821469  56.6887841  85.3415779  53.5746445  55.9375173  84.7730210
  52.1941495  56.6748236  85.5915520  53.5346593  58.6174645  86.5161740
  54.1817937  59.3324880  86.8448293  52.5548668  58.6491543  86.7977349
  57.4714883  52.6138024  83.7350899  57.9422535  51.7562527  84.4800828
  57.8270879  52.8706629  82.5121853  57.4987969  53.6849901  81.9927027
  58.7635308  51.9956871  81.7312692  59.2949811  51.3853912  82.4601426
  57.9698303  50.9799595  80.7923832  57.4408984  51.7336538  80.2109497
  58.8080605  50.1819106  79.8716010  58.1723619  49.5242457  79.2801678
  59.3570364  50.8495666  79.2086907  59.5130802  49.5828216  80.4484248
  56.8002887  50.1422371  81.3745429  57.1959233  49.2026450  81.7609896
  56.3683135  50.6780809  82.2192309  55.6783359  49.8327690  80.3459131
  54.8971287  49.2456952  80.8260200  55.2559628  50.7670349  79.9768640
  56.0954424  49.2691559  79.5113140  59.8760713  52.7527834  81.0299234
  59.6583919  53.7017590  80.2819481  61.1625597  52.3672994  81.3299494
  61.3502290  51.5596576  81.9231534  62.3624448  52.9953745  80.8873902
  62.0385629  53.7059404  80.1269695  63.0921333  53.8732129  81.9774450
  63.7019637  53.1853974  82.5626721  63.9208666  54.9779703  81.2310415
  64.4369124  55.6009756  81.9608868  64.6527227  54.5041271  80.5768172
  63.2494803  55.5967173  80.6365723  62.2069537  54.5487379  82.9277171
  62.8043286  55.1255210  83.6345385  61.5367036  55.2181952  82.3881676
  61.6212883  53.8066881  83.4688717  63.3151527  51.9980170  80.2444855
  63.9907402  51.1649935  80.9358100  63.5392894  52.1595900  78.9608454
  63.0812867  52.8726241  78.3927461  64.4703489  51.3286644  78.2251465
  64.6013378  50.3400558  78.6634204  63.9118121  51.1738321  76.8204075
  63.9570208  52.1231382  76.2875200  64.5077219  50.4606139  76.2509663
  62.4390425  50.6831226  76.9288459  62.2286157  49.7002472  77.6181625
  61.4232919  51.3111724  76.3909778  60.4735654  50.9761717  76.5512497
  61.5825003  52.1350522  75.8113108  65.8425572  52.0467240  78.2297142
  65.8694197  53.2318593  77.8315300  66.9704486  51.3911870  78.4859977
  67.0276742  50.3905233  78.6766213  68.2567188  52.1007102  78.5112962
  68.1174133  53.1422303  78.7995251  69.2355485  51.4898884  79.5470790
  69.2986260  50.4306698  79.2983097  70.6436660  52.1684788  79.4019680
  71.3315159  51.7400501  80.1301268  71.0274628  51.9983480  78.3964326
  70.5503807  53.2399228  79.5778193  68.7575239  51.4555667  81.0012683
  67.9396253  50.7380937  81.0743313  69.5711073  51.0759686  81.6193559
  68.2833184  52.7846778  81.5989067  67.9705315  52.6284793  82.6314925
  69.0986819  53.5070382  81.5725308  67.4427137  53.1656735  81.0200734
  68.8257425  51.9458110  77.1077093  69.3071967  50.8998044  76.6165616
  68.6370406  52.9299394  76.2047160  68.2407912  53.8284043  76.4775827
  68.9509189  52.8820054  74.7560933  68.7275206  51.8639988  74.4365410
  68.0531154  53.8714273  73.9531597  68.3065456  53.8142950  72.8936531
  67.0062829  53.6050038  74.0904844  68.2209249  54.8861584  74.3122108
  70.4826618  53.1245908  74.4318389  71.3654581  52.4629430  74.9607999
  70.8734549  53.8527496  73.3389663  70.2020523  54.2705892  72.6941162
  72.2745242  54.1197455  72.9617728  72.8762422  54.1687958  73.8686970
  72.8226890  52.9987152  72.0174120  72.6794272  52.0303329  72.4960160
  72.2362142  52.9904909  71.0992237  74.1949147  53.1524492  71.6881853
  74.6410782  52.2824336  71.7337039  72.3058946  55.4721193  72.1272815
  71.2032299  55.9122181  71.6825279  73.5084532  56.0175180  71.8442919
  74.3502059  55.7990425  72.3792291  73.7429926  56.9474257  70.7800753
  73.1308702  57.8274815  70.9753342  75.2729805  57.3490136  70.7088982
  75.4219683  57.8206998  69.7375039  75.6692762  58.3986305  71.7070706
  76.7308400  58.6225392  71.5990287  75.0873592  59.3046180  71.5346229
  75.4769047  58.0323277  72.7156694  76.0515099  56.2774502  70.7585852
  76.9909944  56.5525451  70.7106316  73.3761430  56.2956883  69.4160219
  72.7180099  56.9078563  68.5756766  73.6548394  55.0482934  69.2912974
  74.2979724  54.6083346  69.9485800  73.1683667  54.0346594  68.2727453
  73.5433760  54.3252122  67.2908181  73.6114024  53.0675110  68.5093829
  71.6309111  53.8614275  68.1795091  71.1179269  53.1232838  67.3082433
  70.8536520  54.6643391  68.9593060  71.1974017  55.2347494  69.7306459
  69.4077989  54.7496083  68.7141613  69.0533345  53.8154705  68.2788563
  68.8834039  54.8791191  69.6609674  69.0725263  55.9064626  67.7825361
  67.9103743  55.9551849  67.3527757  70.0284253  56.8506885  67.4885047
  71.0046206  56.7615209  67.7738410  69.7463362  58.0898715  66.7329121
  68.8469403  57.9807147  66.1253022  69.5111143  59.2443024  67.7634658
  70.1283433  59.0748031  68.6450822  69.8326160  60.1901235  67.3275528
  68.0291629  59.3491150  68.1851854  67.4289096  59.3808968  67.2765190
  67.7685449  58.4289484  68.7076955  67.5893873  60.5398164  69.0804164
  67.9478544  61.4728142  68.6448542  66.5017735  60.5958772  69.1031383
  68.1288494  60.4050394  70.5289805  67.6925383  59.5324080  71.0147841
  69.2087758  60.2555326  70.5173369  67.7855833  61.6486674  71.2907697
  68.4512541  61.7652903  72.0821562  67.8515846  62.4714893  70.6594371
  66.8168653  61.5730242  71.6614483  70.9050913  58.3923202  65.7397553
  70.6781040  58.6713311  64.5841249  72.1013119  58.3341453  66.2761739
  72.2815880  58.4596517  67.2719865  73.2832066  58.0829150  65.4901552
  73.2193328  58.7649900  64.6423954  74.6128659  58.4505240  66.2012970
  74.6971394  57.8343235  67.0964953  75.4360576  58.1711659  65.5432822
  74.8206208  59.9911989  66.6335974  75.1724656  60.5611198  65.7733291
  73.8595973  60.4150526  66.9265733  75.8162831  60.1535813  67.7883798
  75.4849877  60.6004716  68.8885768  76.9632344  59.4833280  67.6591660
  77.2372416  59.1140883  66.7482346  77.5645149  59.3408642  68.4701727
  73.3012883  56.6161771  64.9437797  72.7883086  55.7297483  65.5411788
  73.9154660  56.3995039  63.7702430  73.9880160  57.0915183  63.0236303
  74.5451475  55.1075133  63.4712035  73.9635085  54.2988868  63.9138424
  74.5554386  54.9396472  62.3939365  75.9927530  55.0776292  64.0225302
  76.8474981  55.8587312  63.6385127  76.3123621  54.1343951  64.8837988
  75.6381428  53.5134270  65.3311532  77.7440062  53.8968845  65.2828839
  78.2948108  54.8084084  65.5107711  77.7174545  52.9852313  66.5515263
  77.1966889  52.0582802  66.3115704  79.1070282  52.6070592  67.0030843
  79.0416779  51.9726585  67.8883578  79.6148859  52.0651828  66.2057510
  79.6691850  53.5097904  67.2441176  76.9817929  53.7654342  67.6879406
  76.9491835  53.1505633  68.5878980  77.5173203  54.6906093  67.9009533
  75.9658101  53.9994024  67.3700352  78.4006714  53.1622104  64.0893494
  77.8366042  52.0851776  63.8070205  79.4198720  53.7419786  63.4405243
  79.8595327  54.6054103  63.7589994  80.0272575  53.1880471  62.1767503
  79.2264193  52.8496541  61.5213373  80.8476712  54.3307554  61.3881388
  80.1959534  55.1976511  61.2781945  82.0484674  54.6983083  62.1869407
  82.6110977  55.4705710  61.6626847  81.7364296  55.0752064  63.1606337
  82.6787945  53.8192456  62.3216721  81.2266518  53.9275924  59.9346147
  81.7765337  54.7427050  59.4637194  81.8502915  53.0340044  59.9551826
  80.3198647  53.7244208  59.3658966  80.9393542  51.9524530  62.5092194
  81.4235406  51.7891906  63.5930381  80.7456645  50.9619216  61.7198165
  80.0905737  51.1491104  60.9733244  81.2220666  49.5731838  61.9036139
  80.8007326  48.9571633  61.1096602  82.7822040  49.4420449  61.8644382
  82.9838061  50.2158119  62.6051009  83.2290657  48.5026645  62.1912716
  83.5014207  49.8455608  60.6168596  84.8535140  50.0293450  60.4687342
  85.0899658  50.0790749  59.1325922  86.1195240  50.1622390  58.7831717
  83.9367742  50.0113658  58.4570200  83.8112747  50.0952186  57.4578586
  82.9251548  49.8058831  59.3660657  81.9023183  49.6545390  59.0179547
  80.6119654  48.8762312  63.1303675  81.1087158  47.9156256  63.6984925
  79.4066484  49.3174619  63.5351681  79.0067628  50.1958704  63.2045023
  78.5473282  48.6199711  64.4671903  78.7993152  47.5592103  64.5065613
  78.7569592  49.1744576  65.8443038  78.1111984  48.6510787  66.5493779
  79.7983614  49.0384139  66.1367599  78.5136488  50.2364800  65.8489456
  77.0802486  48.7096134  63.9932634  76.1559999  49.2336890  64.6047942
  76.8430573  48.1808379  62.8198565  77.5691084  47.6982548  62.2896279
  75.5767151  48.2000626  62.1312674  75.3086806  49.2521951  62.2359937
  75.7135662  47.7967231  60.6496851  74.7343325  47.8262085  60.1733965
  76.3843583  48.4914628  60.1444082  76.1191036  46.7870588  60.5840922
  74.3694668  47.4446452  62.7683278  73.3328810  48.1051334  62.8208076
  74.5740963  46.2527411  63.3403701  75.7252941  45.3428733  63.3975213
  76.5550714  45.8154213  63.9205788  76.0726464  45.1108445  62.3904250
  75.3042156  44.0629304  64.1194990  75.7010824  44.0230093  65.1333161
  75.6588020  43.1714307  63.6026965  73.7586712  44.1549460  64.1098648
  73.3437505  43.7636391  65.0386347  73.3419493  43.5592075  63.2976527
  73.4044477  45.6078733  63.9395619  72.5394531  45.7443421  63.2893653
  72.9951209  46.2353950  65.3012095  71.8766542  46.1708633  65.6063682
  74.0070611  46.6010717  66.0717466  74.9810138  46.4246986  65.8231352
  73.8544846  47.2853490  67.3390963  73.2893352  46.6771848  68.0468634
  75.2718907  47.5605351  67.9226900  75.7978938  46.6215410  68.0969277
  75.8680808  48.1333670  67.2134743  75.1184951  48.3225996  69.2150090
  74.5954555  47.7006698  70.3670107  74.3122080  46.6594504  70.3287078
  74.4360434  48.4409319  71.5989770  74.0271807  47.9720940  72.4817659
  74.8230056  49.7659035  71.6081097  74.5608665  50.4863217  72.7485424
  75.3739998  50.9517810  73.0360628  75.4267421  50.3774015  70.5565331
  75.8817579  51.3493502  70.6696103  75.4431405  49.6971245  69.2868322
  75.7032183  50.2371278  68.3882789  73.0815429  48.6105195  67.1084749
  72.1200317  48.8551309  67.8162930  73.4353189  49.3904383  66.0785359
  74.2273404  49.1868258  65.4675958  72.7070134  50.6355766  65.7217621
  72.5826626  51.2570636  66.6085021  73.5206033  51.5073868  64.7292544
  73.5308804  51.0207442  63.7539415  73.0168635  52.4661200  64.6010245
  74.9227243  51.7477102  65.1674042  75.4545315  50.9382129  65.0225135
  71.3167401  50.2688940  65.2058307  70.3988708  50.9011252  65.6238087
  71.1202090  49.2165930  64.4048762  71.8424480  48.5697090  64.0885252
  69.7680186  48.9452106  63.9268734  69.3099127  49.8909496  63.6347694
  69.9350122  47.9734958  62.7398534  68.9540116  47.7275749  62.3311536
  70.5412812  48.4445789  61.9670405  70.4243714  47.0622854  63.0817672
  68.7470623  48.4615396  64.9637902  67.5619523  48.8055211  64.9752814
  69.2315902  47.6863974  65.9224853  70.2118730  47.4026666  65.9484194
  68.4572998  47.1470445  67.0388342  67.4862917  46.8981738  66.6124582
  69.1107153  45.8951349  67.6079630  68.5127550  45.5398312  68.4478438
  69.0885427  45.1141901  66.8481291  70.4580347  46.0722304  68.0460504
  71.0517286  46.1198058  67.2678389  68.1900757  48.1588849  68.1734158
  67.0191228  48.2455642  68.4876546  69.1951705  48.8320492  68.7245958
  70.1870867  48.6186918  68.6205059  68.8600844  49.9972557  69.5690419
  68.3320885  49.5390719  70.4045998  70.0617252  50.7305436  70.1275562
  70.6628885  51.1149884  69.3027266  69.7218526  51.5920261  70.7018694
  70.9156266  49.8655408  70.9969241  70.8474839  48.8209124  70.6931512
  71.9649731  50.1521200  70.9209624  70.4159959  50.0477640  72.3926368
  70.4432969  51.1056142  72.6515974  69.3727501  49.7344887  72.4462356
  71.2509988  49.2416652  73.4271082  71.0375574  48.1827987  73.2813498
  72.3062079  49.3881202  73.1985069  71.0454802  49.5574774  74.8486675
  71.6337754  48.9291176  75.4323915  71.3126206  50.5463461  75.0269024
  70.0437779  49.4192733  75.0940896  67.9171016  51.0026477  68.8968170
  67.0992819  51.6338509  69.5411885  67.9859218  51.1783775  67.5729104
  68.8032963  50.7914058  67.1231585  67.0545095  52.0347113  66.7493125
  67.0367749  53.0218069  67.2119189  67.4081217  52.1884811  65.3198157
  68.1561950  51.4144980  65.1550841  66.5941993  52.0654623  64.6058474
  68.0836028  53.5343588  64.9894167  69.3882355  53.8090050  65.2247292
  70.0392686  53.1831600  65.6776838  69.6617169  55.0148190  64.7689731
  70.6555371  55.4341618  64.9267456  68.5689517  55.5249062  64.1519244
  67.5433519  54.5589311  64.2995257  66.5539890  54.7456479  63.8820729
  65.6306148  51.5803888  66.9202107  64.7261576  52.3514810  67.1953085
  65.4422857  50.2735916  66.7899680  66.2043476  49.6534394  66.5127137
  64.2089060  49.5510280  67.0059527  63.4446906  49.9119613  66.3187534
  64.3581703  48.4934670  66.7894491  63.7134468  49.7301179  68.5060387
  62.4845774  49.8591899  68.7163085  64.4923615  49.8758454  69.5513675
  65.5000176  49.7351938  69.4857371  64.0628320  50.2532576  70.9460468
  63.2230597  49.6254081  71.2437655  65.1935328  49.9969655  71.9340712
  66.0234770  50.6830426  71.7644929  64.6987002  50.2031112  73.3537358
  65.5140817  50.0181792  74.0538408  64.3463395  51.2282691  73.4705652
  63.8811390  49.5125292  73.5589001  65.6362251  48.5405384  71.7362721
  66.4490769  48.3105838  72.4254882  64.7962087  47.8750428  71.9321934
  65.9802884  48.3993766  70.7114742  63.5586299  51.7328161  70.9881074
  62.6004300  51.9911984  71.7734006  64.0744929  52.6370355  70.1842351
  64.9057260  52.4838382  69.6132419  63.4731099  53.9836816  70.0409603
  63.3360398  54.4149441  71.0328138  64.3867909  54.9297270  69.2907662
  64.4808778  54.4729393  68.3062549  63.7944254  56.3595488  69.1282431
  64.5008121  56.9847455  68.5815440  62.8568554  56.3045228  68.5755021
  63.6119160  56.7920719  70.1111144  65.8146809  55.0545240  69.9427211
  66.4218354  55.7473540  69.3602067  65.7171425  55.4283101  70.9621009
  66.2938140  54.0770879  69.9591221  62.1570984  53.8633080  69.3921113
  61.2459971  54.5287438  69.8203678  61.9393621  52.9519975  68.3911267
  62.6857260  52.3829281  67.9922659  60.6533480  52.6992372  67.8007321
  60.2984822  53.6167044  67.3295187  60.7704009  51.9593223  67.0084357
  59.5899883  52.2054014  68.7809777  58.5434678  52.8543196  69.0097880
  59.8960441  51.2226359  69.6139697  60.8263924  50.8071911  69.6480248
  58.9661498  50.6143441  70.5734115  58.0100756  50.3672899  70.1107082
  59.5600265  49.3150652  71.0925174  59.6334055  48.6189785  70.2558850
  60.5766524  49.5185239  71.4288170  58.8421308  48.6411353  72.1850202
  57.6452603  47.9492026  71.9598735  57.1431708  48.0314405  71.0065749
  57.0784557  47.1167064  73.0168204  56.1732576  46.5568271  72.8303144
  57.6861434  47.0392831  74.2529843  57.2937933  46.3866230  75.0200939
  58.8510137  47.8426731  74.5013524  59.2522204  47.9181926  75.5006217
  59.4659256  48.5272851  73.4453634  60.4356011  48.9786928  73.5994106
  58.7188765  51.6467241  71.7076973  57.5856645  51.7719398  72.1047285
  59.7297521  52.4632675  72.1246200  60.6855454  52.4283310  71.7704059
  59.4874568  53.4721994  73.1429257  59.0058535  53.0116902  74.0048714
  60.8547834  54.0660400  73.4625851  61.2805618  54.3800321  72.5087845
  60.7919831  55.3195957  74.3576763  61.8019738  55.6866071  74.5416392
  60.2096954  56.0936748  73.8580879  60.3183221  55.0656773  75.3067436
  61.6428075  53.1222902  74.0623253  62.0922274  52.5875410  73.3749157
  58.5241315  54.5908369  72.6876977  57.6732293  55.0645199  73.5030368
  58.5164285  54.9535156  71.4150969  59.2337618  54.6721620  70.7471305
  57.4905020  55.7817341  70.8514810  57.3188610  56.5782511  71.5745073
  57.9262093  56.5086360  69.5836566  58.3037778  55.7800403  68.8656870
  57.0564635  56.9827927  69.1269086  59.0395535  57.6041268  69.8444431
  58.6958859  58.2812597  70.6277295  59.9399820  57.1147209  70.2164206
  59.3952736  58.4241579  68.5936484  59.5653937  57.7600223  67.7445948
  58.5653979  59.0786369  68.3235638  60.6366196  59.2430308  68.8750279
  60.5233443  59.7525216  69.8314111  61.4942569  58.5769680  68.9690895
  60.9008640  60.2243807  67.8353125  61.7601845  60.7603302  68.0731955
  61.0359176  59.7387176  66.9259605  60.0956871  60.8770908  67.7627825
  56.1447244  55.0533663  70.7237826  55.0870880  55.6046025  71.0874101
  56.0813535  53.8950010  70.1126009  56.9160240  53.3421320  69.9116681
  54.8590007  53.2522441  69.6496384  54.2367483  53.9950413  69.1505548
  55.2105529  52.1351292  68.6912358  54.2970681  51.6521642  68.3440236
  55.7518905  52.5446625  67.8384697  55.8366665  51.4026559  69.2007362
  54.0729370  52.6422996  70.8714159  52.8739705  52.7363513  70.9778234
  54.8010948  52.1067622  71.8775028  55.8162830  52.0147064  71.8538453
  54.1772675  51.6012995  73.1154014  53.2198077  51.1177567  72.9196516
  55.0265196  50.5021347  73.6859641  55.1588036  49.7178302  72.9414231
  56.0182906  50.8902969  73.9204214  54.3734881  49.8840594  74.9993512
  53.7517628  50.6601346  75.4471390  53.6204830  48.6431320  74.6500668
  53.1744486  48.2236220  75.5516979  52.8334159  48.8848627  73.9348224
  54.3013420  47.9152629  74.2087114  55.4785952  49.3670870  75.9369795
  55.0265409  48.9458710  76.8347568  56.0594485  48.5983620  75.4267861
  56.1350124  50.1915472  76.2148858  53.7450925  52.7535732  74.0456116
  52.6840591  52.7408884  74.6779313  54.4749308  53.8603969  74.0207817
  55.3763860  53.9122167  73.5443763  54.0826613  55.1443622  74.6705193
  53.9258484  54.9674037  75.7348883  54.9083481  55.8511450  74.5832766
  52.8370718  55.7738224  74.0904007  52.0180289  56.1192839  74.9259688
  52.6038796  55.8470180  72.7955491  53.2725877  55.5177354  72.0986449
  51.3983876  56.3926182  72.2137920  51.1471411  57.2360849  72.8561480
  51.6210446  56.9978938  70.8286832  51.9240305  56.1908983  70.1638353
  50.6558733  57.3600466  70.4722303  52.6433336  58.1534547  70.6539660
  53.6191077  57.6759620  70.7483248  52.4206134  58.8235864  69.2637799
  53.1360578  59.6362427  69.1332080  52.5650768  58.0838864  68.4757981
  51.4067841  59.2195329  69.2094336  52.6194138  59.2059574  71.6847516
  53.3770373  59.9563724  71.4564252  51.6363339  59.6774469  71.7017686
  52.8267943  58.7655896  72.6598590  50.1778889  55.5325499  72.3374105
  49.0713526  56.0462500  72.4624172  50.4089479  54.2552887  72.5175067
  51.3533831  53.8708267  72.5360820  49.3485450  53.2058540  72.7172352
  48.4445713  53.4818398  72.1751480  49.8542592  51.8641995  72.1094051
  50.0774978  52.0065418  71.0526094  50.7841768  51.5715553  72.5955065
  48.7853588  50.7025053  72.2709027  48.4507060  50.6388774  73.3073041
  47.9040958  50.9131619  71.6654331  49.4228341  49.3779528  71.8389121
  50.0103517  49.3722136  70.7148431  49.2843888  48.2934094  72.5209969
  48.8394689  53.1313659  74.1764706  47.7409831  52.6477237  74.4418538
  49.6103560  53.6921089  75.0667101  50.4761556  54.1706870  74.8138758
  49.3505042  53.7116590  76.4979979  48.3849945  53.2311865  76.6554629
  50.4456447  52.9398137  77.1994451  51.3923906  53.4434994  77.0028896
  50.2689105  53.0032884  78.2738687  50.6104376  51.4629508  76.8323998
  50.6464153  51.3621405  75.7476017  51.8956633  51.0024184  77.6035533
  52.0868483  49.9505064  77.3950961  52.7491363  51.5978455  77.2767301
  51.7462569  51.1387034  78.6736380  49.4458271  50.5757051  77.3509346
  49.6201110  49.5396793  77.0583110  49.3934646  50.6417181  78.4370292
  48.5061156  50.9206249  76.9200451  49.1593469  55.0862657  77.0939484
  48.9712064  55.1787578  78.3186547  49.1151291  56.1695685  76.3585941
  49.1550570  56.1204028  75.3399943  49.0101814  57.5243996  76.8252627
  49.7119541  57.6651999  77.6466008  49.4582525  58.4985715  75.6707639
  49.3820233  59.5299672  76.0146695  50.4906891  58.2843482  75.3929635
  48.8133200  58.3569158  74.8035732  47.7322580  57.8731262  77.5798179
  47.8101355  58.3519966  78.6738674  46.5320017  57.4394929  77.1106857
  46.4582435  56.9957041  76.1949935  45.2194484  57.5222638  77.7788794
  45.0821745  58.5391716  78.1448907  43.9721368  57.4274598  76.8318366
  44.2285015  57.8729711  75.8693342  43.7507217  56.3763650  76.6473481
  42.7058481  58.1128219  77.3717124  42.0082151  58.2713064  76.5497271
  42.2150224  57.4475910  78.0817998  42.9867398  59.4434125  78.0477023
  43.5461907  59.2726620  78.9684867  43.6158712  60.0545646  77.4003286
  41.7627542  60.1579785  78.3502860  41.2188842  59.7795955  79.1262716
  41.2523627  61.2152161  77.7775589  41.7159166  61.6444630  76.6714352
  42.4943939  61.1613084  76.2230428  41.3085483  62.4712596  76.2346647
  40.2465492  61.8866032  78.2553754  39.8074499  61.5954966  79.1290336
  39.8961942  62.7046449  77.7565176  45.2218890  56.6001739  79.0003675
  44.5743415  56.9769083  79.9231955  45.9909935  55.4958503  78.9996170
  46.5763591  55.2195193  78.2109514  46.0635354  54.5533786  80.1735615
  45.1028685  54.4336200  80.6744477  46.5083469  53.1744703  79.5987316
  47.4837974  53.3888179  79.1646987  46.6956178  52.0201653  80.6034249
  47.0056257  51.1212952  80.0705154  47.4598217  52.2911853  81.3308365
  45.7547506  51.8308494  81.1189649  45.5347102  52.7210785  78.7150753
  45.8061350  51.8548544  78.3470857  46.9741755  55.1055691  81.2413678
  46.9023998  54.7641383  82.4353960  47.8150664  56.0804879  80.9470673
  47.9017014  56.4560672  80.0027392  48.7189635  56.7440329  81.9156531
  48.9276113  57.7435177  81.5362573  48.1669868  56.8650730  82.8480543
  50.0280149  56.1079066  82.2496108  50.8756513  56.7421007  82.8486262
  50.2788610  54.8617712  81.7334560  49.5752907  54.2545869  81.3136596
  51.6950755  54.2906184  81.7648703  52.1956455  54.4916521  82.7113940
  51.5272333  52.7579788  81.5196647  51.0320647  52.7037540  80.5500551
  52.9165721  52.1051086  81.6097729  52.8267855  51.0321483  81.4421318
  53.5712379  52.5362221  80.8524898  53.3398042  52.2827447  82.5984559
  50.6316250  51.9636577  82.5164639  51.2596176  51.5242417  83.2923865
  49.9474830  52.6519794  83.0126301  49.8487234  50.8875616  81.8531447
  49.2429747  50.3676295  82.5956507  49.1985108  51.3253720  81.0965533
  50.5303014  50.1806564  81.3811462  52.5643649  54.9329878  80.6865052
  52.2264677  55.0075335  79.4822131  53.7758437  55.4453231  81.1367415
  54.1040750  55.3068690  82.0925033  54.7136178  56.2304727  80.3186793
  54.1795672  56.5285225  79.4162990  55.1254305  57.6088347  80.9919151
  55.4476133  58.1788702  80.1200643  54.0293941  58.3856655  81.7326508
  54.4497524  59.3048968  82.1424648  53.2250320  58.6315623  81.0394637
  53.6349600  57.7746232  82.5445332  56.1298151  57.3979476  82.0357122
  56.3704521  58.2591916  82.4366543  55.8982774  55.3813252  79.8306495
  56.4823093  54.5451048  80.6427894  56.2206604  55.5063787  78.5469783
  55.7617443  56.1311925  77.8833889  57.3554413  54.6705626  77.9869457
  57.8476117  54.0627297  78.7459855  56.7823885  53.6723111  76.9704569
  56.4994265  54.2284494  76.0764336  57.8138176  52.6156501  76.6740375
  57.4110007  51.9056784  75.9534685  58.7065963  53.0844140  76.2611882
  58.0721959  52.0922585  77.5955981  55.5425390  52.9180694  77.5795569
  55.1475873  52.2149742  76.8459935  55.8493768  52.3776121  78.4750129
  54.7698850  53.6425193  77.8396418  58.4114387  55.6047079  77.4494215
  58.1244157  56.3555758  76.5103106  59.5811601  55.6711809  78.0654686
  59.8102481  55.0413278  78.8346973  60.6295054  56.5536608  77.7854054
  60.4778308  57.0804170  76.8433265  60.6698740  57.7031244  78.8843274
  60.7135086  57.2651632  79.8816493  61.5696700  58.3059642  78.7618476
  59.4209528  58.5859513  78.7491766  59.1447880  59.0788007  77.6647055
  58.7047086  58.7212138  79.8400167  57.8456063  59.2715773  79.8215167
  59.0064749  58.2764210  80.7075336  61.9757091  55.7313286  77.5804187
  62.1054138  54.5674360  77.9581710  62.9966503  56.4117401  77.0462406
  62.9194046  57.3567574  76.6717592  64.3701831  55.8192157  76.9542429
  64.5062952  55.0049469  77.6667237  64.5721246  55.1848954  75.5752134
  65.5724034  54.7551930  75.5156873  63.8318107  54.4006193  75.4243212
  64.4574556  55.9465222  74.8037580  65.3691306  56.8670836  77.3149017
  65.1396702  58.0787774  77.1522514  66.5518114  56.3983008  77.6894011
  66.7406692  55.3973714  77.7539299  67.7302328  57.2232325  78.0554906
  67.6227986  58.2717865  77.7767841  67.9001622  57.2408959  79.5602195
  68.0550065  56.1949783  79.8254599  69.1363718  58.0865013  80.0059340
  69.2159709  58.0684423  81.0917806  70.0414687  57.6659043  79.5679353
  69.0130543  59.1156510  79.6682512  66.6534229  57.7507048  80.3172334
  66.8474342  57.7361232  81.3896727  66.4285932  58.7704361  80.0042403
  65.8032720  57.1063326  80.0927833  68.9222814  56.6337722  77.2878665
  69.1765291  55.4153418  77.3631429  69.6591487  57.4915226  76.6082550
  69.6538835  58.4777500  76.8711671  70.5329993  57.2769169  75.4791670
  70.6174342  56.2038380  75.3095606  69.9906994  57.8755486  74.2700434
  70.1530591  58.9535243  74.3054954  70.5437223  57.4983579  73.4107363
  68.1985573  57.5514403  74.0139943  67.8060367  58.1250669  72.9151562
  71.8972009  57.8476910  75.7781101  72.1969003  59.0454968  75.4595783
  72.6866588  57.0981439  76.5924598  72.3323276  55.7741876  77.0900570
  72.0466119  55.1252554  76.2612684  71.4704964  55.8402252  77.7533971
  73.4916109  55.1960763  77.8149531  73.9755689  54.4073482  77.2371420
  73.1928714  54.7563201  78.7666270  74.4554932  56.4526209  78.0220198
  75.5066121  56.1670229  77.9697890  74.3013464  56.9223806  78.9936656
  74.0761954  57.3629901  76.9042202  74.2393616  58.3972051  77.2076672
  74.9434561  57.0976226  75.6259987  74.5816472  56.3611559  74.6955956
  76.1895707  57.5731391  75.6730779  76.5123169  58.2379277  76.3749874
  77.2535686  57.1645578  74.6771759  76.9222156  56.2504749  74.1844369
  77.3133547  57.9367386  73.9100830  78.6632226  56.9281726  75.2196143
  79.4825740  56.3561805  74.4830653  78.9745185  57.3838717  76.4318330
  78.2697266  57.6369490  77.1249024  80.3450876  57.5708016  76.9032031
  81.0500566  56.8365847  76.5113291  80.8048467  59.0225125  76.4171270
  79.9631337  59.7005722  76.5601487  81.6011660  59.3564629  77.0813060
  81.2966532  59.1918154  74.9812991  82.6523936  59.5560617  74.8311445
  83.2837272  59.6213404  75.7048639  83.1890476  59.8329916  73.5757663
  84.2366321  60.0705648  73.4534116  82.3254405  59.7920752  72.4868505
  82.7195430  59.8412643  71.4825623  80.9289480  59.6857283  72.6983335
  80.2589744  59.8716941  71.8705394  80.3955044  59.3513871  73.9227337
  79.3333705  59.2195959  74.0601701  80.3229017  57.4389966  78.4049435
  81.0113637  58.1632333  79.1452700  79.5644765  56.5421709  79.0213540
  78.8260178  56.0139534  78.5538917  79.7195603  56.2138343  80.4689020
  79.7340523  57.1866976  80.9606440  78.5646045  55.4098830  81.0735288
  78.5704085  54.4259363  80.6063680  78.7372524  55.2459272  82.5371228
  77.9027736  54.6717140  82.9406154  79.6694627  54.7192758  82.7368601
  78.7649103  56.2268961  83.0124953  77.2330942  56.0904702  80.7975264
  76.4274330  55.5032810  81.2362209  77.2358435  57.0881128  81.2374794
  77.0808595  56.1693875  79.7213918  81.0494688  55.4101692  80.7248232
  81.3633791  54.4898579  79.9804567  81.8661830  55.7520833  81.6746009
  81.7354808  56.6213428  82.1909378  83.0169788  55.0287392  82.1412735
  83.6602784  54.7658085  81.3021095  83.7229930  55.9801434  83.1187156
  83.8198920  56.9560007  82.6420165  83.0870028  56.1136090  83.9939124
  85.1198577  55.5238121  83.5908891  85.3817163  56.0655050  84.4987067
  85.0779963  54.4659705  83.8515803  86.2240336  55.7384589  82.5425512
  87.2296364  56.4141394  82.8699648  86.2789406  54.9561539  81.5726176
  82.7304181  53.6279649  82.7208899  82.3753294  53.4795955  83.8848502
  82.7307321  52.6485455  81.8461639  82.8853374  52.8310309  80.8544143
  82.5203682  51.1716132  82.1144605  82.5833042  51.0734048  83.1979826
  81.0834264  50.7464706  81.5314957  80.8545763  49.7480363  81.9059147
  80.0029011  51.6644545  82.0176313  79.0446874  51.3488400  81.6060053
  79.9579100  51.6292915  83.1068995  80.2189573  52.6832733  81.6954310
  81.1097960  50.6833258  80.1422145  80.3247956  50.1916327  79.8223626
  83.5799117  50.2219728  81.6188047  84.5700638  50.6800684  81.0827091
  83.5099213  48.9144454  81.8738624  82.8899322  48.2927374  83.1216752
  81.8056910  48.2489628  83.0250382  83.1080991  48.9036922  83.9988362
  83.4542422  46.9142671  83.2943918  82.7092153  46.1972288  83.6405839
  84.2786198  46.8846352  84.0056305  83.9088318  46.6451455  81.8463631
  83.0760011  46.2784690  81.2477351  84.6789628  45.8742177  81.8264249
  84.4496314  47.9585436  81.2653450  85.5021175  48.1399294  81.4801503
  84.4079808  48.0042459  79.7226507  85.3901924  47.7804154  79.0412835
  83.2782835  48.2761514  79.0684066  82.3760845  48.3638790  79.5360965
  83.2012508  48.4817446  77.5805210  83.6750612  47.6723250  77.0248660
  81.7397099  48.4902385  77.1598131  81.2448499  47.5682749  77.4651746
  81.2056854  49.3116419  77.6371121  81.7160034  48.6437032  75.6015861
  82.6217670  49.1794356  75.3191500  81.7934531  47.6418355  75.1793887
  80.3400493  49.4587843  74.7770600  80.6426186  51.1358685  75.0992161
  79.8606473  51.7408198  74.6412960  80.6480578  51.3038295  76.1757422
  81.6100268  51.4176950  74.6839426  83.9750258  49.7913058  77.2268325
  84.6861886  49.8119972  76.2775499  83.9642645  50.8041222  78.0999797
  83.4186143  50.8196507  78.9615201  84.7624050  51.9919734  77.8620106
  84.4259623  52.4027243  76.9098552  84.5428858  53.0781130  78.9148739
  85.1666852  53.9411360  78.6833001  83.4955989  53.3771581  78.9152059
  84.8099782  52.6908730  79.8985216  86.2658775  51.6357221  77.7543696
  87.0416166  52.1012883  76.9266076  86.6676256  50.8669921  78.7136817
  86.0361909  50.5243352  79.4383343  88.0655342  50.3884729  78.8920072
  88.7239304  51.2553664  78.8421065  88.2905512  49.7541353  80.2653553
  89.3241243  49.4206181  80.3473739  88.0838865  50.4892693  81.0440547
  87.6231762  48.9008697  80.3855246  88.4424764  49.4202092  77.7574721
  89.5203407  49.5277377  77.2193140  87.4715860  48.6221189  77.2281454
  86.5722447  48.5270017  77.7006947  87.5068484  47.8198775  76.0032086
  88.4816752  47.3427868  75.9128191  86.3820756  46.7209270  76.1445444
  85.3962918  47.1872729  76.1358860  86.4171762  46.0347144  75.2982028
  86.5802396  46.0107549  77.3645431  86.7630359  45.0687152  77.1675183
  87.4796045  48.6168090  74.6817746  88.0419437  48.1124299  73.6989265
  86.9225305  49.7947277  74.5398268  86.3440067  50.2102169  75.2702157
  87.0435732  50.6732589  73.3349370  86.9339514  50.1509532  72.3846918
  85.8985317  51.6392926  73.2996141  85.8452744  52.0386172  74.3122135
  86.1259679  52.8299283  72.3150495  85.2596016  53.4912480  72.3374023
  87.0144156  53.3858043  72.6151222  86.2628948  52.4458602  71.3046038
  84.5581853  50.9490261  72.9519526  83.7590517  51.6904810  72.9381239
  84.6335247  50.4803010  71.9700933  84.3352169  50.1895107  73.7005483
  88.4999642  51.2355365  73.2982464  89.1217302  51.1176198  72.2525946
  89.0040115  51.7316287  74.4130983  88.4727406  51.8440270  75.2765025
  90.4551353  52.1896746  74.5049885  90.6366667  52.9570516  73.7522490
  90.7040568  52.7823297  75.9221572  90.3980094  52.0574428  76.6767319
  91.7717605  52.9541451  76.0593041  89.9442499  54.0985028  76.1420728
  90.1492459  54.7623742  75.3019719  88.8753247  53.8881645  76.1279401
  90.2791980  54.8351780  77.4389558  91.3304041  55.1208685  77.3996650
  89.6988055  55.7571772  77.4602148  90.0482333  54.1231180  78.7122743
  90.7383843  53.4240989  78.9875738  89.0055523  54.3172265  79.5393984
  87.9082374  54.8884385  79.2358350  87.7636102  55.2462013  78.2921667
  87.1739649  54.9878829  79.9365751  89.0871574  54.1217233  80.8259924
  89.9654629  53.8093243  81.2395407  88.2722163  54.2809425  81.4197299
  91.3867124  51.0924239  74.2159211  92.4256903  51.2407295  73.5619093
  91.1339280  49.9343164  74.7420030  90.2937431  49.7430493  75.2866682
  92.0314479  48.7663929  74.6116317  93.0572855  48.9517941  74.9306375
  91.3594486  47.6885774  75.4741627  91.6754301  47.8454775  76.5046228
  90.2833688  47.8605743  75.4407796  91.6069420  46.2099980  75.1297155
  90.7467011  45.7960252  74.6044411  92.4638027  46.1157233  74.4625072
  91.8572860  45.4436185  76.4191977  91.0312839  44.6097113  76.8128312
  92.9553319  45.7254977  77.0230472  92.0947627  48.3472315  73.1027166
  93.1801754  48.3202027  72.4862234  90.9381754  48.0979571  72.3965742
  90.0951668  48.0418866  72.9498947  90.8349298  47.8882877  70.9684285
  91.2994667  46.9388847  70.7027815  89.4052589  47.8577168  70.5391040
  88.8758168  47.0130865  70.9812779  88.9544335  48.7887347  70.8856645
  89.1550568  47.7861282  68.9968070  89.0041248  48.8868961  68.0981338
  88.7407942  48.2916987  66.9119260  88.5601185  48.9398723  66.0553326
  88.7504941  46.9584574  67.0173000  88.6064739  46.3033300  66.2618397
  88.9927882  46.6087615  68.3404127  89.0155039  45.5585460  68.6315285
  91.6002394  49.0433970  70.1911199  92.5252413  48.8318527  69.3710403
  91.2472639  50.3005896  70.4623047  90.5232708  50.5606846  71.1319206
  91.9095731  51.4530062  69.7788345  91.7233865  51.3672219  68.7085020
  91.3378119  52.7424544  70.4408062  90.2515203  52.7192437  70.3626604
  91.5809536  52.7240170  71.5030798  91.8340015  54.0465516  69.8562617
  93.0857899  54.6602594  70.1522102  93.7648610  54.1360119  70.8085728
  93.4910703  55.9056521  69.6437990  94.4194286  56.3582035  69.9573692
  92.6298521  56.5616377  68.6894825  93.0076729  57.8105537  68.2301891
  92.3410762  58.1398912  67.5923587  91.4020835  56.0658629  68.5542102
  90.6637855  56.6801745  68.0610335  90.9853786  54.7535132  69.0247368
  90.0323585  54.3405701  68.7298206  93.4960995  51.4967114  70.0092272
  94.2204382  51.8287922  69.0826390  94.0675021  51.0928975  71.2052344
  93.5063077  50.9100588  72.0379678  95.4820912  50.8839430  71.4294148
  95.8955238  51.7798932  70.9656523  95.8703306  50.7753242  72.8991794
  95.5985408  49.7968144  73.2957837  96.9490943  50.8792889  73.0195048
  95.1690345  51.8337695  73.6184605  94.2168647  51.6122142  73.6819896
  96.0618260  49.6003812  70.7809253  97.3016839  49.4430102  70.7328664
  95.2271187  48.7271717  70.2449451  94.2234840  48.7631008  70.4230479
  95.5851371  47.6657019  69.3877790  96.5314524  47.2721147  69.7582792
  94.6505905  46.4834519  69.4351778  93.6279431  46.8606507  69.3909687
  94.8103877  45.8902482  68.5353000  94.7627540  45.5194396  70.6836552
  93.9194929  44.5537341  70.7749224  95.7312016  45.7615390  71.4543575
  95.7827203  48.1967842  67.9413052  96.8488976  47.9739834  67.3151529
  94.7785055  48.8897477  67.3948263  93.9235526  49.0530711  67.9278085
  94.6870551  49.4883626  66.0858041  94.8362738  48.6876050  65.3612759
  93.2980197  49.9880577  65.6639425  92.9281610  50.6786797  66.4219688
  93.3860471  50.8103707  64.3123539  92.3914776  51.1550369  64.0313595
  94.0423106  51.6687099  64.4509506  93.7854407  50.1719302  63.5240161
  92.2647774  48.8296937  65.6219175  92.1427723  48.4282959  66.6272158
  91.2979910  49.2311031  65.3198918  92.6533614  47.6493746  64.6453254
  91.8794842  46.8819911  64.6748331  92.7449395  48.0333299  63.6288488
  93.6039970  47.2177332  64.9569001  95.8295172  50.5341275  65.9191033
  96.7204573  50.3920418  65.1297856  95.9502919  51.4697088  66.8729351
  95.3137951  51.5040689  67.6679830  96.9477801  52.5234157  66.9252810
  97.4409741  52.5033092  65.9536116  96.2615253  53.8802776  67.1220553
  95.7333258  53.8416055  68.0745230  97.0476425  54.6288891  67.2231570
  95.2835620  54.3923060  66.0866160  93.9939401  54.2092040  66.1277748
  93.4669796  53.5491227  66.8001692  93.4293368  54.9973460  65.1739733
  92.4236374  55.1616119  65.1383884  94.2811440  55.5554047  64.2697405
  94.0921558  56.2976648  63.0705064  93.0958589  56.5471208  62.7352346
  95.1903821  56.6951586  62.3431195  95.0845874  57.1894370  61.3883827
  96.4842966  56.4235390  62.9099071  97.3626920  56.7002284  62.3479219
  96.6525873  55.8074470  64.1717688  97.6356859  55.7552529  64.6165238
  95.5226461  55.2502594  64.8694061  98.1582104  52.2979610  67.8796859
  97.9822119  51.6595621  68.9014219  99.3697589  52.6630654  67.5161163
  99.5232653  53.1043270  66.6097754 100.6178279  52.5318288  68.2478033
 100.6692484  51.6150733  68.8361639 101.7722640  52.4228686  67.2263250
 101.6665970  53.2298682  66.5006438 102.7124858  52.5895434  67.7524860
 101.8722153  51.1116049  66.4728622 102.0959207  50.3253331  67.1941510
 100.8897280  50.8896776  66.0545658 102.9055034  51.0171404  65.3321654
 102.4670657  50.5297428  64.2293046 104.0450650  51.4830607  65.5722480
 100.7248607  53.6203751  69.2885021 101.3419808  54.6722182  69.2227608
  99.8955700  53.4413064  70.3738304  99.3541178  52.5794412  70.4453836
  99.6009071  54.3557855  71.5990425 100.4991930  54.9616340  71.7256563
  98.3386463  55.3530561  71.3032875  98.4343124  56.0716718  72.1173321
  98.3825766  56.1764554  70.0143908  97.4861163  56.7922714  69.9453502
  99.2634609  56.8191081  70.0218928  98.4296072  55.5061371  69.1561307
  96.9575577  54.5872377  71.3524156  96.1460339  55.2861275  71.1510325
  96.9529608  53.7979002  70.6002406  96.8208889  54.1459943  72.3409119
  99.4577562  53.6428169  72.8902472  99.0487671  52.4830440  72.8800173
  99.6329384  54.3794681  73.9776741 100.0938592  55.2887216  73.9219335
  99.2334457  54.0616485  75.3568457  99.5787097  53.0521542  75.5853889
  99.8299200  55.1613826  76.2438210 100.9144354  55.1894499  76.1336871
  99.4536692  56.1381811  75.9416652  99.4803993  54.8945962  77.5864358
  99.9828637  55.4901883  78.1809664  97.7035174  54.1015014  75.5776288
  97.0118149  54.9604536  75.1062884  97.1088812  53.1513903  76.3741027
  97.5960775  52.3213606  76.7101854  95.7118831  53.2365576  76.8207624
  95.1346020  53.2418166  75.8970352  95.2376330  52.0043462  77.6697971
  94.2253798  52.2407868  77.9983521  95.2308481  50.7675701  76.8300442
  94.8991235  49.9207230  77.4314283  94.5512462  50.9023167  75.9883260
  96.2367672  50.5751912  76.4563290  96.0197243  51.7813298  78.8892260
  95.6674691  51.0010182  79.3655600  95.4334260  54.5290195  77.6096817
  94.2930178  54.9225695  77.6075088  96.4116879  55.1037329  78.3587138
  97.2774871  54.6131893  78.5810734  96.3687196  56.4550025  78.9315044
  95.4361656  56.5661700  79.4865736  97.5927293  56.6116101  79.8668281
  97.7668072  55.6622480  80.3719603  98.4730859  56.8127566  79.2558181
  97.4686076  57.7065000  80.9162659  98.4538989  57.8348198  81.3659114
  97.2355512  58.6320191  80.3895221  96.4899219  57.5773647  82.0322499
  95.7587004  58.5547707  82.3810906  96.1395883  56.4137989  82.3815032
  96.3345655  57.5702015  77.8712772  95.8065059  58.6503864  78.1061189
  96.9525922  57.3332688  76.6661852  97.5213035  56.5045903  76.4952338
  96.8652447  58.2586610  75.4645443  96.8682605  59.2854524  75.8301988
  98.1204347  58.2220553  74.5183287  98.9930639  58.5474681  75.0847329
  98.3002695  57.1900967  74.2199046  98.0084036  59.0702036  73.2794172
  98.9204599  58.9484412  72.6954068  97.1876300  58.6876124  72.6728929
  97.7759537  60.5859206  73.5187954  98.0351206  61.0301303  74.6701408
  97.3470945  61.3132833  72.5643551  95.5234947  57.9689949  74.7118368
  94.8127683  58.8881247  74.4112001  95.0519252  56.7290960  74.5045066
  95.6178108  55.8947014  74.6588864  93.7186402  56.4314994  74.0493162
  93.6275632  56.8839371  73.0615682  93.5337942  54.8984568  74.0018495
  92.5262710  54.6635507  73.6577271  94.2621148  54.4659519  73.3156465
  93.6831611  54.4828077  74.9982502  92.5743546  57.0609740  74.9210487
  91.4629342  57.2684488  74.4468591  92.8183158  57.3153864  76.1814618
  93.7144384  57.1152426  76.6259510  91.8454383  57.9111066  77.0816711
  90.9285741  57.3313900  76.9688767  92.4337667  57.9578426  78.5679064
  92.7488492  56.9577816  78.8695187  93.3191700  58.5912798  78.5918904
  91.3993143  58.4865530  79.5532228  91.3230292  59.7911089  80.0848210
  92.0154992  60.5462441  79.7452168  90.3549047  60.1188050  81.0516221
  90.2915762  61.1388744  81.3980350  89.4777739  59.1754960  81.5766637
  88.7299326  59.4404929  82.3101643  89.6171197  57.8571580  81.1026451
  88.9625677  57.0866908  81.4814048  90.5562676  57.5374493  80.1830198
  90.6700848  56.4979643  79.9126854  91.6943157  59.4543478  76.7728821
  90.5984110  60.0234591  76.8310640  92.7934063  60.0910805  76.3671674
  93.7030729  59.6315870  76.3289939  92.8496365  61.4965727  75.9350657
  92.3170063  62.1771514  76.5994141  94.4206822  61.9217671  75.9180087
  94.9782782  61.3028329  76.6205044  94.8413187  61.7393646  74.9291238
  94.5817359  63.4203730  76.2900829  93.5628909  64.1155322  76.4645348
  95.7292745  63.9198865  76.3987811  92.1759987  61.5933740  74.5374890
  91.3875743  62.4775412  74.3103823  92.4930733  60.6736907  73.6309140
  93.1639020  59.9377160  73.8502588  91.9889173  60.5443984  72.2583689
  92.2966062  61.4162132  71.6816606  92.5755314  59.2783397  71.5989105
  92.2907503  58.4005697  72.1780216  92.1472923  59.1553133  70.6026968
  94.1422250  59.3548755  71.4933705  94.5784538  59.7727513  72.4000354
  94.5774885  58.3647813  71.3568525  94.4178957  60.2458538  70.2905404
  94.0554904  59.7720642  69.3784226  93.8850023  61.1913231  70.3919866
  95.8768897  60.4855477  70.2003057  96.2692795  60.8358976  71.0745609
  96.7382169  60.3603255  69.3081012  96.3803648  59.9874623  68.1249296
  95.3981021  59.7976887  67.9261033  97.0800197  59.8825964  67.3903630
  98.0202177  60.4785905  69.5584695  98.3374033  60.6796820  70.5067672
  98.6986704  60.3709737  68.8053045  90.4070756  60.4608658  72.2762358
  89.6922043  61.1745534  71.5076019  89.8929115  59.6154497  73.1264145
  90.4118722  59.0013224  73.7542764  88.3778828  59.5287268  73.1965006
  87.9471012  59.7741724  72.2258979  87.9939976  58.0756578  73.5197692
  88.3935456  57.9286913  74.5228117  86.4433145  57.8462660  73.5029339
  86.2274818  56.8050393  73.7379170  85.9719319  58.4907792  74.2456022
  86.0517971  58.0848689  72.5147670  88.6379488  57.0052426  72.5505075
  89.7132104  57.1834021  72.5222802  88.4887789  56.0201749  72.9933109
  88.1350880  56.9521364  71.1126325  88.6691121  56.1709853  70.5702892
  87.0679769  56.7321021  71.1087806  88.3101236  57.9137492  70.6302080
  87.7359040  60.6066488  74.0898166  86.7314897  61.1532360  73.7039363
  88.3282840  61.0500955  75.2350458  89.1820152  60.6540774  75.6290251
  87.7549500  62.1784752  76.0130711  86.7207227  61.8685929  76.1668106
  88.4778388  62.4049308  77.3639537  88.1039900  63.3790387  77.6794037
  88.1437575  61.2661450  78.3800524  88.6655475  61.4513248  79.3188711
  87.0693405  61.2420202  78.5593346  88.4640538  60.3084020  77.9689712
  89.9343880  62.4774280  77.2975789  90.3108293  61.5758389  77.3785369
  87.8018121  63.5435871  75.2688834  86.7596676  64.1719814  75.1587223
  88.9092729  63.8401288  74.4762708  89.8142283  63.3793218  74.5700711
  88.8528735  64.8767318  73.4087768  88.7204460  65.8577476  73.8676982
  90.1502474  64.7925848  72.6421673  90.1516497  65.5380098  71.8468173
  90.9850728  64.9807158  73.3169763  90.2514801  63.7981097  72.2075716
  87.6677536  64.6933957  72.4696881  87.2523851  65.7053527  71.9704544
  87.0581471  63.4939749  72.1388171  87.3594469  62.5798886  72.4773533
  85.8746421  63.4664660  71.2296833  86.1698032  64.2254317  70.5047923
  85.6117207  61.9972366  70.6988327  85.7329668  61.2953186  71.5231047
  84.5769794  61.9206469  70.3639901  86.5549494  61.5777901  69.5318115
  86.6822473  62.4086117  68.8369988  87.5444265  61.3340663  69.9200893
  85.9532089  60.3486740  68.7918143  85.6153104  59.6259260  69.5344757
  85.0714206  60.6724696  68.2382803  86.8965107  59.6542693  67.8341015
  87.7827608  60.1241960  67.6499398  86.6911809  58.4521319  67.1780906
  87.6715657  57.8811346  66.6213422  88.5984344  58.3063372  66.6595021
  87.5354787  56.9948993  66.1343203  85.5336060  57.8411059  67.2091644
  84.7546308  58.2485187  67.7263748  85.4100752  56.9561243  66.7162459
[truncated: 6,480,722 more chars]
