# Supplementary material for: Path to Actinorhodin: Regio- and Stereoselective Ketone Reduction by a Type II Polyketide Ketoreductase Revealed in Atomistic Detail
Source: JACS Au. 2022 Apr 7;2(4):972–84. doi: 10.1021/jacsau.2c00086 (PMC9088766; doi:10.1021/jacsau.2c00086)
Supplement: Supplementary file 2 — au2c00086_si_002.zip [file au2c00086_si_002.zip › SI_files/Series_IB_starting_structures/M17,M17,M17,M17.pdb]

CRYST1  142.051  142.107  142.233  90.00  90.00  90.00 P 1           1
ATOM      1  N   MET     1      30.453  83.070  73.860  1.00  0.00           N  
ATOM      2  H1  MET     1      29.578  82.622  73.521  1.00  0.00           H  
ATOM      3  H2  MET     1      30.880  83.618  73.086  1.00  0.00           H  
ATOM      4  H3  MET     1      31.118  82.336  74.175  1.00  0.00           H  
ATOM      5  CA  MET     1      30.142  83.969  74.987  1.00  0.00           C  
ATOM      6  HA  MET     1      29.509  84.784  74.633  1.00  0.00           H  
ATOM      7  CB  MET     1      29.302  83.172  76.100  1.00  0.00           C  
ATOM      8  HB2 MET     1      28.378  82.790  75.665  1.00  0.00           H  
ATOM      9  HB3 MET     1      29.871  82.310  76.448  1.00  0.00           H  
ATOM     10  CG  MET     1      28.985  84.078  77.259  1.00  0.00           C  
ATOM     11  HG2 MET     1      29.934  84.450  77.644  1.00  0.00           H  
ATOM     12  HG3 MET     1      28.445  84.936  76.859  1.00  0.00           H  
ATOM     13  SD  MET     1      28.044  83.465  78.665  1.00  0.00           S  
ATOM     14  CE  MET     1      26.626  82.750  77.740  1.00  0.00           C  
ATOM     15  HE1 MET     1      25.916  82.312  78.442  1.00  0.00           H  
ATOM     16  HE2 MET     1      26.132  83.534  77.167  1.00  0.00           H  
ATOM     17  HE3 MET     1      26.987  81.978  77.060  1.00  0.00           H  
ATOM     18  C   MET     1      31.387  84.659  75.527  1.00  0.00           C  
ATOM     19  O   MET     1      32.301  83.963  76.044  1.00  0.00           O  
ATOM     20  N   ALA     2      31.374  86.001  75.563  1.00  0.00           N  
ATOM     21  H   ALA     2      30.550  86.559  75.337  1.00  0.00           H  
ATOM     22  CA  ALA     2      32.564  86.813  75.937  1.00  0.00           C  
ATOM     23  HA  ALA     2      33.478  86.234  76.058  1.00  0.00           H  
ATOM     24  CB  ALA     2      32.876  87.799  74.790  1.00  0.00           C  
ATOM     25  HB1 ALA     2      33.747  88.400  75.053  1.00  0.00           H  
ATOM     26  HB2 ALA     2      33.082  87.242  73.877  1.00  0.00           H  
ATOM     27  HB3 ALA     2      32.019  88.455  74.629  1.00  0.00           H  
ATOM     28  C   ALA     2      32.254  87.446  77.292  1.00  0.00           C  
ATOM     29  O   ALA     2      32.125  88.661  77.385  1.00  0.00           O  
ATOM     30  N   THR     3      32.258  86.580  78.295  1.00  0.00           N  
ATOM     31  H   THR     3      32.388  85.580  78.141  1.00  0.00           H  
ATOM     32  CA  THR     3      32.079  86.922  79.774  1.00  0.00           C  
ATOM     33  HA  THR     3      31.089  87.363  79.879  1.00  0.00           H  
ATOM     34  CB  THR     3      32.198  85.663  80.669  1.00  0.00           C  
ATOM     35  HB  THR     3      32.093  86.103  81.660  1.00  0.00           H  
ATOM     36  CG2 THR     3      31.142  84.602  80.499  1.00  0.00           C  
ATOM     37 HG21 THR     3      31.340  83.777  81.183  1.00  0.00           H  
ATOM     38 HG22 THR     3      30.163  85.026  80.718  1.00  0.00           H  
ATOM     39 HG23 THR     3      31.157  84.236  79.473  1.00  0.00           H  
ATOM     40  OG1 THR     3      33.435  84.980  80.469  1.00  0.00           O  
ATOM     41  HG1 THR     3      33.815  84.731  81.336  1.00  0.00           H  
ATOM     42  C   THR     3      33.144  87.861  80.210  1.00  0.00           C  
ATOM     43  O   THR     3      34.310  87.863  79.706  1.00  0.00           O  
ATOM     44  N   GLN     4      32.765  88.762  81.145  1.00  0.00           N  
ATOM     45  H   GLN     4      31.795  88.836  81.451  1.00  0.00           H  
ATOM     46  CA  GLN     4      33.613  89.698  81.813  1.00  0.00           C  
ATOM     47  HA  GLN     4      34.120  90.211  80.997  1.00  0.00           H  
ATOM     48  CB  GLN     4      32.817  90.672  82.663  1.00  0.00           C  
ATOM     49  HB2 GLN     4      32.257  90.109  83.408  1.00  0.00           H  
ATOM     50  HB3 GLN     4      33.511  91.315  83.204  1.00  0.00           H  
ATOM     51  CG  GLN     4      31.816  91.575  81.853  1.00  0.00           C  
ATOM     52  HG2 GLN     4      32.320  91.977  80.974  1.00  0.00           H  
ATOM     53  HG3 GLN     4      30.986  90.967  81.495  1.00  0.00           H  
ATOM     54  CD  GLN     4      31.280  92.720  82.696  1.00  0.00           C  
ATOM     55  OE1 GLN     4      31.721  93.012  83.740  1.00  0.00           O  
ATOM     56  NE2 GLN     4      30.163  93.338  82.274  1.00  0.00           N  
ATOM     57 HE21 GLN     4      29.759  93.100  81.367  1.00  0.00           H  
ATOM     58 HE22 GLN     4      29.718  94.045  82.860  1.00  0.00           H  
ATOM     59  C   GLN     4      34.691  89.063  82.717  1.00  0.00           C  
ATOM     60  O   GLN     4      35.725  89.702  82.958  1.00  0.00           O  
ATOM     61  N   ASP     5      34.516  87.837  83.217  1.00  0.00           N  
ATOM     62  H   ASP     5      33.618  87.355  83.159  1.00  0.00           H  
ATOM     63  CA  ASP     5      35.531  87.043  83.887  1.00  0.00           C  
ATOM     64  HA  ASP     5      36.127  87.782  84.421  1.00  0.00           H  
ATOM     65  CB  ASP     5      34.910  86.071  84.885  1.00  0.00           C  
ATOM     66  HB2 ASP     5      35.720  85.586  85.429  1.00  0.00           H  
ATOM     67  HB3 ASP     5      34.342  86.653  85.611  1.00  0.00           H  
ATOM     68  CG  ASP     5      34.019  85.010  84.352  1.00  0.00           C  
ATOM     69  OD1 ASP     5      33.265  84.349  85.114  1.00  0.00           O  
ATOM     70  OD2 ASP     5      33.899  84.870  83.122  1.00  0.00           O  
ATOM     71  C   ASP     5      36.544  86.331  82.976  1.00  0.00           C  
ATOM     72  O   ASP     5      37.557  85.927  83.541  1.00  0.00           O  
ATOM     73  N   SER     6      36.364  86.280  81.639  1.00  0.00           N  
ATOM     74  H   SER     6      35.651  86.851  81.185  1.00  0.00           H  
ATOM     75  CA  SER     6      37.097  85.458  80.664  1.00  0.00           C  
ATOM     76  HA  SER     6      36.974  84.433  81.014  1.00  0.00           H  
ATOM     77  CB  SER     6      36.569  85.623  79.266  1.00  0.00           C  
ATOM     78  HB2 SER     6      37.148  84.994  78.590  1.00  0.00           H  
ATOM     79  HB3 SER     6      35.540  85.264  79.230  1.00  0.00           H  
ATOM     80  OG  SER     6      36.607  86.927  78.812  1.00  0.00           O  
ATOM     81  HG  SER     6      35.968  87.468  79.319  1.00  0.00           H  
ATOM     82  C   SER     6      38.535  85.855  80.587  1.00  0.00           C  
ATOM     83  O   SER     6      38.986  86.777  81.274  1.00  0.00           O  
ATOM     84  N   GLU     7      39.370  85.051  79.940  1.00  0.00           N  
ATOM     85  H   GLU     7      39.052  84.229  79.425  1.00  0.00           H  
ATOM     86  CA  GLU     7      40.901  85.246  79.879  1.00  0.00           C  
ATOM     87  HA  GLU     7      41.151  85.535  80.900  1.00  0.00           H  
ATOM     88  CB  GLU     7      41.710  83.980  79.527  1.00  0.00           C  
ATOM     89  HB2 GLU     7      41.576  83.755  78.470  1.00  0.00           H  
ATOM     90  HB3 GLU     7      42.769  84.180  79.680  1.00  0.00           H  
ATOM     91  CG  GLU     7      41.298  82.732  80.372  1.00  0.00           C  
ATOM     92  HG2 GLU     7      40.457  82.259  79.865  1.00  0.00           H  
ATOM     93  HG3 GLU     7      42.129  82.028  80.338  1.00  0.00           H  
ATOM     94  CD  GLU     7      40.894  82.911  81.889  1.00  0.00           C  
ATOM     95  OE1 GLU     7      41.667  83.566  82.651  1.00  0.00           O  
ATOM     96  OE2 GLU     7      39.791  82.464  82.304  1.00  0.00           O  
ATOM     97  C   GLU     7      41.306  86.344  78.865  1.00  0.00           C  
ATOM     98  O   GLU     7      40.625  86.600  77.887  1.00  0.00           O  
ATOM     99  N   VAL     8      42.409  87.043  79.080  1.00  0.00           N  
ATOM    100  H   VAL     8      43.065  86.790  79.820  1.00  0.00           H  
ATOM    101  CA  VAL     8      42.841  88.221  78.339  1.00  0.00           C  
ATOM    102  HA  VAL     8      42.171  88.290  77.482  1.00  0.00           H  
ATOM    103  CB  VAL     8      42.697  89.514  79.220  1.00  0.00           C  
ATOM    104  HB  VAL     8      43.364  89.338  80.065  1.00  0.00           H  
ATOM    105  CG1 VAL     8      43.230  90.854  78.571  1.00  0.00           C  
ATOM    106 HG11 VAL     8      43.079  91.680  79.267  1.00  0.00           H  
ATOM    107 HG12 VAL     8      44.292  90.755  78.349  1.00  0.00           H  
ATOM    108 HG13 VAL     8      42.685  91.054  77.648  1.00  0.00           H  
ATOM    109  CG2 VAL     8      41.263  89.682  79.714  1.00  0.00           C  
ATOM    110 HG21 VAL     8      41.191  90.584  80.321  1.00  0.00           H  
ATOM    111 HG22 VAL     8      40.591  89.764  78.859  1.00  0.00           H  
ATOM    112 HG23 VAL     8      40.981  88.816  80.314  1.00  0.00           H  
ATOM    113  C   VAL     8      44.217  88.118  77.746  1.00  0.00           C  
ATOM    114  O   VAL     8      45.172  87.770  78.435  1.00  0.00           O  
ATOM    115  N   ALA     9      44.367  88.706  76.538  1.00  0.00           N  
ATOM    116  H   ALA     9      43.696  89.367  76.145  1.00  0.00           H  
ATOM    117  CA  ALA     9      45.499  88.448  75.691  1.00  0.00           C  
ATOM    118  HA  ALA     9      46.357  88.117  76.277  1.00  0.00           H  
ATOM    119  CB  ALA     9      44.979  87.470  74.712  1.00  0.00           C  
ATOM    120  HB1 ALA     9      45.770  87.201  74.011  1.00  0.00           H  
ATOM    121  HB2 ALA     9      44.641  86.576  75.236  1.00  0.00           H  
ATOM    122  HB3 ALA     9      44.144  87.909  74.166  1.00  0.00           H  
ATOM    123  C   ALA     9      45.955  89.723  74.891  1.00  0.00           C  
ATOM    124  O   ALA     9      45.135  90.596  74.605  1.00  0.00           O  
ATOM    125  N   LEU    10      47.228  89.769  74.567  1.00  0.00           N  
ATOM    126  H   LEU    10      47.832  88.967  74.745  1.00  0.00           H  
ATOM    127  CA  LEU    10      47.972  90.854  73.953  1.00  0.00           C  
ATOM    128  HA  LEU    10      47.270  91.509  73.436  1.00  0.00           H  
ATOM    129  CB  LEU    10      48.716  91.702  75.054  1.00  0.00           C  
ATOM    130  HB2 LEU    10      47.996  92.052  75.792  1.00  0.00           H  
ATOM    131  HB3 LEU    10      49.430  91.068  75.581  1.00  0.00           H  
ATOM    132  CG  LEU    10      49.464  92.923  74.438  1.00  0.00           C  
ATOM    133  HG  LEU    10      50.129  92.595  73.639  1.00  0.00           H  
ATOM    134  CD1 LEU    10      48.418  93.920  73.916  1.00  0.00           C  
ATOM    135 HD11 LEU    10      48.922  94.782  73.482  1.00  0.00           H  
ATOM    136 HD12 LEU    10      47.803  93.436  73.156  1.00  0.00           H  
ATOM    137 HD13 LEU    10      47.785  94.247  74.741  1.00  0.00           H  
ATOM    138  CD2 LEU    10      50.252  93.638  75.581  1.00  0.00           C  
ATOM    139 HD21 LEU    10      50.784  94.498  75.173  1.00  0.00           H  
ATOM    140 HD22 LEU    10      49.556  93.974  76.349  1.00  0.00           H  
ATOM    141 HD23 LEU    10      50.968  92.943  76.019  1.00  0.00           H  
ATOM    142  C   LEU    10      48.992  90.292  72.889  1.00  0.00           C  
ATOM    143  O   LEU    10      49.733  89.311  73.062  1.00  0.00           O  
ATOM    144  N   VAL    11      48.964  90.900  71.700  1.00  0.00           N  
ATOM    145  H   VAL    11      48.460  91.775  71.554  1.00  0.00           H  
ATOM    146  CA  VAL    11      49.629  90.415  70.473  1.00  0.00           C  
ATOM    147  HA  VAL    11      50.408  89.709  70.764  1.00  0.00           H  
ATOM    148  CB  VAL    11      48.691  89.561  69.524  1.00  0.00           C  
ATOM    149  HB  VAL    11      48.008  90.322  69.149  1.00  0.00           H  
ATOM    150  CG1 VAL    11      49.373  88.852  68.302  1.00  0.00           C  
ATOM    151 HG11 VAL    11      48.622  88.301  67.736  1.00  0.00           H  
ATOM    152 HG12 VAL    11      49.836  89.599  67.660  1.00  0.00           H  
ATOM    153 HG13 VAL    11      50.135  88.160  68.662  1.00  0.00           H  
ATOM    154  CG2 VAL    11      48.017  88.402  70.311  1.00  0.00           C  
ATOM    155 HG21 VAL    11      47.377  87.829  69.638  1.00  0.00           H  
ATOM    156 HG22 VAL    11      48.784  87.748  70.726  1.00  0.00           H  
ATOM    157 HG23 VAL    11      47.414  88.814  71.120  1.00  0.00           H  
ATOM    158  C   VAL    11      50.280  91.647  69.738  1.00  0.00           C  
ATOM    159  O   VAL    11      49.631  92.610  69.390  1.00  0.00           O  
ATOM    160  N   THR    12      51.598  91.664  69.446  1.00  0.00           N  
ATOM    161  H   THR    12      52.183  90.938  69.863  1.00  0.00           H  
ATOM    162  CA  THR    12      52.458  92.539  68.610  1.00  0.00           C  
ATOM    163  HA  THR    12      51.889  93.463  68.721  1.00  0.00           H  
ATOM    164  CB  THR    12      53.888  92.635  69.127  1.00  0.00           C  
ATOM    165  HB  THR    12      54.408  93.448  68.621  1.00  0.00           H  
ATOM    166  CG2 THR    12      53.898  92.935  70.664  1.00  0.00           C  
ATOM    167 HG21 THR    12      54.929  93.000  71.015  1.00  0.00           H  
ATOM    168 HG22 THR    12      53.391  93.879  70.854  1.00  0.00           H  
ATOM    169 HG23 THR    12      53.385  92.134  71.195  1.00  0.00           H  
ATOM    170  OG1 THR    12      54.518  91.426  68.878  1.00  0.00           O  
ATOM    171  HG1 THR    12      55.443  91.467  69.202  1.00  0.00           H  
ATOM    172  C   THR    12      52.558  92.293  67.133  1.00  0.00           C  
ATOM    173  O   THR    12      52.295  91.180  66.640  1.00  0.00           O  
ATOM    174  N   GLY    13      52.813  93.312  66.308  1.00  0.00           N  
ATOM    175  H   GLY    13      53.110  94.223  66.659  1.00  0.00           H  
ATOM    176  CA  GLY    13      52.709  93.287  64.801  1.00  0.00           C  
ATOM    177  HA2 GLY    13      52.664  94.319  64.453  1.00  0.00           H  
ATOM    178  HA3 GLY    13      53.633  92.859  64.412  1.00  0.00           H  
ATOM    179  C   GLY    13      51.536  92.525  64.160  1.00  0.00           C  
ATOM    180  O   GLY    13      51.818  91.653  63.310  1.00  0.00           O  
ATOM    181  N   ALA    14      50.326  92.772  64.627  1.00  0.00           N  
ATOM    182  H   ALA    14      50.111  93.530  65.274  1.00  0.00           H  
ATOM    183  CA  ALA    14      49.185  91.976  64.250  1.00  0.00           C  
ATOM    184  HA  ALA    14      49.487  90.934  64.143  1.00  0.00           H  
ATOM    185  CB  ALA    14      48.152  92.186  65.377  1.00  0.00           C  
ATOM    186  HB1 ALA    14      47.253  91.609  65.159  1.00  0.00           H  
ATOM    187  HB2 ALA    14      48.576  91.855  66.325  1.00  0.00           H  
ATOM    188  HB3 ALA    14      47.896  93.243  65.443  1.00  0.00           H  
ATOM    189  C   ALA    14      48.606  92.299  62.899  1.00  0.00           C  
ATOM    190  O   ALA    14      47.588  91.716  62.519  1.00  0.00           O  
ATOM    191  N   THR    15      49.245  93.158  62.072  1.00  0.00           N  
ATOM    192  H   THR    15      50.105  93.653  62.314  1.00  0.00           H  
ATOM    193  CA  THR    15      48.723  93.456  60.702  1.00  0.00           C  
ATOM    194  HA  THR    15      47.671  93.167  60.682  1.00  0.00           H  
ATOM    195  CB  THR    15      48.852  94.973  60.433  1.00  0.00           C  
ATOM    196  HB  THR    15      48.714  95.073  59.355  1.00  0.00           H  
ATOM    197  CG2 THR    15      47.807  95.741  61.306  1.00  0.00           C  
ATOM    198 HG21 THR    15      47.894  96.811  61.120  1.00  0.00           H  
ATOM    199 HG22 THR    15      46.802  95.408  61.048  1.00  0.00           H  
ATOM    200 HG23 THR    15      47.997  95.539  62.360  1.00  0.00           H  
ATOM    201  OG1 THR    15      50.074  95.528  60.798  1.00  0.00           O  
ATOM    202  HG1 THR    15      50.775  95.201  60.197  1.00  0.00           H  
ATOM    203  C   THR    15      49.363  92.607  59.583  1.00  0.00           C  
ATOM    204  O   THR    15      48.964  92.602  58.401  1.00  0.00           O  
ATOM    205  N   SER    16      50.290  91.672  59.865  1.00  0.00           N  
ATOM    206  H   SER    16      50.847  91.737  60.717  1.00  0.00           H  
ATOM    207  CA  SER    16      50.665  90.452  59.067  1.00  0.00           C  
ATOM    208  HA  SER    16      50.095  90.510  58.140  1.00  0.00           H  
ATOM    209  CB  SER    16      52.125  90.518  58.883  1.00  0.00           C  
ATOM    210  HB2 SER    16      52.421  91.548  58.676  1.00  0.00           H  
ATOM    211  HB3 SER    16      52.624  90.223  59.806  1.00  0.00           H  
ATOM    212  OG  SER    16      52.546  89.691  57.839  1.00  0.00           O  
ATOM    213  HG  SER    16      53.448  89.359  58.028  1.00  0.00           H  
ATOM    214  C   SER    16      50.218  89.085  59.557  1.00  0.00           C  
ATOM    215  O   SER    16      49.673  88.931  60.653  1.00  0.00           O  
ATOM    216  N   GLY    17      50.198  88.083  58.619  1.00  0.00           N  
ATOM    217  H   GLY    17      50.828  88.050  57.818  1.00  0.00           H  
ATOM    218  CA  GLY    17      49.243  86.939  58.684  1.00  0.00           C  
ATOM    219  HA2 GLY    17      48.257  87.328  58.942  1.00  0.00           H  
ATOM    220  HA3 GLY    17      49.162  86.499  57.691  1.00  0.00           H  
ATOM    221  C   GLY    17      49.603  85.836  59.676  1.00  0.00           C  
ATOM    222  O   GLY    17      48.647  85.154  59.980  1.00  0.00           O  
ATOM    223  N   ILE    18      50.867  85.649  60.106  1.00  0.00           N  
ATOM    224  H   ILE    18      51.717  85.992  59.658  1.00  0.00           H  
ATOM    225  CA  ILE    18      51.045  84.862  61.366  1.00  0.00           C  
ATOM    226  HA  ILE    18      50.482  83.948  61.176  1.00  0.00           H  
ATOM    227  CB  ILE    18      52.513  84.431  61.658  1.00  0.00           C  
ATOM    228  HB  ILE    18      53.106  85.343  61.574  1.00  0.00           H  
ATOM    229  CG2 ILE    18      52.730  83.849  63.052  1.00  0.00           C  
ATOM    230 HG21 ILE    18      53.778  83.577  63.173  1.00  0.00           H  
ATOM    231 HG22 ILE    18      52.460  84.592  63.802  1.00  0.00           H  
ATOM    232 HG23 ILE    18      52.107  82.965  63.178  1.00  0.00           H  
ATOM    233  CG1 ILE    18      52.921  83.348  60.667  1.00  0.00           C  
ATOM    234 HG12 ILE    18      52.951  82.371  61.152  1.00  0.00           H  
ATOM    235 HG13 ILE    18      52.201  83.277  59.852  1.00  0.00           H  
ATOM    236  CD1 ILE    18      54.323  83.739  60.131  1.00  0.00           C  
ATOM    237 HD11 ILE    18      54.660  82.990  59.414  1.00  0.00           H  
ATOM    238 HD12 ILE    18      54.266  84.712  59.641  1.00  0.00           H  
ATOM    239 HD13 ILE    18      55.029  83.792  60.961  1.00  0.00           H  
ATOM    240  C   ILE    18      50.426  85.574  62.629  1.00  0.00           C  
ATOM    241  O   ILE    18      49.534  85.017  63.239  1.00  0.00           O  
ATOM    242  N   GLY    19      50.700  86.790  62.988  1.00  0.00           N  
ATOM    243  H   GLY    19      51.355  87.391  62.488  1.00  0.00           H  
ATOM    244  CA  GLY    19      50.084  87.423  64.156  1.00  0.00           C  
ATOM    245  HA2 GLY    19      50.392  86.892  65.056  1.00  0.00           H  
ATOM    246  HA3 GLY    19      50.449  88.445  64.246  1.00  0.00           H  
ATOM    247  C   GLY    19      48.572  87.436  64.075  1.00  0.00           C  
ATOM    248  O   GLY    19      47.923  87.083  65.091  1.00  0.00           O  
ATOM    249  N   LEU    20      47.987  87.681  62.895  1.00  0.00           N  
ATOM    250  H   LEU    20      48.525  87.872  62.051  1.00  0.00           H  
ATOM    251  CA  LEU    20      46.525  87.710  62.664  1.00  0.00           C  
ATOM    252  HA  LEU    20      46.102  88.408  63.386  1.00  0.00           H  
ATOM    253  CB  LEU    20      46.221  88.162  61.266  1.00  0.00           C  
ATOM    254  HB2 LEU    20      46.626  89.167  61.142  1.00  0.00           H  
ATOM    255  HB3 LEU    20      46.760  87.513  60.576  1.00  0.00           H  
ATOM    256  CG  LEU    20      44.783  88.188  60.847  1.00  0.00           C  
ATOM    257  HG  LEU    20      44.336  87.194  60.866  1.00  0.00           H  
ATOM    258  CD1 LEU    20      44.025  89.143  61.802  1.00  0.00           C  
ATOM    259 HD11 LEU    20      42.973  89.180  61.519  1.00  0.00           H  
ATOM    260 HD12 LEU    20      44.114  88.779  62.826  1.00  0.00           H  
ATOM    261 HD13 LEU    20      44.455  90.143  61.735  1.00  0.00           H  
ATOM    262  CD2 LEU    20      44.752  88.832  59.389  1.00  0.00           C  
ATOM    263 HD21 LEU    20      43.723  88.876  59.033  1.00  0.00           H  
ATOM    264 HD22 LEU    20      45.167  89.840  59.428  1.00  0.00           H  
ATOM    265 HD23 LEU    20      45.346  88.223  58.709  1.00  0.00           H  
ATOM    266  C   LEU    20      45.880  86.280  62.876  1.00  0.00           C  
ATOM    267  O   LEU    20      44.805  86.227  63.483  1.00  0.00           O  
ATOM    268  N   GLU    21      46.490  85.256  62.285  1.00  0.00           N  
ATOM    269  H   GLU    21      47.325  85.360  61.709  1.00  0.00           H  
ATOM    270  CA  GLU    21      46.028  83.897  62.400  1.00  0.00           C  
ATOM    271  HA  GLU    21      45.044  83.846  61.936  1.00  0.00           H  
ATOM    272  CB  GLU    21      46.886  82.868  61.575  1.00  0.00           C  
ATOM    273  HB2 GLU    21      46.874  83.134  60.518  1.00  0.00           H  
ATOM    274  HB3 GLU    21      47.926  82.903  61.900  1.00  0.00           H  
ATOM    275  CG  GLU    21      46.330  81.472  61.765  1.00  0.00           C  
ATOM    276  HG2 GLU    21      47.069  80.744  61.430  1.00  0.00           H  
ATOM    277  HG3 GLU    21      46.165  81.293  62.827  1.00  0.00           H  
ATOM    278  CD  GLU    21      44.988  81.242  60.986  1.00  0.00           C  
ATOM    279  OE1 GLU    21      44.565  82.131  60.216  1.00  0.00           O  
ATOM    280  OE2 GLU    21      44.410  80.142  61.022  1.00  0.00           O  
ATOM    281  C   GLU    21      45.865  83.513  63.871  1.00  0.00           C  
ATOM    282  O   GLU    21      44.951  82.833  64.245  1.00  0.00           O  
ATOM    283  N   ILE    22      46.867  83.815  64.710  1.00  0.00           N  
ATOM    284  H   ILE    22      47.726  84.283  64.422  1.00  0.00           H  
ATOM    285  CA  ILE    22      46.809  83.501  66.095  1.00  0.00           C  
ATOM    286  HA  ILE    22      46.492  82.470  66.254  1.00  0.00           H  
ATOM    287  CB  ILE    22      48.256  83.736  66.675  1.00  0.00           C  
ATOM    288  HB  ILE    22      48.571  84.723  66.335  1.00  0.00           H  
ATOM    289  CG2 ILE    22      48.369  83.873  68.228  1.00  0.00           C  
ATOM    290 HG21 ILE    22      49.411  84.031  68.505  1.00  0.00           H  
ATOM    291 HG22 ILE    22      47.772  84.720  68.563  1.00  0.00           H  
ATOM    292 HG23 ILE    22      48.004  82.962  68.701  1.00  0.00           H  
ATOM    293  CG1 ILE    22      49.180  82.625  66.121  1.00  0.00           C  
ATOM    294 HG12 ILE    22      49.049  81.706  66.693  1.00  0.00           H  
ATOM    295 HG13 ILE    22      48.917  82.396  65.087  1.00  0.00           H  
ATOM    296  CD1 ILE    22      50.679  83.118  66.210  1.00  0.00           C  
ATOM    297 HD11 ILE    22      51.340  82.342  65.823  1.00  0.00           H  
ATOM    298 HD12 ILE    22      50.800  84.026  65.619  1.00  0.00           H  
ATOM    299 HD13 ILE    22      50.934  83.325  67.249  1.00  0.00           H  
ATOM    300  C   ILE    22      45.763  84.433  66.820  1.00  0.00           C  
ATOM    301  O   ILE    22      45.157  83.915  67.736  1.00  0.00           O  
ATOM    302  N   ALA    23      45.555  85.665  66.414  1.00  0.00           N  
ATOM    303  H   ALA    23      46.101  86.101  65.671  1.00  0.00           H  
ATOM    304  CA  ALA    23      44.519  86.551  66.978  1.00  0.00           C  
ATOM    305  HA  ALA    23      44.573  86.535  68.066  1.00  0.00           H  
ATOM    306  CB  ALA    23      44.779  87.991  66.497  1.00  0.00           C  
ATOM    307  HB1 ALA    23      44.018  88.655  66.908  1.00  0.00           H  
ATOM    308  HB2 ALA    23      45.763  88.316  66.835  1.00  0.00           H  
ATOM    309  HB3 ALA    23      44.738  88.025  65.409  1.00  0.00           H  
ATOM    310  C   ALA    23      43.122  86.064  66.611  1.00  0.00           C  
ATOM    311  O   ALA    23      42.243  86.266  67.463  1.00  0.00           O  
ATOM    312  N   ARG    24      42.860  85.442  65.443  1.00  0.00           N  
ATOM    313  H   ARG    24      43.497  85.472  64.646  1.00  0.00           H  
ATOM    314  CA  ARG    24      41.590  84.626  65.176  1.00  0.00           C  
ATOM    315  HA  ARG    24      40.800  85.304  65.497  1.00  0.00           H  
ATOM    316  CB  ARG    24      41.268  84.309  63.705  1.00  0.00           C  
ATOM    317  HB2 ARG    24      42.042  83.646  63.319  1.00  0.00           H  
ATOM    318  HB3 ARG    24      40.328  83.758  63.671  1.00  0.00           H  
ATOM    319  CG  ARG    24      41.155  85.516  62.764  1.00  0.00           C  
ATOM    320  HG2 ARG    24      40.398  86.189  63.162  1.00  0.00           H  
ATOM    321  HG3 ARG    24      42.103  86.054  62.784  1.00  0.00           H  
ATOM    322  CD  ARG    24      40.794  85.198  61.251  1.00  0.00           C  
ATOM    323  HD2 ARG    24      39.886  84.595  61.217  1.00  0.00           H  
ATOM    324  HD3 ARG    24      40.578  86.130  60.730  1.00  0.00           H  
ATOM    325  NE  ARG    24      41.856  84.500  60.559  1.00  0.00           N  
ATOM    326  HE  ARG    24      42.169  83.604  60.932  1.00  0.00           H  
ATOM    327  CZ  ARG    24      42.423  84.952  59.500  1.00  0.00           C  
ATOM    328  NH1 ARG    24      41.885  85.861  58.658  1.00  0.00           N  
ATOM    329 HH11 ARG    24      40.959  86.241  58.844  1.00  0.00           H  
ATOM    330 HH12 ARG    24      42.407  86.166  57.835  1.00  0.00           H  
ATOM    331  NH2 ARG    24      43.622  84.577  59.215  1.00  0.00           N  
ATOM    332 HH21 ARG    24      44.112  83.927  59.829  1.00  0.00           H  
ATOM    333 HH22 ARG    24      44.080  84.930  58.376  1.00  0.00           H  
ATOM    334  C   ARG    24      41.567  83.339  65.993  1.00  0.00           C  
ATOM    335  O   ARG    24      40.557  83.014  66.685  1.00  0.00           O  
ATOM    336  N   ARG    25      42.667  82.587  66.099  1.00  0.00           N  
ATOM    337  H   ARG    25      43.564  82.838  65.682  1.00  0.00           H  
ATOM    338  CA  ARG    25      42.685  81.319  66.832  1.00  0.00           C  
ATOM    339  HA  ARG    25      41.834  80.730  66.489  1.00  0.00           H  
ATOM    340  CB  ARG    25      43.915  80.490  66.473  1.00  0.00           C  
ATOM    341  HB2 ARG    25      43.905  80.258  65.408  1.00  0.00           H  
ATOM    342  HB3 ARG    25      44.818  81.070  66.666  1.00  0.00           H  
ATOM    343  CG  ARG    25      43.957  79.128  67.322  1.00  0.00           C  
ATOM    344  HG2 ARG    25      44.934  78.657  67.210  1.00  0.00           H  
ATOM    345  HG3 ARG    25      43.831  79.352  68.381  1.00  0.00           H  
ATOM    346  CD  ARG    25      42.864  78.157  66.868  1.00  0.00           C  
ATOM    347  HD2 ARG    25      41.881  78.615  66.980  1.00  0.00           H  
ATOM    348  HD3 ARG    25      42.985  77.916  65.812  1.00  0.00           H  
ATOM    349  NE  ARG    25      42.953  76.947  67.677  1.00  0.00           N  
ATOM    350  HE  ARG    25      42.575  77.032  68.621  1.00  0.00           H  
ATOM    351  CZ  ARG    25      43.441  75.766  67.383  1.00  0.00           C  
ATOM    352  NH1 ARG    25      44.097  75.537  66.299  1.00  0.00           N  
ATOM    353 HH11 ARG    25      44.253  76.289  65.629  1.00  0.00           H  
ATOM    354 HH12 ARG    25      44.460  74.602  66.111  1.00  0.00           H  
ATOM    355  NH2 ARG    25      43.358  74.776  68.247  1.00  0.00           N  
ATOM    356 HH21 ARG    25      42.910  74.924  69.152  1.00  0.00           H  
ATOM    357 HH22 ARG    25      43.741  73.860  68.013  1.00  0.00           H  
ATOM    358  C   ARG    25      42.382  81.464  68.356  1.00  0.00           C  
ATOM    359  O   ARG    25      41.679  80.690  68.936  1.00  0.00           O  
ATOM    360  N   LEU    26      42.919  82.529  68.991  1.00  0.00           N  
ATOM    361  H   LEU    26      43.519  83.224  68.547  1.00  0.00           H  
ATOM    362  CA  LEU    26      42.667  82.752  70.390  1.00  0.00           C  
ATOM    363  HA  LEU    26      42.918  81.794  70.846  1.00  0.00           H  
ATOM    364  CB  LEU    26      43.564  83.878  71.002  1.00  0.00           C  
ATOM    365  HB2 LEU    26      43.452  84.773  70.389  1.00  0.00           H  
ATOM    366  HB3 LEU    26      43.177  84.121  71.992  1.00  0.00           H  
ATOM    367  CG  LEU    26      45.033  83.578  71.132  1.00  0.00           C  
ATOM    368  HG  LEU    26      45.297  83.336  70.102  1.00  0.00           H  
ATOM    369  CD1 LEU    26      45.804  84.798  71.675  1.00  0.00           C  
ATOM    370 HD11 LEU    26      46.862  84.552  71.758  1.00  0.00           H  
ATOM    371 HD12 LEU    26      45.679  85.640  70.993  1.00  0.00           H  
ATOM    372 HD13 LEU    26      45.415  85.066  72.657  1.00  0.00           H  
ATOM    373  CD2 LEU    26      45.439  82.383  71.916  1.00  0.00           C  
ATOM    374 HD21 LEU    26      46.525  82.301  71.918  1.00  0.00           H  
ATOM    375 HD22 LEU    26      45.080  82.481  72.941  1.00  0.00           H  
ATOM    376 HD23 LEU    26      45.007  81.489  71.466  1.00  0.00           H  
ATOM    377  C   LEU    26      41.225  83.078  70.705  1.00  0.00           C  
ATOM    378  O   LEU    26      40.778  82.865  71.875  1.00  0.00           O  
ATOM    379  N   GLY    27      40.400  83.579  69.798  1.00  0.00           N  
ATOM    380  H   GLY    27      40.721  83.841  68.866  1.00  0.00           H  
ATOM    381  CA  GLY    27      38.975  83.823  69.980  1.00  0.00           C  
ATOM    382  HA2 GLY    27      38.821  84.343  70.924  1.00  0.00           H  
ATOM    383  HA3 GLY    27      38.623  84.485  69.189  1.00  0.00           H  
ATOM    384  C   GLY    27      38.114  82.509  69.971  1.00  0.00           C  
ATOM    385  O   GLY    27      37.249  82.440  70.835  1.00  0.00           O  
ATOM    386  N   LYS    28      38.539  81.484  69.192  1.00  0.00           N  
ATOM    387  H   LYS    28      39.273  81.573  68.489  1.00  0.00           H  
ATOM    388  CA  LYS    28      37.960  80.118  69.300  1.00  0.00           C  
ATOM    389  HA  LYS    28      36.884  80.278  69.261  1.00  0.00           H  
ATOM    390  CB  LYS    28      38.429  79.195  68.126  1.00  0.00           C  
ATOM    391  HB2 LYS    28      39.517  79.132  68.130  1.00  0.00           H  
ATOM    392  HB3 LYS    28      38.051  78.185  68.289  1.00  0.00           H  
ATOM    393  CG  LYS    28      37.949  79.705  66.725  1.00  0.00           C  
ATOM    394  HG2 LYS    28      36.868  79.842  66.754  1.00  0.00           H  
ATOM    395  HG3 LYS    28      38.388  80.684  66.538  1.00  0.00           H  
ATOM    396  CD  LYS    28      38.292  78.790  65.573  1.00  0.00           C  
ATOM    397  HD2 LYS    28      38.207  79.324  64.627  1.00  0.00           H  
ATOM    398  HD3 LYS    28      39.324  78.450  65.656  1.00  0.00           H  
ATOM    399  CE  LYS    28      37.318  77.570  65.594  1.00  0.00           C  
ATOM    400  HE2 LYS    28      37.455  77.004  66.516  1.00  0.00           H  
ATOM    401  HE3 LYS    28      36.287  77.922  65.587  1.00  0.00           H  
ATOM    402  NZ  LYS    28      37.560  76.673  64.404  1.00  0.00           N  
ATOM    403  HZ1 LYS    28      36.902  75.868  64.436  1.00  0.00           H  
ATOM    404  HZ2 LYS    28      37.407  77.211  63.527  1.00  0.00           H  
ATOM    405  HZ3 LYS    28      38.539  76.322  64.427  1.00  0.00           H  
ATOM    406  C   LYS    28      38.306  79.413  70.596  1.00  0.00           C  
ATOM    407  O   LYS    28      37.444  78.855  71.263  1.00  0.00           O  
ATOM    408  N   GLU    29      39.564  79.526  71.070  1.00  0.00           N  
ATOM    409  H   GLU    29      40.313  79.870  70.467  1.00  0.00           H  
ATOM    410  CA  GLU    29      40.077  79.207  72.437  1.00  0.00           C  
ATOM    411  HA  GLU    29      39.750  78.181  72.605  1.00  0.00           H  
ATOM    412  CB  GLU    29      41.621  79.097  72.578  1.00  0.00           C  
ATOM    413  HB2 GLU    29      42.019  80.105  72.452  1.00  0.00           H  
ATOM    414  HB3 GLU    29      41.819  78.803  73.608  1.00  0.00           H  
ATOM    415  CG  GLU    29      42.445  78.209  71.720  1.00  0.00           C  
ATOM    416  HG2 GLU    29      42.467  78.646  70.722  1.00  0.00           H  
ATOM    417  HG3 GLU    29      43.465  78.239  72.103  1.00  0.00           H  
ATOM    418  CD  GLU    29      42.054  76.740  71.570  1.00  0.00           C  
ATOM    419  OE1 GLU    29      41.511  76.176  72.565  1.00  0.00           O  
ATOM    420  OE2 GLU    29      42.203  76.163  70.488  1.00  0.00           O  
ATOM    421  C   GLU    29      39.418  80.079  73.535  1.00  0.00           C  
ATOM    422  O   GLU    29      39.437  79.662  74.685  1.00  0.00           O  
ATOM    423  N   GLY    30      38.678  81.139  73.243  1.00  0.00           N  
ATOM    424  H   GLY    30      38.689  81.526  72.300  1.00  0.00           H  
ATOM    425  CA  GLY    30      37.790  81.897  74.100  1.00  0.00           C  
ATOM    426  HA2 GLY    30      36.871  82.063  73.539  1.00  0.00           H  
ATOM    427  HA3 GLY    30      37.536  81.255  74.944  1.00  0.00           H  
ATOM    428  C   GLY    30      38.209  83.245  74.675  1.00  0.00           C  
ATOM    429  O   GLY    30      37.487  83.789  75.482  1.00  0.00           O  
ATOM    430  N   LEU    31      39.396  83.737  74.275  1.00  0.00           N  
ATOM    431  H   LEU    31      39.898  83.399  73.453  1.00  0.00           H  
ATOM    432  CA  LEU    31      40.087  84.828  75.001  1.00  0.00           C  
ATOM    433  HA  LEU    31      39.865  84.726  76.064  1.00  0.00           H  
ATOM    434  CB  LEU    31      41.645  84.749  74.940  1.00  0.00           C  
ATOM    435  HB2 LEU    31      41.958  84.853  73.901  1.00  0.00           H  
ATOM    436  HB3 LEU    31      42.059  85.599  75.484  1.00  0.00           H  
ATOM    437  CG  LEU    31      42.267  83.430  75.521  1.00  0.00           C  
ATOM    438  HG  LEU    31      41.646  83.092  76.350  1.00  0.00           H  
ATOM    439  CD1 LEU    31      42.300  82.321  74.485  1.00  0.00           C  
ATOM    440 HD11 LEU    31      42.738  81.425  74.925  1.00  0.00           H  
ATOM    441 HD12 LEU    31      41.286  82.103  74.153  1.00  0.00           H  
ATOM    442 HD13 LEU    31      42.901  82.637  73.633  1.00  0.00           H  
ATOM    443  CD2 LEU    31      43.676  83.722  75.992  1.00  0.00           C  
ATOM    444 HD21 LEU    31      44.119  82.813  76.398  1.00  0.00           H  
ATOM    445 HD22 LEU    31      44.275  84.074  75.152  1.00  0.00           H  
ATOM    446 HD23 LEU    31      43.649  84.490  76.765  1.00  0.00           H  
ATOM    447  C   LEU    31      39.563  86.142  74.475  1.00  0.00           C  
ATOM    448  O   LEU    31      38.916  86.247  73.443  1.00  0.00           O  
ATOM    449  N   ARG    32      39.871  87.290  75.070  1.00  0.00           N  
ATOM    450  H   ARG    32      40.323  87.248  75.983  1.00  0.00           H  
ATOM    451  CA  ARG    32      39.703  88.680  74.695  1.00  0.00           C  
ATOM    452  HA  ARG    32      39.034  88.743  73.836  1.00  0.00           H  
ATOM    453  CB  ARG    32      39.079  89.493  75.900  1.00  0.00           C  
ATOM    454  HB2 ARG    32      39.706  89.384  76.785  1.00  0.00           H  
ATOM    455  HB3 ARG    32      39.053  90.555  75.658  1.00  0.00           H  
ATOM    456  CG  ARG    32      37.689  89.000  76.193  1.00  0.00           C  
ATOM    457  HG2 ARG    32      37.123  88.953  75.263  1.00  0.00           H  
ATOM    458  HG3 ARG    32      37.745  87.983  76.584  1.00  0.00           H  
ATOM    459  CD  ARG    32      36.943  89.873  77.186  1.00  0.00           C  
ATOM    460  HD2 ARG    32      37.121  90.930  76.992  1.00  0.00           H  
ATOM    461  HD3 ARG    32      35.867  89.712  77.120  1.00  0.00           H  
ATOM    462  NE  ARG    32      37.470  89.472  78.538  1.00  0.00           N  
ATOM    463  HE  ARG    32      37.906  88.551  78.588  1.00  0.00           H  
ATOM    464  CZ  ARG    32      37.443  90.169  79.697  1.00  0.00           C  
ATOM    465  NH1 ARG    32      36.791  91.292  79.818  1.00  0.00           N  
ATOM    466 HH11 ARG    32      36.278  91.671  79.023  1.00  0.00           H  
ATOM    467 HH12 ARG    32      36.793  91.789  80.708  1.00  0.00           H  
ATOM    468  NH2 ARG    32      37.882  89.604  80.774  1.00  0.00           N  
ATOM    469 HH21 ARG    32      38.240  88.649  80.740  1.00  0.00           H  
ATOM    470 HH22 ARG    32      37.871  90.114  81.657  1.00  0.00           H  
ATOM    471  C   ARG    32      41.026  89.253  74.348  1.00  0.00           C  
ATOM    472  O   ARG    32      41.980  89.091  75.125  1.00  0.00           O  
ATOM    473  N   VAL    33      41.141  89.778  73.148  1.00  0.00           N  
ATOM    474  H   VAL    33      40.359  90.131  72.598  1.00  0.00           H  
ATOM    475  CA  VAL    33      42.404  89.891  72.519  1.00  0.00           C  
ATOM    476  HA  VAL    33      43.220  89.606  73.184  1.00  0.00           H  
ATOM    477  CB  VAL    33      42.537  88.900  71.361  1.00  0.00           C  
ATOM    478  HB  VAL    33      42.020  89.339  70.509  1.00  0.00           H  
ATOM    479  CG1 VAL    33      43.992  88.717  71.008  1.00  0.00           C  
ATOM    480 HG11 VAL    33      44.080  88.010  70.183  1.00  0.00           H  
ATOM    481 HG12 VAL    33      44.417  89.676  70.712  1.00  0.00           H  
ATOM    482 HG13 VAL    33      44.532  88.334  71.874  1.00  0.00           H  
ATOM    483  CG2 VAL    33      41.790  87.525  71.591  1.00  0.00           C  
ATOM    484 HG21 VAL    33      41.937  86.883  70.723  1.00  0.00           H  
ATOM    485 HG22 VAL    33      42.194  87.035  72.477  1.00  0.00           H  
ATOM    486 HG23 VAL    33      40.725  87.709  71.731  1.00  0.00           H  
ATOM    487  C   VAL    33      42.608  91.380  72.152  1.00  0.00           C  
ATOM    488  O   VAL    33      42.019  91.822  71.184  1.00  0.00           O  
ATOM    489  N   PHE    34      43.593  92.051  72.840  1.00  0.00           N  
ATOM    490  H   PHE    34      44.042  91.691  73.683  1.00  0.00           H  
ATOM    491  CA  PHE    34      44.080  93.344  72.416  1.00  0.00           C  
ATOM    492  HA  PHE    34      43.274  93.892  71.928  1.00  0.00           H  
ATOM    493  CB  PHE    34      44.474  94.169  73.620  1.00  0.00           C  
ATOM    494  HB2 PHE    34      43.740  94.011  74.409  1.00  0.00           H  
ATOM    495  HB3 PHE    34      45.429  93.804  73.997  1.00  0.00           H  
ATOM    496  CG  PHE    34      44.591  95.642  73.360  1.00  0.00           C  
ATOM    497  CD1 PHE    34      45.714  96.122  72.678  1.00  0.00           C  
ATOM    498  HD1 PHE    34      46.544  95.477  72.429  1.00  0.00           H  
ATOM    499  CE1 PHE    34      45.710  97.512  72.325  1.00  0.00           C  
ATOM    500  HE1 PHE    34      46.472  97.896  71.665  1.00  0.00           H  
ATOM    501  CZ  PHE    34      44.728  98.373  72.826  1.00  0.00           C  
ATOM    502  HZ  PHE    34      44.834  99.442  72.724  1.00  0.00           H  
ATOM    503  CE2 PHE    34      43.606  97.827  73.463  1.00  0.00           C  
ATOM    504  HE2 PHE    34      42.777  98.468  73.721  1.00  0.00           H  
ATOM    505  CD2 PHE    34      43.546  96.491  73.763  1.00  0.00           C  
ATOM    506  HD2 PHE    34      42.702  96.093  74.305  1.00  0.00           H  
ATOM    507  C   PHE    34      45.139  93.230  71.339  1.00  0.00           C  
ATOM    508  O   PHE    34      46.033  92.438  71.637  1.00  0.00           O  
ATOM    509  N   VAL    35      45.078  93.889  70.169  1.00  0.00           N  
ATOM    510  H   VAL    35      44.319  94.533  69.948  1.00  0.00           H  
ATOM    511  CA  VAL    35      46.072  93.774  69.074  1.00  0.00           C  
ATOM    512  HA  VAL    35      46.799  93.026  69.389  1.00  0.00           H  
ATOM    513  CB  VAL    35      45.419  93.324  67.795  1.00  0.00           C  
ATOM    514  HB  VAL    35      46.162  93.575  67.039  1.00  0.00           H  
ATOM    515  CG1 VAL    35      45.040  91.786  67.901  1.00  0.00           C  
ATOM    516 HG11 VAL    35      44.568  91.463  66.973  1.00  0.00           H  
ATOM    517 HG12 VAL    35      45.942  91.200  68.072  1.00  0.00           H  
ATOM    518 HG13 VAL    35      44.349  91.639  68.732  1.00  0.00           H  
ATOM    519  CG2 VAL    35      44.075  94.006  67.435  1.00  0.00           C  
ATOM    520 HG21 VAL    35      43.701  93.601  66.495  1.00  0.00           H  
ATOM    521 HG22 VAL    35      43.348  93.818  68.226  1.00  0.00           H  
ATOM    522 HG23 VAL    35      44.229  95.080  67.331  1.00  0.00           H  
ATOM    523  C   VAL    35      46.809  95.089  68.834  1.00  0.00           C  
ATOM    524  O   VAL    35      46.365  96.166  69.256  1.00  0.00           O  
ATOM    525  N   CYS    36      48.059  95.031  68.341  1.00  0.00           N  
ATOM    526  H   CYS    36      48.537  94.172  68.071  1.00  0.00           H  
ATOM    527  CA  CYS    36      48.804  96.212  68.164  1.00  0.00           C  
ATOM    528  HA  CYS    36      48.139  96.998  67.807  1.00  0.00           H  
ATOM    529  CB  CYS    36      49.464  96.578  69.559  1.00  0.00           C  
ATOM    530  HB2 CYS    36      49.864  97.590  69.515  1.00  0.00           H  
ATOM    531  HB3 CYS    36      48.696  96.572  70.334  1.00  0.00           H  
ATOM    532  SG  CYS    36      50.754  95.455  70.004  1.00  0.00           S  
ATOM    533  HG  CYS    36      50.329  94.233  69.881  1.00  0.00           H  
ATOM    534  C   CYS    36      49.899  96.040  67.140  1.00  0.00           C  
ATOM    535  O   CYS    36      50.385  94.953  66.788  1.00  0.00           O  
ATOM    536  N   ALA    37      50.203  97.192  66.544  1.00  0.00           N  
ATOM    537  H   ALA    37      49.882  98.095  66.892  1.00  0.00           H  
ATOM    538  CA  ALA    37      51.040  97.300  65.309  1.00  0.00           C  
ATOM    539  HA  ALA    37      51.896  96.669  65.550  1.00  0.00           H  
ATOM    540  CB  ALA    37      50.245  96.818  64.075  1.00  0.00           C  
ATOM    541  HB1 ALA    37      50.869  96.903  63.185  1.00  0.00           H  
ATOM    542  HB2 ALA    37      49.952  95.778  64.215  1.00  0.00           H  
ATOM    543  HB3 ALA    37      49.353  97.433  63.954  1.00  0.00           H  
ATOM    544  C   ALA    37      51.622  98.693  64.961  1.00  0.00           C  
ATOM    545  O   ALA    37      51.348  99.599  65.714  1.00  0.00           O  
ATOM    546  N   ARG    38      52.343  98.833  63.882  1.00  0.00           N  
ATOM    547  H   ARG    38      52.485  98.084  63.205  1.00  0.00           H  
ATOM    548  CA  ARG    38      53.057 100.144  63.511  1.00  0.00           C  
ATOM    549  HA  ARG    38      53.040 100.738  64.426  1.00  0.00           H  
ATOM    550  CB  ARG    38      54.538  99.890  63.101  1.00  0.00           C  
ATOM    551  HB2 ARG    38      55.046 100.853  63.052  1.00  0.00           H  
ATOM    552  HB3 ARG    38      55.016  99.319  63.896  1.00  0.00           H  
ATOM    553  CG  ARG    38      54.786  99.145  61.754  1.00  0.00           C  
ATOM    554  HG2 ARG    38      54.064  98.336  61.640  1.00  0.00           H  
ATOM    555  HG3 ARG    38      54.634  99.828  60.918  1.00  0.00           H  
ATOM    556  CD  ARG    38      56.182  98.590  61.710  1.00  0.00           C  
ATOM    557  HD2 ARG    38      56.916  99.393  61.631  1.00  0.00           H  
ATOM    558  HD3 ARG    38      56.409  98.040  62.624  1.00  0.00           H  
ATOM    559  NE  ARG    38      56.252  97.700  60.534  1.00  0.00           N  
ATOM    560  HE  ARG    38      55.367  97.263  60.274  1.00  0.00           H  
ATOM    561  CZ  ARG    38      57.255  97.387  59.778  1.00  0.00           C  
ATOM    562  NH1 ARG    38      58.445  97.829  60.090  1.00  0.00           N  
ATOM    563 HH11 ARG    38      58.573  98.411  60.918  1.00  0.00           H  
ATOM    564 HH12 ARG    38      59.248  97.592  59.505  1.00  0.00           H  
ATOM    565  NH2 ARG    38      57.051  96.456  58.841  1.00  0.00           N  
ATOM    566 HH21 ARG    38      56.133  96.022  58.744  1.00  0.00           H  
ATOM    567 HH22 ARG    38      57.813  96.179  58.224  1.00  0.00           H  
ATOM    568  C   ARG    38      52.357 100.972  62.500  1.00  0.00           C  
ATOM    569  O   ARG    38      52.801 102.075  62.158  1.00  0.00           O  
ATOM    570  N   GLY    39      51.195 100.505  62.035  1.00  0.00           N  
ATOM    571  H   GLY    39      50.854  99.564  62.232  1.00  0.00           H  
ATOM    572  CA  GLY    39      50.258 101.324  61.161  1.00  0.00           C  
ATOM    573  HA2 GLY    39      50.620 102.350  61.115  1.00  0.00           H  
ATOM    574  HA3 GLY    39      50.285 100.931  60.144  1.00  0.00           H  
ATOM    575  C   GLY    39      48.795 101.328  61.659  1.00  0.00           C  
ATOM    576  O   GLY    39      48.259 100.192  61.920  1.00  0.00           O  
ATOM    577  N   GLU    40      48.218 102.468  61.896  1.00  0.00           N  
ATOM    578  H   GLU    40      48.620 103.346  61.570  1.00  0.00           H  
ATOM    579  CA  GLU    40      46.918 102.683  62.656  1.00  0.00           C  
ATOM    580  HA  GLU    40      46.926 102.041  63.538  1.00  0.00           H  
ATOM    581  CB  GLU    40      46.863 104.158  63.055  1.00  0.00           C  
ATOM    582  HB2 GLU    40      47.868 104.475  63.335  1.00  0.00           H  
ATOM    583  HB3 GLU    40      46.578 104.740  62.179  1.00  0.00           H  
ATOM    584  CG  GLU    40      45.883 104.521  64.231  1.00  0.00           C  
ATOM    585  HG2 GLU    40      46.020 103.798  65.035  1.00  0.00           H  
ATOM    586  HG3 GLU    40      46.164 105.497  64.629  1.00  0.00           H  
ATOM    587  CD  GLU    40      44.432 104.555  63.862  1.00  0.00           C  
ATOM    588  OE1 GLU    40      43.613 104.027  64.604  1.00  0.00           O  
ATOM    589  OE2 GLU    40      44.126 105.137  62.748  1.00  0.00           O  
ATOM    590  C   GLU    40      45.591 102.193  61.891  1.00  0.00           C  
ATOM    591  O   GLU    40      44.724 101.506  62.371  1.00  0.00           O  
ATOM    592  N   GLU    41      45.592 102.517  60.594  1.00  0.00           N  
ATOM    593  H   GLU    41      46.285 103.124  60.156  1.00  0.00           H  
ATOM    594  CA  GLU    41      44.570 102.009  59.688  1.00  0.00           C  
ATOM    595  HA  GLU    41      43.623 102.057  60.225  1.00  0.00           H  
ATOM    596  CB  GLU    41      44.536 102.915  58.438  1.00  0.00           C  
ATOM    597  HB2 GLU    41      44.466 103.946  58.786  1.00  0.00           H  
ATOM    598  HB3 GLU    41      45.497 102.813  57.935  1.00  0.00           H  
ATOM    599  CG  GLU    41      43.421 102.712  57.354  1.00  0.00           C  
ATOM    600  HG2 GLU    41      43.562 103.438  56.554  1.00  0.00           H  
ATOM    601  HG3 GLU    41      43.527 101.722  56.911  1.00  0.00           H  
ATOM    602  CD  GLU    41      42.045 102.857  57.913  1.00  0.00           C  
ATOM    603  OE1 GLU    41      41.896 103.210  59.096  1.00  0.00           O  
ATOM    604  OE2 GLU    41      41.143 102.691  57.071  1.00  0.00           O  
ATOM    605  C   GLU    41      44.648 100.529  59.341  1.00  0.00           C  
ATOM    606  O   GLU    41      43.643  99.878  59.224  1.00  0.00           O  
ATOM    607  N   GLY    42      45.914  99.967  59.211  1.00  0.00           N  
ATOM    608  H   GLY    42      46.776 100.510  59.251  1.00  0.00           H  
ATOM    609  CA  GLY    42      46.125  98.536  59.007  1.00  0.00           C  
ATOM    610  HA2 GLY    42      45.600  98.198  58.113  1.00  0.00           H  
ATOM    611  HA3 GLY    42      47.184  98.326  58.853  1.00  0.00           H  
ATOM    612  C   GLY    42      45.610  97.804  60.236  1.00  0.00           C  
ATOM    613  O   GLY    42      44.858  96.872  60.041  1.00  0.00           O  
ATOM    614  N   LEU    43      45.674  98.404  61.382  1.00  0.00           N  
ATOM    615  H   LEU    43      46.178  99.280  61.516  1.00  0.00           H  
ATOM    616  CA  LEU    43      45.040  97.904  62.618  1.00  0.00           C  
ATOM    617  HA  LEU    43      45.163  96.838  62.809  1.00  0.00           H  
ATOM    618  CB  LEU    43      45.793  98.693  63.800  1.00  0.00           C  
ATOM    619  HB2 LEU    43      46.867  98.649  63.618  1.00  0.00           H  
ATOM    620  HB3 LEU    43      45.504  99.742  63.758  1.00  0.00           H  
ATOM    621  CG  LEU    43      45.515  98.165  65.210  1.00  0.00           C  
ATOM    622  HG  LEU    43      44.448  97.953  65.285  1.00  0.00           H  
ATOM    623  CD1 LEU    43      46.308  96.867  65.506  1.00  0.00           C  
ATOM    624 HD11 LEU    43      46.083  96.525  66.515  1.00  0.00           H  
ATOM    625 HD12 LEU    43      46.023  96.097  64.790  1.00  0.00           H  
ATOM    626 HD13 LEU    43      47.377  97.065  65.419  1.00  0.00           H  
ATOM    627  CD2 LEU    43      45.960  99.202  66.204  1.00  0.00           C  
ATOM    628 HD21 LEU    43      45.769  98.843  67.215  1.00  0.00           H  
ATOM    629 HD22 LEU    43      47.027  99.391  66.080  1.00  0.00           H  
ATOM    630 HD23 LEU    43      45.407 100.127  66.036  1.00  0.00           H  
ATOM    631  C   LEU    43      43.473  97.969  62.531  1.00  0.00           C  
ATOM    632  O   LEU    43      42.849  96.960  62.827  1.00  0.00           O  
ATOM    633  N   ARG    44      42.934  99.071  62.032  1.00  0.00           N  
ATOM    634  H   ARG    44      43.472  99.870  61.699  1.00  0.00           H  
ATOM    635  CA  ARG    44      41.464  99.230  61.913  1.00  0.00           C  
ATOM    636  HA  ARG    44      41.007  98.965  62.866  1.00  0.00           H  
ATOM    637  CB  ARG    44      41.047 100.724  61.671  1.00  0.00           C  
ATOM    638  HB2 ARG    44      41.518 101.349  62.429  1.00  0.00           H  
ATOM    639  HB3 ARG    44      41.435 101.047  60.705  1.00  0.00           H  
ATOM    640  CG  ARG    44      39.575 100.955  61.702  1.00  0.00           C  
ATOM    641  HG2 ARG    44      39.058 100.274  61.026  1.00  0.00           H  
ATOM    642  HG3 ARG    44      39.173 100.780  62.699  1.00  0.00           H  
ATOM    643  CD  ARG    44      39.374 102.411  61.275  1.00  0.00           C  
ATOM    644  HD2 ARG    44      40.051 102.636  60.451  1.00  0.00           H  
ATOM    645  HD3 ARG    44      38.360 102.533  60.896  1.00  0.00           H  
ATOM    646  NE  ARG    44      39.602 103.379  62.358  1.00  0.00           N  
ATOM    647  HE  ARG    44      38.800 103.634  62.935  1.00  0.00           H  
ATOM    648  CZ  ARG    44      40.782 103.954  62.648  1.00  0.00           C  
ATOM    649  NH1 ARG    44      41.811 103.822  61.829  1.00  0.00           N  
ATOM    650 HH11 ARG    44      41.711 103.280  60.970  1.00  0.00           H  
ATOM    651 HH12 ARG    44      42.702 104.262  62.055  1.00  0.00           H  
ATOM    652  NH2 ARG    44      41.036 104.702  63.698  1.00  0.00           N  
ATOM    653 HH21 ARG    44      40.301 104.889  64.380  1.00  0.00           H  
ATOM    654 HH22 ARG    44      41.968 105.096  63.830  1.00  0.00           H  
ATOM    655  C   ARG    44      40.902  98.246  60.854  1.00  0.00           C  
ATOM    656  O   ARG    44      39.955  97.488  61.150  1.00  0.00           O  
ATOM    657  N   THR    45      41.598  98.084  59.762  1.00  0.00           N  
ATOM    658  H   THR    45      42.503  98.533  59.626  1.00  0.00           H  
ATOM    659  CA  THR    45      41.198  97.261  58.608  1.00  0.00           C  
ATOM    660  HA  THR    45      40.166  97.449  58.310  1.00  0.00           H  
ATOM    661  CB  THR    45      42.113  97.653  57.499  1.00  0.00           C  
ATOM    662  HB  THR    45      43.106  97.309  57.786  1.00  0.00           H  
ATOM    663  CG2 THR    45      41.729  97.033  56.160  1.00  0.00           C  
ATOM    664 HG21 THR    45      42.434  97.357  55.394  1.00  0.00           H  
ATOM    665 HG22 THR    45      41.756  95.946  56.242  1.00  0.00           H  
ATOM    666 HG23 THR    45      40.723  97.350  55.886  1.00  0.00           H  
ATOM    667  OG1 THR    45      42.035  99.080  57.309  1.00  0.00           O  
ATOM    668  HG1 THR    45      42.840  99.503  57.675  1.00  0.00           H  
ATOM    669  C   THR    45      41.156  95.818  58.917  1.00  0.00           C  
ATOM    670  O   THR    45      40.308  95.115  58.569  1.00  0.00           O  
ATOM    671  N   THR    46      42.124  95.383  59.831  1.00  0.00           N  
ATOM    672  H   THR    46      42.821  96.023  60.212  1.00  0.00           H  
ATOM    673  CA  THR    46      42.275  94.057  60.339  1.00  0.00           C  
ATOM    674  HA  THR    46      42.125  93.375  59.501  1.00  0.00           H  
ATOM    675  CB  THR    46      43.669  93.731  60.854  1.00  0.00           C  
ATOM    676  HB  THR    46      43.809  94.344  61.744  1.00  0.00           H  
ATOM    677  CG2 THR    46      43.867  92.260  61.270  1.00  0.00           C  
ATOM    678 HG21 THR    46      44.887  92.117  61.624  1.00  0.00           H  
ATOM    679 HG22 THR    46      43.168  92.010  62.068  1.00  0.00           H  
ATOM    680 HG23 THR    46      43.686  91.611  60.413  1.00  0.00           H  
ATOM    681  OG1 THR    46      44.599  94.007  59.838  1.00  0.00           O  
ATOM    682  HG1 THR    46      44.773  94.971  59.807  1.00  0.00           H  
ATOM    683  C   THR    46      41.204  93.825  61.458  1.00  0.00           C  
ATOM    684  O   THR    46      40.630  92.760  61.431  1.00  0.00           O  
ATOM    685  N   LEU    47      40.944  94.790  62.331  1.00  0.00           N  
ATOM    686  H   LEU    47      41.401  95.702  62.303  1.00  0.00           H  
ATOM    687  CA  LEU    47      40.000  94.658  63.398  1.00  0.00           C  
ATOM    688  HA  LEU    47      40.264  93.859  64.091  1.00  0.00           H  
ATOM    689  CB  LEU    47      39.959  96.001  64.156  1.00  0.00           C  
ATOM    690  HB2 LEU    47      40.316  96.783  63.487  1.00  0.00           H  
ATOM    691  HB3 LEU    47      38.921  96.231  64.390  1.00  0.00           H  
ATOM    692  CG  LEU    47      40.790  96.071  65.483  1.00  0.00           C  
ATOM    693  HG  LEU    47      41.740  95.596  65.236  1.00  0.00           H  
ATOM    694  CD1 LEU    47      41.083  97.492  65.907  1.00  0.00           C  
ATOM    695 HD11 LEU    47      41.661  97.483  66.832  1.00  0.00           H  
ATOM    696 HD12 LEU    47      41.654  97.995  65.127  1.00  0.00           H  
ATOM    697 HD13 LEU    47      40.145  98.023  66.070  1.00  0.00           H  
ATOM    698  CD2 LEU    47      40.207  95.264  66.624  1.00  0.00           C  
ATOM    699 HD21 LEU    47      40.842  95.366  67.504  1.00  0.00           H  
ATOM    700 HD22 LEU    47      39.207  95.628  66.853  1.00  0.00           H  
ATOM    701 HD23 LEU    47      40.154  94.213  66.335  1.00  0.00           H  
ATOM    702  C   LEU    47      38.651  94.365  62.769  1.00  0.00           C  
ATOM    703  O   LEU    47      37.876  93.675  63.426  1.00  0.00           O  
ATOM    704  N   LYS    48      38.334  94.886  61.524  1.00  0.00           N  
ATOM    705  H   LYS    48      38.910  95.538  60.990  1.00  0.00           H  
ATOM    706  CA  LYS    48      37.057  94.484  60.888  1.00  0.00           C  
ATOM    707  HA  LYS    48      36.354  94.555  61.718  1.00  0.00           H  
ATOM    708  CB  LYS    48      36.691  95.410  59.716  1.00  0.00           C  
ATOM    709  HB2 LYS    48      37.427  95.282  58.923  1.00  0.00           H  
ATOM    710  HB3 LYS    48      35.728  95.102  59.309  1.00  0.00           H  
ATOM    711  CG  LYS    48      36.620  96.908  60.100  1.00  0.00           C  
ATOM    712  HG2 LYS    48      35.853  97.066  60.859  1.00  0.00           H  
ATOM    713  HG3 LYS    48      37.567  97.231  60.533  1.00  0.00           H  
ATOM    714  CD  LYS    48      36.303  97.730  58.850  1.00  0.00           C  
ATOM    715  HD2 LYS    48      37.131  97.663  58.146  1.00  0.00           H  
ATOM    716  HD3 LYS    48      35.426  97.318  58.351  1.00  0.00           H  
ATOM    717  CE  LYS    48      36.053  99.185  59.212  1.00  0.00           C  
ATOM    718  HE2 LYS    48      35.255  99.272  59.949  1.00  0.00           H  
ATOM    719  HE3 LYS    48      36.942  99.637  59.651  1.00  0.00           H  
ATOM    720  NZ  LYS    48      35.671  99.880  57.905  1.00  0.00           N  
ATOM    721  HZ1 LYS    48      35.485 100.887  58.089  1.00  0.00           H  
ATOM    722  HZ2 LYS    48      36.450  99.790  57.223  1.00  0.00           H  
ATOM    723  HZ3 LYS    48      34.816  99.437  57.512  1.00  0.00           H  
ATOM    724  C   LYS    48      36.994  93.032  60.332  1.00  0.00           C  
ATOM    725  O   LYS    48      35.943  92.451  60.352  1.00  0.00           O  
ATOM    726  N   GLU    49      38.096  92.556  59.816  1.00  0.00           N  
ATOM    727  H   GLU    49      38.916  93.113  59.579  1.00  0.00           H  
ATOM    728  CA  GLU    49      38.214  91.111  59.532  1.00  0.00           C  
ATOM    729  HA  GLU    49      37.421  90.747  58.879  1.00  0.00           H  
ATOM    730  CB  GLU    49      39.528  90.861  58.769  1.00  0.00           C  
ATOM    731  HB2 GLU    49      39.378  91.125  57.722  1.00  0.00           H  
ATOM    732  HB3 GLU    49      40.293  91.531  59.162  1.00  0.00           H  
ATOM    733  CG  GLU    49      40.070  89.377  58.843  1.00  0.00           C  
ATOM    734  HG2 GLU    49      41.090  89.355  58.455  1.00  0.00           H  
ATOM    735  HG3 GLU    49      40.121  89.071  59.887  1.00  0.00           H  
ATOM    736  CD  GLU    49      39.207  88.350  58.055  1.00  0.00           C  
ATOM    737  OE1 GLU    49      39.517  87.156  58.322  1.00  0.00           O  
ATOM    738  OE2 GLU    49      38.216  88.712  57.382  1.00  0.00           O  
ATOM    739  C   GLU    49      38.050  90.308  60.887  1.00  0.00           C  
ATOM    740  O   GLU    49      37.352  89.292  60.805  1.00  0.00           O  
ATOM    741  N   LEU    50      38.730  90.650  61.974  1.00  0.00           N  
ATOM    742  H   LEU    50      39.347  91.459  62.030  1.00  0.00           H  
ATOM    743  CA  LEU    50      38.641  89.859  63.223  1.00  0.00           C  
ATOM    744  HA  LEU    50      38.939  88.817  63.107  1.00  0.00           H  
ATOM    745  CB  LEU    50      39.599  90.540  64.194  1.00  0.00           C  
ATOM    746  HB2 LEU    50      39.563  91.615  64.019  1.00  0.00           H  
ATOM    747  HB3 LEU    50      39.243  90.369  65.208  1.00  0.00           H  
ATOM    748  CG  LEU    50      41.063  90.078  64.103  1.00  0.00           C  
ATOM    749  HG  LEU    50      41.181  89.945  63.028  1.00  0.00           H  
ATOM    750  CD1 LEU    50      42.178  91.126  64.634  1.00  0.00           C  
ATOM    751 HD11 LEU    50      43.172  90.689  64.520  1.00  0.00           H  
ATOM    752 HD12 LEU    50      42.117  92.047  64.054  1.00  0.00           H  
ATOM    753 HD13 LEU    50      41.998  91.348  65.685  1.00  0.00           H  
ATOM    754  CD2 LEU    50      41.318  88.781  64.923  1.00  0.00           C  
ATOM    755 HD21 LEU    50      42.365  88.492  64.831  1.00  0.00           H  
ATOM    756 HD22 LEU    50      41.082  88.962  65.973  1.00  0.00           H  
ATOM    757 HD23 LEU    50      40.684  87.980  64.542  1.00  0.00           H  
ATOM    758  C   LEU    50      37.184  89.752  63.696  1.00  0.00           C  
ATOM    759  O   LEU    50      36.761  88.660  64.134  1.00  0.00           O  
ATOM    760  N   ARG    51      36.500  90.920  63.671  1.00  0.00           N  
ATOM    761  H   ARG    51      36.868  91.789  63.285  1.00  0.00           H  
ATOM    762  CA  ARG    51      35.162  91.019  64.206  1.00  0.00           C  
ATOM    763  HA  ARG    51      35.270  90.547  65.183  1.00  0.00           H  
ATOM    764  CB  ARG    51      34.625  92.488  64.470  1.00  0.00           C  
ATOM    765  HB2 ARG    51      34.796  93.104  63.587  1.00  0.00           H  
ATOM    766  HB3 ARG    51      33.548  92.461  64.636  1.00  0.00           H  
ATOM    767  CG  ARG    51      35.321  93.124  65.690  1.00  0.00           C  
ATOM    768  HG2 ARG    51      34.989  92.607  66.591  1.00  0.00           H  
ATOM    769  HG3 ARG    51      36.394  92.960  65.606  1.00  0.00           H  
ATOM    770  CD  ARG    51      35.065  94.627  65.862  1.00  0.00           C  
ATOM    771  HD2 ARG    51      35.353  95.168  64.961  1.00  0.00           H  
ATOM    772  HD3 ARG    51      34.003  94.816  66.022  1.00  0.00           H  
ATOM    773  NE  ARG    51      35.862  95.104  67.035  1.00  0.00           N  
ATOM    774  HE  ARG    51      36.154  94.442  67.754  1.00  0.00           H  
ATOM    775  CZ  ARG    51      36.186  96.359  67.142  1.00  0.00           C  
ATOM    776  NH1 ARG    51      36.112  97.372  66.301  1.00  0.00           N  
ATOM    777 HH11 ARG    51      35.741  97.230  65.362  1.00  0.00           H  
ATOM    778 HH12 ARG    51      36.427  98.298  66.590  1.00  0.00           H  
ATOM    779  NH2 ARG    51      36.573  96.718  68.308  1.00  0.00           N  
ATOM    780 HH21 ARG    51      36.608  96.039  69.066  1.00  0.00           H  
ATOM    781 HH22 ARG    51      36.846  97.686  68.478  1.00  0.00           H  
ATOM    782  C   ARG    51      34.145  90.279  63.366  1.00  0.00           C  
ATOM    783  O   ARG    51      33.256  89.634  63.860  1.00  0.00           O  
ATOM    784  N   GLU    52      34.245  90.201  62.049  1.00  0.00           N  
ATOM    785  H   GLU    52      34.862  90.857  61.569  1.00  0.00           H  
ATOM    786  CA  GLU    52      33.626  89.327  61.071  1.00  0.00           C  
ATOM    787  HA  GLU    52      32.553  89.442  61.233  1.00  0.00           H  
ATOM    788  CB  GLU    52      33.945  89.784  59.608  1.00  0.00           C  
ATOM    789  HB2 GLU    52      33.573  90.797  59.459  1.00  0.00           H  
ATOM    790  HB3 GLU    52      35.026  89.818  59.470  1.00  0.00           H  
ATOM    791  CG  GLU    52      33.327  88.856  58.541  1.00  0.00           C  
ATOM    792  HG2 GLU    52      33.951  88.876  57.648  1.00  0.00           H  
ATOM    793  HG3 GLU    52      33.336  87.831  58.915  1.00  0.00           H  
ATOM    794  CD  GLU    52      31.953  89.220  58.174  1.00  0.00           C  
ATOM    795  OE1 GLU    52      31.479  88.669  57.168  1.00  0.00           O  
ATOM    796  OE2 GLU    52      31.258  89.980  58.859  1.00  0.00           O  
ATOM    797  C   GLU    52      33.861  87.780  61.297  1.00  0.00           C  
ATOM    798  O   GLU    52      32.805  87.059  61.186  1.00  0.00           O  
ATOM    799  N   ALA    53      35.021  87.305  61.685  1.00  0.00           N  
ATOM    800  H   ALA    53      35.879  87.843  61.554  1.00  0.00           H  
ATOM    801  CA  ALA    53      35.281  86.024  62.323  1.00  0.00           C  
ATOM    802  HA  ALA    53      34.627  85.334  61.790  1.00  0.00           H  
ATOM    803  CB  ALA    53      36.790  85.782  62.201  1.00  0.00           C  
ATOM    804  HB1 ALA    53      37.045  84.830  62.666  1.00  0.00           H  
ATOM    805  HB2 ALA    53      37.072  85.760  61.149  1.00  0.00           H  
ATOM    806  HB3 ALA    53      37.330  86.586  62.703  1.00  0.00           H  
ATOM    807  C   ALA    53      34.825  85.745  63.815  1.00  0.00           C  
ATOM    808  O   ALA    53      34.798  84.641  64.338  1.00  0.00           O  
ATOM    809  N   GLY    54      34.333  86.784  64.509  1.00  0.00           N  
ATOM    810  H   GLY    54      34.364  87.740  64.154  1.00  0.00           H  
ATOM    811  CA  GLY    54      33.731  86.693  65.778  1.00  0.00           C  
ATOM    812  HA2 GLY    54      32.801  87.262  65.757  1.00  0.00           H  
ATOM    813  HA3 GLY    54      33.463  85.651  65.957  1.00  0.00           H  
ATOM    814  C   GLY    54      34.614  87.212  67.031  1.00  0.00           C  
ATOM    815  O   GLY    54      34.038  87.317  68.095  1.00  0.00           O  
ATOM    816  N   VAL    55      35.884  87.524  66.879  1.00  0.00           N  
ATOM    817  H   VAL    55      36.319  87.639  65.963  1.00  0.00           H  
ATOM    818  CA  VAL    55      36.803  87.739  67.986  1.00  0.00           C  
ATOM    819  HA  VAL    55      36.791  86.874  68.650  1.00  0.00           H  
ATOM    820  CB  VAL    55      38.252  87.865  67.466  1.00  0.00           C  
ATOM    821  HB  VAL    55      38.264  88.739  66.816  1.00  0.00           H  
ATOM    822  CG1 VAL    55      39.307  87.998  68.628  1.00  0.00           C  
ATOM    823 HG11 VAL    55      40.307  88.084  68.203  1.00  0.00           H  
ATOM    824 HG12 VAL    55      39.087  88.887  69.219  1.00  0.00           H  
ATOM    825 HG13 VAL    55      39.259  87.118  69.268  1.00  0.00           H  
ATOM    826  CG2 VAL    55      38.651  86.521  66.794  1.00  0.00           C  
ATOM    827 HG21 VAL    55      39.673  86.591  66.421  1.00  0.00           H  
ATOM    828 HG22 VAL    55      38.586  85.715  67.526  1.00  0.00           H  
ATOM    829 HG23 VAL    55      37.975  86.313  65.964  1.00  0.00           H  
ATOM    830  C   VAL    55      36.364  88.903  68.796  1.00  0.00           C  
ATOM    831  O   VAL    55      36.068  89.924  68.220  1.00  0.00           O  
ATOM    832  N   GLU    56      36.391  88.876  70.158  1.00  0.00           N  
ATOM    833  H   GLU    56      36.491  88.006  70.683  1.00  0.00           H  
ATOM    834  CA  GLU    56      36.289  90.010  70.996  1.00  0.00           C  
ATOM    835  HA  GLU    56      35.612  90.736  70.549  1.00  0.00           H  
ATOM    836  CB  GLU    56      35.741  89.535  72.354  1.00  0.00           C  
ATOM    837  HB2 GLU    56      34.713  89.194  72.232  1.00  0.00           H  
ATOM    838  HB3 GLU    56      36.321  88.681  72.702  1.00  0.00           H  
ATOM    839  CG  GLU    56      35.783  90.580  73.347  1.00  0.00           C  
ATOM    840  HG2 GLU    56      35.252  90.225  74.231  1.00  0.00           H  
ATOM    841  HG3 GLU    56      36.823  90.727  73.636  1.00  0.00           H  
ATOM    842  CD  GLU    56      35.213  91.914  72.968  1.00  0.00           C  
ATOM    843  OE1 GLU    56      34.002  92.033  72.838  1.00  0.00           O  
ATOM    844  OE2 GLU    56      36.018  92.917  72.809  1.00  0.00           O  
ATOM    845  C   GLU    56      37.651  90.765  71.149  1.00  0.00           C  
ATOM    846  O   GLU    56      38.611  90.192  71.656  1.00  0.00           O  
ATOM    847  N   ALA    57      37.766  91.902  70.441  1.00  0.00           N  
ATOM    848  H   ALA    57      36.979  92.348  69.969  1.00  0.00           H  
ATOM    849  CA  ALA    57      39.027  92.611  70.279  1.00  0.00           C  
ATOM    850  HA  ALA    57      39.590  92.420  71.193  1.00  0.00           H  
ATOM    851  CB  ALA    57      39.738  92.081  68.929  1.00  0.00           C  
ATOM    852  HB1 ALA    57      40.685  92.601  68.789  1.00  0.00           H  
ATOM    853  HB2 ALA    57      39.919  91.009  69.010  1.00  0.00           H  
ATOM    854  HB3 ALA    57      39.088  92.274  68.075  1.00  0.00           H  
ATOM    855  C   ALA    57      38.891  94.139  70.108  1.00  0.00           C  
ATOM    856  O   ALA    57      37.870  94.605  69.601  1.00  0.00           O  
ATOM    857  N   ASP    58      39.999  94.917  70.391  1.00  0.00           N  
ATOM    858  H   ASP    58      40.844  94.517  70.799  1.00  0.00           H  
ATOM    859  CA  ASP    58      40.124  96.362  70.160  1.00  0.00           C  
ATOM    860  HA  ASP    58      39.647  96.752  69.261  1.00  0.00           H  
ATOM    861  CB  ASP    58      39.451  97.043  71.332  1.00  0.00           C  
ATOM    862  HB2 ASP    58      38.550  96.480  71.581  1.00  0.00           H  
ATOM    863  HB3 ASP    58      40.116  96.977  72.194  1.00  0.00           H  
ATOM    864  CG  ASP    58      39.072  98.470  71.142  1.00  0.00           C  
ATOM    865  OD1 ASP    58      39.630  99.234  70.301  1.00  0.00           O  
ATOM    866  OD2 ASP    58      38.268  98.973  71.950  1.00  0.00           O  
ATOM    867  C   ASP    58      41.610  96.607  70.047  1.00  0.00           C  
ATOM    868  O   ASP    58      42.356  95.671  70.378  1.00  0.00           O  
ATOM    869  N   GLY    59      42.159  97.744  69.564  1.00  0.00           N  
ATOM    870  H   GLY    59      41.628  98.504  69.139  1.00  0.00           H  
ATOM    871  CA  GLY    59      43.598  97.963  69.621  1.00  0.00           C  
ATOM    872  HA2 GLY    59      43.994  97.359  70.437  1.00  0.00           H  
ATOM    873  HA3 GLY    59      44.032  97.578  68.699  1.00  0.00           H  
ATOM    874  C   GLY    59      44.121  99.453  69.820  1.00  0.00           C  
ATOM    875  O   GLY    59      43.355 100.463  69.918  1.00  0.00           O  
ATOM    876  N   ARG    60      45.480  99.569  69.762  1.00  0.00           N  
ATOM    877  H   ARG    60      46.080  98.757  69.613  1.00  0.00           H  
ATOM    878  CA  ARG    60      46.253 100.813  69.896  1.00  0.00           C  
ATOM    879  HA  ARG    60      45.695 101.691  69.574  1.00  0.00           H  
ATOM    880  CB  ARG    60      46.573 101.121  71.342  1.00  0.00           C  
ATOM    881  HB2 ARG    60      45.664 101.029  71.936  1.00  0.00           H  
ATOM    882  HB3 ARG    60      47.276 100.377  71.718  1.00  0.00           H  
ATOM    883  CG  ARG    60      47.198 102.593  71.558  1.00  0.00           C  
ATOM    884  HG2 ARG    60      48.175 102.605  71.074  1.00  0.00           H  
ATOM    885  HG3 ARG    60      46.565 103.296  71.015  1.00  0.00           H  
ATOM    886  CD  ARG    60      47.377 103.128  72.934  1.00  0.00           C  
ATOM    887  HD2 ARG    60      46.422 103.456  73.348  1.00  0.00           H  
ATOM    888  HD3 ARG    60      47.766 102.358  73.600  1.00  0.00           H  
ATOM    889  NE  ARG    60      48.295 104.229  72.831  1.00  0.00           N  
ATOM    890  HE  ARG    60      49.111 104.049  72.246  1.00  0.00           H  
ATOM    891  CZ  ARG    60      48.258 105.448  73.373  1.00  0.00           C  
ATOM    892  NH1 ARG    60      47.291 105.924  74.125  1.00  0.00           N  
ATOM    893 HH11 ARG    60      46.479 105.346  74.337  1.00  0.00           H  
ATOM    894 HH12 ARG    60      47.352 106.872  74.496  1.00  0.00           H  
ATOM    895  NH2 ARG    60      49.116 106.365  73.031  1.00  0.00           N  
ATOM    896 HH21 ARG    60      49.833 106.160  72.336  1.00  0.00           H  
ATOM    897 HH22 ARG    60      49.071 107.291  73.459  1.00  0.00           H  
ATOM    898  C   ARG    60      47.508 100.613  68.987  1.00  0.00           C  
ATOM    899  O   ARG    60      47.807  99.474  68.742  1.00  0.00           O  
ATOM    900  N   THR    61      48.215 101.632  68.445  1.00  0.00           N  
ATOM    901  H   THR    61      47.892 102.598  68.506  1.00  0.00           H  
ATOM    902  CA  THR    61      49.443 101.522  67.751  1.00  0.00           C  
ATOM    903  HA  THR    61      49.364 100.780  66.955  1.00  0.00           H  
ATOM    904  CB  THR    61      49.815 102.805  66.987  1.00  0.00           C  
ATOM    905  HB  THR    61      50.856 102.840  66.663  1.00  0.00           H  
ATOM    906  CG2 THR    61      48.995 102.850  65.693  1.00  0.00           C  
ATOM    907 HG21 THR    61      49.244 103.753  65.135  1.00  0.00           H  
ATOM    908 HG22 THR    61      49.224 101.974  65.086  1.00  0.00           H  
ATOM    909 HG23 THR    61      47.932 102.855  65.937  1.00  0.00           H  
ATOM    910  OG1 THR    61      49.662 103.886  67.858  1.00  0.00           O  
ATOM    911  HG1 THR    61      49.896 104.717  67.393  1.00  0.00           H  
ATOM    912  C   THR    61      50.498 101.050  68.749  1.00  0.00           C  
ATOM    913  O   THR    61      50.445 101.442  69.913  1.00  0.00           O  
ATOM    914  N   CYS    62      51.469 100.261  68.265  1.00  0.00           N  
ATOM    915  H   CYS    62      51.426  99.800  67.356  1.00  0.00           H  
ATOM    916  CA  CYS    62      52.678 100.000  69.004  1.00  0.00           C  
ATOM    917  HA  CYS    62      52.901 100.881  69.604  1.00  0.00           H  
ATOM    918  CB  CYS    62      52.522  98.894  69.974  1.00  0.00           C  
ATOM    919  HB2 CYS    62      51.614  99.027  70.563  1.00  0.00           H  
ATOM    920  HB3 CYS    62      52.427  97.940  69.454  1.00  0.00           H  
ATOM    921  SG  CYS    62      53.998  98.888  71.059  1.00  0.00           S  
ATOM    922  HG  CYS    62      53.864  99.800  71.976  1.00  0.00           H  
ATOM    923  C   CYS    62      53.839  99.774  68.050  1.00  0.00           C  
ATOM    924  O   CYS    62      53.899  98.748  67.388  1.00  0.00           O  
ATOM    925  N   ASP    63      54.946 100.610  68.073  1.00  0.00           N  
ATOM    926  H   ASP    63      54.925 101.557  68.453  1.00  0.00           H  
ATOM    927  CA  ASP    63      56.252 100.209  67.554  1.00  0.00           C  
ATOM    928  HA  ASP    63      56.162  99.501  66.730  1.00  0.00           H  
ATOM    929  CB  ASP    63      56.942 101.479  67.053  1.00  0.00           C  
ATOM    930  HB2 ASP    63      56.284 101.980  66.343  1.00  0.00           H  
ATOM    931  HB3 ASP    63      57.083 102.158  67.893  1.00  0.00           H  
ATOM    932  CG  ASP    63      58.306 101.235  66.380  1.00  0.00           C  
ATOM    933  OD1 ASP    63      58.880 100.123  66.537  1.00  0.00           O  
ATOM    934  OD2 ASP    63      58.797 102.086  65.664  1.00  0.00           O  
ATOM    935  C   ASP    63      57.066  99.475  68.659  1.00  0.00           C  
ATOM    936  O   ASP    63      57.267 100.088  69.715  1.00  0.00           O  
ATOM    937  N   VAL    64      57.444  98.198  68.485  1.00  0.00           N  
ATOM    938  H   VAL    64      57.222  97.634  67.665  1.00  0.00           H  
ATOM    939  CA  VAL    64      58.240  97.508  69.518  1.00  0.00           C  
ATOM    940  HA  VAL    64      57.589  97.522  70.391  1.00  0.00           H  
ATOM    941  CB  VAL    64      58.566  96.011  69.163  1.00  0.00           C  
ATOM    942  HB  VAL    64      59.242  95.593  69.908  1.00  0.00           H  
ATOM    943  CG1 VAL    64      57.126  95.341  69.065  1.00  0.00           C  
ATOM    944 HG11 VAL    64      57.232  94.284  68.817  1.00  0.00           H  
ATOM    945 HG12 VAL    64      56.613  95.440  70.020  1.00  0.00           H  
ATOM    946 HG13 VAL    64      56.545  95.838  68.287  1.00  0.00           H  
ATOM    947  CG2 VAL    64      59.275  95.807  67.864  1.00  0.00           C  
ATOM    948 HG21 VAL    64      59.454  94.743  67.711  1.00  0.00           H  
ATOM    949 HG22 VAL    64      58.661  96.192  67.049  1.00  0.00           H  
ATOM    950 HG23 VAL    64      60.228  96.336  67.882  1.00  0.00           H  
ATOM    951  C   VAL    64      59.540  98.230  69.871  1.00  0.00           C  
ATOM    952  O   VAL    64      60.235  97.681  70.738  1.00  0.00           O  
ATOM    953  N   ARG    65      59.935  99.262  69.189  1.00  0.00           N  
ATOM    954  H   ARG    65      59.342  99.744  68.512  1.00  0.00           H  
ATOM    955  CA  ARG    65      61.267  99.839  69.319  1.00  0.00           C  
ATOM    956  HA  ARG    65      61.891  99.043  69.722  1.00  0.00           H  
ATOM    957  CB  ARG    65      61.888 100.231  67.928  1.00  0.00           C  
ATOM    958  HB2 ARG    65      61.262 100.970  67.428  1.00  0.00           H  
ATOM    959  HB3 ARG    65      62.869 100.687  68.067  1.00  0.00           H  
ATOM    960  CG  ARG    65      62.008  98.952  67.060  1.00  0.00           C  
ATOM    961  HG2 ARG    65      62.693  98.243  67.525  1.00  0.00           H  
ATOM    962  HG3 ARG    65      61.040  98.457  66.982  1.00  0.00           H  
ATOM    963  CD  ARG    65      62.507  99.345  65.695  1.00  0.00           C  
ATOM    964  HD2 ARG    65      63.428  99.922  65.780  1.00  0.00           H  
ATOM    965  HD3 ARG    65      62.741  98.457  65.107  1.00  0.00           H  
ATOM    966  NE  ARG    65      61.428 100.164  65.010  1.00  0.00           N  
ATOM    967  HE  ARG    65      60.480 100.140  65.386  1.00  0.00           H  
ATOM    968  CZ  ARG    65      61.666 100.891  63.968  1.00  0.00           C  
ATOM    969  NH1 ARG    65      62.830 100.905  63.324  1.00  0.00           N  
ATOM    970 HH11 ARG    65      63.598 100.317  63.645  1.00  0.00           H  
ATOM    971 HH12 ARG    65      62.953 101.502  62.505  1.00  0.00           H  
ATOM    972  NH2 ARG    65      60.660 101.584  63.489  1.00  0.00           N  
ATOM    973 HH21 ARG    65      59.746 101.532  63.939  1.00  0.00           H  
ATOM    974 HH22 ARG    65      60.792 102.175  62.669  1.00  0.00           H  
ATOM    975  C   ARG    65      61.353 100.968  70.351  1.00  0.00           C  
ATOM    976  O   ARG    65      62.351 101.600  70.513  1.00  0.00           O  
ATOM    977  N   SER    66      60.214 101.205  70.960  1.00  0.00           N  
ATOM    978  H   SER    66      59.412 100.577  70.909  1.00  0.00           H  
ATOM    979  CA  SER    66      59.968 102.434  71.804  1.00  0.00           C  
ATOM    980  HA  SER    66      60.971 102.732  72.107  1.00  0.00           H  
ATOM    981  CB  SER    66      59.325 103.576  70.999  1.00  0.00           C  
ATOM    982  HB2 SER    66      59.823 103.681  70.036  1.00  0.00           H  
ATOM    983  HB3 SER    66      58.279 103.344  70.794  1.00  0.00           H  
ATOM    984  OG  SER    66      59.418 104.764  71.719  1.00  0.00           O  
ATOM    985  HG  SER    66      59.009 105.491  71.205  1.00  0.00           H  
ATOM    986  C   SER    66      59.203 102.201  73.103  1.00  0.00           C  
ATOM    987  O   SER    66      57.982 102.018  73.044  1.00  0.00           O  
ATOM    988  N   VAL    67      59.919 102.326  74.281  1.00  0.00           N  
ATOM    989  H   VAL    67      60.888 102.640  74.320  1.00  0.00           H  
ATOM    990  CA  VAL    67      59.337 102.014  75.597  1.00  0.00           C  
ATOM    991  HA  VAL    67      58.956 100.993  75.546  1.00  0.00           H  
ATOM    992  CB  VAL    67      60.412 102.030  76.688  1.00  0.00           C  
ATOM    993  HB  VAL    67      60.841 103.026  76.586  1.00  0.00           H  
ATOM    994  CG1 VAL    67      59.779 101.863  78.115  1.00  0.00           C  
ATOM    995 HG11 VAL    67      60.568 101.878  78.868  1.00  0.00           H  
ATOM    996 HG12 VAL    67      59.084 102.681  78.303  1.00  0.00           H  
ATOM    997 HG13 VAL    67      59.246 100.914  78.168  1.00  0.00           H  
ATOM    998  CG2 VAL    67      61.619 101.159  76.500  1.00  0.00           C  
ATOM    999 HG21 VAL    67      62.290 101.277  77.351  1.00  0.00           H  
ATOM   1000 HG22 VAL    67      61.309 100.117  76.424  1.00  0.00           H  
ATOM   1001 HG23 VAL    67      62.139 101.451  75.586  1.00  0.00           H  
ATOM   1002  C   VAL    67      58.067 102.854  75.938  1.00  0.00           C  
ATOM   1003  O   VAL    67      57.112 102.244  76.392  1.00  0.00           O  
ATOM   1004  N   PRO    68      58.012 104.218  75.666  1.00  0.00           N  
ATOM   1005  CD  PRO    68      59.060 105.125  75.371  1.00  0.00           C  
ATOM   1006  HD2 PRO    68      59.240 105.197  74.299  1.00  0.00           H  
ATOM   1007  HD3 PRO    68      59.998 104.817  75.833  1.00  0.00           H  
ATOM   1008  CG  PRO    68      58.562 106.441  75.944  1.00  0.00           C  
ATOM   1009  HG2 PRO    68      59.071 107.301  75.509  1.00  0.00           H  
ATOM   1010  HG3 PRO    68      58.698 106.501  77.024  1.00  0.00           H  
ATOM   1011  CB  PRO    68      57.069 106.372  75.541  1.00  0.00           C  
ATOM   1012  HB2 PRO    68      56.921 106.631  74.493  1.00  0.00           H  
ATOM   1013  HB3 PRO    68      56.459 107.058  76.127  1.00  0.00           H  
ATOM   1014  CA  PRO    68      56.723 104.958  75.813  1.00  0.00           C  
ATOM   1015  HA  PRO    68      56.317 104.794  76.811  1.00  0.00           H  
ATOM   1016  C   PRO    68      55.571 104.470  74.897  1.00  0.00           C  
ATOM   1017  O   PRO    68      54.361 104.484  75.225  1.00  0.00           O  
ATOM   1018  N   GLU    69      55.849 103.926  73.732  1.00  0.00           N  
ATOM   1019  H   GLU    69      56.783 103.951  73.323  1.00  0.00           H  
ATOM   1020  CA  GLU    69      54.860 103.221  72.880  1.00  0.00           C  
ATOM   1021  HA  GLU    69      53.980 103.860  72.805  1.00  0.00           H  
ATOM   1022  CB  GLU    69      55.404 103.017  71.350  1.00  0.00           C  
ATOM   1023  HB2 GLU    69      56.187 102.259  71.331  1.00  0.00           H  
ATOM   1024  HB3 GLU    69      54.597 102.658  70.713  1.00  0.00           H  
ATOM   1025  CG  GLU    69      55.950 104.355  70.806  1.00  0.00           C  
ATOM   1026  HG2 GLU    69      56.786 104.671  71.430  1.00  0.00           H  
ATOM   1027  HG3 GLU    69      56.346 104.188  69.805  1.00  0.00           H  
ATOM   1028  CD  GLU    69      54.925 105.485  70.748  1.00  0.00           C  
ATOM   1029  OE1 GLU    69      53.808 105.355  70.265  1.00  0.00           O  
ATOM   1030  OE2 GLU    69      55.318 106.636  71.078  1.00  0.00           O  
ATOM   1031  C   GLU    69      54.393 101.906  73.524  1.00  0.00           C  
ATOM   1032  O   GLU    69      53.288 101.444  73.298  1.00  0.00           O  
ATOM   1033  N   ILE    70      55.237 101.251  74.302  1.00  0.00           N  
ATOM   1034  H   ILE    70      56.179 101.601  74.483  1.00  0.00           H  
ATOM   1035  CA  ILE    70      54.968  99.971  75.001  1.00  0.00           C  
ATOM   1036  HA  ILE    70      54.296  99.394  74.366  1.00  0.00           H  
ATOM   1037  CB  ILE    70      56.267  99.217  75.208  1.00  0.00           C  
ATOM   1038  HB  ILE    70      56.968  99.900  75.690  1.00  0.00           H  
ATOM   1039  CG2 ILE    70      56.017  97.943  76.120  1.00  0.00           C  
ATOM   1040 HG21 ILE    70      56.955  97.408  76.264  1.00  0.00           H  
ATOM   1041 HG22 ILE    70      55.628  98.260  77.088  1.00  0.00           H  
ATOM   1042 HG23 ILE    70      55.295  97.286  75.636  1.00  0.00           H  
ATOM   1043  CG1 ILE    70      56.851  98.754  73.891  1.00  0.00           C  
ATOM   1044 HG12 ILE    70      56.138  98.052  73.459  1.00  0.00           H  
ATOM   1045 HG13 ILE    70      56.878  99.625  73.234  1.00  0.00           H  
ATOM   1046  CD1 ILE    70      58.218  98.098  73.807  1.00  0.00           C  
ATOM   1047 HD11 ILE    70      58.437  97.845  72.769  1.00  0.00           H  
ATOM   1048 HD12 ILE    70      58.975  98.785  74.182  1.00  0.00           H  
ATOM   1049 HD13 ILE    70      58.223  97.189  74.411  1.00  0.00           H  
ATOM   1050  C   ILE    70      54.255 100.165  76.346  1.00  0.00           C  
ATOM   1051  O   ILE    70      53.313  99.404  76.630  1.00  0.00           O  
ATOM   1052  N   GLU    71      54.589 101.282  77.085  1.00  0.00           N  
ATOM   1053  H   GLU    71      55.294 101.933  76.741  1.00  0.00           H  
ATOM   1054  CA  GLU    71      54.066 101.718  78.360  1.00  0.00           C  
ATOM   1055  HA  GLU    71      54.252 100.930  79.090  1.00  0.00           H  
ATOM   1056  CB  GLU    71      54.807 102.965  78.825  1.00  0.00           C  
ATOM   1057  HB2 GLU    71      55.858 102.910  78.545  1.00  0.00           H  
ATOM   1058  HB3 GLU    71      54.395 103.853  78.345  1.00  0.00           H  
ATOM   1059  CG  GLU    71      54.670 103.064  80.295  1.00  0.00           C  
ATOM   1060  HG2 GLU    71      53.645 103.312  80.567  1.00  0.00           H  
ATOM   1061  HG3 GLU    71      54.903 102.109  80.766  1.00  0.00           H  
ATOM   1062  CD  GLU    71      55.635 104.153  80.779  1.00  0.00           C  
ATOM   1063  OE1 GLU    71      55.152 105.312  80.650  1.00  0.00           O  
ATOM   1064  OE2 GLU    71      56.718 104.031  81.388  1.00  0.00           O  
ATOM   1065  C   GLU    71      52.468 101.884  78.361  1.00  0.00           C  
ATOM   1066  O   GLU    71      51.755 101.098  79.040  1.00  0.00           O  
ATOM   1067  N   ALA    72      51.950 102.833  77.523  1.00  0.00           N  
ATOM   1068  H   ALA    72      52.564 103.444  76.986  1.00  0.00           H  
ATOM   1069  CA  ALA    72      50.560 103.120  77.265  1.00  0.00           C  
ATOM   1070  HA  ALA    72      49.915 103.153  78.142  1.00  0.00           H  
ATOM   1071  CB  ALA    72      50.604 104.480  76.645  1.00  0.00           C  
ATOM   1072  HB1 ALA    72      49.590 104.803  76.404  1.00  0.00           H  
ATOM   1073  HB2 ALA    72      51.052 105.185  77.346  1.00  0.00           H  
ATOM   1074  HB3 ALA    72      51.199 104.446  75.733  1.00  0.00           H  
ATOM   1075  C   ALA    72      49.885 102.024  76.524  1.00  0.00           C  
ATOM   1076  O   ALA    72      48.697 101.893  76.520  1.00  0.00           O  
ATOM   1077  N   LEU    73      50.615 101.148  75.854  1.00  0.00           N  
ATOM   1078  H   LEU    73      51.618 101.245  75.696  1.00  0.00           H  
ATOM   1079  CA  LEU    73      50.019  99.935  75.270  1.00  0.00           C  
ATOM   1080  HA  LEU    73      49.162 100.291  74.699  1.00  0.00           H  
ATOM   1081  CB  LEU    73      50.909  99.186  74.256  1.00  0.00           C  
ATOM   1082  HB2 LEU    73      51.095  99.836  73.402  1.00  0.00           H  
ATOM   1083  HB3 LEU    73      51.874  98.979  74.717  1.00  0.00           H  
ATOM   1084  CG  LEU    73      50.275  97.810  73.736  1.00  0.00           C  
ATOM   1085  HG  LEU    73      49.850  97.191  74.526  1.00  0.00           H  
ATOM   1086  CD1 LEU    73      49.120  98.180  72.740  1.00  0.00           C  
ATOM   1087 HD11 LEU    73      48.660  97.268  72.361  1.00  0.00           H  
ATOM   1088 HD12 LEU    73      48.369  98.777  73.258  1.00  0.00           H  
ATOM   1089 HD13 LEU    73      49.528  98.754  71.907  1.00  0.00           H  
ATOM   1090  CD2 LEU    73      51.403  97.041  73.070  1.00  0.00           C  
ATOM   1091 HD21 LEU    73      51.024  96.091  72.696  1.00  0.00           H  
ATOM   1092 HD22 LEU    73      51.800  97.624  72.239  1.00  0.00           H  
ATOM   1093 HD23 LEU    73      52.195  96.856  73.796  1.00  0.00           H  
ATOM   1094  C   LEU    73      49.579  98.984  76.366  1.00  0.00           C  
ATOM   1095  O   LEU    73      48.488  98.355  76.320  1.00  0.00           O  
ATOM   1096  N   VAL    74      50.398  98.868  77.406  1.00  0.00           N  
ATOM   1097  H   VAL    74      51.254  99.411  77.513  1.00  0.00           H  
ATOM   1098  CA  VAL    74      50.137  97.927  78.519  1.00  0.00           C  
ATOM   1099  HA  VAL    74      49.804  96.967  78.124  1.00  0.00           H  
ATOM   1100  CB  VAL    74      51.465  97.691  79.338  1.00  0.00           C  
ATOM   1101  HB  VAL    74      51.945  98.653  79.523  1.00  0.00           H  
ATOM   1102  CG1 VAL    74      51.281  97.023  80.733  1.00  0.00           C  
ATOM   1103 HG11 VAL    74      52.254  96.907  81.212  1.00  0.00           H  
ATOM   1104 HG12 VAL    74      50.644  97.650  81.356  1.00  0.00           H  
ATOM   1105 HG13 VAL    74      50.819  96.044  80.610  1.00  0.00           H  
ATOM   1106  CG2 VAL    74      52.227  96.630  78.459  1.00  0.00           C  
ATOM   1107 HG21 VAL    74      53.178  96.382  78.930  1.00  0.00           H  
ATOM   1108 HG22 VAL    74      51.620  95.730  78.368  1.00  0.00           H  
ATOM   1109 HG23 VAL    74      52.410  97.044  77.467  1.00  0.00           H  
ATOM   1110  C   VAL    74      49.044  98.494  79.407  1.00  0.00           C  
ATOM   1111  O   VAL    74      48.152  97.717  79.731  1.00  0.00           O  
ATOM   1112  N   ALA    75      49.041  99.790  79.672  1.00  0.00           N  
ATOM   1113  H   ALA    75      49.803 100.398  79.374  1.00  0.00           H  
ATOM   1114  CA  ALA    75      47.994 100.525  80.404  1.00  0.00           C  
ATOM   1115  HA  ALA    75      47.732 100.073  81.360  1.00  0.00           H  
ATOM   1116  CB  ALA    75      48.577 101.878  80.603  1.00  0.00           C  
ATOM   1117  HB1 ALA    75      47.866 102.506  81.142  1.00  0.00           H  
ATOM   1118  HB2 ALA    75      49.498 101.796  81.179  1.00  0.00           H  
ATOM   1119  HB3 ALA    75      48.793 102.327  79.633  1.00  0.00           H  
ATOM   1120  C   ALA    75      46.660 100.518  79.642  1.00  0.00           C  
ATOM   1121  O   ALA    75      45.635 100.587  80.329  1.00  0.00           O  
ATOM   1122  N   ALA    76      46.679 100.469  78.294  1.00  0.00           N  
ATOM   1123  H   ALA    76      47.531 100.411  77.736  1.00  0.00           H  
ATOM   1124  CA  ALA    76      45.441 100.495  77.510  1.00  0.00           C  
ATOM   1125  HA  ALA    76      44.846 101.301  77.938  1.00  0.00           H  
ATOM   1126  CB  ALA    76      45.641 100.833  76.019  1.00  0.00           C  
ATOM   1127  HB1 ALA    76      44.676 100.832  75.512  1.00  0.00           H  
ATOM   1128  HB2 ALA    76      46.096 101.819  75.927  1.00  0.00           H  
ATOM   1129  HB3 ALA    76      46.291 100.089  75.561  1.00  0.00           H  
ATOM   1130  C   ALA    76      44.692  99.116  77.624  1.00  0.00           C  
ATOM   1131  O   ALA    76      43.545  99.001  78.017  1.00  0.00           O  
ATOM   1132  N   VAL    77      45.392  97.967  77.361  1.00  0.00           N  
ATOM   1133  H   VAL    77      46.368  97.980  77.066  1.00  0.00           H  
ATOM   1134  CA  VAL    77      44.833  96.578  77.469  1.00  0.00           C  
ATOM   1135  HA  VAL    77      43.985  96.595  76.784  1.00  0.00           H  
ATOM   1136  CB  VAL    77      45.653  95.407  76.853  1.00  0.00           C  
ATOM   1137  HB  VAL    77      45.772  95.621  75.790  1.00  0.00           H  
ATOM   1138  CG1 VAL    77      46.998  95.281  77.683  1.00  0.00           C  
ATOM   1139 HG11 VAL    77      47.600  94.469  77.278  1.00  0.00           H  
ATOM   1140 HG12 VAL    77      47.556  96.215  77.615  1.00  0.00           H  
ATOM   1141 HG13 VAL    77      46.763  95.074  78.727  1.00  0.00           H  
ATOM   1142  CG2 VAL    77      44.954  94.001  77.082  1.00  0.00           C  
ATOM   1143 HG21 VAL    77      45.561  93.215  76.636  1.00  0.00           H  
ATOM   1144 HG22 VAL    77      44.850  93.817  78.153  1.00  0.00           H  
ATOM   1145 HG23 VAL    77      43.968  94.006  76.618  1.00  0.00           H  
ATOM   1146  C   VAL    77      44.322  96.295  78.883  1.00  0.00           C  
ATOM   1147  O   VAL    77      43.229  95.717  79.083  1.00  0.00           O  
ATOM   1148  N   VAL    78      44.996  96.785  79.985  1.00  0.00           N  
ATOM   1149  H   VAL    78      45.847  97.345  79.951  1.00  0.00           H  
ATOM   1150  CA  VAL    78      44.474  96.497  81.348  1.00  0.00           C  
ATOM   1151  HA  VAL    78      44.298  95.422  81.302  1.00  0.00           H  
ATOM   1152  CB  VAL    78      45.425  96.628  82.519  1.00  0.00           C  
ATOM   1153  HB  VAL    78      44.817  96.497  83.413  1.00  0.00           H  
ATOM   1154  CG1 VAL    78      46.519  95.576  82.425  1.00  0.00           C  
ATOM   1155 HG11 VAL    78      47.198  95.680  83.271  1.00  0.00           H  
ATOM   1156 HG12 VAL    78      46.071  94.582  82.438  1.00  0.00           H  
ATOM   1157 HG13 VAL    78      47.074  95.710  81.497  1.00  0.00           H  
ATOM   1158  CG2 VAL    78      46.131  98.033  82.589  1.00  0.00           C  
ATOM   1159 HG21 VAL    78      46.801  98.063  83.448  1.00  0.00           H  
ATOM   1160 HG22 VAL    78      46.705  98.196  81.676  1.00  0.00           H  
ATOM   1161 HG23 VAL    78      45.377  98.814  82.688  1.00  0.00           H  
ATOM   1162  C   VAL    78      43.169  97.248  81.619  1.00  0.00           C  
ATOM   1163  O   VAL    78      42.288  96.684  82.242  1.00  0.00           O  
ATOM   1164  N   GLU    79      43.038  98.480  81.163  1.00  0.00           N  
ATOM   1165  H   GLU    79      43.808  98.953  80.689  1.00  0.00           H  
ATOM   1166  CA  GLU    79      41.875  99.308  81.250  1.00  0.00           C  
ATOM   1167  HA  GLU    79      41.575  99.388  82.295  1.00  0.00           H  
ATOM   1168  CB  GLU    79      42.151 100.786  80.899  1.00  0.00           C  
ATOM   1169  HB2 GLU    79      43.163 101.046  81.213  1.00  0.00           H  
ATOM   1170  HB3 GLU    79      42.111 100.912  79.817  1.00  0.00           H  
ATOM   1171  CG  GLU    79      41.150 101.753  81.562  1.00  0.00           C  
ATOM   1172  HG2 GLU    79      41.115 102.678  80.985  1.00  0.00           H  
ATOM   1173  HG3 GLU    79      40.153 101.315  81.522  1.00  0.00           H  
ATOM   1174  CD  GLU    79      41.483 102.075  82.978  1.00  0.00           C  
ATOM   1175  OE1 GLU    79      42.084 101.285  83.738  1.00  0.00           O  
ATOM   1176  OE2 GLU    79      41.240 103.213  83.403  1.00  0.00           O  
ATOM   1177  C   GLU    79      40.643  98.626  80.554  1.00  0.00           C  
ATOM   1178  O   GLU    79      39.535  98.615  81.106  1.00  0.00           O  
ATOM   1179  N   ARG    80      41.008  98.084  79.322  1.00  0.00           N  
ATOM   1180  H   ARG    80      41.973  97.950  79.020  1.00  0.00           H  
ATOM   1181  CA  ARG    80      39.990  97.654  78.342  1.00  0.00           C  
ATOM   1182  HA  ARG    80      39.127  98.317  78.372  1.00  0.00           H  
ATOM   1183  CB  ARG    80      40.556  97.757  76.916  1.00  0.00           C  
ATOM   1184  HB2 ARG    80      40.769  98.802  76.684  1.00  0.00           H  
ATOM   1185  HB3 ARG    80      41.502  97.221  76.860  1.00  0.00           H  
ATOM   1186  CG  ARG    80      39.603  97.201  75.894  1.00  0.00           C  
ATOM   1187  HG2 ARG    80      40.112  97.073  74.939  1.00  0.00           H  
ATOM   1188  HG3 ARG    80      39.256  96.215  76.204  1.00  0.00           H  
ATOM   1189  CD  ARG    80      38.411  98.144  75.729  1.00  0.00           C  
ATOM   1190  HD2 ARG    80      37.779  98.098  76.616  1.00  0.00           H  
ATOM   1191  HD3 ARG    80      38.765  99.171  75.641  1.00  0.00           H  
ATOM   1192  NE  ARG    80      37.646  97.796  74.573  1.00  0.00           N  
ATOM   1193  HE  ARG    80      37.923  98.261  73.708  1.00  0.00           H  
ATOM   1194  CZ  ARG    80      36.638  96.965  74.469  1.00  0.00           C  
ATOM   1195  NH1 ARG    80      36.174  96.266  75.460  1.00  0.00           N  
ATOM   1196 HH11 ARG    80      36.598  96.347  76.384  1.00  0.00           H  
ATOM   1197 HH12 ARG    80      35.386  95.635  75.313  1.00  0.00           H  
ATOM   1198  NH2 ARG    80      36.096  96.932  73.304  1.00  0.00           N  
ATOM   1199 HH21 ARG    80      36.459  97.523  72.556  1.00  0.00           H  
ATOM   1200 HH22 ARG    80      35.304  96.314  73.126  1.00  0.00           H  
ATOM   1201  C   ARG    80      39.465  96.239  78.714  1.00  0.00           C  
ATOM   1202  O   ARG    80      38.305  95.954  78.514  1.00  0.00           O  
ATOM   1203  N   TYR    81      40.312  95.362  79.271  1.00  0.00           N  
ATOM   1204  H   TYR    81      41.274  95.559  79.544  1.00  0.00           H  
ATOM   1205  CA  TYR    81      39.837  93.975  79.523  1.00  0.00           C  
ATOM   1206  HA  TYR    81      38.758  94.120  79.547  1.00  0.00           H  
ATOM   1207  CB  TYR    81      40.315  93.061  78.433  1.00  0.00           C  
ATOM   1208  HB2 TYR    81      41.403  93.123  78.403  1.00  0.00           H  
ATOM   1209  HB3 TYR    81      40.062  92.041  78.722  1.00  0.00           H  
ATOM   1210  CG  TYR    81      39.814  93.275  77.058  1.00  0.00           C  
ATOM   1211  CD1 TYR    81      38.454  93.260  76.768  1.00  0.00           C  
ATOM   1212  HD1 TYR    81      37.742  93.164  77.575  1.00  0.00           H  
ATOM   1213  CE1 TYR    81      37.994  93.365  75.472  1.00  0.00           C  
ATOM   1214  HE1 TYR    81      36.952  93.193  75.247  1.00  0.00           H  
ATOM   1215  CZ  TYR    81      38.910  93.700  74.433  1.00  0.00           C  
ATOM   1216  OH  TYR    81      38.460  93.941  73.192  1.00  0.00           O  
ATOM   1217  HH  TYR    81      37.705  93.348  72.997  1.00  0.00           H  
ATOM   1218  CE2 TYR    81      40.276  93.801  74.718  1.00  0.00           C  
ATOM   1219  HE2 TYR    81      40.976  94.059  73.936  1.00  0.00           H  
ATOM   1220  CD2 TYR    81      40.751  93.560  76.067  1.00  0.00           C  
ATOM   1221  HD2 TYR    81      41.805  93.599  76.297  1.00  0.00           H  
ATOM   1222  C   TYR    81      40.137  93.319  80.840  1.00  0.00           C  
ATOM   1223  O   TYR    81      39.555  92.346  81.312  1.00  0.00           O  
ATOM   1224  N   GLY    82      41.057  93.937  81.588  1.00  0.00           N  
ATOM   1225  H   GLY    82      41.450  94.827  81.283  1.00  0.00           H  
ATOM   1226  CA  GLY    82      41.650  93.513  82.885  1.00  0.00           C  
ATOM   1227  HA2 GLY    82      41.734  94.372  83.551  1.00  0.00           H  
ATOM   1228  HA3 GLY    82      40.995  92.793  83.374  1.00  0.00           H  
ATOM   1229  C   GLY    82      43.057  92.882  82.662  1.00  0.00           C  
ATOM   1230  O   GLY    82      43.668  92.942  81.563  1.00  0.00           O  
ATOM   1231  N   PRO    83      43.602  92.191  83.712  1.00  0.00           N  
ATOM   1232  CD  PRO    83      43.040  92.133  84.991  1.00  0.00           C  
ATOM   1233  HD2 PRO    83      42.042  91.696  84.977  1.00  0.00           H  
ATOM   1234  HD3 PRO    83      42.949  93.122  85.440  1.00  0.00           H  
ATOM   1235  CG  PRO    83      44.066  91.228  85.768  1.00  0.00           C  
ATOM   1236  HG2 PRO    83      43.755  90.184  85.753  1.00  0.00           H  
ATOM   1237  HG3 PRO    83      44.135  91.524  86.815  1.00  0.00           H  
ATOM   1238  CB  PRO    83      45.384  91.411  85.068  1.00  0.00           C  
ATOM   1239  HB2 PRO    83      46.002  90.516  85.133  1.00  0.00           H  
ATOM   1240  HB3 PRO    83      45.959  92.229  85.502  1.00  0.00           H  
ATOM   1241  CA  PRO    83      44.985  91.702  83.662  1.00  0.00           C  
ATOM   1242  HA  PRO    83      45.596  92.489  83.220  1.00  0.00           H  
ATOM   1243  C   PRO    83      45.296  90.563  82.693  1.00  0.00           C  
ATOM   1244  O   PRO    83      44.610  89.531  82.796  1.00  0.00           O  
ATOM   1245  N   VAL    84      46.404  90.642  81.912  1.00  0.00           N  
ATOM   1246  H   VAL    84      47.180  91.283  82.083  1.00  0.00           H  
ATOM   1247  CA  VAL    84      46.567  89.778  80.720  1.00  0.00           C  
ATOM   1248  HA  VAL    84      45.543  89.601  80.392  1.00  0.00           H  
ATOM   1249  CB  VAL    84      47.321  90.455  79.576  1.00  0.00           C  
ATOM   1250  HB  VAL    84      46.759  89.917  78.811  1.00  0.00           H  
ATOM   1251  CG1 VAL    84      47.167  91.947  79.450  1.00  0.00           C  
ATOM   1252 HG11 VAL    84      47.751  92.303  78.600  1.00  0.00           H  
ATOM   1253 HG12 VAL    84      46.116  92.193  79.297  1.00  0.00           H  
ATOM   1254 HG13 VAL    84      47.523  92.427  80.362  1.00  0.00           H  
ATOM   1255  CG2 VAL    84      48.785  90.171  79.342  1.00  0.00           C  
ATOM   1256 HG21 VAL    84      49.135  90.746  78.486  1.00  0.00           H  
ATOM   1257 HG22 VAL    84      49.355  90.451  80.228  1.00  0.00           H  
ATOM   1258 HG23 VAL    84      48.922  89.107  79.146  1.00  0.00           H  
ATOM   1259  C   VAL    84      47.199  88.402  81.026  1.00  0.00           C  
ATOM   1260  O   VAL    84      48.244  88.279  81.650  1.00  0.00           O  
ATOM   1261  N   ASP    85      46.446  87.309  80.768  1.00  0.00           N  
ATOM   1262  H   ASP    85      45.506  87.375  80.381  1.00  0.00           H  
ATOM   1263  CA  ASP    85      46.865  85.935  81.002  1.00  0.00           C  
ATOM   1264  HA  ASP    85      47.354  85.869  81.973  1.00  0.00           H  
ATOM   1265  CB  ASP    85      45.614  85.076  80.969  1.00  0.00           C  
ATOM   1266  HB2 ASP    85      45.167  85.160  79.978  1.00  0.00           H  
ATOM   1267  HB3 ASP    85      45.911  84.034  81.098  1.00  0.00           H  
ATOM   1268  CG  ASP    85      44.559  85.395  81.990  1.00  0.00           C  
ATOM   1269  OD1 ASP    85      44.596  84.789  83.090  1.00  0.00           O  
ATOM   1270  OD2 ASP    85      43.606  86.155  81.711  1.00  0.00           O  
ATOM   1271  C   ASP    85      47.917  85.450  80.039  1.00  0.00           C  
ATOM   1272  O   ASP    85      48.698  84.603  80.449  1.00  0.00           O  
ATOM   1273  N   VAL    86      47.920  86.031  78.814  1.00  0.00           N  
ATOM   1274  H   VAL    86      47.317  86.832  78.629  1.00  0.00           H  
ATOM   1275  CA  VAL    86      48.714  85.674  77.594  1.00  0.00           C  
ATOM   1276  HA  VAL    86      49.574  85.100  77.941  1.00  0.00           H  
ATOM   1277  CB  VAL    86      47.879  84.788  76.604  1.00  0.00           C  
ATOM   1278  HB  VAL    86      47.024  85.383  76.279  1.00  0.00           H  
ATOM   1279  CG1 VAL    86      48.704  84.432  75.328  1.00  0.00           C  
ATOM   1280 HG11 VAL    86      48.097  83.817  74.663  1.00  0.00           H  
ATOM   1281 HG12 VAL    86      48.992  85.348  74.814  1.00  0.00           H  
ATOM   1282 HG13 VAL    86      49.598  83.880  75.617  1.00  0.00           H  
ATOM   1283  CG2 VAL    86      47.295  83.533  77.292  1.00  0.00           C  
ATOM   1284 HG21 VAL    86      46.726  82.952  76.566  1.00  0.00           H  
ATOM   1285 HG22 VAL    86      48.107  82.923  77.688  1.00  0.00           H  
ATOM   1286 HG23 VAL    86      46.640  83.837  78.107  1.00  0.00           H  
ATOM   1287  C   VAL    86      49.238  86.939  76.850  1.00  0.00           C  
ATOM   1288  O   VAL    86      48.476  87.849  76.595  1.00  0.00           O  
ATOM   1289  N   LEU    87      50.517  86.818  76.460  1.00  0.00           N  
ATOM   1290  H   LEU    87      51.097  86.050  76.799  1.00  0.00           H  
ATOM   1291  CA  LEU    87      51.273  87.700  75.541  1.00  0.00           C  
ATOM   1292  HA  LEU    87      50.614  88.446  75.098  1.00  0.00           H  
ATOM   1293  CB  LEU    87      52.306  88.629  76.235  1.00  0.00           C  
ATOM   1294  HB2 LEU    87      51.757  89.479  76.645  1.00  0.00           H  
ATOM   1295  HB3 LEU    87      52.723  88.082  77.080  1.00  0.00           H  
ATOM   1296  CG  LEU    87      53.474  89.188  75.433  1.00  0.00           C  
ATOM   1297  HG  LEU    87      53.869  88.301  74.936  1.00  0.00           H  
ATOM   1298  CD1 LEU    87      53.046  90.255  74.370  1.00  0.00           C  
ATOM   1299 HD11 LEU    87      53.927  90.610  73.836  1.00  0.00           H  
ATOM   1300 HD12 LEU    87      52.349  89.805  73.662  1.00  0.00           H  
ATOM   1301 HD13 LEU    87      52.563  91.094  74.870  1.00  0.00           H  
ATOM   1302  CD2 LEU    87      54.556  89.817  76.285  1.00  0.00           C  
ATOM   1303 HD21 LEU    87      55.354  90.191  75.642  1.00  0.00           H  
ATOM   1304 HD22 LEU    87      54.134  90.643  76.857  1.00  0.00           H  
ATOM   1305 HD23 LEU    87      54.962  89.072  76.969  1.00  0.00           H  
ATOM   1306  C   LEU    87      51.840  86.782  74.440  1.00  0.00           C  
ATOM   1307  O   LEU    87      52.621  85.840  74.758  1.00  0.00           O  
ATOM   1308  N   VAL    88      51.559  87.088  73.184  1.00  0.00           N  
ATOM   1309  H   VAL    88      50.814  87.699  72.850  1.00  0.00           H  
ATOM   1310  CA  VAL    88      52.447  86.451  72.146  1.00  0.00           C  
ATOM   1311  HA  VAL    88      53.155  85.737  72.565  1.00  0.00           H  
ATOM   1312  CB  VAL    88      51.554  85.696  71.175  1.00  0.00           C  
ATOM   1313  HB  VAL    88      50.835  86.474  70.917  1.00  0.00           H  
ATOM   1314  CG1 VAL    88      52.201  85.256  69.887  1.00  0.00           C  
ATOM   1315 HG11 VAL    88      51.469  84.727  69.274  1.00  0.00           H  
ATOM   1316 HG12 VAL    88      52.564  86.129  69.345  1.00  0.00           H  
ATOM   1317 HG13 VAL    88      53.037  84.592  70.107  1.00  0.00           H  
ATOM   1318  CG2 VAL    88      50.781  84.490  71.807  1.00  0.00           C  
ATOM   1319 HG21 VAL    88      50.170  84.010  71.043  1.00  0.00           H  
ATOM   1320 HG22 VAL    88      51.496  83.769  72.207  1.00  0.00           H  
ATOM   1321 HG23 VAL    88      50.141  84.850  72.611  1.00  0.00           H  
ATOM   1322  C   VAL    88      53.293  87.620  71.451  1.00  0.00           C  
ATOM   1323  O   VAL    88      52.722  88.569  70.890  1.00  0.00           O  
ATOM   1324  N   ASN    89      54.650  87.540  71.485  1.00  0.00           N  
ATOM   1325  H   ASN    89      55.109  86.790  72.001  1.00  0.00           H  
ATOM   1326  CA  ASN    89      55.596  88.393  70.876  1.00  0.00           C  
ATOM   1327  HA  ASN    89      55.245  89.423  70.816  1.00  0.00           H  
ATOM   1328  CB  ASN    89      56.885  88.337  71.731  1.00  0.00           C  
ATOM   1329  HB2 ASN    89      57.210  87.300  71.828  1.00  0.00           H  
ATOM   1330  HB3 ASN    89      57.682  88.875  71.220  1.00  0.00           H  
ATOM   1331  CG  ASN    89      56.680  88.923  73.092  1.00  0.00           C  
ATOM   1332  OD1 ASN    89      56.390  90.086  73.200  1.00  0.00           O  
ATOM   1333  ND2 ASN    89      56.832  88.183  74.153  1.00  0.00           N  
ATOM   1334 HD21 ASN    89      56.706  88.590  75.080  1.00  0.00           H  
ATOM   1335 HD22 ASN    89      57.077  87.199  74.057  1.00  0.00           H  
ATOM   1336  C   ASN    89      55.855  87.883  69.462  1.00  0.00           C  
ATOM   1337  O   ASN    89      56.739  87.169  69.158  1.00  0.00           O  
ATOM   1338  N   ASN    90      54.977  88.196  68.507  1.00  0.00           N  
ATOM   1339  H   ASN    90      54.137  88.731  68.725  1.00  0.00           H  
ATOM   1340  CA  ASN    90      55.046  87.857  67.074  1.00  0.00           C  
ATOM   1341  HA  ASN    90      55.493  86.877  66.914  1.00  0.00           H  
ATOM   1342  CB  ASN    90      53.591  87.864  66.573  1.00  0.00           C  
ATOM   1343  HB2 ASN    90      53.098  86.945  66.891  1.00  0.00           H  
ATOM   1344  HB3 ASN    90      53.056  88.691  67.040  1.00  0.00           H  
ATOM   1345  CG  ASN    90      53.486  87.992  65.047  1.00  0.00           C  
ATOM   1346  OD1 ASN    90      53.808  87.112  64.226  1.00  0.00           O  
ATOM   1347  ND2 ASN    90      53.051  89.135  64.566  1.00  0.00           N  
ATOM   1348 HD21 ASN    90      52.988  89.273  63.558  1.00  0.00           H  
ATOM   1349 HD22 ASN    90      52.777  89.884  65.202  1.00  0.00           H  
ATOM   1350  C   ASN    90      55.999  88.817  66.277  1.00  0.00           C  
ATOM   1351  O   ASN    90      56.636  88.283  65.366  1.00  0.00           O  
ATOM   1352  N   ALA    91      56.029  90.102  66.549  1.00  0.00           N  
ATOM   1353  H   ALA    91      55.585  90.501  67.375  1.00  0.00           H  
ATOM   1354  CA  ALA    91      56.717  91.137  65.680  1.00  0.00           C  
ATOM   1355  HA  ALA    91      56.279  91.143  64.682  1.00  0.00           H  
ATOM   1356  CB  ALA    91      56.485  92.550  66.287  1.00  0.00           C  
ATOM   1357  HB1 ALA    91      56.977  93.299  65.666  1.00  0.00           H  
ATOM   1358  HB2 ALA    91      55.415  92.757  66.325  1.00  0.00           H  
ATOM   1359  HB3 ALA    91      56.897  92.585  67.295  1.00  0.00           H  
ATOM   1360  C   ALA    91      58.130  90.799  65.460  1.00  0.00           C  
ATOM   1361  O   ALA    91      58.815  90.423  66.380  1.00  0.00           O  
ATOM   1362  N   GLY    92      58.604  91.010  64.228  1.00  0.00           N  
ATOM   1363  H   GLY    92      58.014  91.302  63.449  1.00  0.00           H  
ATOM   1364  CA  GLY    92      59.997  90.846  63.868  1.00  0.00           C  
ATOM   1365  HA2 GLY    92      60.628  91.340  64.606  1.00  0.00           H  
ATOM   1366  HA3 GLY    92      60.258  89.787  63.883  1.00  0.00           H  
ATOM   1367  C   GLY    92      60.261  91.395  62.554  1.00  0.00           C  
ATOM   1368  O   GLY    92      59.236  91.836  61.905  1.00  0.00           O  
ATOM   1369  N   ARG    93      61.483  91.313  62.066  1.00  0.00           N  
ATOM   1370  H   ARG    93      62.224  90.869  62.610  1.00  0.00           H  
ATOM   1371  CA  ARG    93      61.993  91.793  60.768  1.00  0.00           C  
ATOM   1372  HA  ARG    93      61.268  91.471  60.020  1.00  0.00           H  
ATOM   1373  CB  ARG    93      62.167  93.279  60.900  1.00  0.00           C  
ATOM   1374  HB2 ARG    93      61.288  93.686  61.401  1.00  0.00           H  
ATOM   1375  HB3 ARG    93      63.021  93.469  61.549  1.00  0.00           H  
ATOM   1376  CG  ARG    93      62.370  94.034  59.607  1.00  0.00           C  
ATOM   1377  HG2 ARG    93      63.320  93.720  59.173  1.00  0.00           H  
ATOM   1378  HG3 ARG    93      61.588  93.737  58.910  1.00  0.00           H  
ATOM   1379  CD  ARG    93      62.371  95.526  59.703  1.00  0.00           C  
ATOM   1380  HD2 ARG    93      62.184  95.941  58.711  1.00  0.00           H  
ATOM   1381  HD3 ARG    93      61.541  95.836  60.338  1.00  0.00           H  
ATOM   1382  NE  ARG    93      63.612  96.106  60.232  1.00  0.00           N  
ATOM   1383  HE  ARG    93      63.583  96.428  61.199  1.00  0.00           H  
ATOM   1384  CZ  ARG    93      64.750  96.260  59.609  1.00  0.00           C  
ATOM   1385  NH1 ARG    93      65.121  95.678  58.451  1.00  0.00           N  
ATOM   1386 HH11 ARG    93      64.481  95.043  57.971  1.00  0.00           H  
ATOM   1387 HH12 ARG    93      66.040  95.872  58.054  1.00  0.00           H  
ATOM   1388  NH2 ARG    93      65.617  97.126  60.066  1.00  0.00           N  
ATOM   1389 HH21 ARG    93      65.400  97.673  60.900  1.00  0.00           H  
ATOM   1390 HH22 ARG    93      66.509  97.255  59.588  1.00  0.00           H  
ATOM   1391  C   ARG    93      63.310  91.226  60.310  1.00  0.00           C  
ATOM   1392  O   ARG    93      64.264  91.231  61.084  1.00  0.00           O  
ATOM   1393  N   PRO    94      63.554  90.957  58.979  1.00  0.00           N  
ATOM   1394  CD  PRO    94      62.577  90.975  57.921  1.00  0.00           C  
ATOM   1395  HD2 PRO    94      62.561  91.932  57.402  1.00  0.00           H  
ATOM   1396  HD3 PRO    94      61.571  90.800  58.299  1.00  0.00           H  
ATOM   1397  CG  PRO    94      63.033  89.876  57.036  1.00  0.00           C  
ATOM   1398  HG2 PRO    94      62.706  90.040  56.009  1.00  0.00           H  
ATOM   1399  HG3 PRO    94      62.617  88.919  57.354  1.00  0.00           H  
ATOM   1400  CB  PRO    94      64.532  89.870  57.129  1.00  0.00           C  
ATOM   1401  HB2 PRO    94      64.975  90.474  56.337  1.00  0.00           H  
ATOM   1402  HB3 PRO    94      64.927  88.860  57.017  1.00  0.00           H  
ATOM   1403  CA  PRO    94      64.877  90.458  58.548  1.00  0.00           C  
ATOM   1404  HA  PRO    94      65.315  89.763  59.266  1.00  0.00           H  
ATOM   1405  C   PRO    94      65.939  91.599  58.382  1.00  0.00           C  
ATOM   1406  O   PRO    94      65.602  92.761  58.229  1.00  0.00           O  
ATOM   1407  N   GLY    95      67.221  91.234  58.295  1.00  0.00           N  
ATOM   1408  H   GLY    95      67.530  90.294  58.543  1.00  0.00           H  
ATOM   1409  CA  GLY    95      68.285  92.060  57.866  1.00  0.00           C  
ATOM   1410  HA2 GLY    95      68.017  92.549  56.929  1.00  0.00           H  
ATOM   1411  HA3 GLY    95      68.458  92.849  58.599  1.00  0.00           H  
ATOM   1412  C   GLY    95      69.557  91.242  57.678  1.00  0.00           C  
ATOM   1413  O   GLY    95      69.762  90.419  58.551  1.00  0.00           O  
ATOM   1414  N   GLY    96      70.338  91.511  56.667  1.00  0.00           N  
ATOM   1415  H   GLY    96      70.167  92.281  56.021  1.00  0.00           H  
ATOM   1416  CA  GLY    96      71.547  90.735  56.349  1.00  0.00           C  
ATOM   1417  HA2 GLY    96      72.165  90.658  57.244  1.00  0.00           H  
ATOM   1418  HA3 GLY    96      71.255  89.720  56.076  1.00  0.00           H  
ATOM   1419  C   GLY    96      72.408  91.350  55.184  1.00  0.00           C  
ATOM   1420  O   GLY    96      72.218  92.476  54.711  1.00  0.00           O  
ATOM   1421  N   GLY    97      73.310  90.548  54.642  1.00  0.00           N  
ATOM   1422  H   GLY    97      73.384  89.575  54.937  1.00  0.00           H  
ATOM   1423  CA  GLY    97      74.287  90.865  53.608  1.00  0.00           C  
ATOM   1424  HA2 GLY    97      73.861  90.656  52.627  1.00  0.00           H  
ATOM   1425  HA3 GLY    97      74.517  91.930  53.636  1.00  0.00           H  
ATOM   1426  C   GLY    97      75.547  90.074  53.786  1.00  0.00           C  
ATOM   1427  O   GLY    97      75.680  89.351  54.759  1.00  0.00           O  
ATOM   1428  N   ALA    98      76.664  90.443  53.081  1.00  0.00           N  
ATOM   1429  H   ALA    98      76.592  90.981  52.218  1.00  0.00           H  
ATOM   1430  CA  ALA    98      78.092  90.136  53.439  1.00  0.00           C  
ATOM   1431  HA  ALA    98      78.255  89.061  53.516  1.00  0.00           H  
ATOM   1432  CB  ALA    98      79.002  90.661  52.332  1.00  0.00           C  
ATOM   1433  HB1 ALA    98      80.041  90.444  52.582  1.00  0.00           H  
ATOM   1434  HB2 ALA    98      78.746  90.175  51.390  1.00  0.00           H  
ATOM   1435  HB3 ALA    98      78.870  91.737  52.232  1.00  0.00           H  
ATOM   1436  C   ALA    98      78.414  90.731  54.811  1.00  0.00           C  
ATOM   1437  O   ALA    98      78.456  91.941  54.945  1.00  0.00           O  
ATOM   1438  N   THR    99      78.688  89.915  55.835  1.00  0.00           N  
ATOM   1439  H   THR    99      78.785  88.903  55.754  1.00  0.00           H  
ATOM   1440  CA  THR    99      78.873  90.443  57.189  1.00  0.00           C  
ATOM   1441  HA  THR    99      77.978  90.997  57.472  1.00  0.00           H  
ATOM   1442  CB  THR    99      79.040  89.257  58.162  1.00  0.00           C  
ATOM   1443  HB  THR    99      79.977  88.779  57.876  1.00  0.00           H  
ATOM   1444  CG2 THR    99      79.076  89.634  59.645  1.00  0.00           C  
ATOM   1445 HG21 THR    99      79.196  88.734  60.247  1.00  0.00           H  
ATOM   1446 HG22 THR    99      79.913  90.308  59.829  1.00  0.00           H  
ATOM   1447 HG23 THR    99      78.144  90.130  59.917  1.00  0.00           H  
ATOM   1448  OG1 THR    99      77.839  88.475  58.078  1.00  0.00           O  
ATOM   1449  HG1 THR    99      77.906  87.706  58.683  1.00  0.00           H  
ATOM   1450  C   THR    99      79.943  91.507  57.303  1.00  0.00           C  
ATOM   1451  O   THR    99      79.748  92.491  58.018  1.00  0.00           O  
ATOM   1452  N   ALA   100      81.085  91.353  56.575  1.00  0.00           N  
ATOM   1453  H   ALA   100      81.188  90.612  55.883  1.00  0.00           H  
ATOM   1454  CA  ALA   100      82.289  92.203  56.680  1.00  0.00           C  
ATOM   1455  HA  ALA   100      82.680  92.316  57.691  1.00  0.00           H  
ATOM   1456  CB  ALA   100      83.320  91.509  55.864  1.00  0.00           C  
ATOM   1457  HB1 ALA   100      84.249  92.080  55.890  1.00  0.00           H  
ATOM   1458  HB2 ALA   100      83.494  90.513  56.269  1.00  0.00           H  
ATOM   1459  HB3 ALA   100      82.974  91.427  54.834  1.00  0.00           H  
ATOM   1460  C   ALA   100      81.953  93.677  56.291  1.00  0.00           C  
ATOM   1461  O   ALA   100      82.532  94.639  56.829  1.00  0.00           O  
ATOM   1462  N   GLU   101      80.900  93.849  55.485  1.00  0.00           N  
ATOM   1463  H   GLU   101      80.348  93.046  55.184  1.00  0.00           H  
ATOM   1464  CA  GLU   101      80.366  95.094  54.920  1.00  0.00           C  
ATOM   1465  HA  GLU   101      81.111  95.890  54.910  1.00  0.00           H  
ATOM   1466  CB  GLU   101      79.946  94.725  53.419  1.00  0.00           C  
ATOM   1467  HB2 GLU   101      79.067  94.080  53.444  1.00  0.00           H  
ATOM   1468  HB3 GLU   101      79.659  95.636  52.894  1.00  0.00           H  
ATOM   1469  CG  GLU   101      81.053  94.027  52.635  1.00  0.00           C  
ATOM   1470  HG2 GLU   101      81.204  93.037  53.066  1.00  0.00           H  
ATOM   1471  HG3 GLU   101      80.705  93.880  51.612  1.00  0.00           H  
ATOM   1472  CD  GLU   101      82.423  94.747  52.582  1.00  0.00           C  
ATOM   1473  OE1 GLU   101      82.574  95.959  52.706  1.00  0.00           O  
ATOM   1474  OE2 GLU   101      83.376  94.041  52.303  1.00  0.00           O  
ATOM   1475  C   GLU   101      79.264  95.766  55.791  1.00  0.00           C  
ATOM   1476  O   GLU   101      78.781  96.820  55.406  1.00  0.00           O  
ATOM   1477  N   LEU   102      78.809  95.175  56.928  1.00  0.00           N  
ATOM   1478  H   LEU   102      79.365  94.548  57.510  1.00  0.00           H  
ATOM   1479  CA  LEU   102      77.462  95.405  57.405  1.00  0.00           C  
ATOM   1480  HA  LEU   102      76.740  95.764  56.671  1.00  0.00           H  
ATOM   1481  CB  LEU   102      77.015  93.949  57.934  1.00  0.00           C  
ATOM   1482  HB2 LEU   102      77.177  93.228  57.134  1.00  0.00           H  
ATOM   1483  HB3 LEU   102      77.673  93.666  58.757  1.00  0.00           H  
ATOM   1484  CG  LEU   102      75.578  93.827  58.406  1.00  0.00           C  
ATOM   1485  HG  LEU   102      75.065  94.678  57.959  1.00  0.00           H  
ATOM   1486  CD1 LEU   102      75.002  92.569  57.935  1.00  0.00           C  
ATOM   1487 HD11 LEU   102      73.971  92.490  58.279  1.00  0.00           H  
ATOM   1488 HD12 LEU   102      75.024  92.544  56.846  1.00  0.00           H  
ATOM   1489 HD13 LEU   102      75.580  91.733  58.328  1.00  0.00           H  
ATOM   1490  CD2 LEU   102      75.349  94.001  59.887  1.00  0.00           C  
ATOM   1491 HD21 LEU   102      74.287  93.893  60.106  1.00  0.00           H  
ATOM   1492 HD22 LEU   102      75.912  93.244  60.434  1.00  0.00           H  
ATOM   1493 HD23 LEU   102      75.682  94.993  60.192  1.00  0.00           H  
ATOM   1494  C   LEU   102      77.496  96.513  58.453  1.00  0.00           C  
ATOM   1495  O   LEU   102      78.108  96.424  59.531  1.00  0.00           O  
ATOM   1496  N   ALA   103      76.690  97.590  58.229  1.00  0.00           N  
ATOM   1497  H   ALA   103      76.125  97.666  57.383  1.00  0.00           H  
ATOM   1498  CA  ALA   103      76.510  98.767  59.131  1.00  0.00           C  
ATOM   1499  HA  ALA   103      77.500  99.201  59.270  1.00  0.00           H  
ATOM   1500  CB  ALA   103      75.547  99.728  58.470  1.00  0.00           C  
ATOM   1501  HB1 ALA   103      75.401 100.597  59.114  1.00  0.00           H  
ATOM   1502  HB2 ALA   103      75.955 100.051  57.512  1.00  0.00           H  
ATOM   1503  HB3 ALA   103      74.590  99.232  58.310  1.00  0.00           H  
ATOM   1504  C   ALA   103      76.014  98.433  60.583  1.00  0.00           C  
ATOM   1505  O   ALA   103      75.058  97.694  60.759  1.00  0.00           O  
ATOM   1506  N   ASP   104      76.508  99.210  61.574  1.00  0.00           N  
ATOM   1507  H   ASP   104      77.313  99.827  61.462  1.00  0.00           H  
ATOM   1508  CA  ASP   104      75.909  99.229  62.931  1.00  0.00           C  
ATOM   1509  HA  ASP   104      76.047  98.245  63.378  1.00  0.00           H  
ATOM   1510  CB  ASP   104      76.575 100.317  63.708  1.00  0.00           C  
ATOM   1511  HB2 ASP   104      76.398 101.262  63.196  1.00  0.00           H  
ATOM   1512  HB3 ASP   104      76.091 100.388  64.683  1.00  0.00           H  
ATOM   1513  CG  ASP   104      78.135 100.160  63.938  1.00  0.00           C  
ATOM   1514  OD1 ASP   104      78.811  99.397  63.205  1.00  0.00           O  
ATOM   1515  OD2 ASP   104      78.571 100.873  64.860  1.00  0.00           O  
ATOM   1516  C   ASP   104      74.426  99.539  62.898  1.00  0.00           C  
ATOM   1517  O   ASP   104      73.700  98.795  63.545  1.00  0.00           O  
ATOM   1518  N   GLU   105      73.933 100.503  62.123  1.00  0.00           N  
ATOM   1519  H   GLU   105      74.524 101.117  61.563  1.00  0.00           H  
ATOM   1520  CA  GLU   105      72.541 100.783  61.987  1.00  0.00           C  
ATOM   1521  HA  GLU   105      72.215 100.945  63.015  1.00  0.00           H  
ATOM   1522  CB  GLU   105      72.342 101.990  61.053  1.00  0.00           C  
ATOM   1523  HB2 GLU   105      72.893 101.815  60.129  1.00  0.00           H  
ATOM   1524  HB3 GLU   105      71.288 102.061  60.788  1.00  0.00           H  
ATOM   1525  CG  GLU   105      72.807 103.366  61.671  1.00  0.00           C  
ATOM   1526  HG2 GLU   105      72.559 104.160  60.966  1.00  0.00           H  
ATOM   1527  HG3 GLU   105      72.227 103.550  62.575  1.00  0.00           H  
ATOM   1528  CD  GLU   105      74.287 103.478  62.018  1.00  0.00           C  
ATOM   1529  OE1 GLU   105      75.089 102.846  61.256  1.00  0.00           O  
ATOM   1530  OE2 GLU   105      74.669 104.002  63.106  1.00  0.00           O  
ATOM   1531  C   GLU   105      71.665  99.643  61.384  1.00  0.00           C  
ATOM   1532  O   GLU   105      70.502  99.491  61.881  1.00  0.00           O  
ATOM   1533  N   LEU   106      72.214  98.793  60.516  1.00  0.00           N  
ATOM   1534  H   LEU   106      73.128  98.907  60.079  1.00  0.00           H  
ATOM   1535  CA  LEU   106      71.487  97.610  60.143  1.00  0.00           C  
ATOM   1536  HA  LEU   106      70.435  97.809  59.938  1.00  0.00           H  
ATOM   1537  CB  LEU   106      72.152  97.091  58.848  1.00  0.00           C  
ATOM   1538  HB2 LEU   106      72.065  97.856  58.077  1.00  0.00           H  
ATOM   1539  HB3 LEU   106      73.216  96.944  59.034  1.00  0.00           H  
ATOM   1540  CG  LEU   106      71.556  95.772  58.308  1.00  0.00           C  
ATOM   1541  HG  LEU   106      71.717  95.016  59.076  1.00  0.00           H  
ATOM   1542  CD1 LEU   106      70.061  95.669  58.137  1.00  0.00           C  
ATOM   1543 HD11 LEU   106      69.806  94.682  57.751  1.00  0.00           H  
ATOM   1544 HD12 LEU   106      69.572  95.818  59.100  1.00  0.00           H  
ATOM   1545 HD13 LEU   106      69.722  96.432  57.437  1.00  0.00           H  
ATOM   1546  CD2 LEU   106      72.307  95.509  56.933  1.00  0.00           C  
ATOM   1547 HD21 LEU   106      71.936  94.586  56.486  1.00  0.00           H  
ATOM   1548 HD22 LEU   106      72.122  96.341  56.252  1.00  0.00           H  
ATOM   1549 HD23 LEU   106      73.378  95.420  57.115  1.00  0.00           H  
ATOM   1550  C   LEU   106      71.430  96.583  61.317  1.00  0.00           C  
ATOM   1551  O   LEU   106      70.365  96.008  61.583  1.00  0.00           O  
ATOM   1552  N   TRP   107      72.509  96.348  62.014  1.00  0.00           N  
ATOM   1553  H   TRP   107      73.401  96.803  61.817  1.00  0.00           H  
ATOM   1554  CA  TRP   107      72.571  95.429  63.130  1.00  0.00           C  
ATOM   1555  HA  TRP   107      72.203  94.441  62.855  1.00  0.00           H  
ATOM   1556  CB  TRP   107      74.023  95.309  63.564  1.00  0.00           C  
ATOM   1557  HB2 TRP   107      74.633  95.087  62.689  1.00  0.00           H  
ATOM   1558  HB3 TRP   107      74.354  96.274  63.947  1.00  0.00           H  
ATOM   1559  CG  TRP   107      74.282  94.270  64.600  1.00  0.00           C  
ATOM   1560  CD1 TRP   107      74.102  94.482  65.955  1.00  0.00           C  
ATOM   1561  HD1 TRP   107      73.773  95.395  66.430  1.00  0.00           H  
ATOM   1562  NE1 TRP   107      74.410  93.352  66.549  1.00  0.00           N  
ATOM   1563  HE1 TRP   107      74.369  93.250  67.564  1.00  0.00           H  
ATOM   1564  CE2 TRP   107      74.788  92.333  65.746  1.00  0.00           C  
ATOM   1565  CZ2 TRP   107      75.188  90.999  65.841  1.00  0.00           C  
ATOM   1566  HZ2 TRP   107      75.167  90.517  66.807  1.00  0.00           H  
ATOM   1567  CH2 TRP   107      75.604  90.288  64.763  1.00  0.00           C  
ATOM   1568  HH2 TRP   107      76.026  89.307  64.925  1.00  0.00           H  
ATOM   1569  CZ3 TRP   107      75.513  90.765  63.455  1.00  0.00           C  
ATOM   1570  HZ3 TRP   107      75.730  90.151  62.592  1.00  0.00           H  
ATOM   1571  CE3 TRP   107      75.107  92.135  63.349  1.00  0.00           C  
ATOM   1572  HE3 TRP   107      75.078  92.587  62.369  1.00  0.00           H  
ATOM   1573  CD2 TRP   107      74.745  92.924  64.458  1.00  0.00           C  
ATOM   1574  C   TRP   107      71.709  95.957  64.235  1.00  0.00           C  
ATOM   1575  O   TRP   107      70.764  95.201  64.615  1.00  0.00           O  
ATOM   1576  N   LEU   108      71.960  97.170  64.748  1.00  0.00           N  
ATOM   1577  H   LEU   108      72.664  97.814  64.389  1.00  0.00           H  
ATOM   1578  CA  LEU   108      71.181  97.679  65.940  1.00  0.00           C  
ATOM   1579  HA  LEU   108      71.374  97.020  66.785  1.00  0.00           H  
ATOM   1580  CB  LEU   108      71.649  99.044  66.315  1.00  0.00           C  
ATOM   1581  HB2 LEU   108      71.635  99.662  65.416  1.00  0.00           H  
ATOM   1582  HB3 LEU   108      70.921  99.470  67.006  1.00  0.00           H  
ATOM   1583  CG  LEU   108      73.098  99.177  66.981  1.00  0.00           C  
ATOM   1584  HG  LEU   108      73.713  98.369  66.586  1.00  0.00           H  
ATOM   1585  CD1 LEU   108      73.649 100.567  66.619  1.00  0.00           C  
ATOM   1586 HD11 LEU   108      74.639 100.692  67.059  1.00  0.00           H  
ATOM   1587 HD12 LEU   108      73.719 100.660  65.535  1.00  0.00           H  
ATOM   1588 HD13 LEU   108      72.980 101.336  67.006  1.00  0.00           H  
ATOM   1589  CD2 LEU   108      73.125  98.992  68.470  1.00  0.00           C  
ATOM   1590 HD21 LEU   108      74.147  99.100  68.831  1.00  0.00           H  
ATOM   1591 HD22 LEU   108      72.491  99.742  68.942  1.00  0.00           H  
ATOM   1592 HD23 LEU   108      72.756  97.997  68.719  1.00  0.00           H  
ATOM   1593  C   LEU   108      69.673  97.618  65.707  1.00  0.00           C  
ATOM   1594  O   LEU   108      69.009  97.161  66.615  1.00  0.00           O  
ATOM   1595  N   ASP   109      69.056  98.106  64.655  1.00  0.00           N  
ATOM   1596  H   ASP   109      69.526  98.465  63.824  1.00  0.00           H  
ATOM   1597  CA  ASP   109      67.595  98.163  64.617  1.00  0.00           C  
ATOM   1598  HA  ASP   109      67.151  98.598  65.513  1.00  0.00           H  
ATOM   1599  CB  ASP   109      67.289  98.989  63.386  1.00  0.00           C  
ATOM   1600  HB2 ASP   109      67.730  99.982  63.471  1.00  0.00           H  
ATOM   1601  HB3 ASP   109      67.718  98.524  62.498  1.00  0.00           H  
ATOM   1602  CG  ASP   109      65.803  99.084  63.263  1.00  0.00           C  
ATOM   1603  OD1 ASP   109      65.246  99.943  64.016  1.00  0.00           O  
ATOM   1604  OD2 ASP   109      65.131  98.473  62.386  1.00  0.00           O  
ATOM   1605  C   ASP   109      67.040  96.768  64.498  1.00  0.00           C  
ATOM   1606  O   ASP   109      65.985  96.584  65.108  1.00  0.00           O  
ATOM   1607  N   VAL   110      67.558  95.881  63.694  1.00  0.00           N  
ATOM   1608  H   VAL   110      68.269  96.143  63.011  1.00  0.00           H  
ATOM   1609  CA  VAL   110      67.240  94.433  63.620  1.00  0.00           C  
ATOM   1610  HA  VAL   110      66.238  94.361  63.196  1.00  0.00           H  
ATOM   1611  CB  VAL   110      68.152  93.706  62.713  1.00  0.00           C  
ATOM   1612  HB  VAL   110      69.127  93.920  63.152  1.00  0.00           H  
ATOM   1613  CG1 VAL   110      68.048  92.195  62.680  1.00  0.00           C  
ATOM   1614 HG11 VAL   110      68.775  91.796  61.972  1.00  0.00           H  
ATOM   1615 HG12 VAL   110      68.250  91.794  63.674  1.00  0.00           H  
ATOM   1616 HG13 VAL   110      67.044  91.906  62.371  1.00  0.00           H  
ATOM   1617  CG2 VAL   110      68.030  94.218  61.295  1.00  0.00           C  
ATOM   1618 HG21 VAL   110      68.712  93.665  60.650  1.00  0.00           H  
ATOM   1619 HG22 VAL   110      67.006  94.079  60.945  1.00  0.00           H  
ATOM   1620 HG23 VAL   110      68.282  95.278  61.267  1.00  0.00           H  
ATOM   1621  C   VAL   110      67.190  93.783  65.000  1.00  0.00           C  
ATOM   1622  O   VAL   110      66.220  93.056  65.365  1.00  0.00           O  
ATOM   1623  N   VAL   111      68.167  94.116  65.829  1.00  0.00           N  
ATOM   1624  H   VAL   111      68.954  94.701  65.548  1.00  0.00           H  
ATOM   1625  CA  VAL   111      68.236  93.682  67.262  1.00  0.00           C  
ATOM   1626  HA  VAL   111      68.000  92.618  67.248  1.00  0.00           H  
ATOM   1627  CB  VAL   111      69.635  93.966  67.834  1.00  0.00           C  
ATOM   1628  HB  VAL   111      69.836  95.028  67.697  1.00  0.00           H  
ATOM   1629  CG1 VAL   111      69.824  93.816  69.334  1.00  0.00           C  
ATOM   1630 HG11 VAL   111      70.857  94.047  69.594  1.00  0.00           H  
ATOM   1631 HG12 VAL   111      69.157  94.501  69.855  1.00  0.00           H  
ATOM   1632 HG13 VAL   111      69.596  92.791  69.628  1.00  0.00           H  
ATOM   1633  CG2 VAL   111      70.575  93.032  67.068  1.00  0.00           C  
ATOM   1634 HG21 VAL   111      71.596  93.176  67.422  1.00  0.00           H  
ATOM   1635 HG22 VAL   111      70.276  91.996  67.236  1.00  0.00           H  
ATOM   1636 HG23 VAL   111      70.524  93.258  66.004  1.00  0.00           H  
ATOM   1637  C   VAL   111      67.224  94.401  68.185  1.00  0.00           C  
ATOM   1638  O   VAL   111      66.682  93.795  69.060  1.00  0.00           O  
ATOM   1639  N   GLU   112      67.010  95.686  67.946  1.00  0.00           N  
ATOM   1640  H   GLU   112      67.571  96.203  67.269  1.00  0.00           H  
ATOM   1641  CA  GLU   112      65.985  96.530  68.581  1.00  0.00           C  
ATOM   1642  HA  GLU   112      66.203  96.517  69.649  1.00  0.00           H  
ATOM   1643  CB  GLU   112      66.048  97.950  68.065  1.00  0.00           C  
ATOM   1644  HB2 GLU   112      67.089  98.265  67.998  1.00  0.00           H  
ATOM   1645  HB3 GLU   112      65.638  97.984  67.054  1.00  0.00           H  
ATOM   1646  CG  GLU   112      65.274  98.934  68.961  1.00  0.00           C  
ATOM   1647  HG2 GLU   112      64.846  99.708  68.324  1.00  0.00           H  
ATOM   1648  HG3 GLU   112      64.441  98.397  69.415  1.00  0.00           H  
ATOM   1649  CD  GLU   112      66.078  99.628  70.094  1.00  0.00           C  
ATOM   1650  OE1 GLU   112      67.093  99.077  70.553  1.00  0.00           O  
ATOM   1651  OE2 GLU   112      65.610 100.680  70.568  1.00  0.00           O  
ATOM   1652  C   GLU   112      64.562  95.987  68.357  1.00  0.00           C  
ATOM   1653  O   GLU   112      63.735  95.989  69.266  1.00  0.00           O  
ATOM   1654  N   THR   113      64.314  95.351  67.231  1.00  0.00           N  
ATOM   1655  H   THR   113      65.070  95.223  66.558  1.00  0.00           H  
ATOM   1656  CA  THR   113      63.077  94.749  66.716  1.00  0.00           C  
ATOM   1657  HA  THR   113      62.318  95.357  67.208  1.00  0.00           H  
ATOM   1658  CB  THR   113      62.936  94.823  65.191  1.00  0.00           C  
ATOM   1659  HB  THR   113      63.655  94.051  64.914  1.00  0.00           H  
ATOM   1660  CG2 THR   113      61.470  94.594  64.721  1.00  0.00           C  
ATOM   1661 HG21 THR   113      61.424  94.655  63.634  1.00  0.00           H  
ATOM   1662 HG22 THR   113      61.134  93.608  65.043  1.00  0.00           H  
ATOM   1663 HG23 THR   113      60.825  95.358  65.156  1.00  0.00           H  
ATOM   1664  OG1 THR   113      63.268  96.060  64.539  1.00  0.00           O  
ATOM   1665  HG1 THR   113      64.203  96.289  64.727  1.00  0.00           H  
ATOM   1666  C   THR   113      62.894  93.280  67.074  1.00  0.00           C  
ATOM   1667  O   THR   113      61.988  93.008  67.855  1.00  0.00           O  
ATOM   1668  N   ASN   114      63.735  92.366  66.557  1.00  0.00           N  
ATOM   1669  H   ASN   114      64.495  92.573  65.910  1.00  0.00           H  
ATOM   1670  CA  ASN   114      63.594  90.977  66.912  1.00  0.00           C  
ATOM   1671  HA  ASN   114      62.534  90.751  66.796  1.00  0.00           H  
ATOM   1672  CB  ASN   114      64.493  90.150  65.992  1.00  0.00           C  
ATOM   1673  HB2 ASN   114      65.519  90.498  66.104  1.00  0.00           H  
ATOM   1674  HB3 ASN   114      64.471  89.112  66.326  1.00  0.00           H  
ATOM   1675  CG  ASN   114      64.126  90.190  64.514  1.00  0.00           C  
ATOM   1676  OD1 ASN   114      63.115  89.628  64.073  1.00  0.00           O  
ATOM   1677  ND2 ASN   114      64.892  90.922  63.770  1.00  0.00           N  
ATOM   1678 HD21 ASN   114      64.671  91.052  62.782  1.00  0.00           H  
ATOM   1679 HD22 ASN   114      65.717  91.368  64.171  1.00  0.00           H  
ATOM   1680  C   ASN   114      63.933  90.626  68.357  1.00  0.00           C  
ATOM   1681  O   ASN   114      63.286  89.688  68.812  1.00  0.00           O  
ATOM   1682  N   LEU   115      64.878  91.256  69.012  1.00  0.00           N  
ATOM   1683  H   LEU   115      65.382  92.063  68.641  1.00  0.00           H  
ATOM   1684  CA  LEU   115      65.306  90.848  70.370  1.00  0.00           C  
ATOM   1685  HA  LEU   115      64.790  89.908  70.568  1.00  0.00           H  
ATOM   1686  CB  LEU   115      66.868  90.632  70.433  1.00  0.00           C  
ATOM   1687  HB2 LEU   115      67.113  89.713  69.900  1.00  0.00           H  
ATOM   1688  HB3 LEU   115      67.354  91.450  69.901  1.00  0.00           H  
ATOM   1689  CG  LEU   115      67.458  90.549  71.840  1.00  0.00           C  
ATOM   1690  HG  LEU   115      67.058  91.319  72.499  1.00  0.00           H  
ATOM   1691  CD1 LEU   115      67.150  89.177  72.382  1.00  0.00           C  
ATOM   1692 HD11 LEU   115      67.558  89.083  73.387  1.00  0.00           H  
ATOM   1693 HD12 LEU   115      66.070  89.034  72.414  1.00  0.00           H  
ATOM   1694 HD13 LEU   115      67.598  88.422  71.735  1.00  0.00           H  
ATOM   1695  CD2 LEU   115      69.021  90.684  71.688  1.00  0.00           C  
ATOM   1696 HD21 LEU   115      69.488  90.631  72.670  1.00  0.00           H  
ATOM   1697 HD22 LEU   115      69.397  89.874  71.062  1.00  0.00           H  
ATOM   1698 HD23 LEU   115      69.259  91.642  71.224  1.00  0.00           H  
ATOM   1699  C   LEU   115      64.897  91.841  71.453  1.00  0.00           C  
ATOM   1700  O   LEU   115      64.183  91.483  72.367  1.00  0.00           O  
ATOM   1701  N   THR   116      65.411  93.120  71.492  1.00  0.00           N  
ATOM   1702  H   THR   116      65.974  93.535  70.749  1.00  0.00           H  
ATOM   1703  CA  THR   116      65.174  94.005  72.649  1.00  0.00           C  
ATOM   1704  HA  THR   116      65.431  93.454  73.554  1.00  0.00           H  
ATOM   1705  CB  THR   116      66.055  95.270  72.430  1.00  0.00           C  
ATOM   1706  HB  THR   116      65.790  95.656  71.445  1.00  0.00           H  
ATOM   1707  CG2 THR   116      65.800  96.319  73.495  1.00  0.00           C  
ATOM   1708 HG21 THR   116      66.433  97.187  73.310  1.00  0.00           H  
ATOM   1709 HG22 THR   116      64.753  96.619  73.466  1.00  0.00           H  
ATOM   1710 HG23 THR   116      66.032  95.903  74.477  1.00  0.00           H  
ATOM   1711  OG1 THR   116      67.446  94.945  72.489  1.00  0.00           O  
ATOM   1712  HG1 THR   116      67.978  95.755  72.347  1.00  0.00           H  
ATOM   1713  C   THR   116      63.706  94.422  72.851  1.00  0.00           C  
ATOM   1714  O   THR   116      63.322  94.644  73.990  1.00  0.00           O  
ATOM   1715  N   GLY   117      62.885  94.445  71.788  1.00  0.00           N  
ATOM   1716  H   GLY   117      63.272  94.381  70.847  1.00  0.00           H  
ATOM   1717  CA  GLY   117      61.432  94.555  71.741  1.00  0.00           C  
ATOM   1718  HA2 GLY   117      61.150  95.480  72.242  1.00  0.00           H  
ATOM   1719  HA3 GLY   117      61.140  94.657  70.694  1.00  0.00           H  
ATOM   1720  C   GLY   117      60.609  93.428  72.345  1.00  0.00           C  
ATOM   1721  O   GLY   117      59.692  93.729  73.013  1.00  0.00           O  
ATOM   1722  N   VAL   118      60.979  92.163  72.193  1.00  0.00           N  
ATOM   1723  H   VAL   118      61.664  91.878  71.494  1.00  0.00           H  
ATOM   1724  CA  VAL   118      60.468  91.029  72.986  1.00  0.00           C  
ATOM   1725  HA  VAL   118      59.404  90.956  72.762  1.00  0.00           H  
ATOM   1726  CB  VAL   118      60.990  89.620  72.592  1.00  0.00           C  
ATOM   1727  HB  VAL   118      62.055  89.606  72.825  1.00  0.00           H  
ATOM   1728  CG1 VAL   118      60.329  88.438  73.398  1.00  0.00           C  
ATOM   1729 HG11 VAL   118      60.747  87.490  73.064  1.00  0.00           H  
ATOM   1730 HG12 VAL   118      60.528  88.568  74.462  1.00  0.00           H  
ATOM   1731 HG13 VAL   118      59.253  88.441  73.229  1.00  0.00           H  
ATOM   1732  CG2 VAL   118      60.708  89.397  71.106  1.00  0.00           C  
ATOM   1733 HG21 VAL   118      61.068  88.411  70.812  1.00  0.00           H  
ATOM   1734 HG22 VAL   118      59.634  89.459  70.926  1.00  0.00           H  
ATOM   1735 HG23 VAL   118      61.220  90.160  70.520  1.00  0.00           H  
ATOM   1736  C   VAL   118      60.707  91.325  74.453  1.00  0.00           C  
ATOM   1737  O   VAL   118      59.722  91.328  75.226  1.00  0.00           O  
ATOM   1738  N   PHE   119      61.954  91.555  74.902  1.00  0.00           N  
ATOM   1739  H   PHE   119      62.758  91.529  74.277  1.00  0.00           H  
ATOM   1740  CA  PHE   119      62.336  91.862  76.272  1.00  0.00           C  
ATOM   1741  HA  PHE   119      62.018  91.010  76.874  1.00  0.00           H  
ATOM   1742  CB  PHE   119      63.904  91.976  76.411  1.00  0.00           C  
ATOM   1743  HB2 PHE   119      64.321  90.977  76.540  1.00  0.00           H  
ATOM   1744  HB3 PHE   119      64.312  92.375  75.483  1.00  0.00           H  
ATOM   1745  CG  PHE   119      64.367  92.877  77.600  1.00  0.00           C  
ATOM   1746  CD1 PHE   119      64.262  92.399  78.895  1.00  0.00           C  
ATOM   1747  HD1 PHE   119      63.989  91.367  79.059  1.00  0.00           H  
ATOM   1748  CE1 PHE   119      64.514  93.263  80.034  1.00  0.00           C  
ATOM   1749  HE1 PHE   119      64.419  92.879  81.039  1.00  0.00           H  
ATOM   1750  CZ  PHE   119      64.873  94.572  79.824  1.00  0.00           C  
ATOM   1751  HZ  PHE   119      64.971  95.254  80.655  1.00  0.00           H  
ATOM   1752  CE2 PHE   119      65.115  95.011  78.502  1.00  0.00           C  
ATOM   1753  HE2 PHE   119      65.499  96.006  78.332  1.00  0.00           H  
ATOM   1754  CD2 PHE   119      64.863  94.178  77.416  1.00  0.00           C  
ATOM   1755  HD2 PHE   119      65.053  94.538  76.415  1.00  0.00           H  
ATOM   1756  C   PHE   119      61.572  93.046  76.903  1.00  0.00           C  
ATOM   1757  O   PHE   119      61.027  92.797  77.920  1.00  0.00           O  
ATOM   1758  N   ARG   120      61.511  94.257  76.276  1.00  0.00           N  
ATOM   1759  H   ARG   120      61.991  94.440  75.395  1.00  0.00           H  
ATOM   1760  CA  ARG   120      60.757  95.439  76.782  1.00  0.00           C  
ATOM   1761  HA  ARG   120      61.091  95.706  77.784  1.00  0.00           H  
ATOM   1762  CB  ARG   120      61.047  96.591  75.819  1.00  0.00           C  
ATOM   1763  HB2 ARG   120      60.859  96.233  74.806  1.00  0.00           H  
ATOM   1764  HB3 ARG   120      60.324  97.381  76.018  1.00  0.00           H  
ATOM   1765  CG  ARG   120      62.442  97.214  75.842  1.00  0.00           C  
ATOM   1766  HG2 ARG   120      62.624  97.640  76.830  1.00  0.00           H  
ATOM   1767  HG3 ARG   120      63.184  96.429  75.692  1.00  0.00           H  
ATOM   1768  CD  ARG   120      62.641  98.287  74.800  1.00  0.00           C  
ATOM   1769  HD2 ARG   120      62.705  97.827  73.814  1.00  0.00           H  
ATOM   1770  HD3 ARG   120      61.774  98.947  74.789  1.00  0.00           H  
ATOM   1771  NE  ARG   120      63.859  99.079  75.053  1.00  0.00           N  
ATOM   1772  HE  ARG   120      64.142  99.201  76.025  1.00  0.00           H  
ATOM   1773  CZ  ARG   120      64.630  99.657  74.109  1.00  0.00           C  
ATOM   1774  NH1 ARG   120      64.401  99.485  72.788  1.00  0.00           N  
ATOM   1775 HH11 ARG   120      63.623  98.902  72.477  1.00  0.00           H  
ATOM   1776 HH12 ARG   120      65.004  99.937  72.101  1.00  0.00           H  
ATOM   1777  NH2 ARG   120      65.599 100.491  74.463  1.00  0.00           N  
ATOM   1778 HH21 ARG   120      65.761 100.696  75.449  1.00  0.00           H  
ATOM   1779 HH22 ARG   120      66.183 100.928  73.749  1.00  0.00           H  
ATOM   1780  C   ARG   120      59.299  95.166  76.982  1.00  0.00           C  
ATOM   1781  O   ARG   120      58.679  95.491  77.962  1.00  0.00           O  
ATOM   1782  N   VAL   121      58.596  94.508  76.014  1.00  0.00           N  
ATOM   1783  H   VAL   121      59.025  94.187  75.147  1.00  0.00           H  
ATOM   1784  CA  VAL   121      57.122  94.179  76.106  1.00  0.00           C  
ATOM   1785  HA  VAL   121      56.558  95.035  76.475  1.00  0.00           H  
ATOM   1786  CB  VAL   121      56.603  93.876  74.671  1.00  0.00           C  
ATOM   1787  HB  VAL   121      57.188  93.017  74.345  1.00  0.00           H  
ATOM   1788  CG1 VAL   121      55.143  93.546  74.665  1.00  0.00           C  
ATOM   1789 HG11 VAL   121      54.821  93.341  73.644  1.00  0.00           H  
ATOM   1790 HG12 VAL   121      54.965  92.668  75.284  1.00  0.00           H  
ATOM   1791 HG13 VAL   121      54.579  94.390  75.061  1.00  0.00           H  
ATOM   1792  CG2 VAL   121      56.825  95.030  73.687  1.00  0.00           C  
ATOM   1793 HG21 VAL   121      56.438  94.751  72.707  1.00  0.00           H  
ATOM   1794 HG22 VAL   121      56.303  95.919  74.043  1.00  0.00           H  
ATOM   1795 HG23 VAL   121      57.891  95.243  73.610  1.00  0.00           H  
ATOM   1796  C   VAL   121      56.813  93.089  77.193  1.00  0.00           C  
ATOM   1797  O   VAL   121      55.988  93.327  78.073  1.00  0.00           O  
ATOM   1798  N   THR   122      57.418  91.903  77.153  1.00  0.00           N  
ATOM   1799  H   THR   122      58.001  91.599  76.370  1.00  0.00           H  
ATOM   1800  CA  THR   122      57.309  90.891  78.248  1.00  0.00           C  
ATOM   1801  HA  THR   122      56.247  90.674  78.359  1.00  0.00           H  
ATOM   1802  CB  THR   122      58.168  89.642  77.861  1.00  0.00           C  
ATOM   1803  HB  THR   122      59.214  89.948  77.908  1.00  0.00           H  
ATOM   1804  CG2 THR   122      58.021  88.482  78.866  1.00  0.00           C  
ATOM   1805 HG21 THR   122      58.640  87.643  78.545  1.00  0.00           H  
ATOM   1806 HG22 THR   122      58.343  88.813  79.853  1.00  0.00           H  
ATOM   1807 HG23 THR   122      56.979  88.169  78.910  1.00  0.00           H  
ATOM   1808  OG1 THR   122      57.905  89.240  76.562  1.00  0.00           O  
ATOM   1809  HG1 THR   122      58.467  89.748  75.941  1.00  0.00           H  
ATOM   1810  C   THR   122      57.854  91.388  79.603  1.00  0.00           C  
ATOM   1811  O   THR   122      57.261  90.985  80.599  1.00  0.00           O  
ATOM   1812  N   LYS   123      58.851  92.276  79.651  1.00  0.00           N  
ATOM   1813  H   LYS   123      59.447  92.484  78.849  1.00  0.00           H  
ATOM   1814  CA  LYS   123      59.206  93.065  80.887  1.00  0.00           C  
ATOM   1815  HA  LYS   123      59.492  92.386  81.692  1.00  0.00           H  
ATOM   1816  CB  LYS   123      60.366  93.987  80.522  1.00  0.00           C  
ATOM   1817  HB2 LYS   123      61.214  93.399  80.170  1.00  0.00           H  
ATOM   1818  HB3 LYS   123      60.076  94.647  79.706  1.00  0.00           H  
ATOM   1819  CG  LYS   123      60.791  94.851  81.805  1.00  0.00           C  
ATOM   1820  HG2 LYS   123      59.911  95.376  82.176  1.00  0.00           H  
ATOM   1821  HG3 LYS   123      61.111  94.169  82.593  1.00  0.00           H  
ATOM   1822  CD  LYS   123      61.894  95.864  81.567  1.00  0.00           C  
ATOM   1823  HD2 LYS   123      62.858  95.359  81.624  1.00  0.00           H  
ATOM   1824  HD3 LYS   123      61.801  96.258  80.554  1.00  0.00           H  
ATOM   1825  CE  LYS   123      61.882  97.006  82.535  1.00  0.00           C  
ATOM   1826  HE2 LYS   123      60.984  97.611  82.399  1.00  0.00           H  
ATOM   1827  HE3 LYS   123      61.863  96.635  83.559  1.00  0.00           H  
ATOM   1828  NZ  LYS   123      63.064  97.800  82.307  1.00  0.00           N  
ATOM   1829  HZ1 LYS   123      63.076  98.602  82.971  1.00  0.00           H  
ATOM   1830  HZ2 LYS   123      63.909  97.213  82.456  1.00  0.00           H  
ATOM   1831  HZ3 LYS   123      63.059  98.158  81.332  1.00  0.00           H  
ATOM   1832  C   LYS   123      57.996  93.881  81.416  1.00  0.00           C  
ATOM   1833  O   LYS   123      57.683  93.662  82.589  1.00  0.00           O  
ATOM   1834  N   GLN   124      57.419  94.714  80.586  1.00  0.00           N  
ATOM   1835  H   GLN   124      57.679  94.756  79.600  1.00  0.00           H  
ATOM   1836  CA  GLN   124      56.342  95.687  80.934  1.00  0.00           C  
ATOM   1837  HA  GLN   124      56.577  96.187  81.874  1.00  0.00           H  
ATOM   1838  CB  GLN   124      56.301  96.842  79.920  1.00  0.00           C  
ATOM   1839  HB2 GLN   124      57.315  97.205  79.747  1.00  0.00           H  
ATOM   1840  HB3 GLN   124      55.930  96.467  78.965  1.00  0.00           H  
ATOM   1841  CG  GLN   124      55.410  98.022  80.387  1.00  0.00           C  
ATOM   1842  HG2 GLN   124      55.072  98.548  79.493  1.00  0.00           H  
ATOM   1843  HG3 GLN   124      54.525  97.594  80.859  1.00  0.00           H  
ATOM   1844  CD  GLN   124      55.955  99.034  81.313  1.00  0.00           C  
ATOM   1845  OE1 GLN   124      57.119  99.266  81.459  1.00  0.00           O  
ATOM   1846  NE2 GLN   124      55.167  99.654  82.103  1.00  0.00           N  
ATOM   1847 HE21 GLN   124      54.159  99.508  82.039  1.00  0.00           H  
ATOM   1848 HE22 GLN   124      55.544 100.296  82.801  1.00  0.00           H  
ATOM   1849  C   GLN   124      55.022  94.986  81.269  1.00  0.00           C  
ATOM   1850  O   GLN   124      54.347  95.365  82.211  1.00  0.00           O  
ATOM   1851  N   VAL   125      54.693  93.909  80.534  1.00  0.00           N  
ATOM   1852  H   VAL   125      55.136  93.730  79.632  1.00  0.00           H  
ATOM   1853  CA  VAL   125      53.725  92.894  80.868  1.00  0.00           C  
ATOM   1854  HA  VAL   125      52.766  93.414  80.858  1.00  0.00           H  
ATOM   1855  CB  VAL   125      53.505  91.784  79.807  1.00  0.00           C  
ATOM   1856  HB  VAL   125      54.471  91.413  79.467  1.00  0.00           H  
ATOM   1857  CG1 VAL   125      52.745  90.507  80.312  1.00  0.00           C  
ATOM   1858 HG11 VAL   125      52.644  89.796  79.490  1.00  0.00           H  
ATOM   1859 HG12 VAL   125      53.305  90.047  81.124  1.00  0.00           H  
ATOM   1860 HG13 VAL   125      51.754  90.790  80.669  1.00  0.00           H  
ATOM   1861  CG2 VAL   125      52.614  92.482  78.756  1.00  0.00           C  
ATOM   1862 HG21 VAL   125      52.389  91.785  77.947  1.00  0.00           H  
ATOM   1863 HG22 VAL   125      51.684  92.806  79.224  1.00  0.00           H  
ATOM   1864 HG23 VAL   125      53.137  93.350  78.353  1.00  0.00           H  
ATOM   1865  C   VAL   125      53.950  92.357  82.261  1.00  0.00           C  
ATOM   1866  O   VAL   125      53.002  92.419  83.075  1.00  0.00           O  
ATOM   1867  N   LEU   126      55.089  91.777  82.557  1.00  0.00           N  
ATOM   1868  H   LEU   126      55.839  91.580  81.894  1.00  0.00           H  
ATOM   1869  CA  LEU   126      55.350  91.353  83.972  1.00  0.00           C  
ATOM   1870  HA  LEU   126      54.511  90.689  84.182  1.00  0.00           H  
ATOM   1871  CB  LEU   126      56.677  90.455  84.197  1.00  0.00           C  
ATOM   1872  HB2 LEU   126      57.542  91.058  83.923  1.00  0.00           H  
ATOM   1873  HB3 LEU   126      56.762  90.241  85.262  1.00  0.00           H  
ATOM   1874  CG  LEU   126      56.765  89.098  83.421  1.00  0.00           C  
ATOM   1875  HG  LEU   126      56.591  89.312  82.367  1.00  0.00           H  
ATOM   1876  CD1 LEU   126      58.138  88.450  83.493  1.00  0.00           C  
ATOM   1877 HD11 LEU   126      58.128  87.515  82.935  1.00  0.00           H  
ATOM   1878 HD12 LEU   126      58.880  89.123  83.062  1.00  0.00           H  
ATOM   1879 HD13 LEU   126      58.391  88.249  84.534  1.00  0.00           H  
ATOM   1880  CD2 LEU   126      55.703  88.157  83.956  1.00  0.00           C  
ATOM   1881 HD21 LEU   126      55.757  87.208  83.421  1.00  0.00           H  
ATOM   1882 HD22 LEU   126      55.873  87.984  85.019  1.00  0.00           H  
ATOM   1883 HD23 LEU   126      54.718  88.600  83.812  1.00  0.00           H  
ATOM   1884  C   LEU   126      55.301  92.536  84.985  1.00  0.00           C  
ATOM   1885  O   LEU   126      54.887  92.378  86.118  1.00  0.00           O  
ATOM   1886  N   LYS   127      55.867  93.681  84.671  1.00  0.00           N  
ATOM   1887  H   LYS   127      56.250  93.899  83.751  1.00  0.00           H  
ATOM   1888  CA  LYS   127      55.990  94.767  85.665  1.00  0.00           C  
ATOM   1889  HA  LYS   127      56.263  94.436  86.667  1.00  0.00           H  
ATOM   1890  CB  LYS   127      57.118  95.680  85.050  1.00  0.00           C  
ATOM   1891  HB2 LYS   127      58.054  95.123  85.045  1.00  0.00           H  
ATOM   1892  HB3 LYS   127      56.867  95.892  84.011  1.00  0.00           H  
ATOM   1893  CG  LYS   127      57.345  97.022  85.788  1.00  0.00           C  
ATOM   1894  HG2 LYS   127      57.820  97.735  85.114  1.00  0.00           H  
ATOM   1895  HG3 LYS   127      56.383  97.449  86.075  1.00  0.00           H  
ATOM   1896  CD  LYS   127      58.193  96.833  87.000  1.00  0.00           C  
ATOM   1897  HD2 LYS   127      57.928  95.917  87.529  1.00  0.00           H  
ATOM   1898  HD3 LYS   127      59.247  96.754  86.736  1.00  0.00           H  
ATOM   1899  CE  LYS   127      57.925  98.089  87.879  1.00  0.00           C  
ATOM   1900  HE2 LYS   127      58.602  98.891  87.586  1.00  0.00           H  
ATOM   1901  HE3 LYS   127      56.910  98.448  87.704  1.00  0.00           H  
ATOM   1902  NZ  LYS   127      58.106  97.788  89.353  1.00  0.00           N  
ATOM   1903  HZ1 LYS   127      57.919  98.647  89.909  1.00  0.00           H  
ATOM   1904  HZ2 LYS   127      57.443  97.040  89.638  1.00  0.00           H  
ATOM   1905  HZ3 LYS   127      59.081  97.470  89.525  1.00  0.00           H  
ATOM   1906  C   LYS   127      54.640  95.462  85.919  1.00  0.00           C  
ATOM   1907  O   LYS   127      54.402  95.888  87.068  1.00  0.00           O  
ATOM   1908  N   ALA   128      53.733  95.660  84.929  1.00  0.00           N  
ATOM   1909  H   ALA   128      53.841  95.277  83.990  1.00  0.00           H  
ATOM   1910  CA  ALA   128      52.497  96.450  85.111  1.00  0.00           C  
ATOM   1911  HA  ALA   128      52.175  96.310  86.143  1.00  0.00           H  
ATOM   1912  CB  ALA   128      52.876  97.863  84.752  1.00  0.00           C  
ATOM   1913  HB1 ALA   128      52.006  98.512  84.862  1.00  0.00           H  
ATOM   1914  HB2 ALA   128      53.671  98.206  85.413  1.00  0.00           H  
ATOM   1915  HB3 ALA   128      53.222  97.896  83.719  1.00  0.00           H  
ATOM   1916  C   ALA   128      51.237  96.010  84.349  1.00  0.00           C  
ATOM   1917  O   ALA   128      50.160  96.577  84.447  1.00  0.00           O  
ATOM   1918  N   GLY   129      51.356  94.941  83.528  1.00  0.00           N  
ATOM   1919  H   GLY   129      52.262  94.503  83.361  1.00  0.00           H  
ATOM   1920  CA  GLY   129      50.304  94.282  82.803  1.00  0.00           C  
ATOM   1921  HA2 GLY   129      49.566  95.026  82.504  1.00  0.00           H  
ATOM   1922  HA3 GLY   129      50.721  93.862  81.887  1.00  0.00           H  
ATOM   1923  C   GLY   129      49.560  93.119  83.604  1.00  0.00           C  
ATOM   1924  O   GLY   129      48.970  92.187  82.984  1.00  0.00           O  
ATOM   1925  N   GLY   130      49.734  93.124  84.915  1.00  0.00           N  
ATOM   1926  H   GLY   130      50.450  93.701  85.357  1.00  0.00           H  
ATOM   1927  CA  GLY   130      48.962  92.342  85.895  1.00  0.00           C  
ATOM   1928  HA2 GLY   130      49.155  92.759  86.883  1.00  0.00           H  
ATOM   1929  HA3 GLY   130      47.903  92.495  85.687  1.00  0.00           H  
ATOM   1930  C   GLY   130      49.214  90.840  85.963  1.00  0.00           C  
ATOM   1931  O   GLY   130      48.689  90.309  86.886  1.00  0.00           O  
ATOM   1932  N   MET   131      50.034  90.259  85.149  1.00  0.00           N  
ATOM   1933  H   MET   131      50.596  90.809  84.500  1.00  0.00           H  
ATOM   1934  CA  MET   131      50.317  88.769  84.996  1.00  0.00           C  
ATOM   1935  HA  MET   131      49.444  88.118  84.952  1.00  0.00           H  
ATOM   1936  CB  MET   131      51.018  88.559  83.640  1.00  0.00           C  
ATOM   1937  HB2 MET   131      50.363  88.876  82.828  1.00  0.00           H  
ATOM   1938  HB3 MET   131      51.915  89.176  83.584  1.00  0.00           H  
ATOM   1939  CG  MET   131      51.391  87.058  83.471  1.00  0.00           C  
ATOM   1940  HG2 MET   131      51.878  86.722  84.387  1.00  0.00           H  
ATOM   1941  HG3 MET   131      50.467  86.487  83.374  1.00  0.00           H  
ATOM   1942  SD  MET   131      52.452  86.646  82.089  1.00  0.00           S  
ATOM   1943  CE  MET   131      51.364  87.057  80.720  1.00  0.00           C  
ATOM   1944  HE1 MET   131      51.874  86.856  79.778  1.00  0.00           H  
ATOM   1945  HE2 MET   131      50.459  86.450  80.779  1.00  0.00           H  
ATOM   1946  HE3 MET   131      51.096  88.112  80.772  1.00  0.00           H  
ATOM   1947  C   MET   131      51.094  88.377  86.236  1.00  0.00           C  
ATOM   1948  O   MET   131      50.909  87.285  86.748  1.00  0.00           O  
ATOM   1949  N   LEU   132      52.179  89.105  86.607  1.00  0.00           N  
ATOM   1950  H   LEU   132      52.493  89.932  86.098  1.00  0.00           H  
ATOM   1951  CA  LEU   132      52.991  88.796  87.736  1.00  0.00           C  
ATOM   1952  HA  LEU   132      53.014  87.706  87.755  1.00  0.00           H  
ATOM   1953  CB  LEU   132      54.463  89.365  87.548  1.00  0.00           C  
ATOM   1954  HB2 LEU   132      54.778  89.245  86.512  1.00  0.00           H  
ATOM   1955  HB3 LEU   132      54.478  90.433  87.764  1.00  0.00           H  
ATOM   1956  CG  LEU   132      55.482  88.596  88.522  1.00  0.00           C  
ATOM   1957  HG  LEU   132      55.045  88.463  89.512  1.00  0.00           H  
ATOM   1958  CD1 LEU   132      55.819  87.240  87.961  1.00  0.00           C  
ATOM   1959 HD11 LEU   132      56.510  86.729  88.632  1.00  0.00           H  
ATOM   1960 HD12 LEU   132      54.906  86.651  87.864  1.00  0.00           H  
ATOM   1961 HD13 LEU   132      56.281  87.356  86.981  1.00  0.00           H  
ATOM   1962  CD2 LEU   132      56.720  89.414  88.562  1.00  0.00           C  
ATOM   1963 HD21 LEU   132      57.451  88.935  89.213  1.00  0.00           H  
ATOM   1964 HD22 LEU   132      57.130  89.500  87.555  1.00  0.00           H  
ATOM   1965 HD23 LEU   132      56.487  90.407  88.945  1.00  0.00           H  
ATOM   1966  C   LEU   132      52.420  89.158  89.105  1.00  0.00           C  
ATOM   1967  O   LEU   132      52.565  88.499  90.130  1.00  0.00           O  
ATOM   1968  N   GLU   133      51.610  90.250  89.060  1.00  0.00           N  
ATOM   1969  H   GLU   133      51.546  90.845  88.235  1.00  0.00           H  
ATOM   1970  CA  GLU   133      50.743  90.707  90.166  1.00  0.00           C  
ATOM   1971  HA  GLU   133      51.335  90.748  91.080  1.00  0.00           H  
ATOM   1972  CB  GLU   133      50.235  92.148  89.936  1.00  0.00           C  
ATOM   1973  HB2 GLU   133      51.012  92.748  89.462  1.00  0.00           H  
ATOM   1974  HB3 GLU   133      49.380  92.141  89.261  1.00  0.00           H  
ATOM   1975  CG  GLU   133      49.841  92.762  91.273  1.00  0.00           C  
ATOM   1976  HG2 GLU   133      49.294  93.689  91.097  1.00  0.00           H  
ATOM   1977  HG3 GLU   133      49.164  92.087  91.795  1.00  0.00           H  
ATOM   1978  CD  GLU   133      51.011  93.042  92.133  1.00  0.00           C  
ATOM   1979  OE1 GLU   133      50.599  93.464  93.268  1.00  0.00           O  
ATOM   1980  OE2 GLU   133      52.176  93.076  91.680  1.00  0.00           O  
ATOM   1981  C   GLU   133      49.626  89.710  90.404  1.00  0.00           C  
ATOM   1982  O   GLU   133      49.299  89.525  91.512  1.00  0.00           O  
ATOM   1983  N   ARG   134      49.021  89.053  89.373  1.00  0.00           N  
ATOM   1984  H   ARG   134      49.199  89.286  88.396  1.00  0.00           H  
ATOM   1985  CA  ARG   134      48.068  87.963  89.532  1.00  0.00           C  
ATOM   1986  HA  ARG   134      47.305  88.149  90.288  1.00  0.00           H  
ATOM   1987  CB  ARG   134      47.150  87.789  88.336  1.00  0.00           C  
ATOM   1988  HB2 ARG   134      46.581  88.704  88.173  1.00  0.00           H  
ATOM   1989  HB3 ARG   134      47.745  87.618  87.438  1.00  0.00           H  
ATOM   1990  CG  ARG   134      46.228  86.660  88.545  1.00  0.00           C  
ATOM   1991  HG2 ARG   134      46.789  85.760  88.804  1.00  0.00           H  
ATOM   1992  HG3 ARG   134      45.560  86.870  89.379  1.00  0.00           H  
ATOM   1993  CD  ARG   134      45.403  86.420  87.243  1.00  0.00           C  
ATOM   1994  HD2 ARG   134      44.767  85.548  87.394  1.00  0.00           H  
ATOM   1995  HD3 ARG   134      44.742  87.274  87.093  1.00  0.00           H  
ATOM   1996  NE  ARG   134      46.179  86.219  86.026  1.00  0.00           N  
ATOM   1997  HE  ARG   134      46.775  85.391  86.020  1.00  0.00           H  
ATOM   1998  CZ  ARG   134      46.222  86.943  84.944  1.00  0.00           C  
ATOM   1999  NH1 ARG   134      47.237  86.860  84.209  1.00  0.00           N  
ATOM   2000 HH11 ARG   134      48.002  86.236  84.465  1.00  0.00           H  
ATOM   2001 HH12 ARG   134      47.296  87.416  83.355  1.00  0.00           H  
ATOM   2002  NH2 ARG   134      45.236  87.716  84.647  1.00  0.00           N  
ATOM   2003 HH21 ARG   134      44.422  87.762  85.259  1.00  0.00           H  
ATOM   2004 HH22 ARG   134      45.270  88.284  83.800  1.00  0.00           H  
ATOM   2005  C   ARG   134      48.917  86.756  90.011  1.00  0.00           C  
ATOM   2006  O   ARG   134      48.515  86.094  90.937  1.00  0.00           O  
ATOM   2007  N   GLY   135      50.047  86.526  89.353  1.00  0.00           N  
ATOM   2008  H   GLY   135      50.338  87.071  88.541  1.00  0.00           H  
ATOM   2009  CA  GLY   135      50.976  85.486  89.713  1.00  0.00           C  
ATOM   2010  HA2 GLY   135      51.985  85.899  89.764  1.00  0.00           H  
ATOM   2011  HA3 GLY   135      50.736  85.110  90.708  1.00  0.00           H  
ATOM   2012  C   GLY   135      50.947  84.371  88.744  1.00  0.00           C  
ATOM   2013  O   GLY   135      51.721  83.397  88.936  1.00  0.00           O  
ATOM   2014  N   THR   136      50.109  84.488  87.728  1.00  0.00           N  
ATOM   2015  H   THR   136      49.598  85.354  87.556  1.00  0.00           H  
ATOM   2016  CA  THR   136      49.794  83.467  86.750  1.00  0.00           C  
ATOM   2017  HA  THR   136      50.629  82.765  86.780  1.00  0.00           H  
ATOM   2018  CB  THR   136      48.487  82.767  87.116  1.00  0.00           C  
ATOM   2019  HB  THR   136      48.430  81.936  86.415  1.00  0.00           H  
ATOM   2020  CG2 THR   136      48.436  82.262  88.582  1.00  0.00           C  
ATOM   2021 HG21 THR   136      47.478  81.777  88.768  1.00  0.00           H  
ATOM   2022 HG22 THR   136      49.242  81.547  88.749  1.00  0.00           H  
ATOM   2023 HG23 THR   136      48.553  83.107  89.263  1.00  0.00           H  
ATOM   2024  OG1 THR   136      47.376  83.684  87.033  1.00  0.00           O  
ATOM   2025  HG1 THR   136      46.548  83.217  87.270  1.00  0.00           H  
ATOM   2026  C   THR   136      49.716  83.976  85.310  1.00  0.00           C  
ATOM   2027  O   THR   136      49.248  85.145  85.193  1.00  0.00           O  
ATOM   2028  N   GLY   137      50.121  83.110  84.303  1.00  0.00           N  
ATOM   2029  H   GLY   137      50.447  82.157  84.464  1.00  0.00           H  
ATOM   2030  CA  GLY   137      50.104  83.530  82.867  1.00  0.00           C  
ATOM   2031  HA2 GLY   137      49.071  83.612  82.527  1.00  0.00           H  
ATOM   2032  HA3 GLY   137      50.549  84.521  82.775  1.00  0.00           H  
ATOM   2033  C   GLY   137      50.863  82.544  81.961  1.00  0.00           C  
ATOM   2034  O   GLY   137      51.605  81.640  82.320  1.00  0.00           O  
ATOM   2035  N   ARG   138      50.826  82.752  80.622  1.00  0.00           N  
ATOM   2036  H   ARG   138      50.199  83.445  80.211  1.00  0.00           H  
ATOM   2037  CA  ARG   138      51.614  82.078  79.615  1.00  0.00           C  
ATOM   2038  HA  ARG   138      52.381  81.549  80.181  1.00  0.00           H  
ATOM   2039  CB  ARG   138      50.783  81.031  78.788  1.00  0.00           C  
ATOM   2040  HB2 ARG   138      50.054  81.571  78.183  1.00  0.00           H  
ATOM   2041  HB3 ARG   138      51.457  80.525  78.098  1.00  0.00           H  
ATOM   2042  CG  ARG   138      50.015  79.932  79.635  1.00  0.00           C  
ATOM   2043  HG2 ARG   138      49.550  80.351  80.527  1.00  0.00           H  
ATOM   2044  HG3 ARG   138      49.224  79.450  79.060  1.00  0.00           H  
ATOM   2045  CD  ARG   138      51.139  78.977  79.970  1.00  0.00           C  
ATOM   2046  HD2 ARG   138      51.535  78.520  79.063  1.00  0.00           H  
ATOM   2047  HD3 ARG   138      51.963  79.509  80.445  1.00  0.00           H  
ATOM   2048  NE  ARG   138      50.602  77.949  80.872  1.00  0.00           N  
ATOM   2049  HE  ARG   138      50.445  77.044  80.426  1.00  0.00           H  
ATOM   2050  CZ  ARG   138      50.284  77.980  82.160  1.00  0.00           C  
ATOM   2051  NH1 ARG   138      50.694  78.968  82.930  1.00  0.00           N  
ATOM   2052 HH11 ARG   138      51.261  79.719  82.537  1.00  0.00           H  
ATOM   2053 HH12 ARG   138      50.444  78.982  83.919  1.00  0.00           H  
ATOM   2054  NH2 ARG   138      49.518  77.040  82.577  1.00  0.00           N  
ATOM   2055 HH21 ARG   138      49.190  76.324  81.928  1.00  0.00           H  
ATOM   2056 HH22 ARG   138      49.236  77.008  83.557  1.00  0.00           H  
ATOM   2057  C   ARG   138      52.298  83.046  78.643  1.00  0.00           C  
ATOM   2058  O   ARG   138      51.552  83.902  78.172  1.00  0.00           O  
ATOM   2059  N   ILE   139      53.521  82.789  78.286  1.00  0.00           N  
ATOM   2060  H   ILE   139      54.039  81.975  78.616  1.00  0.00           H  
ATOM   2061  CA  ILE   139      54.301  83.664  77.351  1.00  0.00           C  
ATOM   2062  HA  ILE   139      53.573  84.276  76.817  1.00  0.00           H  
ATOM   2063  CB  ILE   139      55.241  84.682  78.145  1.00  0.00           C  
ATOM   2064  HB  ILE   139      55.822  83.928  78.676  1.00  0.00           H  
ATOM   2065  CG2 ILE   139      56.159  85.480  77.306  1.00  0.00           C  
ATOM   2066 HG21 ILE   139      56.752  86.139  77.941  1.00  0.00           H  
ATOM   2067 HG22 ILE   139      56.823  84.813  76.756  1.00  0.00           H  
ATOM   2068 HG23 ILE   139      55.582  86.078  76.601  1.00  0.00           H  
ATOM   2069  CG1 ILE   139      54.658  85.518  79.315  1.00  0.00           C  
ATOM   2070 HG12 ILE   139      54.272  86.458  78.920  1.00  0.00           H  
ATOM   2071 HG13 ILE   139      53.813  84.983  79.747  1.00  0.00           H  
ATOM   2072  CD1 ILE   139      55.686  85.827  80.436  1.00  0.00           C  
ATOM   2073 HD11 ILE   139      55.206  86.414  81.217  1.00  0.00           H  
ATOM   2074 HD12 ILE   139      56.054  84.893  80.859  1.00  0.00           H  
ATOM   2075 HD13 ILE   139      56.521  86.392  80.019  1.00  0.00           H  
ATOM   2076  C   ILE   139      55.002  82.908  76.237  1.00  0.00           C  
ATOM   2077  O   ILE   139      55.751  81.959  76.456  1.00  0.00           O  
ATOM   2078  N   VAL   140      54.703  83.295  74.951  1.00  0.00           N  
ATOM   2079  H   VAL   140      54.112  84.103  74.764  1.00  0.00           H  
ATOM   2080  CA  VAL   140      55.145  82.666  73.752  1.00  0.00           C  
ATOM   2081  HA  VAL   140      55.905  81.955  74.077  1.00  0.00           H  
ATOM   2082  CB  VAL   140      54.056  81.788  73.022  1.00  0.00           C  
ATOM   2083  HB  VAL   140      53.473  82.476  72.412  1.00  0.00           H  
ATOM   2084  CG1 VAL   140      54.802  80.684  72.192  1.00  0.00           C  
ATOM   2085 HG11 VAL   140      54.071  80.062  71.677  1.00  0.00           H  
ATOM   2086 HG12 VAL   140      55.456  81.159  71.462  1.00  0.00           H  
ATOM   2087 HG13 VAL   140      55.398  80.065  72.864  1.00  0.00           H  
ATOM   2088  CG2 VAL   140      53.106  81.112  73.905  1.00  0.00           C  
ATOM   2089 HG21 VAL   140      52.401  80.536  73.308  1.00  0.00           H  
ATOM   2090 HG22 VAL   140      53.645  80.444  74.577  1.00  0.00           H  
ATOM   2091 HG23 VAL   140      52.563  81.854  74.491  1.00  0.00           H  
ATOM   2092  C   VAL   140      55.788  83.664  72.799  1.00  0.00           C  
ATOM   2093  O   VAL   140      55.096  84.498  72.123  1.00  0.00           O  
ATOM   2094  N   ASN   141      57.072  83.503  72.576  1.00  0.00           N  
ATOM   2095  H   ASN   141      57.640  82.790  73.033  1.00  0.00           H  
ATOM   2096  CA  ASN   141      57.807  84.335  71.644  1.00  0.00           C  
ATOM   2097  HA  ASN   141      57.369  85.325  71.513  1.00  0.00           H  
ATOM   2098  CB  ASN   141      59.213  84.490  72.203  1.00  0.00           C  
ATOM   2099  HB2 ASN   141      59.746  83.540  72.159  1.00  0.00           H  
ATOM   2100  HB3 ASN   141      59.783  85.203  71.607  1.00  0.00           H  
ATOM   2101  CG  ASN   141      59.103  84.981  73.676  1.00  0.00           C  
ATOM   2102  OD1 ASN   141      58.414  85.963  73.887  1.00  0.00           O  
ATOM   2103  ND2 ASN   141      59.641  84.352  74.690  1.00  0.00           N  
ATOM   2104 HD21 ASN   141      59.479  84.685  75.641  1.00  0.00           H  
ATOM   2105 HD22 ASN   141      60.221  83.529  74.531  1.00  0.00           H  
ATOM   2106  C   ASN   141      57.802  83.617  70.271  1.00  0.00           C  
ATOM   2107  O   ASN   141      58.201  82.432  70.244  1.00  0.00           O  
ATOM   2108  N   ILE   142      57.547  84.273  69.144  1.00  0.00           N  
ATOM   2109  H   ILE   142      57.357  85.274  69.087  1.00  0.00           H  
ATOM   2110  CA  ILE   142      57.521  83.564  67.858  1.00  0.00           C  
ATOM   2111  HA  ILE   142      57.233  82.523  67.998  1.00  0.00           H  
ATOM   2112  CB  ILE   142      56.485  84.175  66.878  1.00  0.00           C  
ATOM   2113  HB  ILE   142      56.734  85.234  66.814  1.00  0.00           H  
ATOM   2114  CG2 ILE   142      56.631  83.496  65.470  1.00  0.00           C  
ATOM   2115 HG21 ILE   142      55.903  83.925  64.782  1.00  0.00           H  
ATOM   2116 HG22 ILE   142      57.637  83.666  65.086  1.00  0.00           H  
ATOM   2117 HG23 ILE   142      56.455  82.425  65.563  1.00  0.00           H  
ATOM   2118  CG1 ILE   142      55.031  84.209  67.357  1.00  0.00           C  
ATOM   2119 HG12 ILE   142      54.958  84.926  68.174  1.00  0.00           H  
ATOM   2120 HG13 ILE   142      54.414  84.589  66.543  1.00  0.00           H  
ATOM   2121  CD1 ILE   142      54.433  82.879  67.832  1.00  0.00           C  
ATOM   2122 HD11 ILE   142      53.401  83.036  68.144  1.00  0.00           H  
ATOM   2123 HD12 ILE   142      54.459  82.156  67.016  1.00  0.00           H  
ATOM   2124 HD13 ILE   142      55.014  82.499  68.672  1.00  0.00           H  
ATOM   2125  C   ILE   142      58.926  83.720  67.287  1.00  0.00           C  
ATOM   2126  O   ILE   142      59.416  84.766  66.806  1.00  0.00           O  
ATOM   2127  N   ALA   143      59.829  82.736  67.477  1.00  0.00           N  
ATOM   2128  H   ALA   143      59.557  81.837  67.873  1.00  0.00           H  
ATOM   2129  CA  ALA   143      61.277  82.785  67.163  1.00  0.00           C  
ATOM   2130  HA  ALA   143      61.596  83.803  67.386  1.00  0.00           H  
ATOM   2131  CB  ALA   143      62.080  81.795  68.060  1.00  0.00           C  
ATOM   2132  HB1 ALA   143      63.140  81.852  67.807  1.00  0.00           H  
ATOM   2133  HB2 ALA   143      61.942  82.060  69.107  1.00  0.00           H  
ATOM   2134  HB3 ALA   143      61.721  80.780  67.891  1.00  0.00           H  
ATOM   2135  C   ALA   143      61.601  82.543  65.630  1.00  0.00           C  
ATOM   2136  O   ALA   143      61.072  83.204  64.748  1.00  0.00           O  
ATOM   2137  N   SER   144      62.694  81.815  65.239  1.00  0.00           N  
ATOM   2138  H   SER   144      63.339  81.398  65.911  1.00  0.00           H  
ATOM   2139  CA  SER   144      63.071  81.549  63.839  1.00  0.00           C  
ATOM   2140  HA  SER   144      62.164  81.500  63.237  1.00  0.00           H  
ATOM   2141  CB  SER   144      64.015  82.669  63.292  1.00  0.00           C  
ATOM   2142  HB2 SER   144      63.537  83.638  63.436  1.00  0.00           H  
ATOM   2143  HB3 SER   144      64.933  82.677  63.879  1.00  0.00           H  
ATOM   2144  OG  SER   144      64.345  82.517  61.919  1.00  0.00           O  
ATOM   2145  HG  SER   144      64.283  83.386  61.469  1.00  0.00           H  
ATOM   2146  C   SER   144      63.907  80.196  63.809  1.00  0.00           C  
ATOM   2147  O   SER   144      64.352  79.756  64.909  1.00  0.00           O  
ATOM   2148  N   THR   145      64.190  79.652  62.603  1.00  0.00           N  
ATOM   2149  H   THR   145      63.656  79.871  61.763  1.00  0.00           H  
ATOM   2150  CA  THR   145      65.255  78.722  62.369  1.00  0.00           C  
ATOM   2151  HA  THR   145      65.062  77.842  62.982  1.00  0.00           H  
ATOM   2152  CB  THR   145      65.326  78.322  60.840  1.00  0.00           C  
ATOM   2153  HB  THR   145      66.298  77.852  60.690  1.00  0.00           H  
ATOM   2154  CG2 THR   145      64.328  77.271  60.443  1.00  0.00           C  
ATOM   2155 HG21 THR   145      64.436  77.049  59.382  1.00  0.00           H  
ATOM   2156 HG22 THR   145      64.503  76.365  61.024  1.00  0.00           H  
ATOM   2157 HG23 THR   145      63.320  77.637  60.635  1.00  0.00           H  
ATOM   2158  OG1 THR   145      65.276  79.393  60.060  1.00  0.00           O  
ATOM   2159  HG1 THR   145      65.323  79.118  59.121  1.00  0.00           H  
ATOM   2160  C   THR   145      66.618  79.374  62.737  1.00  0.00           C  
ATOM   2161  O   THR   145      67.459  78.763  63.393  1.00  0.00           O  
ATOM   2162  N   GLY   146      66.744  80.622  62.458  1.00  0.00           N  
ATOM   2163  H   GLY   146      66.085  81.063  61.815  1.00  0.00           H  
ATOM   2164  CA  GLY   146      67.761  81.636  62.944  1.00  0.00           C  
ATOM   2165  HA2 GLY   146      68.742  81.346  62.569  1.00  0.00           H  
ATOM   2166  HA3 GLY   146      67.523  82.603  62.502  1.00  0.00           H  
ATOM   2167  C   GLY   146      67.854  81.810  64.483  1.00  0.00           C  
ATOM   2168  O   GLY   146      68.725  82.547  64.996  1.00  0.00           O  
ATOM   2169  N   GLY   147      67.075  81.006  65.261  1.00  0.00           N  
ATOM   2170  H   GLY   147      66.303  80.435  64.917  1.00  0.00           H  
ATOM   2171  CA  GLY   147      67.320  80.919  66.706  1.00  0.00           C  
ATOM   2172  HA2 GLY   147      67.754  81.854  67.060  1.00  0.00           H  
ATOM   2173  HA3 GLY   147      66.373  80.790  67.230  1.00  0.00           H  
ATOM   2174  C   GLY   147      68.252  79.763  67.040  1.00  0.00           C  
ATOM   2175  O   GLY   147      68.682  79.714  68.203  1.00  0.00           O  
ATOM   2176  N   LYS   148      68.546  78.819  66.084  1.00  0.00           N  
ATOM   2177  H   LYS   148      68.262  78.909  65.109  1.00  0.00           H  
ATOM   2178  CA  LYS   148      69.303  77.580  66.366  1.00  0.00           C  
ATOM   2179  HA  LYS   148      69.909  77.687  67.266  1.00  0.00           H  
ATOM   2180  CB  LYS   148      68.272  76.426  66.600  1.00  0.00           C  
ATOM   2181  HB2 LYS   148      67.391  76.597  65.983  1.00  0.00           H  
ATOM   2182  HB3 LYS   148      68.708  75.481  66.277  1.00  0.00           H  
ATOM   2183  CG  LYS   148      67.851  76.319  68.081  1.00  0.00           C  
ATOM   2184  HG2 LYS   148      68.761  76.287  68.682  1.00  0.00           H  
ATOM   2185  HG3 LYS   148      67.329  77.239  68.343  1.00  0.00           H  
ATOM   2186  CD  LYS   148      66.955  75.129  68.521  1.00  0.00           C  
ATOM   2187  HD2 LYS   148      67.390  74.195  68.163  1.00  0.00           H  
ATOM   2188  HD3 LYS   148      66.934  75.073  69.609  1.00  0.00           H  
ATOM   2189  CE  LYS   148      65.507  75.263  67.982  1.00  0.00           C  
ATOM   2190  HE2 LYS   148      65.022  76.135  68.419  1.00  0.00           H  
ATOM   2191  HE3 LYS   148      65.518  75.411  66.902  1.00  0.00           H  
ATOM   2192  NZ  LYS   148      64.746  74.019  68.325  1.00  0.00           N  
ATOM   2193  HZ1 LYS   148      63.924  73.930  67.693  1.00  0.00           H  
ATOM   2194  HZ2 LYS   148      65.364  73.192  68.210  1.00  0.00           H  
ATOM   2195  HZ3 LYS   148      64.418  74.074  69.311  1.00  0.00           H  
ATOM   2196  C   LYS   148      70.294  77.279  65.207  1.00  0.00           C  
ATOM   2197  O   LYS   148      71.451  77.000  65.433  1.00  0.00           O  
ATOM   2198  N   GLN   149      69.759  77.338  64.011  1.00  0.00           N  
ATOM   2199  H   GLN   149      68.764  77.212  63.831  1.00  0.00           H  
ATOM   2200  CA  GLN   149      70.544  77.589  62.829  1.00  0.00           C  
ATOM   2201  HA  GLN   149      71.391  76.906  62.890  1.00  0.00           H  
ATOM   2202  CB  GLN   149      69.834  77.222  61.499  1.00  0.00           C  
ATOM   2203  HB2 GLN   149      68.938  77.838  61.415  1.00  0.00           H  
ATOM   2204  HB3 GLN   149      70.492  77.502  60.677  1.00  0.00           H  
ATOM   2205  CG  GLN   149      69.402  75.680  61.291  1.00  0.00           C  
ATOM   2206  HG2 GLN   149      70.261  75.111  60.939  1.00  0.00           H  
ATOM   2207  HG3 GLN   149      69.109  75.255  62.252  1.00  0.00           H  
ATOM   2208  CD  GLN   149      68.247  75.517  60.295  1.00  0.00           C  
ATOM   2209  OE1 GLN   149      67.147  75.071  60.627  1.00  0.00           O  
ATOM   2210  NE2 GLN   149      68.376  76.189  59.149  1.00  0.00           N  
ATOM   2211 HE21 GLN   149      69.286  76.559  58.874  1.00  0.00           H  
ATOM   2212 HE22 GLN   149      67.566  76.332  58.547  1.00  0.00           H  
ATOM   2213  C   GLN   149      71.091  79.056  62.811  1.00  0.00           C  
ATOM   2214  O   GLN   149      70.494  79.941  63.324  1.00  0.00           O  
ATOM   2215  N   GLY   150      72.264  79.274  62.198  1.00  0.00           N  
ATOM   2216  H   GLY   150      73.010  78.582  62.126  1.00  0.00           H  
ATOM   2217  CA  GLY   150      72.564  80.564  61.568  1.00  0.00           C  
ATOM   2218  HA2 GLY   150      72.120  81.373  62.151  1.00  0.00           H  
ATOM   2219  HA3 GLY   150      73.640  80.732  61.558  1.00  0.00           H  
ATOM   2220  C   GLY   150      72.012  80.595  60.122  1.00  0.00           C  
ATOM   2221  O   GLY   150      72.395  79.816  59.265  1.00  0.00           O  
ATOM   2222  N   VAL   151      71.149  81.538  59.801  1.00  0.00           N  
ATOM   2223  H   VAL   151      70.702  82.159  60.475  1.00  0.00           H  
ATOM   2224  CA  VAL   151      70.750  81.776  58.370  1.00  0.00           C  
ATOM   2225  HA  VAL   151      70.521  80.863  57.818  1.00  0.00           H  
ATOM   2226  CB  VAL   151      69.482  82.688  58.397  1.00  0.00           C  
ATOM   2227  HB  VAL   151      69.722  83.614  58.917  1.00  0.00           H  
ATOM   2228  CG1 VAL   151      69.029  83.067  57.007  1.00  0.00           C  
ATOM   2229 HG11 VAL   151      68.145  83.700  57.073  1.00  0.00           H  
ATOM   2230 HG12 VAL   151      69.828  83.607  56.499  1.00  0.00           H  
ATOM   2231 HG13 VAL   151      68.788  82.164  56.444  1.00  0.00           H  
ATOM   2232  CG2 VAL   151      68.345  81.906  59.132  1.00  0.00           C  
ATOM   2233 HG21 VAL   151      67.445  82.521  59.166  1.00  0.00           H  
ATOM   2234 HG22 VAL   151      68.134  80.982  58.595  1.00  0.00           H  
ATOM   2235 HG23 VAL   151      68.663  81.672  60.147  1.00  0.00           H  
ATOM   2236  C   VAL   151      71.944  82.511  57.714  1.00  0.00           C  
ATOM   2237  O   VAL   151      72.226  83.589  58.278  1.00  0.00           O  
ATOM   2238  N   VAL   152      72.593  81.933  56.694  1.00  0.00           N  
ATOM   2239  H   VAL   152      72.275  81.070  56.253  1.00  0.00           H  
ATOM   2240  CA  VAL   152      73.856  82.487  56.086  1.00  0.00           C  
ATOM   2241  HA  VAL   152      74.511  82.825  56.888  1.00  0.00           H  
ATOM   2242  CB  VAL   152      74.646  81.345  55.265  1.00  0.00           C  
ATOM   2243  HB  VAL   152      74.756  80.480  55.918  1.00  0.00           H  
ATOM   2244  CG1 VAL   152      73.847  80.978  54.065  1.00  0.00           C  
ATOM   2245 HG11 VAL   152      74.373  80.206  53.502  1.00  0.00           H  
ATOM   2246 HG12 VAL   152      72.873  80.599  54.376  1.00  0.00           H  
ATOM   2247 HG13 VAL   152      73.711  81.856  53.434  1.00  0.00           H  
ATOM   2248  CG2 VAL   152      76.098  81.748  54.887  1.00  0.00           C  
ATOM   2249 HG21 VAL   152      76.571  80.935  54.338  1.00  0.00           H  
ATOM   2250 HG22 VAL   152      76.078  82.642  54.265  1.00  0.00           H  
ATOM   2251 HG23 VAL   152      76.667  81.952  55.794  1.00  0.00           H  
ATOM   2252  C   VAL   152      73.524  83.722  55.175  1.00  0.00           C  
ATOM   2253  O   VAL   152      72.439  83.886  54.690  1.00  0.00           O  
ATOM   2254  N   HIE   153      74.312  84.712  55.368  1.00  0.00           N  
ATOM   2255  H   HIE   153      75.059  84.525  56.021  1.00  0.00           H  
ATOM   2256  CA  HIE   153      74.127  86.103  54.893  1.00  0.00           C  
ATOM   2257  HA  HIE   153      74.921  86.719  55.314  1.00  0.00           H  
ATOM   2258  CB  HIE   153      74.166  86.234  53.332  1.00  0.00           C  
ATOM   2259  HB2 HIE   153      73.427  85.460  53.131  1.00  0.00           H  
ATOM   2260  HB3 HIE   153      73.840  87.174  52.886  1.00  0.00           H  
ATOM   2261  CG  HIE   153      75.414  85.832  52.613  1.00  0.00           C  
ATOM   2262  ND1 HIE   153      75.564  85.648  51.261  1.00  0.00           N  
ATOM   2263  CE1 HIE   153      76.900  85.599  51.025  1.00  0.00           C  
ATOM   2264  HE1 HIE   153      77.248  85.517  49.995  1.00  0.00           H  
ATOM   2265  NE2 HIE   153      77.574  85.666  52.178  1.00  0.00           N  
ATOM   2266  HE2 HIE   153      78.573  85.584  52.305  1.00  0.00           H  
ATOM   2267  CD2 HIE   153      76.665  85.872  53.189  1.00  0.00           C  
ATOM   2268  HD2 HIE   153      77.013  86.023  54.212  1.00  0.00           H  
ATOM   2269  C   HIE   153      72.900  86.798  55.503  1.00  0.00           C  
ATOM   2270  O   HIE   153      72.332  87.760  55.007  1.00  0.00           O  
ATOM   2271  N   ALA   154      72.497  86.356  56.708  1.00  0.00           N  
ATOM   2272  H   ALA   154      72.827  85.479  57.110  1.00  0.00           H  
ATOM   2273  CA  ALA   154      71.563  87.055  57.569  1.00  0.00           C  
ATOM   2274  HA  ALA   154      71.525  88.115  57.317  1.00  0.00           H  
ATOM   2275  CB  ALA   154      70.187  86.499  57.359  1.00  0.00           C  
ATOM   2276  HB1 ALA   154      69.482  87.021  58.004  1.00  0.00           H  
ATOM   2277  HB2 ALA   154      69.895  86.633  56.317  1.00  0.00           H  
ATOM   2278  HB3 ALA   154      70.184  85.436  57.602  1.00  0.00           H  
ATOM   2279  C   ALA   154      72.038  86.962  59.035  1.00  0.00           C  
ATOM   2280  O   ALA   154      71.427  86.439  59.960  1.00  0.00           O  
ATOM   2281  N   ALA   155      73.211  87.494  59.273  1.00  0.00           N  
ATOM   2282  H   ALA   155      73.742  87.977  58.547  1.00  0.00           H  
ATOM   2283  CA  ALA   155      73.900  87.474  60.539  1.00  0.00           C  
ATOM   2284  HA  ALA   155      73.797  86.422  60.806  1.00  0.00           H  
ATOM   2285  CB  ALA   155      75.380  87.878  60.402  1.00  0.00           C  
ATOM   2286  HB1 ALA   155      75.858  87.848  61.382  1.00  0.00           H  
ATOM   2287  HB2 ALA   155      75.886  87.184  59.731  1.00  0.00           H  
ATOM   2288  HB3 ALA   155      75.445  88.888  59.997  1.00  0.00           H  
ATOM   2289  C   ALA   155      73.263  88.229  61.746  1.00  0.00           C  
ATOM   2290  O   ALA   155      73.211  87.567  62.782  1.00  0.00           O  
ATOM   2291  N   PRO   156      72.690  89.420  61.543  1.00  0.00           N  
ATOM   2292  CD  PRO   156      72.632  90.330  60.392  1.00  0.00           C  
ATOM   2293  HD2 PRO   156      72.109  89.856  59.561  1.00  0.00           H  
ATOM   2294  HD3 PRO   156      73.639  90.562  60.043  1.00  0.00           H  
ATOM   2295  CG  PRO   156      71.910  91.610  60.812  1.00  0.00           C  
ATOM   2296  HG2 PRO   156      70.895  91.651  60.416  1.00  0.00           H  
ATOM   2297  HG3 PRO   156      72.427  92.501  60.457  1.00  0.00           H  
ATOM   2298  CB  PRO   156      71.919  91.517  62.358  1.00  0.00           C  
ATOM   2299  HB2 PRO   156      70.990  91.908  62.773  1.00  0.00           H  
ATOM   2300  HB3 PRO   156      72.731  92.114  62.775  1.00  0.00           H  
ATOM   2301  CA  PRO   156      72.090  90.064  62.712  1.00  0.00           C  
ATOM   2302  HA  PRO   156      72.740  89.927  63.578  1.00  0.00           H  
ATOM   2303  C   PRO   156      70.730  89.437  63.121  1.00  0.00           C  
ATOM   2304  O   PRO   156      70.425  89.500  64.239  1.00  0.00           O  
ATOM   2305  N   TYR   157      69.958  89.071  62.109  1.00  0.00           N  
ATOM   2306  H   TYR   157      70.205  89.248  61.135  1.00  0.00           H  
ATOM   2307  CA  TYR   157      68.691  88.385  62.262  1.00  0.00           C  
ATOM   2308  HA  TYR   157      67.984  88.993  62.827  1.00  0.00           H  
ATOM   2309  CB  TYR   157      68.108  88.111  60.844  1.00  0.00           C  
ATOM   2310  HB2 TYR   157      67.933  89.051  60.319  1.00  0.00           H  
ATOM   2311  HB3 TYR   157      68.817  87.539  60.247  1.00  0.00           H  
ATOM   2312  CG  TYR   157      66.815  87.348  60.996  1.00  0.00           C  
ATOM   2313  CD1 TYR   157      65.664  87.969  61.520  1.00  0.00           C  
ATOM   2314  HD1 TYR   157      65.702  89.010  61.805  1.00  0.00           H  
ATOM   2315  CE1 TYR   157      64.434  87.229  61.679  1.00  0.00           C  
ATOM   2316  HE1 TYR   157      63.551  87.697  62.089  1.00  0.00           H  
ATOM   2317  CZ  TYR   157      64.423  85.904  61.291  1.00  0.00           C  
ATOM   2318  OH  TYR   157      63.283  85.183  61.554  1.00  0.00           O  
ATOM   2319  HH  TYR   157      62.995  84.718  60.741  1.00  0.00           H  
ATOM   2320  CE2 TYR   157      65.475  85.293  60.689  1.00  0.00           C  
ATOM   2321  HE2 TYR   157      65.363  84.321  60.233  1.00  0.00           H  
ATOM   2322  CD2 TYR   157      66.745  85.973  60.673  1.00  0.00           C  
ATOM   2323  HD2 TYR   157      67.644  85.434  60.412  1.00  0.00           H  
ATOM   2324  C   TYR   157      68.924  87.061  63.034  1.00  0.00           C  
ATOM   2325  O   TYR   157      68.215  86.815  63.996  1.00  0.00           O  
ATOM   2326  N   SER   158      69.953  86.281  62.679  1.00  0.00           N  
ATOM   2327  H   SER   158      70.563  86.485  61.887  1.00  0.00           H  
ATOM   2328  CA  SER   158      70.310  85.035  63.407  1.00  0.00           C  
ATOM   2329  HA  SER   158      69.423  84.414  63.533  1.00  0.00           H  
ATOM   2330  CB  SER   158      71.304  84.164  62.593  1.00  0.00           C  
ATOM   2331  HB2 SER   158      72.279  84.652  62.583  1.00  0.00           H  
ATOM   2332  HB3 SER   158      71.433  83.205  63.096  1.00  0.00           H  
ATOM   2333  OG  SER   158      70.864  83.925  61.192  1.00  0.00           O  
ATOM   2334  HG  SER   158      70.994  84.740  60.664  1.00  0.00           H  
ATOM   2335  C   SER   158      70.826  85.402  64.798  1.00  0.00           C  
ATOM   2336  O   SER   158      70.408  84.768  65.716  1.00  0.00           O  
ATOM   2337  N   ALA   159      71.626  86.455  64.994  1.00  0.00           N  
ATOM   2338  H   ALA   159      71.943  87.101  64.273  1.00  0.00           H  
ATOM   2339  CA  ALA   159      72.106  86.728  66.347  1.00  0.00           C  
ATOM   2340  HA  ALA   159      72.400  85.783  66.805  1.00  0.00           H  
ATOM   2341  CB  ALA   159      73.291  87.699  66.181  1.00  0.00           C  
ATOM   2342  HB1 ALA   159      73.700  87.945  67.161  1.00  0.00           H  
ATOM   2343  HB2 ALA   159      74.065  87.229  65.573  1.00  0.00           H  
ATOM   2344  HB3 ALA   159      72.949  88.610  65.690  1.00  0.00           H  
ATOM   2345  C   ALA   159      71.068  87.208  67.369  1.00  0.00           C  
ATOM   2346  O   ALA   159      71.057  86.865  68.555  1.00  0.00           O  
ATOM   2347  N   SER   160      70.107  87.983  66.883  1.00  0.00           N  
ATOM   2348  H   SER   160      70.081  88.266  65.903  1.00  0.00           H  
ATOM   2349  CA  SER   160      68.992  88.522  67.657  1.00  0.00           C  
ATOM   2350  HA  SER   160      69.418  88.774  68.630  1.00  0.00           H  
ATOM   2351  CB  SER   160      68.423  89.774  67.006  1.00  0.00           C  
ATOM   2352  HB2 SER   160      67.584  90.129  67.603  1.00  0.00           H  
ATOM   2353  HB3 SER   160      69.182  90.555  67.026  1.00  0.00           H  
ATOM   2354  OG  SER   160      67.983  89.598  65.658  1.00  0.00           O  
ATOM   2355  HG  SER   160      68.761  89.565  65.062  1.00  0.00           H  
ATOM   2356  C   SER   160      67.858  87.509  67.925  1.00  0.00           C  
ATOM   2357  O   SER   160      67.543  87.424  69.096  1.00  0.00           O  
ATOM   2358  N   LYS   161      67.306  86.838  66.919  1.00  0.00           N  
ATOM   2359  H   LYS   161      67.410  87.051  65.928  1.00  0.00           H  
ATOM   2360  CA  LYS   161      66.463  85.672  67.254  1.00  0.00           C  
ATOM   2361  HA  LYS   161      65.626  86.131  67.782  1.00  0.00           H  
ATOM   2362  CB  LYS   161      65.905  84.938  66.053  1.00  0.00           C  
ATOM   2363  HB2 LYS   161      66.731  84.556  65.451  1.00  0.00           H  
ATOM   2364  HB3 LYS   161      65.332  84.076  66.394  1.00  0.00           H  
ATOM   2365  CG  LYS   161      65.034  85.803  65.199  1.00  0.00           C  
ATOM   2366  HG2 LYS   161      65.337  86.848  65.267  1.00  0.00           H  
ATOM   2367  HG3 LYS   161      65.111  85.516  64.150  1.00  0.00           H  
ATOM   2368  CD  LYS   161      63.640  85.620  65.699  1.00  0.00           C  
ATOM   2369  HD2 LYS   161      63.381  84.561  65.669  1.00  0.00           H  
ATOM   2370  HD3 LYS   161      63.585  85.932  66.742  1.00  0.00           H  
ATOM   2371  CE  LYS   161      62.604  86.427  64.864  1.00  0.00           C  
ATOM   2372  HE2 LYS   161      62.750  87.485  65.078  1.00  0.00           H  
ATOM   2373  HE3 LYS   161      62.834  86.281  63.808  1.00  0.00           H  
ATOM   2374  NZ  LYS   161      61.182  86.110  65.070  1.00  0.00           N  
ATOM   2375  HZ1 LYS   161      60.596  86.793  64.548  1.00  0.00           H  
ATOM   2376  HZ2 LYS   161      60.987  85.149  64.724  1.00  0.00           H  
ATOM   2377  HZ3 LYS   161      60.958  86.165  66.084  1.00  0.00           H  
ATOM   2378  C   LYS   161      67.136  84.666  68.198  1.00  0.00           C  
ATOM   2379  O   LYS   161      66.491  84.035  69.015  1.00  0.00           O  
ATOM   2380  N   HID   162      68.459  84.491  68.128  1.00  0.00           N  
ATOM   2381  H   HID   162      68.911  84.881  67.312  1.00  0.00           H  
ATOM   2382  CA  HID   162      69.283  83.634  69.059  1.00  0.00           C  
ATOM   2383  HA  HID   162      68.821  82.647  69.076  1.00  0.00           H  
ATOM   2384  CB  HID   162      70.712  83.482  68.706  1.00  0.00           C  
ATOM   2385  HB2 HID   162      70.876  84.256  67.957  1.00  0.00           H  
ATOM   2386  HB3 HID   162      71.428  83.606  69.519  1.00  0.00           H  
ATOM   2387  CG  HID   162      71.043  82.136  68.029  1.00  0.00           C  
ATOM   2388  ND1 HID   162      70.808  81.862  66.725  1.00  0.00           N  
ATOM   2389  HD1 HID   162      70.357  82.488  66.075  1.00  0.00           H  
ATOM   2390  CE1 HID   162      71.264  80.656  66.451  1.00  0.00           C  
ATOM   2391  HE1 HID   162      71.106  80.236  65.457  1.00  0.00           H  
ATOM   2392  NE2 HID   162      71.882  80.145  67.545  1.00  0.00           N  
ATOM   2393  CD2 HID   162      71.735  81.111  68.569  1.00  0.00           C  
ATOM   2394  HD2 HID   162      72.154  80.924  69.558  1.00  0.00           H  
ATOM   2395  C   HID   162      69.114  84.088  70.484  1.00  0.00           C  
ATOM   2396  O   HID   162      68.837  83.317  71.387  1.00  0.00           O  
ATOM   2397  N   GLY   163      69.242  85.395  70.673  1.00  0.00           N  
ATOM   2398  H   GLY   163      69.521  86.016  69.912  1.00  0.00           H  
ATOM   2399  CA  GLY   163      69.025  86.117  71.905  1.00  0.00           C  
ATOM   2400  HA2 GLY   163      69.713  85.756  72.671  1.00  0.00           H  
ATOM   2401  HA3 GLY   163      69.241  87.175  71.756  1.00  0.00           H  
ATOM   2402  C   GLY   163      67.526  85.938  72.401  1.00  0.00           C  
ATOM   2403  O   GLY   163      67.315  85.808  73.629  1.00  0.00           O  
ATOM   2404  N   VAL   164      66.481  85.791  71.623  1.00  0.00           N  
ATOM   2405  H   VAL   164      66.546  85.931  70.614  1.00  0.00           H  
ATOM   2406  CA  VAL   164      65.086  85.413  72.052  1.00  0.00           C  
ATOM   2407  HA  VAL   164      64.788  86.041  72.891  1.00  0.00           H  
ATOM   2408  CB  VAL   164      64.099  85.670  70.920  1.00  0.00           C  
ATOM   2409  HB  VAL   164      64.268  84.985  70.089  1.00  0.00           H  
ATOM   2410  CG1 VAL   164      62.678  85.462  71.415  1.00  0.00           C  
ATOM   2411 HG11 VAL   164      61.977  85.647  70.600  1.00  0.00           H  
ATOM   2412 HG12 VAL   164      62.562  84.437  71.768  1.00  0.00           H  
ATOM   2413 HG13 VAL   164      62.473  86.152  72.234  1.00  0.00           H  
ATOM   2414  CG2 VAL   164      64.295  87.127  70.478  1.00  0.00           C  
ATOM   2415 HG21 VAL   164      63.606  87.357  69.666  1.00  0.00           H  
ATOM   2416 HG22 VAL   164      64.099  87.792  71.320  1.00  0.00           H  
ATOM   2417 HG23 VAL   164      65.320  87.267  70.136  1.00  0.00           H  
ATOM   2418  C   VAL   164      65.044  83.934  72.555  1.00  0.00           C  
ATOM   2419  O   VAL   164      64.260  83.675  73.513  1.00  0.00           O  
ATOM   2420  N   VAL   165      65.848  83.030  72.039  1.00  0.00           N  
ATOM   2421  H   VAL   165      66.420  83.184  71.208  1.00  0.00           H  
ATOM   2422  CA  VAL   165      65.992  81.684  72.640  1.00  0.00           C  
ATOM   2423  HA  VAL   165      65.000  81.253  72.776  1.00  0.00           H  
ATOM   2424  CB  VAL   165      66.743  80.737  71.726  1.00  0.00           C  
ATOM   2425  HB  VAL   165      67.728  81.194  71.632  1.00  0.00           H  
ATOM   2426  CG1 VAL   165      66.907  79.307  72.318  1.00  0.00           C  
ATOM   2427 HG11 VAL   165      67.452  78.683  71.612  1.00  0.00           H  
ATOM   2428 HG12 VAL   165      67.460  79.363  73.257  1.00  0.00           H  
ATOM   2429 HG13 VAL   165      65.924  78.874  72.502  1.00  0.00           H  
ATOM   2430  CG2 VAL   165      66.091  80.613  70.299  1.00  0.00           C  
ATOM   2431 HG21 VAL   165      66.675  79.921  69.692  1.00  0.00           H  
ATOM   2432 HG22 VAL   165      65.072  80.240  70.395  1.00  0.00           H  
ATOM   2433 HG23 VAL   165      66.075  81.592  69.819  1.00  0.00           H  
ATOM   2434  C   VAL   165      66.641  81.802  73.958  1.00  0.00           C  
ATOM   2435  O   VAL   165      66.213  81.139  74.867  1.00  0.00           O  
ATOM   2436  N   GLY   166      67.642  82.714  74.175  1.00  0.00           N  
ATOM   2437  H   GLY   166      68.042  83.283  73.428  1.00  0.00           H  
ATOM   2438  CA  GLY   166      68.232  82.968  75.460  1.00  0.00           C  
ATOM   2439  HA2 GLY   166      68.703  82.050  75.815  1.00  0.00           H  
ATOM   2440  HA3 GLY   166      69.023  83.707  75.342  1.00  0.00           H  
ATOM   2441  C   GLY   166      67.252  83.460  76.523  1.00  0.00           C  
ATOM   2442  O   GLY   166      67.024  82.810  77.570  1.00  0.00           O  
ATOM   2443  N   PHE   167      66.418  84.443  76.217  1.00  0.00           N  
ATOM   2444  H   PHE   167      66.384  84.858  75.286  1.00  0.00           H  
ATOM   2445  CA  PHE   167      65.459  85.051  77.148  1.00  0.00           C  
ATOM   2446  HA  PHE   167      65.922  85.298  78.103  1.00  0.00           H  
ATOM   2447  CB  PHE   167      64.940  86.350  76.555  1.00  0.00           C  
ATOM   2448  HB2 PHE   167      65.775  87.046  76.482  1.00  0.00           H  
ATOM   2449  HB3 PHE   167      64.604  86.147  75.538  1.00  0.00           H  
ATOM   2450  CG  PHE   167      63.846  87.023  77.273  1.00  0.00           C  
ATOM   2451  CD1 PHE   167      64.071  87.714  78.471  1.00  0.00           C  
ATOM   2452  HD1 PHE   167      65.023  87.631  78.973  1.00  0.00           H  
ATOM   2453  CE1 PHE   167      63.013  88.546  79.037  1.00  0.00           C  
ATOM   2454  HE1 PHE   167      63.200  89.106  79.941  1.00  0.00           H  
ATOM   2455  CZ  PHE   167      61.777  88.624  78.429  1.00  0.00           C  
ATOM   2456  HZ  PHE   167      61.010  89.275  78.822  1.00  0.00           H  
ATOM   2457  CE2 PHE   167      61.530  87.821  77.265  1.00  0.00           C  
ATOM   2458  HE2 PHE   167      60.531  87.747  76.862  1.00  0.00           H  
ATOM   2459  CD2 PHE   167      62.587  87.136  76.649  1.00  0.00           C  
ATOM   2460  HD2 PHE   167      62.433  86.686  75.680  1.00  0.00           H  
ATOM   2461  C   PHE   167      64.325  84.019  77.396  1.00  0.00           C  
ATOM   2462  O   PHE   167      63.928  83.893  78.528  1.00  0.00           O  
ATOM   2463  N   THR   168      63.908  83.202  76.385  1.00  0.00           N  
ATOM   2464  H   THR   168      64.262  83.237  75.428  1.00  0.00           H  
ATOM   2465  CA  THR   168      62.891  82.191  76.627  1.00  0.00           C  
ATOM   2466  HA  THR   168      62.028  82.651  77.109  1.00  0.00           H  
ATOM   2467  CB  THR   168      62.572  81.598  75.258  1.00  0.00           C  
ATOM   2468  HB  THR   168      63.523  81.285  74.831  1.00  0.00           H  
ATOM   2469  CG2 THR   168      61.677  80.345  75.321  1.00  0.00           C  
ATOM   2470 HG21 THR   168      61.492  79.978  74.311  1.00  0.00           H  
ATOM   2471 HG22 THR   168      62.178  79.570  75.903  1.00  0.00           H  
ATOM   2472 HG23 THR   168      60.729  80.599  75.795  1.00  0.00           H  
ATOM   2473  OG1 THR   168      61.972  82.542  74.471  1.00  0.00           O  
ATOM   2474  HG1 THR   168      62.651  83.158  74.123  1.00  0.00           H  
ATOM   2475  C   THR   168      63.346  81.074  77.590  1.00  0.00           C  
ATOM   2476  O   THR   168      62.530  80.598  78.441  1.00  0.00           O  
ATOM   2477  N   LYS   169      64.619  80.712  77.596  1.00  0.00           N  
ATOM   2478  H   LYS   169      65.288  80.993  76.879  1.00  0.00           H  
ATOM   2479  CA  LYS   169      65.182  79.884  78.623  1.00  0.00           C  
ATOM   2480  HA  LYS   169      64.458  79.087  78.794  1.00  0.00           H  
ATOM   2481  CB  LYS   169      66.451  79.157  78.187  1.00  0.00           C  
ATOM   2482  HB2 LYS   169      67.167  79.886  77.809  1.00  0.00           H  
ATOM   2483  HB3 LYS   169      66.906  78.682  79.055  1.00  0.00           H  
ATOM   2484  CG  LYS   169      66.191  78.060  77.073  1.00  0.00           C  
ATOM   2485  HG2 LYS   169      65.409  77.383  77.417  1.00  0.00           H  
ATOM   2486  HG3 LYS   169      65.817  78.548  76.173  1.00  0.00           H  
ATOM   2487  CD  LYS   169      67.443  77.243  76.718  1.00  0.00           C  
ATOM   2488  HD2 LYS   169      68.290  77.907  76.546  1.00  0.00           H  
ATOM   2489  HD3 LYS   169      67.713  76.589  77.546  1.00  0.00           H  
ATOM   2490  CE  LYS   169      67.159  76.423  75.474  1.00  0.00           C  
ATOM   2491  HE2 LYS   169      66.203  75.912  75.589  1.00  0.00           H  
ATOM   2492  HE3 LYS   169      67.064  77.088  74.617  1.00  0.00           H  
ATOM   2493  NZ  LYS   169      68.201  75.443  75.211  1.00  0.00           N  
ATOM   2494  HZ1 LYS   169      67.963  74.907  74.352  1.00  0.00           H  
ATOM   2495  HZ2 LYS   169      69.110  75.930  75.076  1.00  0.00           H  
ATOM   2496  HZ3 LYS   169      68.275  74.791  76.017  1.00  0.00           H  
ATOM   2497  C   LYS   169      65.310  80.610  79.969  1.00  0.00           C  
ATOM   2498  O   LYS   169      64.947  80.059  81.027  1.00  0.00           O  
ATOM   2499  N   ALA   170      65.921  81.769  80.031  1.00  0.00           N  
ATOM   2500  H   ALA   170      66.122  82.321  79.197  1.00  0.00           H  
ATOM   2501  CA  ALA   170      66.383  82.413  81.254  1.00  0.00           C  
ATOM   2502  HA  ALA   170      66.882  81.670  81.876  1.00  0.00           H  
ATOM   2503  CB  ALA   170      67.341  83.530  80.903  1.00  0.00           C  
ATOM   2504  HB1 ALA   170      67.688  84.012  81.817  1.00  0.00           H  
ATOM   2505  HB2 ALA   170      68.196  83.121  80.362  1.00  0.00           H  
ATOM   2506  HB3 ALA   170      66.833  84.264  80.277  1.00  0.00           H  
ATOM   2507  C   ALA   170      65.162  83.021  82.041  1.00  0.00           C  
ATOM   2508  O   ALA   170      65.054  82.927  83.240  1.00  0.00           O  
ATOM   2509  N   LEU   171      64.155  83.557  81.313  1.00  0.00           N  
ATOM   2510  H   LEU   171      64.178  83.649  80.297  1.00  0.00           H  
ATOM   2511  CA  LEU   171      62.918  84.062  81.938  1.00  0.00           C  
ATOM   2512  HA  LEU   171      63.113  84.545  82.895  1.00  0.00           H  
ATOM   2513  CB  LEU   171      62.346  85.161  81.089  1.00  0.00           C  
ATOM   2514  HB2 LEU   171      63.091  85.946  80.957  1.00  0.00           H  
ATOM   2515  HB3 LEU   171      62.113  84.773  80.097  1.00  0.00           H  
ATOM   2516  CG  LEU   171      61.033  85.777  81.741  1.00  0.00           C  
ATOM   2517  HG  LEU   171      60.586  85.001  82.361  1.00  0.00           H  
ATOM   2518  CD1 LEU   171      61.382  87.019  82.496  1.00  0.00           C  
ATOM   2519 HD11 LEU   171      60.481  87.439  82.941  1.00  0.00           H  
ATOM   2520 HD12 LEU   171      62.096  86.778  83.282  1.00  0.00           H  
ATOM   2521 HD13 LEU   171      61.823  87.747  81.815  1.00  0.00           H  
ATOM   2522  CD2 LEU   171      60.094  86.294  80.636  1.00  0.00           C  
ATOM   2523 HD21 LEU   171      59.197  86.715  81.090  1.00  0.00           H  
ATOM   2524 HD22 LEU   171      60.603  87.064  80.056  1.00  0.00           H  
ATOM   2525 HD23 LEU   171      59.816  85.468  79.980  1.00  0.00           H  
ATOM   2526  C   LEU   171      61.987  82.909  82.368  1.00  0.00           C  
ATOM   2527  O   LEU   171      61.356  82.920  83.429  1.00  0.00           O  
ATOM   2528  N   GLY   172      62.012  81.801  81.638  1.00  0.00           N  
ATOM   2529  H   GLY   172      62.488  81.750  80.737  1.00  0.00           H  
ATOM   2530  CA  GLY   172      61.363  80.517  82.031  1.00  0.00           C  
ATOM   2531  HA2 GLY   172      60.299  80.693  82.188  1.00  0.00           H  
ATOM   2532  HA3 GLY   172      61.452  79.810  81.205  1.00  0.00           H  
ATOM   2533  C   GLY   172      61.944  79.888  83.276  1.00  0.00           C  
ATOM   2534  O   GLY   172      61.108  79.541  84.094  1.00  0.00           O  
ATOM   2535  N   LEU   173      63.240  79.815  83.508  1.00  0.00           N  
ATOM   2536  H   LEU   173      63.937  80.145  82.841  1.00  0.00           H  
ATOM   2537  CA  LEU   173      63.821  79.270  84.714  1.00  0.00           C  
ATOM   2538  HA  LEU   173      63.180  78.426  84.967  1.00  0.00           H  
ATOM   2539  CB  LEU   173      65.206  78.665  84.491  1.00  0.00           C  
ATOM   2540  HB2 LEU   173      65.870  79.474  84.189  1.00  0.00           H  
ATOM   2541  HB3 LEU   173      65.564  78.305  85.455  1.00  0.00           H  
ATOM   2542  CG  LEU   173      65.381  77.510  83.469  1.00  0.00           C  
ATOM   2543  HG  LEU   173      65.286  77.987  82.493  1.00  0.00           H  
ATOM   2544  CD1 LEU   173      66.772  76.839  83.691  1.00  0.00           C  
ATOM   2545 HD11 LEU   173      66.903  76.026  82.977  1.00  0.00           H  
ATOM   2546 HD12 LEU   173      67.560  77.579  83.547  1.00  0.00           H  
ATOM   2547 HD13 LEU   173      66.828  76.444  84.706  1.00  0.00           H  
ATOM   2548  CD2 LEU   173      64.351  76.457  83.492  1.00  0.00           C  
ATOM   2549 HD21 LEU   173      64.579  75.706  82.736  1.00  0.00           H  
ATOM   2550 HD22 LEU   173      64.331  75.988  84.475  1.00  0.00           H  
ATOM   2551 HD23 LEU   173      63.375  76.898  83.283  1.00  0.00           H  
ATOM   2552  C   LEU   173      63.696  80.130  85.934  1.00  0.00           C  
ATOM   2553  O   LEU   173      63.572  79.614  87.042  1.00  0.00           O  
ATOM   2554  N   GLU   174      63.516  81.407  85.703  1.00  0.00           N  
ATOM   2555  H   GLU   174      63.499  81.792  84.759  1.00  0.00           H  
ATOM   2556  CA  GLU   174      63.315  82.455  86.765  1.00  0.00           C  
ATOM   2557  HA  GLU   174      63.858  82.180  87.671  1.00  0.00           H  
ATOM   2558  CB  GLU   174      63.923  83.798  86.260  1.00  0.00           C  
ATOM   2559  HB2 GLU   174      64.981  83.656  86.036  1.00  0.00           H  
ATOM   2560  HB3 GLU   174      63.436  84.089  85.329  1.00  0.00           H  
ATOM   2561  CG  GLU   174      63.761  84.959  87.329  1.00  0.00           C  
ATOM   2562  HG2 GLU   174      62.724  85.022  87.663  1.00  0.00           H  
ATOM   2563  HG3 GLU   174      64.366  84.748  88.211  1.00  0.00           H  
ATOM   2564  CD  GLU   174      64.193  86.283  86.693  1.00  0.00           C  
ATOM   2565  OE1 GLU   174      65.316  86.290  86.104  1.00  0.00           O  
ATOM   2566  OE2 GLU   174      63.511  87.369  86.830  1.00  0.00           O  
ATOM   2567  C   GLU   174      61.855  82.528  87.274  1.00  0.00           C  
ATOM   2568  O   GLU   174      61.591  83.013  88.373  1.00  0.00           O  
ATOM   2569  N   LEU   175      60.966  81.968  86.502  1.00  0.00           N  
ATOM   2570  H   LEU   175      61.219  81.489  85.637  1.00  0.00           H  
ATOM   2571  CA  LEU   175      59.534  81.948  86.762  1.00  0.00           C  
ATOM   2572  HA  LEU   175      59.378  82.429  87.728  1.00  0.00           H  
ATOM   2573  CB  LEU   175      58.833  82.720  85.668  1.00  0.00           C  
ATOM   2574  HB2 LEU   175      59.030  82.216  84.721  1.00  0.00           H  
ATOM   2575  HB3 LEU   175      57.761  82.657  85.845  1.00  0.00           H  
ATOM   2576  CG  LEU   175      59.200  84.197  85.504  1.00  0.00           C  
ATOM   2577  HG  LEU   175      60.285  84.300  85.465  1.00  0.00           H  
ATOM   2578  CD1 LEU   175      58.429  84.657  84.219  1.00  0.00           C  
ATOM   2579 HD11 LEU   175      58.637  85.710  84.027  1.00  0.00           H  
ATOM   2580 HD12 LEU   175      58.755  84.062  83.366  1.00  0.00           H  
ATOM   2581 HD13 LEU   175      57.358  84.521  84.370  1.00  0.00           H  
ATOM   2582  CD2 LEU   175      58.681  85.083  86.668  1.00  0.00           C  
ATOM   2583 HD21 LEU   175      58.973  86.119  86.494  1.00  0.00           H  
ATOM   2584 HD22 LEU   175      57.595  85.016  86.721  1.00  0.00           H  
ATOM   2585 HD23 LEU   175      59.111  84.739  87.609  1.00  0.00           H  
ATOM   2586  C   LEU   175      58.940  80.573  86.953  1.00  0.00           C  
ATOM   2587  O   LEU   175      57.715  80.480  87.141  1.00  0.00           O  
ATOM   2588  N   ALA   176      59.676  79.489  86.998  1.00  0.00           N  
ATOM   2589  H   ALA   176      60.693  79.539  86.957  1.00  0.00           H  
ATOM   2590  CA  ALA   176      59.210  78.135  87.102  1.00  0.00           C  
ATOM   2591  HA  ALA   176      58.388  77.994  86.401  1.00  0.00           H  
ATOM   2592  CB  ALA   176      60.365  77.162  86.654  1.00  0.00           C  
ATOM   2593  HB1 ALA   176      60.021  76.129  86.730  1.00  0.00           H  
ATOM   2594  HB2 ALA   176      60.642  77.377  85.622  1.00  0.00           H  
ATOM   2595  HB3 ALA   176      61.231  77.304  87.300  1.00  0.00           H  
ATOM   2596  C   ALA   176      58.455  77.785  88.380  1.00  0.00           C  
ATOM   2597  O   ALA   176      57.362  77.307  88.303  1.00  0.00           O  
ATOM   2598  N   ARG   177      58.924  78.219  89.580  1.00  0.00           N  
ATOM   2599  H   ARG   177      59.839  78.664  89.654  1.00  0.00           H  
ATOM   2600  CA  ARG   177      58.256  78.135  90.893  1.00  0.00           C  
ATOM   2601  HA  ARG   177      57.892  77.117  91.029  1.00  0.00           H  
ATOM   2602  CB  ARG   177      59.203  78.231  92.140  1.00  0.00           C  
ATOM   2603  HB2 ARG   177      60.165  77.788  91.885  1.00  0.00           H  
ATOM   2604  HB3 ARG   177      59.386  79.281  92.363  1.00  0.00           H  
ATOM   2605  CG  ARG   177      58.664  77.545  93.406  1.00  0.00           C  
ATOM   2606  HG2 ARG   177      59.487  77.386  94.103  1.00  0.00           H  
ATOM   2607  HG3 ARG   177      57.953  78.209  93.898  1.00  0.00           H  
ATOM   2608  CD  ARG   177      57.988  76.213  93.124  1.00  0.00           C  
ATOM   2609  HD2 ARG   177      57.067  76.384  92.566  1.00  0.00           H  
ATOM   2610  HD3 ARG   177      58.634  75.602  92.495  1.00  0.00           H  
ATOM   2611  NE  ARG   177      57.686  75.498  94.349  1.00  0.00           N  
ATOM   2612  HE  ARG   177      56.911  75.876  94.894  1.00  0.00           H  
ATOM   2613  CZ  ARG   177      58.259  74.442  94.858  1.00  0.00           C  
ATOM   2614  NH1 ARG   177      59.365  74.013  94.395  1.00  0.00           N  
ATOM   2615 HH11 ARG   177      59.812  74.496  93.617  1.00  0.00           H  
ATOM   2616 HH12 ARG   177      59.802  73.187  94.803  1.00  0.00           H  
ATOM   2617  NH2 ARG   177      57.781  73.769  95.864  1.00  0.00           N  
ATOM   2618 HH21 ARG   177      56.907  74.060  96.303  1.00  0.00           H  
ATOM   2619 HH22 ARG   177      58.280  72.951  96.214  1.00  0.00           H  
ATOM   2620  C   ARG   177      57.033  79.057  90.891  1.00  0.00           C  
ATOM   2621  O   ARG   177      56.110  78.680  91.538  1.00  0.00           O  
ATOM   2622  N   THR   178      57.035  80.162  90.122  1.00  0.00           N  
ATOM   2623  H   THR   178      57.823  80.439  89.538  1.00  0.00           H  
ATOM   2624  CA  THR   178      55.859  81.103  90.051  1.00  0.00           C  
ATOM   2625  HA  THR   178      55.358  81.224  91.012  1.00  0.00           H  
ATOM   2626  CB  THR   178      56.434  82.483  89.606  1.00  0.00           C  
ATOM   2627  HB  THR   178      56.868  82.269  88.628  1.00  0.00           H  
ATOM   2628  CG2 THR   178      55.430  83.638  89.417  1.00  0.00           C  
ATOM   2629 HG21 THR   178      55.962  84.536  89.108  1.00  0.00           H  
ATOM   2630 HG22 THR   178      54.702  83.365  88.653  1.00  0.00           H  
ATOM   2631 HG23 THR   178      54.913  83.827  90.359  1.00  0.00           H  
ATOM   2632  OG1 THR   178      57.318  82.936  90.580  1.00  0.00           O  
ATOM   2633  HG1 THR   178      57.687  83.803  90.309  1.00  0.00           H  
ATOM   2634  C   THR   178      54.792  80.552  89.139  1.00  0.00           C  
ATOM   2635  O   THR   178      53.599  80.891  89.210  1.00  0.00           O  
ATOM   2636  N   GLY   179      55.087  79.577  88.299  1.00  0.00           N  
ATOM   2637  H   GLY   179      56.032  79.202  88.211  1.00  0.00           H  
ATOM   2638  CA  GLY   179      54.118  78.913  87.394  1.00  0.00           C  
ATOM   2639  HA2 GLY   179      54.497  77.912  87.185  1.00  0.00           H  
ATOM   2640  HA3 GLY   179      53.186  78.792  87.945  1.00  0.00           H  
ATOM   2641  C   GLY   179      53.786  79.551  86.084  1.00  0.00           C  
ATOM   2642  O   GLY   179      53.187  78.915  85.238  1.00  0.00           O  
ATOM   2643  N   ILE   180      54.299  80.797  85.835  1.00  0.00           N  
ATOM   2644  H   ILE   180      54.719  81.406  86.537  1.00  0.00           H  
ATOM   2645  CA  ILE   180      54.270  81.368  84.418  1.00  0.00           C  
ATOM   2646  HA  ILE   180      53.322  81.165  83.919  1.00  0.00           H  
ATOM   2647  CB  ILE   180      54.513  82.900  84.585  1.00  0.00           C  
ATOM   2648  HB  ILE   180      55.484  82.954  85.080  1.00  0.00           H  
ATOM   2649  CG2 ILE   180      54.423  83.555  83.197  1.00  0.00           C  
ATOM   2650 HG21 ILE   180      54.590  84.627  83.288  1.00  0.00           H  
ATOM   2651 HG22 ILE   180      55.179  83.124  82.542  1.00  0.00           H  
ATOM   2652 HG23 ILE   180      53.433  83.376  82.775  1.00  0.00           H  
ATOM   2653  CG1 ILE   180      53.515  83.695  85.482  1.00  0.00           C  
ATOM   2654 HG12 ILE   180      52.740  84.133  84.854  1.00  0.00           H  
ATOM   2655 HG13 ILE   180      53.020  83.005  86.166  1.00  0.00           H  
ATOM   2656  CD1 ILE   180      54.178  84.771  86.266  1.00  0.00           C  
ATOM   2657 HD11 ILE   180      53.435  85.290  86.872  1.00  0.00           H  
ATOM   2658 HD12 ILE   180      54.935  84.333  86.916  1.00  0.00           H  
ATOM   2659 HD13 ILE   180      54.650  85.478  85.585  1.00  0.00           H  
ATOM   2660  C   ILE   180      55.347  80.726  83.548  1.00  0.00           C  
ATOM   2661  O   ILE   180      56.551  80.652  83.887  1.00  0.00           O  
ATOM   2662  N   THR   181      54.896  80.213  82.336  1.00  0.00           N  
ATOM   2663  H   THR   181      53.941  80.351  82.009  1.00  0.00           H  
ATOM   2664  CA  THR   181      55.714  79.429  81.398  1.00  0.00           C  
ATOM   2665  HA  THR   181      56.617  79.131  81.932  1.00  0.00           H  
ATOM   2666  CB  THR   181      55.043  78.051  80.988  1.00  0.00           C  
ATOM   2667  HB  THR   181      55.914  77.480  80.664  1.00  0.00           H  
ATOM   2668  CG2 THR   181      54.302  77.274  82.084  1.00  0.00           C  
ATOM   2669 HG21 THR   181      53.893  76.354  81.664  1.00  0.00           H  
ATOM   2670 HG22 THR   181      54.996  77.029  82.887  1.00  0.00           H  
ATOM   2671 HG23 THR   181      53.490  77.884  82.478  1.00  0.00           H  
ATOM   2672  OG1 THR   181      54.000  78.263  79.983  1.00  0.00           O  
ATOM   2673  HG1 THR   181      53.598  77.402  79.741  1.00  0.00           H  
ATOM   2674  C   THR   181      56.204  80.279  80.215  1.00  0.00           C  
ATOM   2675  O   THR   181      55.391  81.114  79.631  1.00  0.00           O  
ATOM   2676  N   VAL   182      57.487  80.154  79.892  1.00  0.00           N  
ATOM   2677  H   VAL   182      58.151  79.530  80.350  1.00  0.00           H  
ATOM   2678  CA  VAL   182      58.047  80.991  78.758  1.00  0.00           C  
ATOM   2679  HA  VAL   182      57.289  81.598  78.265  1.00  0.00           H  
ATOM   2680  CB  VAL   182      59.063  81.989  79.331  1.00  0.00           C  
ATOM   2681  HB  VAL   182      59.957  81.435  79.615  1.00  0.00           H  
ATOM   2682  CG1 VAL   182      59.359  83.047  78.299  1.00  0.00           C  
ATOM   2683 HG11 VAL   182      60.080  83.758  78.704  1.00  0.00           H  
ATOM   2684 HG12 VAL   182      59.773  82.579  77.408  1.00  0.00           H  
ATOM   2685 HG13 VAL   182      58.439  83.571  78.041  1.00  0.00           H  
ATOM   2686  CG2 VAL   182      58.453  82.743  80.572  1.00  0.00           C  
ATOM   2687 HG21 VAL   182      59.186  83.446  80.966  1.00  0.00           H  
ATOM   2688 HG22 VAL   182      57.558  83.283  80.265  1.00  0.00           H  
ATOM   2689 HG23 VAL   182      58.193  82.019  81.344  1.00  0.00           H  
ATOM   2690  C   VAL   182      58.584  80.058  77.702  1.00  0.00           C  
ATOM   2691  O   VAL   182      59.524  79.306  77.989  1.00  0.00           O  
ATOM   2692  N   ASN   183      57.969  79.992  76.532  1.00  0.00           N  
ATOM   2693  H   ASN   183      57.200  80.621  76.303  1.00  0.00           H  
ATOM   2694  CA  ASN   183      58.249  79.109  75.483  1.00  0.00           C  
ATOM   2695  HA  ASN   183      59.193  78.584  75.634  1.00  0.00           H  
ATOM   2696  CB  ASN   183      57.151  77.959  75.443  1.00  0.00           C  
ATOM   2697  HB2 ASN   183      56.153  78.397  75.400  1.00  0.00           H  
ATOM   2698  HB3 ASN   183      57.272  77.357  74.542  1.00  0.00           H  
ATOM   2699  CG  ASN   183      57.285  77.076  76.690  1.00  0.00           C  
ATOM   2700  OD1 ASN   183      58.371  76.584  76.968  1.00  0.00           O  
ATOM   2701  ND2 ASN   183      56.195  76.941  77.408  1.00  0.00           N  
ATOM   2702 HD21 ASN   183      56.214  76.393  78.268  1.00  0.00           H  
ATOM   2703 HD22 ASN   183      55.327  77.385  77.106  1.00  0.00           H  
ATOM   2704  C   ASN   183      58.454  79.931  74.137  1.00  0.00           C  
ATOM   2705  O   ASN   183      58.075  81.095  74.008  1.00  0.00           O  
ATOM   2706  N   ALA   184      58.989  79.251  73.116  1.00  0.00           N  
ATOM   2707  H   ALA   184      59.363  78.305  73.193  1.00  0.00           H  
ATOM   2708  CA  ALA   184      59.080  79.846  71.742  1.00  0.00           C  
ATOM   2709  HA  ALA   184      58.369  80.660  71.606  1.00  0.00           H  
ATOM   2710  CB  ALA   184      60.460  80.480  71.541  1.00  0.00           C  
ATOM   2711  HB1 ALA   184      60.520  80.912  70.542  1.00  0.00           H  
ATOM   2712  HB2 ALA   184      60.611  81.263  72.284  1.00  0.00           H  
ATOM   2713  HB3 ALA   184      61.231  79.718  71.655  1.00  0.00           H  
ATOM   2714  C   ALA   184      58.720  78.797  70.743  1.00  0.00           C  
ATOM   2715  O   ALA   184      58.883  77.587  70.973  1.00  0.00           O  
ATOM   2716  N   VAL   185      58.346  79.267  69.561  1.00  0.00           N  
ATOM   2717  H   VAL   185      58.282  80.267  69.373  1.00  0.00           H  
ATOM   2718  CA  VAL   185      57.979  78.441  68.382  1.00  0.00           C  
ATOM   2719  HA  VAL   185      58.258  77.392  68.490  1.00  0.00           H  
ATOM   2720  CB  VAL   185      56.474  78.424  68.213  1.00  0.00           C  
ATOM   2721  HB  VAL   185      56.209  79.470  68.058  1.00  0.00           H  
ATOM   2722  CG1 VAL   185      56.030  77.579  66.975  1.00  0.00           C  
ATOM   2723 HG11 VAL   185      54.943  77.596  66.894  1.00  0.00           H  
ATOM   2724 HG12 VAL   185      56.468  78.000  66.070  1.00  0.00           H  
ATOM   2725 HG13 VAL   185      56.368  76.550  67.098  1.00  0.00           H  
ATOM   2726  CG2 VAL   185      55.718  77.913  69.459  1.00  0.00           C  
ATOM   2727 HG21 VAL   185      54.646  77.927  69.267  1.00  0.00           H  
ATOM   2728 HG22 VAL   185      56.031  76.892  69.682  1.00  0.00           H  
ATOM   2729 HG23 VAL   185      55.942  78.555  70.311  1.00  0.00           H  
ATOM   2730  C   VAL   185      58.746  79.031  67.189  1.00  0.00           C  
ATOM   2731  O   VAL   185      58.671  80.249  66.936  1.00  0.00           O  
ATOM   2732  N   CYS   186      59.426  78.175  66.454  1.00  0.00           N  
ATOM   2733  H   CYS   186      59.164  77.189  66.459  1.00  0.00           H  
ATOM   2734  CA  CYS   186      60.555  78.390  65.579  1.00  0.00           C  
ATOM   2735  HA  CYS   186      60.724  79.463  65.493  1.00  0.00           H  
ATOM   2736  CB  CYS   186      61.766  77.791  66.122  1.00  0.00           C  
ATOM   2737  HB2 CYS   186      61.731  76.713  65.959  1.00  0.00           H  
ATOM   2738  HB3 CYS   186      62.626  78.168  65.569  1.00  0.00           H  
ATOM   2739  SG  CYS   186      62.020  78.115  67.914  1.00  0.00           S  
ATOM   2740  HG  CYS   186      63.119  77.542  68.308  1.00  0.00           H  
ATOM   2741  C   CYS   186      60.257  77.819  64.214  1.00  0.00           C  
ATOM   2742  O   CYS   186      60.576  76.622  63.915  1.00  0.00           O  
ATOM   2743  N   PRO   187      59.443  78.569  63.427  1.00  0.00           N  
ATOM   2744  CD  PRO   187      58.944  79.893  63.781  1.00  0.00           C  
ATOM   2745  HD2 PRO   187      59.773  80.541  64.066  1.00  0.00           H  
ATOM   2746  HD3 PRO   187      58.280  79.825  64.643  1.00  0.00           H  
ATOM   2747  CG  PRO   187      58.219  80.471  62.622  1.00  0.00           C  
ATOM   2748  HG2 PRO   187      58.796  81.259  62.139  1.00  0.00           H  
ATOM   2749  HG3 PRO   187      57.267  80.909  62.921  1.00  0.00           H  
ATOM   2750  CB  PRO   187      58.014  79.215  61.657  1.00  0.00           C  
ATOM   2751  HB2 PRO   187      58.067  79.500  60.607  1.00  0.00           H  
ATOM   2752  HB3 PRO   187      57.042  78.745  61.810  1.00  0.00           H  
ATOM   2753  CA  PRO   187      59.130  78.305  62.037  1.00  0.00           C  
ATOM   2754  HA  PRO   187      58.828  77.270  61.876  1.00  0.00           H  
ATOM   2755  C   PRO   187      60.408  78.571  61.169  1.00  0.00           C  
ATOM   2756  O   PRO   187      61.339  79.307  61.531  1.00  0.00           O  
ATOM   2757  N   GLY   188      60.361  78.095  59.922  1.00  0.00           N  
ATOM   2758  H   GLY   188      59.659  77.431  59.599  1.00  0.00           H  
ATOM   2759  CA  GLY   188      61.358  78.504  58.858  1.00  0.00           C  
ATOM   2760  HA2 GLY   188      61.850  79.419  59.189  1.00  0.00           H  
ATOM   2761  HA3 GLY   188      62.125  77.732  58.799  1.00  0.00           H  
ATOM   2762  C   GLY   188      60.814  78.742  57.449  1.00  0.00           C  
ATOM   2763  O   GLY   188      61.552  79.314  56.630  1.00  0.00           O  
ATOM   2764  N   PHE   189      59.602  78.286  57.138  1.00  0.00           N  
ATOM   2765  H   PHE   189      58.910  78.032  57.842  1.00  0.00           H  
ATOM   2766  CA  PHE   189      59.131  78.099  55.767  1.00  0.00           C  
ATOM   2767  HA  PHE   189      59.523  78.834  55.062  1.00  0.00           H  
ATOM   2768  CB  PHE   189      59.619  76.647  55.307  1.00  0.00           C  
ATOM   2769  HB2 PHE   189      59.475  75.968  56.147  1.00  0.00           H  
ATOM   2770  HB3 PHE   189      58.954  76.313  54.510  1.00  0.00           H  
ATOM   2771  CG  PHE   189      61.054  76.478  54.815  1.00  0.00           C  
ATOM   2772  CD1 PHE   189      61.204  76.114  53.459  1.00  0.00           C  
ATOM   2773  HD1 PHE   189      60.330  76.049  52.829  1.00  0.00           H  
ATOM   2774  CE1 PHE   189      62.459  75.838  52.922  1.00  0.00           C  
ATOM   2775  HE1 PHE   189      62.582  75.601  51.876  1.00  0.00           H  
ATOM   2776  CZ  PHE   189      63.549  75.880  53.787  1.00  0.00           C  
ATOM   2777  HZ  PHE   189      64.554  75.832  53.393  1.00  0.00           H  
ATOM   2778  CE2 PHE   189      63.338  75.985  55.183  1.00  0.00           C  
ATOM   2779  HE2 PHE   189      64.165  75.798  55.852  1.00  0.00           H  
ATOM   2780  CD2 PHE   189      62.112  76.318  55.716  1.00  0.00           C  
ATOM   2781  HD2 PHE   189      61.975  76.450  56.779  1.00  0.00           H  
ATOM   2782  C   PHE   189      57.630  78.231  55.789  1.00  0.00           C  
ATOM   2783  O   PHE   189      56.890  77.506  55.102  1.00  0.00           O  
ATOM   2784  N   VAL   190      57.013  79.127  56.548  1.00  0.00           N  
ATOM   2785  H   VAL   190      57.479  79.653  57.287  1.00  0.00           H  
ATOM   2786  CA  VAL   190      55.566  79.454  56.394  1.00  0.00           C  
ATOM   2787  HA  VAL   190      55.074  78.481  56.377  1.00  0.00           H  
ATOM   2788  CB  VAL   190      54.960  80.257  57.548  1.00  0.00           C  
ATOM   2789  HB  VAL   190      55.428  81.242  57.544  1.00  0.00           H  
ATOM   2790  CG1 VAL   190      53.497  80.420  57.376  1.00  0.00           C  
ATOM   2791 HG11 VAL   190      53.094  80.994  58.210  1.00  0.00           H  
ATOM   2792 HG12 VAL   190      53.297  80.947  56.444  1.00  0.00           H  
ATOM   2793 HG13 VAL   190      53.022  79.438  57.348  1.00  0.00           H  
ATOM   2794  CG2 VAL   190      55.236  79.576  58.879  1.00  0.00           C  
ATOM   2795 HG21 VAL   190      54.799  80.163  59.687  1.00  0.00           H  
ATOM   2796 HG22 VAL   190      54.797  78.578  58.875  1.00  0.00           H  
ATOM   2797 HG23 VAL   190      56.313  79.497  59.031  1.00  0.00           H  
ATOM   2798  C   VAL   190      55.309  80.257  55.064  1.00  0.00           C  
ATOM   2799  O   VAL   190      56.053  81.179  54.750  1.00  0.00           O  
ATOM   2800  N   GLU   191      54.359  79.917  54.247  1.00  0.00           N  
ATOM   2801  H   GLU   191      53.843  79.047  54.379  1.00  0.00           H  
ATOM   2802  CA  GLU   191      53.892  80.640  53.097  1.00  0.00           C  
ATOM   2803  HA  GLU   191      54.732  80.903  52.452  1.00  0.00           H  
ATOM   2804  CB  GLU   191      52.916  79.688  52.390  1.00  0.00           C  
ATOM   2805  HB2 GLU   191      53.392  78.712  52.293  1.00  0.00           H  
ATOM   2806  HB3 GLU   191      52.041  79.554  53.027  1.00  0.00           H  
ATOM   2807  CG  GLU   191      52.444  80.144  50.993  1.00  0.00           C  
ATOM   2808  HG2 GLU   191      51.535  79.603  50.732  1.00  0.00           H  
ATOM   2809  HG3 GLU   191      52.183  81.202  51.035  1.00  0.00           H  
ATOM   2810  CD  GLU   191      53.492  79.931  49.889  1.00  0.00           C  
ATOM   2811  OE1 GLU   191      53.165  79.256  48.883  1.00  0.00           O  
ATOM   2812  OE2 GLU   191      54.462  80.713  49.834  1.00  0.00           O  
ATOM   2813  C   GLU   191      53.314  82.041  53.383  1.00  0.00           C  
ATOM   2814  O   GLU   191      52.149  82.188  53.738  1.00  0.00           O  
ATOM   2815  N   THR   192      54.187  83.019  53.383  1.00  0.00           N  
ATOM   2816  H   THR   192      55.179  82.836  53.231  1.00  0.00           H  
ATOM   2817  CA  THR   192      53.918  84.496  53.594  1.00  0.00           C  
ATOM   2818  HA  THR   192      52.834  84.593  53.530  1.00  0.00           H  
ATOM   2819  CB  THR   192      54.501  84.922  55.030  1.00  0.00           C  
ATOM   2820  HB  THR   192      54.125  85.919  55.258  1.00  0.00           H  
ATOM   2821  CG2 THR   192      54.015  84.003  56.112  1.00  0.00           C  
ATOM   2822 HG21 THR   192      54.428  84.320  57.070  1.00  0.00           H  
ATOM   2823 HG22 THR   192      52.926  84.036  56.156  1.00  0.00           H  
ATOM   2824 HG23 THR   192      54.338  82.985  55.896  1.00  0.00           H  
ATOM   2825  OG1 THR   192      55.890  84.986  55.004  1.00  0.00           O  
ATOM   2826  HG1 THR   192      56.209  85.505  55.772  1.00  0.00           H  
ATOM   2827  C   THR   192      54.413  85.447  52.533  1.00  0.00           C  
ATOM   2828  O   THR   192      54.949  84.989  51.544  1.00  0.00           O  
ATOM   2829  N   PRO   193      54.158  86.753  52.605  1.00  0.00           N  
ATOM   2830  CD  PRO   193      52.910  87.374  53.225  1.00  0.00           C  
ATOM   2831  HD2 PRO   193      53.006  87.417  54.311  1.00  0.00           H  
ATOM   2832  HD3 PRO   193      52.034  86.763  53.008  1.00  0.00           H  
ATOM   2833  CG  PRO   193      52.736  88.753  52.662  1.00  0.00           C  
ATOM   2834  HG2 PRO   193      52.390  89.471  53.407  1.00  0.00           H  
ATOM   2835  HG3 PRO   193      52.024  88.782  51.837  1.00  0.00           H  
ATOM   2836  CB  PRO   193      54.184  89.023  52.206  1.00  0.00           C  
ATOM   2837  HB2 PRO   193      54.783  89.391  53.039  1.00  0.00           H  
ATOM   2838  HB3 PRO   193      54.203  89.794  51.436  1.00  0.00           H  
ATOM   2839  CA  PRO   193      54.766  87.710  51.667  1.00  0.00           C  
ATOM   2840  HA  PRO   193      54.551  87.528  50.613  1.00  0.00           H  
ATOM   2841  C   PRO   193      56.307  87.664  51.707  1.00  0.00           C  
ATOM   2842  O   PRO   193      56.991  87.889  50.725  1.00  0.00           O  
ATOM   2843  N   MET   194      56.962  87.393  52.836  1.00  0.00           N  
ATOM   2844  H   MET   194      56.494  87.303  53.739  1.00  0.00           H  
ATOM   2845  CA  MET   194      58.451  87.188  52.913  1.00  0.00           C  
ATOM   2846  HA  MET   194      59.006  87.998  52.439  1.00  0.00           H  
ATOM   2847  CB  MET   194      58.871  87.180  54.375  1.00  0.00           C  
ATOM   2848  HB2 MET   194      58.566  88.102  54.870  1.00  0.00           H  
ATOM   2849  HB3 MET   194      58.393  86.358  54.909  1.00  0.00           H  
ATOM   2850  CG  MET   194      60.430  87.026  54.399  1.00  0.00           C  
ATOM   2851  HG2 MET   194      60.713  86.492  53.493  1.00  0.00           H  
ATOM   2852  HG3 MET   194      60.851  88.029  54.323  1.00  0.00           H  
ATOM   2853  SD  MET   194      61.255  86.211  55.774  1.00  0.00           S  
ATOM   2854  CE  MET   194      60.934  84.534  55.472  1.00  0.00           C  
ATOM   2855  HE1 MET   194      61.392  83.929  56.254  1.00  0.00           H  
ATOM   2856  HE2 MET   194      59.857  84.366  55.467  1.00  0.00           H  
ATOM   2857  HE3 MET   194      61.350  84.254  54.504  1.00  0.00           H  
ATOM   2858  C   MET   194      58.805  85.879  52.140  1.00  0.00           C  
ATOM   2859  O   MET   194      59.754  85.859  51.428  1.00  0.00           O  
ATOM   2860  N   ALA   195      57.932  84.865  52.149  1.00  0.00           N  
ATOM   2861  H   ALA   195      57.070  84.850  52.695  1.00  0.00           H  
ATOM   2862  CA  ALA   195      58.171  83.678  51.352  1.00  0.00           C  
ATOM   2863  HA  ALA   195      59.123  83.268  51.689  1.00  0.00           H  
ATOM   2864  CB  ALA   195      57.118  82.593  51.571  1.00  0.00           C  
ATOM   2865  HB1 ALA   195      57.350  81.729  50.948  1.00  0.00           H  
ATOM   2866  HB2 ALA   195      57.116  82.294  52.620  1.00  0.00           H  
ATOM   2867  HB3 ALA   195      56.135  82.980  51.304  1.00  0.00           H  
ATOM   2868  C   ALA   195      58.277  84.035  49.849  1.00  0.00           C  
ATOM   2869  O   ALA   195      59.106  83.570  49.072  1.00  0.00           O  
ATOM   2870  N   ALA   196      57.318  84.803  49.447  1.00  0.00           N  
ATOM   2871  H   ALA   196      56.594  85.145  50.079  1.00  0.00           H  
ATOM   2872  CA  ALA   196      57.140  85.283  48.049  1.00  0.00           C  
ATOM   2873  HA  ALA   196      57.190  84.415  47.390  1.00  0.00           H  
ATOM   2874  CB  ALA   196      55.765  85.916  47.825  1.00  0.00           C  
ATOM   2875  HB1 ALA   196      55.684  86.251  46.791  1.00  0.00           H  
ATOM   2876  HB2 ALA   196      54.988  85.181  48.032  1.00  0.00           H  
ATOM   2877  HB3 ALA   196      55.645  86.769  48.492  1.00  0.00           H  
ATOM   2878  C   ALA   196      58.275  86.251  47.672  1.00  0.00           C  
ATOM   2879  O   ALA   196      58.812  86.144  46.593  1.00  0.00           O  
ATOM   2880  N   SER   197      58.804  87.050  48.644  1.00  0.00           N  
ATOM   2881  H   SER   197      58.332  87.144  49.543  1.00  0.00           H  
ATOM   2882  CA  SER   197      60.028  87.853  48.610  1.00  0.00           C  
ATOM   2883  HA  SER   197      60.118  88.331  47.634  1.00  0.00           H  
ATOM   2884  CB  SER   197      59.886  88.951  49.733  1.00  0.00           C  
ATOM   2885  HB2 SER   197      59.895  88.486  50.718  1.00  0.00           H  
ATOM   2886  HB3 SER   197      60.732  89.639  49.698  1.00  0.00           H  
ATOM   2887  OG  SER   197      58.667  89.660  49.535  1.00  0.00           O  
ATOM   2888  HG  SER   197      57.924  89.148  49.915  1.00  0.00           H  
ATOM   2889  C   SER   197      61.350  87.055  48.636  1.00  0.00           C  
ATOM   2890  O   SER   197      62.332  87.561  48.074  1.00  0.00           O  
ATOM   2891  N   VAL   198      61.493  85.878  49.192  1.00  0.00           N  
ATOM   2892  H   VAL   198      60.763  85.462  49.771  1.00  0.00           H  
ATOM   2893  CA  VAL   198      62.696  85.001  49.070  1.00  0.00           C  
ATOM   2894  HA  VAL   198      63.646  85.525  49.179  1.00  0.00           H  
ATOM   2895  CB  VAL   198      62.733  84.033  50.216  1.00  0.00           C  
ATOM   2896  HB  VAL   198      61.721  83.633  50.269  1.00  0.00           H  
ATOM   2897  CG1 VAL   198      63.717  82.843  49.988  1.00  0.00           C  
ATOM   2898 HG11 VAL   198      63.695  82.181  50.853  1.00  0.00           H  
ATOM   2899 HG12 VAL   198      63.417  82.288  49.099  1.00  0.00           H  
ATOM   2900 HG13 VAL   198      64.727  83.228  49.851  1.00  0.00           H  
ATOM   2901  CG2 VAL   198      63.081  84.724  51.556  1.00  0.00           C  
ATOM   2902 HG21 VAL   198      63.094  83.982  52.355  1.00  0.00           H  
ATOM   2903 HG22 VAL   198      64.061  85.193  51.480  1.00  0.00           H  
ATOM   2904 HG23 VAL   198      62.331  85.483  51.780  1.00  0.00           H  
ATOM   2905  C   VAL   198      62.733  84.438  47.614  1.00  0.00           C  
ATOM   2906  O   VAL   198      63.780  84.557  46.993  1.00  0.00           O  
ATOM   2907  N   ARG   199      61.620  83.941  47.110  1.00  0.00           N  
ATOM   2908  H   ARG   199      60.756  83.828  47.641  1.00  0.00           H  
ATOM   2909  CA  ARG   199      61.528  83.485  45.658  1.00  0.00           C  
ATOM   2910  HA  ARG   199      62.282  82.718  45.477  1.00  0.00           H  
ATOM   2911  CB  ARG   199      60.112  82.890  45.410  1.00  0.00           C  
ATOM   2912  HB2 ARG   199      59.357  83.616  45.717  1.00  0.00           H  
ATOM   2913  HB3 ARG   199      59.975  82.719  44.342  1.00  0.00           H  
ATOM   2914  CG  ARG   199      59.892  81.575  46.169  1.00  0.00           C  
ATOM   2915  HG2 ARG   199      60.732  80.911  45.963  1.00  0.00           H  
ATOM   2916  HG3 ARG   199      59.905  81.784  47.238  1.00  0.00           H  
ATOM   2917  CD  ARG   199      58.595  80.837  45.834  1.00  0.00           C  
ATOM   2918  HD2 ARG   199      58.634  80.552  44.783  1.00  0.00           H  
ATOM   2919  HD3 ARG   199      58.575  79.914  46.414  1.00  0.00           H  
ATOM   2920  NE  ARG   199      57.321  81.548  46.065  1.00  0.00           N  
ATOM   2921  HE  ARG   199      57.045  82.247  45.375  1.00  0.00           H  
ATOM   2922  CZ  ARG   199      56.494  81.354  47.108  1.00  0.00           C  
ATOM   2923  NH1 ARG   199      56.798  80.783  48.206  1.00  0.00           N  
ATOM   2924 HH11 ARG   199      57.742  80.425  48.350  1.00  0.00           H  
ATOM   2925 HH12 ARG   199      56.096  80.683  48.939  1.00  0.00           H  
ATOM   2926  NH2 ARG   199      55.206  81.549  47.026  1.00  0.00           N  
ATOM   2927 HH21 ARG   199      54.792  81.861  46.147  1.00  0.00           H  
ATOM   2928 HH22 ARG   199      54.614  81.390  47.841  1.00  0.00           H  
ATOM   2929  C   ARG   199      61.817  84.581  44.728  1.00  0.00           C  
ATOM   2930  O   ARG   199      62.471  84.433  43.689  1.00  0.00           O  
ATOM   2931  N   GLU   200      61.290  85.739  44.979  1.00  0.00           N  
ATOM   2932  H   GLU   200      60.745  85.930  45.819  1.00  0.00           H  
ATOM   2933  CA  GLU   200      61.419  86.908  44.084  1.00  0.00           C  
ATOM   2934  HA  GLU   200      61.100  86.724  43.058  1.00  0.00           H  
ATOM   2935  CB  GLU   200      60.557  87.985  44.756  1.00  0.00           C  
ATOM   2936  HB2 GLU   200      59.526  87.828  44.440  1.00  0.00           H  
ATOM   2937  HB3 GLU   200      60.591  87.813  45.832  1.00  0.00           H  
ATOM   2938  CG  GLU   200      60.901  89.463  44.509  1.00  0.00           C  
ATOM   2939  HG2 GLU   200      61.426  89.878  45.370  1.00  0.00           H  
ATOM   2940  HG3 GLU   200      61.568  89.557  43.652  1.00  0.00           H  
ATOM   2941  CD  GLU   200      59.611  90.230  44.258  1.00  0.00           C  
ATOM   2942  OE1 GLU   200      59.216  91.064  45.085  1.00  0.00           O  
ATOM   2943  OE2 GLU   200      59.007  89.948  43.160  1.00  0.00           O  
ATOM   2944  C   GLU   200      62.928  87.329  44.020  1.00  0.00           C  
ATOM   2945  O   GLU   200      63.545  87.355  42.935  1.00  0.00           O  
ATOM   2946  N   HIE   201      63.635  87.577  45.178  1.00  0.00           N  
ATOM   2947  H   HIE   201      63.081  87.632  46.020  1.00  0.00           H  
ATOM   2948  CA  HIE   201      65.062  87.786  45.280  1.00  0.00           C  
ATOM   2949  HA  HIE   201      65.327  88.736  44.816  1.00  0.00           H  
ATOM   2950  CB  HIE   201      65.492  87.817  46.711  1.00  0.00           C  
ATOM   2951  HB2 HIE   201      65.050  88.660  47.240  1.00  0.00           H  
ATOM   2952  HB3 HIE   201      65.148  86.885  47.159  1.00  0.00           H  
ATOM   2953  CG  HIE   201      67.034  87.890  46.960  1.00  0.00           C  
ATOM   2954  ND1 HIE   201      67.933  86.788  47.111  1.00  0.00           N  
ATOM   2955  CE1 HIE   201      69.120  87.386  47.375  1.00  0.00           C  
ATOM   2956  HE1 HIE   201      69.978  86.738  47.555  1.00  0.00           H  
ATOM   2957  NE2 HIE   201      69.013  88.717  47.365  1.00  0.00           N  
ATOM   2958  HE2 HIE   201      69.768  89.374  47.509  1.00  0.00           H  
ATOM   2959  CD2 HIE   201      67.690  89.067  47.123  1.00  0.00           C  
ATOM   2960  HD2 HIE   201      67.400  90.117  47.101  1.00  0.00           H  
ATOM   2961  C   HIE   201      65.840  86.632  44.515  1.00  0.00           C  
ATOM   2962  O   HIE   201      66.661  86.844  43.589  1.00  0.00           O  
ATOM   2963  N   TYR   202      65.571  85.375  44.868  1.00  0.00           N  
ATOM   2964  H   TYR   202      64.900  85.113  45.591  1.00  0.00           H  
ATOM   2965  CA  TYR   202      66.255  84.222  44.205  1.00  0.00           C  
ATOM   2966  HA  TYR   202      67.324  84.309  44.392  1.00  0.00           H  
ATOM   2967  CB  TYR   202      65.593  82.933  44.776  1.00  0.00           C  
ATOM   2968  HB2 TYR   202      65.672  82.956  45.863  1.00  0.00           H  
ATOM   2969  HB3 TYR   202      64.531  82.952  44.533  1.00  0.00           H  
ATOM   2970  CG  TYR   202      66.177  81.629  44.280  1.00  0.00           C  
ATOM   2971  CD1 TYR   202      65.881  81.016  43.027  1.00  0.00           C  
ATOM   2972  HD1 TYR   202      65.226  81.540  42.349  1.00  0.00           H  
ATOM   2973  CE1 TYR   202      66.389  79.771  42.623  1.00  0.00           C  
ATOM   2974  HE1 TYR   202      66.074  79.319  41.694  1.00  0.00           H  
ATOM   2975  CZ  TYR   202      67.345  79.115  43.483  1.00  0.00           C  
ATOM   2976  OH  TYR   202      67.805  77.866  43.104  1.00  0.00           O  
ATOM   2977  HH  TYR   202      68.444  77.536  43.770  1.00  0.00           H  
ATOM   2978  CE2 TYR   202      67.480  79.609  44.711  1.00  0.00           C  
ATOM   2979  HE2 TYR   202      67.972  78.994  45.449  1.00  0.00           H  
ATOM   2980  CD2 TYR   202      67.010  80.922  45.128  1.00  0.00           C  
ATOM   2981  HD2 TYR   202      67.305  81.335  46.080  1.00  0.00           H  
ATOM   2982  C   TYR   202      66.023  84.180  42.619  1.00  0.00           C  
ATOM   2983  O   TYR   202      66.950  83.848  41.893  1.00  0.00           O  
ATOM   2984  N   SER   203      64.827  84.584  42.047  1.00  0.00           N  
ATOM   2985  H   SER   203      63.994  84.767  42.609  1.00  0.00           H  
ATOM   2986  CA  SER   203      64.602  84.791  40.633  1.00  0.00           C  
ATOM   2987  HA  SER   203      65.064  83.897  40.218  1.00  0.00           H  
ATOM   2988  CB  SER   203      63.133  84.900  40.245  1.00  0.00           C  
ATOM   2989  HB2 SER   203      62.736  85.878  40.516  1.00  0.00           H  
ATOM   2990  HB3 SER   203      63.013  84.796  39.166  1.00  0.00           H  
ATOM   2991  OG  SER   203      62.414  83.841  40.945  1.00  0.00           O  
ATOM   2992  HG  SER   203      62.310  84.087  41.888  1.00  0.00           H  
ATOM   2993  C   SER   203      65.251  86.077  40.053  1.00  0.00           C  
ATOM   2994  O   SER   203      65.298  86.234  38.814  1.00  0.00           O  
ATOM   2995  N   ASP   204      65.786  86.950  40.888  1.00  0.00           N  
ATOM   2996  H   ASP   204      65.609  86.913  41.892  1.00  0.00           H  
ATOM   2997  CA  ASP   204      66.643  88.012  40.529  1.00  0.00           C  
ATOM   2998  HA  ASP   204      66.273  88.406  39.582  1.00  0.00           H  
ATOM   2999  CB  ASP   204      66.595  89.193  41.466  1.00  0.00           C  
ATOM   3000  HB2 ASP   204      66.640  88.816  42.486  1.00  0.00           H  
ATOM   3001  HB3 ASP   204      67.495  89.786  41.306  1.00  0.00           H  
ATOM   3002  CG  ASP   204      65.346  90.156  41.353  1.00  0.00           C  
ATOM   3003  OD1 ASP   204      65.254  91.123  42.196  1.00  0.00           O  
ATOM   3004  OD2 ASP   204      64.576  89.914  40.386  1.00  0.00           O  
ATOM   3005  C   ASP   204      68.091  87.481  40.333  1.00  0.00           C  
ATOM   3006  O   ASP   204      68.715  87.704  39.267  1.00  0.00           O  
ATOM   3007  N   ILE   205      68.636  86.788  41.337  1.00  0.00           N  
ATOM   3008  H   ILE   205      68.103  86.623  42.191  1.00  0.00           H  
ATOM   3009  CA  ILE   205      69.946  86.190  41.428  1.00  0.00           C  
ATOM   3010  HA  ILE   205      70.670  86.991  41.278  1.00  0.00           H  
ATOM   3011  CB  ILE   205      70.367  85.690  42.818  1.00  0.00           C  
ATOM   3012  HB  ILE   205      69.610  84.998  43.187  1.00  0.00           H  
ATOM   3013  CG2 ILE   205      71.720  84.868  42.729  1.00  0.00           C  
ATOM   3014 HG21 ILE   205      72.002  84.523  43.723  1.00  0.00           H  
ATOM   3015 HG22 ILE   205      71.582  84.010  42.072  1.00  0.00           H  
ATOM   3016 HG23 ILE   205      72.509  85.507  42.330  1.00  0.00           H  
ATOM   3017  CG1 ILE   205      70.409  86.848  43.851  1.00  0.00           C  
ATOM   3018 HG12 ILE   205      69.402  87.249  43.971  1.00  0.00           H  
ATOM   3019 HG13 ILE   205      70.709  86.447  44.818  1.00  0.00           H  
ATOM   3020  CD1 ILE   205      71.385  88.029  43.463  1.00  0.00           C  
ATOM   3021 HD11 ILE   205      71.355  88.796  44.236  1.00  0.00           H  
ATOM   3022 HD12 ILE   205      72.402  87.646  43.372  1.00  0.00           H  
ATOM   3023 HD13 ILE   205      71.074  88.461  42.512  1.00  0.00           H  
ATOM   3024  C   ILE   205      70.112  85.145  40.286  1.00  0.00           C  
ATOM   3025  O   ILE   205      70.903  85.287  39.394  1.00  0.00           O  
ATOM   3026  N   TRP   206      69.159  84.210  40.164  1.00  0.00           N  
ATOM   3027  H   TRP   206      68.361  84.176  40.799  1.00  0.00           H  
ATOM   3028  CA  TRP   206      69.108  83.156  39.167  1.00  0.00           C  
ATOM   3029  HA  TRP   206      70.080  83.176  38.674  1.00  0.00           H  
ATOM   3030  CB  TRP   206      68.911  81.798  39.852  1.00  0.00           C  
ATOM   3031  HB2 TRP   206      67.958  81.837  40.379  1.00  0.00           H  
ATOM   3032  HB3 TRP   206      68.811  81.050  39.065  1.00  0.00           H  
ATOM   3033  CG  TRP   206      69.947  81.288  40.830  1.00  0.00           C  
ATOM   3034  CD1 TRP   206      69.906  81.470  42.119  1.00  0.00           C  
ATOM   3035  HD1 TRP   206      69.234  82.129  42.647  1.00  0.00           H  
ATOM   3036  NE1 TRP   206      70.860  80.681  42.683  1.00  0.00           N  
ATOM   3037  HE1 TRP   206      70.897  80.515  43.689  1.00  0.00           H  
ATOM   3038  CE2 TRP   206      71.765  80.125  41.832  1.00  0.00           C  
ATOM   3039  CZ2 TRP   206      72.964  79.382  42.021  1.00  0.00           C  
ATOM   3040  HZ2 TRP   206      73.299  79.133  43.016  1.00  0.00           H  
ATOM   3041  CH2 TRP   206      73.691  78.985  40.923  1.00  0.00           C  
ATOM   3042  HH2 TRP   206      74.647  78.492  41.027  1.00  0.00           H  
ATOM   3043  CZ3 TRP   206      73.125  79.256  39.629  1.00  0.00           C  
ATOM   3044  HZ3 TRP   206      73.686  78.980  38.748  1.00  0.00           H  
ATOM   3045  CE3 TRP   206      71.862  79.871  39.460  1.00  0.00           C  
ATOM   3046  HE3 TRP   206      71.418  79.924  38.477  1.00  0.00           H  
ATOM   3047  CD2 TRP   206      71.165  80.429  40.591  1.00  0.00           C  
ATOM   3048  C   TRP   206      68.152  83.380  37.955  1.00  0.00           C  
ATOM   3049  O   TRP   206      67.131  84.020  38.132  1.00  0.00           O  
ATOM   3050  N   GLU   207      68.517  83.016  36.744  1.00  0.00           N  
ATOM   3051  H   GLU   207      69.424  82.575  36.590  1.00  0.00           H  
ATOM   3052  CA  GLU   207      67.785  83.148  35.496  1.00  0.00           C  
ATOM   3053  HA  GLU   207      67.197  84.064  35.446  1.00  0.00           H  
ATOM   3054  CB  GLU   207      68.807  83.256  34.342  1.00  0.00           C  
ATOM   3055  HB2 GLU   207      69.533  82.450  34.449  1.00  0.00           H  
ATOM   3056  HB3 GLU   207      68.281  83.090  33.401  1.00  0.00           H  
ATOM   3057  CG  GLU   207      69.560  84.569  34.242  1.00  0.00           C  
ATOM   3058  HG2 GLU   207      68.839  85.355  34.019  1.00  0.00           H  
ATOM   3059  HG3 GLU   207      69.978  84.790  35.225  1.00  0.00           H  
ATOM   3060  CD  GLU   207      70.699  84.665  33.209  1.00  0.00           C  
ATOM   3061  OE1 GLU   207      71.802  85.152  33.647  1.00  0.00           O  
ATOM   3062  OE2 GLU   207      70.460  84.199  32.071  1.00  0.00           O  
ATOM   3063  C   GLU   207      66.744  82.058  35.388  1.00  0.00           C  
ATOM   3064  O   GLU   207      66.812  81.007  34.771  1.00  0.00           O  
ATOM   3065  N   VAL   208      65.659  82.237  36.217  1.00  0.00           N  
ATOM   3066  H   VAL   208      65.586  83.098  36.757  1.00  0.00           H  
ATOM   3067  CA  VAL   208      64.435  81.321  36.512  1.00  0.00           C  
ATOM   3068  HA  VAL   208      64.308  80.716  35.615  1.00  0.00           H  
ATOM   3069  CB  VAL   208      64.731  80.324  37.774  1.00  0.00           C  
ATOM   3070  HB  VAL   208      63.916  79.607  37.677  1.00  0.00           H  
ATOM   3071  CG1 VAL   208      66.019  79.501  37.731  1.00  0.00           C  
ATOM   3072 HG11 VAL   208      66.089  78.886  38.627  1.00  0.00           H  
ATOM   3073 HG12 VAL   208      66.011  78.859  36.850  1.00  0.00           H  
ATOM   3074 HG13 VAL   208      66.877  80.172  37.684  1.00  0.00           H  
ATOM   3075  CG2 VAL   208      64.682  81.090  39.156  1.00  0.00           C  
ATOM   3076 HG21 VAL   208      64.884  80.390  39.966  1.00  0.00           H  
ATOM   3077 HG22 VAL   208      65.433  81.879  39.161  1.00  0.00           H  
ATOM   3078 HG23 VAL   208      63.694  81.529  39.294  1.00  0.00           H  
ATOM   3079  C   VAL   208      63.143  82.035  36.656  1.00  0.00           C  
ATOM   3080  O   VAL   208      63.152  83.193  37.066  1.00  0.00           O  
ATOM   3081  N   SER   209      62.055  81.297  36.480  1.00  0.00           N  
ATOM   3082  H   SER   209      62.111  80.388  36.019  1.00  0.00           H  
ATOM   3083  CA  SER   209      60.676  81.613  36.880  1.00  0.00           C  
ATOM   3084  HA  SER   209      60.448  82.621  36.534  1.00  0.00           H  
ATOM   3085  CB  SER   209      59.790  80.514  36.283  1.00  0.00           C  
ATOM   3086  HB2 SER   209      59.900  80.486  35.199  1.00  0.00           H  
ATOM   3087  HB3 SER   209      60.092  79.538  36.660  1.00  0.00           H  
ATOM   3088  OG  SER   209      58.447  80.781  36.633  1.00  0.00           O  
ATOM   3089  HG  SER   209      57.854  80.185  36.129  1.00  0.00           H  
ATOM   3090  C   SER   209      60.457  81.574  38.410  1.00  0.00           C  
ATOM   3091  O   SER   209      60.927  80.714  39.100  1.00  0.00           O  
ATOM   3092  N   THR   210      59.660  82.522  39.005  1.00  0.00           N  
ATOM   3093  H   THR   210      59.324  83.354  38.519  1.00  0.00           H  
ATOM   3094  CA  THR   210      59.211  82.438  40.401  1.00  0.00           C  
ATOM   3095  HA  THR   210      60.135  82.433  40.980  1.00  0.00           H  
ATOM   3096  CB  THR   210      58.363  83.669  40.876  1.00  0.00           C  
ATOM   3097  HB  THR   210      58.036  83.432  41.888  1.00  0.00           H  
ATOM   3098  CG2 THR   210      59.201  84.906  40.884  1.00  0.00           C  
ATOM   3099 HG21 THR   210      58.598  85.752  41.216  1.00  0.00           H  
ATOM   3100 HG22 THR   210      60.043  84.772  41.564  1.00  0.00           H  
ATOM   3101 HG23 THR   210      59.574  85.100  39.878  1.00  0.00           H  
ATOM   3102  OG1 THR   210      57.144  83.894  40.095  1.00  0.00           O  
ATOM   3103  HG1 THR   210      56.668  84.674  40.447  1.00  0.00           H  
ATOM   3104  C   THR   210      58.424  81.144  40.679  1.00  0.00           C  
ATOM   3105  O   THR   210      58.427  80.752  41.820  1.00  0.00           O  
ATOM   3106  N   GLU   211      57.675  80.570  39.702  1.00  0.00           N  
ATOM   3107  H   GLU   211      57.454  81.060  38.836  1.00  0.00           H  
ATOM   3108  CA  GLU   211      57.103  79.218  39.745  1.00  0.00           C  
ATOM   3109  HA  GLU   211      56.547  79.108  40.676  1.00  0.00           H  
ATOM   3110  CB  GLU   211      56.169  79.062  38.520  1.00  0.00           C  
ATOM   3111  HB2 GLU   211      55.663  80.011  38.345  1.00  0.00           H  
ATOM   3112  HB3 GLU   211      56.780  78.860  37.641  1.00  0.00           H  
ATOM   3113  CG  GLU   211      55.118  77.968  38.644  1.00  0.00           C  
ATOM   3114  HG2 GLU   211      54.668  77.841  37.659  1.00  0.00           H  
ATOM   3115  HG3 GLU   211      55.645  77.042  38.875  1.00  0.00           H  
ATOM   3116  CD  GLU   211      54.002  78.095  39.622  1.00  0.00           C  
ATOM   3117  OE1 GLU   211      53.654  77.118  40.353  1.00  0.00           O  
ATOM   3118  OE2 GLU   211      53.654  79.258  39.972  1.00  0.00           O  
ATOM   3119  C   GLU   211      58.163  78.104  39.777  1.00  0.00           C  
ATOM   3120  O   GLU   211      57.928  77.024  40.306  1.00  0.00           O  
ATOM   3121  N   GLU   212      59.368  78.341  39.160  1.00  0.00           N  
ATOM   3122  H   GLU   212      59.540  79.170  38.592  1.00  0.00           H  
ATOM   3123  CA  GLU   212      60.571  77.417  39.247  1.00  0.00           C  
ATOM   3124  HA  GLU   212      60.204  76.390  39.243  1.00  0.00           H  
ATOM   3125  CB  GLU   212      61.517  77.453  37.992  1.00  0.00           C  
ATOM   3126  HB2 GLU   212      60.951  77.127  37.120  1.00  0.00           H  
ATOM   3127  HB3 GLU   212      61.815  78.486  37.812  1.00  0.00           H  
ATOM   3128  CG  GLU   212      62.757  76.607  38.104  1.00  0.00           C  
ATOM   3129  HG2 GLU   212      63.341  76.729  37.192  1.00  0.00           H  
ATOM   3130  HG3 GLU   212      63.363  76.990  38.925  1.00  0.00           H  
ATOM   3131  CD  GLU   212      62.517  75.090  38.335  1.00  0.00           C  
ATOM   3132  OE1 GLU   212      61.367  74.647  38.076  1.00  0.00           O  
ATOM   3133  OE2 GLU   212      63.471  74.364  38.764  1.00  0.00           O  
ATOM   3134  C   GLU   212      61.324  77.705  40.589  1.00  0.00           C  
ATOM   3135  O   GLU   212      61.625  76.787  41.299  1.00  0.00           O  
ATOM   3136  N   ALA   213      61.530  78.945  41.060  1.00  0.00           N  
ATOM   3137  H   ALA   213      61.377  79.780  40.493  1.00  0.00           H  
ATOM   3138  CA  ALA   213      61.985  79.244  42.394  1.00  0.00           C  
ATOM   3139  HA  ALA   213      62.972  78.792  42.484  1.00  0.00           H  
ATOM   3140  CB  ALA   213      62.032  80.775  42.580  1.00  0.00           C  
ATOM   3141  HB1 ALA   213      62.376  81.010  43.587  1.00  0.00           H  
ATOM   3142  HB2 ALA   213      62.720  81.209  41.852  1.00  0.00           H  
ATOM   3143  HB3 ALA   213      61.035  81.192  42.431  1.00  0.00           H  
ATOM   3144  C   ALA   213      61.113  78.614  43.538  1.00  0.00           C  
ATOM   3145  O   ALA   213      61.587  78.405  44.649  1.00  0.00           O  
ATOM   3146  N   PHE   214      59.854  78.358  43.294  1.00  0.00           N  
ATOM   3147  H   PHE   214      59.410  78.560  42.399  1.00  0.00           H  
ATOM   3148  CA  PHE   214      58.954  77.763  44.267  1.00  0.00           C  
ATOM   3149  HA  PHE   214      59.065  78.342  45.184  1.00  0.00           H  
ATOM   3150  CB  PHE   214      57.467  77.715  43.679  1.00  0.00           C  
ATOM   3151  HB2 PHE   214      57.166  78.714  43.364  1.00  0.00           H  
ATOM   3152  HB3 PHE   214      57.444  77.081  42.792  1.00  0.00           H  
ATOM   3153  CG  PHE   214      56.483  77.186  44.712  1.00  0.00           C  
ATOM   3154  CD1 PHE   214      55.951  75.881  44.789  1.00  0.00           C  
ATOM   3155  HD1 PHE   214      56.291  75.124  44.096  1.00  0.00           H  
ATOM   3156  CE1 PHE   214      54.984  75.551  45.757  1.00  0.00           C  
ATOM   3157  HE1 PHE   214      54.637  74.530  45.820  1.00  0.00           H  
ATOM   3158  CZ  PHE   214      54.458  76.495  46.634  1.00  0.00           C  
ATOM   3159  HZ  PHE   214      53.725  76.229  47.382  1.00  0.00           H  
ATOM   3160  CE2 PHE   214      54.931  77.814  46.495  1.00  0.00           C  
ATOM   3161  HE2 PHE   214      54.553  78.584  47.150  1.00  0.00           H  
ATOM   3162  CD2 PHE   214      55.852  78.134  45.556  1.00  0.00           C  
ATOM   3163  HD2 PHE   214      56.123  79.173  45.442  1.00  0.00           H  
ATOM   3164  C   PHE   214      59.264  76.219  44.416  1.00  0.00           C  
ATOM   3165  O   PHE   214      59.205  75.649  45.513  1.00  0.00           O  
ATOM   3166  N   ASP   215      59.668  75.582  43.318  1.00  0.00           N  
ATOM   3167  H   ASP   215      59.707  76.041  42.408  1.00  0.00           H  
ATOM   3168  CA  ASP   215      60.101  74.177  43.263  1.00  0.00           C  
ATOM   3169  HA  ASP   215      59.436  73.497  43.795  1.00  0.00           H  
ATOM   3170  CB  ASP   215      60.119  73.752  41.690  1.00  0.00           C  
ATOM   3171  HB2 ASP   215      59.416  74.371  41.132  1.00  0.00           H  
ATOM   3172  HB3 ASP   215      61.108  73.936  41.269  1.00  0.00           H  
ATOM   3173  CG  ASP   215      59.746  72.254  41.528  1.00  0.00           C  
ATOM   3174  OD1 ASP   215      59.573  71.558  42.549  1.00  0.00           O  
ATOM   3175  OD2 ASP   215      59.639  71.755  40.382  1.00  0.00           O  
ATOM   3176  C   ASP   215      61.499  74.080  43.935  1.00  0.00           C  
ATOM   3177  O   ASP   215      61.726  73.196  44.723  1.00  0.00           O  
ATOM   3178  N   ARG   216      62.406  75.001  43.617  1.00  0.00           N  
ATOM   3179  H   ARG   216      62.186  75.738  42.947  1.00  0.00           H  
ATOM   3180  CA  ARG   216      63.777  75.131  44.122  1.00  0.00           C  
ATOM   3181  HA  ARG   216      64.354  74.258  43.815  1.00  0.00           H  
ATOM   3182  CB  ARG   216      64.438  76.397  43.537  1.00  0.00           C  
ATOM   3183  HB2 ARG   216      63.857  77.276  43.821  1.00  0.00           H  
ATOM   3184  HB3 ARG   216      65.432  76.521  43.964  1.00  0.00           H  
ATOM   3185  CG  ARG   216      64.542  76.320  41.969  1.00  0.00           C  
ATOM   3186  HG2 ARG   216      63.635  75.902  41.533  1.00  0.00           H  
ATOM   3187  HG3 ARG   216      64.678  77.311  41.534  1.00  0.00           H  
ATOM   3188  CD  ARG   216      65.744  75.431  41.694  1.00  0.00           C  
ATOM   3189  HD2 ARG   216      66.657  75.905  42.055  1.00  0.00           H  
ATOM   3190  HD3 ARG   216      65.644  74.485  42.226  1.00  0.00           H  
ATOM   3191  NE  ARG   216      65.835  75.192  40.235  1.00  0.00           N  
ATOM   3192  HE  ARG   216      64.961  74.841  39.843  1.00  0.00           H  
ATOM   3193  CZ  ARG   216      66.729  75.318  39.373  1.00  0.00           C  
ATOM   3194  NH1 ARG   216      67.911  75.691  39.731  1.00  0.00           N  
ATOM   3195 HH11 ARG   216      68.110  75.881  40.713  1.00  0.00           H  
ATOM   3196 HH12 ARG   216      68.646  75.795  39.032  1.00  0.00           H  
ATOM   3197  NH2 ARG   216      66.477  75.199  38.091  1.00  0.00           N  
ATOM   3198 HH21 ARG   216      65.528  74.998  37.776  1.00  0.00           H  
ATOM   3199 HH22 ARG   216      67.229  75.308  37.412  1.00  0.00           H  
ATOM   3200  C   ARG   216      63.760  75.213  45.704  1.00  0.00           C  
ATOM   3201  O   ARG   216      64.528  74.499  46.420  1.00  0.00           O  
ATOM   3202  N   ILE   217      62.909  76.059  46.218  1.00  0.00           N  
ATOM   3203  H   ILE   217      62.282  76.673  45.698  1.00  0.00           H  
ATOM   3204  CA  ILE   217      62.839  76.145  47.734  1.00  0.00           C  
ATOM   3205  HA  ILE   217      63.811  75.900  48.166  1.00  0.00           H  
ATOM   3206  CB  ILE   217      62.516  77.597  48.119  1.00  0.00           C  
ATOM   3207  HB  ILE   217      61.512  77.745  47.719  1.00  0.00           H  
ATOM   3208  CG2 ILE   217      62.532  77.826  49.668  1.00  0.00           C  
ATOM   3209 HG21 ILE   217      62.296  78.868  49.885  1.00  0.00           H  
ATOM   3210 HG22 ILE   217      61.790  77.181  50.139  1.00  0.00           H  
ATOM   3211 HG23 ILE   217      63.521  77.588  50.061  1.00  0.00           H  
ATOM   3212  CG1 ILE   217      63.483  78.668  47.474  1.00  0.00           C  
ATOM   3213 HG12 ILE   217      63.511  78.489  46.399  1.00  0.00           H  
ATOM   3214 HG13 ILE   217      63.041  79.653  47.622  1.00  0.00           H  
ATOM   3215  CD1 ILE   217      64.922  78.722  47.977  1.00  0.00           C  
ATOM   3216 HD11 ILE   217      65.464  79.503  47.444  1.00  0.00           H  
ATOM   3217 HD12 ILE   217      64.925  78.941  49.044  1.00  0.00           H  
ATOM   3218 HD13 ILE   217      65.405  77.760  47.802  1.00  0.00           H  
ATOM   3219  C   ILE   217      61.946  75.067  48.375  1.00  0.00           C  
ATOM   3220  O   ILE   217      62.332  74.519  49.379  1.00  0.00           O  
ATOM   3221  N   THR   218      60.801  74.623  47.782  1.00  0.00           N  
ATOM   3222  H   THR   218      60.407  75.019  46.929  1.00  0.00           H  
ATOM   3223  CA  THR   218      60.023  73.494  48.357  1.00  0.00           C  
ATOM   3224  HA  THR   218      59.872  73.805  49.390  1.00  0.00           H  
ATOM   3225  CB  THR   218      58.672  73.267  47.633  1.00  0.00           C  
ATOM   3226  HB  THR   218      58.356  72.294  48.007  1.00  0.00           H  
ATOM   3227  CG2 THR   218      57.658  74.405  47.966  1.00  0.00           C  
ATOM   3228 HG21 THR   218      56.718  74.220  47.446  1.00  0.00           H  
ATOM   3229 HG22 THR   218      57.478  74.429  49.042  1.00  0.00           H  
ATOM   3230 HG23 THR   218      58.067  75.364  47.646  1.00  0.00           H  
ATOM   3231  OG1 THR   218      58.740  73.194  46.177  1.00  0.00           O  
ATOM   3232  HG1 THR   218      58.674  74.097  45.801  1.00  0.00           H  
ATOM   3233  C   THR   218      60.769  72.128  48.308  1.00  0.00           C  
ATOM   3234  O   THR   218      60.879  71.500  49.351  1.00  0.00           O  
ATOM   3235  N   ALA   219      61.561  71.833  47.201  1.00  0.00           N  
ATOM   3236  H   ALA   219      61.470  72.294  46.296  1.00  0.00           H  
ATOM   3237  CA  ALA   219      62.629  70.797  47.256  1.00  0.00           C  
ATOM   3238  HA  ALA   219      62.171  69.817  47.388  1.00  0.00           H  
ATOM   3239  CB  ALA   219      63.396  70.882  45.960  1.00  0.00           C  
ATOM   3240  HB1 ALA   219      64.191  70.136  45.959  1.00  0.00           H  
ATOM   3241  HB2 ALA   219      62.722  70.694  45.124  1.00  0.00           H  
ATOM   3242  HB3 ALA   219      63.832  71.877  45.860  1.00  0.00           H  
ATOM   3243  C   ALA   219      63.568  70.981  48.441  1.00  0.00           C  
ATOM   3244  O   ALA   219      64.067  69.969  48.857  1.00  0.00           O  
ATOM   3245  N   ARG   220      63.898  72.180  49.052  1.00  0.00           N  
ATOM   3246  H   ARG   220      63.559  73.094  48.751  1.00  0.00           H  
ATOM   3247  CA  ARG   220      64.808  72.207  50.236  1.00  0.00           C  
ATOM   3248  HA  ARG   220      65.532  71.448  49.942  1.00  0.00           H  
ATOM   3249  CB  ARG   220      65.336  73.675  50.500  1.00  0.00           C  
ATOM   3250  HB2 ARG   220      64.512  74.378  50.379  1.00  0.00           H  
ATOM   3251  HB3 ARG   220      65.672  73.753  51.533  1.00  0.00           H  
ATOM   3252  CG  ARG   220      66.504  74.096  49.555  1.00  0.00           C  
ATOM   3253  HG2 ARG   220      67.199  73.266  49.427  1.00  0.00           H  
ATOM   3254  HG3 ARG   220      66.116  74.342  48.566  1.00  0.00           H  
ATOM   3255  CD  ARG   220      67.245  75.325  50.159  1.00  0.00           C  
ATOM   3256  HD2 ARG   220      66.502  76.047  50.497  1.00  0.00           H  
ATOM   3257  HD3 ARG   220      67.798  75.001  51.040  1.00  0.00           H  
ATOM   3258  NE  ARG   220      68.202  76.021  49.215  1.00  0.00           N  
ATOM   3259  HE  ARG   220      68.384  75.552  48.329  1.00  0.00           H  
ATOM   3260  CZ  ARG   220      68.858  77.223  49.420  1.00  0.00           C  
ATOM   3261  NH1 ARG   220      69.414  77.795  48.440  1.00  0.00           N  
ATOM   3262 HH11 ARG   220      69.376  77.371  47.514  1.00  0.00           H  
ATOM   3263 HH12 ARG   220      69.901  78.681  48.575  1.00  0.00           H  
ATOM   3264  NH2 ARG   220      68.826  77.834  50.579  1.00  0.00           N  
ATOM   3265 HH21 ARG   220      68.308  77.425  51.357  1.00  0.00           H  
ATOM   3266 HH22 ARG   220      69.319  78.719  50.702  1.00  0.00           H  
ATOM   3267  C   ARG   220      64.225  71.881  51.584  1.00  0.00           C  
ATOM   3268  O   ARG   220      64.920  71.425  52.421  1.00  0.00           O  
ATOM   3269  N   VAL   221      62.898  71.769  51.687  1.00  0.00           N  
ATOM   3270  H   VAL   221      62.242  71.831  50.909  1.00  0.00           H  
ATOM   3271  CA  VAL   221      62.281  71.533  53.027  1.00  0.00           C  
ATOM   3272  HA  VAL   221      62.996  71.691  53.836  1.00  0.00           H  
ATOM   3273  CB  VAL   221      61.153  72.544  53.270  1.00  0.00           C  
ATOM   3274  HB  VAL   221      61.754  73.367  53.658  1.00  0.00           H  
ATOM   3275  CG1 VAL   221      60.401  73.068  52.040  1.00  0.00           C  
ATOM   3276 HG11 VAL   221      59.632  73.772  52.357  1.00  0.00           H  
ATOM   3277 HG12 VAL   221      61.102  73.570  51.373  1.00  0.00           H  
ATOM   3278 HG13 VAL   221      59.935  72.233  51.516  1.00  0.00           H  
ATOM   3279  CG2 VAL   221      60.075  72.111  54.355  1.00  0.00           C  
ATOM   3280 HG21 VAL   221      59.322  72.892  54.452  1.00  0.00           H  
ATOM   3281 HG22 VAL   221      59.597  71.182  54.042  1.00  0.00           H  
ATOM   3282 HG23 VAL   221      60.567  71.960  55.316  1.00  0.00           H  
ATOM   3283  C   VAL   221      61.836  70.112  53.077  1.00  0.00           C  
ATOM   3284  O   VAL   221      61.115  69.694  52.144  1.00  0.00           O  
ATOM   3285  N   PRO   222      62.194  69.366  54.142  1.00  0.00           N  
ATOM   3286  CD  PRO   222      63.071  69.674  55.288  1.00  0.00           C  
ATOM   3287  HD2 PRO   222      62.542  70.303  56.005  1.00  0.00           H  
ATOM   3288  HD3 PRO   222      63.941  70.239  54.952  1.00  0.00           H  
ATOM   3289  CG  PRO   222      63.516  68.377  55.960  1.00  0.00           C  
ATOM   3290  HG2 PRO   222      63.562  68.469  57.045  1.00  0.00           H  
ATOM   3291  HG3 PRO   222      64.502  68.057  55.626  1.00  0.00           H  
ATOM   3292  CB  PRO   222      62.405  67.417  55.502  1.00  0.00           C  
ATOM   3293  HB2 PRO   222      61.591  67.385  56.227  1.00  0.00           H  
ATOM   3294  HB3 PRO   222      62.781  66.399  55.402  1.00  0.00           H  
ATOM   3295  CA  PRO   222      61.937  67.946  54.196  1.00  0.00           C  
ATOM   3296  HA  PRO   222      62.518  67.434  53.430  1.00  0.00           H  
ATOM   3297  C   PRO   222      60.483  67.578  53.799  1.00  0.00           C  
ATOM   3298  O   PRO   222      60.341  66.585  53.067  1.00  0.00           O  
ATOM   3299  N   ILE   223      59.398  68.225  54.283  1.00  0.00           N  
ATOM   3300  H   ILE   223      59.468  69.044  54.887  1.00  0.00           H  
ATOM   3301  CA  ILE   223      58.036  67.838  54.008  1.00  0.00           C  
ATOM   3302  HA  ILE   223      58.103  66.750  53.990  1.00  0.00           H  
ATOM   3303  CB  ILE   223      57.051  68.305  55.100  1.00  0.00           C  
ATOM   3304  HB  ILE   223      56.073  67.972  54.752  1.00  0.00           H  
ATOM   3305  CG2 ILE   223      57.340  67.623  56.467  1.00  0.00           C  
ATOM   3306 HG21 ILE   223      56.625  67.979  57.208  1.00  0.00           H  
ATOM   3307 HG22 ILE   223      57.248  66.543  56.361  1.00  0.00           H  
ATOM   3308 HG23 ILE   223      58.351  67.870  56.789  1.00  0.00           H  
ATOM   3309  CG1 ILE   223      56.919  69.827  55.240  1.00  0.00           C  
ATOM   3310 HG12 ILE   223      57.837  70.213  55.685  1.00  0.00           H  
ATOM   3311 HG13 ILE   223      56.843  70.260  54.243  1.00  0.00           H  
ATOM   3312  CD1 ILE   223      55.726  70.321  56.080  1.00  0.00           C  
ATOM   3313 HD11 ILE   223      55.730  71.410  56.113  1.00  0.00           H  
ATOM   3314 HD12 ILE   223      54.796  69.974  55.629  1.00  0.00           H  
ATOM   3315 HD13 ILE   223      55.807  69.926  57.094  1.00  0.00           H  
ATOM   3316  C   ILE   223      57.458  68.314  52.589  1.00  0.00           C  
ATOM   3317  O   ILE   223      56.246  68.269  52.255  1.00  0.00           O  
ATOM   3318  N   GLY   224      58.373  68.817  51.698  1.00  0.00           N  
ATOM   3319  H   GLY   224      59.327  69.017  51.997  1.00  0.00           H  
ATOM   3320  CA  GLY   224      58.181  69.149  50.223  1.00  0.00           C  
ATOM   3321  HA2 GLY   224      59.127  69.502  49.814  1.00  0.00           H  
ATOM   3322  HA3 GLY   224      57.923  68.236  49.686  1.00  0.00           H  
ATOM   3323  C   GLY   224      57.095  70.209  49.959  1.00  0.00           C  
ATOM   3324  O   GLY   224      56.650  70.390  48.816  1.00  0.00           O  
ATOM   3325  N   ARG   225      56.712  70.942  51.028  1.00  0.00           N  
ATOM   3326  H   ARG   225      57.016  70.730  51.978  1.00  0.00           H  
ATOM   3327  CA  ARG   225      55.829  72.110  50.951  1.00  0.00           C  
ATOM   3328  HA  ARG   225      56.052  72.631  50.020  1.00  0.00           H  
ATOM   3329  CB  ARG   225      54.357  71.548  51.011  1.00  0.00           C  
ATOM   3330  HB2 ARG   225      53.651  72.306  50.671  1.00  0.00           H  
ATOM   3331  HB3 ARG   225      54.253  70.694  50.342  1.00  0.00           H  
ATOM   3332  CG  ARG   225      54.026  71.123  52.488  1.00  0.00           C  
ATOM   3333  HG2 ARG   225      54.378  70.107  52.668  1.00  0.00           H  
ATOM   3334  HG3 ARG   225      54.555  71.773  53.186  1.00  0.00           H  
ATOM   3335  CD  ARG   225      52.534  71.202  52.745  1.00  0.00           C  
ATOM   3336  HD2 ARG   225      52.205  72.241  52.759  1.00  0.00           H  
ATOM   3337  HD3 ARG   225      51.984  70.704  51.946  1.00  0.00           H  
ATOM   3338  NE  ARG   225      52.251  70.555  54.044  1.00  0.00           N  
ATOM   3339  HE  ARG   225      52.230  69.536  54.059  1.00  0.00           H  
ATOM   3340  CZ  ARG   225      52.027  71.166  55.168  1.00  0.00           C  
ATOM   3341  NH1 ARG   225      52.071  72.389  55.355  1.00  0.00           N  
ATOM   3342 HH11 ARG   225      52.301  73.014  54.583  1.00  0.00           H  
ATOM   3343 HH12 ARG   225      51.878  72.769  56.281  1.00  0.00           H  
ATOM   3344  NH2 ARG   225      51.799  70.500  56.255  1.00  0.00           N  
ATOM   3345 HH21 ARG   225      51.793  69.480  56.236  1.00  0.00           H  
ATOM   3346 HH22 ARG   225      51.625  70.994  57.129  1.00  0.00           H  
ATOM   3347  C   ARG   225      56.050  73.189  51.947  1.00  0.00           C  
ATOM   3348  O   ARG   225      56.766  72.912  52.924  1.00  0.00           O  
ATOM   3349  N   TYR   226      55.464  74.361  51.785  1.00  0.00           N  
ATOM   3350  H   TYR   226      54.949  74.613  50.941  1.00  0.00           H  
ATOM   3351  CA  TYR   226      55.489  75.407  52.781  1.00  0.00           C  
ATOM   3352  HA  TYR   226      56.478  75.404  53.240  1.00  0.00           H  
ATOM   3353  CB  TYR   226      55.365  76.852  52.187  1.00  0.00           C  
ATOM   3354  HB2 TYR   226      54.439  76.901  51.615  1.00  0.00           H  
ATOM   3355  HB3 TYR   226      55.265  77.550  53.017  1.00  0.00           H  
ATOM   3356  CG  TYR   226      56.483  77.340  51.305  1.00  0.00           C  
ATOM   3357  CD1 TYR   226      57.668  77.778  51.894  1.00  0.00           C  
ATOM   3358  HD1 TYR   226      57.739  77.864  52.968  1.00  0.00           H  
ATOM   3359  CE1 TYR   226      58.777  78.108  51.081  1.00  0.00           C  
ATOM   3360  HE1 TYR   226      59.723  78.352  51.545  1.00  0.00           H  
ATOM   3361  CZ  TYR   226      58.670  78.127  49.673  1.00  0.00           C  
ATOM   3362  OH  TYR   226      59.635  78.578  48.882  1.00  0.00           O  
ATOM   3363  HH  TYR   226      59.354  78.499  47.946  1.00  0.00           H  
ATOM   3364  CE2 TYR   226      57.400  77.661  49.096  1.00  0.00           C  
ATOM   3365  HE2 TYR   226      57.291  77.663  48.022  1.00  0.00           H  
ATOM   3366  CD2 TYR   226      56.316  77.211  49.880  1.00  0.00           C  
ATOM   3367  HD2 TYR   226      55.420  76.797  49.440  1.00  0.00           H  
ATOM   3368  C   TYR   226      54.442  75.107  53.878  1.00  0.00           C  
ATOM   3369  O   TYR   226      53.342  74.504  53.640  1.00  0.00           O  
ATOM   3370  N   VAL   227      54.744  75.634  55.110  1.00  0.00           N  
ATOM   3371  H   VAL   227      55.619  76.139  55.254  1.00  0.00           H  
ATOM   3372  CA  VAL   227      53.965  75.587  56.325  1.00  0.00           C  
ATOM   3373  HA  VAL   227      53.445  74.637  56.443  1.00  0.00           H  
ATOM   3374  CB  VAL   227      54.915  75.629  57.576  1.00  0.00           C  
ATOM   3375  HB  VAL   227      55.386  76.611  57.548  1.00  0.00           H  
ATOM   3376  CG1 VAL   227      54.253  75.466  58.936  1.00  0.00           C  
ATOM   3377 HG11 VAL   227      55.012  75.511  59.717  1.00  0.00           H  
ATOM   3378 HG12 VAL   227      53.529  76.265  59.087  1.00  0.00           H  
ATOM   3379 HG13 VAL   227      53.745  74.502  58.981  1.00  0.00           H  
ATOM   3380  CG2 VAL   227      55.817  74.389  57.465  1.00  0.00           C  
ATOM   3381 HG21 VAL   227      56.504  74.361  58.311  1.00  0.00           H  
ATOM   3382 HG22 VAL   227      55.202  73.490  57.468  1.00  0.00           H  
ATOM   3383 HG23 VAL   227      56.387  74.435  56.537  1.00  0.00           H  
ATOM   3384  C   VAL   227      52.811  76.599  56.259  1.00  0.00           C  
ATOM   3385  O   VAL   227      52.893  77.684  55.621  1.00  0.00           O  
ATOM   3386  N   GLN   228      51.633  76.238  56.755  1.00  0.00           N  
ATOM   3387  H   GLN   228      51.434  75.272  57.014  1.00  0.00           H  
ATOM   3388  CA  GLN   228      50.508  77.110  56.992  1.00  0.00           C  
ATOM   3389  HA  GLN   228      50.409  77.758  56.121  1.00  0.00           H  
ATOM   3390  CB  GLN   228      49.174  76.353  57.076  1.00  0.00           C  
ATOM   3391  HB2 GLN   228      49.289  75.515  57.764  1.00  0.00           H  
ATOM   3392  HB3 GLN   228      48.421  77.015  57.503  1.00  0.00           H  
ATOM   3393  CG  GLN   228      48.651  75.815  55.710  1.00  0.00           C  
ATOM   3394  HG2 GLN   228      48.207  76.646  55.162  1.00  0.00           H  
ATOM   3395  HG3 GLN   228      49.506  75.470  55.128  1.00  0.00           H  
ATOM   3396  CD  GLN   228      47.631  74.687  55.772  1.00  0.00           C  
ATOM   3397  OE1 GLN   228      47.868  73.686  56.452  1.00  0.00           O  
ATOM   3398  NE2 GLN   228      46.472  74.829  55.170  1.00  0.00           N  
ATOM   3399 HE21 GLN   228      46.287  75.661  54.609  1.00  0.00           H  
ATOM   3400 HE22 GLN   228      45.757  74.107  55.262  1.00  0.00           H  
ATOM   3401  C   GLN   228      50.758  77.989  58.175  1.00  0.00           C  
ATOM   3402  O   GLN   228      51.177  77.490  59.210  1.00  0.00           O  
ATOM   3403  N   PRO   229      50.332  79.257  58.250  1.00  0.00           N  
ATOM   3404  CD  PRO   229      49.484  79.918  57.206  1.00  0.00           C  
ATOM   3405  HD2 PRO   229      48.692  79.264  56.842  1.00  0.00           H  
ATOM   3406  HD3 PRO   229      50.065  80.229  56.338  1.00  0.00           H  
ATOM   3407  CG  PRO   229      48.943  81.094  57.982  1.00  0.00           C  
ATOM   3408  HG2 PRO   229      47.961  80.853  58.390  1.00  0.00           H  
ATOM   3409  HG3 PRO   229      48.811  81.950  57.320  1.00  0.00           H  
ATOM   3410  CB  PRO   229      49.949  81.467  59.165  1.00  0.00           C  
ATOM   3411  HB2 PRO   229      49.486  82.023  59.980  1.00  0.00           H  
ATOM   3412  HB3 PRO   229      50.819  82.040  58.842  1.00  0.00           H  
ATOM   3413  CA  PRO   229      50.261  80.000  59.508  1.00  0.00           C  
ATOM   3414  HA  PRO   229      51.219  80.003  60.026  1.00  0.00           H  
ATOM   3415  C   PRO   229      49.399  79.310  60.588  1.00  0.00           C  
ATOM   3416  O   PRO   229      49.732  79.319  61.760  1.00  0.00           O  
ATOM   3417  N   SER   230      48.353  78.599  60.162  1.00  0.00           N  
ATOM   3418  H   SER   230      48.116  78.557  59.171  1.00  0.00           H  
ATOM   3419  CA  SER   230      47.454  77.835  60.947  1.00  0.00           C  
ATOM   3420  HA  SER   230      47.100  78.584  61.657  1.00  0.00           H  
ATOM   3421  CB  SER   230      46.255  77.248  60.199  1.00  0.00           C  
ATOM   3422  HB2 SER   230      46.592  76.505  59.476  1.00  0.00           H  
ATOM   3423  HB3 SER   230      45.590  76.738  60.896  1.00  0.00           H  
ATOM   3424  OG  SER   230      45.573  78.270  59.550  1.00  0.00           O  
ATOM   3425  HG  SER   230      44.990  78.731  60.189  1.00  0.00           H  
ATOM   3426  C   SER   230      48.115  76.676  61.634  1.00  0.00           C  
ATOM   3427  O   SER   230      47.631  76.228  62.710  1.00  0.00           O  
ATOM   3428  N   GLU   231      49.214  76.121  61.051  1.00  0.00           N  
ATOM   3429  H   GLU   231      49.647  76.423  60.177  1.00  0.00           H  
ATOM   3430  CA  GLU   231      49.869  74.941  61.759  1.00  0.00           C  
ATOM   3431  HA  GLU   231      49.093  74.308  62.190  1.00  0.00           H  
ATOM   3432  CB  GLU   231      50.689  74.073  60.765  1.00  0.00           C  
ATOM   3433  HB2 GLU   231      51.428  74.693  60.257  1.00  0.00           H  
ATOM   3434  HB3 GLU   231      51.239  73.307  61.312  1.00  0.00           H  
ATOM   3435  CG  GLU   231      49.730  73.386  59.693  1.00  0.00           C  
ATOM   3436  HG2 GLU   231      49.230  72.541  60.165  1.00  0.00           H  
ATOM   3437  HG3 GLU   231      48.955  74.100  59.413  1.00  0.00           H  
ATOM   3438  CD  GLU   231      50.421  72.892  58.417  1.00  0.00           C  
ATOM   3439  OE1 GLU   231      49.996  71.817  57.888  1.00  0.00           O  
ATOM   3440  OE2 GLU   231      51.257  73.578  57.798  1.00  0.00           O  
ATOM   3441  C   GLU   231      50.790  75.487  62.846  1.00  0.00           C  
ATOM   3442  O   GLU   231      51.030  74.846  63.837  1.00  0.00           O  
ATOM   3443  N   VAL   232      51.344  76.686  62.634  1.00  0.00           N  
ATOM   3444  H   VAL   232      51.335  77.139  61.720  1.00  0.00           H  
ATOM   3445  CA  VAL   232      52.023  77.489  63.667  1.00  0.00           C  
ATOM   3446  HA  VAL   232      52.683  76.755  64.128  1.00  0.00           H  
ATOM   3447  CB  VAL   232      52.833  78.625  63.088  1.00  0.00           C  
ATOM   3448  HB  VAL   232      52.200  79.410  62.673  1.00  0.00           H  
ATOM   3449  CG1 VAL   232      53.662  79.272  64.245  1.00  0.00           C  
ATOM   3450 HG11 VAL   232      54.256  80.095  63.851  1.00  0.00           H  
ATOM   3451 HG12 VAL   232      52.983  79.647  65.011  1.00  0.00           H  
ATOM   3452 HG13 VAL   232      54.323  78.523  64.681  1.00  0.00           H  
ATOM   3453  CG2 VAL   232      53.671  78.118  61.892  1.00  0.00           C  
ATOM   3454 HG21 VAL   232      54.251  78.944  61.479  1.00  0.00           H  
ATOM   3455 HG22 VAL   232      54.346  77.332  62.227  1.00  0.00           H  
ATOM   3456 HG23 VAL   232      53.007  77.723  61.123  1.00  0.00           H  
ATOM   3457  C   VAL   232      51.120  78.042  64.807  1.00  0.00           C  
ATOM   3458  O   VAL   232      51.355  77.865  66.017  1.00  0.00           O  
ATOM   3459  N   ALA   233      49.910  78.475  64.392  1.00  0.00           N  
ATOM   3460  H   ALA   233      49.638  78.503  63.409  1.00  0.00           H  
ATOM   3461  CA  ALA   233      48.866  78.947  65.293  1.00  0.00           C  
ATOM   3462  HA  ALA   233      49.387  79.578  66.013  1.00  0.00           H  
ATOM   3463  CB  ALA   233      47.778  79.738  64.480  1.00  0.00           C  
ATOM   3464  HB1 ALA   233      47.001  80.089  65.158  1.00  0.00           H  
ATOM   3465  HB2 ALA   233      48.242  80.592  63.988  1.00  0.00           H  
ATOM   3466  HB3 ALA   233      47.337  79.082  63.729  1.00  0.00           H  
ATOM   3467  C   ALA   233      48.153  77.847  66.115  1.00  0.00           C  
ATOM   3468  O   ALA   233      47.556  78.157  67.139  1.00  0.00           O  
ATOM   3469  N   GLU   234      48.201  76.552  65.696  1.00  0.00           N  
ATOM   3470  H   GLU   234      48.467  76.273  64.751  1.00  0.00           H  
ATOM   3471  CA  GLU   234      47.874  75.450  66.564  1.00  0.00           C  
ATOM   3472  HA  GLU   234      46.924  75.698  67.037  1.00  0.00           H  
ATOM   3473  CB  GLU   234      47.667  74.150  65.763  1.00  0.00           C  
ATOM   3474  HB2 GLU   234      46.975  74.340  64.941  1.00  0.00           H  
ATOM   3475  HB3 GLU   234      48.615  73.848  65.317  1.00  0.00           H  
ATOM   3476  CG  GLU   234      47.121  72.995  66.632  1.00  0.00           C  
ATOM   3477  HG2 GLU   234      47.532  72.061  66.249  1.00  0.00           H  
ATOM   3478  HG3 GLU   234      47.509  73.122  67.643  1.00  0.00           H  
ATOM   3479  CD  GLU   234      45.656  72.846  66.723  1.00  0.00           C  
ATOM   3480  OE1 GLU   234      45.226  72.579  67.865  1.00  0.00           O  
ATOM   3481  OE2 GLU   234      44.914  72.940  65.741  1.00  0.00           O  
ATOM   3482  C   GLU   234      48.861  75.275  67.715  1.00  0.00           C  
ATOM   3483  O   GLU   234      48.456  75.160  68.849  1.00  0.00           O  
ATOM   3484  N   MET   235      50.179  75.403  67.467  1.00  0.00           N  
ATOM   3485  H   MET   235      50.588  75.706  66.583  1.00  0.00           H  
ATOM   3486  CA  MET   235      51.137  75.086  68.543  1.00  0.00           C  
ATOM   3487  HA  MET   235      50.828  74.139  68.986  1.00  0.00           H  
ATOM   3488  CB  MET   235      52.595  74.953  67.981  1.00  0.00           C  
ATOM   3489  HB2 MET   235      52.593  74.255  67.143  1.00  0.00           H  
ATOM   3490  HB3 MET   235      52.917  75.919  67.591  1.00  0.00           H  
ATOM   3491  CG  MET   235      53.609  74.473  69.035  1.00  0.00           C  
ATOM   3492  HG2 MET   235      53.601  75.175  69.869  1.00  0.00           H  
ATOM   3493  HG3 MET   235      53.275  73.512  69.424  1.00  0.00           H  
ATOM   3494  SD  MET   235      55.275  74.300  68.463  1.00  0.00           S  
ATOM   3495  CE  MET   235      55.438  72.770  67.463  1.00  0.00           C  
ATOM   3496  HE1 MET   235      56.466  72.671  67.115  1.00  0.00           H  
ATOM   3497  HE2 MET   235      55.177  71.905  68.074  1.00  0.00           H  
ATOM   3498  HE3 MET   235      54.767  72.822  66.605  1.00  0.00           H  
ATOM   3499  C   MET   235      51.135  76.214  69.614  1.00  0.00           C  
ATOM   3500  O   MET   235      51.361  75.908  70.787  1.00  0.00           O  
ATOM   3501  N   VAL   236      50.925  77.479  69.271  1.00  0.00           N  
ATOM   3502  H   VAL   236      50.881  77.768  68.294  1.00  0.00           H  
ATOM   3503  CA  VAL   236      50.738  78.581  70.176  1.00  0.00           C  
ATOM   3504  HA  VAL   236      51.523  78.536  70.932  1.00  0.00           H  
ATOM   3505  CB  VAL   236      50.897  79.928  69.411  1.00  0.00           C  
ATOM   3506  HB  VAL   236      50.032  79.961  68.747  1.00  0.00           H  
ATOM   3507  CG1 VAL   236      50.790  81.212  70.217  1.00  0.00           C  
ATOM   3508 HG11 VAL   236      50.920  82.068  69.556  1.00  0.00           H  
ATOM   3509 HG12 VAL   236      49.810  81.264  70.693  1.00  0.00           H  
ATOM   3510 HG13 VAL   236      51.565  81.225  70.984  1.00  0.00           H  
ATOM   3511  CG2 VAL   236      52.236  79.918  68.678  1.00  0.00           C  
ATOM   3512 HG21 VAL   236      52.361  80.856  68.137  1.00  0.00           H  
ATOM   3513 HG22 VAL   236      53.045  79.804  69.401  1.00  0.00           H  
ATOM   3514 HG23 VAL   236      52.259  79.086  67.974  1.00  0.00           H  
ATOM   3515  C   VAL   236      49.452  78.485  70.978  1.00  0.00           C  
ATOM   3516  O   VAL   236      49.470  78.794  72.169  1.00  0.00           O  
ATOM   3517  N   ALA   237      48.414  77.980  70.364  1.00  0.00           N  
ATOM   3518  H   ALA   237      48.440  77.813  69.359  1.00  0.00           H  
ATOM   3519  CA  ALA   237      47.114  77.582  70.936  1.00  0.00           C  
ATOM   3520  HA  ALA   237      46.830  78.464  71.511  1.00  0.00           H  
ATOM   3521  CB  ALA   237      46.023  77.299  69.877  1.00  0.00           C  
ATOM   3522  HB1 ALA   237      45.097  77.012  70.376  1.00  0.00           H  
ATOM   3523  HB2 ALA   237      45.852  78.194  69.281  1.00  0.00           H  
ATOM   3524  HB3 ALA   237      46.350  76.487  69.226  1.00  0.00           H  
ATOM   3525  C   ALA   237      47.187  76.430  71.840  1.00  0.00           C  
ATOM   3526  O   ALA   237      46.562  76.427  72.952  1.00  0.00           O  
ATOM   3527  N   TYR   238      48.080  75.453  71.582  1.00  0.00           N  
ATOM   3528  H   TYR   238      48.621  75.421  70.718  1.00  0.00           H  
ATOM   3529  CA  TYR   238      48.383  74.332  72.487  1.00  0.00           C  
ATOM   3530  HA  TYR   238      47.439  74.004  72.922  1.00  0.00           H  
ATOM   3531  CB  TYR   238      48.953  73.182  71.712  1.00  0.00           C  
ATOM   3532  HB2 TYR   238      48.119  72.648  71.258  1.00  0.00           H  
ATOM   3533  HB3 TYR   238      49.546  73.599  70.899  1.00  0.00           H  
ATOM   3534  CG  TYR   238      49.788  72.191  72.406  1.00  0.00           C  
ATOM   3535  CD1 TYR   238      49.177  71.227  73.200  1.00  0.00           C  
ATOM   3536  HD1 TYR   238      48.112  71.062  73.142  1.00  0.00           H  
ATOM   3537  CE1 TYR   238      49.959  70.482  74.067  1.00  0.00           C  
ATOM   3538  HE1 TYR   238      49.483  69.697  74.634  1.00  0.00           H  
ATOM   3539  CZ  TYR   238      51.314  70.687  74.247  1.00  0.00           C  
ATOM   3540  OH  TYR   238      52.074  69.951  75.091  1.00  0.00           O  
ATOM   3541  HH  TYR   238      53.020  70.162  74.948  1.00  0.00           H  
ATOM   3542  CE2 TYR   238      51.969  71.572  73.368  1.00  0.00           C  
ATOM   3543  HE2 TYR   238      53.044  71.671  73.389  1.00  0.00           H  
ATOM   3544  CD2 TYR   238      51.173  72.347  72.435  1.00  0.00           C  
ATOM   3545  HD2 TYR   238      51.653  73.043  71.764  1.00  0.00           H  
ATOM   3546  C   TYR   238      49.201  74.719  73.708  1.00  0.00           C  
ATOM   3547  O   TYR   238      48.869  74.235  74.829  1.00  0.00           O  
ATOM   3548  N   LEU   239      50.220  75.552  73.534  1.00  0.00           N  
ATOM   3549  H   LEU   239      50.544  75.897  72.630  1.00  0.00           H  
ATOM   3550  CA  LEU   239      50.996  76.056  74.730  1.00  0.00           C  
ATOM   3551  HA  LEU   239      51.223  75.197  75.360  1.00  0.00           H  
ATOM   3552  CB  LEU   239      52.280  76.737  74.188  1.00  0.00           C  
ATOM   3553  HB2 LEU   239      51.982  77.404  73.379  1.00  0.00           H  
ATOM   3554  HB3 LEU   239      52.682  77.362  74.985  1.00  0.00           H  
ATOM   3555  CG  LEU   239      53.437  75.856  73.660  1.00  0.00           C  
ATOM   3556  HG  LEU   239      53.101  75.142  72.909  1.00  0.00           H  
ATOM   3557  CD1 LEU   239      54.525  76.635  72.940  1.00  0.00           C  
ATOM   3558 HD11 LEU   239      55.301  75.948  72.600  1.00  0.00           H  
ATOM   3559 HD12 LEU   239      54.096  77.151  72.081  1.00  0.00           H  
ATOM   3560 HD13 LEU   239      54.961  77.366  73.622  1.00  0.00           H  
ATOM   3561  CD2 LEU   239      53.968  75.237  74.939  1.00  0.00           C  
ATOM   3562 HD21 LEU   239      54.806  74.579  74.705  1.00  0.00           H  
ATOM   3563 HD22 LEU   239      54.305  76.025  75.613  1.00  0.00           H  
ATOM   3564 HD23 LEU   239      53.179  74.661  75.421  1.00  0.00           H  
ATOM   3565  C   LEU   239      50.246  76.956  75.662  1.00  0.00           C  
ATOM   3566  O   LEU   239      50.512  76.896  76.845  1.00  0.00           O  
ATOM   3567  N   ILE   240      49.245  77.840  75.248  1.00  0.00           N  
ATOM   3568  H   ILE   240      49.021  77.956  74.259  1.00  0.00           H  
ATOM   3569  CA  ILE   240      48.439  78.660  76.066  1.00  0.00           C  
ATOM   3570  HA  ILE   240      49.040  78.967  76.921  1.00  0.00           H  
ATOM   3571  CB  ILE   240      48.040  79.989  75.446  1.00  0.00           C  
ATOM   3572  HB  ILE   240      47.584  80.526  76.278  1.00  0.00           H  
ATOM   3573  CG2 ILE   240      49.180  80.865  74.940  1.00  0.00           C  
ATOM   3574 HG21 ILE   240      48.773  81.785  74.520  1.00  0.00           H  
ATOM   3575 HG22 ILE   240      49.848  81.107  75.766  1.00  0.00           H  
ATOM   3576 HG23 ILE   240      49.736  80.329  74.170  1.00  0.00           H  
ATOM   3577  CG1 ILE   240      47.048  79.772  74.265  1.00  0.00           C  
ATOM   3578 HG12 ILE   240      47.273  80.470  73.459  1.00  0.00           H  
ATOM   3579 HG13 ILE   240      47.170  78.768  73.858  1.00  0.00           H  
ATOM   3580  CD1 ILE   240      45.590  79.971  74.739  1.00  0.00           C  
ATOM   3581 HD11 ILE   240      44.910  79.815  73.902  1.00  0.00           H  
ATOM   3582 HD12 ILE   240      45.364  79.255  75.528  1.00  0.00           H  
ATOM   3583 HD13 ILE   240      45.467  80.985  75.122  1.00  0.00           H  
ATOM   3584  C   ILE   240      47.261  77.856  76.533  1.00  0.00           C  
ATOM   3585  O   ILE   240      46.602  78.321  77.463  1.00  0.00           O  
ATOM   3586  N   GLY   241      47.112  76.565  76.147  1.00  0.00           N  
ATOM   3587  H   GLY   241      47.793  76.081  75.562  1.00  0.00           H  
ATOM   3588  CA  GLY   241      45.983  75.739  76.520  1.00  0.00           C  
ATOM   3589  HA2 GLY   241      45.113  76.385  76.643  1.00  0.00           H  
ATOM   3590  HA3 GLY   241      45.765  75.064  75.693  1.00  0.00           H  
ATOM   3591  C   GLY   241      46.142  74.901  77.795  1.00  0.00           C  
ATOM   3592  O   GLY   241      47.125  75.059  78.489  1.00  0.00           O  
ATOM   3593  N   PRO   242      45.195  73.998  78.102  1.00  0.00           N  
ATOM   3594  CD  PRO   242      43.979  73.658  77.316  1.00  0.00           C  
ATOM   3595  HD2 PRO   242      44.209  73.518  76.260  1.00  0.00           H  
ATOM   3596  HD3 PRO   242      43.228  74.445  77.377  1.00  0.00           H  
ATOM   3597  CG  PRO   242      43.485  72.345  77.972  1.00  0.00           C  
ATOM   3598  HG2 PRO   242      43.914  71.468  77.488  1.00  0.00           H  
ATOM   3599  HG3 PRO   242      42.402  72.247  77.908  1.00  0.00           H  
ATOM   3600  CB  PRO   242      43.953  72.477  79.409  1.00  0.00           C  
ATOM   3601  HB2 PRO   242      43.995  71.505  79.902  1.00  0.00           H  
ATOM   3602  HB3 PRO   242      43.273  73.099  79.991  1.00  0.00           H  
ATOM   3603  CA  PRO   242      45.327  73.103  79.312  1.00  0.00           C  
ATOM   3604  HA  PRO   242      45.616  73.634  80.219  1.00  0.00           H  
ATOM   3605  C   PRO   242      46.409  72.081  79.123  1.00  0.00           C  
ATOM   3606  O   PRO   242      46.548  71.616  77.967  1.00  0.00           O  
ATOM   3607  N   GLY   243      47.084  71.645  80.164  1.00  0.00           N  
ATOM   3608  H   GLY   243      47.085  72.126  81.064  1.00  0.00           H  
ATOM   3609  CA  GLY   243      47.885  70.463  80.155  1.00  0.00           C  
ATOM   3610  HA2 GLY   243      47.901  70.019  81.151  1.00  0.00           H  
ATOM   3611  HA3 GLY   243      47.448  69.725  79.483  1.00  0.00           H  
ATOM   3612  C   GLY   243      49.271  70.787  79.720  1.00  0.00           C  
ATOM   3613  O   GLY   243      50.163  69.907  79.703  1.00  0.00           O  
ATOM   3614  N   ALA   244      49.615  71.985  79.207  1.00  0.00           N  
ATOM   3615  H   ALA   244      48.922  72.707  79.006  1.00  0.00           H  
ATOM   3616  CA  ALA   244      51.000  72.411  78.872  1.00  0.00           C  
ATOM   3617  HA  ALA   244      51.579  71.490  78.791  1.00  0.00           H  
ATOM   3618  CB  ALA   244      51.005  73.186  77.473  1.00  0.00           C  
ATOM   3619  HB1 ALA   244      52.022  73.496  77.232  1.00  0.00           H  
ATOM   3620  HB2 ALA   244      50.631  72.526  76.690  1.00  0.00           H  
ATOM   3621  HB3 ALA   244      50.365  74.065  77.543  1.00  0.00           H  
ATOM   3622  C   ALA   244      51.735  73.189  79.955  1.00  0.00           C  
ATOM   3623  O   ALA   244      52.838  73.677  79.857  1.00  0.00           O  
ATOM   3624  N   ALA   245      51.198  73.037  81.153  1.00  0.00           N  
ATOM   3625  H   ALA   245      50.217  72.788  81.284  1.00  0.00           H  
ATOM   3626  CA  ALA   245      51.932  73.206  82.448  1.00  0.00           C  
ATOM   3627  HA  ALA   245      52.253  74.242  82.552  1.00  0.00           H  
ATOM   3628  CB  ALA   245      50.883  72.846  83.618  1.00  0.00           C  
ATOM   3629  HB1 ALA   245      51.370  72.954  84.587  1.00  0.00           H  
ATOM   3630  HB2 ALA   245      50.031  73.522  83.563  1.00  0.00           H  
ATOM   3631  HB3 ALA   245      50.540  71.819  83.495  1.00  0.00           H  
ATOM   3632  C   ALA   245      53.340  72.564  82.545  1.00  0.00           C  
ATOM   3633  O   ALA   245      54.363  73.080  83.004  1.00  0.00           O  
ATOM   3634  N   ALA   246      53.336  71.342  82.060  1.00  0.00           N  
ATOM   3635  H   ALA   246      52.486  70.859  81.765  1.00  0.00           H  
ATOM   3636  CA  ALA   246      54.567  70.541  81.892  1.00  0.00           C  
ATOM   3637  HA  ALA   246      55.160  70.559  82.806  1.00  0.00           H  
ATOM   3638  CB  ALA   246      53.942  69.226  81.426  1.00  0.00           C  
ATOM   3639  HB1 ALA   246      54.728  68.493  81.249  1.00  0.00           H  
ATOM   3640  HB2 ALA   246      53.264  68.852  82.194  1.00  0.00           H  
ATOM   3641  HB3 ALA   246      53.387  69.394  80.503  1.00  0.00           H  
ATOM   3642  C   ALA   246      55.642  71.009  80.885  1.00  0.00           C  
ATOM   3643  O   ALA   246      56.758  70.434  80.766  1.00  0.00           O  
ATOM   3644  N   VAL   247      55.334  72.089  80.130  1.00  0.00           N  
ATOM   3645  H   VAL   247      54.461  72.592  80.291  1.00  0.00           H  
ATOM   3646  CA  VAL   247      56.116  72.721  79.009  1.00  0.00           C  
ATOM   3647  HA  VAL   247      57.030  72.156  78.826  1.00  0.00           H  
ATOM   3648  CB  VAL   247      55.351  72.685  77.713  1.00  0.00           C  
ATOM   3649  HB  VAL   247      54.490  73.328  77.894  1.00  0.00           H  
ATOM   3650  CG1 VAL   247      56.299  73.183  76.526  1.00  0.00           C  
ATOM   3651 HG11 VAL   247      55.748  73.158  75.586  1.00  0.00           H  
ATOM   3652 HG12 VAL   247      56.629  74.203  76.726  1.00  0.00           H  
ATOM   3653 HG13 VAL   247      57.168  72.528  76.455  1.00  0.00           H  
ATOM   3654  CG2 VAL   247      54.810  71.303  77.289  1.00  0.00           C  
ATOM   3655 HG21 VAL   247      54.277  71.397  76.343  1.00  0.00           H  
ATOM   3656 HG22 VAL   247      55.642  70.609  77.170  1.00  0.00           H  
ATOM   3657 HG23 VAL   247      54.130  70.928  78.053  1.00  0.00           H  
ATOM   3658  C   VAL   247      56.491  74.172  79.438  1.00  0.00           C  
ATOM   3659  O   VAL   247      55.695  75.138  79.423  1.00  0.00           O  
ATOM   3660  N   THR   248      57.730  74.455  79.656  1.00  0.00           N  
ATOM   3661  H   THR   248      58.432  73.715  79.654  1.00  0.00           H  
ATOM   3662  CA  THR   248      58.350  75.766  79.928  1.00  0.00           C  
ATOM   3663  HA  THR   248      57.941  76.487  79.220  1.00  0.00           H  
ATOM   3664  CB  THR   248      57.984  76.190  81.386  1.00  0.00           C  
ATOM   3665  HB  THR   248      56.918  76.020  81.534  1.00  0.00           H  
ATOM   3666  CG2 THR   248      58.576  75.353  82.506  1.00  0.00           C  
ATOM   3667 HG21 THR   248      58.248  75.748  83.467  1.00  0.00           H  
ATOM   3668 HG22 THR   248      58.241  74.321  82.405  1.00  0.00           H  
ATOM   3669 HG23 THR   248      59.664  75.388  82.451  1.00  0.00           H  
ATOM   3670  OG1 THR   248      58.362  77.593  81.493  1.00  0.00           O  
ATOM   3671  HG1 THR   248      58.229  77.898  82.415  1.00  0.00           H  
ATOM   3672  C   THR   248      59.861  75.823  79.653  1.00  0.00           C  
ATOM   3673  O   THR   248      60.519  74.745  79.719  1.00  0.00           O  
ATOM   3674  N   ALA   249      60.379  76.975  79.275  1.00  0.00           N  
ATOM   3675  H   ALA   249      59.834  77.831  79.169  1.00  0.00           H  
ATOM   3676  CA  ALA   249      61.820  77.132  78.967  1.00  0.00           C  
ATOM   3677  HA  ALA   249      61.976  78.188  78.742  1.00  0.00           H  
ATOM   3678  CB  ALA   249      62.640  76.721  80.179  1.00  0.00           C  
ATOM   3679  HB1 ALA   249      63.701  76.835  79.957  1.00  0.00           H  
ATOM   3680  HB2 ALA   249      62.377  77.353  81.028  1.00  0.00           H  
ATOM   3681  HB3 ALA   249      62.430  75.679  80.423  1.00  0.00           H  
ATOM   3682  C   ALA   249      62.309  76.368  77.657  1.00  0.00           C  
ATOM   3683  O   ALA   249      63.490  76.128  77.387  1.00  0.00           O  
ATOM   3684  N   GLN   250      61.323  76.078  76.748  1.00  0.00           N  
ATOM   3685  H   GLN   250      60.359  76.374  76.902  1.00  0.00           H  
ATOM   3686  CA  GLN   250      61.474  75.325  75.460  1.00  0.00           C  
ATOM   3687  HA  GLN   250      62.531  75.062  75.460  1.00  0.00           H  
ATOM   3688  CB  GLN   250      60.535  74.095  75.443  1.00  0.00           C  
ATOM   3689  HB2 GLN   250      59.505  74.429  75.318  1.00  0.00           H  
ATOM   3690  HB3 GLN   250      60.774  73.472  74.581  1.00  0.00           H  
ATOM   3691  CG  GLN   250      60.647  73.229  76.758  1.00  0.00           C  
ATOM   3692  HG2 GLN   250      60.234  73.803  77.587  1.00  0.00           H  
ATOM   3693  HG3 GLN   250      60.024  72.342  76.642  1.00  0.00           H  
ATOM   3694  CD  GLN   250      62.057  72.784  77.134  1.00  0.00           C  
ATOM   3695  OE1 GLN   250      62.798  72.426  76.234  1.00  0.00           O  
ATOM   3696  NE2 GLN   250      62.475  72.845  78.378  1.00  0.00           N  
ATOM   3697 HE21 GLN   250      61.839  73.147  79.116  1.00  0.00           H  
ATOM   3698 HE22 GLN   250      63.436  72.590  78.606  1.00  0.00           H  
ATOM   3699  C   GLN   250      61.241  76.111  74.151  1.00  0.00           C  
ATOM   3700  O   GLN   250      60.482  77.060  74.104  1.00  0.00           O  
ATOM   3701  N   ALA   251      61.974  75.728  73.132  1.00  0.00           N  
ATOM   3702  H   ALA   251      62.614  74.935  73.181  1.00  0.00           H  
ATOM   3703  CA  ALA   251      61.964  76.372  71.836  1.00  0.00           C  
ATOM   3704  HA  ALA   251      61.208  77.155  71.767  1.00  0.00           H  
ATOM   3705  CB  ALA   251      63.356  77.046  71.582  1.00  0.00           C  
ATOM   3706  HB1 ALA   251      63.352  77.533  70.607  1.00  0.00           H  
ATOM   3707  HB2 ALA   251      63.547  77.789  72.357  1.00  0.00           H  
ATOM   3708  HB3 ALA   251      64.137  76.287  71.606  1.00  0.00           H  
ATOM   3709  C   ALA   251      61.677  75.259  70.803  1.00  0.00           C  
ATOM   3710  O   ALA   251      62.530  74.426  70.496  1.00  0.00           O  
ATOM   3711  N   LEU   252      60.479  75.272  70.240  1.00  0.00           N  
ATOM   3712  H   LEU   252      59.852  76.070  70.343  1.00  0.00           H  
ATOM   3713  CA  LEU   252      59.908  74.239  69.447  1.00  0.00           C  
ATOM   3714  HA  LEU   252      60.471  73.335  69.676  1.00  0.00           H  
ATOM   3715  CB  LEU   252      58.438  74.081  69.801  1.00  0.00           C  
ATOM   3716  HB2 LEU   252      57.989  75.073  69.830  1.00  0.00           H  
ATOM   3717  HB3 LEU   252      57.953  73.535  68.992  1.00  0.00           H  
ATOM   3718  CG  LEU   252      58.099  73.350  71.155  1.00  0.00           C  
ATOM   3719  HG  LEU   252      58.755  72.482  71.212  1.00  0.00           H  
ATOM   3720  CD1 LEU   252      58.261  74.291  72.350  1.00  0.00           C  
ATOM   3721 HD11 LEU   252      58.020  73.755  73.268  1.00  0.00           H  
ATOM   3722 HD12 LEU   252      59.290  74.645  72.396  1.00  0.00           H  
ATOM   3723 HD13 LEU   252      57.589  75.140  72.237  1.00  0.00           H  
ATOM   3724  CD2 LEU   252      56.576  73.022  71.190  1.00  0.00           C  
ATOM   3725 HD21 LEU   252      56.335  72.517  72.125  1.00  0.00           H  
ATOM   3726 HD22 LEU   252      56.003  73.948  71.119  1.00  0.00           H  
ATOM   3727 HD23 LEU   252      56.324  72.374  70.350  1.00  0.00           H  
ATOM   3728  C   LEU   252      60.038  74.464  67.947  1.00  0.00           C  
ATOM   3729  O   LEU   252      59.974  75.591  67.387  1.00  0.00           O  
ATOM   3730  N   ASN   253      60.324  73.413  67.148  1.00  0.00           N  
ATOM   3731  H   ASN   253      60.502  72.473  67.502  1.00  0.00           H  
ATOM   3732  CA  ASN   253      60.410  73.527  65.633  1.00  0.00           C  
ATOM   3733  HA  ASN   253      60.699  74.558  65.432  1.00  0.00           H  
ATOM   3734  CB  ASN   253      61.483  72.473  65.098  1.00  0.00           C  
ATOM   3735  HB2 ASN   253      61.181  71.463  65.377  1.00  0.00           H  
ATOM   3736  HB3 ASN   253      61.522  72.505  64.009  1.00  0.00           H  
ATOM   3737  CG  ASN   253      62.821  72.772  65.660  1.00  0.00           C  
ATOM   3738  OD1 ASN   253      63.150  73.896  66.076  1.00  0.00           O  
ATOM   3739  ND2 ASN   253      63.705  71.803  65.751  1.00  0.00           N  
ATOM   3740 HD21 ASN   253      64.625  71.987  66.153  1.00  0.00           H  
ATOM   3741 HD22 ASN   253      63.471  70.866  65.421  1.00  0.00           H  
ATOM   3742  C   ASN   253      59.062  73.308  64.865  1.00  0.00           C  
ATOM   3743  O   ASN   253      58.361  72.335  65.148  1.00  0.00           O  
ATOM   3744  N   VAL   254      58.711  74.164  63.879  1.00  0.00           N  
ATOM   3745  H   VAL   254      59.141  75.081  63.757  1.00  0.00           H  
ATOM   3746  CA  VAL   254      57.669  73.861  62.880  1.00  0.00           C  
ATOM   3747  HA  VAL   254      57.325  72.827  62.942  1.00  0.00           H  
ATOM   3748  CB  VAL   254      56.335  74.574  63.122  1.00  0.00           C  
ATOM   3749  HB  VAL   254      55.958  75.037  62.209  1.00  0.00           H  
ATOM   3750  CG1 VAL   254      55.380  73.459  63.675  1.00  0.00           C  
ATOM   3751 HG11 VAL   254      54.398  73.887  63.875  1.00  0.00           H  
ATOM   3752 HG12 VAL   254      55.285  72.662  62.937  1.00  0.00           H  
ATOM   3753 HG13 VAL   254      55.793  73.052  64.598  1.00  0.00           H  
ATOM   3754  CG2 VAL   254      56.477  75.688  64.132  1.00  0.00           C  
ATOM   3755 HG21 VAL   254      55.510  76.171  64.279  1.00  0.00           H  
ATOM   3756 HG22 VAL   254      56.824  75.277  65.080  1.00  0.00           H  
ATOM   3757 HG23 VAL   254      57.197  76.420  63.768  1.00  0.00           H  
ATOM   3758  C   VAL   254      58.357  74.104  61.497  1.00  0.00           C  
ATOM   3759  O   VAL   254      57.697  74.475  60.521  1.00  0.00           O  
ATOM   3760  N   CYS   255      59.647  73.909  61.312  1.00  0.00           N  
ATOM   3761  H   CYS   255      60.265  73.491  62.007  1.00  0.00           H  
ATOM   3762  CA  CYS   255      60.306  74.285  60.065  1.00  0.00           C  
ATOM   3763  HA  CYS   255      59.852  75.205  59.696  1.00  0.00           H  
ATOM   3764  CB  CYS   255      61.806  74.586  60.328  1.00  0.00           C  
ATOM   3765  HB2 CYS   255      62.314  74.778  59.382  1.00  0.00           H  
ATOM   3766  HB3 CYS   255      61.901  75.489  60.929  1.00  0.00           H  
ATOM   3767  SG  CYS   255      62.610  73.184  61.187  1.00  0.00           S  
ATOM   3768  HG  CYS   255      63.863  73.461  61.392  1.00  0.00           H  
ATOM   3769  C   CYS   255      60.074  73.282  58.963  1.00  0.00           C  
ATOM   3770  O   CYS   255      60.718  73.419  57.920  1.00  0.00           O  
ATOM   3771  N   GLY   256      59.181  72.327  59.060  1.00  0.00           N  
ATOM   3772  H   GLY   256      58.576  72.232  59.874  1.00  0.00           H  
ATOM   3773  CA  GLY   256      58.927  71.282  58.034  1.00  0.00           C  
ATOM   3774  HA2 GLY   256      57.906  70.910  58.127  1.00  0.00           H  
ATOM   3775  HA3 GLY   256      59.023  71.709  57.035  1.00  0.00           H  
ATOM   3776  C   GLY   256      59.919  70.135  58.209  1.00  0.00           C  
ATOM   3777  O   GLY   256      60.368  69.516  57.244  1.00  0.00           O  
ATOM   3778  N   GLY   257      60.256  69.869  59.489  1.00  0.00           N  
ATOM   3779  H   GLY   257      59.892  70.375  60.296  1.00  0.00           H  
ATOM   3780  CA  GLY   257      61.215  68.783  59.821  1.00  0.00           C  
ATOM   3781  HA2 GLY   257      60.968  68.396  60.810  1.00  0.00           H  
ATOM   3782  HA3 GLY   257      61.069  67.967  59.112  1.00  0.00           H  
ATOM   3783  C   GLY   257      62.692  69.172  59.810  1.00  0.00           C  
ATOM   3784  O   GLY   257      63.454  68.310  60.240  1.00  0.00           O  
ATOM   3785  N   LEU   258      63.146  70.262  59.134  1.00  0.00           N  
ATOM   3786  H   LEU   258      62.506  70.914  58.679  1.00  0.00           H  
ATOM   3787  CA  LEU   258      64.569  70.654  58.958  1.00  0.00           C  
ATOM   3788  HA  LEU   258      65.012  69.817  58.417  1.00  0.00           H  
ATOM   3789  CB  LEU   258      64.583  72.009  58.194  1.00  0.00           C  
ATOM   3790  HB2 LEU   258      64.005  71.902  57.277  1.00  0.00           H  
ATOM   3791  HB3 LEU   258      64.079  72.760  58.803  1.00  0.00           H  
ATOM   3792  CG  LEU   258      65.992  72.521  57.837  1.00  0.00           C  
ATOM   3793  HG  LEU   258      66.494  72.512  58.805  1.00  0.00           H  
ATOM   3794  CD1 LEU   258      66.658  71.675  56.732  1.00  0.00           C  
ATOM   3795 HD11 LEU   258      67.650  72.074  56.515  1.00  0.00           H  
ATOM   3796 HD12 LEU   258      66.750  70.642  57.070  1.00  0.00           H  
ATOM   3797 HD13 LEU   258      66.048  71.708  55.830  1.00  0.00           H  
ATOM   3798  CD2 LEU   258      65.985  73.886  57.138  1.00  0.00           C  
ATOM   3799 HD21 LEU   258      67.009  74.187  56.916  1.00  0.00           H  
ATOM   3800 HD22 LEU   258      65.417  73.818  56.210  1.00  0.00           H  
ATOM   3801 HD23 LEU   258      65.524  74.627  57.792  1.00  0.00           H  
ATOM   3802  C   LEU   258      65.500  70.730  60.192  1.00  0.00           C  
ATOM   3803  O   LEU   258      66.670  70.452  60.169  1.00  0.00           O  
ATOM   3804  N   GLY   259      64.897  70.966  61.345  1.00  0.00           N  
ATOM   3805  H   GLY   259      63.891  71.129  61.401  1.00  0.00           H  
ATOM   3806  CA  GLY   259      65.559  71.026  62.687  1.00  0.00           C  
ATOM   3807  HA2 GLY   259      66.406  71.711  62.636  1.00  0.00           H  
ATOM   3808  HA3 GLY   259      64.858  71.438  63.413  1.00  0.00           H  
ATOM   3809  C   GLY   259      66.057  69.632  63.192  1.00  0.00           C  
ATOM   3810  O   GLY   259      65.348  68.657  63.249  1.00  0.00           O  
ATOM   3811  N   ASN   260      67.350  69.568  63.528  1.00  0.00           N  
ATOM   3812  H   ASN   260      68.007  70.320  63.317  1.00  0.00           H  
ATOM   3813  CA  ASN   260      67.991  68.419  64.237  1.00  0.00           C  
ATOM   3814  HA  ASN   260      67.299  67.607  64.017  1.00  0.00           H  
ATOM   3815  CB  ASN   260      69.368  67.971  63.726  1.00  0.00           C  
ATOM   3816  HB2 ASN   260      70.126  68.592  64.204  1.00  0.00           H  
ATOM   3817  HB3 ASN   260      69.538  66.947  64.058  1.00  0.00           H  
ATOM   3818  CG  ASN   260      69.578  68.023  62.306  1.00  0.00           C  
ATOM   3819  OD1 ASN   260      68.702  67.651  61.532  1.00  0.00           O  
ATOM   3820  ND2 ASN   260      70.762  68.438  61.814  1.00  0.00           N  
ATOM   3821 HD21 ASN   260      70.922  68.441  60.807  1.00  0.00           H  
ATOM   3822 HD22 ASN   260      71.497  68.748  62.449  1.00  0.00           H  
ATOM   3823  C   ASN   260      68.123  68.685  65.792  1.00  0.00           C  
ATOM   3824  O   ASN   260      68.605  67.697  66.502  1.00  0.00           O  
ATOM   3825  N   TYR   261      67.704  69.888  66.335  1.00  0.00           N  
ATOM   3826  H   TYR   261      67.502  70.701  65.752  1.00  0.00           H  
ATOM   3827  CA  TYR   261      67.505  70.152  67.732  1.00  0.00           C  
ATOM   3828  HA  TYR   261      67.093  69.259  68.202  1.00  0.00           H  
ATOM   3829  CB  TYR   261      68.834  70.403  68.419  1.00  0.00           C  
ATOM   3830  HB2 TYR   261      68.757  70.135  69.472  1.00  0.00           H  
ATOM   3831  HB3 TYR   261      69.599  69.762  67.981  1.00  0.00           H  
ATOM   3832  CG  TYR   261      69.244  71.810  68.299  1.00  0.00           C  
ATOM   3833  CD1 TYR   261      69.824  72.181  67.076  1.00  0.00           C  
ATOM   3834  HD1 TYR   261      69.701  71.566  66.196  1.00  0.00           H  
ATOM   3835  CE1 TYR   261      70.561  73.364  67.025  1.00  0.00           C  
ATOM   3836  HE1 TYR   261      71.050  73.642  66.103  1.00  0.00           H  
ATOM   3837  CZ  TYR   261      70.675  74.172  68.109  1.00  0.00           C  
ATOM   3838  OH  TYR   261      71.364  75.279  68.155  1.00  0.00           O  
ATOM   3839  HH  TYR   261      71.328  75.722  67.281  1.00  0.00           H  
ATOM   3840  CE2 TYR   261      70.092  73.810  69.385  1.00  0.00           C  
ATOM   3841  HE2 TYR   261      70.174  74.473  70.233  1.00  0.00           H  
ATOM   3842  CD2 TYR   261      69.425  72.599  69.500  1.00  0.00           C  
ATOM   3843  HD2 TYR   261      69.054  72.257  70.455  1.00  0.00           H  
ATOM   3844  C   TYR   261      66.437  71.201  67.981  1.00  0.00           C  
ATOM   3845  O   TYR   261      66.015  71.365  69.109  1.00  0.00           O  
ATOM   3846  OXT TYR   261      66.075  71.932  67.043  1.00  0.00           O  
TER    3847      TYR   261 
ATOM   3847  N   MET   262     111.858  82.942  68.280  1.00  0.00           N  
ATOM   3848  H1  MET   262     112.728  82.485  68.618  1.00  0.00           H  
ATOM   3849  H2  MET   262     111.429  83.486  69.056  1.00  0.00           H  
ATOM   3850  H3  MET   262     111.188  82.215  67.956  1.00  0.00           H  
ATOM   3851  CA  MET   262     112.178  83.849  67.162  1.00  0.00           C  
ATOM   3852  HA  MET   262     112.813  84.657  67.525  1.00  0.00           H  
ATOM   3853  CB  MET   262     113.018  83.057  66.045  1.00  0.00           C  
ATOM   3854  HB2 MET   262     113.937  82.666  66.479  1.00  0.00           H  
ATOM   3855  HB3 MET   262     112.444  82.202  65.687  1.00  0.00           H  
ATOM   3856  CG  MET   262     113.344  83.971  64.895  1.00  0.00           C  
ATOM   3857  HG2 MET   262     112.399  84.353  64.510  1.00  0.00           H  
ATOM   3858  HG3 MET   262     113.888  84.822  65.305  1.00  0.00           H  
ATOM   3859  SD  MET   262     114.287  83.366  63.488  1.00  0.00           S  
ATOM   3860  CE  MET   262     115.697  82.634  64.412  1.00  0.00           C  
ATOM   3861  HE1 MET   262     116.406  82.198  63.708  1.00  0.00           H  
ATOM   3862  HE2 MET   262     116.193  83.410  64.994  1.00  0.00           H  
ATOM   3863  HE3 MET   262     115.329  81.857  65.082  1.00  0.00           H  
ATOM   3864  C   MET   262     110.939  84.550  66.624  1.00  0.00           C  
ATOM   3865  O   MET   262     110.023  83.865  66.097  1.00  0.00           O  
ATOM   3866  N   ALA   263     110.960  85.893  66.599  1.00  0.00           N  
ATOM   3867  H   ALA   263     111.787  86.444  66.833  1.00  0.00           H  
ATOM   3868  CA  ALA   263     109.776  86.716  66.229  1.00  0.00           C  
ATOM   3869  HA  ALA   263     108.859  86.142  66.097  1.00  0.00           H  
ATOM   3870  CB  ALA   263     109.465  87.693  67.383  1.00  0.00           C  
ATOM   3871  HB1 ALA   263     108.599  88.301  67.122  1.00  0.00           H  
ATOM   3872  HB2 ALA   263     109.253  87.129  68.290  1.00  0.00           H  
ATOM   3873  HB3 ALA   263     110.325  88.341  67.552  1.00  0.00           H  
ATOM   3874  C   ALA   263     110.095  87.358  64.880  1.00  0.00           C  
ATOM   3875  O   ALA   263     110.232  88.574  64.798  1.00  0.00           O  
ATOM   3876  N   THR   264     110.089  86.501  63.869  1.00  0.00           N  
ATOM   3877  H   THR   264     109.954  85.501  64.013  1.00  0.00           H  
ATOM   3878  CA  THR   264     110.276  86.856  62.394  1.00  0.00           C  
ATOM   3879  HA  THR   264     111.270  87.292  62.296  1.00  0.00           H  
ATOM   3880  CB  THR   264     110.154  85.605  61.486  1.00  0.00           C  
ATOM   3881  HB  THR   264     110.265  86.054  60.501  1.00  0.00           H  
ATOM   3882  CG2 THR   264     111.203  84.537  61.652  1.00  0.00           C  
ATOM   3883 HG21 THR   264     111.001  83.720  60.960  1.00  0.00           H  
ATOM   3884 HG22 THR   264     112.186  84.957  61.440  1.00  0.00           H  
ATOM   3885 HG23 THR   264     111.182  84.161  62.675  1.00  0.00           H  
ATOM   3886  OG1 THR   264     108.913  84.928  61.677  1.00  0.00           O  
ATOM   3887  HG1 THR   264     108.534  84.688  60.806  1.00  0.00           H  
ATOM   3888  C   THR   264     109.218  87.805  61.962  1.00  0.00           C  
ATOM   3889  O   THR   264     108.051  87.809  62.462  1.00  0.00           O  
ATOM   3890  N   GLN   265     109.606  88.712  61.036  1.00  0.00           N  
ATOM   3891  H   GLN   265     110.578  88.783  60.734  1.00  0.00           H  
ATOM   3892  CA  GLN   265     108.766  89.659  60.373  1.00  0.00           C  
ATOM   3893  HA  GLN   265     108.259  90.168  61.193  1.00  0.00           H  
ATOM   3894  CB  GLN   265     109.572  90.635  59.536  1.00  0.00           C  
ATOM   3895  HB2 GLN   265     110.133  90.076  58.787  1.00  0.00           H  
ATOM   3896  HB3 GLN   265     108.883  91.287  58.999  1.00  0.00           H  
ATOM   3897  CG  GLN   265     110.575  91.526  60.358  1.00  0.00           C  
ATOM   3898  HG2 GLN   265     110.071  91.922  61.239  1.00  0.00           H  
ATOM   3899  HG3 GLN   265     111.400  90.910  60.713  1.00  0.00           H  
ATOM   3900  CD  GLN   265     111.122  92.675  59.528  1.00  0.00           C  
ATOM   3901  OE1 GLN   265     110.687  92.979  58.484  1.00  0.00           O  
ATOM   3902  NE2 GLN   265     112.241  93.283  59.960  1.00  0.00           N  
ATOM   3903 HE21 GLN   265     112.639  93.035  60.865  1.00  0.00           H  
ATOM   3904 HE22 GLN   265     112.691  93.992  59.381  1.00  0.00           H  
ATOM   3905  C   GLN   265     107.688  89.039  59.461  1.00  0.00           C  
ATOM   3906  O   GLN   265     106.660  89.686  59.222  1.00  0.00           O  
ATOM   3907  N   ASP   266     107.859  87.816  58.950  1.00  0.00           N  
ATOM   3908  H   ASP   266     108.753  87.329  59.007  1.00  0.00           H  
ATOM   3909  CA  ASP   266     106.842  87.034  58.269  1.00  0.00           C  
ATOM   3910  HA  ASP   266     106.252  87.781  57.739  1.00  0.00           H  
ATOM   3911  CB  ASP   266     107.460  86.067  57.264  1.00  0.00           C  
ATOM   3912  HB2 ASP   266     106.649  85.592  56.713  1.00  0.00           H  
ATOM   3913  HB3 ASP   266     108.035  86.652  56.547  1.00  0.00           H  
ATOM   3914  CG  ASP   266     108.344  84.996  57.792  1.00  0.00           C  
ATOM   3915  OD1 ASP   266     109.097  84.338  57.028  1.00  0.00           O  
ATOM   3916  OD2 ASP   266     108.457  84.844  59.022  1.00  0.00           O  
ATOM   3917  C   ASP   266     105.821  86.321  59.170  1.00  0.00           C  
ATOM   3918  O   ASP   266     104.808  85.927  58.598  1.00  0.00           O  
ATOM   3919  N   SER   267     105.996  86.255  60.507  1.00  0.00           N  
ATOM   3920  H   SER   267     106.709  86.819  60.968  1.00  0.00           H  
ATOM   3921  CA  SER   267     105.253  85.430  61.471  1.00  0.00           C  
ATOM   3922  HA  SER   267     105.372  84.407  61.113  1.00  0.00           H  
ATOM   3923  CB  SER   267     105.778  85.579  62.873  1.00  0.00           C  
ATOM   3924  HB2 SER   267     105.192  84.948  63.542  1.00  0.00           H  
ATOM   3925  HB3 SER   267     106.804  85.214  62.910  1.00  0.00           H  
ATOM   3926  OG  SER   267     105.745  86.879  63.339  1.00  0.00           O  
ATOM   3927  HG  SER   267     106.390  87.422  62.838  1.00  0.00           H  
ATOM   3928  C   SER   267     103.817  85.834  61.546  1.00  0.00           C  
ATOM   3929  O   SER   267     103.374  86.765  60.866  1.00  0.00           O  
ATOM   3930  N   GLU   268     102.975  85.030  62.184  1.00  0.00           N  
ATOM   3931  H   GLU   268     103.287  84.201  62.692  1.00  0.00           H  
ATOM   3932  CA  GLU   268     101.445  85.233  62.240  1.00  0.00           C  
ATOM   3933  HA  GLU   268     101.201  85.532  61.222  1.00  0.00           H  
ATOM   3934  CB  GLU   268     100.629  83.969  62.577  1.00  0.00           C  
ATOM   3935  HB2 GLU   268     100.756  83.733  63.633  1.00  0.00           H  
ATOM   3936  HB3 GLU   268      99.570  84.176  62.422  1.00  0.00           H  
ATOM   3937  CG  GLU   268     101.035  82.726  61.723  1.00  0.00           C  
ATOM   3938  HG2 GLU   268     101.872  82.243  62.230  1.00  0.00           H  
ATOM   3939  HG3 GLU   268     100.200  82.026  61.748  1.00  0.00           H  
ATOM   3940  CD  GLU   268     101.446  82.916  60.210  1.00  0.00           C  
ATOM   3941  OE1 GLU   268     100.680  83.583  59.450  1.00  0.00           O  
ATOM   3942  OE2 GLU   268     102.550  82.467  59.795  1.00  0.00           O  
ATOM   3943  C   GLU   268     101.043  86.325  63.263  1.00  0.00           C  
ATOM   3944  O   GLU   268     101.723  86.568  64.246  1.00  0.00           O  
ATOM   3945  N   VAL   269      99.945  87.031  63.049  1.00  0.00           N  
ATOM   3946  H   VAL   269      99.290  86.789  62.306  1.00  0.00           H  
ATOM   3947  CA  VAL   269      99.517  88.206  63.799  1.00  0.00           C  
ATOM   3948  HA  VAL   269     100.184  88.262  64.660  1.00  0.00           H  
ATOM   3949  CB  VAL   269      99.672  89.505  62.931  1.00  0.00           C  
ATOM   3950  HB  VAL   269      99.008  89.341  62.081  1.00  0.00           H  
ATOM   3951  CG1 VAL   269      99.145  90.843  63.589  1.00  0.00           C  
ATOM   3952 HG11 VAL   269      99.303  91.675  62.902  1.00  0.00           H  
ATOM   3953 HG12 VAL   269      98.082  90.748  63.806  1.00  0.00           H  
ATOM   3954 HG13 VAL   269      99.688  91.031  64.517  1.00  0.00           H  
ATOM   3955  CG2 VAL   269     101.109  89.668  62.444  1.00  0.00           C  
ATOM   3956 HG21 VAL   269     101.189  90.576  61.845  1.00  0.00           H  
ATOM   3957 HG22 VAL   269     101.778  89.740  63.302  1.00  0.00           H  
ATOM   3958 HG23 VAL   269     101.388  88.807  61.838  1.00  0.00           H  
ATOM   3959  C   VAL   269      98.139  88.106  64.386  1.00  0.00           C  
ATOM   3960  O   VAL   269      97.184  87.769  63.690  1.00  0.00           O  
ATOM   3961  N   ALA   270      97.987  88.683  65.599  1.00  0.00           N  
ATOM   3962  H   ALA   270      98.660  89.337  66.001  1.00  0.00           H  
ATOM   3963  CA  ALA   270      96.850  88.425  66.440  1.00  0.00           C  
ATOM   3964  HA  ALA   270      95.993  88.103  65.847  1.00  0.00           H  
ATOM   3965  CB  ALA   270      97.361  87.434  67.412  1.00  0.00           C  
ATOM   3966  HB1 ALA   270      96.566  87.165  68.107  1.00  0.00           H  
ATOM   3967  HB2 ALA   270      97.696  86.543  66.881  1.00  0.00           H  
ATOM   3968  HB3 ALA   270      98.196  87.864  67.964  1.00  0.00           H  
ATOM   3969  C   ALA   270      96.400  89.696  67.249  1.00  0.00           C  
ATOM   3970  O   ALA   270      97.222  90.562  67.545  1.00  0.00           O  
ATOM   3971  N   LEU   271      95.125  89.746  67.568  1.00  0.00           N  
ATOM   3972  H   LEU   271      94.517  88.948  67.381  1.00  0.00           H  
ATOM   3973  CA  LEU   271      94.384  90.830  68.189  1.00  0.00           C  
ATOM   3974  HA  LEU   271      95.088  91.476  68.715  1.00  0.00           H  
ATOM   3975  CB  LEU   271      93.649  91.692  67.094  1.00  0.00           C  
ATOM   3976  HB2 LEU   271      94.375  92.044  66.362  1.00  0.00           H  
ATOM   3977  HB3 LEU   271      92.935  91.067  66.558  1.00  0.00           H  
ATOM   3978  CG  LEU   271      92.907  92.911  67.718  1.00  0.00           C  
ATOM   3979  HG  LEU   271      92.237  92.581  68.510  1.00  0.00           H  
ATOM   3980  CD1 LEU   271      93.957  93.897  68.251  1.00  0.00           C  
ATOM   3981 HD11 LEU   271      93.455  94.759  68.693  1.00  0.00           H  
ATOM   3982 HD12 LEU   271      94.566  93.404  69.010  1.00  0.00           H  
ATOM   3983 HD13 LEU   271      94.594  94.229  67.433  1.00  0.00           H  
ATOM   3984  CD2 LEU   271      92.127  93.642  66.578  1.00  0.00           C  
ATOM   3985 HD21 LEU   271      91.599  94.500  66.991  1.00  0.00           H  
ATOM   3986 HD22 LEU   271      92.828  93.979  65.816  1.00  0.00           H  
ATOM   3987 HD23 LEU   271      91.409  92.955  66.131  1.00  0.00           H  
ATOM   3988  C   LEU   271      93.357  90.264  69.244  1.00  0.00           C  
ATOM   3989  O   LEU   271      92.611  89.288  69.059  1.00  0.00           O  
ATOM   3990  N   VAL   272      93.384  90.861  70.438  1.00  0.00           N  
ATOM   3991  H   VAL   272      93.892  91.732  70.595  1.00  0.00           H  
ATOM   3992  CA  VAL   272      92.711  90.369  71.659  1.00  0.00           C  
ATOM   3993  HA  VAL   272      91.931  89.671  71.359  1.00  0.00           H  
ATOM   3994  CB  VAL   272      93.641  89.501  72.603  1.00  0.00           C  
ATOM   3995  HB  VAL   272      94.328  90.255  72.989  1.00  0.00           H  
ATOM   3996  CG1 VAL   272      92.950  88.784  73.817  1.00  0.00           C  
ATOM   3997 HG11 VAL   272      93.696  88.224  74.381  1.00  0.00           H  
ATOM   3998 HG12 VAL   272      92.489  89.529  74.464  1.00  0.00           H  
ATOM   3999 HG13 VAL   272      92.185  88.101  73.448  1.00  0.00           H  
ATOM   4000  CG2 VAL   272      94.312  88.345  71.809  1.00  0.00           C  
ATOM   4001 HG21 VAL   272      94.945  87.763  72.479  1.00  0.00           H  
ATOM   4002 HG22 VAL   272      93.542  87.699  71.385  1.00  0.00           H  
ATOM   4003 HG23 VAL   272      94.920  88.760  71.006  1.00  0.00           H  
ATOM   4004  C   VAL   272      92.065  91.599  72.402  1.00  0.00           C  
ATOM   4005  O   VAL   272      92.718  92.555  72.762  1.00  0.00           O  
ATOM   4006  N   THR   273      90.746  91.620  72.690  1.00  0.00           N  
ATOM   4007  H   THR   273      90.160  90.902  72.265  1.00  0.00           H  
ATOM   4008  CA  THR   273      89.888  92.494  73.530  1.00  0.00           C  
ATOM   4009  HA  THR   273      90.462  93.414  73.430  1.00  0.00           H  
ATOM   4010  CB  THR   273      88.461  92.601  73.009  1.00  0.00           C  
ATOM   4011  HB  THR   273      87.943  93.414  73.520  1.00  0.00           H  
ATOM   4012  CG2 THR   273      88.458  92.916  71.474  1.00  0.00           C  
ATOM   4013 HG21 THR   273      87.430  92.990  71.120  1.00  0.00           H  
ATOM   4014 HG22 THR   273      88.972  93.860  71.294  1.00  0.00           H  
ATOM   4015 HG23 THR   273      88.969  92.116  70.938  1.00  0.00           H  
ATOM   4016  OG1 THR   273      87.822  91.395  73.244  1.00  0.00           O  
ATOM   4017  HG1 THR   273      86.899  91.444  72.917  1.00  0.00           H  
ATOM   4018  C   THR   273      89.781  92.235  75.004  1.00  0.00           C  
ATOM   4019  O   THR   273      90.036  91.116  75.489  1.00  0.00           O  
ATOM   4020  N   GLY   274      89.529  93.248  75.838  1.00  0.00           N  
ATOM   4021  H   GLY   274      89.239  94.164  75.493  1.00  0.00           H  
ATOM   4022  CA  GLY   274      89.627  93.208  77.345  1.00  0.00           C  
ATOM   4023  HA2 GLY   274      89.677  94.237  77.702  1.00  0.00           H  
ATOM   4024  HA3 GLY   274      88.698  92.782  77.727  1.00  0.00           H  
ATOM   4025  C   GLY   274      90.792  92.434  77.983  1.00  0.00           C  
ATOM   4026  O   GLY   274      90.502  91.556  78.824  1.00  0.00           O  
ATOM   4027  N   ALA   275      92.007  92.679  77.524  1.00  0.00           N  
ATOM   4028  H   ALA   275      92.227  93.441  76.883  1.00  0.00           H  
ATOM   4029  CA  ALA   275      93.140  91.872  77.898  1.00  0.00           C  
ATOM   4030  HA  ALA   275      92.832  90.831  77.994  1.00  0.00           H  
ATOM   4031  CB  ALA   275      94.179  92.086  76.777  1.00  0.00           C  
ATOM   4032  HB1 ALA   275      95.073  91.501  76.993  1.00  0.00           H  
ATOM   4033  HB2 ALA   275      93.757  91.766  75.823  1.00  0.00           H  
ATOM   4034  HB3 ALA   275      94.441  93.142  76.720  1.00  0.00           H  
ATOM   4035  C   ALA   275      93.717  92.180  79.254  1.00  0.00           C  
ATOM   4036  O   ALA   275      94.730  91.587  79.632  1.00  0.00           O  
ATOM   4037  N   THR   276      93.079  93.035  80.085  1.00  0.00           N  
ATOM   4038  H   THR   276      92.224  93.536  79.845  1.00  0.00           H  
ATOM   4039  CA  THR   276      93.598  93.317  81.460  1.00  0.00           C  
ATOM   4040  HA  THR   276      94.648  93.023  81.482  1.00  0.00           H  
ATOM   4041  CB  THR   276      93.477  94.833  81.743  1.00  0.00           C  
ATOM   4042  HB  THR   276      93.611  94.922  82.822  1.00  0.00           H  
ATOM   4043  CG2 THR   276      94.530  95.601  80.880  1.00  0.00           C  
ATOM   4044 HG21 THR   276      94.449  96.672  81.074  1.00  0.00           H  
ATOM   4045 HG22 THR   276      95.532  95.260  81.140  1.00  0.00           H  
ATOM   4046 HG23 THR   276      94.343  95.410  79.823  1.00  0.00           H  
ATOM   4047  OG1 THR   276      92.259  95.399  81.376  1.00  0.00           O  
ATOM   4048  HG1 THR   276      91.555  95.070  81.974  1.00  0.00           H  
ATOM   4049  C   THR   276      92.947  92.463  82.570  1.00  0.00           C  
ATOM   4050  O   THR   276      93.343  92.445  83.754  1.00  0.00           O  
ATOM   4051  N   SER   277      92.017  91.535  82.275  1.00  0.00           N  
ATOM   4052  H   SER   277      91.464  91.612  81.422  1.00  0.00           H  
ATOM   4053  CA  SER   277      91.631  90.311  83.061  1.00  0.00           C  
ATOM   4054  HA  SER   277      92.199  90.357  83.991  1.00  0.00           H  
ATOM   4055  CB  SER   277      90.171  90.384  83.240  1.00  0.00           C  
ATOM   4056  HB2 SER   277      89.881  91.412  83.455  1.00  0.00           H  
ATOM   4057  HB3 SER   277      89.675  90.099  82.312  1.00  0.00           H  
ATOM   4058  OG  SER   277      89.742  89.550  84.274  1.00  0.00           O  
ATOM   4059  HG  SER   277      88.839  89.224  84.079  1.00  0.00           H  
ATOM   4060  C   SER   277      92.072  88.945  82.560  1.00  0.00           C  
ATOM   4061  O   SER   277      92.621  88.797  81.466  1.00  0.00           O  
ATOM   4062  N   GLY   278      92.083  87.935  83.489  1.00  0.00           N  
ATOM   4063  H   GLY   278      91.450  87.899  84.288  1.00  0.00           H  
ATOM   4064  CA  GLY   278      93.032  86.787  83.417  1.00  0.00           C  
ATOM   4065  HA2 GLY   278      94.022  87.171  83.167  1.00  0.00           H  
ATOM   4066  HA3 GLY   278      93.106  86.337  84.407  1.00  0.00           H  
ATOM   4067  C   GLY   278      92.669  85.693  82.415  1.00  0.00           C  
ATOM   4068  O   GLY   278      93.622  85.009  82.108  1.00  0.00           O  
ATOM   4069  N   ILE   279      91.405  85.519  81.977  1.00  0.00           N  
ATOM   4070  H   ILE   279      90.556  85.863  82.426  1.00  0.00           H  
ATOM   4071  CA  ILE   279      91.228  84.744  80.710  1.00  0.00           C  
ATOM   4072  HA  ILE   279      91.784  83.824  80.895  1.00  0.00           H  
ATOM   4073  CB  ILE   279      89.759  84.324  80.409  1.00  0.00           C  
ATOM   4074  HB  ILE   279      89.170  85.238  80.499  1.00  0.00           H  
ATOM   4075  CG2 ILE   279      89.544  83.756  79.009  1.00  0.00           C  
ATOM   4076 HG21 ILE   279      88.495  83.490  78.882  1.00  0.00           H  
ATOM   4077 HG22 ILE   279      89.821  84.504  78.266  1.00  0.00           H  
ATOM   4078 HG23 ILE   279      90.162  82.869  78.878  1.00  0.00           H  
ATOM   4079  CG1 ILE   279      89.340  83.233  81.389  1.00  0.00           C  
ATOM   4080 HG12 ILE   279      89.306  82.262  80.895  1.00  0.00           H  
ATOM   4081 HG13 ILE   279      90.057  83.152  82.206  1.00  0.00           H  
ATOM   4082  CD1 ILE   279      87.939  83.629  81.923  1.00  0.00           C  
ATOM   4083 HD11 ILE   279      87.594  82.876  82.631  1.00  0.00           H  
ATOM   4084 HD12 ILE   279      88.000  84.597  82.422  1.00  0.00           H  
ATOM   4085 HD13 ILE   279      87.237  83.693  81.092  1.00  0.00           H  
ATOM   4086  C   ILE   279      91.855  85.463  79.456  1.00  0.00           C  
ATOM   4087  O   ILE   279      92.747  84.906  78.844  1.00  0.00           O  
ATOM   4088  N   GLY   280      91.591  86.684  79.107  1.00  0.00           N  
ATOM   4089  H   GLY   280      90.937  87.284  79.610  1.00  0.00           H  
ATOM   4090  CA  GLY   280      92.215  87.323  77.948  1.00  0.00           C  
ATOM   4091  HA2 GLY   280      91.906  86.802  77.041  1.00  0.00           H  
ATOM   4092  HA3 GLY   280      91.856  88.349  77.864  1.00  0.00           H  
ATOM   4093  C   GLY   280      93.727  87.327  78.034  1.00  0.00           C  
ATOM   4094  O   GLY   280      94.377  86.979  77.017  1.00  0.00           O  
ATOM   4095  N   LEU   281      94.309  87.558  79.217  1.00  0.00           N  
ATOM   4096  H   LEU   281      93.768  87.744  80.063  1.00  0.00           H  
ATOM   4097  CA  LEU   281      95.769  87.576  79.455  1.00  0.00           C  
ATOM   4098  HA  LEU   281      96.200  88.279  78.741  1.00  0.00           H  
ATOM   4099  CB  LEU   281      96.071  88.014  80.859  1.00  0.00           C  
ATOM   4100  HB2 LEU   281      95.671  89.020  80.990  1.00  0.00           H  
ATOM   4101  HB3 LEU   281      95.525  87.363  81.540  1.00  0.00           H  
ATOM   4102  CG  LEU   281      97.507  88.028  81.283  1.00  0.00           C  
ATOM   4103  HG  LEU   281      97.948  87.031  81.257  1.00  0.00           H  
ATOM   4104  CD1 LEU   281      98.274  88.986  80.339  1.00  0.00           C  
ATOM   4105 HD11 LEU   281      99.326  89.015  80.626  1.00  0.00           H  
ATOM   4106 HD12 LEU   281      98.188  88.633  79.312  1.00  0.00           H  
ATOM   4107 HD13 LEU   281      97.850  89.988  80.414  1.00  0.00           H  
ATOM   4108  CD2 LEU   281      97.536  88.659  82.746  1.00  0.00           C  
ATOM   4109 HD21 LEU   281      98.564  88.694  83.108  1.00  0.00           H  
ATOM   4110 HD22 LEU   281      97.128  89.669  82.716  1.00  0.00           H  
ATOM   4111 HD23 LEU   281      96.936  88.046  83.419  1.00  0.00           H  
ATOM   4112  C   LEU   281      96.408  86.144  79.233  1.00  0.00           C  
ATOM   4113  O   LEU   281      97.484  86.089  78.629  1.00  0.00           O  
ATOM   4114  N   GLU   282      95.789  85.119  79.813  1.00  0.00           N  
ATOM   4115  H   GLU   282      94.952  85.222  80.386  1.00  0.00           H  
ATOM   4116  CA  GLU   282      96.244  83.758  79.687  1.00  0.00           C  
ATOM   4117  HA  GLU   282      97.226  83.698  80.154  1.00  0.00           H  
ATOM   4118  CB  GLU   282      95.376  82.727  80.499  1.00  0.00           C  
ATOM   4119  HB2 GLU   282      95.386  82.983  81.559  1.00  0.00           H  
ATOM   4120  HB3 GLU   282      94.337  82.771  80.171  1.00  0.00           H  
ATOM   4121  CG  GLU   282      95.924  81.329  80.299  1.00  0.00           C  
ATOM   4122  HG2 GLU   282      95.180  80.603  80.624  1.00  0.00           H  
ATOM   4123  HG3 GLU   282      96.093  81.159  79.236  1.00  0.00           H  
ATOM   4124  CD  GLU   282      97.262  81.084  81.081  1.00  0.00           C  
ATOM   4125  OE1 GLU   282      97.687  81.964  81.861  1.00  0.00           O  
ATOM   4126  OE2 GLU   282      97.833  79.981  81.037  1.00  0.00           O  
ATOM   4127  C   GLU   282      96.409  83.385  78.214  1.00  0.00           C  
ATOM   4128  O   GLU   282      97.322  82.704  77.837  1.00  0.00           O  
ATOM   4129  N   ILE   283      95.413  83.702  77.373  1.00  0.00           N  
ATOM   4130  H   ILE   283      94.555  84.172  77.662  1.00  0.00           H  
ATOM   4131  CA  ILE   283      95.474  83.400  75.985  1.00  0.00           C  
ATOM   4132  HA  ILE   283      95.786  82.368  75.819  1.00  0.00           H  
ATOM   4133  CB  ILE   283      94.030  83.648  75.402  1.00  0.00           C  
ATOM   4134  HB  ILE   283      93.720  84.634  75.750  1.00  0.00           H  
ATOM   4135  CG2 ILE   283      93.924  83.800  73.851  1.00  0.00           C  
ATOM   4136 HG21 ILE   283      92.884  83.966  73.571  1.00  0.00           H  
ATOM   4137 HG22 ILE   283      94.527  84.647  73.524  1.00  0.00           H  
ATOM   4138 HG23 ILE   283      94.287  82.891  73.370  1.00  0.00           H  
ATOM   4139  CG1 ILE   283      93.099  82.538  75.942  1.00  0.00           C  
ATOM   4140 HG12 ILE   283      93.226  81.624  75.363  1.00  0.00           H  
ATOM   4141 HG13 ILE   283      93.355  82.299  76.975  1.00  0.00           H  
ATOM   4142  CD1 ILE   283      91.602  83.040  75.853  1.00  0.00           C  
ATOM   4143 HD11 ILE   283      90.935  82.265  76.230  1.00  0.00           H  
ATOM   4144 HD12 ILE   283      91.485  83.944  76.451  1.00  0.00           H  
ATOM   4145 HD13 ILE   283      91.353  83.258  74.813  1.00  0.00           H  
ATOM   4146  C   ILE   283      96.528  84.331  75.274  1.00  0.00           C  
ATOM   4147  O   ILE   283      97.134  83.819  74.356  1.00  0.00           O  
ATOM   4148  N   ALA   284      96.742  85.558  75.691  1.00  0.00           N  
ATOM   4149  H   ALA   284      96.196  85.992  76.436  1.00  0.00           H  
ATOM   4150  CA  ALA   284      97.786  86.444  75.139  1.00  0.00           C  
ATOM   4151  HA  ALA   284      97.736  86.437  74.050  1.00  0.00           H  
ATOM   4152  CB  ALA   284      97.532  87.881  75.631  1.00  0.00           C  
ATOM   4153  HB1 ALA   284      98.298  88.544  75.229  1.00  0.00           H  
ATOM   4154  HB2 ALA   284      96.551  88.214  75.294  1.00  0.00           H  
ATOM   4155  HB3 ALA   284      97.569  87.905  76.720  1.00  0.00           H  
ATOM   4156  C   ALA   284      99.178  85.945  75.507  1.00  0.00           C  
ATOM   4157  O   ALA   284     100.061  86.151  74.659  1.00  0.00           O  
ATOM   4158  N   ARG   285      99.432  85.312  76.670  1.00  0.00           N  
ATOM   4159  H   ARG   285      98.792  85.339  77.465  1.00  0.00           H  
ATOM   4160  CA  ARG   285     100.695  84.486  76.935  1.00  0.00           C  
ATOM   4161  HA  ARG   285     101.491  85.161  76.623  1.00  0.00           H  
ATOM   4162  CB  ARG   285     101.010  84.154  78.405  1.00  0.00           C  
ATOM   4163  HB2 ARG   285     100.231  83.491  78.780  1.00  0.00           H  
ATOM   4164  HB3 ARG   285     101.947  83.597  78.437  1.00  0.00           H  
ATOM   4165  CG  ARG   285     101.126  85.351  79.356  1.00  0.00           C  
ATOM   4166  HG2 ARG   285     101.890  86.023  78.967  1.00  0.00           H  
ATOM   4167  HG3 ARG   285     100.183  85.896  79.338  1.00  0.00           H  
ATOM   4168  CD  ARG   285     101.480  85.017  80.868  1.00  0.00           C  
ATOM   4169  HD2 ARG   285     102.384  84.409  80.900  1.00  0.00           H  
ATOM   4170  HD3 ARG   285     101.700  85.944  81.398  1.00  0.00           H  
ATOM   4171  NE  ARG   285     100.411  84.320  81.549  1.00  0.00           N  
ATOM   4172  HE  ARG   285     100.093  83.429  81.166  1.00  0.00           H  
ATOM   4173  CZ  ARG   285      99.843  84.765  82.610  1.00  0.00           C  
ATOM   4174  NH1 ARG   285     100.383  85.664  83.462  1.00  0.00           N  
ATOM   4175 HH11 ARG   285     101.313  86.041  83.283  1.00  0.00           H  
ATOM   4176 HH12 ARG   285      99.860  85.964  84.286  1.00  0.00           H  
ATOM   4177  NH2 ARG   285      98.641  84.395  82.887  1.00  0.00           N  
ATOM   4178 HH21 ARG   285      98.149  83.753  82.266  1.00  0.00           H  
ATOM   4179 HH22 ARG   285      98.181  84.744  83.728  1.00  0.00           H  
ATOM   4180  C   ARG   285     100.715  83.207  76.106  1.00  0.00           C  
ATOM   4181  O   ARG   285     101.725  82.881  75.415  1.00  0.00           O  
ATOM   4182  N   ARG   286      99.610  82.461  75.988  1.00  0.00           N  
ATOM   4183  H   ARG   286      98.713  82.713  76.405  1.00  0.00           H  
ATOM   4184  CA  ARG   286      99.588  81.200  75.244  1.00  0.00           C  
ATOM   4185  HA  ARG   286     100.434  80.603  75.585  1.00  0.00           H  
ATOM   4186  CB  ARG   286      98.352  80.375  75.591  1.00  0.00           C  
ATOM   4187  HB2 ARG   286      98.356  80.134  76.654  1.00  0.00           H  
ATOM   4188  HB3 ARG   286      97.453  80.961  75.401  1.00  0.00           H  
ATOM   4189  CG  ARG   286      98.305  79.020  74.731  1.00  0.00           C  
ATOM   4190  HG2 ARG   286      97.325  78.555  74.834  1.00  0.00           H  
ATOM   4191  HG3 ARG   286      98.437  79.254  73.674  1.00  0.00           H  
ATOM   4192  CD  ARG   286      99.390  78.039  75.179  1.00  0.00           C  
ATOM   4193  HD2 ARG   286     100.376  78.493  75.076  1.00  0.00           H  
ATOM   4194  HD3 ARG   286      99.264  77.790  76.233  1.00  0.00           H  
ATOM   4195  NE  ARG   286      99.298  76.838  74.359  1.00  0.00           N  
ATOM   4196  HE  ARG   286      99.681  76.929  73.418  1.00  0.00           H  
ATOM   4197  CZ  ARG   286      98.801  75.657  74.641  1.00  0.00           C  
ATOM   4198  NH1 ARG   286      98.140  75.422  75.721  1.00  0.00           N  
ATOM   4199 HH11 ARG   286      97.985  76.169  76.396  1.00  0.00           H  
ATOM   4200 HH12 ARG   286      97.770  74.488  75.899  1.00  0.00           H  
ATOM   4201  NH2 ARG   286      98.882  74.674  73.769  1.00  0.00           N  
ATOM   4202 HH21 ARG   286      99.334  74.828  72.866  1.00  0.00           H  
ATOM   4203 HH22 ARG   286      98.493  73.759  73.994  1.00  0.00           H  
ATOM   4204  C   ARG   286      99.898  81.357  73.722  1.00  0.00           C  
ATOM   4205  O   ARG   286     100.599  80.584  73.139  1.00  0.00           O  
ATOM   4206  N   LEU   287      99.369  82.431  73.096  1.00  0.00           N  
ATOM   4207  H   LEU   287      98.772  83.126  73.545  1.00  0.00           H  
ATOM   4208  CA  LEU   287      99.628  82.664  71.701  1.00  0.00           C  
ATOM   4209  HA  LEU   287      99.374  81.712  71.235  1.00  0.00           H  
ATOM   4210  CB  LEU   287      98.741  83.801  71.095  1.00  0.00           C  
ATOM   4211  HB2 LEU   287      98.855  84.690  71.716  1.00  0.00           H  
ATOM   4212  HB3 LEU   287      99.132  84.050  70.109  1.00  0.00           H  
ATOM   4213  CG  LEU   287      97.270  83.511  70.957  1.00  0.00           C  
ATOM   4214  HG  LEU   287      97.001  83.262  71.983  1.00  0.00           H  
ATOM   4215  CD1 LEU   287      96.508  84.741  70.421  1.00  0.00           C  
ATOM   4216 HD11 LEU   287      95.449  84.501  70.332  1.00  0.00           H  
ATOM   4217 HD12 LEU   287      96.635  85.576  71.111  1.00  0.00           H  
ATOM   4218 HD13 LEU   287      96.903  85.016  69.443  1.00  0.00           H  
ATOM   4219  CD2 LEU   287      96.861  82.326  70.160  1.00  0.00           C  
ATOM   4220 HD21 LEU   287      95.773  82.249  70.153  1.00  0.00           H  
ATOM   4221 HD22 LEU   287      97.223  82.431  69.137  1.00  0.00           H  
ATOM   4222 HD23 LEU   287      97.285  81.425  70.604  1.00  0.00           H  
ATOM   4223  C   LEU   287     101.073  82.985  71.394  1.00  0.00           C  
ATOM   4224  O   LEU   287     101.525  82.780  70.224  1.00  0.00           O  
ATOM   4225  N   GLY   288     101.898  83.473  72.308  1.00  0.00           N  
ATOM   4226  H   GLY   288     101.575  83.729  73.241  1.00  0.00           H  
ATOM   4227  CA  GLY   288     103.324  83.710  72.134  1.00  0.00           C  
ATOM   4228  HA2 GLY   288     103.486  84.238  71.195  1.00  0.00           H  
ATOM   4229  HA3 GLY   288     103.678  84.363  72.932  1.00  0.00           H  
ATOM   4230  C   GLY   288     104.178  82.391  72.134  1.00  0.00           C  
ATOM   4231  O   GLY   288     105.047  82.325  71.271  1.00  0.00           O  
ATOM   4232  N   LYS   289     103.745  81.361  72.902  1.00  0.00           N  
ATOM   4233  H   LYS   289     103.008  81.449  73.602  1.00  0.00           H  
ATOM   4234  CA  LYS   289     104.314  79.993  72.784  1.00  0.00           C  
ATOM   4235  HA  LYS   289     105.393  80.146  72.829  1.00  0.00           H  
ATOM   4236  CB  LYS   289     103.836  79.063  73.949  1.00  0.00           C  
ATOM   4237  HB2 LYS   289     102.747  79.007  73.939  1.00  0.00           H  
ATOM   4238  HB3 LYS   289     104.209  78.052  73.778  1.00  0.00           H  
ATOM   4239  CG  LYS   289     104.314  79.557  75.355  1.00  0.00           C  
ATOM   4240  HG2 LYS   289     105.396  79.687  75.332  1.00  0.00           H  
ATOM   4241  HG3 LYS   289     103.879  80.537  75.550  1.00  0.00           H  
ATOM   4242  CD  LYS   289     103.962  78.634  76.498  1.00  0.00           C  
ATOM   4243  HD2 LYS   289     104.046  79.159  77.449  1.00  0.00           H  
ATOM   4244  HD3 LYS   289     102.928  78.301  76.409  1.00  0.00           H  
ATOM   4245  CE  LYS   289     104.929  77.409  76.470  1.00  0.00           C  
ATOM   4246  HE2 LYS   289     104.791  76.852  75.542  1.00  0.00           H  
ATOM   4247  HE3 LYS   289     105.962  77.755  76.483  1.00  0.00           H  
ATOM   4248  NZ  LYS   289     104.677  76.502  77.651  1.00  0.00           N  
ATOM   4249  HZ1 LYS   289     105.330  75.694  77.614  1.00  0.00           H  
ATOM   4250  HZ2 LYS   289     104.830  77.031  78.532  1.00  0.00           H  
ATOM   4251  HZ3 LYS   289     103.696  76.158  77.620  1.00  0.00           H  
ATOM   4252  C   LYS   289     103.970  79.303  71.481  1.00  0.00           C  
ATOM   4253  O   LYS   289     104.832  78.744  70.812  1.00  0.00           O  
ATOM   4254  N   GLU   290     102.714  79.427  71.003  1.00  0.00           N  
ATOM   4255  H   GLU   290     101.966  79.769  71.605  1.00  0.00           H  
ATOM   4256  CA  GLU   290     102.205  79.123  69.631  1.00  0.00           C  
ATOM   4257  HA  GLU   290     102.527  78.097  69.456  1.00  0.00           H  
ATOM   4258  CB  GLU   290     100.660  79.024  69.483  1.00  0.00           C  
ATOM   4259  HB2 GLU   290     100.269  80.032  69.618  1.00  0.00           H  
ATOM   4260  HB3 GLU   290     100.465  78.740  68.449  1.00  0.00           H  
ATOM   4261  CG  GLU   290      99.829  78.133  70.330  1.00  0.00           C  
ATOM   4262  HG2 GLU   290      99.805  78.560  71.332  1.00  0.00           H  
ATOM   4263  HG3 GLU   290      98.810  78.171  69.944  1.00  0.00           H  
ATOM   4264  CD  GLU   290     100.211  76.660  70.469  1.00  0.00           C  
ATOM   4265  OE1 GLU   290     100.754  76.101  69.470  1.00  0.00           O  
ATOM   4266  OE2 GLU   290     100.053  76.074  71.544  1.00  0.00           O  
ATOM   4267  C   GLU   290     102.874  80.001  68.543  1.00  0.00           C  
ATOM   4268  O   GLU   290     102.856  79.594  67.391  1.00  0.00           O  
ATOM   4269  N   GLY   291     103.619  81.054  68.848  1.00  0.00           N  
ATOM   4270  H   GLY   291     103.607  81.433  69.794  1.00  0.00           H  
ATOM   4271  CA  GLY   291     104.515  81.814  68.001  1.00  0.00           C  
ATOM   4272  HA2 GLY   291     105.433  81.969  68.567  1.00  0.00           H  
ATOM   4273  HA3 GLY   291     104.768  81.178  67.153  1.00  0.00           H  
ATOM   4274  C   GLY   291     104.106  83.169  67.436  1.00  0.00           C  
ATOM   4275  O   GLY   291     104.834  83.717  66.638  1.00  0.00           O  
ATOM   4276  N   LEU   292     102.920  83.665  67.836  1.00  0.00           N  
ATOM   4277  H   LEU   292     102.413  83.324  68.652  1.00  0.00           H  
ATOM   4278  CA  LEU   292     102.238  84.766  67.116  1.00  0.00           C  
ATOM   4279  HA  LEU   292     102.463  84.673  66.054  1.00  0.00           H  
ATOM   4280  CB  LEU   292     100.679  84.697  67.171  1.00  0.00           C  
ATOM   4281  HB2 LEU   292     100.362  84.793  68.210  1.00  0.00           H  
ATOM   4282  HB3 LEU   292     100.272  85.552  66.634  1.00  0.00           H  
ATOM   4283  CG  LEU   292     100.051  83.386  66.577  1.00  0.00           C  
ATOM   4284  HG  LEU   292     100.675  83.052  65.747  1.00  0.00           H  
ATOM   4285  CD1 LEU   292     100.008  82.269  67.602  1.00  0.00           C  
ATOM   4286 HD11 LEU   292      99.567  81.379  67.153  1.00  0.00           H  
ATOM   4287 HD12 LEU   292     101.020  82.042  67.937  1.00  0.00           H  
ATOM   4288 HD13 LEU   292      99.406  82.580  68.455  1.00  0.00           H  
ATOM   4289  CD2 LEU   292      98.646  83.691  66.104  1.00  0.00           C  
ATOM   4290 HD21 LEU   292      98.199  82.788  65.687  1.00  0.00           H  
ATOM   4291 HD22 LEU   292      98.048  84.039  66.945  1.00  0.00           H  
ATOM   4292 HD23 LEU   292      98.680  84.465  65.338  1.00  0.00           H  
ATOM   4293  C   LEU   292     102.768  86.072  67.657  1.00  0.00           C  
ATOM   4294  O   LEU   292     103.412  86.164  68.693  1.00  0.00           O  
ATOM   4295  N   ARG   293     102.468  87.228  67.071  1.00  0.00           N  
ATOM   4296  H   ARG   293     102.020  87.197  66.155  1.00  0.00           H  
ATOM   4297  CA  ARG   293     102.643  88.614  67.460  1.00  0.00           C  
ATOM   4298  HA  ARG   293     103.310  88.666  68.321  1.00  0.00           H  
ATOM   4299  CB  ARG   293     103.276  89.433  66.264  1.00  0.00           C  
ATOM   4300  HB2 ARG   293     102.653  89.335  65.376  1.00  0.00           H  
ATOM   4301  HB3 ARG   293     103.307  90.494  66.516  1.00  0.00           H  
ATOM   4302  CG  ARG   293     104.665  88.935  65.972  1.00  0.00           C  
ATOM   4303  HG2 ARG   293     105.228  88.877  66.904  1.00  0.00           H  
ATOM   4304  HG3 ARG   293     104.604  87.922  65.573  1.00  0.00           H  
ATOM   4305  CD  ARG   293     105.420  89.812  64.990  1.00  0.00           C  
ATOM   4306  HD2 ARG   293     105.248  90.868  65.193  1.00  0.00           H  
ATOM   4307  HD3 ARG   293     106.495  89.644  65.058  1.00  0.00           H  
ATOM   4308  NE  ARG   293     104.896  89.427  63.632  1.00  0.00           N  
ATOM   4309  HE  ARG   293     104.455  88.509  63.572  1.00  0.00           H  
ATOM   4310  CZ  ARG   293     104.931  90.134  62.480  1.00  0.00           C  
ATOM   4311  NH1 ARG   293     105.591  91.254  62.371  1.00  0.00           N  
ATOM   4312 HH11 ARG   293     106.104  91.622  63.172  1.00  0.00           H  
ATOM   4313 HH12 ARG   293     105.595  91.759  61.486  1.00  0.00           H  
ATOM   4314  NH2 ARG   293     104.493  89.581  61.397  1.00  0.00           N  
ATOM   4315 HH21 ARG   293     104.130  88.629  61.420  1.00  0.00           H  
ATOM   4316 HH22 ARG   293     104.511  90.098  60.517  1.00  0.00           H  
ATOM   4317  C   ARG   293     101.322  89.190  67.806  1.00  0.00           C  
ATOM   4318  O   ARG   293     100.371  89.043  67.025  1.00  0.00           O  
ATOM   4319  N   VAL   294     101.206  89.705  69.011  1.00  0.00           N  
ATOM   4320  H   VAL   294     101.988  90.049  69.566  1.00  0.00           H  
ATOM   4321  CA  VAL   294      99.941  89.821  69.636  1.00  0.00           C  
ATOM   4322  HA  VAL   294      99.126  89.547  68.966  1.00  0.00           H  
ATOM   4323  CB  VAL   294      99.798  88.820  70.783  1.00  0.00           C  
ATOM   4324  HB  VAL   294     100.315  89.247  71.642  1.00  0.00           H  
ATOM   4325  CG1 VAL   294      98.340  88.643  71.130  1.00  0.00           C  
ATOM   4326 HG11 VAL   294      98.245  87.929  71.949  1.00  0.00           H  
ATOM   4327 HG12 VAL   294      97.920  89.601  71.433  1.00  0.00           H  
ATOM   4328 HG13 VAL   294      97.801  88.271  70.259  1.00  0.00           H  
ATOM   4329  CG2 VAL   294     100.537  87.443  70.545  1.00  0.00           C  
ATOM   4330 HG21 VAL   294     100.384  86.794  71.407  1.00  0.00           H  
ATOM   4331 HG22 VAL   294     100.135  86.963  69.652  1.00  0.00           H  
ATOM   4332 HG23 VAL   294     101.604  87.622  70.410  1.00  0.00           H  
ATOM   4333  C   VAL   294      99.744  91.307  70.016  1.00  0.00           C  
ATOM   4334  O   VAL   294     100.332  91.737  70.990  1.00  0.00           O  
ATOM   4335  N   PHE   295      98.766  91.990  69.329  1.00  0.00           N  
ATOM   4336  H   PHE   295      98.318  91.641  68.482  1.00  0.00           H  
ATOM   4337  CA  PHE   295      98.286  93.283  69.763  1.00  0.00           C  
ATOM   4338  HA  PHE   295      99.093  93.821  70.259  1.00  0.00           H  
ATOM   4339  CB  PHE   295      97.900  94.121  68.566  1.00  0.00           C  
ATOM   4340  HB2 PHE   295      98.638  93.966  67.778  1.00  0.00           H  
ATOM   4341  HB3 PHE   295      96.945  93.765  68.182  1.00  0.00           H  
ATOM   4342  CG  PHE   295      97.791  95.592  68.838  1.00  0.00           C  
ATOM   4343  CD1 PHE   295      96.669  96.073  69.520  1.00  0.00           C  
ATOM   4344  HD1 PHE   295      95.834  95.431  69.759  1.00  0.00           H  
ATOM   4345  CE1 PHE   295      96.680  97.458  69.886  1.00  0.00           C  
ATOM   4346  HE1 PHE   295      95.917  97.842  70.547  1.00  0.00           H  
ATOM   4347  CZ  PHE   295      97.668  98.318  69.396  1.00  0.00           C  
ATOM   4348  HZ  PHE   295      97.568  99.388  69.508  1.00  0.00           H  
ATOM   4349  CE2 PHE   295      98.789  97.772  68.759  1.00  0.00           C  
ATOM   4350  HE2 PHE   295      99.623  98.411  68.509  1.00  0.00           H  
ATOM   4351  CD2 PHE   295      98.843  96.439  68.448  1.00  0.00           C  
ATOM   4352  HD2 PHE   295      99.687  96.041  67.905  1.00  0.00           H  
ATOM   4353  C   PHE   295      97.222  93.165  70.835  1.00  0.00           C  
ATOM   4354  O   PHE   295      96.323  92.382  70.527  1.00  0.00           O  
ATOM   4355  N   VAL   296      97.281  93.812  72.012  1.00  0.00           N  
ATOM   4356  H   VAL   296      98.044  94.451  72.241  1.00  0.00           H  
ATOM   4357  CA  VAL   296      96.283  93.695  73.101  1.00  0.00           C  
ATOM   4358  HA  VAL   296      95.553  92.954  72.777  1.00  0.00           H  
ATOM   4359  CB  VAL   296      96.928  93.228  74.379  1.00  0.00           C  
ATOM   4360  HB  VAL   296      96.183  93.478  75.134  1.00  0.00           H  
ATOM   4361  CG1 VAL   296      97.298  91.691  74.261  1.00  0.00           C  
ATOM   4362 HG11 VAL   296      97.765  91.356  75.188  1.00  0.00           H  
ATOM   4363 HG12 VAL   296      96.393  91.111  74.082  1.00  0.00           H  
ATOM   4364 HG13 VAL   296      97.992  91.546  73.432  1.00  0.00           H  
ATOM   4365  CG2 VAL   296      98.274  93.900  74.750  1.00  0.00           C  
ATOM   4366 HG21 VAL   296      98.643  93.484  75.687  1.00  0.00           H  
ATOM   4367 HG22 VAL   296      99.004  93.715  73.961  1.00  0.00           H  
ATOM   4368 HG23 VAL   296      98.126  94.975  74.863  1.00  0.00           H  
ATOM   4369  C   VAL   296      95.553  95.012  73.351  1.00  0.00           C  
ATOM   4370  O   VAL   296      96.005  96.090  72.940  1.00  0.00           O  
ATOM   4371  N   CYS   297      94.301  94.956  73.839  1.00  0.00           N  
ATOM   4372  H   CYS   297      93.816  94.097  74.098  1.00  0.00           H  
ATOM   4373  CA  CYS   297      93.562  96.140  74.023  1.00  0.00           C  
ATOM   4374  HA  CYS   297      94.230  96.919  74.389  1.00  0.00           H  
ATOM   4375  CB  CYS   297      92.910  96.522  72.628  1.00  0.00           C  
ATOM   4376  HB2 CYS   297      92.515  97.537  72.681  1.00  0.00           H  
ATOM   4377  HB3 CYS   297      93.680  96.520  71.857  1.00  0.00           H  
ATOM   4378  SG  CYS   297      91.615  95.412  72.169  1.00  0.00           S  
ATOM   4379  HG  CYS   297      92.032  94.186  72.283  1.00  0.00           H  
ATOM   4380  C   CYS   297      92.461  95.965  75.042  1.00  0.00           C  
ATOM   4381  O   CYS   297      91.968  94.879  75.382  1.00  0.00           O  
ATOM   4382  N   ALA   298      92.162  97.113  75.647  1.00  0.00           N  
ATOM   4383  H   ALA   298      92.489  98.018  75.307  1.00  0.00           H  
ATOM   4384  CA  ALA   298      91.321  97.216  76.879  1.00  0.00           C  
ATOM   4385  HA  ALA   298      90.463  96.592  76.629  1.00  0.00           H  
ATOM   4386  CB  ALA   298      92.108  96.718  78.112  1.00  0.00           C  
ATOM   4387  HB1 ALA   298      91.483  96.799  79.001  1.00  0.00           H  
ATOM   4388  HB2 ALA   298      92.396  95.677  77.963  1.00  0.00           H  
ATOM   4389  HB3 ALA   298      93.003  97.327  78.241  1.00  0.00           H  
ATOM   4390  C   ALA   298      90.747  98.609  77.236  1.00  0.00           C  
ATOM   4391  O   ALA   298      91.027  99.520  76.493  1.00  0.00           O  
ATOM   4392  N   ARG   299      90.022  98.744  78.315  1.00  0.00           N  
ATOM   4393  H   ARG   299      89.872  97.989  78.984  1.00  0.00           H  
ATOM   4394  CA  ARG   299      89.313 100.056  78.694  1.00  0.00           C  
ATOM   4395  HA  ARG   299      89.338 100.658  77.785  1.00  0.00           H  
ATOM   4396  CB  ARG   299      87.829  99.807  79.097  1.00  0.00           C  
ATOM   4397  HB2 ARG   299      87.327 100.773  79.152  1.00  0.00           H  
ATOM   4398  HB3 ARG   299      87.351  99.246  78.294  1.00  0.00           H  
ATOM   4399  CG  ARG   299      87.572  99.051  80.436  1.00  0.00           C  
ATOM   4400  HG2 ARG   299      88.289  98.237  80.545  1.00  0.00           H  
ATOM   4401  HG3 ARG   299      87.726  99.726  81.278  1.00  0.00           H  
ATOM   4402  CD  ARG   299      86.173  98.504  80.470  1.00  0.00           C  
ATOM   4403  HD2 ARG   299      85.444  99.310  80.553  1.00  0.00           H  
ATOM   4404  HD3 ARG   299      85.946  97.964  79.551  1.00  0.00           H  
ATOM   4405  NE  ARG   299      86.094  97.604  81.638  1.00  0.00           N  
ATOM   4406  HE  ARG   299      86.974  97.160  81.897  1.00  0.00           H  
ATOM   4407  CZ  ARG   299      85.086  97.290  82.387  1.00  0.00           C  
ATOM   4408  NH1 ARG   299      83.899  97.742  82.075  1.00  0.00           N  
ATOM   4409 HH11 ARG   299      83.778  98.333  81.251  1.00  0.00           H  
ATOM   4410 HH12 ARG   299      83.093  97.504  82.655  1.00  0.00           H  
ATOM   4411  NH2 ARG   299      85.280  96.349  83.317  1.00  0.00           N  
ATOM   4412 HH21 ARG   299      86.196  95.910  83.414  1.00  0.00           H  
ATOM   4413 HH22 ARG   299      84.513  96.071  83.929  1.00  0.00           H  
ATOM   4414  C   ARG   299      90.014 100.870  79.715  1.00  0.00           C  
ATOM   4415  O   ARG   299      89.575 101.973  80.065  1.00  0.00           O  
ATOM   4416  N   GLY   300      91.172 100.392  80.181  1.00  0.00           N  
ATOM   4417  H   GLY   300      91.509  99.451  79.977  1.00  0.00           H  
ATOM   4418  CA  GLY   300      92.112 101.198  81.066  1.00  0.00           C  
ATOM   4419  HA2 GLY   300      91.754 102.227  81.119  1.00  0.00           H  
ATOM   4420  HA3 GLY   300      92.078 100.796  82.079  1.00  0.00           H  
ATOM   4421  C   GLY   300      93.575 101.197  80.573  1.00  0.00           C  
ATOM   4422  O   GLY   300      94.106 100.061  80.305  1.00  0.00           O  
ATOM   4423  N   GLU   301      94.161 102.336  80.349  1.00  0.00           N  
ATOM   4424  H   GLU   301      93.762 103.214  80.681  1.00  0.00           H  
ATOM   4425  CA  GLU   301      95.465 102.551  79.596  1.00  0.00           C  
ATOM   4426  HA  GLU   301      95.456 101.917  78.708  1.00  0.00           H  
ATOM   4427  CB  GLU   301      95.529 104.029  79.210  1.00  0.00           C  
ATOM   4428  HB2 GLU   301      94.527 104.354  78.929  1.00  0.00           H  
ATOM   4429  HB3 GLU   301      95.814 104.602  80.092  1.00  0.00           H  
ATOM   4430  CG  GLU   301      96.516 104.396  78.041  1.00  0.00           C  
ATOM   4431  HG2 GLU   301      96.377 103.681  77.230  1.00  0.00           H  
ATOM   4432  HG3 GLU   301      96.243 105.378  77.651  1.00  0.00           H  
ATOM   4433  CD  GLU   301      97.965 104.419  78.416  1.00  0.00           C  
ATOM   4434  OE1 GLU   301      98.786 103.892  77.672  1.00  0.00           O  
ATOM   4435  OE2 GLU   301      98.270 104.990  79.537  1.00  0.00           O  
ATOM   4436  C   GLU   301      96.786 102.046  80.361  1.00  0.00           C  
ATOM   4437  O   GLU   301      97.650 101.357  79.878  1.00  0.00           O  
ATOM   4438  N   GLU   302      96.781 102.359  81.661  1.00  0.00           N  
ATOM   4439  H   GLU   302      96.090 102.967  82.102  1.00  0.00           H  
ATOM   4440  CA  GLU   302      97.797 101.837  82.568  1.00  0.00           C  
ATOM   4441  HA  GLU   302      98.746 101.883  82.033  1.00  0.00           H  
ATOM   4442  CB  GLU   302      97.832 102.731  83.826  1.00  0.00           C  
ATOM   4443  HB2 GLU   302      97.909 103.764  83.486  1.00  0.00           H  
ATOM   4444  HB3 GLU   302      96.868 102.630  84.323  1.00  0.00           H  
ATOM   4445  CG  GLU   302      98.941 102.512  84.911  1.00  0.00           C  
ATOM   4446  HG2 GLU   302      98.802 103.231  85.718  1.00  0.00           H  
ATOM   4447  HG3 GLU   302      98.828 101.519  85.345  1.00  0.00           H  
ATOM   4448  CD  GLU   302     100.320 102.653  84.359  1.00  0.00           C  
ATOM   4449  OE1 GLU   302     100.476 103.016  83.179  1.00  0.00           O  
ATOM   4450  OE2 GLU   302     101.218 102.476  85.202  1.00  0.00           O  
ATOM   4451  C   GLU   302      97.709 100.355  82.901  1.00  0.00           C  
ATOM   4452  O   GLU   302      98.709  99.696  83.015  1.00  0.00           O  
ATOM   4453  N   GLY   303      96.439  99.798  83.020  1.00  0.00           N  
ATOM   4454  H   GLY   303      95.581 100.347  82.982  1.00  0.00           H  
ATOM   4455  CA  GLY   303      96.219  98.367  83.211  1.00  0.00           C  
ATOM   4456  HA2 GLY   303      96.739  98.018  84.103  1.00  0.00           H  
ATOM   4457  HA3 GLY   303      95.159  98.161  83.359  1.00  0.00           H  
ATOM   4458  C   GLY   303      96.734  97.643  81.978  1.00  0.00           C  
ATOM   4459  O   GLY   303      97.480  96.704  82.167  1.00  0.00           O  
ATOM   4460  N   LEU   304      96.677  98.252  80.836  1.00  0.00           N  
ATOM   4461  H   LEU   304      96.180  99.133  80.708  1.00  0.00           H  
ATOM   4462  CA  LEU   304      97.314  97.760  79.600  1.00  0.00           C  
ATOM   4463  HA  LEU   304      97.186  96.697  79.397  1.00  0.00           H  
ATOM   4464  CB  LEU   304      96.570  98.564  78.421  1.00  0.00           C  
ATOM   4465  HB2 LEU   304      95.495  98.526  78.598  1.00  0.00           H  
ATOM   4466  HB3 LEU   304      96.865  99.611  78.474  1.00  0.00           H  
ATOM   4467  CG  LEU   304      96.851  98.048  77.007  1.00  0.00           C  
ATOM   4468  HG  LEU   304      97.916  97.830  76.933  1.00  0.00           H  
ATOM   4469  CD1 LEU   304      96.051  96.757  76.697  1.00  0.00           C  
ATOM   4470 HD11 LEU   304      96.277  96.422  75.685  1.00  0.00           H  
ATOM   4471 HD12 LEU   304      96.328  95.977  77.406  1.00  0.00           H  
ATOM   4472 HD13 LEU   304      94.984  96.961  76.781  1.00  0.00           H  
ATOM   4473  CD2 LEU   304      96.416  99.096  76.021  1.00  0.00           C  
ATOM   4474 HD21 LEU   304      96.608  98.745  75.007  1.00  0.00           H  
ATOM   4475 HD22 LEU   304      95.350  99.289  76.141  1.00  0.00           H  
ATOM   4476 HD23 LEU   304      96.974 100.016  76.199  1.00  0.00           H  
ATOM   4477  C   LEU   304      98.882  97.816  79.692  1.00  0.00           C  
ATOM   4478  O   LEU   304      99.500  96.805  79.389  1.00  0.00           O  
ATOM   4479  N   ARG   305      99.426  98.909  80.204  1.00  0.00           N  
ATOM   4480  H   ARG   305      98.890  99.709  80.540  1.00  0.00           H  
ATOM   4481  CA  ARG   305     100.895  99.059  80.330  1.00  0.00           C  
ATOM   4482  HA  ARG   305     101.355  98.800  79.376  1.00  0.00           H  
ATOM   4483  CB  ARG   305     101.320 100.548  80.586  1.00  0.00           C  
ATOM   4484  HB2 ARG   305     100.855 101.183  79.832  1.00  0.00           H  
ATOM   4485  HB3 ARG   305     100.930 100.865  81.553  1.00  0.00           H  
ATOM   4486  CG  ARG   305     102.793 100.771  80.563  1.00  0.00           C  
ATOM   4487  HG2 ARG   305     103.304 100.081  81.235  1.00  0.00           H  
ATOM   4488  HG3 ARG   305     103.199 100.602  79.565  1.00  0.00           H  
ATOM   4489  CD  ARG   305     103.001 102.222  81.003  1.00  0.00           C  
ATOM   4490  HD2 ARG   305     102.322 102.443  81.826  1.00  0.00           H  
ATOM   4491  HD3 ARG   305     104.015 102.335  81.386  1.00  0.00           H  
ATOM   4492  NE  ARG   305     102.783 103.200  79.929  1.00  0.00           N  
ATOM   4493  HE  ARG   305     103.588 103.457  79.357  1.00  0.00           H  
ATOM   4494  CZ  ARG   305     101.608 103.786  79.639  1.00  0.00           C  
ATOM   4495  NH1 ARG   305     100.576 103.653  80.453  1.00  0.00           N  
ATOM   4496 HH11 ARG   305     100.668 103.102  81.307  1.00  0.00           H  
ATOM   4497 HH12 ARG   305      99.687 104.099  80.228  1.00  0.00           H  
ATOM   4498  NH2 ARG   305     101.362 104.545  78.595  1.00  0.00           N  
ATOM   4499 HH21 ARG   305     102.100 104.732  77.917  1.00  0.00           H  
ATOM   4500 HH22 ARG   305     100.433 104.945  78.463  1.00  0.00           H  
ATOM   4501  C   ARG   305     101.447  98.062  81.382  1.00  0.00           C  
ATOM   4502  O   ARG   305     102.391  97.301  81.083  1.00  0.00           O  
ATOM   4503  N   THR   306     100.747  97.894  82.470  1.00  0.00           N  
ATOM   4504  H   THR   306      99.843  98.348  82.605  1.00  0.00           H  
ATOM   4505  CA  THR   306     101.137  97.059  83.616  1.00  0.00           C  
ATOM   4506  HA  THR   306     102.168  97.237  83.921  1.00  0.00           H  
ATOM   4507  CB  THR   306     100.221  97.448  84.726  1.00  0.00           C  
ATOM   4508  HB  THR   306      99.226  97.111  84.432  1.00  0.00           H  
ATOM   4509  CG2 THR   306     100.594  96.812  86.060  1.00  0.00           C  
ATOM   4510 HG21 THR   306      99.890  97.133  86.826  1.00  0.00           H  
ATOM   4511 HG22 THR   306     100.561  95.726  85.969  1.00  0.00           H  
ATOM   4512 HG23 THR   306     101.602  97.121  86.341  1.00  0.00           H  
ATOM   4513  OG1 THR   306     100.306  98.872  84.928  1.00  0.00           O  
ATOM   4514  HG1 THR   306      99.504  99.303  84.564  1.00  0.00           H  
ATOM   4515  C   THR   306     101.171  95.618  83.296  1.00  0.00           C  
ATOM   4516  O   THR   306     102.014  94.907  83.640  1.00  0.00           O  
ATOM   4517  N   THR   307     100.205  95.197  82.374  1.00  0.00           N  
ATOM   4518  H   THR   307      99.513  95.844  81.995  1.00  0.00           H  
ATOM   4519  CA  THR   307     100.047  93.877  81.854  1.00  0.00           C  
ATOM   4520  HA  THR   307     100.191  93.187  82.685  1.00  0.00           H  
ATOM   4521  CB  THR   307      98.654  93.564  81.330  1.00  0.00           C  
ATOM   4522  HB  THR   307      98.520  94.185  80.444  1.00  0.00           H  
ATOM   4523  CG2 THR   307      98.449  92.098  80.899  1.00  0.00           C  
ATOM   4524 HG21 THR   307      97.428  91.964  80.540  1.00  0.00           H  
ATOM   4525 HG22 THR   307      99.150  91.851  80.102  1.00  0.00           H  
ATOM   4526 HG23 THR   307      98.623  91.440  81.751  1.00  0.00           H  
ATOM   4527  OG1 THR   307      97.721  93.836  82.344  1.00  0.00           O  
ATOM   4528  HG1 THR   307      97.554  94.801  82.384  1.00  0.00           H  
ATOM   4529  C   THR   307     101.122  93.649  80.736  1.00  0.00           C  
ATOM   4530  O   THR   307     101.689  92.580  80.756  1.00  0.00           O  
ATOM   4531  N   LEU   308     101.391  94.621  79.873  1.00  0.00           N  
ATOM   4532  H   LEU   308     100.939  95.534  79.907  1.00  0.00           H  
ATOM   4533  CA  LEU   308     102.338  94.492  78.808  1.00  0.00           C  
ATOM   4534  HA  LEU   308     102.071  93.701  78.107  1.00  0.00           H  
ATOM   4535  CB  LEU   308     102.389  95.841  78.062  1.00  0.00           C  
ATOM   4536  HB2 LEU   308     102.035  96.620  78.738  1.00  0.00           H  
ATOM   4537  HB3 LEU   308     103.432  96.066  77.835  1.00  0.00           H  
ATOM   4538  CG  LEU   308     101.564  95.928  76.733  1.00  0.00           C  
ATOM   4539  HG  LEU   308     100.611  95.456  76.972  1.00  0.00           H  
ATOM   4540  CD1 LEU   308     101.282  97.354  76.320  1.00  0.00           C  
ATOM   4541 HD11 LEU   308     100.706  97.358  75.393  1.00  0.00           H  
ATOM   4542 HD12 LEU   308     100.710  97.853  77.103  1.00  0.00           H  
ATOM   4543 HD13 LEU   308     102.223  97.881  76.165  1.00  0.00           H  
ATOM   4544  CD2 LEU   308     102.147  95.127  75.588  1.00  0.00           C  
ATOM   4545 HD21 LEU   308     101.516  95.241  74.706  1.00  0.00           H  
ATOM   4546 HD22 LEU   308     103.151  95.488  75.366  1.00  0.00           H  
ATOM   4547 HD23 LEU   308     102.193  94.074  75.866  1.00  0.00           H  
ATOM   4548  C   LEU   308     103.683  94.185  79.439  1.00  0.00           C  
ATOM   4549  O   LEU   308     104.457  93.497  78.780  1.00  0.00           O  
ATOM   4550  N   LYS   309     103.999  94.694  80.691  1.00  0.00           N  
ATOM   4551  H   LYS   309     103.425  95.344  81.227  1.00  0.00           H  
ATOM   4552  CA  LYS   309     105.270  94.278  81.328  1.00  0.00           C  
ATOM   4553  HA  LYS   309     105.976  94.353  80.501  1.00  0.00           H  
ATOM   4554  CB  LYS   309     105.636  95.191  82.509  1.00  0.00           C  
ATOM   4555  HB2 LYS   309     104.897  95.061  83.299  1.00  0.00           H  
ATOM   4556  HB3 LYS   309     106.597  94.875  82.916  1.00  0.00           H  
ATOM   4557  CG  LYS   309     105.718  96.693  82.139  1.00  0.00           C  
ATOM   4558  HG2 LYS   309     106.488  96.853  81.385  1.00  0.00           H  
ATOM   4559  HG3 LYS   309     104.775  97.026  81.706  1.00  0.00           H  
ATOM   4560  CD  LYS   309     106.035  97.501  83.398  1.00  0.00           C  
ATOM   4561  HD2 LYS   309     105.204  97.433  84.099  1.00  0.00           H  
ATOM   4562  HD3 LYS   309     106.909  97.079  83.896  1.00  0.00           H  
ATOM   4563  CE  LYS   309     106.296  98.957  83.050  1.00  0.00           C  
ATOM   4564  HE2 LYS   309     107.097  99.047  82.316  1.00  0.00           H  
ATOM   4565  HE3 LYS   309     105.410  99.419  82.613  1.00  0.00           H  
ATOM   4566  NZ  LYS   309     106.677  99.639  84.365  1.00  0.00           N  
ATOM   4567  HZ1 LYS   309     106.868 100.647  84.190  1.00  0.00           H  
ATOM   4568  HZ2 LYS   309     105.894  99.548  85.043  1.00  0.00           H  
ATOM   4569  HZ3 LYS   309     107.529  99.187  84.756  1.00  0.00           H  
ATOM   4570  C   LYS   309     105.323  92.820  81.871  1.00  0.00           C  
ATOM   4571  O   LYS   309     106.370  92.234  81.850  1.00  0.00           O  
ATOM   4572  N   GLU   310     104.216  92.346  82.379  1.00  0.00           N  
ATOM   4573  H   GLU   310     103.397  92.907  82.617  1.00  0.00           H  
ATOM   4574  CA  GLU   310     104.087  90.900  82.649  1.00  0.00           C  
ATOM   4575  HA  GLU   310     104.876  90.525  83.301  1.00  0.00           H  
ATOM   4576  CB  GLU   310     102.770  90.650  83.405  1.00  0.00           C  
ATOM   4577  HB2 GLU   310     102.917  90.905  84.455  1.00  0.00           H  
ATOM   4578  HB3 GLU   310     102.011  91.329  83.016  1.00  0.00           H  
ATOM   4579  CG  GLU   310     102.219  89.171  83.317  1.00  0.00           C  
ATOM   4580  HG2 GLU   310     101.199  89.151  83.700  1.00  0.00           H  
ATOM   4581  HG3 GLU   310     102.171  88.874  82.269  1.00  0.00           H  
ATOM   4582  CD  GLU   310     103.074  88.131  84.097  1.00  0.00           C  
ATOM   4583  OE1 GLU   310     102.758  86.942  83.819  1.00  0.00           O  
ATOM   4584  OE2 GLU   310     104.064  88.482  84.777  1.00  0.00           O  
ATOM   4585  C   GLU   310     104.254  90.108  81.288  1.00  0.00           C  
ATOM   4586  O   GLU   310     104.945  89.088  81.363  1.00  0.00           O  
ATOM   4587  N   LEU   311     103.579  90.463  80.201  1.00  0.00           N  
ATOM   4588  H   LEU   311     102.967  91.277  80.151  1.00  0.00           H  
ATOM   4589  CA  LEU   311     103.668  89.684  78.945  1.00  0.00           C  
ATOM   4590  HA  LEU   311     103.364  88.643  79.051  1.00  0.00           H  
ATOM   4591  CB  LEU   311     102.718  90.378  77.978  1.00  0.00           C  
ATOM   4592  HB2 LEU   311     102.760  91.453  78.162  1.00  0.00           H  
ATOM   4593  HB3 LEU   311     103.077  90.214  76.962  1.00  0.00           H  
ATOM   4594  CG  LEU   311     101.251  89.925  78.058  1.00  0.00           C  
ATOM   4595  HG  LEU   311     101.128  89.783  79.131  1.00  0.00           H  
ATOM   4596  CD1 LEU   311     100.143  90.984  77.533  1.00  0.00           C  
ATOM   4597 HD11 LEU   311      99.148  90.552  77.639  1.00  0.00           H  
ATOM   4598 HD12 LEU   311     100.208  91.899  78.121  1.00  0.00           H  
ATOM   4599 HD13 LEU   311     100.330  91.215  76.483  1.00  0.00           H  
ATOM   4600  CD2 LEU   311     100.992  88.637  77.225  1.00  0.00           C  
ATOM   4601 HD21 LEU   311      99.943  88.353  77.311  1.00  0.00           H  
ATOM   4602 HD22 LEU   311     101.233  88.826  76.179  1.00  0.00           H  
ATOM   4603 HD23 LEU   311     101.618  87.829  77.601  1.00  0.00           H  
ATOM   4604  C   LEU   311     105.126  89.572  78.477  1.00  0.00           C  
ATOM   4605  O   LEU   311     105.544  88.481  78.031  1.00  0.00           O  
ATOM   4606  N   ARG   312     105.817  90.735  78.514  1.00  0.00           N  
ATOM   4607  H   ARG   312     105.453  91.604  78.907  1.00  0.00           H  
ATOM   4608  CA  ARG   312     107.159  90.832  77.986  1.00  0.00           C  
ATOM   4609  HA  ARG   312     107.051  90.369  77.005  1.00  0.00           H  
ATOM   4610  CB  ARG   312     107.704  92.300  77.738  1.00  0.00           C  
ATOM   4611  HB2 ARG   312     107.534  92.909  78.625  1.00  0.00           H  
ATOM   4612  HB3 ARG   312     108.782  92.267  77.576  1.00  0.00           H  
ATOM   4613  CG  ARG   312     107.016  92.951  76.520  1.00  0.00           C  
ATOM   4614  HG2 ARG   312     107.349  92.440  75.616  1.00  0.00           H  
ATOM   4615  HG3 ARG   312     105.942  92.792  76.599  1.00  0.00           H  
ATOM   4616  CD  ARG   312     107.283  94.454  76.363  1.00  0.00           C  
ATOM   4617  HD2 ARG   312     106.994  94.989  77.268  1.00  0.00           H  
ATOM   4618  HD3 ARG   312     108.345  94.639  76.209  1.00  0.00           H  
ATOM   4619  NE  ARG   312     106.493  94.946  75.191  1.00  0.00           N  
ATOM   4620  HE  ARG   312     106.201  94.293  74.465  1.00  0.00           H  
ATOM   4621  CZ  ARG   312     106.177  96.203  75.095  1.00  0.00           C  
ATOM   4622  NH1 ARG   312     106.253  97.209  75.945  1.00  0.00           N  
ATOM   4623 HH11 ARG   312     106.621  97.056  76.884  1.00  0.00           H  
ATOM   4624 HH12 ARG   312     105.945  98.140  75.663  1.00  0.00           H  
ATOM   4625  NH2 ARG   312     105.796  96.576  73.930  1.00  0.00           N  
ATOM   4626 HH21 ARG   312     105.759  95.903  73.165  1.00  0.00           H  
ATOM   4627 HH22 ARG   312     105.530  97.547  73.768  1.00  0.00           H  
ATOM   4628  C   ARG   312     108.166  90.078  78.823  1.00  0.00           C  
ATOM   4629  O   ARG   312     109.053  89.433  78.327  1.00  0.00           O  
ATOM   4630  N   GLU   313     108.062  89.989  80.140  1.00  0.00           N  
ATOM   4631  H   GLU   313     107.446  90.645  80.622  1.00  0.00           H  
ATOM   4632  CA  GLU   313     108.672  89.102  81.111  1.00  0.00           C  
ATOM   4633  HA  GLU   313     109.746  89.213  80.955  1.00  0.00           H  
ATOM   4634  CB  GLU   313     108.349  89.549  82.578  1.00  0.00           C  
ATOM   4635  HB2 GLU   313     108.727  90.558  82.737  1.00  0.00           H  
ATOM   4636  HB3 GLU   313     107.268  89.587  82.712  1.00  0.00           H  
ATOM   4637  CG  GLU   313     108.958  88.607  83.639  1.00  0.00           C  
ATOM   4638  HG2 GLU   313     108.331  88.622  84.529  1.00  0.00           H  
ATOM   4639  HG3 GLU   313     108.945  87.585  83.256  1.00  0.00           H  
ATOM   4640  CD  GLU   313     110.333  88.960  84.014  1.00  0.00           C  
ATOM   4641  OE1 GLU   313     110.800  88.398  85.018  1.00  0.00           O  
ATOM   4642  OE2 GLU   313     111.034  89.721  83.339  1.00  0.00           O  
ATOM   4643  C   GLU   313     108.429  87.560  80.870  1.00  0.00           C  
ATOM   4644  O   GLU   313     109.480  86.832  80.981  1.00  0.00           O  
ATOM   4645  N   ALA   314     107.267  87.095  80.474  1.00  0.00           N  
ATOM   4646  H   ALA   314     106.411  87.636  80.607  1.00  0.00           H  
ATOM   4647  CA  ALA   314     107.003  85.821  79.823  1.00  0.00           C  
ATOM   4648  HA  ALA   314     107.649  85.122  80.353  1.00  0.00           H  
ATOM   4649  CB  ALA   314     105.490  85.587  79.937  1.00  0.00           C  
ATOM   4650  HB1 ALA   314     105.232  84.640  79.464  1.00  0.00           H  
ATOM   4651  HB2 ALA   314     105.205  85.557  80.989  1.00  0.00           H  
ATOM   4652  HB3 ALA   314     104.958  86.398  79.441  1.00  0.00           H  
ATOM   4653  C   ALA   314     107.462  85.553  78.331  1.00  0.00           C  
ATOM   4654  O   ALA   314     107.485  84.452  77.799  1.00  0.00           O  
ATOM   4655  N   GLY   315     107.963  86.594  77.648  1.00  0.00           N  
ATOM   4656  H   GLY   315     107.936  87.547  78.013  1.00  0.00           H  
ATOM   4657  CA  GLY   315     108.570  86.511  76.381  1.00  0.00           C  
ATOM   4658  HA2 GLY   315     109.503  87.075  76.411  1.00  0.00           H  
ATOM   4659  HA3 GLY   315     108.832  85.470  76.194  1.00  0.00           H  
ATOM   4660  C   GLY   315     107.694  87.047  75.129  1.00  0.00           C  
ATOM   4661  O   GLY   315     108.274  87.158  74.068  1.00  0.00           O  
ATOM   4662  N   VAL   316     106.425  87.366  75.280  1.00  0.00           N  
ATOM   4663  H   VAL   316     105.987  87.474  76.195  1.00  0.00           H  
ATOM   4664  CA  VAL   316     105.511  87.595  74.171  1.00  0.00           C  
ATOM   4665  HA  VAL   316     105.522  86.737  73.499  1.00  0.00           H  
ATOM   4666  CB  VAL   316     104.061  87.725  74.686  1.00  0.00           C  
ATOM   4667  HB  VAL   316     104.052  88.594  75.344  1.00  0.00           H  
ATOM   4668  CG1 VAL   316     103.012  87.875  73.522  1.00  0.00           C  
ATOM   4669 HG11 VAL   316     102.010  87.963  73.943  1.00  0.00           H  
ATOM   4670 HG12 VAL   316     103.239  88.768  72.939  1.00  0.00           H  
ATOM   4671 HG13 VAL   316     103.058  87.000  72.875  1.00  0.00           H  
ATOM   4672  CG2 VAL   316     103.652  86.377  75.345  1.00  0.00           C  
ATOM   4673 HG21 VAL   316     102.630  86.450  75.715  1.00  0.00           H  
ATOM   4674 HG22 VAL   316     103.716  85.578  74.606  1.00  0.00           H  
ATOM   4675 HG23 VAL   316     104.325  86.159  76.175  1.00  0.00           H  
ATOM   4676  C   VAL   316     105.962  88.764  73.373  1.00  0.00           C  
ATOM   4677  O   VAL   316     106.261  89.779  73.959  1.00  0.00           O  
ATOM   4678  N   GLU   317     105.938  88.749  72.010  1.00  0.00           N  
ATOM   4679  H   GLU   317     105.836  87.885  71.478  1.00  0.00           H  
ATOM   4680  CA  GLU   317     106.050  89.890  71.183  1.00  0.00           C  
ATOM   4681  HA  GLU   317     106.731  90.609  71.639  1.00  0.00           H  
ATOM   4682  CB  GLU   317     106.602  89.424  69.823  1.00  0.00           C  
ATOM   4683  HB2 GLU   317     107.627  89.076  69.947  1.00  0.00           H  
ATOM   4684  HB3 GLU   317     106.018  88.576  69.465  1.00  0.00           H  
ATOM   4685  CG  GLU   317     106.570  90.477  68.839  1.00  0.00           C  
ATOM   4686  HG2 GLU   317     107.101  90.128  67.955  1.00  0.00           H  
ATOM   4687  HG3 GLU   317     105.531  90.633  68.547  1.00  0.00           H  
ATOM   4688  CD  GLU   317     107.146  91.806  69.232  1.00  0.00           C  
ATOM   4689  OE1 GLU   317     108.357  91.916  69.369  1.00  0.00           O  
ATOM   4690  OE2 GLU   317     106.345  92.811  69.397  1.00  0.00           O  
ATOM   4691  C   GLU   317     104.693  90.655  71.033  1.00  0.00           C  
ATOM   4692  O   GLU   317     103.732  90.092  70.516  1.00  0.00           O  
ATOM   4693  N   ALA   318     104.583  91.786  71.749  1.00  0.00           N  
ATOM   4694  H   ALA   318     105.371  92.223  72.229  1.00  0.00           H  
ATOM   4695  CA  ALA   318     103.326  92.501  71.913  1.00  0.00           C  
ATOM   4696  HA  ALA   318     102.765  92.321  70.995  1.00  0.00           H  
ATOM   4697  CB  ALA   318     102.607  91.962  73.256  1.00  0.00           C  
ATOM   4698  HB1 ALA   318     101.661  92.487  73.397  1.00  0.00           H  
ATOM   4699  HB2 ALA   318     102.419  90.893  73.164  1.00  0.00           H  
ATOM   4700  HB3 ALA   318     103.254  92.145  74.113  1.00  0.00           H  
ATOM   4701  C   ALA   318     103.470  94.027  72.098  1.00  0.00           C  
ATOM   4702  O   ALA   318     104.491  94.482  72.613  1.00  0.00           O  
ATOM   4703  N   ASP   319     102.367  94.813  71.818  1.00  0.00           N  
ATOM   4704  H   ASP   319     101.521  94.422  71.403  1.00  0.00           H  
ATOM   4705  CA  ASP   319     102.250  96.257  72.061  1.00  0.00           C  
ATOM   4706  HA  ASP   319     102.725  96.637  72.965  1.00  0.00           H  
ATOM   4707  CB  ASP   319     102.932  96.943  70.898  1.00  0.00           C  
ATOM   4708  HB2 ASP   319     103.830  96.379  70.647  1.00  0.00           H  
ATOM   4709  HB3 ASP   319     102.270  96.891  70.033  1.00  0.00           H  
ATOM   4710  CG  ASP   319     103.318  98.367  71.103  1.00  0.00           C  
ATOM   4711  OD1 ASP   319     102.761  99.127  71.948  1.00  0.00           O  
ATOM   4712  OD2 ASP   319     104.127  98.873  70.302  1.00  0.00           O  
ATOM   4713  C   ASP   319     100.765  96.509  72.171  1.00  0.00           C  
ATOM   4714  O   ASP   319     100.013  95.581  71.828  1.00  0.00           O  
ATOM   4715  N   GLY   320     100.222  97.646  72.662  1.00  0.00           N  
ATOM   4716  H   GLY   320     100.755  98.399  73.095  1.00  0.00           H  
ATOM   4717  CA  GLY   320      98.784  97.873  72.601  1.00  0.00           C  
ATOM   4718  HA2 GLY   320      98.387  97.279  71.779  1.00  0.00           H  
ATOM   4719  HA3 GLY   320      98.345  97.482  73.520  1.00  0.00           H  
ATOM   4720  C   GLY   320      98.270  99.368  72.414  1.00  0.00           C  
ATOM   4721  O   GLY   320      99.043 100.375  72.329  1.00  0.00           O  
ATOM   4722  N   ARG   321      96.912  99.492  72.468  1.00  0.00           N  
ATOM   4723  H   ARG   321      96.307  98.682  72.608  1.00  0.00           H  
ATOM   4724  CA  ARG   321      96.147 100.741  72.342  1.00  0.00           C  
ATOM   4725  HA  ARG   321      96.709 101.614  72.674  1.00  0.00           H  
ATOM   4726  CB  ARG   321      95.834 101.065  70.898  1.00  0.00           C  
ATOM   4727  HB2 ARG   321      96.744 100.972  70.307  1.00  0.00           H  
ATOM   4728  HB3 ARG   321      95.128 100.328  70.513  1.00  0.00           H  
ATOM   4729  CG  ARG   321      95.219 102.541  70.693  1.00  0.00           C  
ATOM   4730  HG2 ARG   321      94.239 102.555  71.172  1.00  0.00           H  
ATOM   4731  HG3 ARG   321      95.852 103.236  71.243  1.00  0.00           H  
ATOM   4732  CD  ARG   321      95.048 103.089  69.321  1.00  0.00           C  
ATOM   4733  HD2 ARG   321      96.005 103.416  68.913  1.00  0.00           H  
ATOM   4734  HD3 ARG   321      94.656 102.328  68.646  1.00  0.00           H  
ATOM   4735  NE  ARG   321      94.136 104.197  69.430  1.00  0.00           N  
ATOM   4736  HE  ARG   321      93.317 104.015  70.011  1.00  0.00           H  
ATOM   4737  CZ  ARG   321      94.181 105.420  68.899  1.00  0.00           C  
ATOM   4738  NH1 ARG   321      95.155 105.896  68.155  1.00  0.00           N  
ATOM   4739 HH11 ARG   321      95.965 105.315  67.941  1.00  0.00           H  
ATOM   4740 HH12 ARG   321      95.101 106.848  67.793  1.00  0.00           H  
ATOM   4741  NH2 ARG   321      93.328 106.338  69.246  1.00  0.00           N  
ATOM   4742 HH21 ARG   321      92.607 106.130  69.936  1.00  0.00           H  
ATOM   4743 HH22 ARG   321      93.381 107.267  68.827  1.00  0.00           H  
ATOM   4744  C   ARG   321      94.886 100.540  73.245  1.00  0.00           C  
ATOM   4745  O   ARG   321      94.580  99.401  73.478  1.00  0.00           O  
ATOM   4746  N   THR   322      94.183 101.560  73.792  1.00  0.00           N  
ATOM   4747  H   THR   322      94.513 102.523  73.742  1.00  0.00           H  
ATOM   4748  CA  THR   322      92.952 101.449  74.481  1.00  0.00           C  
ATOM   4749  HA  THR   322      93.023 100.702  75.271  1.00  0.00           H  
ATOM   4750  CB  THR   322      92.584 102.729  75.256  1.00  0.00           C  
ATOM   4751  HB  THR   322      91.543 102.767  75.576  1.00  0.00           H  
ATOM   4752  CG2 THR   322      93.400 102.757  76.553  1.00  0.00           C  
ATOM   4753 HG21 THR   322      93.155 103.656  77.118  1.00  0.00           H  
ATOM   4754 HG22 THR   322      93.163 101.877  77.150  1.00  0.00           H  
ATOM   4755 HG23 THR   322      94.463 102.758  76.313  1.00  0.00           H  
ATOM   4756  OG1 THR   322      92.748 103.817  74.395  1.00  0.00           O  
ATOM   4757  HG1 THR   322      92.517 104.644  74.865  1.00  0.00           H  
ATOM   4758  C   THR   322      91.899 100.993  73.474  1.00  0.00           C  
ATOM   4759  O   THR   322      91.958 101.396  72.316  1.00  0.00           O  
ATOM   4760  N   CYS   323      90.920 100.206  73.949  1.00  0.00           N  
ATOM   4761  H   CYS   323      90.958  99.736  74.853  1.00  0.00           H  
ATOM   4762  CA  CYS   323      89.713  99.958  73.203  1.00  0.00           C  
ATOM   4763  HA  CYS   323      89.498 100.847  72.609  1.00  0.00           H  
ATOM   4764  CB  CYS   323      89.867  98.860  72.223  1.00  0.00           C  
ATOM   4765  HB2 CYS   323      90.777  98.993  71.639  1.00  0.00           H  
ATOM   4766  HB3 CYS   323      89.954  97.901  72.736  1.00  0.00           H  
ATOM   4767  SG  CYS   323      88.396  98.873  71.132  1.00  0.00           S  
ATOM   4768  HG  CYS   323      88.538  99.793  70.223  1.00  0.00           H  
ATOM   4769  C   CYS   323      88.548  99.732  74.150  1.00  0.00           C  
ATOM   4770  O   CYS   323      88.478  98.699  74.803  1.00  0.00           O  
ATOM   4771  N   ASP   324      87.445 100.573  74.130  1.00  0.00           N  
ATOM   4772  H   ASP   324      87.473 101.523  73.758  1.00  0.00           H  
ATOM   4773  CA  ASP   324      86.135 100.175  74.641  1.00  0.00           C  
ATOM   4774  HA  ASP   324      86.218  99.460  75.459  1.00  0.00           H  
ATOM   4775  CB  ASP   324      85.450 101.445  75.150  1.00  0.00           C  
ATOM   4776  HB2 ASP   324      86.109 101.936  75.866  1.00  0.00           H  
ATOM   4777  HB3 ASP   324      85.317 102.132  74.315  1.00  0.00           H  
ATOM   4778  CG  ASP   324      84.083 101.203  75.816  1.00  0.00           C  
ATOM   4779  OD1 ASP   324      83.502 100.096  75.648  1.00  0.00           O  
ATOM   4780  OD2 ASP   324      83.594 102.050  76.537  1.00  0.00           O  
ATOM   4781  C   ASP   324      85.321  99.456  73.527  1.00  0.00           C  
ATOM   4782  O   ASP   324      85.127 100.081  72.474  1.00  0.00           O  
ATOM   4783  N   VAL   325      84.934  98.180  73.687  1.00  0.00           N  
ATOM   4784  H   VAL   325      85.151  97.607  74.502  1.00  0.00           H  
ATOM   4785  CA  VAL   325      84.139  97.504  72.645  1.00  0.00           C  
ATOM   4786  HA  VAL   325      84.792  97.522  71.774  1.00  0.00           H  
ATOM   4787  CB  VAL   325      83.802  96.006  72.987  1.00  0.00           C  
ATOM   4788  HB  VAL   325      83.127  95.600  72.234  1.00  0.00           H  
ATOM   4789  CG1 VAL   325      85.239  95.326  73.083  1.00  0.00           C  
ATOM   4790 HG11 VAL   325      85.125  94.269  73.320  1.00  0.00           H  
ATOM   4791 HG12 VAL   325      85.757  95.432  72.130  1.00  0.00           H  
ATOM   4792 HG13 VAL   325      85.819  95.813  73.867  1.00  0.00           H  
ATOM   4793  CG2 VAL   325      83.088  95.794  74.280  1.00  0.00           C  
ATOM   4794 HG21 VAL   325      82.902  94.730  74.423  1.00  0.00           H  
ATOM   4795 HG22 VAL   325      83.701  96.169  75.100  1.00  0.00           H  
ATOM   4796 HG23 VAL   325      82.138  96.329  74.263  1.00  0.00           H  
ATOM   4797  C   VAL   325      82.844  98.236  72.294  1.00  0.00           C  
ATOM   4798  O   VAL   325      82.149  97.701  71.419  1.00  0.00           O  
ATOM   4799  N   ARG   326      82.453  99.266  72.984  1.00  0.00           N  
ATOM   4800  H   ARG   326      83.046  99.737  73.666  1.00  0.00           H  
ATOM   4801  CA  ARG   326      81.125  99.851  72.854  1.00  0.00           C  
ATOM   4802  HA  ARG   326      80.498  99.062  72.440  1.00  0.00           H  
ATOM   4803  CB  ARG   326      80.501 100.234  74.245  1.00  0.00           C  
ATOM   4804  HB2 ARG   326      81.130 100.964  74.755  1.00  0.00           H  
ATOM   4805  HB3 ARG   326      79.523 100.697  74.106  1.00  0.00           H  
ATOM   4806  CG  ARG   326      80.370  98.949  75.101  1.00  0.00           C  
ATOM   4807  HG2 ARG   326      79.683  98.248  74.628  1.00  0.00           H  
ATOM   4808  HG3 ARG   326      81.334  98.447  75.179  1.00  0.00           H  
ATOM   4809  CD  ARG   326      79.868  99.332  76.468  1.00  0.00           C  
ATOM   4810  HD2 ARG   326      78.951  99.916  76.385  1.00  0.00           H  
ATOM   4811  HD3 ARG   326      79.627  98.440  77.047  1.00  0.00           H  
ATOM   4812  NE  ARG   326      80.949 100.138  77.164  1.00  0.00           N  
ATOM   4813  HE  ARG   326      81.898 100.112  76.792  1.00  0.00           H  
ATOM   4814  CZ  ARG   326      80.711 100.857  78.211  1.00  0.00           C  
ATOM   4815  NH1 ARG   326      79.546 100.872  78.853  1.00  0.00           N  
ATOM   4816 HH11 ARG   326      78.774 100.292  78.522  1.00  0.00           H  
ATOM   4817 HH12 ARG   326      79.422 101.463  79.675  1.00  0.00           H  
ATOM   4818  NH2 ARG   326      81.720 101.541  78.700  1.00  0.00           N  
ATOM   4819 HH21 ARG   326      82.636 101.486  78.254  1.00  0.00           H  
ATOM   4820 HH22 ARG   326      81.588 102.125  79.526  1.00  0.00           H  
ATOM   4821  C   ARG   326      81.049 100.989  71.832  1.00  0.00           C  
ATOM   4822  O   ARG   326      80.056 101.628  71.671  1.00  0.00           O  
ATOM   4823  N   SER   327      82.192 101.226  71.228  1.00  0.00           N  
ATOM   4824  H   SER   327      82.990 100.593  71.277  1.00  0.00           H  
ATOM   4825  CA  SER   327      82.449 102.461  70.397  1.00  0.00           C  
ATOM   4826  HA  SER   327      81.448 102.767  70.091  1.00  0.00           H  
ATOM   4827  CB  SER   327      83.096 103.591  71.214  1.00  0.00           C  
ATOM   4828  HB2 SER   327      82.594 103.691  72.176  1.00  0.00           H  
ATOM   4829  HB3 SER   327      84.139 103.352  71.422  1.00  0.00           H  
ATOM   4830  OG  SER   327      83.012 104.786  70.504  1.00  0.00           O  
ATOM   4831  HG  SER   327      83.423 105.506  71.026  1.00  0.00           H  
ATOM   4832  C   SER   327      83.217 102.235  69.098  1.00  0.00           C  
ATOM   4833  O   SER   327      84.438 102.044  69.160  1.00  0.00           O  
ATOM   4834  N   VAL   328      82.506 102.375  67.919  1.00  0.00           N  
ATOM   4835  H   VAL   328      81.539 102.694  67.879  1.00  0.00           H  
ATOM   4836  CA  VAL   328      83.092 102.070  66.603  1.00  0.00           C  
ATOM   4837  HA  VAL   328      83.466 101.047  66.646  1.00  0.00           H  
ATOM   4838  CB  VAL   328      82.021 102.102  65.508  1.00  0.00           C  
ATOM   4839  HB  VAL   328      81.597 103.101  65.616  1.00  0.00           H  
ATOM   4840  CG1 VAL   328      82.659 101.945  64.080  1.00  0.00           C  
ATOM   4841 HG11 VAL   328      81.873 101.971  63.326  1.00  0.00           H  
ATOM   4842 HG12 VAL   328      83.360 102.761  63.904  1.00  0.00           H  
ATOM   4843 HG13 VAL   328      83.187 100.993  64.022  1.00  0.00           H  
ATOM   4844  CG2 VAL   328      80.808 101.238  65.684  1.00  0.00           C  
ATOM   4845 HG21 VAL   328      80.141 101.367  64.830  1.00  0.00           H  
ATOM   4846 HG22 VAL   328      81.112 100.193  65.751  1.00  0.00           H  
ATOM   4847 HG23 VAL   328      80.286 101.523  66.597  1.00  0.00           H  
ATOM   4848  C   VAL   328      84.368 102.905  66.273  1.00  0.00           C  
ATOM   4849  O   VAL   328      85.320 102.295  65.818  1.00  0.00           O  
ATOM   4850  N   PRO   329      84.430 104.267  66.559  1.00  0.00           N  
ATOM   4851  CD  PRO   329      83.385 105.178  66.856  1.00  0.00           C  
ATOM   4852  HD2 PRO   329      83.201 105.241  67.929  1.00  0.00           H  
ATOM   4853  HD3 PRO   329      82.447 104.880  66.390  1.00  0.00           H  
ATOM   4854  CG  PRO   329      83.894 106.495  66.298  1.00  0.00           C  
ATOM   4855  HG2 PRO   329      83.388 107.355  66.738  1.00  0.00           H  
ATOM   4856  HG3 PRO   329      83.761 106.567  65.218  1.00  0.00           H  
ATOM   4857  CB  PRO   329      85.385 106.415  66.706  1.00  0.00           C  
ATOM   4858  HB2 PRO   329      85.531 106.663  67.757  1.00  0.00           H  
ATOM   4859  HB3 PRO   329      86.001 107.103  66.128  1.00  0.00           H  
ATOM   4860  CA  PRO   329      85.724 105.001  66.424  1.00  0.00           C  
ATOM   4861  HA  PRO   329      86.133 104.844  65.425  1.00  0.00           H  
ATOM   4862  C   PRO   329      86.870 104.498  67.339  1.00  0.00           C  
ATOM   4863  O   PRO   329      88.081 104.508  67.015  1.00  0.00           O  
ATOM   4864  N   GLU   330      86.584 103.945  68.499  1.00  0.00           N  
ATOM   4865  H   GLU   330      85.649 103.973  68.903  1.00  0.00           H  
ATOM   4866  CA  GLU   330      87.565 103.227  69.348  1.00  0.00           C  
ATOM   4867  HA  GLU   330      88.448 103.860  69.431  1.00  0.00           H  
ATOM   4868  CB  GLU   330      87.014 103.012  70.872  1.00  0.00           C  
ATOM   4869  HB2 GLU   330      86.227 102.259  70.883  1.00  0.00           H  
ATOM   4870  HB3 GLU   330      87.817 102.642  71.510  1.00  0.00           H  
ATOM   4871  CG  GLU   330      86.473 104.348  71.427  1.00  0.00           C  
ATOM   4872  HG2 GLU   330      85.643 104.675  70.802  1.00  0.00           H  
ATOM   4873  HG3 GLU   330      86.073 104.175  72.426  1.00  0.00           H  
ATOM   4874  CD  GLU   330      87.504 105.472  71.499  1.00  0.00           C  
ATOM   4875  OE1 GLU   330      88.619 105.331  71.985  1.00  0.00           O  
ATOM   4876  OE2 GLU   330      87.120 106.628  71.177  1.00  0.00           O  
ATOM   4877  C   GLU   330      88.027 101.916  68.694  1.00  0.00           C  
ATOM   4878  O   GLU   330      89.128 101.445  68.920  1.00  0.00           O  
ATOM   4879  N   ILE   331      87.182 101.272  67.906  1.00  0.00           N  
ATOM   4880  H   ILE   331      86.243 101.629  67.724  1.00  0.00           H  
ATOM   4881  CA  ILE   331      87.446  99.996  67.197  1.00  0.00           C  
ATOM   4882  HA  ILE   331      88.113  99.409  67.828  1.00  0.00           H  
ATOM   4883  CB  ILE   331      86.143  99.253  66.978  1.00  0.00           C  
ATOM   4884  HB  ILE   331      85.448  99.944  66.500  1.00  0.00           H  
ATOM   4885  CG2 ILE   331      86.390  97.986  66.055  1.00  0.00           C  
ATOM   4886 HG21 ILE   331      85.448  97.457  65.903  1.00  0.00           H  
ATOM   4887 HG22 ILE   331      86.784  98.309  65.092  1.00  0.00           H  
ATOM   4888 HG23 ILE   331      87.106  97.319  66.536  1.00  0.00           H  
ATOM   4889  CG1 ILE   331      85.552  98.780  68.289  1.00  0.00           C  
ATOM   4890 HG12 ILE   331      86.259  98.071  68.717  1.00  0.00           H  
ATOM   4891 HG13 ILE   331      85.528  99.645  68.953  1.00  0.00           H  
ATOM   4892  CD1 ILE   331      84.181  98.132  68.362  1.00  0.00           C  
ATOM   4893 HD11 ILE   331      83.956  97.871  69.396  1.00  0.00           H  
ATOM   4894 HD12 ILE   331      83.430  98.827  67.990  1.00  0.00           H  
ATOM   4895 HD13 ILE   331      84.173  97.229  67.750  1.00  0.00           H  
ATOM   4896  C   ILE   331      88.166 100.198  65.856  1.00  0.00           C  
ATOM   4897  O   ILE   331      89.105  99.434  65.569  1.00  0.00           O  
ATOM   4898  N   GLU   332      87.841 101.324  65.126  1.00  0.00           N  
ATOM   4899  H   GLU   332      87.138 101.975  65.473  1.00  0.00           H  
ATOM   4900  CA  GLU   332      88.372 101.768  63.856  1.00  0.00           C  
ATOM   4901  HA  GLU   332      88.184 100.987  63.119  1.00  0.00           H  
ATOM   4902  CB  GLU   332      87.640 103.024  63.400  1.00  0.00           C  
ATOM   4903  HB2 GLU   332      86.587 102.972  63.675  1.00  0.00           H  
ATOM   4904  HB3 GLU   332      88.056 103.905  63.890  1.00  0.00           H  
ATOM   4905  CG  GLU   332      87.783 103.135  61.932  1.00  0.00           C  
ATOM   4906  HG2 GLU   332      88.811 103.379  61.665  1.00  0.00           H  
ATOM   4907  HG3 GLU   332      87.546 102.187  61.451  1.00  0.00           H  
ATOM   4908  CD  GLU   332      86.827 104.234  61.454  1.00  0.00           C  
ATOM   4909  OE1 GLU   332      87.316 105.388  61.595  1.00  0.00           O  
ATOM   4910  OE2 GLU   332      85.744 104.124  60.839  1.00  0.00           O  
ATOM   4911  C   GLU   332      89.971 101.925  63.864  1.00  0.00           C  
ATOM   4912  O   GLU   332      90.681 101.142  63.180  1.00  0.00           O  
ATOM   4913  N   ALA   333      90.491 102.864  64.712  1.00  0.00           N  
ATOM   4914  H   ALA   333      89.878 103.474  65.252  1.00  0.00           H  
ATOM   4915  CA  ALA   333      91.882 103.139  64.979  1.00  0.00           C  
ATOM   4916  HA  ALA   333      92.530 103.176  64.103  1.00  0.00           H  
ATOM   4917  CB  ALA   333      91.843 104.494  65.610  1.00  0.00           C  
ATOM   4918  HB1 ALA   333      92.857 104.810  65.857  1.00  0.00           H  
ATOM   4919  HB2 ALA   333      91.401 105.208  64.914  1.00  0.00           H  
ATOM   4920  HB3 ALA   333      91.244 104.455  66.518  1.00  0.00           H  
ATOM   4921  C   ALA   333      92.547 102.034  65.711  1.00  0.00           C  
ATOM   4922  O   ALA   333      93.734 101.894  65.720  1.00  0.00           O  
ATOM   4923  N   LEU   334      91.810 101.157  66.371  1.00  0.00           N  
ATOM   4924  H   LEU   334      90.807 101.257  66.526  1.00  0.00           H  
ATOM   4925  CA  LEU   334      92.397  99.934  66.946  1.00  0.00           C  
ATOM   4926  HA  LEU   334      93.252 100.280  67.524  1.00  0.00           H  
ATOM   4927  CB  LEU   334      91.498  99.181  67.950  1.00  0.00           C  
ATOM   4928  HB2 LEU   334      91.312  99.825  68.810  1.00  0.00           H  
ATOM   4929  HB3 LEU   334      90.533  98.984  67.483  1.00  0.00           H  
ATOM   4930  CG  LEU   334      92.121  97.798  68.459  1.00  0.00           C  
ATOM   4931  HG  LEU   334      92.546  97.183  67.665  1.00  0.00           H  
ATOM   4932  CD1 LEU   334      93.275  98.151  69.464  1.00  0.00           C  
ATOM   4933 HD11 LEU   334      93.728  97.232  69.837  1.00  0.00           H  
ATOM   4934 HD12 LEU   334      94.031  98.749  68.954  1.00  0.00           H  
ATOM   4935 HD13 LEU   334      92.867  98.720  70.300  1.00  0.00           H  
ATOM   4936  CD2 LEU   334      90.988  97.029  69.115  1.00  0.00           C  
ATOM   4937 HD21 LEU   334      91.360  96.072  69.481  1.00  0.00           H
[truncated: 19,962,523 more chars]
