# Supplementary material for: Path to Actinorhodin: Regio- and Stereoselective Ketone Reduction by a Type II Polyketide Ketoreductase Revealed in Atomistic Detail
Source: JACS Au. 2022 Apr 7;2(4):972–84. doi: 10.1021/jacsau.2c00086 (PMC9088766; doi:10.1021/jacsau.2c00086)
Supplement: Supplementary file 2 — au2c00086_si_002.zip [file au2c00086_si_002.zip › SI_files/Series_IB_starting_structures/M10,M10,M10,M10.pdb]

CRYST1  126.827  127.276  127.141  90.00  90.00  90.00 P 1           1
ATOM      1  N   MET     1     -40.784  12.515   2.472  1.00  0.00
ATOM      2  H1  MET     1     -41.662  12.070   2.134  1.00  0.00
ATOM      3  H2  MET     1     -40.353  13.061   1.700  1.00  0.00
ATOM      4  H3  MET     1     -40.122  11.777   2.787  1.00  0.00
ATOM      5  CA  MET     1     -41.090  13.416   3.600  1.00  0.00
ATOM      6  HA  MET     1     -41.718  14.233   3.247  1.00  0.00
ATOM      7  CB  MET     1     -41.935  12.623   4.713  1.00  0.00
ATOM      8  HB2 MET     1     -42.860  12.247   4.278  1.00  0.00
ATOM      9  HB3 MET     1     -41.370  11.758   5.060  1.00  0.00
ATOM     10  CG  MET     1     -42.245  13.531   5.872  1.00  0.00
ATOM     11  HG2 MET     1     -41.293  13.897   6.258  1.00  0.00
ATOM     12  HG3 MET     1     -42.778  14.393   5.473  1.00  0.00
ATOM     13  SD  MET     1     -43.191  12.924   7.278  1.00  0.00
ATOM     14  CE  MET     1     -44.613  12.218   6.353  1.00  0.00
ATOM     15  HE1 MET     1     -45.325  11.785   7.056  1.00  0.00
ATOM     16  HE2 MET     1     -45.102  13.005   5.780  1.00  0.00
ATOM     17  HE3 MET     1     -44.257  11.443   5.673  1.00  0.00
ATOM     18  C   MET     1     -39.840  14.096   4.138  1.00  0.00
ATOM     19  O   MET     1     -38.931  13.396   4.657  1.00  0.00
ATOM     20  N   ALA     2     -39.844  15.439   4.176  1.00  0.00
ATOM     21  H   ALA     2     -40.665  16.003   3.951  1.00  0.00
ATOM     22  CA  ALA     2     -38.648  16.244   4.550  1.00  0.00
ATOM     23  HA  ALA     2     -37.737  15.658   4.672  1.00  0.00
ATOM     24  CB  ALA     2     -38.332  17.228   3.403  1.00  0.00
ATOM     25  HB1 ALA     2     -37.456  17.823   3.666  1.00  0.00
ATOM     26  HB2 ALA     2     -38.129  16.669   2.489  1.00  0.00
ATOM     27  HB3 ALA     2     -39.184  17.888   3.244  1.00  0.00
ATOM     28  C   ALA     2     -38.955  16.878   5.905  1.00  0.00
ATOM     29  O   ALA     2     -39.076  18.094   5.998  1.00  0.00
ATOM     30  N   THR     3     -38.957  16.012   6.909  1.00  0.00
ATOM     31  H   THR     3     -38.834  15.012   6.754  1.00  0.00
ATOM     32  CA  THR     3     -39.134  16.357   8.387  1.00  0.00
ATOM     33  HA  THR     3     -40.123  16.804   8.491  1.00  0.00
ATOM     34  CB  THR     3     -39.022  15.094   9.282  1.00  0.00
ATOM     35  HB  THR     3     -39.125  15.536  10.273  1.00  0.00
ATOM     36  CG2 THR     3     -40.085  14.041   9.112  1.00  0.00
ATOM     37 HG21 THR     3     -39.891  13.213   9.795  1.00  0.00
ATOM     38 HG22 THR     3     -41.062  14.471   9.331  1.00  0.00
ATOM     39 HG23 THR     3     -40.074  13.675   8.084  1.00  0.00
ATOM     40  OG1 THR     3     -37.790  14.405   9.082  1.00  0.00
ATOM     41  HG1 THR     3     -37.357  14.250   9.947  1.00  0.00
ATOM     42  C   THR     3     -38.062  17.288   8.824  1.00  0.00
ATOM     43  O   THR     3     -36.898  17.282   8.319  1.00  0.00
ATOM     44  N   GLN     4     -38.436  18.190   9.758  1.00  0.00
ATOM     45  H   GLN     4     -39.405  18.271  10.064  1.00  0.00
ATOM     46  CA  GLN     4     -37.581  19.121  10.427  1.00  0.00
ATOM     47  HA  GLN     4     -37.071  19.631   9.609  1.00  0.00
ATOM     48  CB  GLN     4     -38.372  20.100  11.277  1.00  0.00
ATOM     49  HB2 GLN     4     -38.936  19.541  12.023  1.00  0.00
ATOM     50  HB3 GLN     4     -37.673  20.737  11.817  1.00  0.00
ATOM     51  CG  GLN     4     -39.367  21.009  10.467  1.00  0.00
ATOM     52  HG2 GLN     4     -38.861  21.408   9.588  1.00  0.00
ATOM     53  HG3 GLN     4     -40.202  20.406  10.109  1.00  0.00
ATOM     54  CD  GLN     4     -39.897  22.158  11.310  1.00  0.00
ATOM     55  OE1 GLN     4     -39.454  22.447  12.354  1.00  0.00
ATOM     56  NE2 GLN     4     -41.011  22.783  10.888  1.00  0.00
ATOM     57 HE21 GLN     4     -41.415  22.546   9.982  1.00  0.00
ATOM     58 HE22 GLN     4     -41.451  23.492  11.474  1.00  0.00
ATOM     59  C   GLN     4     -36.508  18.479  11.330  1.00  0.00
ATOM     60  O   GLN     4     -35.470  19.111  11.570  1.00  0.00
ATOM     61  N   ASP     5     -36.691  17.254  11.830  1.00  0.00
ATOM     62  H   ASP     5     -37.591  16.778  11.771  1.00  0.00
ATOM     63  CA  ASP     5     -35.681  16.453  12.501  1.00  0.00
ATOM     64  HA  ASP     5     -35.079  17.188  13.035  1.00  0.00
ATOM     65  CB  ASP     5     -36.308  15.485  13.498  1.00  0.00
ATOM     66  HB2 ASP     5     -35.501  14.995  14.043  1.00  0.00
ATOM     67  HB3 ASP     5     -36.872  16.072  14.224  1.00  0.00
ATOM     68  CG  ASP     5     -37.206  14.431  12.965  1.00  0.00
ATOM     69  OD1 ASP     5     -37.964  13.774  13.726  1.00  0.00
ATOM     70  OD2 ASP     5     -37.326  14.291  11.734  1.00  0.00
ATOM     71  C   ASP     5     -34.672  15.736  11.589  1.00  0.00
ATOM     72  O   ASP     5     -33.661  15.326  12.154  1.00  0.00
ATOM     73  N   SER     6     -34.853  15.685  10.252  1.00  0.00
ATOM     74  H   SER     6     -35.561  16.262   9.798  1.00  0.00
ATOM     75  CA  SER     6     -34.124  14.859   9.277  1.00  0.00
ATOM     76  HA  SER     6     -34.254  13.835   9.626  1.00  0.00
ATOM     77  CB  SER     6     -34.652  15.027   7.878  1.00  0.00
ATOM     78  HB2 SER     6     -34.076  14.395   7.203  1.00  0.00
ATOM     79  HB3 SER     6     -35.683  14.676   7.843  1.00  0.00
ATOM     80  OG  SER     6     -34.606  16.331   7.425  1.00  0.00
ATOM     81  HG  SER     6     -35.318  16.851   7.852  1.00  0.00
ATOM     82  C   SER     6     -32.684  15.246   9.201  1.00  0.00
ATOM     83  O   SER     6     -32.228  16.166   9.887  1.00  0.00
ATOM     84  N   GLU     7     -31.854  14.438   8.553  1.00  0.00
ATOM     85  H   GLU     7     -32.179  13.620   8.038  1.00  0.00
ATOM     86  CA  GLU     7     -30.322  14.624   8.493  1.00  0.00
ATOM     87  HA  GLU     7     -30.070  14.910   9.513  1.00  0.00
ATOM     88  CB  GLU     7     -29.523  13.352   8.141  1.00  0.00
ATOM     89  HB2 GLU     7     -29.659  13.127   7.082  1.00  0.00
ATOM     90  HB3 GLU     7     -28.460  13.545   8.292  1.00  0.00
ATOM     91  CG  GLU     7     -29.941  12.107   8.985  1.00  0.00
ATOM     92  HG2 GLU     7     -30.784  11.639   8.477  1.00  0.00
ATOM     93  HG3 GLU     7     -29.114  11.398   8.950  1.00  0.00
ATOM     94  CD  GLU     7     -30.344  12.287  10.502  1.00  0.00
ATOM     95  OE1 GLU     7     -29.568  12.938  11.266  1.00  0.00
ATOM     96  OE2 GLU     7     -31.450  11.848  10.918  1.00  0.00
ATOM     97  C   GLU     7     -29.911  15.719   7.477  1.00  0.00
ATOM     98  O   GLU     7     -30.590  15.980   6.499  1.00  0.00
ATOM     99  N   VAL     8     -28.803  16.410   7.694  1.00  0.00
ATOM    100  H   VAL     8     -28.149  16.152   8.433  1.00  0.00
ATOM    101  CA  VAL     8     -28.363  17.587   6.953  1.00  0.00
ATOM    102  HA  VAL     8     -29.033  17.661   6.096  1.00  0.00
ATOM    103  CB  VAL     8     -28.499  18.880   7.835  1.00  0.00
ATOM    104  HB  VAL     8     -27.834  18.698   8.678  1.00  0.00
ATOM    105  CG1 VAL     8     -27.959  20.218   7.184  1.00  0.00
ATOM    106 HG11 VAL     8     -28.103  21.044   7.879  1.00  0.00
ATOM    107 HG12 VAL     8     -26.897  20.111   6.963  1.00  0.00
ATOM    108 HG13 VAL     8     -28.503  20.419   6.262  1.00  0.00
ATOM    109  CG2 VAL     8     -29.931  19.057   8.327  1.00  0.00
ATOM    110 HG21 VAL     8     -29.997  19.959   8.935  1.00  0.00
ATOM    111 HG22 VAL     8     -30.602  19.145   7.473  1.00  0.00
ATOM    112 HG23 VAL     8     -30.219  18.193   8.928  1.00  0.00
ATOM    113  C   VAL     8     -26.988  17.474   6.360  1.00  0.00
ATOM    114  O   VAL     8     -26.035  17.120   7.048  1.00  0.00
ATOM    115  N   ALA     9     -26.834  18.062   5.152  1.00  0.00
ATOM    116  H   ALA     9     -27.500  18.727   4.759  1.00  0.00
ATOM    117  CA  ALA     9     -25.704  17.796   4.304  1.00  0.00
ATOM    118  HA  ALA     9     -24.850  17.459   4.890  1.00  0.00
ATOM    119  CB  ALA     9     -26.229  16.822   3.326  1.00  0.00
ATOM    120  HB1 ALA     9     -25.441  16.549   2.624  1.00  0.00
ATOM    121  HB2 ALA     9     -26.575  15.930   3.850  1.00  0.00
ATOM    122  HB3 ALA     9     -27.062  17.267   2.780  1.00  0.00
ATOM    123  C   ALA     9     -25.242  19.068   3.504  1.00  0.00
ATOM    124  O   ALA     9     -26.054  19.947   3.219  1.00  0.00
ATOM    125  N   LEU    10     -23.967  19.107   3.181  1.00  0.00
ATOM    126  H   LEU    10     -23.368  18.300   3.359  1.00  0.00
ATOM    127  CA  LEU    10     -23.216  20.187   2.567  1.00  0.00
ATOM    128  HA  LEU    10     -23.913  20.846   2.049  1.00  0.00
ATOM    129  CB  LEU    10     -22.466  21.030   3.667  1.00  0.00
ATOM    130  HB2 LEU    10     -23.184  21.384   4.406  1.00  0.00
ATOM    131  HB3 LEU    10     -21.758  20.391   4.195  1.00  0.00
ATOM    132  CG  LEU    10     -21.711  22.246   3.051  1.00  0.00
ATOM    133  HG  LEU    10     -21.050  21.914   2.252  1.00  0.00
ATOM    134  CD1 LEU    10     -22.750  23.249   2.531  1.00  0.00
ATOM    135 HD11 LEU    10     -22.240  24.108   2.095  1.00  0.00
ATOM    136 HD12 LEU    10     -23.369  22.770   1.772  1.00  0.00
ATOM    137 HD13 LEU    10     -23.380  23.581   3.356  1.00  0.00
ATOM    138  CD2 LEU    10     -20.918  22.956   4.196  1.00  0.00
ATOM    139 HD21 LEU    10     -20.380  23.812   3.789  1.00  0.00
ATOM    140 HD22 LEU    10     -21.613  23.295   4.964  1.00  0.00
ATOM    141 HD23 LEU    10     -20.207  22.255   4.634  1.00  0.00
ATOM    142  C   LEU    10     -22.199  19.619   1.503  1.00  0.00
ATOM    143  O   LEU    10     -21.465  18.633   1.674  1.00  0.00
ATOM    144  N   VAL    11     -22.223  20.226   0.314  1.00  0.00
ATOM    145  H   VAL    11     -22.721  21.104   0.167  1.00  0.00
ATOM    146  CA  VAL    11     -21.561  19.738  -0.914  1.00  0.00
ATOM    147  HA  VAL    11     -20.788  19.027  -0.622  1.00  0.00
ATOM    148  CB  VAL    11     -22.505  18.889  -1.862  1.00  0.00
ATOM    149  HB  VAL    11     -23.184  19.655  -2.238  1.00  0.00
ATOM    150  CG1 VAL    11     -21.828  18.176  -3.085  1.00  0.00
ATOM    151 HG11 VAL    11     -22.584  17.630  -3.651  1.00  0.00
ATOM    152 HG12 VAL    11     -21.360  18.921  -3.728  1.00  0.00
ATOM    153 HG13 VAL    11     -21.070  17.480  -2.726  1.00  0.00
ATOM    154  CG2 VAL    11     -23.187  17.734  -1.076  1.00  0.00
ATOM    155 HG21 VAL    11     -23.830  17.166  -1.749  1.00  0.00
ATOM    156 HG22 VAL    11     -22.424  17.076  -0.661  1.00  0.00
ATOM    157 HG23 VAL    11     -23.787  18.150  -0.265  1.00  0.00
ATOM    158  C   VAL    11     -20.903  20.966  -1.648  1.00  0.00
ATOM    159  O   VAL    11     -21.546  21.933  -1.996  1.00  0.00
ATOM    160  N   THR    12     -19.585  20.974  -1.940  1.00  0.00
ATOM    161  H   THR    12     -19.006  20.245  -1.524  1.00  0.00
ATOM    162  CA  THR    12     -18.719  21.845  -2.775  1.00  0.00
ATOM    163  HA  THR    12     -19.281  22.771  -2.665  1.00  0.00
ATOM    164  CB  THR    12     -17.289  21.929  -2.259  1.00  0.00
ATOM    165  HB  THR    12     -16.763  22.739  -2.765  1.00  0.00
ATOM    166  CG2 THR    12     -17.275  22.230  -0.721  1.00  0.00
ATOM    167 HG21 THR    12     -16.245  22.287  -0.371  1.00  0.00
ATOM    168 HG22 THR    12     -17.777  23.180  -0.533  1.00  0.00
ATOM    169 HG23 THR    12     -17.796  21.433  -0.190  1.00  0.00
ATOM    170  OG1 THR    12     -16.666  20.718  -2.509  1.00  0.00
ATOM    171  HG1 THR    12     -15.741  20.753  -2.184  1.00  0.00
ATOM    172  C   THR    12     -18.622  21.597  -4.253  1.00  0.00
ATOM    173  O   THR    12     -18.892  20.485  -4.746  1.00  0.00
ATOM    174  N   GLY    13     -18.360  22.616  -5.078  1.00  0.00
ATOM    175  H   GLY    13     -18.058  23.524  -4.727  1.00  0.00
ATOM    176  CA  GLY    13     -18.464  22.590  -6.586  1.00  0.00
ATOM    177  HA2 GLY    13     -18.502  23.622  -6.933  1.00  0.00
ATOM    178  HA3 GLY    13     -17.541  22.157  -6.973  1.00  0.00
ATOM    179  C   GLY    13     -19.642  21.836  -7.227  1.00  0.00
ATOM    180  O   GLY    13     -19.364  20.962  -8.076  1.00  0.00
ATOM    181  N   ALA    14     -20.851  22.090  -6.761  1.00  0.00
ATOM    182  H   ALA    14     -21.061  22.849  -6.113  1.00  0.00
ATOM    183  CA  ALA    14     -21.996  21.301  -7.136  1.00  0.00
ATOM    184  HA  ALA    14     -21.699  20.257  -7.243  1.00  0.00
ATOM    185  CB  ALA    14     -23.027  21.518  -6.010  1.00  0.00
ATOM    186  HB1 ALA    14     -23.929  20.946  -6.227  1.00  0.00
ATOM    187  HB2 ALA    14     -22.606  21.185  -5.061  1.00  0.00
ATOM    188  HB3 ALA    14     -23.276  22.577  -5.944  1.00  0.00
ATOM    189  C   ALA    14     -22.573  21.629  -8.488  1.00  0.00
ATOM    190  O   ALA    14     -23.596  21.053  -8.868  1.00  0.00
ATOM    191  N   THR    15     -21.928  22.484  -9.314  1.00  0.00
ATOM    192  H   THR    15     -21.064  22.971  -9.073  1.00  0.00
ATOM    193  CA  THR    15     -22.449  22.785 -10.684  1.00  0.00
ATOM    194  HA  THR    15     -23.502  22.503 -10.705  1.00  0.00
ATOM    195  CB  THR    15     -22.311  24.302 -10.953  1.00  0.00
ATOM    196  HB  THR    15     -22.447  24.403 -12.029  1.00  0.00
ATOM    197  CG2 THR    15     -23.351  25.074 -10.080  1.00  0.00
ATOM    198 HG21 THR    15     -23.257  26.144 -10.265  1.00  0.00
ATOM    199 HG22 THR    15     -24.358  24.747 -10.339  1.00  0.00
ATOM    200 HG23 THR    15     -23.163  24.870  -9.025  1.00  0.00
ATOM    201  OG1 THR    15     -21.085  24.849 -10.588  1.00  0.00
ATOM    202  HG1 THR    15     -20.384  24.505 -11.181  1.00  0.00
ATOM    203  C   THR    15     -21.813  21.932 -11.805  1.00  0.00
ATOM    204  O   THR    15     -22.212  21.931 -12.986  1.00  0.00
ATOM    205  N   SER    16     -20.893  20.990 -11.522  1.00  0.00
ATOM    206  H   SER    16     -20.336  21.053 -10.669  1.00  0.00
ATOM    207  CA  SER    16     -20.526  19.768 -12.320  1.00  0.00
ATOM    208  HA  SER    16     -21.095  19.829 -13.246  1.00  0.00
ATOM    209  CB  SER    16     -19.065  19.826 -12.505  1.00  0.00
ATOM    210  HB2 SER    16     -18.763  20.852 -12.712  1.00  0.00
ATOM    211  HB3 SER    16     -18.567  19.528 -11.581  1.00  0.00
ATOM    212  OG  SER    16     -18.650  18.996 -13.547  1.00  0.00
ATOM    213  HG  SER    16     -17.778  18.607 -13.328  1.00  0.00
ATOM    214  C   SER    16     -20.980  18.404 -11.830  1.00  0.00
ATOM    215  O   SER    16     -21.526  18.253 -10.734  1.00  0.00
ATOM    216  N   GLY    17     -21.008  17.402 -12.768  1.00  0.00
ATOM    217  H   GLY    17     -20.378  17.365 -13.569  1.00  0.00
ATOM    218  CA  GLY    17     -21.970  16.267 -12.702  1.00  0.00
ATOM    219  HA2 GLY    17     -22.953  16.660 -12.443  1.00  0.00
ATOM    220  HA3 GLY    17     -22.053  15.827 -13.695  1.00  0.00
ATOM    221  C   GLY    17     -21.617  15.159 -11.711  1.00  0.00
ATOM    222  O   GLY    17     -22.578  14.483 -11.407  1.00  0.00
ATOM    223  N   ILE    18     -20.353  14.966 -11.280  1.00  0.00
ATOM    224  H   ILE    18     -19.502  15.304 -11.729  1.00  0.00
ATOM    225  CA  ILE    18     -20.180  14.176 -10.021  1.00  0.00
ATOM    226  HA  ILE    18     -20.749  13.266 -10.213  1.00  0.00
ATOM    227  CB  ILE    18     -18.715  13.737  -9.728  1.00  0.00
ATOM    228  HB  ILE    18     -18.117  14.643  -9.812  1.00  0.00
ATOM    229  CG2 ILE    18     -18.501  13.154  -8.336  1.00  0.00
ATOM    230 HG21 ILE    18     -17.456  12.873  -8.215  1.00  0.00
ATOM    231 HG22 ILE    18     -18.767  13.898  -7.584  1.00  0.00
ATOM    232 HG23 ILE    18     -19.130  12.272  -8.210  1.00  0.00
ATOM    233  CG1 ILE    18     -18.314  12.651 -10.719  1.00  0.00
ATOM    234 HG12 ILE    18     -18.291  11.675 -10.235  1.00  0.00
ATOM    235 HG13 ILE    18     -19.035  12.584 -11.535  1.00  0.00
ATOM    236  CD1 ILE    18     -16.911  13.033 -11.256  1.00  0.00
ATOM    237 HD11 ILE    18     -16.579  12.281 -11.973  1.00  0.00
ATOM    238 HD12 ILE    18     -16.962  14.005 -11.747  1.00  0.00
ATOM    239 HD13 ILE    18     -16.205  13.081 -10.428  1.00  0.00
ATOM    240  C   ILE    18     -20.795  14.892  -8.757  1.00  0.00
ATOM    241  O   ILE    18     -21.692  14.340  -8.148  1.00  0.00
ATOM    242  N   GLY    19     -20.514  16.107  -8.399  1.00  0.00
ATOM    243  H   GLY    19     -19.853  16.703  -8.898  1.00  0.00
ATOM    244  CA  GLY    19     -21.126  16.742  -7.231  1.00  0.00
ATOM    245  HA2 GLY    19     -20.821  16.210  -6.330  1.00  0.00
ATOM    246  HA3 GLY    19     -20.755  17.763  -7.140  1.00  0.00
ATOM    247  C   GLY    19     -22.638  16.765  -7.311  1.00  0.00
ATOM    248  O   GLY    19     -23.289  16.417  -6.296  1.00  0.00
ATOM    249  N   LEU    20     -23.221  17.015  -8.492  1.00  0.00
ATOM    250  H   LEU    20     -22.682  17.202  -9.338  1.00  0.00
ATOM    251  CA  LEU    20     -24.683  17.052  -8.723  1.00  0.00
ATOM    252  HA  LEU    20     -25.103  17.752  -8.001  1.00  0.00
ATOM    253  CB  LEU    20     -24.983  17.506 -10.121  1.00  0.00
ATOM    254  HB2 LEU    20     -24.572  18.508 -10.245  1.00  0.00
ATOM    255  HB3 LEU    20     -24.448  16.854 -10.810  1.00  0.00
ATOM    256  CG  LEU    20     -26.421  17.542 -10.540  1.00  0.00
ATOM    257  HG  LEU    20     -26.875  16.552 -10.521  1.00  0.00
ATOM    258  CD1 LEU    20     -27.173  18.502  -9.584  1.00  0.00
ATOM    259 HD11 LEU    20     -28.225  18.547  -9.866  1.00  0.00
ATOM    260 HD12 LEU    20     -27.087  18.136  -8.560  1.00  0.00
ATOM    261 HD13 LEU    20     -26.736  19.498  -9.651  1.00  0.00
ATOM    262  CD2 LEU    20     -26.449  18.186 -11.997  1.00  0.00
ATOM    263 HD21 LEU    20     -27.478  18.237 -12.354  1.00  0.00
ATOM    264 HD22 LEU    20     -26.029  19.191 -11.959  1.00  0.00
ATOM    265 HD23 LEU    20     -25.859  17.572 -12.678  1.00  0.00
ATOM    266  C   LEU    20     -25.337  15.626  -8.511  1.00  0.00
ATOM    267  O   LEU    20     -26.413  15.580  -7.904  1.00  0.00
ATOM    268  N   GLU    21     -24.733  14.599  -9.102  1.00  0.00
ATOM    269  H   GLU    21     -23.897  14.697  -9.676  1.00  0.00
ATOM    270  CA  GLU    21     -25.203  13.244  -8.987  1.00  0.00
ATOM    271  HA  GLU    21     -26.188  13.200  -9.452  1.00  0.00
ATOM    272  CB  GLU    21     -24.352  12.208  -9.813  1.00  0.00
ATOM    273  HB2 GLU    21     -24.362  12.476 -10.869  1.00  0.00
ATOM    274  HB3 GLU    21     -23.313  12.237  -9.487  1.00  0.00
ATOM    275  CG  GLU    21     -24.916  10.816  -9.623  1.00  0.00
ATOM    276  HG2 GLU    21     -24.183  10.082  -9.956  1.00  0.00
ATOM    277  HG3 GLU    21     -25.084  10.639  -8.560  1.00  0.00
ATOM    278  CD  GLU    21     -26.260  10.594 -10.401  1.00  0.00
ATOM    279  OE1 GLU    21     -26.677  11.487 -11.172  1.00  0.00
ATOM    280  OE2 GLU    21     -26.845   9.499 -10.364  1.00  0.00
ATOM    281  C   GLU    21     -25.368  12.860  -7.517  1.00  0.00
ATOM    282  O   GLU    21     -26.288  12.185  -7.142  1.00  0.00
ATOM    283  N   ILE    22     -24.365  13.155  -6.676  1.00  0.00
ATOM    284  H   ILE    22     -23.502  13.617  -6.964  1.00  0.00
ATOM    285  CA  ILE    22     -24.426  12.843  -5.292  1.00  0.00
ATOM    286  HA  ILE    22     -24.749  11.814  -5.132  1.00  0.00
ATOM    287  CB  ILE    22     -22.976  13.067  -4.712  1.00  0.00
ATOM    288  HB  ILE    22     -22.654  14.052  -5.051  1.00  0.00
ATOM    289  CG2 ILE    22     -22.863  13.203  -3.159  1.00  0.00
ATOM    290 HG21 ILE    22     -21.819  13.355  -2.883  1.00  0.00
ATOM    291 HG22 ILE    22     -23.454  14.056  -2.824  1.00  0.00
ATOM    292 HG23 ILE    22     -23.236  12.295  -2.687  1.00  0.00
ATOM    293  CG1 ILE    22     -22.061  11.951  -5.267  1.00  0.00
ATOM    294 HG12 ILE    22     -22.197  11.032  -4.695  1.00  0.00
ATOM    295 HG13 ILE    22     -22.324  11.725  -6.300  1.00  0.00
ATOM    296  CD1 ILE    22     -20.558  12.433  -5.177  1.00  0.00
ATOM    297 HD11 ILE    22     -19.902  11.654  -5.566  1.00  0.00
ATOM    298 HD12 ILE    22     -20.432  13.341  -5.768  1.00  0.00
ATOM    299 HD13 ILE    22     -20.303  12.638  -4.138  1.00  0.00
ATOM    300  C   ILE    22     -25.466  13.779  -4.567  1.00  0.00
ATOM    301  O   ILE    22     -26.074  13.266  -3.652  1.00  0.00
ATOM    302  N   ALA    23     -25.666  15.013  -4.973  1.00  0.00
ATOM    303  H   ALA    23     -25.118  15.447  -5.715  1.00  0.00
ATOM    304  CA  ALA    23     -26.696  15.906  -4.410  1.00  0.00
ATOM    305  HA  ALA    23     -26.644  15.889  -3.321  1.00  0.00
ATOM    306  CB  ALA    23     -26.427  17.345  -4.890  1.00  0.00
ATOM    307  HB1 ALA    23     -27.184  18.013  -4.479  1.00  0.00
ATOM    308  HB2 ALA    23     -25.441  17.662  -4.553  1.00  0.00
ATOM    309  HB3 ALA    23     -26.467  17.378  -5.978  1.00  0.00
ATOM    310  C   ALA    23     -28.096  15.428  -4.776  1.00  0.00
ATOM    311  O   ALA    23     -28.974  15.637  -3.923  1.00  0.00
ATOM    312  N   ARG    24     -28.362  14.808  -5.944  1.00  0.00
ATOM    313  H   ARG    24     -27.726  14.834  -6.742  1.00  0.00
ATOM    314  CA  ARG    24     -29.636  14.000  -6.212  1.00  0.00
ATOM    315  HA  ARG    24     -30.421  14.684  -5.890  1.00  0.00
ATOM    316  CB  ARG    24     -29.961  13.685  -7.682  1.00  0.00
ATOM    317  HB2 ARG    24     -29.191  13.016  -8.067  1.00  0.00
ATOM    318  HB3 ARG    24     -30.904  13.140  -7.716  1.00  0.00
ATOM    319  CG  ARG    24     -30.067  14.892  -8.624  1.00  0.00
ATOM    320  HG2 ARG    24     -30.822  15.570  -8.227  1.00  0.00
ATOM    321  HG3 ARG    24     -29.118  15.426  -8.603  1.00  0.00
ATOM    322  CD  ARG    24     -30.429  14.577 -10.137  1.00  0.00
ATOM    323  HD2 ARG    24     -31.341  13.981 -10.172  1.00  0.00
ATOM    324  HD3 ARG    24     -30.639  15.511 -10.658  1.00  0.00
ATOM    325  NE  ARG    24     -29.373  13.873 -10.827  1.00  0.00
ATOM    326  HE  ARG    24     -29.064  12.976 -10.455  1.00  0.00
ATOM    327  CZ  ARG    24     -28.803  14.320 -11.887  1.00  0.00
ATOM    328  NH1 ARG    24     -29.334  15.233 -12.729  1.00  0.00
ATOM    329 HH11 ARG    24     -30.259  15.622 -12.543  1.00  0.00
ATOM    330 HH12 ARG    24     -28.810  15.534 -13.551  1.00  0.00
ATOM    331  NH2 ARG    24     -27.606  13.939 -12.172  1.00  0.00
ATOM    332 HH21 ARG    24     -27.120  13.285 -11.558  1.00  0.00
ATOM    333 HH22 ARG    24     -27.145  14.289 -13.012  1.00  0.00
ATOM    334  C   ARG    24     -29.669  12.713  -5.394  1.00  0.00
ATOM    335  O   ARG    24     -30.681  12.394  -4.702  1.00  0.00
ATOM    336  N   ARG    25     -28.573  11.954  -5.287  1.00  0.00
ATOM    337  H   ARG    25     -27.674  12.198  -5.704  1.00  0.00
ATOM    338  CA  ARG    25     -28.564  10.687  -4.555  1.00  0.00
ATOM    339  HA  ARG    25     -29.419  10.103  -4.898  1.00  0.00
ATOM    340  CB  ARG    25     -27.337   9.848  -4.913  1.00  0.00
ATOM    341  HB2 ARG    25     -27.349   9.619  -5.979  1.00  0.00
ATOM    342  HB3 ARG    25     -26.431  10.423  -4.721  1.00  0.00
ATOM    343  CG  ARG    25     -27.306   8.487  -4.066  1.00  0.00
ATOM    344  HG2 ARG    25     -26.332   8.009  -4.178  1.00  0.00
ATOM    345  HG3 ARG    25     -27.430   8.711  -3.007  1.00  0.00
ATOM    346  CD  ARG    25     -28.404   7.523  -4.519  1.00  0.00
ATOM    347  HD2 ARG    25     -29.384   7.986  -4.407  1.00  0.00
ATOM    348  HD3 ARG    25     -28.285   7.281  -5.575  1.00  0.00
ATOM    349  NE  ARG    25     -28.323   6.312  -3.712  1.00  0.00
ATOM    350  HE  ARG    25     -28.700   6.400  -2.768  1.00  0.00
ATOM    351  CZ  ARG    25     -27.842   5.129  -4.006  1.00  0.00
ATOM    352  NH1 ARG    25     -27.187   4.895  -5.090  1.00  0.00
ATOM    353 HH11 ARG    25     -27.026   5.647  -5.760  1.00  0.00
ATOM    354 HH12 ARG    25     -26.830   3.958  -5.278  1.00  0.00
ATOM    355  NH2 ARG    25     -27.932   4.138  -3.139  1.00  0.00
ATOM    356 HH21 ARG    25     -28.378   4.290  -2.236  1.00  0.00
ATOM    357 HH22 ARG    25     -27.556   3.220  -3.374  1.00  0.00
ATOM    358  C   ARG    25     -28.866  10.834  -3.031  1.00  0.00
ATOM    359  O   ARG    25     -29.573  10.062  -2.452  1.00  0.00
ATOM    360  N   LEU    26     -28.321  11.894  -2.396  1.00  0.00
ATOM    361  H   LEU    26     -27.717  12.586  -2.841  1.00  0.00
ATOM    362  CA  LEU    26     -28.572  12.117  -0.998  1.00  0.00
ATOM    363  HA  LEU    26     -28.328  11.157  -0.542  1.00  0.00
ATOM    364  CB  LEU    26     -27.668  13.239  -0.385  1.00  0.00
ATOM    365  HB2 LEU    26     -27.774  14.135  -0.999  1.00  0.00
ATOM    366  HB3 LEU    26     -28.053  13.483   0.605  1.00  0.00
ATOM    367  CG  LEU    26     -26.201  12.929  -0.255  1.00  0.00
ATOM    368  HG  LEU    26     -25.940  12.685  -1.284  1.00  0.00
ATOM    369  CD1 LEU    26     -25.422  14.145   0.288  1.00  0.00
ATOM    370 HD11 LEU    26     -24.365  13.893   0.371  1.00  0.00
ATOM    371 HD12 LEU    26     -25.541  14.987  -0.394  1.00  0.00
ATOM    372 HD13 LEU    26     -25.810  14.416   1.270  1.00  0.00
ATOM    373  CD2 LEU    26     -25.803  11.732   0.528  1.00  0.00
ATOM    374 HD21 LEU    26     -24.717  11.643   0.530  1.00  0.00
ATOM    375 HD22 LEU    26     -26.161  11.833   1.553  1.00  0.00
ATOM    376 HD23 LEU    26     -26.240  10.840   0.078  1.00  0.00
ATOM    377  C   LEU    26     -30.011  12.453  -0.683  1.00  0.00
ATOM    378  O   LEU    26     -30.461  12.244   0.488  1.00  0.00
ATOM    379  N   GLY    27     -30.834  12.960  -1.588  1.00  0.00
ATOM    380  H   GLY    27     -30.510  13.221  -2.519  1.00  0.00
ATOM    381  CA  GLY    27     -32.257  13.211  -1.408  1.00  0.00
ATOM    382  HA2 GLY    27     -32.409  13.733  -0.462  1.00  0.00
ATOM    383  HA3 GLY    27     -32.605  13.877  -2.199  1.00  0.00
ATOM    384  C   GLY    27     -33.126  11.905  -1.418  1.00  0.00
ATOM    385  O   GLY    27     -33.993  11.841  -0.550  1.00  0.00
ATOM    386  N   LYS    28     -32.709  10.877  -2.194  1.00  0.00
ATOM    387  H   LYS    28     -31.975  10.962  -2.899  1.00  0.00
ATOM    388  CA  LYS    28     -33.295   9.514  -2.089  1.00  0.00
ATOM    389  HA  LYS    28     -34.371   9.682  -2.128  1.00  0.00
ATOM    390  CB  LYS    28     -32.833   8.588  -3.262  1.00  0.00
ATOM    391  HB2 LYS    28     -31.745   8.519  -3.257  1.00  0.00
ATOM    392  HB3 LYS    28     -33.217   7.582  -3.099  1.00  0.00
ATOM    393  CG  LYS    28     -33.310   9.102  -4.663  1.00  0.00
ATOM    394  HG2 LYS    28     -34.389   9.246  -4.634  1.00  0.00
ATOM    395  HG3 LYS    28     -32.863  10.077  -4.849  1.00  0.00
ATOM    396  CD  LYS    28     -32.972   8.184  -5.814  1.00  0.00
ATOM    397  HD2 LYS    28     -33.056   8.721  -6.760  1.00  0.00
ATOM    398  HD3 LYS    28     -31.942   7.838  -5.733  1.00  0.00
ATOM    399  CE  LYS    28     -33.953   6.971  -5.794  1.00  0.00
ATOM    400  HE2 LYS    28     -33.820   6.403  -4.872  1.00  0.00
ATOM    401  HE3 LYS    28     -34.983   7.328  -5.802  1.00  0.00
ATOM    402  NZ  LYS    28     -33.718   6.073  -6.984  1.00  0.00
ATOM    403  HZ1 LYS    28     -34.380   5.271  -6.951  1.00  0.00
ATOM    404  HZ2 LYS    28     -33.869   6.612  -7.861  1.00  0.00
ATOM    405  HZ3 LYS    28     -32.740   5.715  -6.961  1.00  0.00
ATOM    406  C   LYS    28     -32.954   8.808  -0.792  1.00  0.00
ATOM    407  O   LYS    28     -33.821   8.254  -0.125  1.00  0.00
ATOM    408  N   GLU    29     -31.695   8.914  -0.318  1.00  0.00
ATOM    409  H   GLU    29     -30.944   9.253  -0.919  1.00  0.00
ATOM    410  CA  GLU    29     -31.185   8.590   1.049  1.00  0.00
ATOM    411  HA  GLU    29     -31.519   7.566   1.216  1.00  0.00
ATOM    412  CB  GLU    29     -29.640   8.470   1.190  1.00  0.00
ATOM    413  HB2 GLU    29     -29.238   9.475   1.063  1.00  0.00
ATOM    414  HB3 GLU    29     -29.444   8.176   2.221  1.00  0.00
ATOM    415  CG  GLU    29     -28.822   7.577   0.333  1.00  0.00
ATOM    416  HG2 GLU    29     -28.797   8.013  -0.665  1.00  0.00
ATOM    417  HG3 GLU    29     -27.803   7.599   0.717  1.00  0.00
ATOM    418  CD  GLU    29     -29.224   6.111   0.183  1.00  0.00
ATOM    419  OE1 GLU    29     -29.769   5.549   1.178  1.00  0.00
ATOM    420  OE2 GLU    29     -29.077   5.533  -0.899  1.00  0.00
ATOM    421  C   GLU    29     -31.837   9.467   2.147  1.00  0.00
ATOM    422  O   GLU    29     -31.822   9.049   3.298  1.00  0.00
ATOM    423  N   GLY    30     -32.571  10.532   1.856  1.00  0.00
ATOM    424  H   GLY    30     -32.556  10.919   0.913  1.00  0.00
ATOM    425  CA  GLY    30     -33.455  11.295   2.713  1.00  0.00
ATOM    426  HA2 GLY    30     -34.373  11.467   2.152  1.00  0.00
ATOM    427  HA3 GLY    30     -33.712  10.654   3.557  1.00  0.00
ATOM    428  C   GLY    30     -33.026  12.639   3.290  1.00  0.00
ATOM    429  O   GLY    30     -33.746  13.188   4.095  1.00  0.00
ATOM    430  N   LEU    31     -31.837  13.123   2.888  1.00  0.00
ATOM    431  H   LEU    31     -31.337  12.782   2.067  1.00  0.00
ATOM    432  CA  LEU    31     -31.139  14.210   3.615  1.00  0.00
ATOM    433  HA  LEU    31     -31.362  14.112   4.677  1.00  0.00
ATOM    434  CB  LEU    31     -29.581  14.122   3.553  1.00  0.00
ATOM    435  HB2 LEU    31     -29.267  14.225   2.515  1.00  0.00
ATOM    436  HB3 LEU    31     -29.162  14.969   4.097  1.00  0.00
ATOM    437  CG  LEU    31     -28.968  12.799   4.134  1.00  0.00
ATOM    438  HG  LEU    31     -29.591  12.464   4.963  1.00  0.00
ATOM    439  CD1 LEU    31     -28.942  11.690   3.097  1.00  0.00
ATOM    440 HD11 LEU    31     -28.510  10.791   3.538  1.00  0.00
ATOM    441 HD12 LEU    31     -29.957  11.480   2.764  1.00  0.00
ATOM    442 HD13 LEU    31     -28.338  12.002   2.245  1.00  0.00
ATOM    443  CD2 LEU    31     -27.557  13.081   4.604  1.00  0.00
ATOM    444 HD21 LEU    31     -27.120  12.169   5.012  1.00  0.00
ATOM    445 HD22 LEU    31     -26.957  13.429   3.764  1.00  0.00
ATOM    446 HD23 LEU    31     -27.578  13.850   5.377  1.00  0.00
ATOM    447  C   LEU    31     -31.655  15.527   3.089  1.00  0.00
ATOM    448  O   LEU    31     -32.301  15.637   2.055  1.00  0.00
ATOM    449  N   ARG    32     -31.339  16.674   3.683  1.00  0.00
ATOM    450  H   ARG    32     -30.887  16.630   4.598  1.00  0.00
ATOM    451  CA  ARG    32     -31.499  18.065   3.308  1.00  0.00
ATOM    452  HA  ARG    32     -32.168  18.135   2.450  1.00  0.00
ATOM    453  CB  ARG    32     -32.117  18.881   4.513  1.00  0.00
ATOM    454  HB2 ARG    32     -31.491  18.768   5.398  1.00  0.00
ATOM    455  HB3 ARG    32     -32.137  19.944   4.270  1.00  0.00
ATOM    456  CG  ARG    32     -33.509  18.397   4.807  1.00  0.00
ATOM    457  HG2 ARG    32     -34.076  18.354   3.876  1.00  0.00
ATOM    458  HG3 ARG    32     -33.459  17.381   5.196  1.00  0.00
ATOM    459  CD  ARG    32     -34.251  19.275   5.800  1.00  0.00
ATOM    460  HD2 ARG    32     -34.066  20.331   5.605  1.00  0.00
ATOM    461  HD3 ARG    32     -35.328  19.121   5.734  1.00  0.00
ATOM    462  NE  ARG    32     -33.726  18.871   7.152  1.00  0.00
ATOM    463  HE  ARG    32     -33.295  17.948   7.201  1.00  0.00
ATOM    464  CZ  ARG    32     -33.749  19.568   8.310  1.00  0.00
ATOM    465  NH1 ARG    32     -34.394  20.694   8.431  1.00  0.00
ATOM    466 HH11 ARG    32     -34.904  21.079   7.636  1.00  0.00
ATOM    467 HH12 ARG    32     -34.389  21.192   9.322  1.00  0.00
ATOM    468  NH2 ARG    32     -33.313  19.000   9.387  1.00  0.00
ATOM    469 HH21 ARG    32     -32.962  18.044   9.352  1.00  0.00
ATOM    470 HH22 ARG    32     -33.323  19.509  10.271  1.00  0.00
ATOM    471  C   ARG    32     -30.171  18.629   2.962  1.00  0.00
ATOM    472  O   ARG    32     -29.219  18.462   3.739  1.00  0.00
ATOM    473  N   VAL    33     -30.054  19.153   1.761  1.00  0.00
ATOM    474  H   VAL    33     -30.834  19.511   1.211  1.00  0.00
ATOM    475  CA  VAL    33     -28.790  19.259   1.132  1.00  0.00
ATOM    476  HA  VAL    33     -27.976  18.970   1.797  1.00  0.00
ATOM    477  CB  VAL    33     -28.663  18.268  -0.024  1.00  0.00
ATOM    478  HB  VAL    33     -29.179  18.710  -0.876  1.00  0.00
ATOM    479  CG1 VAL    33     -27.209  18.074  -0.379  1.00  0.00
ATOM    480 HG11 VAL    33     -27.126  17.367  -1.204  1.00  0.00
ATOM    481 HG12 VAL    33     -26.776  19.030  -0.676  1.00  0.00
ATOM    482 HG13 VAL    33     -26.672  17.687   0.487  1.00  0.00
ATOM    483  CG2 VAL    33     -29.419  16.897   0.204  1.00  0.00
ATOM    484 HG21 VAL    33     -29.276  16.254  -0.664  1.00  0.00
ATOM    485 HG22 VAL    33     -29.019  16.404   1.090  1.00  0.00
ATOM    486 HG23 VAL    33     -30.483  17.087   0.344  1.00  0.00
ATOM    487  C   VAL    33     -28.577  20.745   0.767  1.00  0.00
ATOM    488  O   VAL    33     -29.162  21.193  -0.204  1.00  0.00
ATOM    489  N   PHE    34     -27.586  21.411   1.453  1.00  0.00
ATOM    490  H   PHE    34     -27.139  21.048   2.295  1.00  0.00
ATOM    491  CA  PHE    34     -27.093  22.701   1.031  1.00  0.00
ATOM    492  HA  PHE    34     -27.896  23.252   0.541  1.00  0.00
ATOM    493  CB  PHE    34     -26.692  23.525   2.234  1.00  0.00
ATOM    494  HB2 PHE    34     -27.429  23.371   3.023  1.00  0.00
ATOM    495  HB3 PHE    34     -25.740  23.153   2.610  1.00  0.00
ATOM    496  CG  PHE    34     -26.565  24.996   1.974  1.00  0.00
ATOM    497  CD1 PHE    34     -25.441  25.469   1.293  1.00  0.00
ATOM    498  HD1 PHE    34     -24.614  24.819   1.044  1.00  0.00
ATOM    499  CE1 PHE    34     -25.437  26.859   0.939  1.00  0.00
ATOM    500  HE1 PHE    34     -24.672  27.240   0.277  1.00  0.00
ATOM    501  CZ  PHE    34     -26.412  27.726   1.440  1.00  0.00
ATOM    502  HZ  PHE    34     -26.299  28.794   1.338  1.00  0.00
ATOM    503  CE2 PHE    34     -27.537  27.188   2.078  1.00  0.00
ATOM    504  HE2 PHE    34     -28.362  27.835   2.336  1.00  0.00
ATOM    505  CD2 PHE    34     -27.606  25.852   2.377  1.00  0.00
ATOM    506  HD2 PHE    34     -28.453  25.460   2.919  1.00  0.00
ATOM    507  C   PHE    34     -26.034  22.582  -0.047  1.00  0.00
ATOM    508  O   PHE    34     -25.145  21.783   0.251  1.00  0.00
ATOM    509  N   VAL    35     -26.091  23.239  -1.218  1.00  0.00
ATOM    510  H   VAL    35     -26.846  23.887  -1.439  1.00  0.00
ATOM    511  CA  VAL    35     -25.097  23.119  -2.312  1.00  0.00
ATOM    512  HA  VAL    35     -24.375  22.366  -1.997  1.00  0.00
ATOM    513  CB  VAL    35     -25.753  22.673  -3.591  1.00  0.00
ATOM    514  HB  VAL    35     -25.008  22.921  -4.347  1.00  0.00
ATOM    515  CG1 VAL    35     -26.142  21.138  -3.485  1.00  0.00
ATOM    516 HG11 VAL    35     -26.616  20.818  -4.413  1.00  0.00
ATOM    517 HG12 VAL    35     -25.242  20.546  -3.315  1.00  0.00
ATOM    518 HG13 VAL    35     -26.834  20.993  -2.656  1.00  0.00
ATOM    519  CG2 VAL    35     -27.093  23.364  -3.951  1.00  0.00
ATOM    520 HG21 VAL    35     -27.469  22.961  -4.892  1.00  0.00
ATOM    521 HG22 VAL    35     -27.822  23.181  -3.160  1.00  0.00
ATOM    522 HG23 VAL    35     -26.933  24.438  -4.055  1.00  0.00
ATOM    523  C   VAL    35     -24.351  24.429  -2.552  1.00  0.00
ATOM    524  O   VAL    35     -24.789  25.509  -2.131  1.00  0.00
ATOM    525  N   CYS    36     -23.103  24.362  -3.045  1.00  0.00
ATOM    526  H   CYS    36     -22.630  23.500  -3.316  1.00  0.00
ATOM    527  CA  CYS    36     -22.349  25.540  -3.222  1.00  0.00
ATOM    528  HA  CYS    36     -23.010  26.331  -3.578  1.00  0.00
ATOM    529  CB  CYS    36     -21.687  25.901  -1.827  1.00  0.00
ATOM    530  HB2 CYS    36     -21.280  26.910  -1.870  1.00  0.00
ATOM    531  HB3 CYS    36     -22.454  25.899  -1.053  1.00  0.00
ATOM    532  SG  CYS    36     -20.404  24.770  -1.382  1.00  0.00
ATOM    533  HG  CYS    36     -20.802  23.552  -1.607  1.00  0.00
ATOM    534  C   CYS    36     -21.256  25.360  -4.247  1.00  0.00
ATOM    535  O   CYS    36     -20.777  24.271  -4.599  1.00  0.00
ATOM    536  N   ALA    37     -20.944  26.511  -4.842  1.00  0.00
ATOM    537  H   ALA    37     -21.258  27.416  -4.492  1.00  0.00
ATOM    538  CA  ALA    37     -20.107  26.614  -6.078  1.00  0.00
ATOM    539  HA  ALA    37     -19.256  25.976  -5.837  1.00  0.00
ATOM    540  CB  ALA    37     -20.905  26.136  -7.311  1.00  0.00
ATOM    541  HB1 ALA    37     -20.282  26.217  -8.201  1.00  0.00
ATOM    542  HB2 ALA    37     -21.205  25.098  -7.171  1.00  0.00
ATOM    543  HB3 ALA    37     -21.793  26.757  -7.432  1.00  0.00
ATOM    544  C   ALA    37     -19.517  28.002  -6.425  1.00  0.00
ATOM    545  O   ALA    37     -19.783  28.910  -5.672  1.00  0.00
ATOM    546  N   ARG    38     -18.795  28.139  -7.503  1.00  0.00
ATOM    547  H   ARG    38     -18.656  27.387  -8.180  1.00  0.00
ATOM    548  CA  ARG    38     -18.072  29.445  -7.875  1.00  0.00
ATOM    549  HA  ARG    38     -18.087  30.037  -6.959  1.00  0.00
ATOM    550  CB  ARG    38     -16.593  29.182  -8.285  1.00  0.00
ATOM    551  HB2 ARG    38     -16.080  30.143  -8.335  1.00  0.00
ATOM    552  HB3 ARG    38     -16.118  28.608  -7.489  1.00  0.00
ATOM    553  CG  ARG    38     -16.350  28.435  -9.631  1.00  0.00
ATOM    554  HG2 ARG    38     -17.077  27.632  -9.745  1.00  0.00
ATOM    555  HG3 ARG    38     -16.498  29.120 -10.467  1.00  0.00
ATOM    556  CD  ARG    38     -14.956  27.871  -9.676  1.00  0.00
ATOM    557  HD2 ARG    38     -14.218  28.670  -9.757  1.00  0.00
ATOM    558  HD3 ARG    38     -14.733  27.321  -8.763  1.00  0.00
ATOM    559  NE  ARG    38     -14.893  26.981 -10.852  1.00  0.00
ATOM    560  HE  ARG    38     -15.781  26.549 -11.111  1.00  0.00
ATOM    561  CZ  ARG    38     -13.892  26.662 -11.608  1.00  0.00
ATOM    562  NH1 ARG    38     -12.699  27.097 -11.297  1.00  0.00
ATOM    563 HH11 ARG    38     -12.568  27.679 -10.469  1.00  0.00
ATOM    564 HH12 ARG    38     -11.899  26.854 -11.881  1.00  0.00
ATOM    565  NH2 ARG    38     -14.102  25.731 -12.545  1.00  0.00
ATOM    566 HH21 ARG    38     -15.024  25.305 -12.642  1.00  0.00
ATOM    567 HH22 ARG    38     -13.342  25.448 -13.162  1.00  0.00
ATOM    568  C   ARG    38     -18.767  30.278  -8.885  1.00  0.00
ATOM    569  O   ARG    38     -18.315  31.377  -9.226  1.00  0.00
ATOM    570  N   GLY    39     -19.931  29.817  -9.350  1.00  0.00
ATOM    571  H   GLY    39     -20.279  28.879  -9.152  1.00  0.00
ATOM    572  CA  GLY    39     -20.864  30.643 -10.224  1.00  0.00
ATOM    573  HA2 GLY    39     -20.495  31.667 -10.269  1.00  0.00
ATOM    574  HA3 GLY    39     -20.839  30.249 -11.240  1.00  0.00
ATOM    575  C   GLY    39     -22.326  30.657  -9.726  1.00  0.00
ATOM    576  O   GLY    39     -22.870  29.524  -9.467  1.00  0.00
ATOM    577  N   GLU    40     -22.897  31.800  -9.489  1.00  0.00
ATOM    578  H   GLU    40     -22.491  32.677  -9.816  1.00  0.00
ATOM    579  CA  GLU    40     -24.194  32.022  -8.730  1.00  0.00
ATOM    580  HA  GLU    40     -24.190  31.380  -7.849  1.00  0.00
ATOM    581  CB  GLU    40     -24.240  33.498  -8.330  1.00  0.00
ATOM    582  HB2 GLU    40     -23.234  33.808  -8.050  1.00  0.00
ATOM    583  HB3 GLU    40     -24.522  34.082  -9.207  1.00  0.00
ATOM    584  CG  GLU    40     -25.218  33.866  -7.154  1.00  0.00
ATOM    585  HG2 GLU    40     -25.086  33.141  -6.351  1.00  0.00
ATOM    586  HG3 GLU    40     -24.932  34.839  -6.755  1.00  0.00
ATOM    587  CD  GLU    40     -26.669  33.910  -7.523  1.00  0.00
ATOM    588  OE1 GLU    40     -27.491  33.388  -6.781  1.00  0.00
ATOM    589  OE2 GLU    40     -26.970  34.496  -8.638  1.00  0.00
ATOM    590  C   GLU    40     -25.525  31.542  -9.494  1.00  0.00
ATOM    591  O   GLU    40     -26.396  30.859  -9.014  1.00  0.00
ATOM    592  N   GLU    41     -25.522  31.866 -10.791  1.00  0.00
ATOM    593  H   GLU    41     -24.826  32.471 -11.229  1.00  0.00
ATOM    594  CA  GLU    41     -26.547  31.364 -11.698  1.00  0.00
ATOM    595  HA  GLU    41     -27.491  31.418 -11.159  1.00  0.00
ATOM    596  CB  GLU    41     -26.576  32.270 -12.948  1.00  0.00
ATOM    597  HB2 GLU    41     -26.639  33.301 -12.600  1.00  0.00
ATOM    598  HB3 GLU    41     -25.615  32.161 -13.450  1.00  0.00
ATOM    599  CG  GLU    41     -27.693  32.075 -14.032  1.00  0.00
ATOM    600  HG2 GLU    41     -27.548  32.799 -14.833  1.00  0.00
ATOM    601  HG3 GLU    41     -27.594  31.084 -14.476  1.00  0.00
ATOM    602  CD  GLU    41     -29.067  32.227 -13.474  1.00  0.00
ATOM    603  OE1 GLU    41     -29.213  32.582 -12.288  1.00  0.00
ATOM    604  OE2 GLU    41     -29.969  32.069 -14.314  1.00  0.00
ATOM    605  C   GLU    41     -26.479  29.884 -12.046  1.00  0.00
ATOM    606  O   GLU    41     -27.487  29.240 -12.161  1.00  0.00
ATOM    607  N   GLY    42     -25.216  29.312 -12.174  1.00  0.00
ATOM    608  H   GLY    42     -24.350  29.850 -12.135  1.00  0.00
ATOM    609  CA  GLY    42     -25.015  27.881 -12.379  1.00  0.00
ATOM    610  HA2 GLY    42     -25.542  27.546 -13.271  1.00  0.00
ATOM    611  HA3 GLY    42     -23.958  27.664 -12.534  1.00  0.00
ATOM    612  C   GLY    42     -25.534  27.153 -11.150  1.00  0.00
ATOM    613  O   GLY    42     -26.291  26.224 -11.346  1.00  0.00
ATOM    614  N   LEU    43     -25.465  27.751 -10.004  1.00  0.00
ATOM    615  H   LEU    43     -24.955  28.624  -9.870  1.00  0.00
ATOM    616  CA  LEU    43     -26.103  27.256  -8.769  1.00  0.00
ATOM    617  HA  LEU    43     -25.988  26.190  -8.577  1.00  0.00
ATOM    618  CB  LEU    43     -25.345  28.038  -7.586  1.00  0.00
ATOM    619  HB2 LEU    43     -24.270  27.988  -7.768  1.00  0.00
ATOM    620  HB3 LEU    43     -25.625  29.090  -7.629  1.00  0.00
ATOM    621  CG  LEU    43     -25.626  27.514  -6.175  1.00  0.00
ATOM    622  HG  LEU    43     -26.695  27.311  -6.099  1.00  0.00
ATOM    623  CD1 LEU    43     -24.842  26.210  -5.880  1.00  0.00
ATOM    624 HD11 LEU    43     -25.069  25.870  -4.869  1.00  0.00
ATOM    625 HD12 LEU    43     -25.133  25.442  -6.596  1.00  0.00
ATOM    626 HD13 LEU    43     -23.773  26.402  -5.967  1.00  0.00
ATOM    627  CD2 LEU    43     -25.174  28.548  -5.183  1.00  0.00
ATOM    628 HD21 LEU    43     -25.369  28.191  -4.172  1.00  0.00
ATOM    629 HD22 LEU    43     -24.107  28.728  -5.306  1.00  0.00
ATOM    630 HD23 LEU    43     -25.722  29.476  -5.350  1.00  0.00
ATOM    631  C   LEU    43     -27.670  27.331  -8.855  1.00  0.00
ATOM    632  O   LEU    43     -28.299  26.326  -8.559  1.00  0.00
ATOM    633  N   ARG    44     -28.203  28.435  -9.354  1.00  0.00
ATOM    634  H   ARG    44     -27.658  29.232  -9.687  1.00  0.00
ATOM    635  CA  ARG    44     -29.670  28.604  -9.474  1.00  0.00
ATOM    636  HA  ARG    44     -30.129  28.341  -8.521  1.00  0.00
ATOM    637  CB  ARG    44     -30.078  30.101  -9.715  1.00  0.00
ATOM    638  HB2 ARG    44     -29.603  30.723  -8.956  1.00  0.00
ATOM    639  HB3 ARG    44     -29.688  30.422 -10.681  1.00  0.00
ATOM    640  CG  ARG    44     -31.548  30.341  -9.684  1.00  0.00
ATOM    641  HG2 ARG    44     -32.068  29.664 -10.361  1.00  0.00
ATOM    642  HG3 ARG    44     -31.952  30.167  -8.688  1.00  0.00
ATOM    643  CD  ARG    44     -31.740  31.799 -10.111  1.00  0.00
ATOM    644  HD2 ARG    44     -31.061  32.020 -10.935  1.00  0.00
ATOM    645  HD3 ARG    44     -32.754  31.928 -10.489  1.00  0.00
ATOM    646  NE  ARG    44     -31.508  32.765  -9.027  1.00  0.00
ATOM    647  HE  ARG    44     -32.307  33.024  -8.450  1.00  0.00
ATOM    648  CZ  ARG    44     -30.323  33.333  -8.738  1.00  0.00
ATOM    649  NH1 ARG    44     -29.296  33.195  -9.557  1.00  0.00
ATOM    650 HH11 ARG    44     -29.398  32.655 -10.416  1.00  0.00
ATOM    651 HH12 ARG    44     -28.400  33.629  -9.331  1.00  0.00
ATOM    652  NH2 ARG    44     -30.064  34.079  -7.688  1.00  0.00
ATOM    653 HH21 ARG    44     -30.796  34.270  -7.004  1.00  0.00
ATOM    654 HH22 ARG    44     -29.130  34.467  -7.555  1.00  0.00
ATOM    655  C   ARG    44     -30.238  27.624 -10.533  1.00  0.00
ATOM    656  O   ARG    44     -31.192  26.872 -10.237  1.00  0.00
ATOM    657  N   THR    45     -29.545  27.458 -11.625  1.00  0.00
ATOM    658  H   THR    45     -28.636  27.902 -11.761  1.00  0.00
ATOM    659  CA  THR    45     -29.950  26.638 -12.778  1.00  0.00
ATOM    660  HA  THR    45     -30.981  26.832 -13.074  1.00  0.00
ATOM    661  CB  THR    45     -29.032  27.024 -13.887  1.00  0.00
ATOM    662  HB  THR    45     -28.041  26.673 -13.600  1.00  0.00
ATOM    663  CG2 THR    45     -29.419  26.406 -15.225  1.00  0.00
ATOM    664 HG21 THR    45     -28.712  26.725 -15.992  1.00  0.00
ATOM    665 HG22 THR    45     -29.398  25.319 -15.144  1.00  0.00
ATOM    666 HG23 THR    45     -30.423  26.730 -15.499  1.00  0.00
ATOM    667  OG1 THR    45     -29.100  28.452 -14.076  1.00  0.00
ATOM    668  HG1 THR    45     -28.317  28.874 -13.669  1.00  0.00
ATOM    669  C   THR    45     -30.000  25.196 -12.470  1.00  0.00
ATOM    670  O   THR    45     -30.853  24.498 -12.818  1.00  0.00
ATOM    671  N   THR    46     -29.036  24.753 -11.555  1.00  0.00
ATOM    672  H   THR    46     -28.336  25.387 -11.173  1.00  0.00
ATOM    673  CA  THR    46     -28.892  23.427 -11.048  1.00  0.00
ATOM    674  HA  THR    46     -29.047  22.746 -11.886  1.00  0.00
ATOM    675  CB  THR    46     -27.501  23.093 -10.533  1.00  0.00
ATOM    676  HB  THR    46     -27.357  23.704  -9.642  1.00  0.00
ATOM    677  CG2 THR    46     -27.311  21.620 -10.116  1.00  0.00
ATOM    678 HG21 THR    46     -26.292  21.469  -9.763  1.00  0.00
ATOM    679 HG22 THR    46     -28.013  21.373  -9.319  1.00  0.00
ATOM    680 HG23 THR    46     -27.497  20.972 -10.974  1.00  0.00
ATOM    681  OG1 THR    46     -26.569  23.363 -11.547  1.00  0.00
ATOM    682  HG1 THR    46     -26.378  24.323 -11.568  1.00  0.00
ATOM    683  C   THR    46     -29.965  23.202  -9.928  1.00  0.00
ATOM    684  O   THR    46     -30.544  22.139  -9.955  1.00  0.00
ATOM    685  N   LEU    47     -30.219  24.169  -9.055  1.00  0.00
ATOM    686  H   LEU    47     -29.755  25.076  -9.081  1.00  0.00
ATOM    687  CA  LEU    47     -31.164  24.042  -7.988  1.00  0.00
ATOM    688  HA  LEU    47     -30.904  23.241  -7.295  1.00  0.00
ATOM    689  CB  LEU    47     -31.196  25.385  -7.229  1.00  0.00
ATOM    690  HB2 LEU    47     -30.835  26.165  -7.899  1.00  0.00
ATOM    691  HB3 LEU    47     -32.233  25.621  -6.996  1.00  0.00
ATOM    692  CG  LEU    47     -30.364  25.450  -5.903  1.00  0.00
ATOM    693  HG  LEU    47     -29.419  24.968  -6.149  1.00  0.00
ATOM    694  CD1 LEU    47     -30.062  26.868  -5.478  1.00  0.00
ATOM    695 HD11 LEU    47     -29.485  26.856  -4.553  1.00  0.00
ATOM    696 HD12 LEU    47     -29.489  27.367  -6.258  1.00  0.00
ATOM    697 HD13 LEU    47     -30.998  27.405  -5.314  1.00  0.00
ATOM    698  CD2 LEU    47     -30.952  24.646  -4.762  1.00  0.00
ATOM    699 HD21 LEU    47     -30.317  24.744  -3.882  1.00  0.00
ATOM    700 HD22 LEU    47     -31.951  25.018  -4.533  1.00  0.00
ATOM    701 HD23 LEU    47     -31.014  23.596  -5.050  1.00  0.00
ATOM    702  C   LEU    47     -32.514  23.757  -8.617  1.00  0.00
ATOM    703  O   LEU    47     -33.295  23.072  -7.960  1.00  0.00
ATOM    704  N   LYS    48     -32.828  24.281  -9.862  1.00  0.00
ATOM    705  H   LYS    48     -32.248  24.930 -10.394  1.00  0.00
ATOM    706  CA  LYS    48     -34.109  23.887 -10.499  1.00  0.00
ATOM    707  HA  LYS    48     -34.811  23.963  -9.669  1.00  0.00
ATOM    708  CB  LYS    48     -34.467  24.815 -11.670  1.00  0.00
ATOM    709  HB2 LYS    48     -33.732  24.683 -12.464  1.00  0.00
ATOM    710  HB3 LYS    48     -35.432  24.513 -12.077  1.00  0.00
ATOM    711  CG  LYS    48     -34.529  26.314 -11.287  1.00  0.00
ATOM    712  HG2 LYS    48     -35.295  26.477 -10.527  1.00  0.00
ATOM    713  HG3 LYS    48     -33.579  26.631 -10.854  1.00  0.00
ATOM    714  CD  LYS    48     -34.841  27.138 -12.536  1.00  0.00
ATOM    715  HD2 LYS    48     -34.013  27.067 -13.241  1.00  0.00
ATOM    716  HD3 LYS    48     -35.721  26.732 -13.035  1.00  0.00
ATOM    717  CE  LYS    48     -35.082  28.594 -12.174  1.00  0.00
ATOM    718  HE2 LYS    48     -35.879  28.686 -11.436  1.00  0.00
ATOM    719  HE3 LYS    48     -34.190  29.040 -11.735  1.00  0.00
ATOM    720  NZ  LYS    48     -35.459  29.292 -13.481  1.00  0.00
ATOM    721  HZ1 LYS    48     -35.638  30.299 -13.298  1.00  0.00
ATOM    722  HZ2 LYS    48     -34.680  29.196 -14.163  1.00  0.00
ATOM    723  HZ3 LYS    48     -36.318  28.854 -13.873  1.00  0.00
ATOM    724  C   LYS    48     -34.181  22.435 -11.054  1.00  0.00
ATOM    725  O   LYS    48     -35.234  21.860 -11.035  1.00  0.00
ATOM    726  N   GLU    49     -33.081  21.952 -11.571  1.00  0.00
ATOM    727  H   GLU    49     -32.257  22.505 -11.807  1.00  0.00
ATOM    728  CA  GLU    49     -32.972  20.507 -11.854  1.00  0.00
ATOM    729  HA  GLU    49     -33.766  20.147 -12.508  1.00  0.00
ATOM    730  CB  GLU    49     -31.659  20.248 -12.619  1.00  0.00
ATOM    731  HB2 GLU    49     -31.807  20.515 -13.665  1.00  0.00
ATOM    732  HB3 GLU    49     -30.891  20.914 -12.226  1.00  0.00
ATOM    733  CG  GLU    49     -31.126  18.761 -12.544  1.00  0.00
ATOM    734  HG2 GLU    49     -30.108  18.730 -12.931  1.00  0.00
ATOM    735  HG3 GLU    49     -31.080  18.454 -11.499  1.00  0.00
ATOM    736  CD  GLU    49     -31.996  17.738 -13.332  1.00  0.00
ATOM    737  OE1 GLU    49     -31.694  16.544 -13.065  1.00  0.00
ATOM    738  OE2 GLU    49     -32.985  18.107 -14.004  1.00  0.00
ATOM    739  C   GLU    49     -33.141  19.704 -10.500  1.00  0.00
ATOM    740  O   GLU    49     -33.846  18.693 -10.582  1.00  0.00
ATOM    741  N   LEU    50     -32.460  20.041  -9.413  1.00  0.00
ATOM    742  H   LEU    50     -31.837  20.847  -9.358  1.00  0.00
ATOM    743  CA  LEU    50     -32.552  19.251  -8.164  1.00  0.00
ATOM    744  HA  LEU    50     -32.261  18.209  -8.280  1.00  0.00
ATOM    745  CB  LEU    50     -31.590  19.926  -7.193  1.00  0.00
ATOM    746  HB2 LEU    50     -31.621  21.002  -7.367  1.00  0.00
ATOM    747  HB3 LEU    50     -31.948  19.756  -6.177  1.00  0.00
ATOM    748  CG  LEU    50     -30.129  19.455  -7.283  1.00  0.00
ATOM    749  HG  LEU    50     -30.012  19.320  -8.358  1.00  0.00
ATOM    750  CD1 LEU    50     -29.007  20.497  -6.754  1.00  0.00
ATOM    751 HD11 LEU    50     -28.017  20.055  -6.867  1.00  0.00
ATOM    752 HD12 LEU    50     -29.063  21.416  -7.334  1.00  0.00
ATOM    753 HD13 LEU    50     -29.186  20.721  -5.702  1.00  0.00
ATOM    754  CD2 LEU    50     -29.883  18.158  -6.463  1.00  0.00
ATOM    755 HD21 LEU    50     -28.839  17.861  -6.555  1.00  0.00
ATOM    756 HD22 LEU    50     -30.116  18.341  -5.415  1.00  0.00
ATOM    757 HD23 LEU    50     -30.521  17.360  -6.843  1.00  0.00
ATOM    758  C   LEU    50     -34.011  19.154  -7.691  1.00  0.00
ATOM    759  O   LEU    50     -34.441  18.065  -7.252  1.00  0.00
ATOM    760  N   ARG    51     -34.687  20.325  -7.715  1.00  0.00
ATOM    761  H   ARG    51     -34.314  21.193  -8.104  1.00  0.00
ATOM    762  CA  ARG    51     -36.026  20.434  -7.180  1.00  0.00
ATOM    763  HA  ARG    51     -35.921  19.962  -6.203  1.00  0.00
ATOM    764  CB  ARG    51     -36.553  21.905  -6.916  1.00  0.00
ATOM    765  HB2 ARG    51     -36.377  22.520  -7.798  1.00  0.00
ATOM    766  HB3 ARG    51     -37.629  21.884  -6.750  1.00  0.00
ATOM    767  CG  ARG    51     -35.852  22.536  -5.695  1.00  0.00
ATOM    768  HG2 ARG    51     -36.187  22.022  -4.795  1.00  0.00
ATOM    769  HG3 ARG    51     -34.779  22.365  -5.780  1.00  0.00
ATOM    770  CD  ARG    51     -36.100  24.042  -5.525  1.00  0.00
ATOM    771  HD2 ARG    51     -35.807  24.580  -6.426  1.00  0.00
ATOM    772  HD3 ARG    51     -37.159  24.238  -5.365  1.00  0.00
ATOM    773  NE  ARG    51     -35.297  24.514  -4.352  1.00  0.00
ATOM    774  HE  ARG    51     -35.010  23.850  -3.633  1.00  0.00
ATOM    775  CZ  ARG    51     -34.967  25.766  -4.244  1.00  0.00
ATOM    776  NH1 ARG    51     -35.034  26.781  -5.084  1.00  0.00
ATOM    777 HH11 ARG    51     -35.406  26.641  -6.023  1.00  0.00
ATOM    778 HH12 ARG    51     -34.714  27.704  -4.793  1.00  0.00
ATOM    779  NH2 ARG    51     -34.577  26.125  -3.078  1.00  0.00
ATOM    780 HH21 ARG    51     -34.544  25.444  -2.320  1.00  0.00
ATOM    781 HH22 ARG    51     -34.300  27.092  -2.907  1.00  0.00
ATOM    782  C   ARG    51     -37.044  19.700  -8.021  1.00  0.00
ATOM    783  O   ARG    51     -37.938  19.061  -7.526  1.00  0.00
ATOM    784  N   GLU    52     -36.947  19.623  -9.338  1.00  0.00
ATOM    785  H   GLU    52     -36.326  20.276  -9.817  1.00  0.00
ATOM    786  CA  GLU    52     -37.572  18.752 -10.315  1.00  0.00
ATOM    787  HA  GLU    52     -38.642  18.873 -10.152  1.00  0.00
ATOM    788  CB  GLU    52     -37.249  19.206 -11.780  1.00  0.00
ATOM    789  HB2 GLU    52     -37.615  20.222 -11.928  1.00  0.00
ATOM    790  HB3 GLU    52     -36.169  19.233 -11.917  1.00  0.00
ATOM    791  CG  GLU    52     -37.873  18.282 -12.846  1.00  0.00
ATOM    792  HG2 GLU    52     -37.249  18.298 -13.740  1.00  0.00
ATOM    793  HG3 GLU    52     -37.871  17.258 -12.474  1.00  0.00
ATOM    794  CD  GLU    52     -39.246  18.656 -13.214  1.00  0.00
ATOM    795  OE1 GLU    52     -39.723  18.109 -14.220  1.00  0.00
ATOM    796  OE2 GLU    52     -39.935  19.420 -12.528  1.00  0.00
ATOM    797  C   GLU    52     -37.346  17.204 -10.089  1.00  0.00
ATOM    798  O   GLU    52     -38.406  16.489 -10.201  1.00  0.00
ATOM    799  N   ALA    53     -36.190  16.720  -9.702  1.00  0.00
ATOM    800  H   ALA    53     -35.329  17.251  -9.832  1.00  0.00
ATOM    801  CA  ALA    53     -35.937  15.438  -9.064  1.00  0.00
ATOM    802  HA  ALA    53     -36.594  14.752  -9.598  1.00  0.00
ATOM    803  CB  ALA    53     -34.429  15.187  -9.185  1.00  0.00
ATOM    804  HB1 ALA    53     -34.180  14.233  -8.721  1.00  0.00
ATOM    805  HB2 ALA    53     -34.148  15.162 -10.237  1.00  0.00
ATOM    806  HB3 ALA    53     -33.885  15.987  -8.683  1.00  0.00
ATOM    807  C   ALA    53     -36.395  15.162  -7.572  1.00  0.00
ATOM    808  O   ALA    53     -36.430  14.057  -7.050  1.00  0.00
ATOM    809  N   GLY    54     -36.879  16.204  -6.878  1.00  0.00
ATOM    810  H   GLY    54     -36.842  17.159  -7.232  1.00  0.00
ATOM    811  CA  GLY    54     -37.483  16.116  -5.609  1.00  0.00
ATOM    812  HA2 GLY    54     -38.410  16.690  -5.631  1.00  0.00
ATOM    813  HA3 GLY    54     -37.756  15.076  -5.432  1.00  0.00
ATOM    814  C   GLY    54     -36.596  16.630  -4.355  1.00  0.00
ATOM    815  O   GLY    54     -37.172  16.739  -3.292  1.00  0.00
ATOM    816  N   VAL    55     -35.324  16.934  -4.507  1.00  0.00
ATOM    817  H   VAL    55     -34.888  17.046  -5.423  1.00  0.00
ATOM    818  CA  VAL    55     -34.403  17.143  -3.401  1.00  0.00
ATOM    819  HA  VAL    55     -34.420  16.278  -2.736  1.00  0.00
ATOM    820  CB  VAL    55     -32.955  17.260  -3.920  1.00  0.00
ATOM    821  HB  VAL    55     -32.937  18.135  -4.572  1.00  0.00
ATOM    822  CG1 VAL    55     -31.899  17.388  -2.759  1.00  0.00
ATOM    823 HG11 VAL    55     -30.899  17.468  -3.184  1.00  0.00
ATOM    824 HG12 VAL    55     -32.114  18.278  -2.169  1.00  0.00
ATOM    825 HG13 VAL    55     -31.954  16.506  -2.120  1.00  0.00
ATOM    826  CG2 VAL    55     -32.564  15.913  -4.593  1.00  0.00
ATOM    827 HG21 VAL    55     -31.543  15.976  -4.968  1.00  0.00
ATOM    828 HG22 VAL    55     -32.633  15.108  -3.862  1.00  0.00
ATOM    829 HG23 VAL    55     -33.243  15.711  -5.422  1.00  0.00
ATOM    830  C   VAL    55     -34.837  18.309  -2.591  1.00  0.00
ATOM    831  O   VAL    55     -35.125  19.334  -3.165  1.00  0.00
ATOM    832  N   GLU    56     -34.809  18.282  -1.228  1.00  0.00
ATOM    833  H   GLU    56     -34.713  17.411  -0.705  1.00  0.00
ATOM    834  CA  GLU    56     -34.903  19.416  -0.390  1.00  0.00
ATOM    835  HA  GLU    56     -35.578  20.148  -0.835  1.00  0.00
ATOM    836  CB  GLU    56     -35.455  18.945   0.968  1.00  0.00
ATOM    837  HB2 GLU    56     -36.485  18.610   0.844  1.00  0.00
ATOM    838  HB3 GLU    56     -34.880  18.088   1.315  1.00  0.00
ATOM    839  CG  GLU    56     -35.407  19.988   1.961  1.00  0.00
ATOM    840  HG2 GLU    56     -35.941  19.639   2.845  1.00  0.00
ATOM    841  HG3 GLU    56     -34.366  20.130   2.253  1.00  0.00
ATOM    842  CD  GLU    56     -35.967  21.327   1.582  1.00  0.00
ATOM    843  OE1 GLU    56     -37.179  21.454   1.451  1.00  0.00
ATOM    844  OE2 GLU    56     -35.156  22.325   1.423  1.00  0.00
ATOM    845  C   GLU    56     -33.537  20.163  -0.238  1.00  0.00
ATOM    846  O   GLU    56     -32.580  19.584   0.269  1.00  0.00
ATOM    847  N   ALA    57     -33.415  21.299  -0.945  1.00  0.00
ATOM    848  H   ALA    57     -34.198  21.751  -1.417  1.00  0.00
ATOM    849  CA  ALA    57     -32.150  22.000  -1.107  1.00  0.00
ATOM    850  HA  ALA    57     -31.588  21.805  -0.193  1.00  0.00
ATOM    851  CB  ALA    57     -31.443  21.465  -2.458  1.00  0.00
ATOM    852  HB1 ALA    57     -30.491  21.979  -2.598  1.00  0.00
ATOM    853  HB2 ALA    57     -31.269  20.393  -2.378  1.00  0.00
ATOM    854  HB3 ALA    57     -32.092  21.665  -3.311  1.00  0.00
ATOM    855  C   ALA    57     -32.277  23.529  -1.278  1.00  0.00
ATOM    856  O   ALA    57     -33.293  24.002  -1.785  1.00  0.00
ATOM    857  N   ASP    58     -31.162  24.300  -0.995  1.00  0.00
ATOM    858  H   ASP    58     -30.320  23.894  -0.587  1.00  0.00
ATOM    859  CA  ASP    58     -31.029  25.744  -1.226  1.00  0.00
ATOM    860  HA  ASP    58     -31.506  26.138  -2.125  1.00  0.00
ATOM    861  CB  ASP    58     -31.698  26.429  -0.054  1.00  0.00
ATOM    862  HB2 ASP    58     -32.601  25.873   0.196  1.00  0.00
ATOM    863  HB3 ASP    58     -31.032  26.359   0.808  1.00  0.00
ATOM    864  CG  ASP    58     -32.067  27.859  -0.244  1.00  0.00
ATOM    865  OD1 ASP    58     -31.504  28.620  -1.083  1.00  0.00
ATOM    866  OD2 ASP    58     -32.868  28.367   0.564  1.00  0.00
ATOM    867  C   ASP    58     -29.541  25.980  -1.339  1.00  0.00
ATOM    868  O   ASP    58     -28.800  25.040  -1.008  1.00  0.00
ATOM    869  N   GLY    59     -28.986  27.113  -1.822  1.00  0.00
ATOM    870  H   GLY    59     -29.512  27.877  -2.247  1.00  0.00
ATOM    871  CA  GLY    59     -27.545  27.323  -1.764  1.00  0.00
ATOM    872  HA2 GLY    59     -27.151  26.716  -0.949  1.00  0.00
ATOM    873  HA3 GLY    59     -27.114  26.936  -2.688  1.00  0.00
ATOM    874  C   GLY    59     -27.012  28.809  -1.565  1.00  0.00
ATOM    875  O   GLY    59     -27.772  29.826  -1.469  1.00  0.00
ATOM    876  N   ARG    60     -25.652  28.918  -1.625  1.00  0.00
ATOM    877  H   ARG    60     -25.058  28.102  -1.774  1.00  0.00
ATOM    878  CA  ARG    60     -24.872  30.156  -1.489  1.00  0.00
ATOM    879  HA  ARG    60     -25.424  31.039  -1.812  1.00  0.00
ATOM    880  CB  ARG    60     -24.549  30.463  -0.043  1.00  0.00
ATOM    881  HB2 ARG    60     -25.459  30.375   0.550  1.00  0.00
ATOM    882  HB3 ARG    60     -23.851  29.714   0.332  1.00  0.00
ATOM    883  CG  ARG    60     -23.916  31.930   0.173  1.00  0.00
ATOM    884  HG2 ARG    60     -22.939  31.936  -0.311  1.00  0.00
ATOM    885  HG3 ARG    60     -24.544  32.638  -0.369  1.00  0.00
ATOM    886  CD  ARG    60     -23.734  32.463   1.548  1.00  0.00
ATOM    887  HD2 ARG    60     -24.684  32.797   1.964  1.00  0.00
ATOM    888  HD3 ARG    60     -23.348  31.691   2.215  1.00  0.00
ATOM    889  NE  ARG    60     -22.808  33.560   1.445  1.00  0.00
ATOM    890  HE  ARG    60     -21.994  33.374   0.859  1.00  0.00
ATOM    891  CZ  ARG    60     -22.836  34.779   1.988  1.00  0.00
ATOM    892  NH1 ARG    60     -23.802  35.260   2.740  1.00  0.00
ATOM    893 HH11 ARG    60     -24.617  34.686   2.951  1.00  0.00
ATOM    894 HH12 ARG    60     -23.734  36.208   3.112  1.00  0.00
ATOM    895  NH2 ARG    60     -21.974  35.690   1.646  1.00  0.00
ATOM    896 HH21 ARG    60     -21.258  35.480   0.951  1.00  0.00
ATOM    897 HH22 ARG    60     -22.013  36.615   2.075  1.00  0.00
ATOM    898  C   ARG    60     -23.617  29.948  -2.399  1.00  0.00
ATOM    899  O   ARG    60     -23.327  28.808  -2.642  1.00  0.00
ATOM    900  N   THR    61     -22.904  30.964  -2.940  1.00  0.00
ATOM    901  H   THR    61     -23.222  31.931  -2.881  1.00  0.00
ATOM    902  CA  THR    61     -21.677  30.845  -3.635  1.00  0.00
ATOM    903  HA  THR    61     -21.760  30.104  -4.430  1.00  0.00
ATOM    904  CB  THR    61     -21.298  32.126  -4.400  1.00  0.00
ATOM    905  HB  THR    61     -20.257  32.154  -4.723  1.00  0.00
ATOM    906  CG2 THR    61     -22.117  32.177  -5.692  1.00  0.00
ATOM    907 HG21 THR    61     -21.863  33.078  -6.250  1.00  0.00
ATOM    908 HG22 THR    61     -21.894  31.299  -6.299  1.00  0.00
ATOM    909 HG23 THR    61     -23.180  32.188  -5.450  1.00  0.00
ATOM    910  OG1 THR    61     -21.443  33.209  -3.527  1.00  0.00
ATOM    911  HG1 THR    61     -21.204  34.038  -3.992  1.00  0.00
ATOM    912  C   THR    61     -20.626  30.367  -2.636  1.00  0.00
ATOM    913  O   THR    61     -20.676  30.759  -1.473  1.00  0.00
ATOM    914  N   CYS    62     -19.659  29.572  -3.122  1.00  0.00
ATOM    915  H   CYS    62     -19.706  29.112  -4.030  1.00  0.00
ATOM    916  CA  CYS    62     -18.452  29.303  -2.382  1.00  0.00
ATOM    917  HA  CYS    62     -18.225  30.184  -1.781  1.00  0.00
ATOM    918  CB  CYS    62     -18.616  28.196  -1.411  1.00  0.00
ATOM    919  HB2 CYS    62     -19.522  28.335  -0.823  1.00  0.00
ATOM    920  HB3 CYS    62     -18.716  27.244  -1.933  1.00  0.00
ATOM    921  SG  CYS    62     -17.139  28.184  -0.327  1.00  0.00
ATOM    922  HG  CYS    62     -17.267  29.095   0.591  1.00  0.00
ATOM    923  C   CYS    62     -17.292  29.070  -3.336  1.00  0.00
ATOM    924  O   CYS    62     -17.238  28.043  -3.999  1.00  0.00
ATOM    925  N   ASP    63     -16.180  29.898  -3.313  1.00  0.00
ATOM    926  H   ASP    63     -16.195  30.846  -2.934  1.00  0.00
ATOM    927  CA  ASP    63     -14.877  29.490  -3.831  1.00  0.00
ATOM    928  HA  ASP    63     -14.971  28.782  -4.656  1.00  0.00
ATOM    929  CB  ASP    63     -14.178  30.754  -4.332  1.00  0.00
ATOM    930  HB2 ASP    63     -14.832  31.261  -5.041  1.00  0.00
ATOM    931  HB3 ASP    63     -14.033  31.434  -3.492  1.00  0.00
ATOM    932  CG  ASP    63     -12.817  30.501  -5.006  1.00  0.00
ATOM    933  OD1 ASP    63     -12.249  29.387  -4.850  1.00  0.00
ATOM    934  OD2 ASP    63     -12.320  31.350  -5.721  1.00  0.00
ATOM    935  C   ASP    63     -14.067  28.750  -2.726  1.00  0.00
ATOM    936  O   ASP    63     -13.862  29.362  -1.671  1.00  0.00
ATOM    937  N   VAL    64     -13.696  27.471  -2.902  1.00  0.00
ATOM    938  H   VAL    64     -13.922  26.909  -3.723  1.00  0.00
ATOM    939  CA  VAL    64     -12.905  26.775  -1.867  1.00  0.00
ATOM    940  HA  VAL    64     -13.557  26.793  -0.994  1.00  0.00
ATOM    941  CB  VAL    64     -12.589  25.276  -2.224  1.00  0.00
ATOM    942  HB  VAL    64     -11.915  24.853  -1.477  1.00  0.00
ATOM    943  CG1 VAL    64     -14.034  24.616  -2.322  1.00  0.00
ATOM    944 HG11 VAL    64     -13.935  23.560  -2.568  1.00  0.00
ATOM    945 HG12 VAL    64     -14.546  24.719  -1.366  1.00  0.00
ATOM    946 HG13 VAL    64     -14.610  25.118  -3.098  1.00  0.00
ATOM    947  CG2 VAL    64     -11.882  25.069  -3.523  1.00  0.00
ATOM    948 HG21 VAL    64     -11.710  24.002  -3.677  1.00  0.00
ATOM    949 HG22 VAL    64     -12.493  25.459  -4.337  1.00  0.00
ATOM    950 HG23 VAL    64     -10.925  25.592  -3.505  1.00  0.00
ATOM    951  C   VAL    64     -11.601  27.489  -1.514  1.00  0.00
ATOM    952  O   VAL    64     -10.910  26.936  -0.649  1.00  0.00
ATOM    953  N   ARG    65     -11.201  28.519  -2.197  1.00  0.00
ATOM    954  H   ARG    65     -11.790  29.005  -2.874  1.00  0.00
ATOM    955  CA  ARG    65      -9.865  29.088  -2.068  1.00  0.00
ATOM    956  HA  ARG    65      -9.244  28.288  -1.664  1.00  0.00
ATOM    957  CB  ARG    65      -9.241  29.476  -3.458  1.00  0.00
ATOM    958  HB2 ARG    65      -9.864  30.217  -3.958  1.00  0.00
ATOM    959  HB3 ARG    65      -8.259  29.927  -3.319  1.00  0.00
ATOM    960  CG  ARG    65      -9.129  28.197  -4.325  1.00  0.00
ATOM    961  HG2 ARG    65      -8.448  27.484  -3.860  1.00  0.00
ATOM    962  HG3 ARG    65     -10.099  27.706  -4.404  1.00  0.00
ATOM    963  CD  ARG    65      -8.627  28.586  -5.691  1.00  0.00
ATOM    964  HD2 ARG    65      -7.702  29.157  -5.607  1.00  0.00
ATOM    965  HD3 ARG    65      -8.399  27.697  -6.279  1.00  0.00
ATOM    966  NE  ARG    65      -9.701  29.412  -6.376  1.00  0.00
ATOM    967  HE  ARG    65     -10.649  29.395  -5.999  1.00  0.00
ATOM    968  CZ  ARG    65      -9.458  30.138  -7.418  1.00  0.00
ATOM    969  NH1 ARG    65      -8.295  30.144  -8.062  1.00  0.00
ATOM    970 HH11 ARG    65      -7.530  29.551  -7.738  1.00  0.00
ATOM    971 HH12 ARG    65      -8.166  30.740  -8.879  1.00  0.00
ATOM    972  NH2 ARG    65     -10.460  30.837  -7.895  1.00  0.00
ATOM    973 HH21 ARG    65     -11.374  30.791  -7.446  1.00  0.00
ATOM    974 HH22 ARG    65     -10.324  31.427  -8.716  1.00  0.00
ATOM    975  C   ARG    65      -9.771  30.216  -1.035  1.00  0.00
ATOM    976  O   ARG    65      -8.768  30.840  -0.872  1.00  0.00
ATOM    977  N   SER    66     -10.908  30.461  -0.425  1.00  0.00
ATOM    978  H   SER    66     -11.714  29.838  -0.476  1.00  0.00
ATOM    979  CA  SER    66     -11.146  31.691   0.417  1.00  0.00
ATOM    980  HA  SER    66     -10.141  31.982   0.722  1.00  0.00
ATOM    981  CB  SER    66     -11.783  32.835  -0.386  1.00  0.00
ATOM    982  HB2 SER    66     -11.283  32.937  -1.349  1.00  0.00
ATOM    983  HB3 SER    66     -12.829  32.611  -0.592  1.00  0.00
ATOM    984  OG  SER    66     -11.680  34.024   0.334  1.00  0.00
ATOM    985  HG  SER    66     -12.086  34.753  -0.181  1.00  0.00
ATOM    986  C   SER    66     -11.913  31.462   1.717  1.00  0.00
ATOM    987  O   SER    66     -13.137  31.286   1.658  1.00  0.00
ATOM    988  N   VAL    67     -11.196  31.583   2.895  1.00  0.00
ATOM    989  H   VAL    67     -10.224  31.890   2.935  1.00  0.00
ATOM    990  CA  VAL    67     -11.781  31.274   4.211  1.00  0.00
ATOM    991  HA  VAL    67     -12.168  30.256   4.160  1.00  0.00
ATOM    992  CB  VAL    67     -10.705  31.282   5.303  1.00  0.00
ATOM    993  HB  VAL    67     -10.269  32.276   5.203  1.00  0.00
ATOM    994  CG1 VAL    67     -11.340  31.120   6.731  1.00  0.00
ATOM    995 HG11 VAL    67     -10.552  31.129   7.483  1.00  0.00
ATOM    996 HG12 VAL    67     -12.030  31.943   6.918  1.00  0.00
ATOM    997 HG13 VAL    67     -11.880  30.175   6.783  1.00  0.00
ATOM    998  CG2 VAL    67      -9.504  30.405   5.114  1.00  0.00
ATOM    999 HG21 VAL    67      -8.834  30.518   5.965  1.00  0.00
ATOM   1000 HG22 VAL    67      -9.821  29.365   5.038  1.00  0.00
ATOM   1001 HG23 VAL    67      -8.982  30.693   4.201  1.00  0.00
ATOM   1002  C   VAL    67     -13.045  32.122   4.553  1.00  0.00
ATOM   1003  O   VAL    67     -14.003  31.518   5.006  1.00  0.00
ATOM   1004  N   PRO    68     -13.091  33.485   4.280  1.00  0.00
ATOM   1005  CD  PRO    68     -12.037  34.386   3.987  1.00  0.00
ATOM   1006  HD2 PRO    68     -11.855  34.457   2.915  1.00  0.00
ATOM   1007  HD3 PRO    68     -11.100  34.072   4.449  1.00  0.00
ATOM   1008  CG  PRO    68     -12.526  35.706   4.558  1.00  0.00
ATOM   1009  HG2 PRO    68     -12.013  36.562   4.122  1.00  0.00
ATOM   1010  HG3 PRO    68     -12.390  35.767   5.637  1.00  0.00
ATOM   1011  CB  PRO    68     -14.020  35.646   4.155  1.00  0.00
ATOM   1012  HB2 PRO    68     -14.168  35.906   3.106  1.00  0.00
ATOM   1013  HB3 PRO    68     -14.626  36.336   4.742  1.00  0.00
ATOM   1014  CA  PRO    68     -14.377  34.234   4.427  1.00  0.00
ATOM   1015  HA  PRO    68     -14.783  34.072   5.425  1.00  0.00
ATOM   1016  C   PRO    68     -15.531  33.753   3.512  1.00  0.00
ATOM   1017  O   PRO    68     -16.741  33.776   3.840  1.00  0.00
ATOM   1018  N   GLU    69     -15.257  33.209   2.346  1.00  0.00
ATOM   1019  H   GLU    69     -14.322  33.231   1.936  1.00  0.00
ATOM   1020  CA  GLU    69     -16.250  32.510   1.495  1.00  0.00
ATOM   1021  HA  GLU    69     -17.125  33.154   1.420  1.00  0.00
ATOM   1022  CB  GLU    69     -15.707  32.301  -0.035  1.00  0.00
ATOM   1023  HB2 GLU    69     -14.928  31.540  -0.053  1.00  0.00
ATOM   1024  HB3 GLU    69     -16.516  31.946  -0.672  1.00  0.00
ATOM   1025  CG  GLU    69     -15.152  33.636  -0.580  1.00  0.00
ATOM   1026  HG2 GLU    69     -14.314  33.948   0.044  1.00  0.00
ATOM   1027  HG3 GLU    69     -14.758  33.468  -1.582  1.00  0.00
ATOM   1028  CD  GLU    69     -16.170  34.773  -0.638  1.00  0.00
ATOM   1029  OE1 GLU    69     -17.289  34.650  -1.121  1.00  0.00
ATOM   1030  OE2 GLU    69     -15.771  35.921  -0.306  1.00  0.00
ATOM   1031  C   GLU    69     -16.724  31.199   2.137  1.00  0.00
ATOM   1032  O   GLU    69     -17.833  30.743   1.912  1.00  0.00
ATOM   1033  N   ILE    70     -15.884  30.537   2.917  1.00  0.00
ATOM   1034  H   ILE    70     -14.941  30.879   3.099  1.00  0.00
ATOM   1035  CA  ILE    70     -16.163  29.258   3.615  1.00  0.00
ATOM   1036  HA  ILE    70     -16.839  28.687   2.980  1.00  0.00
ATOM   1037  CB  ILE    70     -14.868  28.497   3.823  1.00  0.00
ATOM   1038  HB  ILE    70     -14.162  29.174   4.304  1.00  0.00
ATOM   1039  CG2 ILE    70     -15.127  27.225   4.735  1.00  0.00
ATOM   1040 HG21 ILE    70     -14.192  26.683   4.879  1.00  0.00
ATOM   1041 HG22 ILE    70     -15.514  27.543   5.703  1.00  0.00
ATOM   1042 HG23 ILE    70     -15.854  26.572   4.250  1.00  0.00
ATOM   1043  CG1 ILE    70     -14.287  28.030   2.504  1.00  0.00
ATOM   1044 HG12 ILE    70     -15.006  27.334   2.072  1.00  0.00
ATOM   1045 HG13 ILE    70     -14.254  28.901   1.849  1.00  0.00
ATOM   1046  CD1 ILE    70     -12.925  27.364   2.421  1.00  0.00
ATOM   1047 HD11 ILE    70     -12.707  27.111   1.383  1.00  0.00
ATOM   1048 HD12 ILE    70     -12.162  28.047   2.797  1.00  0.00
ATOM   1049 HD13 ILE    70     -12.926  26.456   3.023  1.00  0.00
ATOM   1050  C   ILE    70     -16.873  29.458   4.960  1.00  0.00
ATOM   1051  O   ILE    70     -17.822  28.701   5.245  1.00  0.00
ATOM   1052  N   GLU    71     -16.533  30.572   5.700  1.00  0.00
ATOM   1053  H   GLU    71     -15.823  31.218   5.355  1.00  0.00
ATOM   1054  CA  GLU    71     -17.053  31.011   6.975  1.00  0.00
ATOM   1055  HA  GLU    71     -16.871  30.222   7.705  1.00  0.00
ATOM   1056  CB  GLU    71     -16.304  32.254   7.440  1.00  0.00
ATOM   1057  HB2 GLU    71     -15.253  32.190   7.160  1.00  0.00
ATOM   1058  HB3 GLU    71     -16.710  33.144   6.959  1.00  0.00
ATOM   1059  CG  GLU    71     -16.441  32.353   8.909  1.00  0.00
ATOM   1060  HG2 GLU    71     -17.464  32.609   9.181  1.00  0.00
ATOM   1061  HG3 GLU    71     -16.214  31.398   9.380  1.00  0.00
ATOM   1062  CD  GLU    71     -15.468  33.436   9.394  1.00  0.00
ATOM   1063  OE1 GLU    71     -15.946  34.597   9.265  1.00  0.00
ATOM   1064  OE2 GLU    71     -14.386  33.307  10.003  1.00  0.00
ATOM   1065  C   GLU    71     -18.651  31.187   6.975  1.00  0.00
ATOM   1066  O   GLU    71     -19.367  30.407   7.655  1.00  0.00
ATOM   1067  N   ALA    72     -19.162  32.139   6.137  1.00  0.00
ATOM   1068  H   ALA    72     -18.544  32.746   5.600  1.00  0.00
ATOM   1069  CA  ALA    72     -20.550  32.435   5.878  1.00  0.00
ATOM   1070  HA  ALA    72     -21.196  32.473   6.756  1.00  0.00
ATOM   1071  CB  ALA    72     -20.498  33.795   5.260  1.00  0.00
ATOM   1072  HB1 ALA    72     -21.509  34.124   5.019  1.00  0.00
ATOM   1073  HB2 ALA    72     -20.046  34.496   5.960  1.00  0.00
ATOM   1074  HB3 ALA    72     -19.902  33.758   4.348  1.00  0.00
ATOM   1075  C   ALA    72     -21.233  31.344   5.139  1.00  0.00
ATOM   1076  O   ALA    72     -22.421  31.219   5.135  1.00  0.00
ATOM   1077  N   LEU    73     -20.508  30.465   4.468  1.00  0.00
ATOM   1078  H   LEU    73     -19.503  30.556   4.309  1.00  0.00
ATOM   1079  CA  LEU    73     -21.111  29.253   3.885  1.00  0.00
ATOM   1080  HA  LEU    73     -21.965  29.615   3.313  1.00  0.00
ATOM   1081  CB  LEU    73     -20.226  28.500   2.871  1.00  0.00
ATOM   1082  HB2 LEU    73     -20.038  29.148   2.016  1.00  0.00
ATOM   1083  HB3 LEU    73     -19.262  28.287   3.331  1.00  0.00
ATOM   1084  CG  LEU    73     -20.869  27.128   2.351  1.00  0.00
ATOM   1085  HG  LEU    73     -21.296  26.512   3.141  1.00  0.00
ATOM   1086  CD1 LEU    73     -22.022  27.505   1.353  1.00  0.00
ATOM   1087 HD11 LEU    73     -22.487  26.596   0.975  1.00  0.00
ATOM   1088 HD12 LEU    73     -22.769  28.107   1.871  1.00  0.00
ATOM   1089 HD13 LEU    73     -21.610  28.076   0.521  1.00  0.00
ATOM   1090  CD2 LEU    73     -19.746  26.352   1.684  1.00  0.00
ATOM   1091 HD21 LEU    73     -20.133  25.403   1.311  1.00  0.00
ATOM   1092 HD22 LEU    73     -19.345  26.934   0.854  1.00  0.00
ATOM   1093 HD23 LEU    73     -18.954  26.160   2.408  1.00  0.00
ATOM   1094  C   LEU    73     -21.556  28.305   4.980  1.00  0.00
ATOM   1095  O   LEU    73     -22.652  27.684   4.934  1.00  0.00
ATOM   1096  N   VAL    74     -20.740  28.185   6.020  1.00  0.00
ATOM   1097  H   VAL    74     -19.880  28.723   6.127  1.00  0.00
ATOM   1098  CA  VAL    74     -21.007  27.246   7.133  1.00  0.00
ATOM   1099  HA  VAL    74     -21.345  26.288   6.739  1.00  0.00
ATOM   1100  CB  VAL    74     -19.681  27.001   7.952  1.00  0.00
ATOM   1101  HB  VAL    74     -19.195  27.960   8.136  1.00  0.00
ATOM   1102  CG1 VAL    74     -19.867  26.333   9.349  1.00  0.00
ATOM   1103 HG11 VAL    74     -18.894  26.210   9.826  1.00  0.00
ATOM   1104 HG12 VAL    74     -20.501  26.964   9.972  1.00  0.00
ATOM   1105 HG13 VAL    74     -20.336  25.357   9.226  1.00  0.00
ATOM   1106  CG2 VAL    74     -18.924  25.935   7.073  1.00  0.00
ATOM   1107 HG21 VAL    74     -17.974  25.681   7.545  1.00  0.00
ATOM   1108 HG22 VAL    74     -19.536  25.037   6.983  1.00  0.00
ATOM   1109 HG23 VAL    74     -18.738  26.349   6.082  1.00  0.00
ATOM   1110  C   VAL    74     -22.094  27.820   8.021  1.00  0.00
ATOM   1111  O   VAL    74     -22.992  27.048   8.345  1.00  0.00
ATOM   1112  N   ALA    75     -22.089  29.114   8.286  1.00  0.00
ATOM   1113  H   ALA    75     -21.324  29.718   7.988  1.00  0.00
ATOM   1114  CA  ALA    75     -23.133  29.857   9.018  1.00  0.00
ATOM   1115  HA  ALA    75     -23.398  29.406   9.974  1.00  0.00
ATOM   1116  CB  ALA    75     -22.541  31.207   9.217  1.00  0.00
ATOM   1117  HB1 ALA    75     -23.246  31.838   9.756  1.00  0.00
ATOM   1118  HB2 ALA    75     -21.620  31.119   9.793  1.00  0.00
ATOM   1119  HB3 ALA    75     -22.321  31.655   8.248  1.00  0.00
ATOM   1120  C   ALA    75     -24.466  29.858   8.257  1.00  0.00
ATOM   1121  O   ALA    75     -25.491  29.934   8.944  1.00  0.00
ATOM   1122  N   ALA    76     -24.449  29.808   6.909  1.00  0.00
ATOM   1123  H   ALA    76     -23.597  29.745   6.351  1.00  0.00
ATOM   1124  CA  ALA    76     -25.685  29.844   6.124  1.00  0.00
ATOM   1125  HA  ALA    76     -26.273  30.655   6.553  1.00  0.00
ATOM   1126  CB  ALA    76     -25.483  30.180   4.633  1.00  0.00
ATOM   1127  HB1 ALA    76     -26.450  30.184   4.128  1.00  0.00
ATOM   1128  HB2 ALA    76     -25.021  31.163   4.541  1.00  0.00
ATOM   1129  HB3 ALA    76     -24.839  29.431   4.174  1.00  0.00
ATOM   1130  C   ALA    76     -26.444  28.469   6.237  1.00  0.00
ATOM   1131  O   ALA    76     -27.591  28.361   6.632  1.00  0.00
ATOM   1132  N   VAL    77     -25.751  27.315   5.975  1.00  0.00
ATOM   1133  H   VAL    77     -24.775  27.321   5.680  1.00  0.00
ATOM   1134  CA  VAL    77     -26.319  25.930   6.083  1.00  0.00
ATOM   1135  HA  VAL    77     -27.168  25.951   5.400  1.00  0.00
ATOM   1136  CB  VAL    77     -25.506  24.754   5.467  1.00  0.00
ATOM   1137  HB  VAL    77     -25.384  24.967   4.405  1.00  0.00
ATOM   1138  CG1 VAL    77     -24.162  24.619   6.297  1.00  0.00
ATOM   1139 HG11 VAL    77     -23.565  23.803   5.893  1.00  0.00
ATOM   1140 HG12 VAL    77     -23.598  25.549   6.231  1.00  0.00
ATOM   1141 HG13 VAL    77     -24.398  24.412   7.341  1.00  0.00
ATOM   1142  CG2 VAL    77     -26.214  23.353   5.696  1.00  0.00
ATOM   1143 HG21 VAL    77     -25.611  22.563   5.249  1.00  0.00
ATOM   1144 HG22 VAL    77     -26.318  23.169   6.765  1.00  0.00
ATOM   1145 HG23 VAL    77     -27.200  23.364   5.232  1.00  0.00
ATOM   1146  C   VAL    77     -26.831  25.651   7.497  1.00  0.00
ATOM   1147  O   VAL    77     -27.928  25.080   7.697  1.00  0.00
ATOM   1148  N   VAL    78     -26.156  26.135   8.599  1.00  0.00
ATOM   1149  H   VAL    78     -25.300  26.690   8.564  1.00  0.00
ATOM   1150  CA  VAL    78     -26.678  25.852   9.962  1.00  0.00
ATOM   1151  HA  VAL    78     -26.860  24.777   9.916  1.00  0.00
ATOM   1152  CB  VAL    78     -25.726  25.975  11.133  1.00  0.00
ATOM   1153  HB  VAL    78     -26.336  25.849  12.028  1.00  0.00
ATOM   1154  CG1 VAL    78     -24.639  24.916  11.039  1.00  0.00
ATOM   1155 HG11 VAL    78     -23.960  25.016  11.885  1.00  0.00
ATOM   1156 HG12 VAL    78     -25.094  23.926  11.051  1.00  0.00
ATOM   1157 HG13 VAL    78     -24.083  25.048  10.110  1.00  0.00
ATOM   1158  CG2 VAL    78     -25.011  27.376  11.203  1.00  0.00
ATOM   1159 HG21 VAL    78     -24.342  27.401  12.063  1.00  0.00
ATOM   1160 HG22 VAL    78     -24.436  27.536  10.292  1.00  0.00
ATOM   1161 HG23 VAL    78     -25.760  28.161  11.302  1.00  0.00
ATOM   1162  C   VAL    78     -27.979  26.609  10.233  1.00  0.00
ATOM   1163  O   VAL    78     -28.862  26.052  10.855  1.00  0.00
ATOM   1164  N   GLU    79     -28.102  27.843   9.778  1.00  0.00
ATOM   1165  H   GLU    79     -27.329  28.311   9.304  1.00  0.00
ATOM   1166  CA  GLU    79     -29.260  28.678   9.864  1.00  0.00
ATOM   1167  HA  GLU    79     -29.558  28.760  10.909  1.00  0.00
ATOM   1168  CB  GLU    79     -28.972  30.155   9.514  1.00  0.00
ATOM   1169  HB2 GLU    79     -27.959  30.408   9.827  1.00  0.00
ATOM   1170  HB3 GLU    79     -29.013  30.283   8.432  1.00  0.00
ATOM   1171  CG  GLU    79     -29.968  31.127  10.177  1.00  0.00
ATOM   1172  HG2 GLU    79     -30.000  32.053   9.601  1.00  0.00
ATOM   1173  HG3 GLU    79     -30.968  30.694  10.137  1.00  0.00
ATOM   1174  CD  GLU    79     -29.635  31.448  11.593  1.00  0.00
ATOM   1175  OE1 GLU    79     -29.038  30.655  12.352  1.00  0.00
ATOM   1176  OE2 GLU    79     -29.869  32.587  12.017  1.00  0.00
ATOM   1177  C   GLU    79     -30.495  28.004   9.168  1.00  0.00
ATOM   1178  O   GLU    79     -31.604  28.000   9.722  1.00  0.00
ATOM   1179  N   ARG    80     -30.134  27.460   7.936  1.00  0.00
ATOM   1180  H   ARG    80     -29.170  27.321   7.633  1.00  0.00
ATOM   1181  CA  ARG    80     -31.155  27.036   6.956  1.00  0.00
ATOM   1182  HA  ARG    80     -32.014  27.706   6.985  1.00  0.00
ATOM   1183  CB  ARG    80     -30.589  27.137   5.529  1.00  0.00
ATOM   1184  HB2 ARG    80     -30.370  28.180   5.298  1.00  0.00
ATOM   1185  HB3 ARG    80     -29.645  26.594   5.473  1.00  0.00
ATOM   1186  CG  ARG    80     -31.546  26.586   4.507  1.00  0.00
ATOM   1187  HG2 ARG    80     -31.037  26.455   3.552  1.00  0.00
ATOM   1188  HG3 ARG    80     -31.898  25.603   4.818  1.00  0.00
ATOM   1189  CD  ARG    80     -32.730  27.537   4.343  1.00  0.00
ATOM   1190  HD2 ARG    80     -33.363  27.495   5.230  1.00  0.00
ATOM   1191  HD3 ARG    80     -32.370  28.562   4.255  1.00  0.00
ATOM   1192  NE  ARG    80     -33.497  27.194   3.187  1.00  0.00
ATOM   1193  HE  ARG    80     -33.215  27.655   2.322  1.00  0.00
ATOM   1194  CZ  ARG    80     -34.510  26.370   3.083  1.00  0.00
ATOM   1195  NH1 ARG    80     -34.979  25.673   4.074  1.00  0.00
ATOM   1196 HH11 ARG    80     -34.556  25.750   4.998  1.00  0.00
ATOM   1197 HH12 ARG    80     -35.772  25.048   3.926  1.00  0.00
ATOM   1198  NH2 ARG    80     -35.053  26.340   1.919  1.00  0.00
ATOM   1199 HH21 ARG    80     -34.688  26.929   1.171  1.00  0.00
ATOM   1200 HH22 ARG    80     -35.849  25.727   1.741  1.00  0.00
ATOM   1201  C   ARG    80     -31.689  25.625   7.328  1.00  0.00
ATOM   1202  O   ARG    80     -32.850  25.347   7.129  1.00  0.00
ATOM   1203  N   TYR    81     -30.848  24.743   7.885  1.00  0.00
ATOM   1204  H   TYR    81     -29.884  24.934   8.160  1.00  0.00
ATOM   1205  CA  TYR    81     -31.331  23.358   8.136  1.00  0.00
ATOM   1206  HA  TYR    81     -32.410  23.510   8.157  1.00  0.00
ATOM   1207  CB  TYR    81     -30.859  22.441   7.047  1.00  0.00
ATOM   1208  HB2 TYR    81     -29.770  22.498   7.016  1.00  0.00
ATOM   1209  HB3 TYR    81     -31.118  21.423   7.337  1.00  0.00
ATOM   1210  CG  TYR    81     -31.359  22.659   5.670  1.00  0.00
ATOM   1211  CD1 TYR    81     -32.718  22.652   5.382  1.00  0.00
ATOM   1212  HD1 TYR    81     -33.431  22.561   6.189  1.00  0.00
ATOM   1213  CE1 TYR    81     -33.178  22.759   4.087  1.00  0.00
ATOM   1214  HE1 TYR    81     -34.220  22.596   3.862  1.00  0.00
ATOM   1215  CZ  TYR    81     -32.260  23.090   3.046  1.00  0.00
ATOM   1216  OH  TYR    81     -32.708  23.334   1.806  1.00  0.00
ATOM   1217  HH  TYR    81     -33.632  23.016   1.724  1.00  0.00
ATOM   1218  CE2 TYR    81     -30.893  23.183   3.332  1.00  0.00
ATOM   1219  HE2 TYR    81     -30.191  23.437   2.551  1.00  0.00
ATOM   1220  CD2 TYR    81     -30.421  22.938   4.681  1.00  0.00
ATOM   1221  HD2 TYR    81     -29.367  22.970   4.911  1.00  0.00
ATOM   1222  C   TYR    81     -31.036  22.702   9.454  1.00  0.00
ATOM   1223  O   TYR    81     -31.624  21.731   9.925  1.00  0.00
ATOM   1224  N   GLY    82     -30.110  23.312  10.201  1.00  0.00
ATOM   1225  H   GLY    82     -29.712  24.199   9.897  1.00  0.00
ATOM   1226  CA  GLY    82     -29.520  22.884  11.499  1.00  0.00
ATOM   1227  HA2 GLY    82     -29.432  23.743  12.165  1.00  0.00
ATOM   1228  HA3 GLY    82     -30.179  22.168  11.989  1.00  0.00
ATOM   1229  C   GLY    82     -28.119  22.245  11.275  1.00  0.00
ATOM   1230  O   GLY    82     -27.506  22.301  10.176  1.00  0.00
ATOM   1231  N   PRO    83     -27.576  21.550  12.326  1.00  0.00
ATOM   1232  CD  PRO    83     -28.139  21.496  13.604  1.00  0.00
ATOM   1233  HD2 PRO    83     -29.141  21.065  13.590  1.00  0.00
ATOM   1234  HD3 PRO    83     -28.225  22.485  14.053  1.00  0.00
ATOM   1235  CG  PRO    83     -27.120  20.583  14.382  1.00  0.00
ATOM   1236  HG2 PRO    83     -27.438  19.541  14.366  1.00  0.00
ATOM   1237  HG3 PRO    83     -27.050  20.879  15.429  1.00  0.00
ATOM   1238  CB  PRO    83     -25.801  20.758  13.681  1.00  0.00
ATOM   1239  HB2 PRO    83     -25.188  19.859  13.748  1.00  0.00
ATOM   1240  HB3 PRO    83     -25.221  21.572  14.114  1.00  0.00
ATOM   1241  CA  PRO    83     -26.197  21.053  12.275  1.00  0.00
ATOM   1242  HA  PRO    83     -25.580  21.835  11.832  1.00  0.00
ATOM   1243  C   PRO    83     -25.894  19.912  11.305  1.00  0.00
ATOM   1244  O   PRO    83     -26.587  18.884  11.409  1.00  0.00
ATOM   1245  N   VAL    84     -24.786  19.984  10.525  1.00  0.00
ATOM   1246  H   VAL    84     -24.005  20.619  10.696  1.00  0.00
ATOM   1247  CA  VAL    84     -24.627  19.119   9.333  1.00  0.00
ATOM   1248  HA  VAL    84     -25.652  18.948   9.005  1.00  0.00
ATOM   1249  CB  VAL    84     -23.870  19.792   8.189  1.00  0.00
ATOM   1250  HB  VAL    84     -24.435  19.259   7.424  1.00  0.00
ATOM   1251  CG1 VAL    84     -24.014  21.284   8.064  1.00  0.00
ATOM   1252 HG11 VAL    84     -23.428  21.636   7.215  1.00  0.00
ATOM   1253 HG12 VAL    84     -25.062  21.538   7.911  1.00  0.00
ATOM   1254 HG13 VAL    84     -23.654  21.762   8.974  1.00  0.00
ATOM   1255  CG2 VAL    84     -22.407  19.497   7.956  1.00  0.00
ATOM   1256 HG21 VAL    84     -22.053  20.072   7.099  1.00  0.00
ATOM   1257 HG22 VAL    84     -21.835  19.775   8.841  1.00  0.00
ATOM   1258 HG23 VAL    84     -22.279  18.434   7.758  1.00  0.00
ATOM   1259  C   VAL    84     -24.005  17.739   9.640  1.00  0.00
ATOM   1260  O   VAL    84     -22.961  17.610  10.264  1.00  0.00
ATOM   1261  N   ASP    85     -24.764  16.651   9.382  1.00  0.00
ATOM   1262  H   ASP    85     -25.705  16.723   8.995  1.00  0.00
ATOM   1263  CA  ASP    85     -24.354  15.274   9.615  1.00  0.00
ATOM   1264  HA  ASP    85     -23.866  15.204  10.587  1.00  0.00
ATOM   1265  CB  ASP    85     -25.610  14.423   9.581  1.00  0.00
ATOM   1266  HB2 ASP    85     -26.056  14.510   8.590  1.00  0.00
ATOM   1267  HB3 ASP    85     -25.320  13.380   9.709  1.00  0.00
ATOM   1268  CG  ASP    85     -26.663  14.748  10.601  1.00  0.00
ATOM   1269  OD1 ASP    85     -26.630  14.142  11.704  1.00  0.00
ATOM   1270  OD2 ASP    85     -27.612  15.515  10.324  1.00  0.00
ATOM   1271  C   ASP    85     -23.304  14.783   8.651  1.00  0.00
ATOM   1272  O   ASP    85     -22.530  13.931   9.062  1.00  0.00
ATOM   1273  N   VAL    86     -23.297  15.363   7.428  1.00  0.00
ATOM   1274  H   VAL    86     -23.896  16.169   7.243  1.00  0.00
ATOM   1275  CA  VAL    86     -22.506  15.001   6.206  1.00  0.00
ATOM   1276  HA  VAL    86     -21.650  14.421   6.554  1.00  0.00
ATOM   1277  CB  VAL    86     -23.348  14.121   5.216  1.00  0.00
ATOM   1278  HB  VAL    86     -24.199  14.721   4.892  1.00  0.00
ATOM   1279  CG1 VAL    86     -22.525  13.759   3.941  1.00  0.00
ATOM   1280 HG11 VAL    86     -23.134  13.149   3.275  1.00  0.00
ATOM   1281 HG12 VAL    86     -22.229  14.674   3.426  1.00  0.00
ATOM   1282 HG13 VAL    86     -21.633  13.202   4.229  1.00  0.00
ATOM   1283  CG2 VAL    86     -23.939  12.870   5.904  1.00  0.00
ATOM   1284 HG21 VAL    86     -24.514  12.294   5.179  1.00  0.00
ATOM   1285 HG22 VAL    86     -23.131  12.257   6.299  1.00  0.00
ATOM   1286 HG23 VAL    86     -24.593  13.179   6.720  1.00  0.00
ATOM   1287  C   VAL    86     -21.975  16.263   5.463  1.00  0.00
ATOM   1288  O   VAL    86     -22.731  17.177   5.207  1.00  0.00
ATOM   1289  N   LEU    87     -20.697  16.135   5.072  1.00  0.00
ATOM   1290  H   LEU    87     -20.123  15.361   5.410  1.00  0.00
ATOM   1291  CA  LEU    87     -19.935  17.012   4.156  1.00  0.00
ATOM   1292  HA  LEU    87     -20.589  17.764   3.713  1.00  0.00
ATOM   1293  CB  LEU    87     -18.896  17.935   4.848  1.00  0.00
ATOM   1294  HB2 LEU    87     -19.440  18.788   5.257  1.00  0.00
ATOM   1295  HB3 LEU    87     -18.483  17.384   5.694  1.00  0.00
ATOM   1296  CG  LEU    87     -17.724  18.484   4.046  1.00  0.00
ATOM   1297  HG  LEU    87     -17.334  17.596   3.550  1.00  0.00
ATOM   1298  CD1 LEU    87     -18.146  19.555   2.983  1.00  0.00
ATOM   1299 HD11 LEU    87     -17.263  19.904   2.448  1.00  0.00
ATOM   1300 HD12 LEU    87     -18.846  19.111   2.277  1.00  0.00
ATOM   1301 HD13 LEU    87     -18.624  20.398   3.484  1.00  0.00
ATOM   1302  CD2 LEU    87     -16.638  19.108   4.898  1.00  0.00
ATOM   1303 HD21 LEU    87     -15.838  19.476   4.256  1.00  0.00
ATOM   1304 HD22 LEU    87     -17.056  19.937   5.469  1.00  0.00
ATOM   1305 HD23 LEU    87     -16.239  18.359   5.583  1.00  0.00
ATOM   1306  C   LEU    87     -19.374  16.091   3.053  1.00  0.00
ATOM   1307  O   LEU    87     -18.599  15.143   3.372  1.00  0.00
ATOM   1308  N   VAL    88     -19.653  16.397   1.796  1.00  0.00
ATOM   1309  H   VAL    88     -20.395  17.012   1.462  1.00  0.00
ATOM   1310  CA  VAL    88     -18.769  15.755   0.759  1.00  0.00
ATOM   1311  HA  VAL    88     -18.067  15.036   1.179  1.00  0.00
ATOM   1312  CB  VAL    88     -19.667  15.007  -0.211  1.00  0.00
ATOM   1313  HB  VAL    88     -20.379  15.789  -0.468  1.00  0.00
ATOM   1314  CG1 VAL    88     -19.023  14.562  -1.501  1.00  0.00
ATOM   1315 HG11 VAL    88     -19.759  14.039  -2.113  1.00  0.00
ATOM   1316 HG12 VAL    88     -18.654  15.433  -2.042  1.00  0.00
ATOM   1317 HG13 VAL    88     -18.193  13.893  -1.280  1.00  0.00
ATOM   1318  CG2 VAL    88     -20.447  13.805   0.420  1.00  0.00
ATOM   1319 HG21 VAL    88     -21.062  13.329  -0.344  1.00  0.00
ATOM   1320 HG22 VAL    88     -19.739  13.079   0.820  1.00  0.00
ATOM   1321 HG23 VAL    88     -21.087  14.169   1.226  1.00  0.00
ATOM   1322  C   VAL    88     -17.915  16.919   0.064  1.00  0.00
ATOM   1323  O   VAL    88     -18.481  17.871  -0.497  1.00  0.00
ATOM   1324  N   ASN    89     -16.559  16.830   0.099  1.00  0.00
ATOM   1325  H   ASN    89     -16.104  16.078   0.614  1.00  0.00
ATOM   1326  CA  ASN    89     -15.608  17.677  -0.510  1.00  0.00
ATOM   1327  HA  ASN    89     -15.953  18.709  -0.569  1.00  0.00
ATOM   1328  CB  ASN    89     -14.319  17.612   0.344  1.00  0.00
ATOM   1329  HB2 ASN    89     -14.001  16.574   0.441  1.00  0.00
ATOM   1330  HB3 ASN    89     -13.518  18.145  -0.167  1.00  0.00
ATOM   1331  CG  ASN    89     -14.521  18.201   1.706  1.00  0.00
ATOM   1332  OD1 ASN    89     -14.804  19.366   1.814  1.00  0.00
ATOM   1333  ND2 ASN    89     -14.373  17.459   2.766  1.00  0.00
ATOM   1334 HD21 ASN    89     -14.497  17.865   3.694  1.00  0.00
ATOM   1335 HD22 ASN    89     -14.134  16.472   2.670  1.00  0.00
ATOM   1336  C   ASN    89     -15.352  17.167  -1.925  1.00  0.00
ATOM   1337  O   ASN    89     -14.472  16.446  -2.227  1.00  0.00
ATOM   1338  N   ASN    90     -16.229  17.484  -2.879  1.00  0.00
ATOM   1339  H   ASN    90     -17.067  18.024  -2.662  1.00  0.00
ATOM   1340  CA  ASN    90     -16.161  17.146  -4.312  1.00  0.00
ATOM   1341  HA  ASN    90     -15.719  16.162  -4.472  1.00  0.00
ATOM   1342  CB  ASN    90     -17.616  17.162  -4.814  1.00  0.00
ATOM   1343  HB2 ASN    90     -18.115  16.246  -4.496  1.00  0.00
ATOM   1344  HB3 ASN    90     -18.147  17.992  -4.348  1.00  0.00
ATOM   1345  CG  ASN    90     -17.720  17.289  -6.341  1.00  0.00
ATOM   1346  OD1 ASN    90     -17.404  16.408  -7.160  1.00  0.00
ATOM   1347  ND2 ASN    90     -18.148  18.435  -6.820  1.00  0.00
ATOM   1348 HD21 ASN    90     -18.210  18.576  -7.829  1.00  0.00
ATOM   1349 HD22 ASN    90     -18.418  19.186  -6.185  1.00  0.00
ATOM   1350  C   ASN    90     -15.202  18.100  -5.110  1.00  0.00
ATOM   1351  O   ASN    90     -14.569  17.562  -6.020  1.00  0.00
ATOM   1352  N   ALA    91     -15.164  19.385  -4.838  1.00  0.00
ATOM   1353  H   ALA    91     -15.605  19.786  -4.011  1.00  0.00
ATOM   1354  CA  ALA    91     -14.468  20.416  -5.706  1.00  0.00
ATOM   1355  HA  ALA    91     -14.907  20.425  -6.704  1.00  0.00
ATOM   1356  CB  ALA    91     -14.693  21.829  -5.100  1.00  0.00
ATOM   1357  HB1 ALA    91     -14.195  22.574  -5.721  1.00  0.00
ATOM   1358  HB2 ALA    91     -15.760  22.043  -5.062  1.00  0.00
ATOM   1359  HB3 ALA    91     -14.280  21.862  -4.092  1.00  0.00
ATOM   1360  C   ALA    91     -13.059  20.067  -5.926  1.00  0.00
ATOM   1361  O   ALA    91     -12.375  19.687  -5.007  1.00  0.00
ATOM   1362  N   GLY    92     -12.583  20.275  -7.159  1.00  0.00
ATOM   1363  H   GLY    92     -13.172  20.572  -7.938  1.00  0.00
ATOM   1364  CA  GLY    92     -11.191  20.102  -7.519  1.00  0.00
ATOM   1365  HA2 GLY    92     -10.556  20.592  -6.781  1.00  0.00
ATOM   1366  HA3 GLY    92     -10.936  19.042  -7.505  1.00  0.00
ATOM   1367  C   GLY    92     -10.924  20.651  -8.832  1.00  0.00
ATOM   1368  O   GLY    92     -11.946  21.098  -9.482  1.00  0.00
ATOM   1369  N   ARG    93      -9.702  20.561  -9.320  1.00  0.00
ATOM   1370  H   ARG    93      -8.964  20.113  -8.777  1.00  0.00
ATOM   1371  CA  ARG    93      -9.189  21.038 -10.618  1.00  0.00
ATOM   1372  HA  ARG    93      -9.915  20.719 -11.366  1.00  0.00
ATOM   1373  CB  ARG    93      -9.007  22.523 -10.486  1.00  0.00
ATOM   1374  HB2 ARG    93      -9.883  22.935  -9.985  1.00  0.00
ATOM   1375  HB3 ARG    93      -8.151  22.710  -9.836  1.00  0.00
ATOM   1376  CG  ARG    93      -8.797  23.277 -11.780  1.00  0.00
ATOM   1377  HG2 ARG    93      -7.850  22.956 -12.214  1.00  0.00
ATOM   1378  HG3 ARG    93      -9.582  22.984 -12.478  1.00  0.00
ATOM   1379  CD  ARG    93      -8.788  24.768 -11.683  1.00  0.00
ATOM   1380  HD2 ARG    93      -8.971  25.184 -12.674  1.00  0.00
ATOM   1381  HD3 ARG    93      -9.616  25.083 -11.048  1.00  0.00
ATOM   1382  NE  ARG    93      -7.543  25.341 -11.154  1.00  0.00
ATOM   1383  HE  ARG    93      -7.572  25.662 -10.186  1.00  0.00
ATOM   1384  CZ  ARG    93      -6.404  25.487 -11.776  1.00  0.00
ATOM   1385  NH1 ARG    93      -6.037  24.903 -12.934  1.00  0.00
ATOM   1386 HH11 ARG    93      -6.679  24.273 -13.415  1.00  0.00
ATOM   1387 HH12 ARG    93      -5.116  25.091 -13.331  1.00  0.00
ATOM   1388  NH2 ARG    93      -5.532  26.348 -11.320  1.00  0.00
ATOM   1389 HH21 ARG    93      -5.745  26.896 -10.486  1.00  0.00
ATOM   1390 HH22 ARG    93      -4.638  26.471 -11.797  1.00  0.00
ATOM   1391  C   ARG    93      -7.876  20.462 -11.076  1.00  0.00
ATOM   1392  O   ARG    93      -6.921  20.462 -10.303  1.00  0.00
ATOM   1393  N   PRO    94      -7.634  20.193 -12.407  1.00  0.00
ATOM   1394  CD  PRO    94      -8.610  20.216 -13.465  1.00  0.00
ATOM   1395  HD2 PRO    94      -8.619  21.173 -13.985  1.00  0.00
ATOM   1396  HD3 PRO    94      -9.619  20.047 -13.089  1.00  0.00
ATOM   1397  CG  PRO    94      -8.162  19.114 -14.351  1.00  0.00
ATOM   1398  HG2 PRO    94      -8.489  19.280 -15.378  1.00  0.00
ATOM   1399  HG3 PRO    94      -8.583  18.161 -14.033  1.00  0.00
ATOM   1400  CB  PRO    94      -6.663  19.099 -14.259  1.00  0.00
ATOM   1401  HB2 PRO    94      -6.216  19.700 -15.050  1.00  0.00
ATOM   1402  HB3 PRO    94      -6.274  18.087 -14.370  1.00  0.00
ATOM   1403  CA  PRO    94      -6.313  19.685 -12.838  1.00  0.00
ATOM   1404  HA  PRO    94      -5.881  18.988 -12.120  1.00  0.00
ATOM   1405  C   PRO    94      -5.244  20.820 -13.004  1.00  0.00
ATOM   1406  O   PRO    94      -5.574  21.983 -13.158  1.00  0.00
ATOM   1407  N   GLY    95      -3.966  20.445 -13.091  1.00  0.00
ATOM   1408  H   GLY    95      -3.663  19.503 -12.844  1.00  0.00
ATOM   1409  CA  GLY    95      -2.896  21.264 -13.520  1.00  0.00
ATOM   1410  HA2 GLY    95      -3.160  21.756 -14.457  1.00  0.00
ATOM   1411  HA3 GLY    95      -2.718  22.052 -12.787  1.00  0.00
ATOM   1412  C   GLY    95      -1.630  20.439 -13.707  1.00  0.00
ATOM   1413  O   GLY    95      -1.430  19.614 -12.836  1.00  0.00
ATOM   1414  N   GLY    96      -0.846  20.704 -14.719  1.00  0.00
ATOM   1415  H   GLY    96      -1.012  21.476 -15.365  1.00  0.00
ATOM   1416  CA  GLY    96       0.358  19.919 -15.037  1.00  0.00
ATOM   1417  HA2 GLY    96       0.976  19.839 -14.142  1.00  0.00
ATOM   1418  HA3 GLY    96       0.059  18.906 -15.311  1.00  0.00
ATOM   1419  C   GLY    96       1.223  20.529 -16.202  1.00  0.00
ATOM   1420  O   GLY    96       1.040  21.657 -16.675  1.00  0.00
ATOM   1421  N   GLY    97       2.119  19.721 -16.746  1.00  0.00
ATOM   1422  H   GLY    97       2.187  18.747 -16.451  1.00  0.00
ATOM   1423  CA  GLY    97       3.098  20.032 -17.779  1.00  0.00
ATOM   1424  HA2 GLY    97       2.672  19.827 -18.760  1.00  0.00
ATOM   1425  HA3 GLY    97       3.334  21.095 -17.750  1.00  0.00
ATOM   1426  C   GLY    97       4.355  19.234 -17.600  1.00  0.00
ATOM   1427  O   GLY    97       4.482  18.509 -16.628  1.00  0.00
ATOM   1428  N   ALA    98       5.472  19.595 -18.306  1.00  0.00
ATOM   1429  H   ALA    98       5.404  20.132 -19.170  1.00  0.00
ATOM   1430  CA  ALA    98       6.898  19.280 -17.947  1.00  0.00
ATOM   1431  HA  ALA    98       7.053  18.203 -17.870  1.00  0.00
ATOM   1432  CB  ALA    98       7.812  19.798 -19.055  1.00  0.00
ATOM   1433  HB1 ALA    98       8.848  19.575 -18.805  1.00  0.00
ATOM   1434  HB2 ALA    98       7.553  19.313 -19.996  1.00  0.00
ATOM   1435  HB3 ALA    98       7.687  20.877 -19.155  1.00  0.00
ATOM   1436  C   ALA    98       7.225  19.872 -16.576  1.00  0.00
ATOM   1437  O   ALA    98       7.275  21.082 -16.441  1.00  0.00
ATOM   1438  N   THR    99       7.493  19.053 -15.551  1.00  0.00
ATOM   1439  H   THR    99       7.582  18.040 -15.632  1.00  0.00
ATOM   1440  CA  THR    99       7.682  19.582 -14.198  1.00  0.00
ATOM   1441  HA  THR    99       6.791  20.142 -13.916  1.00  0.00
ATOM   1442  CB  THR    99       7.842  18.394 -13.225  1.00  0.00
ATOM   1443  HB  THR    99       8.776  17.910 -13.511  1.00  0.00
ATOM   1444  CG2 THR    99       7.879  18.771 -11.741  1.00  0.00
ATOM   1445 HG21 THR    99       7.994  17.868 -11.140  1.00  0.00
ATOM   1446 HG22 THR    99       8.720  19.439 -11.556  1.00  0.00
ATOM   1447 HG23 THR    99       6.950  19.272 -11.470  1.00  0.00
ATOM   1448  OG1 THR    99       6.635  17.619 -13.309  1.00  0.00
ATOM   1449  HG1 THR    99       6.698  16.850 -12.704  1.00  0.00
ATOM   1450  C   THR    99       8.760  20.638 -14.083  1.00  0.00
ATOM   1451  O   THR    99       8.571  21.623 -13.369  1.00  0.00
ATOM   1452  N   ALA   100       9.901  20.477 -14.812  1.00  0.00
ATOM   1453  H   ALA   100       9.999  19.736 -15.506  1.00  0.00
ATOM   1454  CA  ALA   100      11.109  21.319 -14.706  1.00  0.00
ATOM   1455  HA  ALA   100      11.501  21.430 -13.695  1.00  0.00
ATOM   1456  CB  ALA   100      12.135  20.619 -15.522  1.00  0.00
ATOM   1457  HB1 ALA   100      13.068  21.182 -15.496  1.00  0.00
ATOM   1458  HB2 ALA   100      12.303  19.620 -15.118  1.00  0.00
ATOM   1459  HB3 ALA   100      11.789  20.540 -16.553  1.00  0.00
ATOM   1460  C   ALA   100      10.783  22.796 -15.095  1.00  0.00
ATOM   1461  O   ALA   100      11.367  23.753 -14.557  1.00  0.00
ATOM   1462  N   GLU   101       9.730  22.975 -15.902  1.00  0.00
ATOM   1463  H   GLU   101       9.173  22.176 -16.205  1.00  0.00
ATOM   1464  CA  GLU   101       9.205  24.223 -16.465  1.00  0.00
ATOM   1465  HA  GLU   101       9.954  25.015 -16.472  1.00  0.00
ATOM   1466  CB  GLU   101       8.783  23.856 -17.968  1.00  0.00
ATOM   1467  HB2 GLU   101       7.900  23.216 -17.943  1.00  0.00
ATOM   1468  HB3 GLU   101       8.501  24.769 -18.492  1.00  0.00
ATOM   1469  CG  GLU   101       9.884  23.152 -18.752  1.00  0.00
ATOM   1470  HG2 GLU   101      10.030  22.161 -18.320  1.00  0.00
ATOM   1471  HG3 GLU   101       9.536  23.007 -19.774  1.00  0.00
ATOM   1472  CD  GLU   101      11.258  23.862 -18.804  1.00  0.00
ATOM   1473  OE1 GLU   101      11.418  25.074 -18.681  1.00  0.00
ATOM   1474  OE2 GLU   101      12.209  23.150 -19.084  1.00  0.00
ATOM   1475  C   GLU   101       8.105  24.902 -15.596  1.00  0.00
ATOM   1476  O   GLU   101       7.630  25.958 -15.980  1.00  0.00
ATOM   1477  N   LEU   102       7.648  24.314 -14.458  1.00  0.00
ATOM   1478  H   LEU   102       8.200  23.684 -13.875  1.00  0.00
ATOM   1479  CA  LEU   102       6.302  24.552 -13.982  1.00  0.00
ATOM   1480  HA  LEU   102       5.582  24.914 -14.716  1.00  0.00
ATOM   1481  CB  LEU   102       5.846  23.099 -13.451  1.00  0.00
ATOM   1482  HB2 LEU   102       6.004  22.376 -14.251  1.00  0.00
ATOM   1483  HB3 LEU   102       6.501  22.812 -12.628  1.00  0.00
ATOM   1484  CG  LEU   102       4.408  22.985 -12.980  1.00  0.00
ATOM   1485  HG  LEU   102       3.900  23.840 -13.427  1.00  0.00
ATOM   1486  CD1 LEU   102       3.825  21.730 -13.452  1.00  0.00
ATOM   1487 HD11 LEU   102       2.793  21.659 -13.108  1.00  0.00
ATOM   1488 HD12 LEU   102       3.847  21.705 -14.540  1.00  0.00
ATOM   1489 HD13 LEU   102       4.397  20.892 -13.056  1.00  0.00
ATOM   1490  CD2 LEU   102       4.181  23.161 -11.499  1.00  0.00
ATOM   1491 HD21 LEU   102       3.117  23.059 -11.279  1.00  0.00
ATOM   1492 HD22 LEU   102       4.738  22.400 -10.953  1.00  0.00
ATOM   1493 HD23 LEU   102       4.521  24.150 -11.193  1.00  0.00
ATOM   1494  C   LEU   102       6.343  25.659 -12.934  1.00  0.00
ATOM   1495  O   LEU   102       6.954  25.567 -11.855  1.00  0.00
ATOM   1496  N   ALA   103       5.544  26.742 -13.156  1.00  0.00
ATOM   1497  H   ALA   103       4.979  26.821 -14.002  1.00  0.00
ATOM   1498  CA  ALA   103       5.373  27.920 -12.255  1.00  0.00
ATOM   1499  HA  ALA   103       6.366  28.348 -12.116  1.00  0.00
ATOM   1500  CB  ALA   103       4.415  28.887 -12.915  1.00  0.00
ATOM   1501  HB1 ALA   103       4.275  29.756 -12.273  1.00  0.00
ATOM   1502  HB2 ALA   103       4.825  29.206 -13.874  1.00  0.00
ATOM   1503  HB3 ALA   103       3.455  28.396 -13.076  1.00  0.00
ATOM   1504  C   ALA   103       4.873  27.588 -10.803  1.00  0.00
ATOM   1505  O   ALA   103       3.914  26.855 -10.627  1.00  0.00
ATOM   1506  N   ASP   104       5.373  28.363  -9.813  1.00  0.00
ATOM   1507  H   ASP   104       6.181  28.974  -9.924  1.00  0.00
ATOM   1508  CA  ASP   104       4.774  28.386  -8.453  1.00  0.00
ATOM   1509  HA  ASP   104       4.906  27.400  -8.007  1.00  0.00
ATOM   1510  CB  ASP   104       5.446  29.469  -7.679  1.00  0.00
ATOM   1511  HB2 ASP   104       5.275  30.414  -8.192  1.00  0.00
ATOM   1512  HB3 ASP   104       4.962  29.543  -6.705  1.00  0.00
ATOM   1513  CG  ASP   104       7.005  29.302  -7.448  1.00  0.00
ATOM   1514  OD1 ASP   104       7.677  28.535  -8.180  1.00  0.00
ATOM   1515  OD2 ASP   104       7.446  30.012  -6.526  1.00  0.00
ATOM   1516  C   ASP   104       3.293  28.705  -8.486  1.00  0.00
ATOM   1517  O   ASP   104       2.564  27.965  -7.840  1.00  0.00
ATOM   1518  N   GLU   105       2.805  29.672  -9.262  1.00  0.00
ATOM   1519  H   GLU   105       3.400  30.283  -9.821  1.00  0.00
ATOM   1520  CA  GLU   105       1.415  29.960  -9.398  1.00  0.00
ATOM   1521  HA  GLU   105       1.090  30.125  -8.371  1.00  0.00
ATOM   1522  CB  GLU   105       1.226  31.168 -10.332  1.00  0.00
ATOM   1523  HB2 GLU   105       1.775  30.990 -11.255  1.00  0.00
ATOM   1524  HB3 GLU   105       0.171  31.246 -10.598  1.00  0.00
ATOM   1525  CG  GLU   105       1.698  32.542  -9.714  1.00  0.00
ATOM   1526  HG2 GLU   105       1.455  33.337 -10.420  1.00  0.00
ATOM   1527  HG3 GLU   105       1.119  32.729  -8.810  1.00  0.00
ATOM   1528  CD  GLU   105       3.179  32.644  -9.367  1.00  0.00
ATOM   1529  OE1 GLU   105       3.977  32.008 -10.130  1.00  0.00
ATOM   1530  OE2 GLU   105       3.565  33.165  -8.279  1.00  0.00
ATOM   1531  C   GLU   105       0.533  28.827 -10.002  1.00  0.00
ATOM   1532  O   GLU   105      -0.632  28.680  -9.505  1.00  0.00
ATOM   1533  N   LEU   106       1.076  27.973 -10.869  1.00  0.00
ATOM   1534  H   LEU   106       1.992  28.079 -11.305  1.00  0.00
ATOM   1535  CA  LEU   106       0.341  26.794 -11.243  1.00  0.00
ATOM   1536  HA  LEU   106      -0.709  27.001 -11.447  1.00  0.00
ATOM   1537  CB  LEU   106       1.003  26.270 -12.539  1.00  0.00
ATOM   1538  HB2 LEU   106       0.922  27.036 -13.311  1.00  0.00
ATOM   1539  HB3 LEU   106       2.066  26.117 -12.355  1.00  0.00
ATOM   1540  CG  LEU   106       0.398  24.957 -13.078  1.00  0.00
ATOM   1541  HG  LEU   106       0.553  24.199 -12.308  1.00  0.00
ATOM   1542  CD1 LEU   106      -1.097  24.863 -13.249  1.00  0.00
ATOM   1543 HD11 LEU   106      -1.358  23.876 -13.635  1.00  0.00
ATOM   1544 HD12 LEU   106      -1.584  25.016 -12.286  1.00  0.00
ATOM   1545 HD13 LEU   106      -1.432  25.627 -13.950  1.00  0.00
ATOM   1546  CD2 LEU   106       1.147  24.689 -14.452  1.00  0.00
ATOM   1547 HD21 LEU   106       0.771  23.768 -14.898  1.00  0.00
ATOM   1548 HD22 LEU   106       0.970  25.522 -15.132  1.00  0.00
ATOM   1549 HD23 LEU   106       2.217  24.592 -14.270  1.00  0.00
ATOM   1550  C   LEU   106       0.279  25.768 -10.068  1.00  0.00
ATOM   1551  O   LEU   106      -0.790  25.199  -9.802  1.00  0.00
ATOM   1552  N   TRP   107       1.355  25.526  -9.372  1.00  0.00
ATOM   1553  H   TRP   107       2.249  25.974  -9.569  1.00  0.00
ATOM   1554  CA  TRP   107       1.411  24.607  -8.257  1.00  0.00
ATOM   1555  HA  TRP   107       1.038  23.620  -8.532  1.00  0.00
ATOM   1556  CB  TRP   107       2.863  24.477  -7.821  1.00  0.00
ATOM   1557  HB2 TRP   107       3.472  24.252  -8.697  1.00  0.00
ATOM   1558  HB3 TRP   107       3.201  25.439  -7.437  1.00  0.00
ATOM   1559  CG  TRP   107       3.115  23.436  -6.786  1.00  0.00
ATOM   1560  CD1 TRP   107       2.937  23.650  -5.431  1.00  0.00
ATOM   1561  HD1 TRP   107       2.615  24.565  -4.956  1.00  0.00
ATOM   1562  NE1 TRP   107       3.238  22.517  -4.836  1.00  0.00
ATOM   1563  HE1 TRP   107       3.195  22.416  -3.822  1.00  0.00
ATOM   1564  CE2 TRP   107       3.607  21.497  -5.641  1.00  0.00
ATOM   1565  CZ2 TRP   107       4.001  20.161  -5.545  1.00  0.00
ATOM   1566  HZ2 TRP   107       3.979  19.680  -4.579  1.00  0.00
ATOM   1567  CH2 TRP   107       4.412  19.446  -6.623  1.00  0.00
ATOM   1568  HH2 TRP   107       4.828  18.461  -6.462  1.00  0.00
ATOM   1569  CZ3 TRP   107       4.324  19.923  -7.931  1.00  0.00
ATOM   1570  HZ3 TRP   107       4.536  19.309  -8.794  1.00  0.00
ATOM   1571  CE3 TRP   107       3.927  21.297  -8.037  1.00  0.00
ATOM   1572  HE3 TRP   107       3.900  21.748  -9.017  1.00  0.00
ATOM   1573  CD2 TRP   107       3.570  22.089  -6.928  1.00  0.00
ATOM   1574  C   TRP   107       0.552  25.140  -7.151  1.00  0.00
ATOM   1575  O   TRP   107      -0.396  24.390  -6.770  1.00  0.00
ATOM   1576  N   LEU   108       0.811  26.352  -6.637  1.00  0.00
ATOM   1577  H   LEU   108       1.520  26.991  -6.997  1.00  0.00
ATOM   1578  CA  LEU   108       0.036  26.865  -5.446  1.00  0.00
ATOM   1579  HA  LEU   108       0.225  26.202  -4.601  1.00  0.00
ATOM   1580  CB  LEU   108       0.513  28.228  -5.072  1.00  0.00
ATOM   1581  HB2 LEU   108       0.504  28.844  -5.970  1.00  0.00
ATOM   1582  HB3 LEU   108      -0.212  28.659  -4.381  1.00  0.00
ATOM   1583  CG  LEU   108       1.962  28.351  -4.404  1.00  0.00
ATOM   1584  HG  LEU   108       2.572  27.538  -4.799  1.00  0.00
ATOM   1585  CD1 LEU   108       2.522  29.738  -4.767  1.00  0.00
ATOM   1586 HD11 LEU   108       3.512  29.857  -4.327  1.00  0.00
ATOM   1587 HD12 LEU   108       2.593  29.829  -5.851  1.00  0.00
ATOM   1588 HD13 LEU   108       1.858  30.511  -4.380  1.00  0.00
ATOM   1589  CD2 LEU   108       1.988  28.165  -2.916  1.00  0.00
ATOM   1590 HD21 LEU   108       3.011  28.266  -2.554  1.00  0.00
ATOM   1591 HD22 LEU   108       1.359  28.919  -2.443  1.00  0.00
ATOM   1592 HD23 LEU   108       1.612  27.173  -2.668  1.00  0.00
ATOM   1593  C   LEU   108      -1.473  26.813  -5.679  1.00  0.00
ATOM   1594  O   LEU   108      -2.139  26.361  -4.770  1.00  0.00
ATOM   1595  N   ASP   109      -2.085  27.304  -6.730  1.00  0.00
ATOM   1596  H   ASP   109      -1.614  27.661  -7.562  1.00  0.00
ATOM   1597  CA  ASP   109      -3.547  27.372  -6.769  1.00  0.00
ATOM   1598  HA  ASP   109      -3.986  27.811  -5.872  1.00  0.00
ATOM   1599  CB  ASP   109      -3.848  28.199  -8.000  1.00  0.00
ATOM   1600  HB2 ASP   109      -3.401  29.190  -7.915  1.00  0.00
ATOM   1601  HB3 ASP   109      -3.422  27.733  -8.889  1.00  0.00
ATOM   1602  CG  ASP   109      -5.332  28.304  -8.123  1.00  0.00
ATOM   1603  OD1 ASP   109      -5.884  29.167  -7.370  1.00  0.00
ATOM   1604  OD2 ASP   109      -6.009  27.698  -9.000  1.00  0.00
ATOM   1605  C   ASP   109      -4.111  25.980  -6.888  1.00  0.00
ATOM   1606  O   ASP   109      -5.168  25.802  -6.277  1.00  0.00
ATOM   1607  N   VAL   110      -3.600  25.090  -7.692  1.00  0.00
ATOM   1608  H   VAL   110      -2.887  25.347  -8.375  1.00  0.00
ATOM   1609  CA  VAL   110      -3.927  23.644  -7.765  1.00  0.00
ATOM   1610  HA  VAL   110      -4.929  23.578  -8.190  1.00  0.00
ATOM   1611  CB  VAL   110      -3.019  22.911  -8.673  1.00  0.00
ATOM   1612  HB  VAL   110      -2.043  23.118  -8.233  1.00  0.00
ATOM   1613  CG1 VAL   110      -3.132  21.401  -8.707  1.00  0.00
ATOM   1614 HG11 VAL   110      -2.408  20.998  -9.415  1.00  0.00
ATOM   1615 HG12 VAL   110      -2.931  20.999  -7.713  1.00  0.00
ATOM   1616 HG13 VAL   110      -4.137  21.117  -9.016  1.00  0.00
ATOM   1617  CG2 VAL   110      -3.137  23.424 -10.091  1.00  0.00
ATOM   1618 HG21 VAL   110      -2.458  22.867 -10.736  1.00  0.00
ATOM   1619 HG22 VAL   110      -4.161  23.293 -10.441  1.00  0.00
ATOM   1620 HG23 VAL   110      -2.877  24.482 -10.118  1.00  0.00
ATOM   1621  C   VAL   110      -3.979  22.995  -6.386  1.00  0.00
ATOM   1622  O   VAL   110      -4.954  22.273  -6.021  1.00  0.00
ATOM   1623  N   VAL   111      -3.001  23.322  -5.556  1.00  0.00
ATOM   1624  H   VAL   111      -2.210  23.903  -5.838  1.00  0.00
ATOM   1625  CA  VAL   111      -2.934  22.887  -4.123  1.00  0.00
ATOM   1626  HA  VAL   111      -3.176  21.824  -4.138  1.00  0.00
ATOM   1627  CB  VAL   111      -1.535  23.162  -3.552  1.00  0.00
ATOM   1628  HB  VAL   111      -1.326  24.222  -3.689  1.00  0.00
ATOM   1629  CG1 VAL   111      -1.346  23.010  -2.051  1.00  0.00
ATOM   1630 HG11 VAL   111      -0.312  23.235  -1.791  1.00  0.00
ATOM   1631 HG12 VAL   111      -2.009  23.700  -1.530  1.00  0.00
ATOM   1632 HG13 VAL   111      -1.581  21.987  -1.756  1.00  0.00
ATOM   1633  CG2 VAL   111      -0.599  22.221  -4.318  1.00  0.00
ATOM   1634 HG21 VAL   111       0.423  22.359  -3.966  1.00  0.00
ATOM   1635 HG22 VAL   111      -0.904  21.188  -4.152  1.00  0.00
ATOM   1636 HG23 VAL   111      -0.648  22.448  -5.384  1.00  0.00
ATOM   1637  C   VAL   111      -3.941  23.612  -3.200  1.00  0.00
ATOM   1638  O   VAL   111      -4.488  23.009  -2.326  1.00  0.00
ATOM   1639  N   GLU   112      -4.148  24.897  -3.440  1.00  0.00
ATOM   1640  H   GLU   112      -3.585  25.410  -4.118  1.00  0.00
ATOM   1641  CA  GLU   112      -5.167  25.749  -2.804  1.00  0.00
ATOM   1642  HA  GLU   112      -4.949  25.733  -1.738  1.00  0.00
ATOM   1643  CB  GLU   112      -5.096  27.167  -3.321  1.00  0.00
ATOM   1644  HB2 GLU   112      -4.052  27.476  -3.387  1.00  0.00
ATOM   1645  HB3 GLU   112      -5.505  27.205  -4.331  1.00  0.00
ATOM   1646  CG  GLU   112      -5.863  28.156  -2.425  1.00  0.00
ATOM   1647  HG2 GLU   112      -6.288  28.933  -3.061  1.00  0.00
ATOM   1648  HG3 GLU   112      -6.698  27.623  -1.970  1.00  0.00
ATOM   1649  CD  GLU   112      -5.054  28.847  -1.291  1.00  0.00
ATOM   1650  OE1 GLU   112      -4.043  28.289  -0.834  1.00  0.00
ATOM   1651  OE2 GLU   112      -5.515  29.900  -0.818  1.00  0.00
ATOM   1652  C   GLU   112      -6.595  25.215  -3.029  1.00  0.00
ATOM   1653  O   GLU   112      -7.419  25.222  -2.120  1.00  0.00
ATOM   1654  N   THR   113      -6.845  24.580  -4.155  1.00  0.00
ATOM   1655  H   THR   113      -6.092  24.446  -4.829  1.00  0.00
ATOM   1656  CA  THR   113      -8.087  23.985  -4.670  1.00  0.00
ATOM   1657  HA  THR   113      -8.842  24.598  -4.177  1.00  0.00
ATOM   1658  CB  THR   113      -8.226  24.061  -6.194  1.00  0.00
ATOM   1659  HB  THR   113      -7.513  23.285  -6.471  1.00  0.00
ATOM   1660  CG2 THR   113      -9.694  23.841  -6.666  1.00  0.00
ATOM   1661 HG21 THR   113      -9.740  23.904  -7.752  1.00  0.00
ATOM   1662 HG22 THR   113     -10.037  22.858  -6.344  1.00  0.00
ATOM   1663 HG23 THR   113     -10.334  24.609  -6.230  1.00  0.00
ATOM   1664  OG1 THR   113      -7.888  25.296  -6.848  1.00  0.00
ATOM   1665  HG1 THR   113      -6.943  25.503  -6.686  1.00  0.00
ATOM   1666  C   THR   113      -8.279  22.519  -4.312  1.00  0.00
ATOM   1667  O   THR   113      -9.186  22.252  -3.531  1.00  0.00
ATOM   1668  N   ASN   114      -7.443  21.597  -4.828  1.00  0.00
ATOM   1669  H   ASN   114      -6.680  21.801  -5.474  1.00  0.00
ATOM   1670  CA  ASN   114      -7.593  20.211  -4.475  1.00  0.00
ATOM   1671  HA  ASN   114      -8.654  19.993  -4.593  1.00  0.00
ATOM   1672  CB  ASN   114      -6.701  19.377  -5.395  1.00  0.00
ATOM   1673  HB2 ASN   114      -5.671  19.719  -5.283  1.00  0.00
ATOM   1674  HB3 ASN   114      -6.730  18.340  -5.060  1.00  0.00
ATOM   1675  CG  ASN   114      -7.067  19.420  -6.873  1.00  0.00
ATOM   1676  OD1 ASN   114      -8.081  18.865  -7.314  1.00  0.00
ATOM   1677  ND2 ASN   114      -6.296  20.147  -7.616  1.00  0.00
ATOM   1678 HD21 ASN   114      -6.516  20.280  -8.604  1.00  0.00
ATOM   1679 HD22 ASN   114      -5.469  20.589  -7.214  1.00  0.00
ATOM   1680  C   ASN   114      -7.257  19.858  -3.030  1.00  0.00
ATOM   1681  O   ASN   114      -7.910  18.924  -2.574  1.00  0.00
ATOM   1682  N   LEU   115      -6.308  20.482  -2.374  1.00  0.00
ATOM   1683  H   LEU   115      -5.799  21.285  -2.744  1.00  0.00
ATOM   1684  CA  LEU   115      -5.883  20.071  -1.017  1.00  0.00
ATOM   1685  HA  LEU   115      -6.405  19.135  -0.819  1.00  0.00
ATOM   1686  CB  LEU   115      -4.321  19.845  -0.953  1.00  0.00
ATOM   1687  HB2 LEU   115      -4.082  18.925  -1.487  1.00  0.00
ATOM   1688  HB3 LEU   115      -3.831  20.659  -1.486  1.00  0.00
ATOM   1689  CG  LEU   115      -3.731  19.758   0.453  1.00  0.00
ATOM   1690  HG  LEU   115      -4.126  20.532   1.112  1.00  0.00
ATOM   1691  CD1 LEU   115      -4.050  18.388   0.996  1.00  0.00
ATOM   1692 HD11 LEU   115      -3.642  18.291   2.001  1.00  0.00
ATOM   1693 HD12 LEU   115      -5.131  18.252   1.027  1.00  0.00
ATOM   1694 HD13 LEU   115      -3.607  17.629   0.350  1.00  0.00
ATOM   1695  CD2 LEU   115      -2.169  19.884   0.302  1.00  0.00
ATOM   1696 HD21 LEU   115      -1.703  19.828   1.284  1.00  0.00
ATOM   1697 HD22 LEU   115      -1.797  19.072  -0.325  1.00  0.00
ATOM   1698 HD23 LEU   115      -1.925  20.841  -0.161  1.00  0.00
ATOM   1699  C   LEU   115      -6.285  21.066   0.067  1.00  0.00
ATOM   1700  O   LEU   115      -7.002  20.714   0.980  1.00  0.00
ATOM   1701  N   THR   116      -5.763  22.342   0.106  1.00  0.00
ATOM   1702  H   THR   116      -5.197  22.753  -0.637  1.00  0.00
ATOM   1703  CA  THR   116      -5.996  23.228   1.264  1.00  0.00
ATOM   1704  HA  THR   116      -5.741  22.675   2.168  1.00  0.00
ATOM   1705  CB  THR   116      -5.105  24.488   1.044  1.00  0.00
ATOM   1706  HB  THR   116      -5.369  24.874   0.059  1.00  0.00
ATOM   1707  CG2 THR   116      -5.353  25.538   2.109  1.00  0.00
ATOM   1708 HG21 THR   116      -4.715  26.402   1.924  1.00  0.00
ATOM   1709 HG22 THR   116      -6.399  25.845   2.080  1.00  0.00
ATOM   1710 HG23 THR   116      -5.124  25.122   3.090  1.00  0.00
ATOM   1711  OG1 THR   116      -3.718  24.154   1.103  1.00  0.00
ATOM   1712  HG1 THR   116      -3.182  24.962   0.960  1.00  0.00
ATOM   1713  C   THR   116      -7.460  23.655   1.465  1.00  0.00
ATOM   1714  O   THR   116      -7.843  23.880   2.605  1.00  0.00
ATOM   1715  N   GLY   117      -8.280  23.684   0.402  1.00  0.00
ATOM   1716  H   GLY   117      -7.895  23.616  -0.539  1.00  0.00
ATOM   1717  CA  GLY   117      -9.732  23.803   0.354  1.00  0.00
ATOM   1718  HA2 GLY   117     -10.008  24.731   0.856  1.00  0.00
ATOM   1719  HA3 GLY   117     -10.025  23.908  -0.691  1.00  0.00
ATOM   1720  C   GLY   117     -10.564  22.681   0.959  1.00  0.00
ATOM   1721  O   GLY   117     -11.476  22.986   1.627  1.00  0.00
ATOM   1722  N   VAL   118     -10.203  21.412   0.807  1.00  0.00
ATOM   1723  H   VAL   118      -9.519  21.123   0.106  1.00  0.00
ATOM   1724  CA  VAL   118     -10.718  20.281   1.599  1.00  0.00
ATOM   1725  HA  VAL   118     -11.783  20.215   1.375  1.00  0.00
ATOM   1726  CB  VAL   118     -10.205  18.870   1.207  1.00  0.00
ATOM   1727  HB  VAL   118      -9.140  18.848   1.439  1.00  0.00
ATOM   1728  CG1 VAL   118     -10.874  17.694   2.012  1.00  0.00
ATOM   1729 HG11 VAL   118     -10.462  16.742   1.678  1.00  0.00
ATOM   1730 HG12 VAL   118     -10.676  17.822   3.076  1.00  0.00
ATOM   1731 HG13 VAL   118     -11.951  17.702   1.841  1.00  0.00
ATOM   1732  CG2 VAL   118     -10.490  18.649  -0.281  1.00  0.00
ATOM   1733 HG21 VAL   118     -10.136  17.662  -0.577  1.00  0.00
ATOM   1734 HG22 VAL   118     -11.563  18.719  -0.459  1.00  0.00
ATOM   1735 HG23 VAL   118      -9.974  19.410  -0.867  1.00  0.00
ATOM   1736  C   VAL   118     -10.479  20.577   3.066  1.00  0.00
ATOM   1737  O   VAL   118     -11.463  20.585   3.841  1.00  0.00
ATOM   1738  N   PHE   119      -9.230  20.800   3.515  1.00  0.00
ATOM   1739  H   PHE   119      -8.425  20.771   2.889  1.00  0.00
ATOM   1740  CA  PHE   119      -8.846  21.103   4.887  1.00  0.00
ATOM   1741  HA  PHE   119      -9.169  20.253   5.489  1.00  0.00
ATOM   1742  CB  PHE   119      -7.277  21.207   5.025  1.00  0.00
ATOM   1743  HB2 PHE   119      -6.866  20.206   5.154  1.00  0.00
ATOM   1744  HB3 PHE   119      -6.865  21.605   4.097  1.00  0.00
ATOM   1745  CG  PHE   119      -6.808  22.106   6.214  1.00  0.00
ATOM   1746  CD1 PHE   119      -6.916  21.628   7.508  1.00  0.00
ATOM   1747  HD1 PHE   119      -7.196  20.598   7.673  1.00  0.00
ATOM   1748  CE1 PHE   119      -6.659  22.489   8.647  1.00  0.00
ATOM   1749  HE1 PHE   119      -6.756  22.106   9.653  1.00  0.00
ATOM   1750  CZ  PHE   119      -6.291  23.796   8.438  1.00  0.00
ATOM   1751  HZ  PHE   119      -6.192  24.479   9.269  1.00  0.00
ATOM   1752  CE2 PHE   119      -6.047  24.234   7.115  1.00  0.00
ATOM   1753  HE2 PHE   119      -5.655  25.227   6.946  1.00  0.00
ATOM   1754  CD2 PHE   119      -6.305  23.403   6.030  1.00  0.00
ATOM   1755  HD2 PHE   119      -6.114  23.762   5.030  1.00  0.00
ATOM   1756  C   PHE   119      -9.603  22.291   5.518  1.00  0.00
ATOM   1757  O   PHE   119     -10.149  22.047   6.534  1.00  0.00
ATOM   1758  N   ARG   120      -9.656  23.504   4.890  1.00  0.00
ATOM   1759  H   ARG   120      -9.174  23.683   4.009  1.00  0.00
ATOM   1760  CA  ARG   120     -10.403  24.691   5.395  1.00  0.00
ATOM   1761  HA  ARG   120     -10.068  24.955   6.399  1.00  0.00
ATOM   1762  CB  ARG   120     -10.105  25.840   4.433  1.00  0.00
ATOM   1763  HB2 ARG   120     -10.296  25.485   3.420  1.00  0.00
ATOM   1764  HB3 ARG   120     -10.821  26.636   4.632  1.00  0.00
ATOM   1765  CG  ARG   120      -8.706  26.454   4.457  1.00  0.00
ATOM   1766  HG2 ARG   120      -8.520  26.879   5.443  1.00  0.00
ATOM   1767  HG3 ARG   120      -7.969  25.665   4.306  1.00  0.00
ATOM   1768  CD  ARG   120      -8.500  27.526   3.414  1.00  0.00
ATOM   1769  HD2 ARG   120      -8.440  27.066   2.428  1.00  0.00
ATOM   1770  HD3 ARG   120      -9.363  28.192   3.403  1.00  0.00
ATOM   1771  NE  ARG   120      -7.276  28.311   3.667  1.00  0.00
ATOM   1772  HE  ARG   120      -6.992  28.430   4.639  1.00  0.00
ATOM   1773  CZ  ARG   120      -6.501  28.884   2.724  1.00  0.00
ATOM   1774  NH1 ARG   120      -6.732  28.714   1.403  1.00  0.00
ATOM   1775 HH11 ARG   120      -7.513  28.136   1.092  1.00  0.00
ATOM   1776 HH12 ARG   120      -6.126  29.162   0.716  1.00  0.00
ATOM   1777  NH2 ARG   120      -5.528  29.711   3.077  1.00  0.00
ATOM   1778 HH21 ARG   120      -5.364  29.915   4.064  1.00  0.00
ATOM   1779 HH22 ARG   120      -4.942  30.146   2.363  1.00  0.00
ATOM   1780  C   ARG   120     -11.861  24.426   5.597  1.00  0.00
ATOM   1781  O   ARG   120     -12.480  24.755   6.576  1.00  0.00
ATOM   1782  N   VAL   121     -12.570  23.773   4.629  1.00  0.00
ATOM   1783  H   VAL   121     -12.142  23.450   3.760  1.00  0.00
ATOM   1784  CA  VAL   121     -14.044  23.452   4.719  1.00  0.00
ATOM   1785  HA  VAL   121     -14.602  24.312   5.089  1.00  0.00
ATOM   1786  CB  VAL   121     -14.567  23.154   3.285  1.00  0.00
ATOM   1787  HB  VAL   121     -13.988  22.291   2.959  1.00  0.00
ATOM   1788  CG1 VAL   121     -16.028  22.834   3.278  1.00  0.00
ATOM   1789 HG11 VAL   121     -16.351  22.631   2.257  1.00  0.00
ATOM   1790 HG12 VAL   121     -16.211  21.956   3.897  1.00  0.00
ATOM   1791 HG13 VAL   121     -16.588  23.680   3.675  1.00  0.00
ATOM   1792  CG2 VAL   121     -14.337  24.306   2.301  1.00  0.00
ATOM   1793 HG21 VAL   121     -14.725  24.030   1.320  1.00  0.00
ATOM   1794 HG22 VAL   121     -14.852  25.198   2.657  1.00  0.00
ATOM   1795 HG23 VAL   121     -13.269  24.511   2.223  1.00  0.00
ATOM   1796  C   VAL   121     -14.360  22.365   5.806  1.00  0.00
ATOM   1797  O   VAL   121     -15.183  22.608   6.686  1.00  0.00
ATOM   1798  N   THR   122     -13.763  21.175   5.765  1.00  0.00
ATOM   1799  H   THR   122     -13.185  20.867   4.983  1.00  0.00
ATOM   1800  CA  THR   122     -13.877  20.165   6.862  1.00  0.00
ATOM   1801  HA  THR   122     -14.941  19.954   6.973  1.00  0.00
ATOM   1802  CB  THR   122     -13.028  18.909   6.474  1.00  0.00
ATOM   1803  HB  THR   122     -11.981  19.209   6.522  1.00  0.00
ATOM   1804  CG2 THR   122     -13.182  17.750   7.479  1.00  0.00
ATOM   1805 HG21 THR   122     -12.569  16.908   7.158  1.00  0.00
ATOM   1806 HG22 THR   122     -12.858  18.079   8.466  1.00  0.00
ATOM   1807 HG23 THR   122     -14.227  17.444   7.523  1.00  0.00
ATOM   1808  OG1 THR   122     -13.294  18.509   5.176  1.00  0.00
ATOM   1809  HG1 THR   122     -12.717  19.002   4.556  1.00  0.00
ATOM   1810  C   THR   122     -13.331  20.657   8.217  1.00  0.00
ATOM   1811  O   THR   122     -13.927  20.257   9.213  1.00  0.00
ATOM   1812  N   LYS   123     -12.328  21.538   8.265  1.00  0.00
ATOM   1813  H   LYS   123     -11.730  21.743   7.463  1.00  0.00
ATOM   1814  CA  LYS   123     -11.968  22.326   9.501  1.00  0.00
ATOM   1815  HA  LYS   123     -11.686  21.645  10.303  1.00  0.00
ATOM   1816  CB  LYS   123     -10.802  23.239   9.136  1.00  0.00
ATOM   1817  HB2 LYS   123      -9.958  22.647   8.784  1.00  0.00
ATOM   1818  HB3 LYS   123     -11.088  23.902   8.319  1.00  0.00
ATOM   1819  CG  LYS   123     -10.372  24.100  10.418  1.00  0.00
ATOM   1820  HG2 LYS   123     -11.249  24.631  10.789  1.00  0.00
ATOM   1821  HG3 LYS   123     -10.056  23.416  11.205  1.00  0.00
ATOM   1822  CD  LYS   123      -9.262  25.109  10.181  1.00  0.00
ATOM   1823  HD2 LYS   123      -8.300  24.598  10.240  1.00  0.00
ATOM   1824  HD3 LYS   123      -9.352  25.503   9.169  1.00  0.00
ATOM   1825  CE  LYS   123      -9.267  26.250  11.149  1.00  0.00
ATOM   1826  HE2 LYS   123     -10.160  26.859  11.013  1.00  0.00
ATOM   1827  HE3 LYS   123      -9.287  25.878  12.174  1.00  0.00
ATOM   1828  NZ  LYS   123      -8.080  27.036  10.921  1.00  0.00
ATOM   1829  HZ1 LYS   123      -8.062  27.837  11.584  1.00  0.00
ATOM   1830  HZ2 LYS   123      -7.238  26.445  11.069  1.00  0.00
ATOM   1831  HZ3 LYS   123      -8.084  27.396   9.945  1.00  0.00
ATOM   1832  C   LYS   123     -13.173  23.149  10.030  1.00  0.00
ATOM   1833  O   LYS   123     -13.488  22.932  11.202  1.00  0.00
ATOM   1834  N   GLN   124     -13.745  23.986   9.199  1.00  0.00
ATOM   1835  H   GLN   124     -13.486  24.027   8.214  1.00  0.00
ATOM   1836  CA  GLN   124     -14.814  24.965   9.548  1.00  0.00
ATOM   1837  HA  GLN   124     -14.577  25.463  10.487  1.00  0.00
ATOM   1838  CB  GLN   124     -14.849  26.121   8.534  1.00  0.00
ATOM   1839  HB2 GLN   124     -13.833  26.477   8.362  1.00  0.00
ATOM   1840  HB3 GLN   124     -15.223  25.750   7.579  1.00  0.00
ATOM   1841  CG  GLN   124     -15.734  27.306   9.001  1.00  0.00
ATOM   1842  HG2 GLN   124     -16.068  27.832   8.107  1.00  0.00
ATOM   1843  HG3 GLN   124     -16.620  26.882   9.471  1.00  0.00
ATOM   1844  CD  GLN   124     -15.182  28.316   9.926  1.00  0.00
ATOM   1845  OE1 GLN   124     -14.016  28.539  10.073  1.00  0.00
ATOM   1846  NE2 GLN   124     -15.966  28.939  10.717  1.00  0.00
ATOM   1847 HE21 GLN   124     -16.974  28.800  10.653  1.00  0.00
ATOM   1848 HE22 GLN   124     -15.584  29.578  11.416  1.00  0.00
ATOM   1849  C   GLN   124     -16.140  24.273   9.883  1.00  0.00
ATOM   1850  O   GLN   124     -16.813  24.656  10.825  1.00  0.00
ATOM   1851  N   VAL   125     -16.477  23.199   9.147  1.00  0.00
ATOM   1852  H   VAL   125     -16.035  23.016   8.246  1.00  0.00
ATOM   1853  CA  VAL   125     -17.450  22.190   9.482  1.00  0.00
ATOM   1854  HA  VAL   125     -18.405  22.717   9.474  1.00  0.00
ATOM   1855  CB  VAL   125     -17.678  21.080   8.421  1.00  0.00
ATOM   1856  HB  VAL   125     -16.714  20.703   8.080  1.00  0.00
ATOM   1857  CG1 VAL   125     -18.446  19.808   8.925  1.00  0.00
ATOM   1858 HG11 VAL   125     -18.550  19.098   8.105  1.00  0.00
ATOM   1859 HG12 VAL   125     -17.888  19.345   9.738  1.00  0.00
ATOM   1860 HG13 VAL   125     -19.435  20.097   9.282  1.00  0.00
ATOM   1861  CG2 VAL   125     -18.564  21.785   7.369  1.00  0.00
ATOM   1862 HG21 VAL   125     -18.793  21.089   6.561  1.00  0.00
ATOM   1863 HG22 VAL   125     -19.492  22.113   7.837  1.00  0.00
ATOM   1864 HG23 VAL   125     -18.035  22.648   6.966  1.00  0.00
ATOM   1865  C   VAL   125     -17.229  21.650  10.874  1.00  0.00
ATOM   1866  O   VAL   125     -18.178  21.718  11.689  1.00  0.00
ATOM   1867  N   LEU   126     -16.094  21.063  11.170  1.00  0.00
ATOM   1868  H   LEU   126     -15.347  20.861  10.507  1.00  0.00
ATOM   1869  CA  LEU   126     -15.835  20.638  12.586  1.00  0.00
ATOM   1870  HA  LEU   126     -16.678  19.979  12.798  1.00  0.00
ATOM   1871  CB  LEU   126     -14.514  19.731  12.811  1.00  0.00
ATOM   1872  HB2 LEU   126     -13.644  20.328  12.537  1.00  0.00
ATOM   1873  HB3 LEU   126     -14.429  19.516  13.876  1.00  0.00
ATOM   1874  CG  LEU   126     -14.435  18.374  12.035  1.00  0.00
ATOM   1875  HG  LEU   126     -14.606  18.588  10.980  1.00  0.00
ATOM   1876  CD1 LEU   126     -13.066  17.718  12.107  1.00  0.00
ATOM   1877 HD11 LEU   126     -13.081  16.782  11.549  1.00  0.00
ATOM   1878 HD12 LEU   126     -12.320  18.385  11.678  1.00  0.00
ATOM   1879 HD13 LEU   126     -12.815  17.516  13.148  1.00  0.00
ATOM   1880  CD2 LEU   126     -15.501  17.439  12.570  1.00  0.00
ATOM   1881 HD21 LEU   126     -15.455  16.490  12.035  1.00  0.00
ATOM   1882 HD22 LEU   126     -15.334  17.266  13.633  1.00  0.00
ATOM   1883 HD23 LEU   126     -16.484  17.889  12.425  1.00  0.00
ATOM   1884  C   LEU   126     -15.876  21.821  13.598  1.00  0.00
ATOM   1885  O   LEU   126     -16.293  21.665  14.733  1.00  0.00
ATOM   1886  N   LYS   127     -15.303  22.963  13.286  1.00  0.00
ATOM   1887  H   LYS   127     -14.918  23.178  12.366  1.00  0.00
ATOM   1888  CA  LYS   127     -15.173  24.047  14.278  1.00  0.00
ATOM   1889  HA  LYS   127     -14.901  23.716  15.280  1.00  0.00
ATOM   1890  CB  LYS   127     -14.040  24.953  13.664  1.00  0.00
ATOM   1891  HB2 LYS   127     -13.106  24.389  13.660  1.00  0.00
ATOM   1892  HB3 LYS   127     -14.289  25.166  12.624  1.00  0.00
ATOM   1893  CG  LYS   127     -13.804  26.294  14.402  1.00  0.00
ATOM   1894  HG2 LYS   127     -13.323  27.003  13.729  1.00  0.00
ATOM   1895  HG3 LYS   127     -14.762  26.728  14.690  1.00  0.00
ATOM   1896  CD  LYS   127     -12.957  26.099  15.615  1.00  0.00
ATOM   1897  HD2 LYS   127     -13.230  25.185  16.145  1.00  0.00
ATOM   1898  HD3 LYS   127     -11.903  26.014  15.351  1.00  0.00
ATOM   1899  CE  LYS   127     -13.218  27.358  16.494  1.00  0.00
ATOM   1900  HE2 LYS   127     -12.535  28.155  16.200  1.00  0.00
ATOM   1901  HE3 LYS   127     -14.230  27.722  16.318  1.00  0.00
ATOM   1902  NZ  LYS   127     -13.037  27.055  17.967  1.00  0.00
ATOM   1903  HZ1 LYS   127     -13.219  27.915  18.523  1.00  0.00
ATOM   1904  HZ2 LYS   127     -13.706  26.311  18.253  1.00  0.00
ATOM   1905  HZ3 LYS   127     -12.065  26.730  18.138  1.00  0.00
ATOM   1906  C   LYS   127     -16.520  24.752  14.534  1.00  0.00
ATOM   1907  O   LYS   127     -16.754  25.179  15.682  1.00  0.00
ATOM   1908  N   ALA   128     -17.424  24.956  13.543  1.00  0.00
ATOM   1909  H   ALA   128     -17.317  24.573  12.603  1.00  0.00
ATOM   1910  CA  ALA   128     -18.655  25.753  13.725  1.00  0.00
ATOM   1911  HA  ALA   128     -18.977  25.614  14.757  1.00  0.00
ATOM   1912  CB  ALA   128     -18.269  27.163  13.366  1.00  0.00
ATOM   1913  HB1 ALA   128     -19.134  27.817  13.478  1.00  0.00
ATOM   1914  HB2 ALA   128     -17.471  27.501  14.029  1.00  0.00
ATOM   1915  HB3 ALA   128     -17.921  27.194  12.334  1.00  0.00
ATOM   1916  C   ALA   128     -19.918  25.321  12.963  1.00  0.00
ATOM   1917  O   ALA   128     -20.993  25.895  13.061  1.00  0.00
ATOM   1918  N   GLY   129     -19.807  24.250  12.143  1.00  0.00
ATOM   1919  H   GLY   129     -18.903  23.806  11.976  1.00  0.00
ATOM   1920  CA  GLY   129     -20.862  23.599  11.417  1.00  0.00
ATOM   1921  HA2 GLY   129     -21.596  24.348  11.119  1.00  0.00
ATOM   1922  HA3 GLY   129     -20.447  23.177  10.501  1.00  0.00
ATOM   1923  C   GLY   129     -21.613  22.440  12.216  1.00  0.00
ATOM   1924  O   GLY   129     -22.209  21.513  11.598  1.00  0.00
ATOM   1925  N   GLY   130     -21.440  22.444  13.529  1.00  0.00
ATOM   1926  H   GLY   130     -20.720  23.015  13.972  1.00  0.00
ATOM   1927  CA  GLY   130     -22.217  21.668  14.508  1.00  0.00
ATOM   1928  HA2 GLY   130     -22.021  22.084  15.497  1.00  0.00
ATOM   1929  HA3 GLY   130     -23.274  21.827  14.299  1.00  0.00
ATOM   1930  C   GLY   130     -21.974  20.165  14.577  1.00  0.00
ATOM   1931  O   GLY   130     -22.503  19.636  15.499  1.00  0.00
ATOM   1932  N   MET   131     -21.158  19.577  13.762  1.00  0.00
ATOM   1933  H   MET   131     -20.594  20.124  13.113  1.00  0.00
ATOM   1934  CA  MET   131     -20.884  18.085  13.608  1.00  0.00
ATOM   1935  HA  MET   131     -21.761  17.439  13.564  1.00  0.00
ATOM   1936  CB  MET   131     -20.184  17.871  12.254  1.00  0.00
ATOM   1937  HB2 MET   131     -20.838  18.192  11.442  1.00  0.00
ATOM   1938  HB3 MET   131     -19.283  18.482  12.198  1.00  0.00
ATOM   1939  CG  MET   131     -19.821  16.368  12.083  1.00  0.00
ATOM   1940  HG2 MET   131     -19.335  16.030  12.999  1.00  0.00
ATOM   1941  HG3 MET   131     -20.748  15.803  11.987  1.00  0.00
ATOM   1942  SD  MET   131     -18.764  15.948  10.702  1.00  0.00
ATOM   1943  CE  MET   131     -19.848  16.368   9.333  1.00  0.00
ATOM   1944  HE1 MET   131     -19.340  16.164   8.390  1.00  0.00
ATOM   1945  HE2 MET   131     -20.757  15.768   9.391  1.00  0.00
ATOM   1946  HE3 MET   131     -20.108  17.425   9.385  1.00  0.00
ATOM   1947  C   MET   131     -20.110  17.689  14.849  1.00  0.00
ATOM   1948  O   MET   131     -20.302  16.597  15.361  1.00  0.00
ATOM   1949  N   LEU   132     -19.020  18.410  15.221  1.00  0.00
ATOM   1950  H   LEU   132     -18.703  19.234  14.711  1.00  0.00
ATOM   1951  CA  LEU   132     -18.210  18.096  16.350  1.00  0.00
ATOM   1952  HA  LEU   132     -18.193  17.006  16.369  1.00  0.00
ATOM   1953  CB  LEU   132     -16.735  18.654  16.162  1.00  0.00
ATOM   1954  HB2 LEU   132     -16.421  18.531  15.126  1.00  0.00
ATOM   1955  HB3 LEU   132     -16.713  19.722  16.378  1.00  0.00
ATOM   1956  CG  LEU   132     -15.719  17.880  17.135  1.00  0.00
ATOM   1957  HG  LEU   132     -16.157  17.750  18.125  1.00  0.00
ATOM   1958  CD1 LEU   132     -15.393  16.522  16.575  1.00  0.00
ATOM   1959 HD11 LEU   132     -14.703  16.007  17.244  1.00  0.00
ATOM   1960 HD12 LEU   132     -16.308  15.938  16.478  1.00  0.00
ATOM   1961 HD13 LEU   132     -14.931  16.635  15.594  1.00  0.00
ATOM   1962  CD2 LEU   132     -14.476  18.689  17.176  1.00  0.00
ATOM   1963 HD21 LEU   132     -13.748  18.205  17.827  1.00  0.00
ATOM   1964 HD22 LEU   132     -14.065  18.772  16.170  1.00  0.00
ATOM   1965 HD23 LEU   132     -14.702  19.683  17.559  1.00  0.00
ATOM   1966  C   LEU   132     -18.779  18.461  17.719  1.00  0.00
ATOM   1967  O   LEU   132     -18.638  17.801  18.744  1.00  0.00
ATOM   1968  N   GLU   133     -19.582  19.558  17.674  1.00  0.00
ATOM   1969  H   GLU   133     -19.643  20.153  16.848  1.00  0.00
ATOM   1970  CA  GLU   133     -20.445  20.020  18.779  1.00  0.00
ATOM   1971  HA  GLU   133     -19.852  20.059  19.693  1.00  0.00
ATOM   1972  CB  GLU   133     -20.945  21.465  18.550  1.00  0.00
ATOM   1973  HB2 GLU   133     -20.165  22.061  18.075  1.00  0.00
ATOM   1974  HB3 GLU   133     -21.801  21.463  17.874  1.00  0.00
ATOM   1975  CG  GLU   133     -21.336  22.082  19.887  1.00  0.00
ATOM   1976  HG2 GLU   133     -21.877  23.011  19.711  1.00  0.00
ATOM   1977  HG3 GLU   133     -22.018  21.410  20.409  1.00  0.00
ATOM   1978  CD  GLU   133     -20.162  22.353  20.746  1.00  0.00
ATOM   1979  OE1 GLU   133     -20.573  22.778  21.881  1.00  0.00
ATOM   1980  OE2 GLU   133     -18.999  22.379  20.294  1.00  0.00
ATOM   1981  C   GLU   133     -21.569  19.030  19.017  1.00  0.00
ATOM   1982  O   GLU   133     -21.897  18.847  20.125  1.00  0.00
ATOM   1983  N   ARG   134     -22.179  18.378  17.986  1.00  0.00
ATOM   1984  H   ARG   134     -22.000  18.612  17.009  1.00  0.00
ATOM   1985  CA  ARG   134     -23.138  17.294  18.144  1.00  0.00
ATOM   1986  HA  ARG   134     -23.901  17.484  18.899  1.00  0.00
ATOM   1987  CB  ARG   134     -24.057  17.125  16.949  1.00  0.00
ATOM   1988  HB2 ARG   134     -24.620  18.043  16.785  1.00  0.00
ATOM   1989  HB3 ARG   134     -23.464  16.950  16.052  1.00  0.00
ATOM   1990  CG  ARG   134     -24.986  16.002  17.158  1.00  0.00
ATOM   1991  HG2 ARG   134     -24.432  15.099  17.418  1.00  0.00
ATOM   1992  HG3 ARG   134     -25.653  16.218  17.992  1.00  0.00
ATOM   1993  CD  ARG   134     -25.813  15.767  15.856  1.00  0.00
ATOM   1994  HD2 ARG   134     -26.454  14.900  16.008  1.00  0.00
ATOM   1995  HD3 ARG   134     -26.468  16.626  15.706  1.00  0.00
ATOM   1996  NE  ARG   134     -25.039  15.562  14.640  1.00  0.00
ATOM   1997  HE  ARG   134     -24.448  14.731  14.635  1.00  0.00
ATOM   1998  CZ  ARG   134     -24.992  16.286  13.557  1.00  0.00
ATOM   1999  NH1 ARG   134     -23.976  16.196  12.822  1.00  0.00
ATOM   2000 HH11 ARG   134     -23.214  15.569  13.078  1.00  0.00
ATOM   2001 HH12 ARG   134     -23.914  16.753  11.969  1.00  0.00
ATOM   2002  NH2 ARG   134     -25.971  17.066  13.261  1.00  0.00
ATOM   2003 HH21 ARG   134     -26.785  17.117  13.873  1.00  0.00
ATOM   2004 HH22 ARG   134     -25.933  17.632  12.414  1.00  0.00
ATOM   2005  C   ARG   134     -22.298  16.082  18.624  1.00  0.00
ATOM   2006  O   ARG   134     -22.703  15.422  19.550  1.00  0.00
ATOM   2007  N   GLY   135     -21.169  15.844  17.966  1.00  0.00
ATOM   2008  H   GLY   135     -20.874  16.387  17.154  1.00  0.00
ATOM   2009  CA  GLY   135     -20.246  14.798  18.326  1.00  0.00
ATOM   2010  HA2 GLY   135     -19.236  15.204  18.376  1.00  0.00
ATOM   2011  HA3 GLY   135     -20.489  14.424  19.322  1.00  0.00
ATOM   2012  C   GLY   135     -20.284  13.683  17.357  1.00  0.00
ATOM   2013  O   GLY   135     -19.515  12.704  17.549  1.00  0.00
ATOM   2014  N   THR   136     -21.121  13.805  16.341  1.00  0.00
ATOM   2015  H   THR   136     -21.627  14.674  16.171  1.00  0.00
ATOM   2016  CA  THR   136     -21.439  12.787  15.362  1.00  0.00
ATOM   2017  HA  THR   136     -20.609  12.081  15.393  1.00  0.00
ATOM   2018  CB  THR   136     -22.752  12.097  15.729  1.00  0.00
ATOM   2019  HB  THR   136     -22.816  11.264  15.028  1.00  0.00
ATOM   2020  CG2 THR   136     -22.806  11.592  17.196  1.00  0.00
ATOM   2021 HG21 THR   136     -23.768  11.113  17.380  1.00  0.00
ATOM   2022 HG22 THR   136     -22.005  10.871  17.361  1.00  0.00
ATOM   2023 HG23 THR   136     -22.684  12.434  17.875  1.00  0.00
ATOM   2024  OG1 THR   136     -23.858  13.020  15.646  1.00  0.00
ATOM   2025  HG1 THR   136     -24.433  12.774  14.892  1.00  0.00
ATOM   2026  C   THR   136     -21.515  13.297  13.923  1.00  0.00
ATOM   2027  O   THR   136     -21.977  14.468  13.806  1.00  0.00
ATOM   2028  N   GLY   137     -21.117  12.427  12.916  1.00  0.00
ATOM   2029  H   GLY   137     -20.798  11.471  13.076  1.00  0.00
ATOM   2030  CA  GLY   137     -21.132  12.849  11.479  1.00  0.00
ATOM   2031  HA2 GLY   137     -22.163  12.938  11.138  1.00  0.00
ATOM   2032  HA3 GLY   137     -20.680  13.837  11.389  1.00  0.00
ATOM   2033  C   GLY   137     -20.378  11.858  10.574  1.00  0.00
ATOM   2034  O   GLY   137     -19.642  10.949  10.934  1.00  0.00
ATOM   2035  N   ARG   138     -20.413  12.066   9.235  1.00  0.00
ATOM   2036  H   ARG   138     -21.036  12.763   8.825  1.00  0.00
ATOM   2037  CA  ARG   138     -19.630  11.387   8.228  1.00  0.00
ATOM   2038  HA  ARG   138     -18.866  10.854   8.793  1.00  0.00
ATOM   2039  CB  ARG   138     -20.467  10.346   7.400  1.00  0.00
ATOM   2040  HB2 ARG   138     -21.192  10.891   6.796  1.00  0.00
ATOM   2041  HB3 ARG   138     -19.795   9.835   6.712  1.00  0.00
ATOM   2042  CG  ARG   138     -21.243   9.251   8.246  1.00  0.00
ATOM   2043  HG2 ARG   138     -21.705   9.673   9.140  1.00  0.00
ATOM   2044  HG3 ARG   138     -22.037   8.775   7.672  1.00  0.00
ATOM   2045  CD  ARG   138     -20.125   8.289   8.583  1.00  0.00
ATOM   2046  HD2 ARG   138     -19.732   7.829   7.676  1.00  0.00
ATOM   2047  HD3 ARG   138     -19.298   8.815   9.057  1.00  0.00
ATOM   2048  NE  ARG   138     -20.668   7.265   9.484  1.00  0.00
ATOM   2049  HE  ARG   138     -20.830   6.362   9.039  1.00  0.00
ATOM   2050  CZ  ARG   138     -20.986   7.298  10.772  1.00  0.00
ATOM   2051  NH1 ARG   138     -20.570   8.283  11.543  1.00  0.00
ATOM   2052 HH11 ARG   138     -19.997   9.031  11.151  1.00  0.00
ATOM   2053 HH12 ARG   138     -20.820   8.298  12.532  1.00  0.00
ATOM   2054  NH2 ARG   138     -21.757   6.362  11.190  1.00  0.00
ATOM   2055 HH21 ARG   138     -22.091   5.648  10.542  1.00  0.00
ATOM   2056 HH22 ARG   138     -22.037   6.333  12.170  1.00  0.00
ATOM   2057  C   ARG   138     -18.940  12.351   7.256  1.00  0.00
ATOM   2058  O   ARG   138     -19.679  13.212   6.785  1.00  0.00
ATOM   2059  N   ILE   139     -17.718  12.087   6.899  1.00  0.00
ATOM   2060  H   ILE   139     -17.204  11.269   7.229  1.00  0.00
ATOM   2061  CA  ILE   139     -16.932  12.957   5.964  1.00  0.00
ATOM   2062  HA  ILE   139     -17.657  13.571   5.431  1.00  0.00
ATOM   2063  CB  ILE   139     -15.988  13.967   6.758  1.00  0.00
ATOM   2064  HB  ILE   139     -15.411  13.211   7.289  1.00  0.00
ATOM   2065  CG2 ILE   139     -15.063  14.760   5.919  1.00  0.00
ATOM   2066 HG21 ILE   139     -14.466  15.415   6.554  1.00  0.00
ATOM   2067 HG22 ILE   139     -14.403  14.088   5.369  1.00  0.00
ATOM   2068 HG23 ILE   139     -15.637  15.363   5.214  1.00  0.00
ATOM   2069  CG1 ILE   139     -16.564  14.807   7.927  1.00  0.00
ATOM   2070 HG12 ILE   139     -16.945  15.749   7.533  1.00  0.00
ATOM   2071 HG13 ILE   139     -17.413  14.277   8.360  1.00  0.00
ATOM   2072  CD1 ILE   139     -15.535  15.110   9.049  1.00  0.00
ATOM   2073 HD11 ILE   139     -16.011  15.701   9.831  1.00  0.00
ATOM   2074 HD12 ILE   139     -15.173  14.173   9.473  1.00  0.00
ATOM   2075 HD13 ILE   139     -14.696  15.669   8.632  1.00  0.00
ATOM   2076  C   ILE   139     -16.236  12.197   4.851  1.00  0.00
ATOM   2077  O   ILE   139     -15.493  11.242   5.068  1.00  0.00
ATOM   2078  N   VAL   140     -16.532  12.584   3.564  1.00  0.00
ATOM   2079  H   VAL   140     -17.119  13.397   3.377  1.00  0.00
ATOM   2080  CA  VAL   140     -16.095  11.954   2.364  1.00  0.00
ATOM   2081  HA  VAL   140     -15.340  11.238   2.688  1.00  0.00
ATOM   2082  CB  VAL   140     -17.189  11.082   1.634  1.00  0.00
ATOM   2083  HB  VAL   140     -17.769  11.774   1.024  1.00  0.00
ATOM   2084  CG1 VAL   140     -16.451   9.975   0.806  1.00  0.00
ATOM   2085 HG11 VAL   140     -17.184   9.356   0.289  1.00  0.00
ATOM   2086 HG12 VAL   140     -15.794  10.444   0.074  1.00  0.00
ATOM   2087 HG13 VAL   140     -15.859   9.352   1.477  1.00  0.00
ATOM   2088  CG2 VAL   140     -18.144  10.412   2.519  1.00  0.00
ATOM   2089 HG21 VAL   140     -18.854   9.840   1.921  1.00  0.00
ATOM   2090 HG22 VAL   140     -17.608   9.741   3.189  1.00  0.00
ATOM   2091 HG23 VAL   140     -18.681  11.158   3.106  1.00  0.00
ATOM   2092  C   VAL   140     -15.445  12.948   1.412  1.00  0.00
ATOM   2093  O   VAL   140     -16.132  13.785   0.737  1.00  0.00
ATOM   2094  N   ASN   141     -14.163  12.779   1.188  1.00  0.00
ATOM   2095  H   ASN   141     -13.600  12.062   1.647  1.00  0.00
ATOM   2096  CA  ASN   141     -13.422  13.605   0.257  1.00  0.00
ATOM   2097  HA  ASN   141     -13.853  14.599   0.126  1.00  0.00
ATOM   2098  CB  ASN   141     -12.016  13.751   0.816  1.00  0.00
ATOM   2099  HB2 ASN   141     -11.490  12.799   0.771  1.00  0.00
ATOM   2100  HB3 ASN   141     -11.442  14.462   0.220  1.00  0.00
ATOM   2101  CG  ASN   141     -12.122  14.243   2.289  1.00  0.00
ATOM   2102  OD1 ASN   141     -12.806  15.230   2.500  1.00  0.00
ATOM   2103  ND2 ASN   141     -11.589  13.610   3.304  1.00  0.00
ATOM   2104 HD21 ASN   141     -11.747  13.945   4.255  1.00  0.00
ATOM   2105 HD22 ASN   141     -11.014  12.783   3.145  1.00  0.00
ATOM   2106  C   ASN   141     -13.432  12.889  -1.116  1.00  0.00
ATOM   2107  O   ASN   141     -13.041  11.700  -1.142  1.00  0.00
ATOM   2108  N   ILE   142     -13.683  13.546  -2.243  1.00  0.00
ATOM   2109  H   ILE   142     -13.868  14.547  -2.299  1.00  0.00
ATOM   2110  CA  ILE   142     -13.712  12.837  -3.530  1.00  0.00
ATOM   2111  HA  ILE   142     -14.007  11.797  -3.391  1.00  0.00
ATOM   2112  CB  ILE   142     -14.745  13.455  -4.509  1.00  0.00
ATOM   2113  HB  ILE   142     -14.491  14.512  -4.571  1.00  0.00
ATOM   2114  CG2 ILE   142     -14.603  12.776  -5.917  1.00  0.00
ATOM   2115 HG21 ILE   142     -15.329  13.209  -6.605  1.00  0.00
ATOM   2116 HG22 ILE   142     -13.597  12.940  -6.301  1.00  0.00
ATOM   2117 HG23 ILE   142     -14.786  11.705  -5.824  1.00  0.00
ATOM   2118  CG1 ILE   142     -16.199  13.498  -4.030  1.00  0.00
ATOM   2119 HG12 ILE   142     -16.268  14.215  -3.213  1.00  0.00
ATOM   2120 HG13 ILE   142     -16.813  13.881  -4.844  1.00  0.00
ATOM   2121  CD1 ILE   142     -16.806  12.172  -3.556  1.00  0.00
ATOM   2122 HD11 ILE   142     -17.836  12.333  -3.244  1.00  0.00
ATOM   2123 HD12 ILE   142     -16.783  11.449  -4.372  1.00  0.00
ATOM   2124 HD13 ILE   142     -16.227  11.787  -2.717  1.00  0.00
ATOM   2125  C   ILE   142     -12.309  12.983  -4.099  1.00  0.00
ATOM   2126  O   ILE   142     -11.811  14.027  -4.581  1.00  0.00
ATOM   2127  N   ALA   143     -11.411  11.994  -3.910  1.00  0.00
ATOM   2128  H   ALA   143     -11.690  11.096  -3.514  1.00  0.00
ATOM   2129  CA  ALA   143      -9.962  12.034  -4.224  1.00  0.00
ATOM   2130  HA  ALA   143      -9.636  13.049  -4.001  1.00  0.00
ATOM   2131  CB  ALA   143      -9.166  11.039  -3.327  1.00  0.00
ATOM   2132  HB1 ALA   143      -8.107  11.090  -3.580  1.00  0.00
ATOM   2133  HB2 ALA   143      -9.303  11.304  -2.280  1.00  0.00
ATOM   2134  HB3 ALA   143      -9.530  10.024  -3.496  1.00  0.00
ATOM   2135  C   ALA   143      -9.640  11.789  -5.757  1.00  0.00
ATOM   2136  O   ALA   143     -10.165  12.455  -6.639  1.00  0.00
ATOM   2137  N   SER   144      -8.551  11.055  -6.147  1.00  0.00
ATOM   2138  H   SER   144      -7.909  10.633  -5.475  1.00  0.00
ATOM   2139  CA  SER   144      -8.175  10.786  -7.547  1.00  0.00
ATOM   2140  HA  SER   144      -9.082  10.743  -8.150  1.00  0.00
ATOM   2141  CB  SER   144      -7.224  11.901  -8.096  1.00  0.00
ATOM   2142  HB2 SER   144      -7.697  12.871  -7.952  1.00  0.00
ATOM   2143  HB3 SER   144      -6.306  11.903  -7.510  1.00  0.00
ATOM   2144  OG  SER   144      -6.896  11.747  -9.468  1.00  0.00
ATOM   2145  HG  SER   144      -6.921  12.621  -9.911  1.00  0.00
ATOM   2146  C   SER   144      -7.349   9.430  -7.579  1.00  0.00
ATOM   2147  O   SER   144      -6.907   8.986  -6.477  1.00  0.00
ATOM   2148  N   THR   145      -7.069   8.884  -8.783  1.00  0.00
ATOM   2149  H   THR   145      -7.603   9.105  -9.623  1.00  0.00
ATOM   2150  CA  THR   145      -6.010   7.947  -9.018  1.00  0.00
ATOM   2151  HA  THR   145      -6.210   7.067  -8.405  1.00  0.00
ATOM   2152  CB  THR   145      -5.942   7.545 -10.548  1.00  0.00
ATOM   2153  HB  THR   145      -4.974   7.068 -10.698  1.00  0.00
ATOM   2154  CG2 THR   145      -6.946   6.501 -10.945  1.00  0.00
ATOM   2155 HG21 THR   145      -6.839   6.278 -12.006  1.00  0.00
ATOM   2156 HG22 THR   145      -6.778   5.595 -10.363  1.00  0.00
ATOM   2157 HG23 THR   145      -7.953   6.873 -10.752  1.00  0.00
ATOM   2158  OG1 THR   145      -5.985   8.617 -11.327  1.00  0.00
ATOM   2159  HG1 THR   145      -5.940   8.342 -12.266  1.00  0.00
ATOM   2160  C   THR   145      -4.643   8.590  -8.652  1.00  0.00
ATOM   2161  O   THR   145      -3.806   7.971  -7.994  1.00  0.00
ATOM   2162  N   GLY   146      -4.510   9.836  -8.930  1.00  0.00
ATOM   2163  H   GLY   146      -5.164  10.280  -9.574  1.00  0.00
ATOM   2164  CA  GLY   146      -3.487  10.844  -8.442  1.00  0.00
ATOM   2165  HA2 GLY   146      -2.506  10.549  -8.816  1.00  0.00
ATOM   2166  HA3 GLY   146      -3.719  11.813  -8.884  1.00  0.00
ATOM   2167  C   GLY   146      -3.391  11.016  -6.904  1.00  0.00
ATOM   2168  O   GLY   146      -2.516  11.750  -6.391  1.00  0.00
ATOM   2169  N   GLY   147      -4.176  10.218  -6.127  1.00  0.00
ATOM   2170  H   GLY   147      -4.951   9.651  -6.471  1.00  0.00
ATOM   2171  CA  GLY   147      -3.933  10.130  -4.681  1.00  0.00
ATOM   2172  HA2 GLY   147      -3.493  11.062  -4.327  1.00  0.00
ATOM   2173  HA3 GLY   147      -4.880  10.004  -4.157  1.00  0.00
ATOM   2174  C   GLY   147      -3.007   8.968  -4.347  1.00  0.00
ATOM   2175  O   GLY   147      -2.577   8.916  -3.185  1.00  0.00
ATOM   2176  N   LYS   148      -2.719   8.022  -5.303  1.00  0.00
ATOM   2177  H   LYS   148      -3.003   8.113  -6.280  1.00  0.00
ATOM   2178  CA  LYS   148      -1.970   6.779  -5.021  1.00  0.00
ATOM   2179  HA  LYS   148      -1.363   6.882  -4.123  1.00  0.00
ATOM   2180  CB  LYS   148      -3.007   5.630  -4.788  1.00  0.00
ATOM   2181  HB2 LYS   148      -3.889   5.806  -5.405  1.00  0.00
ATOM   2182  HB3 LYS   148      -2.579   4.682  -5.110  1.00  0.00
ATOM   2183  CG  LYS   148      -3.430   5.526  -3.305  1.00  0.00
ATOM   2184  HG2 LYS   148      -2.520   5.490  -2.705  1.00  0.00
ATOM   2185  HG3 LYS   148      -3.946   6.450  -3.044  1.00  0.00
ATOM   2186  CD  LYS   148      -4.332   4.341  -2.866  1.00  0.00
ATOM   2187  HD2 LYS   148      -3.903   3.406  -3.225  1.00  0.00
ATOM   2188  HD3 LYS   148      -4.354   4.285  -1.778  1.00  0.00
ATOM   2189  CE  LYS   148      -5.780   4.485  -3.406  1.00  0.00
ATOM   2190  HE2 LYS   148      -6.260   5.362  -2.968  1.00  0.00
ATOM   2191  HE3 LYS   148      -5.768   4.636  -4.485  1.00  0.00
ATOM   2192  NZ  LYS   148      -6.551   3.246  -3.062  1.00  0.00
ATOM   2193  HZ1 LYS   148      -7.352   3.143  -3.717  1.00  0.00
ATOM   2194  HZ2 LYS   148      -5.928   2.416  -3.145  1.00  0.00
ATOM   2195  HZ3 LYS   148      -6.905   3.316  -2.087  1.00  0.00
ATOM   2196  C   LYS   148      -0.980   6.470  -6.182  1.00  0.00
ATOM   2197  O   LYS   148       0.175   6.184  -5.954  1.00  0.00
ATOM   2198  N   GLN   149      -1.515   6.533  -7.377  1.00  0.00
ATOM   2199  H   GLN   149      -2.512   6.415  -7.556  1.00  0.00
ATOM   2200  CA  GLN   149      -0.728   6.779  -8.559  1.00  0.00
ATOM   2201  HA  GLN   149       0.115   6.091  -8.495  1.00  0.00
ATOM   2202  CB  GLN   149      -1.440   6.416  -9.888  1.00  0.00
ATOM   2203  HB2 GLN   149      -2.332   7.038  -9.973  1.00  0.00
ATOM   2204  HB3 GLN   149      -0.780   6.692 -10.710  1.00  0.00
ATOM   2205  CG  GLN   149      -1.883   4.878 -10.098  1.00  0.00
ATOM   2206  HG2 GLN   149      -1.027   4.303 -10.448  1.00  0.00
ATOM   2207  HG3 GLN   149      -2.178   4.456  -9.137  1.00  0.00
ATOM   2208  CD  GLN   149      -3.038   4.723 -11.093  1.00  0.00
ATOM   2209  OE1 GLN   149      -4.141   4.284 -10.761  1.00  0.00
ATOM   2210  NE2 GLN   149      -2.904   5.393 -12.238  1.00  0.00
ATOM   2211 HE21 GLN   149      -1.991   5.757 -12.513  1.00  0.00
ATOM   2212 HE22 GLN   149      -3.713   5.543 -12.840  1.00  0.00
ATOM   2213  C   GLN   149      -0.173   8.244  -8.577  1.00  0.00
ATOM   2214  O   GLN   149      -0.764   9.132  -8.063  1.00  0.00
ATOM   2215  N   GLY   150       1.003   8.453  -9.190  1.00  0.00
ATOM   2216  H   GLY   150       1.745   7.757  -9.262  1.00  0.00
ATOM   2217  CA  GLY   150       1.310   9.743  -9.820  1.00  0.00
ATOM   2218  HA2 GLY   150       0.871  10.554  -9.237  1.00  0.00
ATOM   2219  HA3 GLY   150       2.387   9.904  -9.830  1.00  0.00
ATOM   2220  C   GLY   150       0.758   9.777 -11.267  1.00  0.00
ATOM   2221  O   GLY   150       1.137   8.994 -12.121  1.00  0.00
ATOM   2222  N   VAL   151      -0.098  10.726 -11.586  1.00  0.00
ATOM   2223  H   VAL   151      -0.540  11.349 -10.912  1.00  0.00
ATOM   2224  CA  VAL   151      -0.496  10.965 -13.017  1.00  0.00
ATOM   2225  HA  VAL   151      -0.728  10.054 -13.568  1.00  0.00
ATOM   2226  CB  VAL   151      -1.758  11.884 -12.991  1.00  0.00
ATOM   2227  HB  VAL   151      -1.512  12.810 -12.471  1.00  0.00
ATOM   2228  CG1 VAL   151      -2.209  12.266 -14.380  1.00  0.00
ATOM   2229 HG11 VAL   151      -3.089  12.905 -14.315  1.00  0.00
ATOM   2230 HG12 VAL   151      -1.407  12.803 -14.888  1.00  0.00
ATOM   2231 HG13 VAL   151      -2.456  11.367 -14.943  1.00  0.00
ATOM   2232  CG2 VAL   151      -2.900  11.111 -12.255  1.00  0.00
ATOM   2233 HG21 VAL   151      -3.796  11.731 -12.222  1.00  0.00
ATOM   2234 HG22 VAL   151      -3.117  10.187 -12.791  1.00  0.00
ATOM   2235 HG23 VAL   151      -2.584  10.876 -11.239  1.00  0.00
ATOM   2236  C   VAL   151       0.703  11.693 -13.674  1.00  0.00
ATOM   2237  O   VAL   151       0.992  12.769 -13.110  1.00  0.00
ATOM   2238  N   VAL   152       1.348  11.111 -14.693  1.00  0.00
ATOM   2239  H   VAL   152       1.025  10.249 -15.133  1.00  0.00
ATOM   2240  CA  VAL   152       2.614  11.657 -15.301  1.00  0.00
ATOM   2241  HA  VAL   152       3.271  11.992 -14.498  1.00  0.00
ATOM   2242  CB  VAL   152       3.397  10.510 -16.122  1.00  0.00
ATOM   2243  HB  VAL   152       3.503   9.642 -15.471  1.00  0.00
ATOM   2244  CG1 VAL   152       2.596  10.147 -17.322  1.00  0.00
ATOM   2245 HG11 VAL   152       3.116   9.371 -17.886  1.00  0.00
ATOM   2246 HG12 VAL   152       1.621   9.775 -17.010  1.00  0.00
ATOM   2247 HG13 VAL   152       2.465  11.026 -17.952  1.00  0.00
ATOM   2248  CG2 VAL   152       4.853  10.904 -16.499  1.00  0.00
ATOM   2249 HG21 VAL   152       5.320  10.087 -17.050  1.00  0.00
ATOM   2250 HG22 VAL   152       4.837  11.799 -17.122  1.00  0.00
ATOM   2251 HG23 VAL   152       5.423  11.103 -15.592  1.00  0.00
ATOM   2252  C   VAL   152       2.290  12.895 -16.212  1.00  0.00
ATOM   2253  O   VAL   152       1.206  13.065 -16.697  1.00  0.00
ATOM   2254  N   HIE   153       3.085  13.880 -16.019  1.00  0.00
ATOM   2255  H   HIE   153       3.832  13.689 -15.366  1.00  0.00
ATOM   2256  CA  HIE   153       2.909  15.271 -16.494  1.00  0.00
ATOM   2257  HA  HIE   153       3.707  15.881 -16.073  1.00  0.00
ATOM   2258  CB  HIE   153       2.948  15.403 -18.054  1.00  0.00
ATOM   2259  HB2 HIE   153       2.204  14.632 -18.256  1.00  0.00
ATOM   2260  HB3 HIE   153       2.626  16.344 -18.499  1.00  0.00
ATOM   2261  CG  HIE   153       4.194  14.992 -18.774  1.00  0.00
ATOM   2262  ND1 HIE   153       4.342  14.807 -20.126  1.00  0.00
ATOM   2263  CE1 HIE   153       5.677  14.750 -20.363  1.00  0.00
ATOM   2264  HE1 HIE   153       6.026  14.665 -21.391  1.00  0.00
ATOM   2265  NE2 HIE   153       6.353  14.813 -19.209  1.00  0.00
ATOM   2266  HE2 HIE   153       7.351  14.725 -19.083  1.00  0.00
ATOM   2267  CD2 HIE   153       5.446  15.023 -18.197  1.00  0.00
ATOM   2268  HD2 HIE   153       5.795  15.173 -17.175  1.00  0.00
ATOM   2269  C   HIE   153       1.687  15.974 -15.884  1.00  0.00
ATOM   2270  O   HIE   153       1.124  16.940 -16.380  1.00  0.00
ATOM   2271  N   ALA   154       1.279  15.535 -14.678  1.00  0.00
ATOM   2272  H   ALA   154       1.604  14.655 -14.277  1.00  0.00
ATOM   2273  CA  ALA   154       0.351  16.239 -13.819  1.00  0.00
ATOM   2274  HA  ALA   154       0.319  17.300 -14.070  1.00  0.00
ATOM   2275  CB  ALA   154      -1.028  15.692 -14.028  1.00  0.00
ATOM   2276  HB1 ALA   154      -1.731  16.220 -13.384  1.00  0.00
ATOM   2277  HB2 ALA   154      -1.320  15.829 -15.069  1.00  0.00
ATOM   2278  HB3 ALA   154      -1.040  14.630 -13.785  1.00  0.00
ATOM   2279  C   ALA   154       0.824  16.144 -12.351  1.00  0.00
ATOM   2280  O   ALA   154       0.211  15.625 -11.426  1.00  0.00
ATOM   2281  N   ALA   155       2.002  16.666 -12.115  1.00  0.00
ATOM   2282  H   ALA   155       2.535  17.144 -12.841  1.00  0.00
ATOM   2283  CA  ALA   155       2.690  16.643 -10.848  1.00  0.00
ATOM   2284  HA  ALA   155       2.578  15.592 -10.581  1.00  0.00
ATOM   2285  CB  ALA   155       4.173  17.037 -10.984  1.00  0.00
ATOM   2286  HB1 ALA   155       4.650  17.006 -10.004  1.00  0.00
ATOM   2287  HB2 ALA   155       4.675  16.339 -11.655  1.00  0.00
ATOM   2288  HB3 ALA   155       4.246  18.047 -11.391  1.00  0.00
ATOM   2289  C   ALA   155       2.057  17.402  -9.641  1.00  0.00
ATOM   2290  O   ALA   155       2.002  16.741  -8.604  1.00  0.00
ATOM   2291  N   PRO   156       1.492  18.597  -9.844  1.00  0.00
ATOM   2292  CD  PRO   156       1.440  19.508 -10.996  1.00  0.00
ATOM   2293  HD2 PRO   156       0.913  19.037 -11.826  1.00  0.00
ATOM   2294  HD3 PRO   156       2.448  19.733 -11.344  1.00  0.00
ATOM   2295  CG  PRO   156       0.727  20.793 -10.574  1.00  0.00
ATOM   2296  HG2 PRO   156      -0.287  20.840 -10.970  1.00  0.00
ATOM   2297  HG3 PRO   156       1.250  21.680 -10.930  1.00  0.00
ATOM   2298  CB  PRO   156       0.736  20.700  -9.029  1.00  0.00
ATOM   2299  HB2 PRO   156      -0.191  21.097  -8.614  1.00  0.00
ATOM   2300  HB3 PRO   156       1.551  21.290  -8.613  1.00  0.00
ATOM   2301  CA  PRO   156       0.898  19.244  -8.675  1.00  0.00
ATOM   2302  HA  PRO   156       1.546  19.103  -7.810  1.00  0.00
ATOM   2303  C   PRO   156      -0.468  18.626  -8.266  1.00  0.00
ATOM   2304  O   PRO   156      -0.772  18.691  -7.147  1.00  0.00
ATOM   2305  N   TYR   157      -1.241  18.264  -9.277  1.00  0.00
ATOM   2306  H   TYR   157      -0.992  18.440 -10.251  1.00  0.00
ATOM   2307  CA  TYR   157      -2.513  17.588  -9.126  1.00  0.00
ATOM   2308  HA  TYR   157      -3.217  18.200  -8.564  1.00  0.00
ATOM   2309  CB  TYR   157      -3.098  17.317 -10.542  1.00  0.00
ATOM   2310  HB2 TYR   157      -3.267  18.256 -11.070  1.00  0.00
ATOM   2311  HB3 TYR   157      -2.393  16.739 -11.140  1.00  0.00
ATOM   2312  CG  TYR   157      -4.395  16.562 -10.390  1.00  0.00
ATOM   2313  CD1 TYR   157      -5.544  17.190  -9.867  1.00  0.00
ATOM   2314  HD1 TYR   157      -5.499  18.231  -9.583  1.00  0.00
ATOM   2315  CE1 TYR   157      -6.778  16.457  -9.707  1.00  0.00
ATOM   2316  HE1 TYR   157      -7.659  16.931  -9.298  1.00  0.00
ATOM   2317  CZ  TYR   157      -6.796  15.133 -10.095  1.00  0.00
ATOM   2318  OH  TYR   157      -7.940  14.419  -9.832  1.00  0.00
ATOM   2319  HH  TYR   157      -8.230  13.956 -10.646  1.00  0.00
ATOM   2320  CE2 TYR   157      -5.748  14.516 -10.698  1.00  0.00
ATOM   2321  HE2 TYR   157      -5.867  13.545 -11.156  1.00  0.00
ATOM   2322  CD2 TYR   157      -4.474  15.189 -10.715  1.00  0.00
ATOM   2323  HD2 TYR   157      -3.580  14.644 -10.977  1.00  0.00
ATOM   2324  C   TYR   157      -2.289  16.262  -8.353  1.00  0.00
ATOM   2325  O   TYR   157      -2.999  16.020  -7.391  1.00  0.00
ATOM   2326  N   SER   158      -1.264  15.475  -8.708  1.00  0.00
ATOM   2327  H   SER   158      -0.655  15.675  -9.501  1.00  0.00
ATOM   2328  CA  SER   158      -0.915  14.228  -7.979  1.00  0.00
ATOM   2329  HA  SER   158      -1.806  13.610  -7.853  1.00  0.00
ATOM   2330  CB  SER   158       0.072  13.350  -8.793  1.00  0.00
ATOM   2331  HB2 SER   158       1.051  13.830  -8.804  1.00  0.00
ATOM   2332  HB3 SER   158       0.195  12.390  -8.291  1.00  0.00
ATOM   2333  OG  SER   158      -0.369  13.113 -10.195  1.00  0.00
ATOM   2334  HG  SER   158      -0.203  13.917 -10.730  1.00  0.00
ATOM   2335  C   SER   158      -0.397  14.591  -6.589  1.00  0.00
ATOM   2336  O   SER   158      -0.818  13.960  -5.672  1.00  0.00
ATOM   2337  N   ALA   159       0.410  15.638  -6.392  1.00  0.00
ATOM   2338  H   ALA   159       0.731  16.284  -7.114  1.00  0.00
ATOM   2339  CA  ALA   159       0.891  15.906  -5.040  1.00  0.00
ATOM   2340  HA  ALA   159       1.177  14.960  -4.582  1.00  0.00
ATOM   2341  CB  ALA   159       2.083  16.870  -5.206  1.00  0.00
ATOM   2342  HB1 ALA   159       2.493  17.114  -4.226  1.00  0.00
ATOM   2343  HB2 ALA   159       2.854  16.397  -5.813  1.00  0.00
ATOM   2344  HB3 ALA   159       1.747  17.784  -5.695  1.00  0.00
ATOM   2345  C   ALA   159      -0.145  16.394  -4.018  1.00  0.00
ATOM   2346  O   ALA   159      -0.157  16.052  -2.833  1.00  0.00
ATOM   2347  N   SER   160      -1.098  17.177  -4.504  1.00  0.00
ATOM   2348  H   SER   160      -1.122  17.460  -5.482  1.00  0.00
ATOM   2349  CA  SER   160      -2.211  17.722  -3.728  1.00  0.00
ATOM   2350  HA  SER   160      -1.783  17.969  -2.757  1.00  0.00
ATOM   2351  CB  SER   160      -2.772  18.977  -4.382  1.00  0.00
ATOM   2352  HB2 SER   160      -3.611  19.337  -3.784  1.00  0.00
ATOM   2353  HB3 SER   160      -2.009  19.754  -4.360  1.00  0.00
ATOM   2354  OG  SER   160      -3.212  18.803  -5.729  1.00  0.00
ATOM   2355  HG  SER   160      -2.434  18.768  -6.324  1.00  0.00
ATOM   2356  C   SER   160      -3.351  16.716  -3.462  1.00  0.00
ATOM   2357  O   SER   160      -3.667  16.632  -2.291  1.00  0.00
ATOM   2358  N   LYS   161      -3.907  16.047  -4.467  1.00  0.00
ATOM   2359  H   LYS   161      -3.801  16.260  -5.459  1.00  0.00
ATOM   2360  CA  LYS   161      -4.758  14.888  -4.132  1.00  0.00
ATOM   2361  HA  LYS   161      -5.591  15.352  -3.605  1.00  0.00
ATOM   2362  CB  LYS   161      -5.321  14.158  -5.334  1.00  0.00
ATOM   2363  HB2 LYS   161      -4.499  13.769  -5.935  1.00  0.00
ATOM   2364  HB3 LYS   161      -5.900  13.300  -4.993  1.00  0.00
ATOM   2365  CG  LYS   161      -6.186  15.029  -6.189  1.00  0.00
ATOM   2366  HG2 LYS   161      -5.877  16.071  -6.121  1.00  0.00
ATOM   2367  HG3 LYS   161      -6.110  14.740  -7.238  1.00  0.00
ATOM   2368  CD  LYS   161      -7.582  14.854  -5.687  1.00  0.00
ATOM   2369  HD2 LYS   161      -7.848  13.797  -5.716  1.00  0.00
ATOM   2370  HD3 LYS   161      -7.635  15.168  -4.645  1.00  0.00
ATOM   2371  CE  LYS   161      -8.612  15.667  -6.523  1.00  0.00
ATOM   2372  HE2 LYS   161      -8.461  16.725  -6.309  1.00  0.00
ATOM   2373  HE3 LYS   161      -8.384  15.521  -7.579  1.00  0.00
ATOM   2374  NZ  LYS   161     -10.035  15.359  -6.317  1.00  0.00
ATOM   2375  HZ1 LYS   161     -10.618  16.045  -6.839  1.00  0.00
ATOM   2376  HZ2 LYS   161     -10.237  14.400  -6.663  1.00  0.00
ATOM   2377  HZ3 LYS   161     -10.260  15.415  -5.303  1.00  0.00
ATOM   2378  C   LYS   161      -4.092  13.878  -3.190  1.00  0.00
ATOM   2379  O   LYS   161      -4.741  13.251  -2.372  1.00  0.00
ATOM   2380  N   HID   162      -2.768  13.694  -3.258  1.00  0.00
ATOM   2381  H   HID   162      -2.316  14.079  -4.075  1.00  0.00
ATOM   2382  CA  HID   162      -1.951  12.833  -2.327  1.00  0.00
ATOM   2383  HA  HID   162      -2.420  11.849  -2.310  1.00  0.00
ATOM   2384  CB  HID   162      -0.522  12.671  -2.681  1.00  0.00
ATOM   2385  HB2 HID   162      -0.352  13.444  -3.430  1.00  0.00
ATOM   2386  HB3 HID   162       0.192  12.790  -1.867  1.00  0.00
ATOM   2387  CG  HID   162      -0.200  11.322  -3.358  1.00  0.00
ATOM   2388  ND1 HID   162      -0.437  11.050  -4.661  1.00  0.00
ATOM   2389  HD1 HID   162      -0.885  11.678  -5.312  1.00  0.00
ATOM   2390  CE1 HID   162       0.011   9.841  -4.936  1.00  0.00
ATOM   2391  HE1 HID   162      -0.149   9.422  -5.929  1.00  0.00
ATOM   2392  NE2 HID   162       0.626   9.327  -3.842  1.00  0.00
ATOM   2393  CD2 HID   162       0.484  10.293  -2.818  1.00  0.00
ATOM   2394  HD2 HID   162       0.900  10.103  -1.828  1.00  0.00
ATOM   2395  C   HID   162      -2.118  13.287  -0.903  1.00  0.00
ATOM   2396  O   HID   162      -2.399  12.518   0.001  1.00  0.00
ATOM   2397  N   GLY   163      -1.982  14.594  -0.715  1.00  0.00
ATOM   2398  H   GLY   163      -1.700  15.211  -1.476  1.00  0.00
ATOM   2399  CA  GLY   163      -2.193  15.317   0.519  1.00  0.00
ATOM   2400  HA2 GLY   163      -1.508  14.951   1.283  1.00  0.00
ATOM   2401  HA3 GLY   163      -1.971  16.373   0.370  1.00  0.00
ATOM   2402  C   GLY   163      -3.694  15.146   1.015  1.00  0.00
ATOM   2403  O   GLY   163      -3.905  15.018   2.243  1.00  0.00
ATOM   2404  N   VAL   164      -4.741  15.006   0.236  1.00  0.00
ATOM   2405  H   VAL   164      -4.674  15.147  -0.773  1.00  0.00
ATOM   2406  CA  VAL   164      -6.137  14.638   0.664  1.00  0.00
ATOM   2407  HA  VAL   164      -6.432  15.268   1.503  1.00  0.00
ATOM   2408  CB  VAL   164      -7.123  14.900  -0.466  1.00  0.00
ATOM   2409  HB  VAL   164      -6.959  14.215  -1.296  1.00  0.00
ATOM   2410  CG1 VAL   164      -8.545  14.702   0.028  1.00  0.00
ATOM   2411 HG11 VAL   164      -9.244  14.891  -0.786  1.00  0.00
ATOM   2412 HG12 VAL   164      -8.667  13.677   0.380  1.00  0.00
ATOM   2413 HG13 VAL   164      -8.745  15.392   0.848  1.00  0.00
ATOM   2414  CG2 VAL   164      -6.917  16.355  -0.908  1.00  0.00
ATOM   2415 HG21 VAL   164      -7.606  16.590  -1.720  1.00  0.00
ATOM   2416 HG22 VAL   164      -7.108  17.022  -0.067  1.00  0.00
ATOM   2417 HG23 VAL   164      -5.891  16.490  -1.252  1.00  0.00
ATOM   2418  C   VAL   164      -6.189  13.158   1.168  1.00  0.00
ATOM   2419  O   VAL   164      -6.974  12.904   2.127  1.00  0.00
ATOM   2420  N   VAL   165      -5.389  12.249   0.652  1.00  0.00
ATOM   2421  H   VAL   165      -4.816  12.399  -0.178  1.00  0.00
ATOM   2422  CA  VAL   165      -5.254  10.903   1.253  1.00  0.00
ATOM   2423  HA  VAL   165      -6.249  10.479   1.388  1.00  0.00
ATOM   2424  CB  VAL   165      -4.510   9.951   0.339  1.00  0.00
ATOM   2425  HB  VAL   165      -3.522  10.402   0.246  1.00  0.00
ATOM   2426  CG1 VAL   165      -4.355   8.520   0.930  1.00  0.00
ATOM   2427 HG11 VAL   165      -3.812   7.892   0.224  1.00  0.00
ATOM   2428 HG12 VAL   165      -3.802   8.572   1.868  1.00  0.00
ATOM   2429 HG13 VAL   165      -5.342   8.095   1.113  1.00  0.00
ATOM   2430  CG2 VAL   165      -5.163   9.830  -1.088  1.00  0.00
ATOM   2431 HG21 VAL   165      -4.583   9.134  -1.696  1.00  0.00
ATOM   2432 HG22 VAL   165      -6.185   9.463  -0.991  1.00  0.00
ATOM   2433 HG23 VAL   165      -5.171  10.809  -1.568  1.00  0.00
ATOM   2434  C   VAL   165      -4.605  11.018   2.570  1.00  0.00
ATOM   2435  O   VAL   165      -5.037  10.355   3.479  1.00  0.00
ATOM   2436  N   GLY   166      -3.599  11.923   2.788  1.00  0.00
ATOM   2437  H   GLY   166      -3.196  12.489   2.041  1.00  0.00
ATOM   2438  CA  GLY   166      -3.006  12.171   4.073  1.00  0.00
ATOM   2439  HA2 GLY   166      -2.541  11.252   4.429  1.00  0.00
ATOM   2440  HA3 GLY   166      -2.210  12.906   3.956  1.00  0.00
ATOM   2441  C   GLY   166      -3.984  12.671   5.138  1.00  0.00
ATOM   2442  O   GLY   166      -4.216  12.022   6.183  1.00  0.00
ATOM   2443  N   PHE   167      -4.810  13.658   4.831  1.00  0.00
ATOM   2444  H   PHE   167      -4.842  14.074   3.900  1.00  0.00
ATOM   2445  CA  PHE   167      -5.766  14.273   5.760  1.00  0.00
ATOM   2446  HA  PHE   167      -5.303  14.518   6.716  1.00  0.00
ATOM   2447  CB  PHE   167      -6.277  15.575   5.168  1.00  0.00
ATOM   2448  HB2 PHE   167      -5.438  16.265   5.095  1.00  0.00
ATOM   2449  HB3 PHE   167      -6.614  15.375   4.150  1.00  0.00
ATOM   2450  CG  PHE   167      -7.367  16.254   5.886  1.00  0.00
ATOM   2451  CD1 PHE   167      -7.137  16.944   7.084  1.00  0.00
ATOM   2452  HD1 PHE   167      -6.185  16.856   7.586  1.00  0.00
ATOM   2453  CE1 PHE   167      -8.190  17.784   7.652  1.00  0.00
ATOM   2454  HE1 PHE   167      -7.999  18.344   8.555  1.00  0.00
ATOM   2455  CZ  PHE   167      -9.426  17.869   7.043  1.00  0.00
ATOM   2456  HZ  PHE   167     -10.189  18.525   7.436  1.00  0.00
ATOM   2457  CE2 PHE   167      -9.678  17.068   5.877  1.00  0.00
ATOM   2458  HE2 PHE   167     -10.677  16.998   5.475  1.00  0.00
ATOM   2459  CD2 PHE   167      -8.625  16.376   5.262  1.00  0.00
ATOM   2460  HD2 PHE   167      -8.782  15.928   4.292  1.00  0.00
ATOM   2461  C   PHE   167      -6.907  13.247   6.009  1.00  0.00
ATOM   2462  O   PHE   167      -7.305  13.125   7.141  1.00  0.00
ATOM   2463  N   THR   168      -7.329  12.434   4.998  1.00  0.00
ATOM   2464  H   THR   168      -6.976  12.467   4.042  1.00  0.00
ATOM   2465  CA  THR   168      -8.352  11.430   5.239  1.00  0.00
ATOM   2466  HA  THR   168      -9.212  11.896   5.721  1.00  0.00
ATOM   2467  CB  THR   168      -8.675  10.838   3.872  1.00  0.00
ATOM   2468  HB  THR   168      -7.724  10.518   3.446  1.00  0.00
ATOM   2469  CG2 THR   168      -9.578   9.591   3.934  1.00  0.00
ATOM   2470 HG21 THR   168      -9.765   9.226   2.924  1.00  0.00
ATOM   2471 HG22 THR   168      -9.084   8.813   4.515  1.00  0.00
ATOM   2472 HG23 THR   168     -10.525   9.851   4.406  1.00  0.00
ATOM   2473  OG1 THR   168      -9.269  11.787   3.084  1.00  0.00
ATOM   2474  HG1 THR   168      -8.579  12.339   2.660  1.00  0.00
ATOM   2475  C   THR   168      -7.904  10.308   6.203  1.00  0.00
ATOM   2476  O   THR   168      -8.722   9.839   7.053  1.00  0.00
ATOM   2477  N   LYS   169      -6.633   9.938   6.208  1.00  0.00
ATOM   2478  H   LYS   169      -5.964  10.215   5.490  1.00  0.00
ATOM   2479  CA  LYS   169      -6.075   9.107   7.234  1.00  0.00
ATOM   2480  HA  LYS   169      -6.804   8.315   7.407  1.00  0.00
ATOM   2481  CB  LYS   169      -4.812   8.372   6.799  1.00  0.00
ATOM   2482  HB2 LYS   169      -4.089   9.096   6.422  1.00  0.00
ATOM   2483  HB3 LYS   169      -4.359   7.894   7.669  1.00  0.00
ATOM   2484  CG  LYS   169      -5.079   7.278   5.686  1.00  0.00
ATOM   2485  HG2 LYS   169      -5.864   6.606   6.029  1.00  0.00
ATOM   2486  HG3 LYS   169      -5.449   7.769   4.786  1.00  0.00
ATOM   2487  CD  LYS   169      -3.832   6.452   5.330  1.00  0.00
ATOM   2488  HD2 LYS   169      -2.981   7.110   5.158  1.00  0.00
ATOM   2489  HD3 LYS   169      -3.565   5.795   6.158  1.00  0.00
ATOM   2490  CE  LYS   169      -4.120   5.633   4.086  1.00  0.00
ATOM   2491  HE2 LYS   169      -5.079   5.129   4.201  1.00  0.00
ATOM   2492  HE3 LYS   169      -4.210   6.301   3.228  1.00  0.00
ATOM   2493  NZ  LYS   169      -3.086   4.648   3.824  1.00  0.00
ATOM   2494  HZ1 LYS   169      -3.326   4.113   2.963  1.00  0.00
ATOM   2495  HZ2 LYS   169      -2.173   5.128   3.688  1.00  0.00
ATOM   2496  HZ3 LYS   169      -3.016   3.994   4.629  1.00  0.00
ATOM   2497  C   LYS   169      -5.943   9.832   8.582  1.00  0.00
ATOM   2498  O   LYS   169      -6.310   9.283   9.639  1.00  0.00
ATOM   2499  N   ALA   170      -5.324  10.988   8.645  1.00  0.00
ATOM   2500  H   ALA   170      -5.119  11.538   7.811  1.00  0.00
ATOM   2501  CA  ALA   170      -4.859  11.628   9.867  1.00  0.00
ATOM   2502  HA  ALA   170      -4.366  10.881  10.488  1.00  0.00
ATOM   2503  CB  ALA   170      -3.893  12.739   9.516  1.00  0.00
ATOM   2504  HB1 ALA   170      -3.544  13.219  10.431  1.00  0.00
ATOM   2505  HB2 ALA   170      -3.043  12.324   8.976  1.00  0.00
ATOM   2506  HB3 ALA   170      -4.397  13.475   8.890  1.00  0.00
ATOM   2507  C   ALA   170      -6.076  12.244  10.654  1.00  0.00
ATOM   2508  O   ALA   170      -6.184  12.150  11.852  1.00  0.00
ATOM   2509  N   LEU   171      -7.079  12.785   9.926  1.00  0.00
ATOM   2510  H   LEU   171      -7.054  12.878   8.911  1.00  0.00
ATOM   2511  CA  LEU   171      -8.313  13.298  10.550  1.00  0.00
ATOM   2512  HA  LEU   171      -8.116  13.778  11.507  1.00  0.00
ATOM   2513  CB  LEU   171      -8.879  14.402   9.702  1.00  0.00
ATOM   2514  HB2 LEU   171      -8.128  15.181   9.571  1.00  0.00
ATOM   2515  HB3 LEU   171      -9.114  14.016   8.709  1.00  0.00
ATOM   2516  CG  LEU   171     -10.187  15.027  10.354  1.00  0.00
ATOM   2517  HG  LEU   171     -10.640  14.254  10.975  1.00  0.00
ATOM   2518  CD1 LEU   171      -9.831  16.265  11.109  1.00  0.00
ATOM   2519 HD11 LEU   171     -10.729  16.691  11.554  1.00  0.00
ATOM   2520 HD12 LEU   171      -9.118  16.019  11.894  1.00  0.00
ATOM   2521 HD13 LEU   171      -9.386  16.990  10.427  1.00  0.00
ATOM   2522  CD2 LEU   171     -11.123  15.549   9.249  1.00  0.00
ATOM   2523 HD21 LEU   171     -12.017  15.975   9.701  1.00  0.00
ATOM   2524 HD22 LEU   171     -10.608  16.315   8.669  1.00  0.00
ATOM   2525 HD23 LEU   171     -11.405  14.726   8.593  1.00  0.00
ATOM   2526  C   LEU   171      -9.252  12.153  10.982  1.00  0.00
ATOM   2527  O   LEU   171      -9.883  12.169  12.043  1.00  0.00
ATOM   2528  N   GLY   172      -9.233  11.044  10.251  1.00  0.00
ATOM   2529  H   GLY   172      -8.758  10.991   9.350  1.00  0.00
ATOM   2530  CA  GLY   172      -9.890   9.764  10.643  1.00  0.00
ATOM   2531  HA2 GLY   172     -10.953   9.945  10.799  1.00  0.00
ATOM   2532  HA3 GLY   172      -9.804   9.057   9.817  1.00  0.00
ATOM   2533  C   GLY   172      -9.313   9.131  11.888  1.00  0.00
ATOM   2534  O   GLY   172     -10.152   8.791  12.707  1.00  0.00
ATOM   2535  N   LEU   173      -8.019   9.050  12.122  1.00  0.00
ATOM   2536  H   LEU   173      -7.319   9.375  11.454  1.00  0.00
ATOM   2537  CA  LEU   173      -7.442   8.502  13.327  1.00  0.00
ATOM   2538  HA  LEU   173      -8.089   7.661  13.579  1.00  0.00
ATOM   2539  CB  LEU   173      -6.060   7.887  13.104  1.00  0.00
ATOM   2540  HB2 LEU   173      -5.390   8.692  12.799  1.00  0.00
ATOM   2541  HB3 LEU   173      -5.704   7.524  14.069  1.00  0.00
ATOM   2542  CG  LEU   173      -5.892   6.731  12.082  1.00  0.00
ATOM   2543  HG  LEU   173      -5.983   7.210  11.107  1.00  0.00
ATOM   2544  CD1 LEU   173      -4.505   6.052  12.303  1.00  0.00
ATOM   2545 HD11 LEU   173      -4.380   5.239  11.589  1.00  0.00
ATOM   2546 HD12 LEU   173      -3.713   6.787  12.158  1.00  0.00
ATOM   2547 HD13 LEU   173      -4.452   5.657  13.317  1.00  0.00
ATOM   2548  CD2 LEU   173      -6.931   5.685  12.104  1.00  0.00
ATOM   2549 HD21 LEU   173      -6.705   4.933  11.347  1.00  0.00
ATOM   2550 HD22 LEU   173      -6.952   5.215  13.087  1.00  0.00
ATOM   2551 HD23 LEU   173      -7.902   6.132  11.894  1.00  0.00
ATOM   2552  C   LEU   173      -7.560   9.361  14.547  1.00  0.00
ATOM   2553  O   LEU   173      -7.688   8.847  15.655  1.00  0.00
ATOM   2554  N   GLU   174      -7.733  10.639  14.317  1.00  0.00
ATOM   2555  H   GLU   174      -7.747  11.024  13.372  1.00  0.00
ATOM   2556  CA  GLU   174      -7.926  11.689  15.377  1.00  0.00
ATOM   2557  HA  GLU   174      -7.386  11.411  16.283  1.00  0.00
ATOM   2558  CB  GLU   174      -7.311  13.027  14.874  1.00  0.00
ATOM   2559  HB2 GLU   174      -6.254  12.880  14.649  1.00  0.00
ATOM   2560  HB3 GLU   174      -7.796  13.323  13.942  1.00  0.00
ATOM   2561  CG  GLU   174      -7.465  14.190  15.942  1.00  0.00
ATOM   2562  HG2 GLU   174      -8.501  14.260  16.276  1.00  0.00
ATOM   2563  HG3 GLU   174      -6.860  13.976  16.822  1.00  0.00
ATOM   2564  CD  GLU   174      -7.024  15.511  15.306  1.00  0.00
ATOM   2565  OE1 GLU   174      -5.901  15.511  14.718  1.00  0.00
ATOM   2566  OE2 GLU   174      -7.700  16.601  15.443  1.00  0.00
ATOM   2567  C   GLU   174      -9.385  11.773  15.886  1.00  0.00
ATOM   2568  O   GLU   174      -9.646  12.257  16.985  1.00  0.00
ATOM   2569  N   LEU   175     -10.279  11.217  15.115  1.00  0.00
ATOM   2570  H   LEU   175     -10.028  10.737  14.250  1.00  0.00
ATOM   2571  CA  LEU   175     -11.711  11.206  15.375  1.00  0.00
ATOM   2572  HA  LEU   175     -11.865  11.687  16.341  1.00  0.00
ATOM   2573  CB  LEU   175     -12.407  11.982  14.281  1.00  0.00
ATOM   2574  HB2 LEU   175     -12.213  11.478  13.334  1.00  0.00
ATOM   2575  HB3 LEU   175     -13.480  11.927  14.458  1.00  0.00
ATOM   2576  CG  LEU   175     -12.031  13.457  14.117  1.00  0.00
ATOM   2577  HG  LEU   175     -10.945  13.552  14.080  1.00  0.00
ATOM   2578  CD1 LEU   175     -12.798  13.922  12.832  1.00  0.00
ATOM   2579 HD11 LEU   175     -12.584  14.974  12.640  1.00  0.00
ATOM   2580 HD12 LEU   175     -12.475  13.325  11.978  1.00  0.00
ATOM   2581 HD13 LEU   175     -13.870  13.793  12.981  1.00  0.00
ATOM   2582  CD2 LEU   175     -12.543  14.347  15.283  1.00  0.00
ATOM   2583 HD21 LEU   175     -12.246  15.381  15.109  1.00  0.00
ATOM   2584 HD22 LEU   175     -13.631  14.288  15.335  1.00  0.00
ATOM   2585 HD23 LEU   175     -12.115  13.999  16.223  1.00  0.00
ATOM   2586  C   LEU   175     -12.314   9.835  15.566  1.00  0.00
ATOM   2587  O   LEU   175     -13.539   9.751  15.754  1.00  0.00
ATOM   2588  N   ALA   176     -11.584   8.747  15.610  1.00  0.00
ATOM   2589  H   ALA   176     -10.566   8.791  15.570  1.00  0.00
ATOM   2590  CA  ALA   176     -12.059   7.395  15.715  1.00  0.00
ATOM   2591  HA  ALA   176     -12.882   7.258  15.014  1.00  0.00
ATOM   2592  CB  ALA   176     -10.911   6.415  15.266  1.00  0.00
ATOM   2593  HB1 ALA   176     -11.261   5.385  15.341  1.00  0.00
ATOM   2594  HB2 ALA   176     -10.632   6.630  14.234  1.00  0.00
ATOM   2595  HB3 ALA   176     -10.043   6.551  15.911  1.00  0.00
ATOM   2596  C   ALA   176     -12.815   7.051  16.993  1.00  0.00
ATOM   2597  O   ALA   176     -13.913   6.579  16.916  1.00  0.00
ATOM   2598  N   ARG   177     -12.345   7.481  18.193  1.00  0.00
ATOM   2599  H   ARG   177     -11.427   7.921  18.266  1.00  0.00
ATOM   2600  CA  ARG   177     -13.012   7.402  19.505  1.00  0.00
ATOM   2601  HA  ARG   177     -13.383   6.385  19.642  1.00  0.00
ATOM   2602  CB  ARG   177     -12.065   7.491  20.752  1.00  0.00
ATOM   2603  HB2 ARG   177     -11.106   7.041  20.497  1.00  0.00
ATOM   2604  HB3 ARG   177     -11.876   8.542  20.974  1.00  0.00
ATOM   2605  CG  ARG   177     -12.609   6.808  22.019  1.00  0.00
ATOM   2606  HG2 ARG   177     -11.788   6.644  22.717  1.00  0.00
ATOM   2607  HG3 ARG   177     -13.316   7.478  22.509  1.00  0.00
ATOM   2608  CD  ARG   177     -13.294   5.481  21.736  1.00  0.00
ATOM   2609  HD2 ARG   177     -14.214   5.657  21.178  1.00  0.00
ATOM   2610  HD3 ARG   177     -12.651   4.866  21.107  1.00  0.00
ATOM   2611  NE  ARG   177     -13.599   4.768  22.962  1.00  0.00
ATOM   2612  HE  ARG   177     -14.371   5.151  23.506  1.00  0.00
ATOM   2613  CZ  ARG   177     -13.032   3.707  23.470  1.00  0.00
ATOM   2614  NH1 ARG   177     -11.930   3.272  23.007  1.00  0.00
ATOM   2615 HH11 ARG   177     -11.478   3.752  22.230  1.00  0.00
ATOM   2616 HH12 ARG   177     -11.498   2.442  23.415  1.00  0.00
ATOM   2617  NH2 ARG   177     -13.515   3.038  24.477  1.00  0.00
ATOM   2618 HH21 ARG   177     -14.386   3.335  24.915  1.00  0.00
ATOM   2619 HH22 ARG   177     -13.021   2.216  24.826  1.00  0.00
ATOM   2620  C   ARG   177     -14.229   8.331  19.504  1.00  0.00
ATOM   2621  O   ARG   177     -15.155   7.959  20.151  1.00  0.00
ATOM   2622  N   THR   178     -14.223   9.436  18.734  1.00  0.00
ATOM   2623  H   THR   178     -13.433   9.708  18.149  1.00  0.00
ATOM   2624  CA  THR   178     -15.391  10.385  18.663  1.00  0.00
ATOM   2625  HA  THR   178     -15.892  10.508  19.623  1.00  0.00
ATOM   2626  CB  THR   178     -14.807  11.761  18.218  1.00  0.00
ATOM   2627  HB  THR   178     -14.373  11.544  17.242  1.00  0.00
ATOM   2628  CG2 THR   178     -15.805  12.922  18.031  1.00  0.00
ATOM   2629 HG21 THR   178     -15.267  13.818  17.722  1.00  0.00
ATOM   2630 HG22 THR   178     -16.534  12.654  17.267  1.00  0.00
ATOM   2631 HG23 THR   178     -16.320  13.114  18.973  1.00  0.00
ATOM   2632  OG1 THR   178     -13.920  12.208  19.191  1.00  0.00
ATOM   2633  HG1 THR   178     -13.546  13.072  18.922  1.00  0.00
ATOM   2634  C   THR   178     -16.460   9.840  17.751  1.00  0.00
ATOM   2635  O   THR   178     -17.652  10.187  17.823  1.00  0.00
ATOM   2636  N   GLY   179     -16.173   8.864  16.910  1.00  0.00
ATOM   2637  H   GLY   179     -15.231   8.482  16.824  1.00  0.00
ATOM   2638  CA  GLY   179     -17.145   8.206  16.006  1.00  0.00
ATOM   2639  HA2 GLY   179     -16.771   7.204  15.796  1.00  0.00
ATOM   2640  HA3 GLY   179     -18.078   8.089  16.558  1.00  0.00
ATOM   2641  C   GLY   179     -17.475   8.845  14.697  1.00  0.00
ATOM   2642  O   GLY   179     -18.078   8.214  13.850  1.00  0.00
ATOM   2643  N   ILE   180     -16.953  10.088  14.447  1.00  0.00
ATOM   2644  H   ILE   180     -16.529  10.693  15.152  1.00  0.00
ATOM   2645  CA  ILE   180     -16.980  10.660  13.031  1.00  0.00
ATOM   2646  HA  ILE   180     -17.928  10.465  12.531  1.00  0.00
ATOM   2647  CB  ILE   180     -16.725  12.191  13.200  1.00  0.00
ATOM   2648  HB  ILE   180     -15.754  12.240  13.694  1.00  0.00
ATOM   2649  CG2 ILE   180     -16.812  12.845  11.810  1.00  0.00
ATOM   2650 HG21 ILE   180     -16.637  13.917  11.900  1.00  0.00
ATOM   2651 HG22 ILE   180     -16.057  12.409  11.154  1.00  0.00
ATOM   2652 HG23 ILE   180     -17.802  12.673  11.388  1.00  0.00
ATOM   2653  CG1 ILE   180     -17.719  12.990  14.095  1.00  0.00
ATOM   2654 HG12 ILE   180     -18.492  13.434  13.467  1.00  0.00
ATOM   2655 HG13 ILE   180     -18.218  12.304  14.778  1.00  0.00
ATOM   2656  CD1 ILE   180     -17.048  14.063  14.879  1.00  0.00
ATOM   2657 HD11 ILE   180     -17.787  14.588  15.484  1.00  0.00
ATOM   2658 HD12 ILE   180     -16.293  13.621  15.528  1.00  0.00
ATOM   2659 HD13 ILE   180     -16.572  14.768  14.197  1.00  0.00
ATOM   2660  C   ILE   180     -15.905  10.010  12.162  1.00  0.00
ATOM   2661  O   ILE   180     -14.701   9.930  12.500  1.00  0.00
ATOM   2662  N   THR   181     -16.360   9.502  10.949  1.00  0.00
ATOM   2663  H   THR   181     -17.314   9.648  10.621  1.00  0.00
ATOM   2664  CA  THR   181     -15.546   8.711  10.010  1.00  0.00
ATOM   2665  HA  THR   181     -14.646   8.407  10.544  1.00  0.00
ATOM   2666  CB  THR   181     -16.226   7.338   9.600  1.00  0.00
ATOM   2667  HB  THR   181     -15.360   6.762   9.277  1.00  0.00
ATOM   2668  CG2 THR   181     -16.972   6.565  10.695  1.00  0.00
ATOM   2669 HG21 THR   181     -17.386   5.649  10.275  1.00  0.00
ATOM   2670 HG22 THR   181     -16.280   6.315  11.499  1.00  0.00
ATOM   2671 HG23 THR   181     -17.780   7.181  11.089  1.00  0.00
ATOM   2672  OG1 THR   181     -17.269   7.556   8.595  1.00  0.00
ATOM   2673  HG1 THR   181     -17.676   6.698   8.353  1.00  0.00
ATOM   2674  C   THR   181     -15.052   9.559   8.828  1.00  0.00
ATOM   2675  O   THR   181     -15.859  10.399   8.243  1.00  0.00
ATOM   2676  N   VAL   182     -13.769   9.426   8.505  1.00  0.00
ATOM   2677  H   VAL   182     -13.109   8.796   8.963  1.00  0.00
ATOM   2678  CA  VAL   182     -13.204  10.259   7.371  1.00  0.00
ATOM   2679  HA  VAL   182     -13.959  10.871   6.879  1.00  0.00
ATOM   2680  CB  VAL   182     -12.181  11.251   7.944  1.00  0.00
ATOM   2681  HB  VAL   182     -11.290  10.690   8.226  1.00  0.00
ATOM   2682  CG1 VAL   182     -11.879  12.307   6.914  1.00  0.00
ATOM   2683 HG11 VAL   182     -11.155  13.013   7.318  1.00  0.00
ATOM   2684 HG12 VAL   182     -11.469  11.837   6.019  1.00  0.00
ATOM   2685 HG13 VAL   182     -12.797  12.837   6.656  1.00  0.00
ATOM   2686  CG2 VAL   182     -12.787  12.008   9.183  1.00  0.00
ATOM   2687 HG21 VAL   182     -12.050  12.708   9.578  1.00  0.00
ATOM   2688 HG22 VAL   182     -13.678  12.555   8.877  1.00  0.00
ATOM   2689 HG23 VAL   182     -13.052  11.285   9.956  1.00  0.00
ATOM   2690  C   VAL   182     -12.672   9.322   6.314  1.00  0.00
ATOM   2691  O   VAL   182     -11.737   8.566   6.601  1.00  0.00
ATOM   2692  N   ASN   183     -13.288   9.261   5.144  1.00  0.00
ATOM   2693  H   ASN   183     -14.053   9.896   4.916  1.00  0.00
ATOM   2694  CA  ASN   183     -13.013   8.378   4.096  1.00  0.00
ATOM   2695  HA  ASN   183     -12.073   7.846   4.248  1.00  0.00
ATOM   2696  CB  ASN   183     -14.119   7.234   4.054  1.00  0.00
ATOM   2697  HB2 ASN   183     -15.114   7.679   4.011  1.00  0.00
ATOM   2698  HB3 ASN   183     -14.001   6.631   3.155  1.00  0.00
ATOM   2699  CG  ASN   183     -13.991   6.349   5.303  1.00  0.00
ATOM   2700  OD1 ASN   183     -12.908   5.850   5.581  1.00  0.00
ATOM   2701  ND2 ASN   183     -15.081   6.220   6.020  1.00  0.00
ATOM   2702 HD21 ASN   183     -15.064   5.672   6.879  1.00  0.00
ATOM   2703 HD22 ASN   183     -15.946   6.669   5.719  1.00  0.00
ATOM   2704  C   ASN   183     -12.803   9.197   2.750  1.00  0.00
ATOM   2705  O   ASN   183     -13.175  10.363   2.620  1.00  0.00
ATOM   2706  N   ALA   184     -12.273   8.514   1.728  1.00  0.00
ATOM   2707  H   ALA   184     -11.906   7.567   1.805  1.00  0.00
ATOM   2708  CA  ALA   184     -12.178   9.108   0.355  1.00  0.00
ATOM   2709  HA  ALA   184     -12.885   9.926   0.218  1.00  0.00
ATOM   2710  CB  ALA   184     -10.795   9.734   0.154  1.00  0.00
ATOM   2711  HB1 ALA   184     -10.732  10.164  -0.846  1.00  0.00
ATOM   2712  HB2 ALA   184     -10.639  10.517   0.897  1.00  0.00
ATOM   2713  HB3 ALA   184     -10.029   8.967   0.268  1.00  0.00
ATOM   2714  C   ALA   184     -12.545   8.063  -0.644  1.00  0.00
ATOM   2715  O   ALA   184     -12.390   6.850  -0.415  1.00  0.00
ATOM   2716  N   VAL   185     -12.916   8.533  -1.827  1.00  0.00
ATOM   2717  H   VAL   185     -12.974   9.534  -2.015  1.00  0.00
ATOM   2718  CA  VAL   185     -13.288   7.711  -3.005  1.00  0.00
ATOM   2719  HA  VAL   185     -13.017   6.661  -2.899  1.00  0.00
ATOM   2720  CB  VAL   185     -14.792   7.703  -3.175  1.00  0.00
ATOM   2721  HB  VAL   185     -15.051   8.750  -3.330  1.00  0.00
ATOM   2722  CG1 VAL   185     -15.243   6.860  -4.412  1.00  0.00
ATOM   2723 HG11 VAL   185     -16.330   6.884  -4.493  1.00  0.00
ATOM   2724 HG12 VAL   185     -14.803   7.278  -5.317  1.00  0.00
ATOM   2725 HG13 VAL   185     -14.911   5.829  -4.289  1.00  0.00
ATOM   2726  CG2 VAL   185     -15.553   7.196  -1.928  1.00  0.00
ATOM   2727 HG21 VAL   185     -16.625   7.219  -2.121  1.00  0.00
ATOM   2728 HG22 VAL   185     -15.245   6.175  -1.704  1.00  0.00
ATOM   2729 HG23 VAL   185     -15.325   7.839  -1.077  1.00  0.00
ATOM   2730  C   VAL   185     -12.517   8.296  -4.198  1.00  0.00
ATOM   2731  O   VAL   185     -12.584   9.515  -4.451  1.00  0.00
ATOM   2732  N   CYS   186     -11.842   7.435  -4.934  1.00  0.00
ATOM   2733  H   CYS   186     -12.109   6.451  -4.928  1.00  0.00
ATOM   2734  CA  CYS   186     -10.712   7.644  -5.809  1.00  0.00
ATOM   2735  HA  CYS   186     -10.536   8.717  -5.894  1.00  0.00
ATOM   2736  CB  CYS   186      -9.505   7.037  -5.266  1.00  0.00
ATOM   2737  HB2 CYS   186      -9.548   5.958  -5.429  1.00  0.00
ATOM   2738  HB3 CYS   186      -8.643   7.409  -5.819  1.00  0.00
ATOM   2739  SG  CYS   186      -9.249   7.360  -3.473  1.00  0.00
ATOM   2740  HG  CYS   186      -8.154   6.779  -3.080  1.00  0.00
ATOM   2741  C   CYS   186     -11.014   7.075  -7.174  1.00  0.00
ATOM   2742  O   CYS   186     -10.702   5.876  -7.473  1.00  0.00
ATOM   2743  N   PRO   187     -11.823   7.830  -7.961  1.00  0.00
ATOM   2744  CD  PRO   187     -12.314   9.157  -7.606  1.00  0.00
ATOM   2745  HD2 PRO   187     -11.482   9.800  -7.321  1.00  0.00
ATOM   2746  HD3 PRO   187     -12.978   9.093  -6.746  1.00  0.00
ATOM   2747  CG  PRO   187     -13.035   9.740  -8.765  1.00  0.00
ATOM   2748  HG2 PRO   187     -12.453  10.525  -9.249  1.00  0.00
ATOM   2749  HG3 PRO   187     -13.984  10.184  -8.467  1.00  0.00
ATOM   2750  CB  PRO   187     -13.249   8.485  -9.730  1.00  0.00
ATOM   2751  HB2 PRO   187     -13.194   8.771 -10.781  1.00  0.00
ATOM   2752  HB3 PRO   187     -14.224   8.021  -9.576  1.00  0.00
ATOM   2753  CA  PRO   187     -12.138   7.567  -9.351  1.00  0.00
ATOM   2754  HA  PRO   187     -12.447   6.535  -9.515  1.00  0.00
ATOM   2755  C   PRO   187     -10.857   7.825 -10.218  1.00  0.00
ATOM   2756  O   PRO   187      -9.922   8.556  -9.857  1.00  0.00
ATOM   2757  N   GLY   188     -10.907   7.351 -11.465  1.00  0.00
ATOM   2758  H   GLY   188     -11.613   6.690 -11.789  1.00  0.00
ATOM   2759  CA  GLY   188      -9.909   7.753 -12.529  1.00  0.00
ATOM   2760  HA2 GLY   188      -9.411   8.665 -12.198  1.00  0.00
ATOM   2761  HA3 GLY   188      -9.146   6.977 -12.587  1.00  0.00
ATOM   2762  C   GLY   188     -10.450   7.995 -13.939  1.00  0.00
ATOM   2763  O   GLY   188      -9.710   8.562 -14.759  1.00  0.00
ATOM   2764  N   PHE   189     -11.665   7.546 -14.250  1.00  0.00
ATOM   2765  H   PHE   189     -12.359   7.296 -13.545  1.00  0.00
ATOM   2766  CA  PHE   189     -12.139   7.363 -15.620  1.00  0.00
ATOM   2767  HA  PHE   189     -11.743   8.095 -16.324  1.00  0.00
ATOM   2768  CB  PHE   189     -11.660   5.909 -16.080  1.00  0.00
ATOM   2769  HB2 PHE   189     -11.808   5.230 -15.240  1.00  0.00
ATOM   2770  HB3 PHE   189     -12.326   5.577 -16.877  1.00  0.00
ATOM   2771  CG  PHE   189     -10.226   5.730 -16.573  1.00  0.00
ATOM   2772  CD1 PHE   189     -10.078   5.365 -17.928  1.00  0.00
ATOM   2773  HD1 PHE   189     -10.952   5.305 -18.559  1.00  0.00
ATOM   2774  CE1 PHE   189      -8.824   5.080 -18.466  1.00  0.00
ATOM   2775  HE1 PHE   189      -8.704   4.843 -19.513  1.00  0.00
ATOM   2776  CZ  PHE   189      -7.735   5.116 -17.601  1.00  0.00
ATOM   2777  HZ  PHE   189      -6.730   5.060 -17.994  1.00  0.00
ATOM   2778  CE2 PHE   189      -7.944   5.223 -16.205  1.00  0.00
ATOM   2779  HE2 PHE   189      -7.119   5.032 -15.536  1.00  0.00
ATOM   2780  CD2 PHE   189      -9.168   5.564 -15.671  1.00  0.00
ATOM   2781  HD2 PHE   189      -9.304   5.695 -14.609  1.00  0.00
ATOM   2782  C   PHE   189     -13.638   7.502 -15.598  1.00  0.00
ATOM   2783  O   PHE   189     -14.382   6.783 -16.286  1.00  0.00
ATOM   2784  N   VAL   190     -14.250   8.403 -14.840  1.00  0.00
ATOM   2785  H   VAL   190     -13.780   8.927 -14.101  1.00  0.00
ATOM   2786  CA  VAL   190     -15.695   8.739 -14.994  1.00  0.00
ATOM   2787  HA  VAL   190     -16.194   7.770 -15.011  1.00  0.00
ATOM   2788  CB  VAL   190     -16.294   9.547 -13.839  1.00  0.00
ATOM   2789  HB  VAL   190     -15.819  10.528 -13.845  1.00  0.00
ATOM   2790  CG1 VAL   190     -17.757   9.720 -14.011  1.00  0.00
ATOM   2791 HG11 VAL   190     -18.156  10.296 -13.177  1.00  0.00
ATOM   2792 HG12 VAL   190     -17.954  10.247 -14.944  1.00  0.00
ATOM   2793 HG13 VAL   190     -18.238   8.742 -14.039  1.00  0.00
ATOM   2794  CG2 VAL   190     -16.023   8.863 -12.508  1.00  0.00
ATOM   2795 HG21 VAL   190     -16.457   9.454 -11.701  1.00  0.00
ATOM   2796 HG22 VAL   190     -16.470   7.870 -12.511  1.00  0.00
ATOM   2797 HG23 VAL   190     -14.947   8.776 -12.356  1.00  0.00
ATOM   2798  C   VAL   190     -15.946   9.545 -16.324  1.00  0.00
ATOM   2799  O   VAL   190     -15.196  10.463 -16.637  1.00  0.00
ATOM   2800  N   GLU   191     -16.898   9.210 -17.141  1.00  0.00
ATOM   2801  H   GLU   191     -17.421   8.345 -17.009  1.00  0.00
ATOM   2802  CA  GLU   191     -17.361   9.937 -18.291  1.00  0.00
ATOM   2803  HA  GLU   191     -16.520  10.195 -18.936  1.00  0.00
ATOM   2804  CB  GLU   191     -18.343   8.991 -18.997  1.00  0.00
ATOM   2805  HB2 GLU   191     -17.871   8.013 -19.094  1.00  0.00
ATOM   2806  HB3 GLU   191     -19.218   8.863 -18.361  1.00  0.00
ATOM   2807  CG  GLU   191     -18.813   9.451 -20.395  1.00  0.00
ATOM   2808  HG2 GLU   191     -19.724   8.915 -20.657  1.00  0.00
ATOM   2809  HG3 GLU   191     -19.067  10.511 -20.353  1.00  0.00
ATOM   2810  CD  GLU   191     -17.765   9.230 -21.497  1.00  0.00
ATOM   2811  OE1 GLU   191     -18.097   8.558 -22.505  1.00  0.00
ATOM   2812  OE2 GLU   191     -16.792  10.006 -21.554  1.00  0.00
ATOM   2813  C   GLU   191     -17.931  11.341 -18.004  1.00  0.00
ATOM   2814  O   GLU   191     -19.095  11.496 -17.649  1.00  0.00
ATOM   2815  N   THR   192     -17.051  12.314 -18.004  1.00  0.00
ATOM   2816  H   THR   192     -16.060  12.125 -18.157  1.00  0.00
ATOM   2817  CA  THR   192     -17.311  13.792 -17.792  1.00  0.00
ATOM   2818  HA  THR   192     -18.395  13.896 -17.855  1.00  0.00
ATOM   2819  CB  THR   192     -16.726  14.215 -16.356  1.00  0.00
ATOM   2820  HB  THR   192     -17.094  15.215 -16.126  1.00  0.00
ATOM   2821  CG2 THR   192     -17.217  13.298 -15.276  1.00  0.00
ATOM   2822 HG21 THR   192     -16.804  13.611 -14.316  1.00  0.00
ATOM   2823 HG22 THR   192     -18.305  13.338 -15.231  1.00  0.00
ATOM   2824 HG23 THR   192     -16.902  12.278 -15.492  1.00  0.00
ATOM   2825  OG1 THR   192     -15.335  14.269 -16.382  1.00  0.00
ATOM   2826  HG1 THR   192     -15.014  14.774 -15.606  1.00  0.00
ATOM   2827  C   THR   192     -16.809  14.740 -18.853  1.00  0.00
ATOM   2828  O   THR   192     -16.277  14.279 -19.843  1.00  0.00
ATOM   2829  N   PRO   193     -17.057  16.049 -18.781  1.00  0.00
ATOM   2830  CD  PRO   193     -18.300  16.677 -18.161  1.00  0.00
ATOM   2831  HD2 PRO   193     -18.202  16.720 -17.077  1.00  0.00
ATOM   2832  HD3 PRO   193     -19.181  16.072 -18.379  1.00  0.00
ATOM   2833  CG  PRO   193     -18.464  18.057 -18.725  1.00  0.00
ATOM   2834  HG2 PRO   193     -18.805  18.777 -17.981  1.00  0.00
ATOM   2835  HG3 PRO   193     -19.176  18.092 -19.551  1.00  0.00
ATOM   2836  CB  PRO   193     -17.016  18.318 -19.181  1.00  0.00
ATOM   2837  HB2 PRO   193     -16.414  18.682 -18.347  1.00  0.00
ATOM   2838  HB3 PRO   193     -16.991  19.088 -19.951  1.00  0.00
ATOM   2839  CA  PRO   193     -16.442  17.001 -19.721  1.00  0.00
ATOM   2840  HA  PRO   193     -16.656  16.821 -20.773  1.00  0.00
ATOM   2841  C   PRO   193     -14.900  16.947 -19.679  1.00  0.00
ATOM   2842  O   PRO   193     -14.217  17.167 -20.662  1.00  0.00
ATOM   2843  N   MET   194     -14.247  16.670 -18.550  1.00  0.00
ATOM   2844  H   MET   194     -14.716  16.583 -17.647  1.00  0.00
ATOM   2845  CA  MET   194     -12.760  16.456 -18.473  1.00  0.00
ATOM   2846  HA  MET   194     -12.200  17.262 -18.947  1.00  0.00
ATOM   2847  CB  MET   194     -12.340  16.444 -17.012  1.00  0.00
ATOM   2848  HB2 MET   194     -12.639  17.368 -16.517  1.00  0.00
ATOM   2849  HB3 MET   194     -12.822  15.626 -16.477  1.00  0.00
ATOM   2850  CG  MET   194     -10.784  16.282 -16.987  1.00  0.00
ATOM   2851  HG2 MET   194     -10.504  15.744 -17.893  1.00  0.00
ATOM   2852  HG3 MET   194     -10.355  17.281 -17.065  1.00  0.00
ATOM   2853  SD  MET   194      -9.963  15.461 -15.613  1.00  0.00
ATOM   2854  CE  MET   194     -10.294  13.786 -15.915  1.00  0.00
ATOM   2855  HE1 MET   194      -9.840  13.179 -15.133  1.00  0.00
ATOM   2856  HE2 MET   194     -11.372  13.624 -15.919  1.00  0.00
ATOM   2857  HE3 MET   194      -9.880  13.502 -16.883  1.00  0.00
ATOM   2858  C   MET   194     -12.415  15.145 -19.247  1.00  0.00
ATOM   2859  O   MET   194     -11.466  15.119 -19.959  1.00  0.00
ATOM   2860  N   ALA   195     -13.294  14.137 -19.237  1.00  0.00
ATOM   2861  H   ALA   195     -14.156  14.127 -18.692  1.00  0.00
ATOM   2862  CA  ALA   195     -13.063  12.948 -20.036  1.00  0.00
ATOM   2863  HA  ALA   195     -12.114  12.532 -19.699  1.00  0.00
ATOM   2864  CB  ALA   195     -14.123  11.869 -19.816  1.00  0.00
ATOM   2865  HB1 ALA   195     -13.896  11.006 -20.440  1.00  0.00
ATOM   2866  HB2 ALA   195     -14.125  11.569 -18.769  1.00  0.00
ATOM   2867  HB3 ALA   195     -15.104  12.263 -20.083  1.00  0.00
ATOM   2868  C   ALA   195     -12.954  13.304 -21.539  1.00  0.00
ATOM   2869  O   ALA   195     -12.129  12.835 -22.316  1.00  0.00
ATOM   2870  N   ALA   196     -13.909  14.079 -21.939  1.00  0.00
ATOM   2871  H   ALA   196     -14.631  14.427 -21.308  1.00  0.00
ATOM   2872  CA  ALA   196     -14.083  14.559 -23.338  1.00  0.00
ATOM   2873  HA  ALA   196     -14.038  13.692 -23.996  1.00  0.00
ATOM   2874  CB  ALA   196     -15.453  15.202 -23.562  1.00  0.00
ATOM   2875  HB1 ALA   196     -15.533  15.537 -24.598  1.00  0.00
ATOM   2876  HB2 ALA   196     -16.235  14.471 -23.356  1.00  0.00
ATOM   2877  HB3 ALA   196     -15.568  16.056 -22.894  1.00  0.00
ATOM   2878  C   ALA   196     -12.944  15.520 -23.714  1.00  0.00
ATOM   2879  O   ALA   196     -12.405  15.410 -24.793  1.00  0.00
ATOM   2880  N   SER   197     -12.408  16.316 -22.743  1.00  0.00
ATOM   2881  H   SER   197     -12.881  16.413 -21.844  1.00  0.00
ATOM   2882  CA  SER   197     -11.179  17.111 -22.777  1.00  0.00
ATOM   2883  HA  SER   197     -11.086  17.588 -23.752  1.00  0.00
ATOM   2884  CB  SER   197     -11.314  18.210 -21.653  1.00  0.00
ATOM   2885  HB2 SER   197     -11.308  17.744 -20.668  1.00  0.00
ATOM   2886  HB3 SER   197     -10.464  18.892 -21.689  1.00  0.00
ATOM   2887  OG  SER   197     -12.529  18.927 -21.852  1.00  0.00
ATOM   2888  HG  SER   197     -13.248  18.503 -21.337  1.00  0.00
ATOM   2889  C   SER   197      -9.863  16.305 -22.752  1.00  0.00
ATOM   2890  O   SER   197      -8.877  16.805 -23.313  1.00  0.00
ATOM   2891  N   VAL   198      -9.728  15.127 -22.194  1.00  0.00
ATOM   2892  H   VAL   198     -10.460  14.716 -21.615  1.00  0.00
ATOM   2893  CA  VAL   198      -8.529  14.241 -22.316  1.00  0.00
ATOM   2894  HA  VAL   198      -7.576  14.759 -22.207  1.00  0.00
ATOM   2895  CB  VAL   198      -8.499  13.274 -21.171  1.00  0.00
ATOM   2896  HB  VAL   198      -9.513  12.880 -21.118  1.00  0.00
ATOM   2897  CG1 VAL   198      -7.522  12.078 -21.399  1.00  0.00
ATOM   2898 HG11 VAL   198      -7.548  11.417 -20.533  1.00  0.00
ATOM   2899 HG12 VAL   198      -7.825  11.524 -22.287  1.00  0.00
ATOM   2900 HG13 VAL   198      -6.509  12.456 -21.536  1.00  0.00
ATOM   2901  CG2 VAL   198      -8.147  13.963 -19.830  1.00  0.00
ATOM   2902 HG21 VAL   198      -8.136  13.220 -19.032  1.00  0.00
ATOM   2903 HG22 VAL   198      -7.163  14.426 -19.906  1.00  0.00
ATOM   2904 HG23 VAL   198      -8.892  14.726 -19.606  1.00  0.00
ATOM   2905  C   VAL   198      -8.495  13.679 -23.773  1.00  0.00
ATOM   2906  O   VAL   198      -7.449  13.791 -24.394  1.00  0.00
ATOM   2907  N   ARG   199      -9.614  13.190 -24.277  1.00  0.00
ATOM   2908  H   ARG   199     -10.478  13.083 -23.746  1.00  0.00
ATOM   2909  CA  ARG   199      -9.707  12.733 -25.728  1.00  0.00
ATOM   2910  HA  ARG   199      -8.958  11.961 -25.910  1.00  0.00
ATOM   2911  CB  ARG   199     -11.127  12.148 -25.977  1.00  0.00
ATOM   2912  HB2 ARG   199     -11.877  12.878 -25.671  1.00  0.00
ATOM   2913  HB3 ARG   199     -11.266  11.978 -27.045  1.00  0.00
ATOM   2914  CG  ARG   199     -11.356  10.834 -25.218  1.00  0.00
ATOM   2915  HG2 ARG   199     -10.520  10.165 -25.423  1.00  0.00
ATOM   2916  HG3 ARG   199     -11.342  11.044 -24.149  1.00  0.00
ATOM   2917  CD  ARG   199     -12.657  10.105 -25.554  1.00  0.00
ATOM   2918  HD2 ARG   199     -12.620   9.820 -26.605  1.00  0.00
ATOM   2919  HD3 ARG   199     -12.683   9.182 -24.974  1.00  0.00
ATOM   2920  NE  ARG   199     -13.926  10.825 -25.322  1.00  0.00
ATOM   2921  HE  ARG   199     -14.197  11.526 -26.012  1.00  0.00
ATOM   2922  CZ  ARG   199     -14.755  10.635 -24.279  1.00  0.00
ATOM   2923  NH1 ARG   199     -14.453  10.062 -23.182  1.00  0.00
ATOM   2924 HH11 ARG   199     -13.511   9.700 -23.037  1.00  0.00
ATOM   2925 HH12 ARG   199     -15.155   9.965 -22.448  1.00  0.00
ATOM   2926  NH2 ARG   199     -16.041  10.838 -24.361  1.00  0.00
ATOM   2927 HH21 ARG   199     -16.452  11.152 -25.239  1.00  0.00
ATOM   2928 HH22 ARG   199     -16.635  10.682 -23.546  1.00  0.00
ATOM   2929  C   ARG   199      -9.411  13.828 -26.660  1.00  0.00
ATOM   2930  O   ARG   199      -8.758  13.676 -27.699  1.00  0.00
ATOM   2931  N   GLU   200      -9.931  14.989 -26.406  1.00  0.00
ATOM   2932  H   GLU   200     -10.476  15.183 -25.566  1.00  0.00
ATOM   2933  CA  GLU   200      -9.793  16.157 -27.304  1.00  0.00
ATOM   2934  HA  GLU   200     -10.114  15.977 -28.329  1.00  0.00
ATOM   2935  CB  GLU   200     -10.648  17.240 -26.631  1.00  0.00
ATOM   2936  HB2 GLU   200     -11.681  17.089 -26.946  1.00  0.00
ATOM   2937  HB3 GLU   200     -10.614  17.068 -25.555  1.00  0.00
ATOM   2938  CG  GLU   200     -10.296  18.716 -26.878  1.00  0.00
ATOM   2939  HG2 GLU   200      -9.769  19.128 -26.017  1.00  0.00
ATOM   2940  HG3 GLU   200      -9.627  18.807 -27.733  1.00  0.00
ATOM   2941  CD  GLU   200     -11.581  19.491 -27.128  1.00  0.00
ATOM   2942  OE1 GLU   200     -11.970  20.327 -26.301  1.00  0.00
ATOM   2943  OE2 GLU   200     -12.186  19.213 -28.226  1.00  0.00
ATOM   2944  C   GLU   200      -8.282  16.567 -27.366  1.00  0.00
ATOM   2945  O   GLU   200      -7.666  16.591 -28.452  1.00  0.00
ATOM   2946  N   HIE   201      -7.575  16.812 -26.210  1.00  0.00
ATOM   2947  H   HIE   201      -8.129  16.872 -25.367  1.00  0.00
ATOM   2948  CA  HIE   201      -6.145  17.013 -26.107  1.00  0.00
ATOM   2949  HA  HIE   201      -5.874  17.962 -26.570  1.00  0.00
ATOM   2950  CB  HIE   201      -5.716  17.041 -24.677  1.00  0.00
ATOM   2951  HB2 HIE   201      -6.153  17.888 -24.146  1.00  0.00
ATOM   2952  HB3 HIE   201      -6.068  16.112 -24.227  1.00  0.00
ATOM   2953  CG  HIE   201      -4.173  17.103 -24.427  1.00  0.00
ATOM   2954  ND1 HIE   201      -3.280  15.998 -24.275  1.00  0.00
ATOM   2955  CE1 HIE   201      -2.091  16.585 -24.011  1.00  0.00
ATOM   2956  HE1 HIE   201      -1.236  15.933 -23.831  1.00  0.00
ATOM   2957  NE2 HIE   201      -2.188  17.919 -24.021  1.00  0.00
ATOM   2958  HE2 HIE   201      -1.428  18.570 -23.876  1.00  0.00
ATOM   2959  CD2 HIE   201      -3.510  18.277 -24.264  1.00  0.00
ATOM   2960  HD2 HIE   201      -3.794  19.329 -24.285  1.00  0.00
ATOM   2961  C   HIE   201      -5.374  15.854 -26.873  1.00  0.00
ATOM   2962  O   HIE   201      -4.553  16.061 -27.797  1.00  0.00
ATOM   2963  N   TYR   202      -5.652  14.599 -26.519  1.00  0.00
ATOM   2964  H   TYR   202      -6.324  14.342 -25.795  1.00  0.00
ATOM   2965  CA  TYR   202      -4.976  13.442 -27.181  1.00  0.00
ATOM   2966  HA  TYR   202      -3.905  13.523 -26.996  1.00  0.00
ATOM   2967  CB  TYR   202      -5.646  12.157 -26.611  1.00  0.00
ATOM   2968  HB2 TYR   202      -5.568  12.179 -25.524  1.00  0.00
ATOM   2969  HB3 TYR   202      -6.709  12.182 -26.855  1.00  0.00
ATOM   2970  CG  TYR   202      -5.069  10.848 -27.108  1.00  0.00
ATOM   2971  CD1 TYR   202      -5.370  10.237 -28.360  1.00  0.00
ATOM   2972  HD1 TYR   202      -6.022  10.767 -29.039  1.00  0.00
ATOM   2973  CE1 TYR   202      -4.869   8.991 -28.765  1.00  0.00
ATOM   2974  HE1 TYR   202      -5.187   8.540 -29.693  1.00  0.00
ATOM   2975  CZ  TYR   202      -3.918   8.328 -27.904  1.00  0.00
ATOM   2976  OH  TYR   202      -3.466   7.076 -28.284  1.00  0.00
ATOM   2977  HH  TYR   202      -2.829   6.742 -27.617  1.00  0.00
ATOM   2978  CE2 TYR   202      -3.780   8.821 -26.676  1.00  0.00
ATOM   2979  HE2 TYR   202      -3.290   8.202 -25.939  1.00  0.00
ATOM   2980  CD2 TYR   202      -4.243  10.137 -26.260  1.00  0.00
ATOM   2981  HD2 TYR   202      -3.945  10.549 -25.307  1.00  0.00
ATOM   2982  C   TYR   202      -5.208  13.400 -28.768  1.00  0.00
ATOM   2983  O   TYR   202      -4.283  13.063 -29.494  1.00  0.00
ATOM   2984  N   SER   203      -6.402  13.811 -29.340  1.00  0.00
ATOM   2985  H   SER   203      -7.232  13.999 -28.779  1.00  0.00
ATOM   2986  CA  SER   203      -6.624  14.021 -30.754  1.00  0.00
ATOM   2987  HA  SER   203      -6.166  13.123 -31.169  1.00  0.00
ATOM   2988  CB  SER   203      -8.093  14.140 -31.143  1.00  0.00
ATOM   2989  HB2 SER   203      -8.484  15.120 -30.871  1.00  0.00
ATOM   2990  HB3 SER   203      -8.214  14.037 -32.222  1.00  0.00
ATOM   2991  OG  SER   203      -8.817  13.085 -30.443  1.00  0.00
ATOM   2992  HG  SER   203      -8.907  13.323 -29.495  1.00  0.00
ATOM   2993  C   SER   203      -5.968  15.303 -31.334  1.00  0.00
ATOM   2994  O   SER   203      -5.920  15.460 -32.573  1.00  0.00
ATOM   2995  N   ASP   204      -5.426  16.172 -30.499  1.00  0.00
ATOM   2996  H   ASP   204      -5.604  16.136 -29.495  1.00  0.00
ATOM   2997  CA  ASP   204      -4.564  17.229 -30.856  1.00  0.00
ATOM   2998  HA  ASP   204      -4.931  17.625 -31.803  1.00  0.00
ATOM   2999  CB  ASP   204      -4.605  18.410 -29.922  1.00  0.00
ATOM   3000  HB2 ASP   204      -4.562  18.032 -28.900  1.00  0.00
ATOM   3001  HB3 ASP   204      -3.701  18.998 -30.082  1.00  0.00
ATOM   3002  CG  ASP   204      -5.846  19.382 -30.033  1.00  0.00
ATOM   3003  OD1 ASP   204      -5.932  20.349 -29.190  1.00  0.00
ATOM   3004  OD2 ASP   204      -6.618  19.145 -31.002  1.00  0.00
ATOM   3005  C   ASP   204      -3.120  16.688 -31.054  1.00  0.00
ATOM   3006  O   ASP   204      -2.493  16.908 -32.120  1.00  0.00
ATOM   3007  N   ILE   205      -2.577  15.993 -30.050  1.00  0.00
ATOM   3008  H   ILE   205      -3.111  15.832 -29.195  1.00  0.00
ATOM   3009  CA  ILE   205      -1.272  15.386 -29.958  1.00  0.00
ATOM   3010  HA  ILE   205      -0.543  16.182 -30.107  1.00  0.00
ATOM   3011  CB  ILE   205      -0.854  14.883 -28.569  1.00  0.00
ATOM   3012  HB  ILE   205      -1.615  14.197 -28.199  1.00  0.00
ATOM   3013  CG2 ILE   205       0.493  14.053 -28.659  1.00  0.00
ATOM   3014 HG21 ILE   205       0.773  13.706 -27.664  1.00  0.00
ATOM   3015 HG22 ILE   205       0.349  13.195 -29.316  1.00  0.00
ATOM   3016 HG23 ILE   205       1.286  14.686 -29.057  1.00  0.00
ATOM   3017  CG1 ILE   205      -0.804  16.041 -27.537  1.00  0.00
ATOM   3018 HG12 ILE   205      -1.808  16.447 -27.415  1.00  0.00
ATOM   3019 HG13 ILE   205      -0.505  15.637 -26.569  1.00  0.00
ATOM   3020  CD1 ILE   205       0.180  17.215 -27.925  1.00  0.00
ATOM   3021 HD11 ILE   205       0.154  17.982 -27.151  1.00  0.00
ATOM   3022 HD12 ILE   205       1.194  16.826 -28.017  1.00  0.00
ATOM   3023 HD13 ILE   205      -0.130  17.651 -28.876  1.00  0.00
ATOM   3024  C   ILE   205      -1.112  14.340 -31.101  1.00  0.00
ATOM   3025  O   ILE   205      -0.322  14.476 -31.993  1.00  0.00
ATOM   3026  N   TRP   206      -2.072  13.410 -31.222  1.00  0.00
ATOM   3027  H   TRP   206      -2.868  13.381 -30.586  1.00  0.00
ATOM   3028  CA  TRP   206      -2.130  12.357 -32.222  1.00  0.00
ATOM   3029  HA  TRP   206      -1.158  12.372 -32.715  1.00  0.00
ATOM   3030  CB  TRP   206      -2.334  11.002 -31.535  1.00  0.00
ATOM   3031  HB2 TRP   206      -3.287  11.047 -31.007  1.00  0.00
ATOM   3032  HB3 TRP   206      -2.441  10.253 -32.321  1.00  0.00
ATOM   3033  CG  TRP   206      -1.302  10.483 -30.557  1.00  0.00
ATOM   3034  CD1 TRP   206      -1.342  10.665 -29.267  1.00  0.00
ATOM   3035  HD1 TRP   206      -2.010  11.330 -28.739  1.00  0.00
ATOM   3036  NE1 TRP   206      -0.393   9.871 -28.704  1.00  0.00
ATOM   3037  HE1 TRP   206      -0.358   9.705 -27.698  1.00  0.00
ATOM   3038  CE2 TRP   206       0.509   9.309 -29.555  1.00  0.00
ATOM   3039  CZ2 TRP   206       1.703   8.559 -29.367  1.00  0.00
ATOM   3040  HZ2 TRP   206       2.037   8.307 -28.372  1.00  0.00
ATOM   3041  CH2 TRP   206       2.429   8.158 -30.465  1.00  0.00
ATOM   3042  HH2 TRP   206       3.381   7.659 -30.360  1.00  0.00
ATOM   3043  CZ3 TRP   206       1.863   8.433 -31.759  1.00  0.00
ATOM   3044  HZ3 TRP   206       2.423   8.153 -32.639  1.00  0.00
ATOM   3045  CE3 TRP   206       0.604   9.055 -31.927  1.00  0.00
ATOM   3046  HE3 TRP   206       0.159   9.109 -32.910  1.00  0.00
ATOM   3047  CD2 TRP   206      -0.089   9.617 -30.796  1.00  0.00
ATOM   3048  C   TRP   206      -3.082  12.589 -33.432  1.00  0.00
ATOM   3049  O   TRP   206      -4.101  13.233 -33.254  1.00  0.00
ATOM   3050  N   GLU   207      -2.722  12.221 -34.643  1.00  0.00
ATOM   3051  H   GLU   207      -1.817  11.773 -34.798  1.00  0.00
ATOM   3052  CA  GLU   207      -3.453  12.359 -35.892  1.00  0.00
ATOM   3053  HA  GLU   207      -4.034  13.279 -35.942  1.00  0.00
ATOM   3054  CB  GLU   207      -2.430  12.461 -37.046  1.00  0.00
ATOM   3055  HB2 GLU   207      -1.710  11.650 -36.939  1.00  0.00
ATOM   3056  HB3 GLU   207      -2.956  12.297 -37.986  1.00  0.00
ATOM   3057  CG  GLU   207      -1.667  13.768 -37.145  1.00  0.00
ATOM   3058  HG2 GLU   207      -2.384  14.557 -37.369  1.00  0.00
ATOM   3059  HG3 GLU   207      -1.248  13.986 -36.164  1.00  0.00
ATOM   3060  CD  GLU   207      -0.528  13.855 -38.177  1.00  0.00
ATOM   3061  OE1 GLU   207       0.577  14.337 -37.740  1.00  0.00
ATOM   3062  OE2 GLU   207      -0.771  13.392 -39.318  1.00  0.00
ATOM   3063  C   GLU   207      -4.499  11.275 -35.998  1.00  0.00
ATOM   3064  O   GLU   207      -4.440  10.223 -36.617  1.00  0.00
ATOM   3065  N   VAL   208      -5.584  11.461 -35.170  1.00  0.00
ATOM   3066  H   VAL   208      -5.652  12.322 -34.628  1.00  0.00
ATOM   3067  CA  VAL   208      -6.813  10.554 -34.875  1.00  0.00
ATOM   3068  HA  VAL   208      -6.944   9.948 -35.773  1.00  0.00
ATOM   3069  CB  VAL   208      -6.524   9.555 -33.614  1.00  0.00
ATOM   3070  HB  VAL   208      -7.343   8.842 -33.710  1.00  0.00
ATOM   3071  CG1 VAL   208      -5.241   8.723 -33.657  1.00  0.00
ATOM   3072 HG11 VAL   208      -5.176   8.107 -32.760  1.00  0.00
ATOM   3073 HG12 VAL   208      -5.252   8.080 -34.538  1.00  0.00
ATOM   3074 HG13 VAL   208      -4.378   9.387 -33.703  1.00  0.00
ATOM   3075  CG2 VAL   208      -6.569  10.320 -32.232  1.00  0.00
ATOM   3076 HG21 VAL   208      -6.371   9.617 -31.421  1.00  0.00
ATOM   3077 HG22 VAL   208      -5.812  11.104 -32.226  1.00  0.00
ATOM   3078 HG23 VAL   208      -7.553  10.765 -32.095  1.00  0.00
ATOM   3079  C   VAL   208      -8.101  11.274 -34.732  1.00  0.00
ATOM   3080  O   VAL   208      -8.084  12.433 -34.322  1.00  0.00
ATOM   3081  N   SER   209      -9.193  10.545 -34.908  1.00  0.00
ATOM   3082  H   SER   209      -9.144   9.637 -35.370  1.00  0.00
ATOM   3083  CA  SER   209     -10.570  10.870 -34.507  1.00  0.00
ATOM   3084  HA  SER   209     -10.792  11.878 -34.852  1.00  0.00
ATOM   3085  CB  SER   209     -11.464   9.775 -35.104  1.00  0.00
ATOM   3086  HB2 SER   209     -11.354   9.745 -36.188  1.00  0.00
ATOM   3087  HB3 SER   209     -11.168   8.797 -34.726  1.00  0.00
ATOM   3088  OG  SER   209     -12.805  10.051 -34.755  1.00  0.00
ATOM   3089  HG  SER   209     -13.402   9.459 -35.258  1.00  0.00
ATOM   3090  C   SER   209     -10.791  10.830 -32.977  1.00  0.00
ATOM   3091  O   SER   209     -10.325   9.968 -32.286  1.00  0.00
ATOM   3092  N   THR   210     -11.582  11.785 -32.381  1.00  0.00
ATOM   3093  H   THR   210     -11.912  12.619 -32.868  1.00  0.00
ATOM   3094  CA  THR   210     -12.030  11.702 -30.986  1.00  0.00
ATOM   3095  HA  THR   210     -11.106  11.691 -30.408  1.00  0.00
ATOM   3096  CB  THR   210     -12.871  12.939 -30.510  1.00  0.00
ATOM   3097  HB  THR   210     -13.201  12.702 -29.499  1.00  0.00
ATOM   3098  CG2 THR   210     -12.025  14.172 -30.503  1.00  0.00
ATOM   3099 HG21 THR   210     -12.621  15.022 -30.171  1.00  0.00
ATOM   3100 HG22 THR   210     -11.184  14.031 -29.823  1.00  0.00
ATOM   3101 HG23 THR   210     -11.649  14.363 -31.508  1.00  0.00
ATOM   3102  OG1 THR   210     -14.088  13.171 -31.293  1.00  0.00
ATOM   3103  HG1 THR   210     -14.560  13.954 -30.940  1.00  0.00
ATOM   3104  C   THR   210     -12.826  10.414 -30.708  1.00  0.00
ATOM   3105  O   THR   210     -12.826  10.020 -29.566  1.00  0.00
ATOM   3106  N   GLU   211     -13.577   9.845 -31.685  1.00  0.00
ATOM   3107  H   GLU   211     -13.796  10.335 -32.552  1.00  0.00
ATOM   3108  CA  GLU   211     -14.159   8.496 -31.643  1.00  0.00
ATOM   3109  HA  GLU   211     -14.715   8.389 -30.711  1.00  0.00
ATOM   3110  CB  GLU   211     -15.095   8.347 -32.868  1.00  0.00
ATOM   3111  HB2 GLU   211     -15.596   9.298 -33.042  1.00  0.00
ATOM   3112  HB3 GLU   211     -14.486   8.141 -33.748  1.00  0.00
ATOM   3113  CG  GLU   211     -16.151   7.258 -32.744  1.00  0.00
ATOM   3114  HG2 GLU   211     -16.601   7.133 -33.729  1.00  0.00
ATOM   3115  HG3 GLU   211     -15.630   6.329 -32.511  1.00  0.00
ATOM   3116  CD  GLU   211     -17.267   7.392 -31.766  1.00  0.00
ATOM   3117  OE1 GLU   211     -17.621   6.418 -31.035  1.00  0.00
ATOM   3118  OE2 GLU   211     -17.609   8.558 -31.415  1.00  0.00
ATOM   3119  C   GLU   211     -13.105   7.375 -31.610  1.00  0.00
ATOM   3120  O   GLU   211     -13.347   6.297 -31.082  1.00  0.00
ATOM   3121  N   GLU   212     -11.899   7.605 -32.227  1.00  0.00
ATOM   3122  H   GLU   212     -11.722   8.434 -32.796  1.00  0.00
ATOM   3123  CA  GLU   212     -10.703   6.671 -32.142  1.00  0.00
ATOM   3124  HA  GLU   212     -11.075   5.647 -32.146  1.00  0.00
ATOM   3125  CB  GLU   212      -9.756   6.703 -33.394  1.00  0.00
ATOM   3126  HB2 GLU   212     -10.324   6.380 -34.268  1.00  0.00
ATOM   3127  HB3 GLU   212      -9.451   7.733 -33.574  1.00  0.00
ATOM   3128  CG  GLU   212      -8.522   5.849 -33.284  1.00  0.00
ATOM   3129  HG2 GLU   212      -7.938   5.968 -34.196  1.00  0.00
ATOM   3130  HG3 GLU   212      -7.913   6.228 -32.464  1.00  0.00
ATOM   3131  CD  GLU   212      -8.771   4.334 -33.053  1.00  0.00
ATOM   3132  OE1 GLU   212      -9.925   3.897 -33.312  1.00  0.00
ATOM   3133  OE2 GLU   212      -7.822   3.602 -32.624  1.00  0.00
ATOM   3134  C   GLU   212      -9.949   6.956 -30.798  1.00  0.00
ATOM   3135  O   GLU   212      -9.653   6.036 -30.088  1.00  0.00
ATOM   3136  N   ALA   213      -9.733   8.195 -30.328  1.00  0.00
ATOM   3137  H   ALA   213      -9.881   9.031 -30.894  1.00  0.00
ATOM   3138  CA  ALA   213      -9.277   8.490 -28.993  1.00  0.00
ATOM   3139  HA  ALA   213      -8.292   8.031 -28.902  1.00  0.00
ATOM   3140  CB  ALA   213      -9.220  10.022 -28.808  1.00  0.00
ATOM   3141  HB1 ALA   213      -8.875  10.254 -27.801  1.00  0.00
ATOM   3142  HB2 ALA   213      -8.530  10.451 -29.535  1.00  0.00
ATOM   3143  HB3 ALA   213     -10.214  10.444 -28.958  1.00  0.00
ATOM   3144  C   ALA   213     -10.153   7.865 -27.850  1.00  0.00
ATOM   3145  O   ALA   213      -9.679   7.655 -26.738  1.00  0.00
ATOM   3146  N   PHE   214     -11.414   7.618 -28.094  1.00  0.00
ATOM   3147  H   PHE   214     -11.857   7.822 -28.989  1.00  0.00
ATOM   3148  CA  PHE   214     -12.317   7.028 -27.121  1.00  0.00
ATOM   3149  HA  PHE   214     -12.202   7.607 -26.205  1.00  0.00
ATOM   3150  CB  PHE   214     -13.805   6.990 -27.708  1.00  0.00
ATOM   3151  HB2 PHE   214     -14.100   7.991 -28.023  1.00  0.00
ATOM   3152  HB3 PHE   214     -13.833   6.355 -28.595  1.00  0.00
ATOM   3153  CG  PHE   214     -14.792   6.467 -26.675  1.00  0.00
ATOM   3154  CD1 PHE   214     -15.332   5.165 -26.599  1.00  0.00
ATOM   3155  HD1 PHE   214     -14.998   4.407 -27.292  1.00  0.00
ATOM   3156  CE1 PHE   214     -16.301   4.842 -25.631  1.00  0.00
ATOM   3157  HE1 PHE   214     -16.654   3.823 -25.567  1.00  0.00
ATOM   3158  CZ  PHE   214     -16.821   5.789 -24.754  1.00  0.00
ATOM   3159  HZ  PHE   214     -17.555   5.527 -24.006  1.00  0.00
ATOM   3160  CE2 PHE   214     -16.338   7.105 -24.893  1.00  0.00
ATOM   3161  HE2 PHE   214     -16.712   7.878 -24.238  1.00  0.00
ATOM   3162  CD2 PHE   214     -15.416   7.419 -25.831  1.00  0.00
ATOM   3163  HD2 PHE   214     -15.139   8.456 -25.943  1.00  0.00
ATOM   3164  C   PHE   214     -12.017   5.482 -26.971  1.00  0.00
ATOM   3165  O   PHE   214     -12.079   4.913 -25.875  1.00  0.00
ATOM   3166  N   ASP   215     -11.616   4.842 -28.069  1.00  0.00
ATOM   3167  H   ASP   215     -11.575   5.303 -28.979  1.00  0.00
ATOM   3168  CA  ASP   215     -11.194   3.436 -28.126  1.00  0.00
ATOM   3169  HA  ASP   215     -11.862   2.759 -27.594  1.00  0.00
ATOM   3170  CB  ASP   215     -11.178   3.011 -29.698  1.00  0.00
ATOM   3171  HB2 ASP   215     -11.878   3.634 -30.256  1.00  0.00
ATOM   3172  HB3 ASP   215     -10.188   3.188 -30.119  1.00  0.00
ATOM   3173  CG  ASP   215     -11.560   1.515 -29.859  1.00  0.00
ATOM   3174  OD1 ASP   215     -11.738   0.820 -28.840  1.00  0.00
ATOM   3175  OD2 ASP   215     -11.671   1.016 -31.006  1.00  0.00
ATOM   3176  C   ASP   215      -9.795   3.331 -27.453  1.00  0.00
ATOM   3177  O   ASP   215      -9.573   2.445 -26.665  1.00  0.00
ATOM   3178  N   ARG   216      -8.882   4.245 -27.769  1.00  0.00
ATOM   3179  H   ARG   216      -9.097   4.983 -28.439  1.00  0.00
ATOM   3180  CA  ARG   216      -7.511   4.366 -27.265  1.00  0.00
ATOM   3181  HA  ARG   216      -6.940   3.489 -27.573  1.00  0.00
ATOM   3182  CB  ARG   216      -6.842   5.628 -27.850  1.00  0.00
ATOM   3183  HB2 ARG   216      -7.418   6.510 -27.567  1.00  0.00
ATOM   3184  HB3 ARG   216      -5.847   5.745 -27.424  1.00  0.00
ATOM   3185  CG  ARG   216      -6.738   5.551 -29.419  1.00  0.00
ATOM   3186  HG2 ARG   216      -7.648   5.139 -29.854  1.00  0.00
ATOM   3187  HG3 ARG   216      -6.597   6.541 -29.853  1.00  0.00
ATOM   3188  CD  ARG   216      -5.541   4.654 -29.693  1.00  0.00
ATOM   3189  HD2 ARG   216      -4.627   5.122 -29.331  1.00  0.00
ATOM   3190  HD3 ARG   216      -5.647   3.708 -29.161  1.00  0.00
ATOM   3191  NE  ARG   216      -5.452   4.414 -31.153  1.00  0.00
ATOM   3192  HE  ARG   216      -6.328   4.069 -31.545  1.00  0.00
ATOM   3193  CZ  ARG   216      -4.558   4.534 -32.015  1.00  0.00
ATOM   3194  NH1 ARG   216      -3.373   4.900 -31.657  1.00  0.00
ATOM   3195 HH11 ARG   216      -3.172   5.088 -30.675  1.00  0.00
ATOM   3196 HH12 ARG   216      -2.638   5.001 -32.356  1.00  0.00
ATOM   3197  NH2 ARG   216      -4.809   4.418 -33.297  1.00  0.00
ATOM   3198 HH21 ARG   216      -5.759   4.224 -33.615  1.00  0.00
ATOM   3199 HH22 ARG   216      -4.056   4.522 -33.975  1.00  0.00
ATOM   3200  C   ARG   216      -7.528   4.448 -25.683  1.00  0.00
ATOM   3201  O   ARG   216      -6.764   3.730 -24.969  1.00  0.00
ATOM   3202  N   ILE   217      -8.372   5.300 -25.169  1.00  0.00
ATOM   3203  H   ILE   217      -8.996   5.918 -25.688  1.00  0.00
ATOM   3204  CA  ILE   217      -8.442   5.385 -23.653  1.00  0.00
ATOM   3205  HA  ILE   217      -7.473   5.133 -23.223  1.00  0.00
ATOM   3206  CB  ILE   217      -8.757   6.840 -23.269  1.00  0.00
ATOM   3207  HB  ILE   217      -9.759   6.993 -23.669  1.00  0.00
ATOM   3208  CG2 ILE   217      -8.739   7.069 -21.719  1.00  0.00
ATOM   3209 HG21 ILE   217      -8.968   8.112 -21.503  1.00  0.00
ATOM   3210 HG22 ILE   217      -9.485   6.429 -21.248  1.00  0.00
ATOM   3211 HG23 ILE   217      -7.752   6.825 -21.327  1.00  0.00
ATOM   3212  CG1 ILE   217      -7.781   7.905 -23.913  1.00  0.00
ATOM   3213 HG12 ILE   217      -7.754   7.727 -24.988  1.00  0.00
ATOM   3214 HG13 ILE   217      -8.219   8.892 -23.764  1.00  0.00
ATOM   3215  CD1 ILE   217      -6.343   7.950 -23.411  1.00  0.00
ATOM   3216 HD11 ILE   217      -5.796   8.727 -23.944  1.00  0.00
ATOM   3217 HD12 ILE   217      -6.338   8.169 -22.343  1.00  0.00
ATOM   3218 HD13 ILE   217      -5.866   6.985 -23.585  1.00  0.00
ATOM   3219  C   ILE   217      -9.342   4.313 -23.013  1.00  0.00
ATOM   3220  O   ILE   217      -8.960   3.764 -22.010  1.00  0.00
ATOM   3221  N   THR   218     -10.490   3.877 -23.606  1.00  0.00
ATOM   3222  H   THR   218     -10.881   4.276 -24.458  1.00  0.00
ATOM   3223  CA  THR   218     -11.275   2.753 -23.031  1.00  0.00
ATOM   3224  HA  THR   218     -11.428   3.062 -21.997  1.00  0.00
ATOM   3225  CB  THR   218     -12.627   2.533 -23.756  1.00  0.00
ATOM   3226  HB  THR   218     -12.948   1.560 -23.383  1.00  0.00
ATOM   3227  CG2 THR   218     -13.635   3.679 -23.421  1.00  0.00
ATOM   3228 HG21 THR   218     -14.575   3.499 -23.943  1.00  0.00
ATOM   3229 HG22 THR   218     -13.815   3.703 -22.346  1.00  0.00
ATOM   3230 HG23 THR   218     -13.219   4.635 -23.741  1.00  0.00
ATOM   3231  OG1 THR   218     -12.560   2.461 -25.211  1.00  0.00
ATOM   3232  HG1 THR   218     -12.716   3.351 -25.591  1.00  0.00
ATOM   3233  C   THR   218     -10.538   1.383 -23.079  1.00  0.00
ATOM   3234  O   THR   218     -10.433   0.752 -22.037  1.00  0.00
ATOM   3235  N   ALA   219      -9.748   1.082 -24.187  1.00  0.00
ATOM   3236  H   ALA   219      -9.838   1.543 -25.092  1.00  0.00
ATOM   3237  CA  ALA   219      -8.686   0.039 -24.132  1.00  0.00
ATOM   3238  HA  ALA   219      -9.150  -0.939 -24.000  1.00  0.00
ATOM   3239  CB  ALA   219      -7.918   0.121 -25.428  1.00  0.00
ATOM   3240  HB1 ALA   219      -7.128  -0.630 -25.430  1.00  0.00
ATOM   3241  HB2 ALA   219      -8.594  -0.062 -26.263  1.00  0.00
ATOM   3242  HB3 ALA   219      -7.479   1.112 -25.527  1.00  0.00
ATOM   3243  C   ALA   219      -7.747   0.217 -22.946  1.00  0.00
ATOM   3244  O   ALA   219      -7.254  -0.799 -22.531  1.00  0.00
ATOM   3245  N   ARG   220      -7.409   1.414 -22.336  1.00  0.00
ATOM   3246  H   ARG   220      -7.742   2.330 -22.637  1.00  0.00
ATOM   3247  CA  ARG   220      -6.500   1.435 -21.153  1.00  0.00
ATOM   3248  HA  ARG   220      -5.780   0.670 -21.448  1.00  0.00
ATOM   3249  CB  ARG   220      -5.960   2.900 -20.889  1.00  0.00
ATOM   3250  HB2 ARG   220      -6.781   3.608 -21.009  1.00  0.00
ATOM   3251  HB3 ARG   220      -5.626   2.974 -19.853  1.00  0.00
ATOM   3252  CG  ARG   220      -4.789   3.313 -21.832  1.00  0.00
ATOM   3253  HG2 ARG   220      -4.100   2.479 -21.959  1.00  0.00
ATOM   3254  HG3 ARG   220      -5.177   3.561 -22.821  1.00  0.00
ATOM   3255  CD  ARG   220      -4.043   4.537 -21.229  1.00  0.00
ATOM   3256  HD2 ARG   220      -4.781   5.264 -20.891  1.00  0.00
ATOM   3257  HD3 ARG   220      -3.491   4.210 -20.348  1.00  0.00
ATOM   3258  NE  ARG   220      -3.081   5.227 -22.173  1.00  0.00
ATOM   3259  HE  ARG   220      -2.901   4.758 -23.060  1.00  0.00
ATOM   3260  CZ  ARG   220      -2.417   6.426 -21.966  1.00  0.00
ATOM   3261  NH1 ARG   220      -1.857   6.994 -22.946  1.00  0.00
ATOM   3262 HH11 ARG   220      -1.897   6.568 -23.873  1.00  0.00
ATOM   3263 HH12 ARG   220      -1.365   7.876 -22.812  1.00  0.00
ATOM   3264  NH2 ARG   220      -2.445   7.037 -20.810  1.00  0.00
ATOM   3265 HH21 ARG   220      -2.964   6.630 -20.031  1.00  0.00
ATOM   3266 HH22 ARG   220      -1.947   7.918 -20.687  1.00  0.00
ATOM   3267  C   ARG   220      -7.084   1.112 -19.803  1.00  0.00
ATOM   3268  O   ARG   220      -6.392   0.652 -18.967  1.00  0.00
ATOM   3269  N   VAL   221      -8.412   1.008 -19.701  1.00  0.00
ATOM   3270  H   VAL   221      -9.068   1.075 -20.480  1.00  0.00
ATOM   3271  CA  VAL   221      -9.028   0.778 -18.361  1.00  0.00
ATOM   3272  HA  VAL   221      -8.313   0.931 -17.554  1.00  0.00
ATOM   3273  CB  VAL   221     -10.151   1.796 -18.118  1.00  0.00
ATOM   3274  HB  VAL   221      -9.544   2.613 -17.730  1.00  0.00
ATOM   3275  CG1 VAL   221     -10.900   2.324 -19.348  1.00  0.00
ATOM   3276 HG11 VAL   221     -11.665   3.032 -19.033  1.00  0.00
ATOM   3277 HG12 VAL   221     -10.196   2.822 -20.015  1.00  0.00
ATOM   3278 HG13 VAL   221     -11.371   1.492 -19.872  1.00  0.00
ATOM   3279  CG2 VAL   221     -11.232   1.368 -17.033  1.00  0.00
ATOM   3280 HG21 VAL   221     -11.980   2.154 -16.936  1.00  0.00
ATOM   3281 HG22 VAL   221     -11.717   0.443 -17.347  1.00  0.00
ATOM   3282 HG23 VAL   221     -10.742   1.213 -16.073  1.00  0.00
ATOM   3283  C   VAL   221      -9.484  -0.641 -18.311  1.00  0.00
ATOM   3284  O   VAL   221     -10.207  -1.054 -19.244  1.00  0.00
ATOM   3285  N   PRO   222      -9.131  -1.389 -17.246  1.00  0.00
ATOM   3286  CD  PRO   222      -8.251  -1.087 -16.100  1.00  0.00
ATOM   3287  HD2 PRO   222      -8.776  -0.455 -15.384  1.00  0.00
ATOM   3288  HD3 PRO   222      -7.378  -0.528 -16.436  1.00  0.00
ATOM   3289  CG  PRO   222      -7.814  -2.387 -15.428  1.00  0.00
ATOM   3290  HG2 PRO   222      -7.768  -2.296 -14.343  1.00  0.00
ATOM   3291  HG3 PRO   222      -6.830  -2.714 -15.763  1.00  0.00
ATOM   3292  CB  PRO   222      -8.932  -3.340 -15.885  1.00  0.00
ATOM   3293  HB2 PRO   222      -9.745  -3.367 -15.160  1.00  0.00
ATOM   3294  HB3 PRO   222      -8.561  -4.360 -15.986  1.00  0.00
ATOM   3295  CA  PRO   222      -9.397  -2.809 -17.193  1.00  0.00
ATOM   3296  HA  PRO   222      -8.820  -3.324 -17.960  1.00  0.00
ATOM   3297  C   PRO   222     -10.853  -3.167 -17.589  1.00  0.00
ATOM   3298  O   PRO   222     -11.001  -4.160 -18.322  1.00  0.00
ATOM   3299  N   ILE   223     -11.934  -2.515 -17.105  1.00  0.00
ATOM   3300  H   ILE   223     -11.857  -1.696 -16.500  1.00  0.00
ATOM   3301  CA  ILE   223     -13.299  -2.891 -17.380  1.00  0.00
ATOM   3302  HA  ILE   223     -13.240  -3.980 -17.398  1.00  0.00
ATOM   3303  CB  ILE   223     -14.279  -2.419 -16.289  1.00  0.00
ATOM   3304  HB  ILE   223     -15.260  -2.745 -16.635  1.00  0.00
ATOM   3305  CG2 ILE   223     -13.995  -3.101 -14.922  1.00  0.00
ATOM   3306 HG21 ILE   223     -14.707  -2.741 -14.180  1.00  0.00
ATOM   3307 HG22 ILE   223     -14.095  -4.181 -15.027  1.00  0.00
ATOM   3308 HG23 ILE   223     -12.982  -2.860 -14.599  1.00  0.00
ATOM   3309  CG1 ILE   223     -14.401  -0.896 -16.148  1.00  0.00
ATOM   3310 HG12 ILE   223     -13.481  -0.516 -15.703  1.00  0.00
ATOM   3311 HG13 ILE   223     -14.475  -0.463 -17.145  1.00  0.00
ATOM   3312  CD1 ILE   223     -15.592  -0.395 -15.308  1.00  0.00
ATOM   3313 HD11 ILE   223     -15.581   0.694 -15.275  1.00  0.00
ATOM   3314 HD12 ILE   223     -16.524  -0.735 -15.760  1.00  0.00
ATOM   3315 HD13 ILE   223     -15.514  -0.790 -14.295  1.00  0.00
ATOM   3316  C   ILE   223     -13.873  -2.410 -18.800  1.00  0.00
ATOM   3317  O   ILE   223     -15.086  -2.448 -19.133  1.00  0.00
ATOM   3318  N   GLY   224     -12.954  -1.914 -19.691  1.00  0.00
ATOM   3319  H   GLY   224     -11.999  -1.720 -19.392  1.00  0.00
ATOM   3320  CA  GLY   224     -13.145  -1.581 -21.165  1.00  0.00
ATOM   3321  HA2 GLY   224     -12.197  -1.232 -21.574  1.00  0.00
ATOM   3322  HA3 GLY   224     -13.409  -2.492 -21.703  1.00  0.00
ATOM   3323  C   GLY   224     -14.224  -0.514 -21.429  1.00  0.00
ATOM   3324  O   GLY   224     -14.668  -0.331 -22.573  1.00  0.00
ATOM   3325  N   ARG   225     -14.603   0.222 -20.361  1.00  0.00
ATOM   3326  H   ARG   225     -14.300   0.009 -19.411  1.00  0.00
ATOM   3327  CA  ARG   225     -15.478   1.395 -20.437  1.00  0.00
ATOM   3328  HA  ARG   225     -15.252   1.915 -21.367  1.00  0.00
ATOM   3329  CB  ARG   225     -16.953   0.842 -20.377  1.00  0.00
ATOM   3330  HB2 ARG   225     -17.654   1.604 -20.717  1.00  0.00
ATOM   3331  HB3 ARG   225     -17.062  -0.011 -21.047  1.00  0.00
ATOM   3332  CG  ARG   225     -17.287   0.419 -18.899  1.00  0.00
ATOM   3333  HG2 ARG   225     -16.941  -0.599 -18.721  1.00  0.00
ATOM   3334  HG3 ARG   225     -16.754   1.064 -18.201  1.00  0.00
ATOM   3335  CD  ARG   225     -18.778   0.508 -18.644  1.00  0.00
ATOM   3336  HD2 ARG   225     -19.099   1.549 -18.631  1.00  0.00
ATOM   3337  HD3 ARG   225     -19.330   0.012 -19.443  1.00  0.00
ATOM   3338  NE  ARG   225     -19.066  -0.137 -17.344  1.00  0.00
ATOM   3339  HE  ARG   225     -19.096  -1.156 -17.330  1.00  0.00
ATOM   3340  CZ  ARG   225     -19.284   0.475 -16.220  1.00  0.00
ATOM   3341  NH1 ARG   225     -19.234   1.697 -16.033  1.00  0.00
ATOM   3342 HH11 ARG   225     -19.003   2.322 -16.805  1.00  0.00
ATOM   3343 HH12 ARG   225     -19.423   2.079 -15.108  1.00  0.00
ATOM   3344  NH2 ARG   225     -19.518  -0.191 -15.134  1.00  0.00
ATOM   3345 HH21 ARG   225     -19.532  -1.211 -15.154  1.00  0.00
ATOM   3346 HH22 ARG   225     -19.687   0.305 -14.259  1.00  0.00
ATOM   3347  C   ARG   225     -15.250   2.473 -19.441  1.00  0.00
ATOM   3348  O   ARG   225     -14.536   2.190 -18.465  1.00  0.00
ATOM   3349  N   TYR   226     -15.829   3.648 -19.604  1.00  0.00
ATOM   3350  H   TYR   226     -16.341   3.903 -20.447  1.00  0.00
ATOM   3351  CA  TYR   226     -15.796   4.695 -18.606  1.00  0.00
ATOM   3352  HA  TYR   226     -14.809   4.686 -18.146  1.00  0.00
ATOM   3353  CB  TYR   226     -15.911   6.139 -19.201  1.00  0.00
ATOM   3354  HB2 TYR   226     -16.837   6.194 -19.772  1.00  0.00
ATOM   3355  HB3 TYR   226     -16.008   6.839 -18.370  1.00  0.00
ATOM   3356  CG  TYR   226     -14.790   6.620 -20.083  1.00  0.00
ATOM   3357  CD1 TYR   226     -13.603   7.050 -19.493  1.00  0.00
ATOM   3358  HD1 TYR   226     -13.532   7.135 -18.418  1.00  0.00
ATOM   3359  CE1 TYR   226     -12.492   7.375 -20.307  1.00  0.00
ATOM   3360  HE1 TYR   226     -11.545   7.612 -19.843  1.00  0.00
ATOM   3361  CZ  TYR   226     -12.599   7.394 -21.714  1.00  0.00
ATOM   3362  OH  TYR   226     -11.631   7.839 -22.506  1.00  0.00
ATOM   3363  HH  TYR   226     -11.912   7.762 -23.442  1.00  0.00
ATOM   3364  CE2 TYR   226     -13.872   6.936 -22.292  1.00  0.00
ATOM   3365  HE2 TYR   226     -13.979   6.941 -23.367  1.00  0.00
ATOM   3366  CD2 TYR   226     -14.960   6.493 -21.509  1.00  0.00
ATOM   3367  HD2 TYR   226     -15.858   6.084 -21.947  1.00  0.00
ATOM   3368  C   TYR   226     -16.846   4.400 -17.510  1.00  0.00
ATOM   3369  O   TYR   226     -17.950   3.804 -17.747  1.00  0.00
ATOM   3370  N   VAL   227     -16.541   4.926 -16.278  1.00  0.00
ATOM   3371  H   VAL   227     -15.664   5.425 -16.134  1.00  0.00
ATOM   3372  CA  VAL   227     -17.318   4.884 -15.063  1.00  0.00
ATOM   3373  HA  VAL   227     -17.843   3.936 -14.947  1.00  0.00
ATOM   3374  CB  VAL   227     -16.370   4.919 -13.812  1.00  0.00
ATOM   3375  HB  VAL   227     -15.891   5.898 -13.837  1.00  0.00
ATOM   3376  CG1 VAL   227     -17.033   4.760 -12.452  1.00  0.00
ATOM   3377 HG11 VAL   227     -16.274   4.801 -11.671  1.00  0.00
ATOM   3378 HG12 VAL   227     -17.753   5.564 -12.303  1.00  0.00
ATOM   3379 HG13 VAL   227     -17.547   3.800 -12.409  1.00  0.00
ATOM   3380  CG2 VAL   227     -15.474   3.673 -13.922  1.00  0.00
ATOM   3381 HG21 VAL   227     -14.789   3.641 -13.076  1.00  0.00
ATOM   3382 HG22 VAL   227     -16.095   2.778 -13.921  1.00  0.00
ATOM   3383 HG23 VAL   227     -14.904   3.718 -14.850  1.00  0.00
ATOM   3384  C   VAL   227     -18.468   5.903 -15.128  1.00  0.00
ATOM   3385  O   VAL   227     -18.379   6.986 -15.766  1.00  0.00
ATOM   3386  N   GLN   228     -19.647   5.550 -14.632  1.00  0.00
ATOM   3387  H   GLN   228     -19.850   4.586 -14.372  1.00  0.00
ATOM   3388  CA  GLN   228     -20.766   6.427 -14.396  1.00  0.00
ATOM   3389  HA  GLN   228     -20.862   7.077 -15.267  1.00  0.00
ATOM   3390  CB  GLN   228     -22.105   5.679 -14.312  1.00  0.00
ATOM   3391  HB2 GLN   228     -21.996   4.841 -13.624  1.00  0.00
ATOM   3392  HB3 GLN   228     -22.853   6.346 -13.884  1.00  0.00
ATOM   3393  CG  GLN   228     -22.633   5.144 -15.678  1.00  0.00
ATOM   3394  HG2 GLN   228     -23.071   5.979 -16.226  1.00  0.00
ATOM   3395  HG3 GLN   228     -21.779   4.794 -16.260  1.00  0.00
ATOM   3396  CD  GLN   228     -23.659   4.023 -15.615  1.00  0.00
ATOM   3397  OE1 GLN   228     -23.429   3.021 -14.936  1.00  0.00
ATOM   3398  NE2 GLN   228     -24.818   4.172 -16.218  1.00  0.00
ATOM   3399 HE21 GLN   228     -24.998   5.005 -16.778  1.00  0.00
ATOM   3400 HE22 GLN   228     -25.536   3.454 -16.126  1.00  0.00
ATOM   3401  C   GLN   228     -20.512   7.306 -13.213  1.00  0.00
ATOM   3402  O   GLN   228     -20.096   6.804 -12.178  1.00  0.00
ATOM   3403  N   PRO   229     -20.930   8.575 -13.137  1.00  0.00
ATOM   3404  CD  PRO   229     -21.772   9.242 -14.181  1.00  0.00
ATOM   3405  HD2 PRO   229     -22.568   8.593 -14.546  1.00  0.00
ATOM   3406  HD3 PRO   229     -21.188   9.549 -15.049  1.00  0.00
ATOM   3407  CG  PRO   229     -22.307  10.422 -13.405  1.00  0.00
ATOM   3408  HG2 PRO   229     -23.291  10.186 -12.998  1.00  0.00
ATOM   3409  HG3 PRO   229     -22.433  11.279 -14.067  1.00  0.00
ATOM   3410  CB  PRO   229     -21.298  10.789 -12.222  1.00  0.00
ATOM   3411  HB2 PRO   229     -21.758  11.347 -11.406  1.00  0.00
ATOM   3412  HB3 PRO   229     -20.426  11.355 -12.544  1.00  0.00
ATOM   3413  CA  PRO   229     -20.997   9.318 -11.879  1.00  0.00
ATOM   3414  HA  PRO   229     -20.038   9.315 -11.362  1.00  0.00
ATOM   3415  C   PRO   229     -21.861   8.634 -10.799  1.00  0.00
ATOM   3416  O   PRO   229     -21.529   8.643  -9.627  1.00  0.00
ATOM   3417  N   SER   230     -22.912   7.931 -11.226  1.00  0.00
ATOM   3418  H   SER   230     -23.149   7.891 -12.218  1.00  0.00
ATOM   3419  CA  SER   230     -23.816   7.174 -10.441  1.00  0.00
ATOM   3420  HA  SER   230     -24.165   7.923  -9.731  1.00  0.00
ATOM   3421  CB  SER   230     -25.019   6.594 -11.190  1.00  0.00
ATOM   3422  HB2 SER   230     -24.687   5.848 -11.912  1.00  0.00
ATOM   3423  HB3 SER   230     -25.686   6.087 -10.493  1.00  0.00
ATOM   3424  OG  SER   230     -25.696   7.618 -11.837  1.00  0.00
ATOM   3425  HG  SER   230     -26.274   8.083 -11.197  1.00  0.00
ATOM   3426  C   SER   230     -23.161   6.009  -9.754  1.00  0.00
ATOM   3427  O   SER   230     -23.649   5.564  -8.678  1.00  0.00
ATOM   3428  N   GLU   231     -22.067   5.448 -10.337  1.00  0.00
ATOM   3429  H   GLU   231     -21.633   5.746 -11.210  1.00  0.00
ATOM   3430  CA  GLU   231     -21.420   4.263  -9.629  1.00  0.00
ATOM   3431  HA  GLU   231     -22.199   3.636  -9.197  1.00  0.00
ATOM   3432  CB  GLU   231     -20.604   3.389 -10.623  1.00  0.00
ATOM   3433  HB2 GLU   231     -19.863   4.004 -11.131  1.00  0.00
ATOM   3434  HB3 GLU   231     -20.060   2.620 -10.076  1.00  0.00
ATOM   3435  CG  GLU   231     -21.568   2.708 -11.696  1.00  0.00
ATOM   3436  HG2 GLU   231     -22.074   1.867 -11.223  1.00  0.00
ATOM   3437  HG3 GLU   231     -22.338   3.427 -11.976  1.00  0.00
ATOM   3438  CD  GLU   231     -20.881   2.210 -12.970  1.00  0.00
ATOM   3439  OE1 GLU   231     -21.313   1.138 -13.502  1.00  0.00
ATOM   3440  OE2 GLU   231     -20.041   2.892 -13.590  1.00  0.00
ATOM   3441  C   GLU   231     -20.496   4.803  -8.542  1.00  0.00
ATOM   3442  O   GLU   231     -20.260   4.160  -7.550  1.00  0.00
ATOM   3443  N   VAL   232     -19.934   5.999  -8.754  1.00  0.00
ATOM   3444  H   VAL   232     -19.939   6.450  -9.669  1.00  0.00
ATOM   3445  CA  VAL   232     -19.248   6.797  -7.720  1.00  0.00
ATOM   3446  HA  VAL   232     -18.593   6.058  -7.260  1.00  0.00
ATOM   3447  CB  VAL   232     -18.433   7.927  -8.300  1.00  0.00
ATOM   3448  HB  VAL   232     -19.062   8.716  -8.713  1.00  0.00
ATOM   3449  CG1 VAL   232     -17.600   8.569  -7.142  1.00  0.00
ATOM   3450 HG11 VAL   232     -17.001   9.390  -7.537  1.00  0.00
ATOM   3451 HG12 VAL   232     -18.276   8.948  -6.375  1.00  0.00
ATOM   3452 HG13 VAL   232     -16.942   7.816  -6.708  1.00  0.00
ATOM   3453  CG2 VAL   232     -17.598   7.416  -9.496  1.00  0.00
ATOM   3454 HG21 VAL   232     -17.013   8.238  -9.908  1.00  0.00
ATOM   3455 HG22 VAL   232     -16.928   6.626  -9.160  1.00  0.00
ATOM   3456 HG23 VAL   232     -18.264   7.023 -10.264  1.00  0.00
ATOM   3457  C   VAL   232     -20.150   7.356  -6.580  1.00  0.00
ATOM   3458  O   VAL   232     -19.915   7.177  -5.372  1.00  0.00
ATOM   3459  N   ALA   233     -21.357   7.796  -6.995  1.00  0.00
ATOM   3460  H   ALA   233     -21.627   7.826  -7.980  1.00  0.00
ATOM   3461  CA  ALA   233     -22.398   8.274  -6.094  1.00  0.00
ATOM   3462  HA  ALA   233     -21.874   8.903  -5.374  1.00  0.00
ATOM   3463  CB  ALA   233     -23.479   9.073  -6.908  1.00  0.00
ATOM   3464  HB1 ALA   233     -24.256   9.429  -6.230  1.00  0.00
ATOM   3465  HB2 ALA   233     -23.009   9.926  -7.399  1.00  0.00
ATOM   3466  HB3 ALA   233     -23.925   8.421  -7.659  1.00  0.00
ATOM   3467  C   ALA   233     -23.117   7.180  -5.272  1.00  0.00
ATOM   3468  O   ALA   233     -23.713   7.493  -4.249  1.00  0.00
ATOM   3469  N   GLU   234     -23.077   5.884  -5.691  1.00  0.00
ATOM   3470  H   GLU   234     -22.811   5.604  -6.636  1.00  0.00
ATOM   3471  CA  GLU   234     -23.412   4.784  -4.824  1.00  0.00
ATOM   3472  HA  GLU   234     -24.361   5.039  -4.351  1.00  0.00
ATOM   3473  CB  GLU   234     -23.626   3.485  -5.626  1.00  0.00
ATOM   3474  HB2 GLU   234     -24.317   3.678  -6.446  1.00  0.00
ATOM   3475  HB3 GLU   234     -22.680   3.177  -6.070  1.00  0.00
ATOM   3476  CG  GLU   234     -24.181   2.334  -4.755  1.00  0.00
ATOM   3477  HG2 GLU   234     -23.776   1.397  -5.137  1.00  0.00
ATOM   3478  HG3 GLU   234     -23.793   2.460  -3.745  1.00  0.00
ATOM   3479  CD  GLU   234     -25.647   2.193  -4.666  1.00  0.00
ATOM   3480  OE1 GLU   234     -26.077   1.931  -3.523  1.00  0.00
ATOM   3481  OE2 GLU   234     -26.388   2.292  -5.648  1.00  0.00
ATOM   3482  C   GLU   234     -22.426   4.603  -3.673  1.00  0.00
ATOM   3483  O   GLU   234     -22.833   4.491  -2.540  1.00  0.00
ATOM   3484  N   MET   235     -21.107   4.722  -3.921  1.00  0.00
ATOM   3485  H   MET   235     -20.695   5.021  -4.805  1.00  0.00
ATOM   3486  CA  MET   235     -20.151   4.399  -2.844  1.00  0.00
ATOM   3487  HA  MET   235     -20.466   3.454  -2.402  1.00  0.00
ATOM   3488  CB  MET   235     -18.694   4.257  -3.407  1.00  0.00
ATOM   3489  HB2 MET   235     -18.701   3.559  -4.244  1.00  0.00
ATOM   3490  HB3 MET   235     -18.367   5.220  -3.797  1.00  0.00
ATOM   3491  CG  MET   235     -17.683   3.770  -2.353  1.00  0.00
ATOM   3492  HG2 MET   235     -17.687   4.472  -1.519  1.00  0.00
ATOM   3493  HG3 MET   235     -18.024   2.810  -1.964  1.00  0.00
ATOM   3494  SD  MET   235     -16.018   3.585  -2.926  1.00  0.00
ATOM   3495  CE  MET   235     -15.865   2.056  -3.925  1.00  0.00
ATOM   3496  HE1 MET   235     -14.837   1.951  -4.273  1.00  0.00
ATOM   3497  HE2 MET   235     -16.130   1.194  -3.314  1.00  0.00
ATOM   3498  HE3 MET   235     -16.534   2.112  -4.783  1.00  0.00
ATOM   3499  C   MET   235     -20.147   5.527  -1.772  1.00  0.00
ATOM   3500  O   MET   235     -19.922   5.219  -0.601  1.00  0.00
ATOM   3501  N   VAL   236     -20.348   6.793  -2.116  1.00  0.00
ATOM   3502  H   VAL   236     -20.391   7.082  -3.094  1.00  0.00
ATOM   3503  CA  VAL   236     -20.527   7.896  -1.212  1.00  0.00
ATOM   3504  HA  VAL   236     -19.742   7.846  -0.459  1.00  0.00
ATOM   3505  CB  VAL   236     -20.361   9.242  -1.977  1.00  0.00
ATOM   3506  HB  VAL   236     -21.226   9.280  -2.639  1.00  0.00
ATOM   3507  CG1 VAL   236     -20.459  10.526  -1.169  1.00  0.00
ATOM   3508 HG11 VAL   236     -20.324  11.382  -1.832  1.00  0.00
ATOM   3509 HG12 VAL   236     -21.438  10.585  -0.695  1.00  0.00
ATOM   3510 HG13 VAL   236     -19.682  10.535  -0.404  1.00  0.00
ATOM   3511  CG2 VAL   236     -19.022   9.225  -2.709  1.00  0.00
ATOM   3512 HG21 VAL   236     -18.891  10.162  -3.250  1.00  0.00
ATOM   3513 HG22 VAL   236     -18.214   9.107  -1.987  1.00  0.00
ATOM   3514 HG23 VAL   236     -19.003   8.394  -3.414  1.00  0.00
ATOM   3515  C   VAL   236     -21.815   7.808  -0.410  1.00  0.00
ATOM   3516  O   VAL   236     -21.796   8.118   0.782  1.00  0.00
ATOM   3517  N   ALA   237     -22.855   7.310  -1.024  1.00  0.00
ATOM   3518  H   ALA   237     -22.831   7.144  -2.031  1.00  0.00
ATOM   3519  CA  ALA   237     -24.157   6.921  -0.451  1.00  0.00
ATOM   3520  HA  ALA   237     -24.436   7.804   0.124  1.00  0.00
ATOM   3521  CB  ALA   237     -25.250   6.643  -1.511  1.00  0.00
ATOM   3522  HB1 ALA   237     -26.179   6.364  -1.012  1.00  0.00
ATOM   3523  HB2 ALA   237     -25.416   7.540  -2.107  1.00  0.00
ATOM   3524  HB3 ALA   237     -24.928   5.829  -2.160  1.00  0.00
ATOM   3525  C   ALA   237     -24.092   5.768   0.452  1.00  0.00
ATOM   3526  O   ALA   237     -24.717   5.770   1.565  1.00  0.00
ATOM   3527  N   TYR   238     -23.206   4.785   0.194  1.00  0.00
ATOM   3528  H   TYR   238     -22.665   4.751  -0.670  1.00  0.00
ATOM   3529  CA  TYR   238     -22.910   3.664   1.100  1.00  0.00
ATOM   3530  HA  TYR   238     -23.855   3.340   1.534  1.00  0.00
ATOM   3531  CB  TYR   238     -22.347   2.510   0.324  1.00  0.00
ATOM   3532  HB2 TYR   238     -23.185   1.981  -0.131  1.00  0.00
ATOM   3533  HB3 TYR   238     -21.750   2.922  -0.490  1.00  0.00
ATOM   3534  CG  TYR   238     -21.519   1.513   1.019  1.00  0.00
ATOM   3535  CD1 TYR   238     -22.135   0.553   1.811  1.00  0.00
ATOM   3536  HD1 TYR   238     -23.203   0.394   1.752  1.00  0.00
ATOM   3537  CE1 TYR   238     -21.358  -0.196   2.679  1.00  0.00
ATOM   3538  HE1 TYR   238     -21.839  -0.978   3.248  1.00  0.00
ATOM   3539  CZ  TYR   238     -20.002  -0.002   2.858  1.00  0.00
ATOM   3540  OH  TYR   238     -19.247  -0.742   3.702  1.00  0.00
ATOM   3541  HH  TYR   238     -18.299  -0.537   3.559  1.00  0.00
ATOM   3542  CE2 TYR   238     -19.341   0.880   1.979  1.00  0.00
ATOM   3543  HE2 TYR   238     -18.265   0.972   1.999  1.00  0.00
ATOM   3544  CD2 TYR   238     -20.133   1.659   1.047  1.00  0.00
ATOM   3545  HD2 TYR   238     -19.648   2.353   0.375  1.00  0.00
ATOM   3546  C   TYR   238     -22.089   4.046   2.320  1.00  0.00
ATOM   3547  O   TYR   238     -22.424   3.563   3.441  1.00  0.00
ATOM   3548  N   LEU   239     -21.065   4.870   2.147  1.00  0.00
ATOM   3549  H   LEU   239     -20.740   5.213   1.243  1.00  0.00
ATOM   3550  CA  LEU   239     -20.286   5.370   3.342  1.00  0.00
ATOM   3551  HA  LEU   239     -20.066   4.508   3.973  1.00  0.00
ATOM   3552  CB  LEU   239     -18.997   6.043   2.800  1.00  0.00
ATOM   3553  HB2 LEU   239     -19.292   6.712   1.991  1.00  0.00
ATOM   3554  HB3 LEU   239     -18.592   6.666   3.596  1.00  0.00
ATOM   3555  CG  LEU   239     -17.846   5.154   2.273  1.00  0.00
ATOM   3556  HG  LEU   239     -18.187   4.442   1.521  1.00  0.00
ATOM   3557  CD1 LEU   239     -16.754   5.926   1.552  1.00  0.00
ATOM   3558 HD11 LEU   239     -15.982   5.233   1.213  1.00  0.00
ATOM   3559 HD12 LEU   239     -17.179   6.444   0.693  1.00  0.00
ATOM   3560 HD13 LEU   239     -16.312   6.653   2.234  1.00  0.00
ATOM   3561  CD2 LEU   239     -17.318   4.531   3.551  1.00  0.00
ATOM   3562 HD21 LEU   239     -16.486   3.867   3.316  1.00  0.00
ATOM   3563 HD22 LEU   239     -16.977   5.316   4.225  1.00  0.00
ATOM   3564 HD23 LEU   239     -18.113   3.960   4.033  1.00  0.00
ATOM   3565  C   LEU   239     -21.029   6.274   4.273  1.00  0.00
ATOM   3566  O   LEU   239     -20.764   6.213   5.458  1.00  0.00
ATOM   3567  N   ILE   240     -22.026   7.165   3.861  1.00  0.00
ATOM   3568  H   ILE   240     -22.250   7.281   2.873  1.00  0.00
ATOM   3569  CA  ILE   240     -22.827   7.990   4.680  1.00  0.00
ATOM   3570  HA  ILE   240     -22.225   8.293   5.535  1.00  0.00
ATOM   3571  CB  ILE   240     -23.218   9.320   4.059  1.00  0.00
ATOM   3572  HB  ILE   240     -23.670   9.859   4.891  1.00  0.00
ATOM   3573  CG2 ILE   240     -22.071  10.190   3.552  1.00  0.00
ATOM   3574 HG21 ILE   240     -22.473  11.111   3.132  1.00  0.00
ATOM   3575 HG22 ILE   240     -21.403  10.429   4.380  1.00  0.00
ATOM   3576 HG23 ILE   240     -21.519   9.650   2.783  1.00  0.00
ATOM   3577  CG1 ILE   240     -24.210   9.110   2.877  1.00  0.00
ATOM   3578 HG12 ILE   240     -23.980   9.809   2.072  1.00  0.00
ATOM   3579 HG13 ILE   240     -24.093   8.106   2.471  1.00  0.00
ATOM   3580  CD1 ILE   240     -25.667   9.319   3.351  1.00  0.00
ATOM   3581 HD11 ILE   240     -26.347   9.168   2.514  1.00  0.00
ATOM   3582 HD12 ILE   240     -25.898   8.604   4.139  1.00  0.00
ATOM   3583 HD13 ILE   240     -25.784  10.333   3.735  1.00  0.00
ATOM   3584  C   ILE   240     -24.009   7.193   5.145  1.00  0.00
ATOM   3585  O   ILE   240     -24.665   7.663   6.076  1.00  0.00
ATOM   3586  N   GLY   241     -24.166   5.904   4.760  1.00  0.00
ATOM   3587  H   GLY   241     -23.490   5.414   4.174  1.00  0.00
ATOM   3588  CA  GLY   241     -25.302   5.085   5.133  1.00  0.00
ATOM   3589  HA2 GLY   241     -26.166   5.736   5.255  1.00  0.00
ATOM   3590  HA3 GLY   241     -25.524   4.412   4.305  1.00  0.00
ATOM   3591  C   GLY   241     -25.147   4.245   6.407  1.00  0.00
ATOM   3592  O   GLY   241     -24.163   4.398   7.102  1.00  0.00
ATOM   3593  N   PRO   242     -26.101   3.348   6.715  1.00  0.00
ATOM   3594  CD  PRO   242     -27.318   3.016   5.928  1.00  0.00
ATOM   3595  HD2 PRO   242     -27.089   2.876   4.872  1.00  0.00
ATOM   3596  HD3 PRO   242     -28.065   3.808   5.989  1.00  0.00
ATOM   3597  CG  PRO   242     -27.819   1.707   6.584  1.00  0.00
ATOM   3598  HG2 PRO   242     -27.394   0.826   6.100  1.00  0.00
ATOM   3599  HG3 PRO   242     -28.903   1.614   6.520  1.00  0.00
ATOM   3600  CB  PRO   242     -27.352   1.834   8.021  1.00  0.00
ATOM   3601  HB2 PRO   242     -27.317   0.863   8.514  1.00  0.00
ATOM   3602  HB3 PRO   242     -28.027   2.463   8.603  1.00  0.00
ATOM   3603  CA  PRO   242     -25.974   2.452   7.923  1.00  0.00
ATOM   3604  HA  PRO   242     -25.681   2.980   8.831  1.00  0.00
ATOM   3605  C   PRO   242     -24.898   1.423   7.735  1.00  0.00
ATOM   3606  O   PRO   242     -24.763   0.958   6.580  1.00  0.00
ATOM   3607  N   GLY   243     -24.226   0.983   8.776  1.00  0.00
ATOM   3608  H   GLY   243     -24.223   1.465   9.675  1.00  0.00
ATOM   3609  CA  GLY   243     -23.432  -0.203   8.767  1.00  0.00
ATOM   3610  HA2 GLY   243     -23.417  -0.647   9.762  1.00  0.00
ATOM   3611  HA3 GLY   243     -23.874  -0.940   8.096  1.00  0.00
ATOM   3612  C   GLY   243     -22.045   0.111   8.332  1.00  0.00
ATOM   3613  O   GLY   243     -21.157  -0.774   8.315  1.00  0.00
ATOM   3614  N   ALA   244     -21.693   1.306   7.818  1.00  0.00
ATOM   3615  H   ALA   244     -22.381   2.032   7.616  1.00  0.00
ATOM   3616  CA  ALA   244     -20.304   1.725   7.485  1.00  0.00
ATOM   3617  HA  ALA   244     -19.732   0.801   7.405  1.00  0.00
ATOM   3618  CB  ALA   244     -20.294   2.500   6.086  1.00  0.00
ATOM   3619  HB1 ALA   244     -19.276   2.806   5.845  1.00  0.00
ATOM   3620  HB2 ALA   244     -20.672   1.843   5.302  1.00  0.00
ATOM   3621  HB3 ALA   244     -20.930   3.383   6.155  1.00  0.00
ATOM   3622  C   ALA   244     -19.565   2.497   8.566  1.00  0.00
ATOM   3623  O   ALA   244     -18.459   2.980   8.468  1.00  0.00
ATOM   3624  N   ALA   245     -20.103   2.349   9.765  1.00  0.00
ATOM   3625  H   ALA   245     -21.085   2.107   9.895  1.00  0.00
ATOM   3626  CA  ALA   245     -19.367   2.512  11.059  1.00  0.00
ATOM   3627  HA  ALA   245     -19.039   3.547  11.162  1.00  0.00
ATOM   3628  CB  ALA   245     -20.418   2.160  12.230  1.00  0.00
ATOM   3629  HB1 ALA   245     -19.931   2.264  13.200  1.00  0.00
ATOM   3630  HB2 ALA   245     -21.265   2.843  12.176  1.00  0.00
ATOM   3631  HB3 ALA   245     -20.769   1.135  12.107  1.00  0.00
ATOM   3632  C   ALA   245     -17.964   1.862  11.158  1.00  0.00
ATOM   3633  O   ALA   245     -16.938   2.372  11.616  1.00  0.00
ATOM   3634  N   ALA   246     -17.976   0.640  10.671  1.00  0.00
ATOM   3635  H   ALA   246     -18.827   0.163  10.376  1.00  0.00
ATOM   3636  CA  ALA   246     -16.750  -0.168  10.504  1.00  0.00
ATOM   3637  HA  ALA   246     -16.158  -0.154  11.419  1.00  0.00
ATOM   3638  CB  ALA   246     -17.384  -1.479  10.038  1.00  0.00
ATOM   3639  HB1 ALA   246     -16.601  -2.218   9.860  1.00  0.00
ATOM   3640  HB2 ALA   246     -18.063  -1.848  10.806  1.00  0.00
ATOM   3641  HB3 ALA   246     -17.937  -1.307   9.114  1.00  0.00
ATOM   3642  C   ALA   246     -15.672   0.293   9.496  1.00  0.00
ATOM   3643  O   ALA   246     -14.560  -0.290   9.377  1.00  0.00
ATOM   3644  N   VAL   247     -15.973   1.374   8.742  1.00  0.00
ATOM   3645  H   VAL   247     -16.842   1.883   8.903  1.00  0.00
ATOM   3646  CA  VAL   247     -15.188   2.002   7.621  1.00  0.00
ATOM   3647  HA  VAL   247     -14.277   1.433   7.436  1.00  0.00
ATOM   3648  CB  VAL   247     -15.952   1.970   6.325  1.00  0.00
ATOM   3649  HB  VAL   247     -16.810   2.617   6.506  1.00  0.00
ATOM   3650  CG1 VAL   247     -15.001   2.463   5.138  1.00  0.00
ATOM   3651 HG11 VAL   247     -15.551   2.441   4.198  1.00  0.00
ATOM   3652 HG12 VAL   247     -14.665   3.480   5.339  1.00  0.00
ATOM   3653 HG13 VAL   247     -14.137   1.802   5.067  1.00  0.00
ATOM   3654  CG2 VAL   247     -16.502   0.593   5.902  1.00  0.00
ATOM   3655 HG21 VAL   247     -17.035   0.689   4.955  1.00  0.00
ATOM   3656 HG22 VAL   247     -15.676  -0.107   5.783  1.00  0.00
ATOM   3657 HG23 VAL   247     -17.185   0.222   6.666  1.00  0.00
ATOM   3658  C   VAL   247     -14.803   3.450   8.050  1.00  0.00
ATOM   3659  O   VAL   247     -15.591   4.421   8.036  1.00  0.00
ATOM   3660  N   THR   248     -13.562   3.725   8.268  1.00  0.00
ATOM   3661  H   THR   248     -12.866   2.982   8.266  1.00  0.00
ATOM   3662  CA  THR   248     -12.934   5.033   8.539  1.00  0.00
ATOM   3663  HA  THR   248     -13.338   5.758   7.833  1.00  0.00
ATOM   3664  CB  THR   248     -13.296   5.458   9.998  1.00  0.00
ATOM   3665  HB  THR   248     -14.364   5.294  10.145  1.00  0.00
ATOM   3666  CG2 THR   248     -12.710   4.619  11.119  1.00  0.00
ATOM   3667 HG21 THR   248     -13.036   5.016  12.080  1.00  0.00
ATOM   3668 HG22 THR   248     -13.051   3.588  11.018  1.00  0.00
ATOM   3669 HG23 THR   248     -11.622   4.648  11.064  1.00  0.00
ATOM   3670  OG1 THR   248     -12.911   6.858  10.106  1.00  0.00
ATOM   3671  HG1 THR   248     -12.966   7.141  11.042  1.00  0.00
ATOM   3672  C   THR   248     -11.422   5.080   8.264  1.00  0.00
ATOM   3673  O   THR   248     -10.772   3.996   8.331  1.00  0.00
ATOM   3674  N   ALA   249     -10.897   6.229   7.889  1.00  0.00
ATOM   3675  H   ALA   249     -11.435   7.088   7.783  1.00  0.00
ATOM   3676  CA  ALA   249      -9.455   6.376   7.579  1.00  0.00
ATOM   3677  HA  ALA   249      -9.293   7.430   7.353  1.00  0.00
ATOM   3678  CB  ALA   249      -8.638   5.960   8.791  1.00  0.00
ATOM   3679  HB1 ALA   249      -7.578   6.068   8.568  1.00  0.00
ATOM   3680  HB2 ALA   249      -8.897   6.594   9.639  1.00  0.00
ATOM   3681  HB3 ALA   249      -8.855   4.920   9.036  1.00  0.00
ATOM   3682  C   ALA   249      -8.971   5.609   6.269  1.00  0.00
ATOM   3683  O   ALA   249      -7.791   5.363   5.999  1.00  0.00
ATOM   3684  N   GLN   250      -9.959   5.324   5.360  1.00  0.00
ATOM   3685  H   GLN   250     -10.920   5.627   5.515  1.00  0.00
ATOM   3686  CA  GLN   250      -9.813   4.572   4.072  1.00  0.00
ATOM   3687  HA  GLN   250      -8.758   4.302   4.071  1.00  0.00
ATOM   3688  CB  GLN   250     -10.758   3.349   4.055  1.00  0.00
ATOM   3689  HB2 GLN   250     -11.785   3.689   3.929  1.00  0.00
ATOM   3690  HB3 GLN   250     -10.522   2.724   3.194  1.00  0.00
ATOM   3691  CG  GLN   250     -10.653   2.481   5.371  1.00  0.00
ATOM   3692  HG2 GLN   250     -11.064   3.057   6.200  1.00  0.00
ATOM   3693  HG3 GLN   250     -11.281   1.598   5.255  1.00  0.00
ATOM   3694  CD  GLN   250      -9.245   2.027   5.747  1.00  0.00
ATOM   3695  OE1 GLN   250      -8.507   1.665   4.845  1.00  0.00
ATOM   3696  NE2 GLN   250      -8.827   2.086   6.990  1.00  0.00
ATOM   3697 HE21 GLN   250      -9.463   2.392   7.728  1.00  0.00
ATOM   3698 HE22 GLN   250      -7.868   1.825   7.219  1.00  0.00
ATOM   3699  C   GLN   250     -10.041   5.359   2.764  1.00  0.00
ATOM   3700  O   GLN   250     -10.794   6.313   2.717  1.00  0.00
ATOM   3701  N   ALA   251      -9.312   4.972   1.744  1.00  0.00
ATOM   3702  H   ALA   251      -8.677   4.174   1.793  1.00  0.00
ATOM   3703  CA  ALA   251      -9.316   5.615   0.448  1.00  0.00
ATOM   3704  HA  ALA   251     -10.066   6.403   0.379  1.00  0.00
ATOM   3705  CB  ALA   251      -7.919   6.281   0.194  1.00  0.00
ATOM   3706  HB1 ALA   251      -7.919   6.768  -0.781  1.00  0.00
ATOM   3707  HB2 ALA   251      -7.724   7.022   0.969  1.00  0.00
ATOM   3708  HB3 ALA   251      -7.142   5.517   0.218  1.00  0.00
ATOM   3709  C   ALA   251      -9.609   4.505  -0.585  1.00  0.00
ATOM   3710  O   ALA   251      -8.763   3.666  -0.891  1.00  0.00
ATOM   3711  N   LEU   252     -10.807   4.526  -1.147  1.00  0.00
ATOM   3712  H   LEU   252     -11.430   5.328  -1.043  1.00  0.00
ATOM   3713  CA  LEU   252     -11.386   3.497  -1.941  1.00  0.00
ATOM   3714  HA  LEU   252     -10.828   2.589  -1.713  1.00  0.00
ATOM   3715  CB  LEU   252     -12.857   3.347  -1.587  1.00  0.00
ATOM   3716  HB2 LEU   252     -13.299   4.343  -1.556  1.00  0.00
ATOM   3717  HB3 LEU   252     -13.346   2.804  -2.396  1.00  0.00
ATOM   3718  CG  LEU   252     -13.200   2.618  -0.232  1.00  0.00
ATOM   3719  HG  LEU   252     -12.551   1.745  -0.177  1.00  0.00
ATOM   3720  CD1 LEU   252     -13.032   3.558   0.963  1.00  0.00
ATOM   3721 HD11 LEU   252     -13.276   3.025   1.882  1.00  0.00
ATOM   3722 HD12 LEU   252     -12.000   3.907   1.008  1.00  0.00
ATOM   3723 HD13 LEU   252     -13.699   4.413   0.850  1.00  0.00
ATOM   3724  CD2 LEU   252     -14.725   2.301  -0.198  1.00  0.00
ATOM   3725 HD21 LEU   252     -14.971   1.796   0.737  1.00  0.00
ATOM   3726 HD22 LEU   252     -15.292   3.229  -0.268  1.00  0.00
ATOM   3727 HD23 LEU   252     -14.982   1.654  -1.037  1.00  0.00
ATOM   3728  C   LEU   252     -11.254   3.721  -3.440  1.00  0.00
ATOM   3729  O   LEU   252     -11.312   4.848  -4.002  1.00  0.00
ATOM   3730  N   ASN   253     -10.975   2.670  -4.240  1.00  0.00
ATOM   3731  H   ASN   253     -10.803   1.729  -3.887  1.00  0.00
ATOM   3732  CA  ASN   253     -10.888   2.781  -5.754  1.00  0.00
ATOM   3733  HA  ASN   253     -10.592   3.811  -5.955  1.00  0.00
ATOM   3734  CB  ASN   253      -9.822   1.722  -6.289  1.00  0.00
ATOM   3735  HB2 ASN   253     -10.131   0.713  -6.011  1.00  0.00
ATOM   3736  HB3 ASN   253      -9.783   1.754  -7.378  1.00  0.00
ATOM   3737  CG  ASN   253      -8.482   2.012  -5.728  1.00  0.00
ATOM   3738  OD1 ASN   253      -8.146   3.133  -5.312  1.00  0.00
ATOM   3739  ND2 ASN   253      -7.604   1.037  -5.637  1.00  0.00
ATOM   3740 HD21 ASN   253      -6.683   1.216  -5.235  1.00  0.00
ATOM   3741 HD22 ASN   253      -7.842   0.102  -5.968  1.00  0.00
ATOM   3742  C   ASN   253     -12.238   2.572  -6.524  1.00  0.00
ATOM   3743  O   ASN   253     -12.945   1.604  -6.241  1.00  0.00
ATOM   3744  N   VAL   254     -12.583   3.429  -7.509  1.00  0.00
ATOM   3745  H   VAL   254     -12.146   4.343  -7.631  1.00  0.00
ATOM   3746  CA  VAL   254     -13.627   3.133  -8.507  1.00  0.00
ATOM   3747  HA  VAL   254     -13.977   2.103  -8.445  1.00  0.00
ATOM   3748  CB  VAL   254     -14.958   3.855  -8.266  1.00  0.00
ATOM   3749  HB  VAL   254     -15.332   4.320  -9.178  1.00  0.00
ATOM   3750  CG1 VAL   254     -15.919   2.746  -7.712  1.00  0.00
ATOM   3751 HG11 VAL   254     -16.897   3.180  -7.512  1.00  0.00
ATOM   3752 HG12 VAL   254     -16.019   1.950  -8.449  1.00  0.00
ATOM   3753 HG13 VAL   254     -15.509   2.336  -6.790  1.00  0.00
ATOM   3754  CG2 VAL   254     -14.808   4.967  -7.258  1.00  0.00
ATOM   3755 HG21 VAL   254     -15.771   5.457  -7.111  1.00  0.00
ATOM   3756 HG22 VAL   254     -14.462   4.554  -6.310  1.00  0.00
ATOM   3757 HG23 VAL   254     -14.083   5.694  -7.622  1.00  0.00
ATOM   3758  C   VAL   254     -12.938   3.372  -9.891  1.00  0.00
ATOM   3759  O   VAL   254     -13.594   3.748 -10.867  1.00  0.00
ATOM   3760  N   CYS   255     -11.649   3.169 -10.077  1.00  0.00
ATOM   3761  H   CYS   255     -11.032   2.748  -9.382  1.00  0.00
ATOM   3762  CA  CYS   255     -10.986   3.540 -11.323  1.00  0.00
ATOM   3763  HA  CYS   255     -11.435   4.463 -11.690  1.00  0.00
ATOM   3764  CB  CYS   255      -9.486   3.831 -11.061  1.00  0.00
ATOM   3765  HB2 CYS   255      -8.977   4.019 -12.006  1.00  0.00
ATOM   3766  HB3 CYS   255      -9.385   4.736 -10.460  1.00  0.00
ATOM   3767  SG  CYS   255      -8.690   2.426 -10.201  1.00  0.00
ATOM   3768  HG  CYS   255      -7.435   2.696  -9.997  1.00  0.00
ATOM   3769  C   CYS   255     -11.226   2.539 -12.426  1.00  0.00
ATOM   3770  O   CYS   255     -10.580   2.672 -13.468  1.00  0.00
ATOM   3771  N   GLY   256     -12.125   1.591 -12.329  1.00  0.00
ATOM   3772  H   GLY   256     -12.730   1.500 -11.513  1.00  0.00
ATOM   3773  CA  GLY   256     -12.385   0.548 -13.354  1.00  0.00
ATOM   3774  HA2 GLY   256     -13.408   0.183 -13.261  1.00  0.00
ATOM   3775  HA3 GLY   256     -12.288   0.974 -14.352  1.00  0.00
ATOM   3776  C   GLY   256     -11.401  -0.606 -13.180  1.00  0.00
ATOM   3777  O   GLY   256     -10.955  -1.228 -14.144  1.00  0.00
ATOM   3778  N   GLY   257     -11.065  -0.876 -11.898  1.00  0.00
ATOM   3779  H   GLY   257     -11.427  -0.367 -11.092  1.00  0.00
ATOM   3780  CA  GLY   257     -10.114  -1.967 -11.568  1.00  0.00
ATOM   3781  HA2 GLY   257     -10.363  -2.354 -10.579  1.00  0.00
ATOM   3782  HA3 GLY   257     -10.265  -2.782 -12.277  1.00  0.00
ATOM   3783  C   GLY   257      -8.634  -1.587 -11.578  1.00  0.00
ATOM   3784  O   GLY   257      -7.877  -2.454 -11.148  1.00  0.00
ATOM   3785  N   LEU   258      -8.174  -0.500 -12.256  1.00  0.00
ATOM   3786  H   LEU   258      -8.808   0.157 -12.710  1.00  0.00
ATOM   3787  CA  LEU   258      -6.747  -0.117 -12.430  1.00  0.00
ATOM   3788  HA  LEU   258      -6.310  -0.958 -12.971  1.00  0.00
ATOM   3789  CB  LEU   258      -6.725   1.239 -13.193  1.00  0.00
ATOM   3790  HB2 LEU   258      -7.304   1.135 -14.111  1.00  0.00
ATOM   3791  HB3 LEU   258      -7.224   1.992 -12.585  1.00  0.00
ATOM   3792  CG  LEU   258      -5.312   1.742 -13.550  1.00  0.00
ATOM   3793  HG  LEU   258      -4.810   1.728 -12.582  1.00  0.00
ATOM   3794  CD1 LEU   258      -4.650   0.891 -14.656  1.00  0.00
ATOM   3795 HD11 LEU   258      -3.657   1.285 -14.872  1.00  0.00
ATOM   3796 HD12 LEU   258      -4.565  -0.143 -14.318  1.00  0.00
ATOM   3797 HD13 LEU   258      -5.260   0.928 -15.558  1.00  0.00
ATOM   3798  CD2 LEU   258      -5.311   3.106 -14.250  1.00  0.00
ATOM   3799 HD21 LEU   258      -4.285   3.400 -14.472  1.00  0.00
ATOM   3800 HD22 LEU   258      -5.879   3.040 -15.177  1.00  0.00
ATOM   3801 HD23 LEU   258      -5.768   3.850 -13.596  1.00  0.00
ATOM   3802  C   LEU   258      -5.816  -0.048 -11.196  1.00  0.00
ATOM   3803  O   LEU   258      -4.649  -0.333 -11.221  1.00  0.00
ATOM   3804  N   GLY   259      -6.418   0.193 -10.042  1.00  0.00
ATOM   3805  H   GLY   259      -7.422   0.363  -9.986  1.00  0.00
ATOM   3806  CA  GLY   259      -5.755   0.248  -8.701  1.00  0.00
ATOM   3807  HA2 GLY   259      -4.905   0.928  -8.753  1.00  0.00
ATOM   3808  HA3 GLY   259      -6.452   0.665  -7.975  1.00  0.00
ATOM   3809  C   GLY   259      -5.266  -1.148  -8.196  1.00  0.00
ATOM   3810  O   GLY   259      -5.981  -2.120  -8.140  1.00  0.00
ATOM   3811  N   ASN   260      -3.972  -1.221  -7.860  1.00  0.00
ATOM   3812  H   ASN   260      -3.312  -0.472  -8.071  1.00  0.00
ATOM   3813  CA  ASN   260      -3.340  -2.373  -7.151  1.00  0.00
ATOM   3814  HA  ASN   260      -4.039  -3.180  -7.370  1.00  0.00
ATOM   3815  CB  ASN   260      -1.965  -2.831  -7.663  1.00  0.00
ATOM   3816  HB2 ASN   260      -1.203  -2.217  -7.184  1.00  0.00
ATOM   3817  HB3 ASN   260      -1.802  -3.858  -7.331  1.00  0.00
ATOM   3818  CG  ASN   260      -1.756  -2.780  -9.082  1.00  0.00
ATOM   3819  OD1 ASN   260      -2.633  -3.145  -9.856  1.00  0.00
ATOM   3820  ND2 ASN   260      -0.570  -2.373  -9.574  1.00  0.00
ATOM   3821 HD21 ASN   260      -0.409  -2.371 -10.581  1.00  0.00
ATOM   3822 HD22 ASN   260       0.168  -2.066  -8.939  1.00  0.00
ATOM   3823  C   ASN   260      -3.205  -2.108  -5.597  1.00  0.00
ATOM   3824  O   ASN   260      -2.730  -3.100  -4.886  1.00  0.00
ATOM   3825  N   TYR   261      -3.617  -0.903  -5.053  1.00  0.00
ATOM   3826  H   TYR   261      -3.814  -0.089  -5.636  1.00  0.00
ATOM   3827  CA  TYR   261      -3.815  -0.639  -3.657  1.00  0.00
ATOM   3828  HA  TYR   261      -4.232  -1.529  -3.188  1.00  0.00
ATOM   3829  CB  TYR   261      -2.484  -0.395  -2.970  1.00  0.00
ATOM   3830  HB2 TYR   261      -2.564  -0.665  -1.917  1.00  0.00
ATOM   3831  HB3 TYR   261      -1.724  -1.042  -3.407  1.00  0.00
ATOM   3832  CG  TYR   261      -2.066   1.008  -3.088  1.00  0.00
ATOM   3833  CD1 TYR   261      -1.483   1.376  -4.313  1.00  0.00
ATOM   3834  HD1 TYR   261      -1.610   0.762  -5.193  1.00  0.00
ATOM   3835  CE1 TYR   261      -0.739   2.554  -4.363  1.00  0.00
ATOM   3836  HE1 TYR   261      -0.247   2.829  -5.284  1.00  0.00
ATOM   3837  CZ  TYR   261      -0.619   3.363  -3.278  1.00  0.00
ATOM   3838  OH  TYR   261       0.077   4.464  -3.232  1.00  0.00
ATOM   3839  HH  TYR   261       0.044   4.907  -4.105  1.00  0.00
ATOM   3840  CE2 TYR   261      -1.205   3.002  -2.003  1.00  0.00
ATOM   3841  HE2 TYR   261      -1.120   3.665  -1.155  1.00  0.00
ATOM   3842  CD2 TYR   261      -1.879   1.797  -1.887  1.00  0.00
ATOM   3843  HD2 TYR   261      -2.252   1.457  -0.933  1.00  0.00
ATOM   3844  C   TYR   261      -4.876   0.418  -3.407  1.00  0.00
ATOM   3845  O   TYR   261      -5.298   0.583  -2.281  1.00  0.00
ATOM   3846  OXT TYR   261      -5.234   1.151  -4.345  1.00  0.00
TER   
ATOM   3847  N   MET   262      40.617  11.870  -3.107  1.00  0.00
ATOM   3848  H1  MET   262      41.486  11.407  -2.770  1.00  0.00
ATOM   3849  H2  MET   262      40.194  12.417  -2.332  1.00  0.00
ATOM   3850  H3  MET   262      39.943  11.149  -3.431  1.00  0.00
ATOM   3851  CA  MET   262      40.945  12.775  -4.226  1.00  0.00
ATOM   3852  HA  MET   262      41.586  13.579  -3.862  1.00  0.00
ATOM   3853  CB  MET   262      41.779  11.978  -5.342  1.00  0.00
ATOM   3854  HB2 MET   262      42.695  11.581  -4.907  1.00  0.00
ATOM   3855  HB3 MET   262      41.200  11.127  -5.699  1.00  0.00
ATOM   3856  CG  MET   262      42.110  12.890  -6.492  1.00  0.00
ATOM   3857  HG2 MET   262      41.168  13.277  -6.879  1.00  0.00
ATOM   3858  HG3 MET   262      42.659  13.737  -6.082  1.00  0.00
ATOM   3859  SD  MET   262      43.050  12.279  -7.900  1.00  0.00
ATOM   3860  CE  MET   262      44.456  11.538  -6.976  1.00  0.00
ATOM   3861  HE1 MET   262      45.162  11.098  -7.680  1.00  0.00
ATOM   3862  HE2 MET   262      44.957  12.311  -6.395  1.00  0.00
ATOM   3863  HE3 MET   262      44.082  10.763  -6.305  1.00  0.00
ATOM   3864  C   MET   262      39.709  13.485  -4.763  1.00  0.00
ATOM   3865  O   MET   262      38.790  12.805  -5.290  1.00  0.00
ATOM   3866  N   ALA   263      39.740  14.827  -4.788  1.00  0.00
ATOM   3867  H   ALA   263      40.569  15.373  -4.555  1.00  0.00
ATOM   3868  CA  ALA   263      38.560  15.656  -5.158  1.00  0.00
ATOM   3869  HA  ALA   263      37.639  15.090  -5.289  1.00  0.00
ATOM   3870  CB  ALA   263      38.257  16.637  -4.004  1.00  0.00
ATOM   3871  HB1 ALA   263      37.394  17.250  -4.265  1.00  0.00
ATOM   3872  HB2 ALA   263      38.041  16.073  -3.095  1.00  0.00
ATOM   3873  HB3 ALA   263      39.122  17.279  -3.836  1.00  0.00
ATOM   3874  C   ALA   263      38.884  16.297  -6.506  1.00  0.00
ATOM   3875  O   ALA   263      39.028  17.512  -6.588  1.00  0.00
ATOM   3876  N   THR   264      38.873  15.442  -7.518  1.00  0.00
ATOM   3877  H   THR   264      38.731  14.442  -7.373  1.00  0.00
ATOM   3878  CA  THR   264      39.062  15.795  -8.992  1.00  0.00
ATOM   3879  HA  THR   264      40.059  16.226  -9.089  1.00  0.00
ATOM   3880  CB  THR   264      38.931  14.544  -9.899  1.00  0.00
ATOM   3881  HB  THR   264      39.045  14.993 -10.886  1.00  0.00
ATOM   3882  CG2 THR   264      39.974  13.469  -9.735  1.00  0.00
ATOM   3883 HG21 THR   264      39.766  12.652 -10.427  1.00  0.00
ATOM   3884 HG22 THR   264      40.960  13.883  -9.947  1.00  0.00
ATOM   3885 HG23 THR   264      39.951  13.094  -8.711  1.00  0.00
ATOM   3886  OG1 THR   264      37.686  13.876  -9.710  1.00  0.00
ATOM   3887  HG1 THR   264      37.253  13.737 -10.578  1.00  0.00
ATOM   3888  C   THR   264      38.010  16.751  -9.425  1.00  0.00
ATOM   3889  O   THR   264      36.844  16.762  -8.924  1.00  0.00
ATOM   3890  N   GLN   265      38.404  17.655 -10.349  1.00  0.00
ATOM   3891  H   GLN   265      39.376  17.720 -10.651  1.00  0.00
ATOM   3892  CA  GLN   265      37.570  18.608 -11.013  1.00  0.00
ATOM   3893  HA  GLN   265      37.066  19.119 -10.193  1.00  0.00
ATOM   3894  CB  GLN   265      38.382  19.578 -11.851  1.00  0.00
ATOM   3895  HB2 GLN   265      38.938  19.015 -12.600  1.00  0.00
ATOM   3896  HB3 GLN   265      37.697  20.234 -12.388  1.00  0.00
ATOM   3897  CG  GLN   265      39.391  20.462 -11.028  1.00  0.00
ATOM   3898  HG2 GLN   265      38.888  20.862 -10.147  1.00  0.00
ATOM   3899  HG3 GLN   265      40.211  19.840 -10.674  1.00  0.00
ATOM   3900  CD  GLN   265      39.945  21.608 -11.859  1.00  0.00
ATOM   3901  OE1 GLN   265      39.511  21.916 -12.902  1.00  0.00
ATOM   3902  NE2 GLN   265      41.067  22.208 -11.427  1.00  0.00
ATOM   3903 HE21 GLN   265      41.465  21.956 -10.522  1.00  0.00
ATOM   3904 HE22 GLN   265      41.524  22.915 -12.005  1.00  0.00
ATOM   3905  C   GLN   265      36.488  17.994 -11.927  1.00  0.00
ATOM   3906  O   GLN   265      35.463  18.647 -12.164  1.00  0.00
ATOM   3907  N   ASP   266      36.649  16.770 -12.436  1.00  0.00
ATOM   3908  H   ASP   266      37.541  16.277 -12.379  1.00  0.00
ATOM   3909  CA  ASP   266      35.627  15.994 -13.118  1.00  0.00
ATOM   3910  HA  ASP   266      35.042  16.744 -13.649  1.00  0.00
ATOM   3911  CB  ASP   266      36.241  15.024 -14.122  1.00  0.00
ATOM   3912  HB2 ASP   266      35.426  14.554 -14.675  1.00  0.00
ATOM   3913  HB3 ASP   266      36.818  15.607 -14.840  1.00  0.00
ATOM   3914  CG  ASP   266      37.117  13.947 -13.595  1.00  0.00
ATOM   3915  OD1 ASP   266      37.865  13.284 -14.359  1.00  0.00
ATOM   3916  OD2 ASP   266      37.229  13.795 -12.365  1.00  0.00
ATOM   3917  C   ASP   266      34.602  15.287 -12.217  1.00  0.00
ATOM   3918  O   ASP   266      33.586  14.901 -12.789  1.00  0.00
ATOM   3919  N   SER   267      34.777  15.221 -10.879  1.00  0.00
ATOM   3920  H   SER   267      35.495  15.781 -10.417  1.00  0.00
ATOM   3921  CA  SER   267      34.029  14.400  -9.915  1.00  0.00
ATOM   3922  HA  SER   267      34.141  13.376 -10.273  1.00  0.00
ATOM   3923  CB  SER   267      34.555  14.546  -8.513  1.00  0.00
ATOM   3924  HB2 SER   267      33.964  13.919  -7.846  1.00  0.00
ATOM   3925  HB3 SER   267      35.579  14.174  -8.476  1.00  0.00
ATOM   3926  OG  SER   267      34.532  15.846  -8.048  1.00  0.00
ATOM   3927  HG  SER   267      35.254  16.357  -8.467  1.00  0.00
ATOM   3928  C   SER   267      32.596  14.813  -9.841  1.00  0.00
ATOM   3929  O   SER   267      32.160  15.747 -10.521  1.00  0.00
ATOM   3930  N   GLU   268      31.749  14.014  -9.203  1.00  0.00
ATOM   3931  H   GLU   268      32.056  13.185  -8.695  1.00  0.00
ATOM   3932  CA  GLU   268      30.220  14.228  -9.147  1.00  0.00
ATOM   3933  HA  GLU   268      29.978  14.529 -10.166  1.00  0.00
ATOM   3934  CB  GLU   268      29.396  12.968  -8.810  1.00  0.00
ATOM   3935  HB2 GLU   268      29.524  12.731  -7.753  1.00  0.00
ATOM   3936  HB3 GLU   268      28.339  13.182  -8.964  1.00  0.00
ATOM   3937  CG  GLU   268      29.795  11.724  -9.664  1.00  0.00
ATOM   3938  HG2 GLU   268      30.628  11.235  -9.157  1.00  0.00
ATOM   3939  HG3 GLU   268      28.955  11.030  -9.638  1.00  0.00
ATOM   3940  CD  GLU   268      30.207  11.910 -11.177  1.00  0.00
ATOM   3941  OE1 GLU   268      29.446  12.582 -11.938  1.00  0.00
ATOM   3942  OE2 GLU   268      31.307  11.454 -11.594  1.00  0.00
ATOM   3943  C   GLU   268      29.825  15.321  -8.123  1.00  0.00
ATOM   3944  O   GLU   268      30.506  15.561  -7.140  1.00  0.00
ATOM   3945  N   VAL   269      28.732  16.035  -8.337  1.00  0.00
ATOM   3946  H   VAL   269      28.077  15.796  -9.081  1.00  0.00
ATOM   3947  CA  VAL   269      28.311  17.212  -7.588  1.00  0.00
ATOM   3948  HA  VAL   269      28.979  17.267  -6.728  1.00  0.00
ATOM   3949  CB  VAL   269      28.474  18.511  -8.456  1.00  0.00
ATOM   3950  HB  VAL   269      27.809  18.349  -9.305  1.00  0.00
ATOM   3951  CG1 VAL   269      27.956  19.853  -7.797  1.00  0.00
ATOM   3952 HG11 VAL   269      28.118  20.683  -8.484  1.00  0.00
ATOM   3953 HG12 VAL   269      26.892  19.764  -7.580  1.00  0.00
ATOM   3954 HG13 VAL   269      28.501  20.036  -6.870  1.00  0.00
ATOM   3955  CG2 VAL   269      29.911  18.666  -8.943  1.00  0.00
ATOM   3956 HG21 VAL   269      29.997  19.572  -9.542  1.00  0.00
ATOM   3957 HG22 VAL   269      30.580  18.733  -8.086  1.00  0.00
ATOM   3958 HG23 VAL   269      30.186  17.802  -9.550  1.00  0.00
ATOM   3959  C   VAL   269      26.933  17.121  -7.001  1.00  0.00
ATOM   3960  O   VAL   269      25.976  16.791  -7.696  1.00  0.00
ATOM   3961  N   ALA   270      26.784  17.700  -5.788  1.00  0.00
ATOM   3962  H   ALA   270      27.461  18.350  -5.387  1.00  0.00
ATOM   3963  CA  ALA   270      25.646  17.447  -4.947  1.00  0.00
ATOM   3964  HA  ALA   270      24.788  17.132  -5.539  1.00  0.00
ATOM   3965  CB  ALA   270      26.150  16.454  -3.976  1.00  0.00
ATOM   3966  HB1 ALA   270      25.353  16.190  -3.280  1.00  0.00
ATOM   3967  HB2 ALA   270      26.480  15.562  -4.506  1.00  0.00
ATOM   3968  HB3 ALA   270      26.988  16.880  -3.422  1.00  0.00
ATOM   3969  C   ALA   270      25.203  18.721  -4.137  1.00  0.00
ATOM   3970  O   ALA   270      26.031  19.581  -3.841  1.00  0.00
ATOM   3971  N   LEU   271      23.929  18.780  -3.819  1.00  0.00
ATOM   3972  H   LEU   271      23.316  17.987  -4.006  1.00  0.00
ATOM   3973  CA  LEU   271      23.196  19.869  -3.197  1.00  0.00
ATOM   3974  HA  LEU   271      23.903  20.509  -2.671  1.00  0.00
ATOM   3975  CB  LEU   271      22.466  20.735  -4.293  1.00  0.00
ATOM   3976  HB2 LEU   271      23.193  21.083  -5.026  1.00  0.00
ATOM   3977  HB3 LEU   271      21.748  20.115  -4.828  1.00  0.00
ATOM   3978  CG  LEU   271      21.732  21.959  -3.669  1.00  0.00
ATOM   3979  HG  LEU   271      21.060  21.633  -2.875  1.00  0.00
ATOM   3980  CD1 LEU   271      22.786  22.938  -3.135  1.00  0.00
ATOM   3981 HD11 LEU   271      22.291  23.803  -2.694  1.00  0.00
ATOM   3982 HD12 LEU   271      23.394  22.441  -2.378  1.00  0.00
ATOM   3983 HD13 LEU   271      23.427  23.266  -3.954  1.00  0.00
ATOM   3984  CD2 LEU   271      20.955  22.694  -4.810  1.00  0.00
ATOM   3985 HD21 LEU   271      20.432  23.557  -4.397  1.00  0.00
ATOM   3986 HD22 LEU   271      21.660  23.028  -5.572  1.00  0.00
ATOM   3987 HD23 LEU   271      20.233  22.011  -5.257  1.00  0.00
ATOM   3988  C   LEU   271      22.164  19.309  -2.142  1.00  0.00
ATOM   3989  O   LEU   271      21.412  18.339  -2.326  1.00  0.00
ATOM   3990  N   VAL   272      22.195  19.907  -0.947  1.00  0.00
ATOM   3991  H   VAL   272      22.708  20.774  -0.791  1.00  0.00
ATOM   3992  CA  VAL   272      21.520  19.418   0.273  1.00  0.00
ATOM   3993  HA  VAL   272      20.734  18.725  -0.028  1.00  0.00
ATOM   3994  CB  VAL   272      22.443  18.544   1.217  1.00  0.00
ATOM   3995  HB  VAL   272      23.135  19.293   1.602  1.00  0.00
ATOM   3996  CG1 VAL   272      21.748  17.832   2.431  1.00  0.00
ATOM   3997 HG11 VAL   272      22.491  17.268   2.995  1.00  0.00
ATOM   3998 HG12 VAL   272      21.291  18.580   3.078  1.00  0.00
ATOM   3999 HG13 VAL   272      20.979  17.153   2.062  1.00  0.00
ATOM   4000  CG2 VAL   272      23.107  17.384   0.422  1.00  0.00
ATOM   4001 HG21 VAL   272      23.736  16.798   1.092  1.00  0.00
ATOM   4002 HG22 VAL   272      22.333  16.744  -0.001  1.00  0.00
ATOM   4003 HG23 VAL   272      23.718  17.796  -0.382  1.00  0.00
ATOM   4004  C   VAL   272      20.882  20.651   1.016  1.00  0.00
ATOM   4005  O   VAL   272      21.540  21.604   1.376  1.00  0.00
ATOM   4006  N   THR   273      19.563  20.681   1.303  1.00  0.00
ATOM   4007  H   THR   273      18.971  19.967   0.878  1.00  0.00
ATOM   4008  CA  THR   273      18.709  21.560   2.143  1.00  0.00
ATOM   4009  HA  THR   273      19.289  22.478   2.043  1.00  0.00
ATOM   4010  CB  THR   273      17.284  21.677   1.622  1.00  0.00
ATOM   4011  HB  THR   273      16.771  22.491   2.134  1.00  0.00
ATOM   4012  CG2 THR   273      17.282  21.992   0.087  1.00  0.00
ATOM   4013 HG21 THR   273      16.254  22.070  -0.266  1.00  0.00
ATOM   4014 HG22 THR   273      17.801  22.934  -0.091  1.00  0.00
ATOM   4015 HG23 THR   273      17.789  21.190  -0.449  1.00  0.00
ATOM   4016  OG1 THR   273      16.637  20.475   1.858  1.00  0.00
ATOM   4017  HG1 THR   273      15.715  20.531   1.531  1.00  0.00
ATOM   4018  C   THR   273      18.602  21.301   3.619  1.00  0.00
ATOM   4019  O   THR   273      18.849  20.180   4.102  1.00  0.00
ATOM   4020  N   GLY   274      18.355  22.317   4.452  1.00  0.00
ATOM   4021  H   GLY   274      18.072  23.235   4.108  1.00  0.00
ATOM   4022  CA  GLY   274      18.452  22.276   5.959  1.00  0.00
ATOM   4023  HA2 GLY   274      18.509  23.304   6.316  1.00  0.00
ATOM   4024  HA3 GLY   274      17.521  21.857   6.339  1.00  0.00
ATOM   4025  C   GLY   274      19.614  21.495   6.597  1.00  0.00
ATOM   4026  O   GLY   274      19.318  20.618   7.437  1.00  0.00
ATOM   4027  N   ALA   275      20.830  21.731   6.138  1.00  0.00
ATOM   4028  H   ALA   275      21.057  22.492   5.498  1.00  0.00
ATOM   4029  CA  ALA   275      21.958  20.916   6.511  1.00  0.00
ATOM   4030  HA  ALA   275      21.642  19.877   6.608  1.00  0.00
ATOM   4031  CB  ALA   275      22.998  21.124   5.391  1.00  0.00
ATOM   4032  HB1 ALA   275      23.889  20.534   5.606  1.00  0.00
ATOM   4033  HB2 ALA   275      22.575  20.809   4.437  1.00  0.00
ATOM   4034  HB3 ALA   275      23.267  22.179   5.335  1.00  0.00
ATOM   4035  C   ALA   275      22.536  21.222   7.867  1.00  0.00
ATOM   4036  O   ALA   275      23.547  20.624   8.245  1.00  0.00
ATOM   4037  N   THR   276      21.904  22.081   8.700  1.00  0.00
ATOM   4038  H   THR   276      21.050  22.586   8.459  1.00  0.00
ATOM   4039  CA  THR   276      22.426  22.360  10.074  1.00  0.00
ATOM   4040  HA  THR   276      23.472  22.059  10.096  1.00  0.00
ATOM   4041  CB  THR   276      22.314  23.876  10.356  1.00  0.00
ATOM   4042  HB  THR   276      22.448  23.964  11.434  1.00  0.00
ATOM   4043  CG2 THR   276      23.372  24.637   9.494  1.00  0.00
ATOM   4044 HG21 THR   276      23.297  25.707   9.689  1.00  0.00
ATOM   4045 HG22 THR   276      24.371  24.289   9.754  1.00  0.00
ATOM   4046 HG23 THR   276      23.185  24.447   8.437  1.00  0.00
ATOM   4047  OG1 THR   276      21.100  24.449   9.991  1.00  0.00
ATOM   4048  HG1 THR   276      20.390  24.113  10.578  1.00  0.00
ATOM   4049  C   THR   276      21.769  21.509  11.184  1.00  0.00
ATOM   4050  O   THR   276      22.164  21.490  12.367  1.00  0.00
ATOM   4051  N   SER   277      20.833  20.586  10.890  1.00  0.00
ATOM   4052  H   SER   277      20.281  20.668  10.035  1.00  0.00
ATOM   4053  CA  SER   277      20.439  19.365  11.674  1.00  0.00
ATOM   4054  HA  SER   277      21.006  19.406  12.604  1.00  0.00
ATOM   4055  CB  SER   277      18.979  19.448  11.854  1.00  0.00
ATOM   4056  HB2 SER   277      18.695  20.478  12.070  1.00  0.00
ATOM   4057  HB3 SER   277      18.480  19.167  10.927  1.00  0.00
ATOM   4058  OG  SER   277      18.546  18.616  12.887  1.00  0.00
ATOM   4059  HG  SER   277      17.667  18.246  12.662  1.00  0.00
ATOM   4060  C   SER   277      20.871  17.996  11.174  1.00  0.00
ATOM   4061  O   SER   277      21.418  17.845  10.079  1.00  0.00
ATOM   4062  N   GLY   278      20.877  16.986  12.103  1.00  0.00
ATOM   4063  H   GLY   278      20.243  16.953  12.902  1.00  0.00
ATOM   4064  CA  GLY   278      21.817  15.833  12.030  1.00  0.00
ATOM   4065  HA2 GLY   278      22.808  16.212  11.779  1.00  0.00
ATOM   4066  HA3 GLY   278      21.889  15.383  13.020  1.00  0.00
ATOM   4067  C   GLY   278      21.447  14.741  11.028  1.00  0.00
ATOM   4068  O   GLY   278      22.397  14.051  10.721  1.00  0.00
ATOM   4069  N   ILE   279      20.182  14.575  10.591  1.00  0.00
ATOM   4070  H   ILE   279      19.336  14.925  11.040  1.00  0.00
ATOM   4071  CA  ILE   279      20.000  13.802   9.324  1.00  0.00
ATOM   4072  HA  ILE   279      20.551  12.878   9.509  1.00  0.00
ATOM   4073  CB  ILE   279      18.528  13.392   9.021  1.00  0.00
ATOM   4074  HB  ILE   279      17.946  14.309   9.112  1.00  0.00
ATOM   4075  CG2 ILE   279      18.309  12.825   7.623  1.00  0.00
ATOM   4076 HG21 ILE   279      17.258  12.566   7.496  1.00  0.00
ATOM   4077 HG22 ILE   279      18.591  13.571   6.879  1.00  0.00
ATOM   4078 HG23 ILE   279      18.921  11.933   7.492  1.00  0.00
ATOM   4079  CG1 ILE   279      18.102  12.304  10.001  1.00  0.00
ATOM   4080 HG12 ILE   279      18.063  11.333   9.507  1.00  0.00
ATOM   4081 HG13 ILE   279      18.819  12.217  10.818  1.00  0.00
ATOM   4082  CD1 ILE   279      16.705  12.707  10.536  1.00  0.00
ATOM   4083 HD11 ILE   279      16.356  11.955  11.243  1.00  0.00
ATOM   4084 HD12 ILE   279      16.771  13.673  11.036  1.00  0.00
ATOM   4085 HD13 ILE   279      16.004  12.775   9.705  1.00  0.00
ATOM   4086  C   ILE   279      20.633  14.517   8.069  1.00  0.00
ATOM   4087  O   ILE   279      21.521  13.954   7.457  1.00  0.00
ATOM   4088  N   GLY   280      20.376  15.739   7.721  1.00  0.00
ATOM   4089  H   GLY   280      19.724  16.342   8.223  1.00  0.00
ATOM   4090  CA  GLY   280      21.004  16.374   6.561  1.00  0.00
ATOM   4091  HA2 GLY   280      20.692  15.856   5.654  1.00  0.00
ATOM   4092  HA3 GLY   280      20.651  17.402   6.478  1.00  0.00
ATOM   4093  C   GLY   280      22.516  16.369   6.647  1.00  0.00
ATOM   4094  O   GLY   280      23.164  16.018   5.631  1.00  0.00
ATOM   4095  N   LEU   281      23.100  16.597   7.832  1.00  0.00
ATOM   4096  H   LEU   281      22.561  16.786   8.677  1.00  0.00
ATOM   4097  CA  LEU   281      24.560  16.604   8.069  1.00  0.00
ATOM   4098  HA  LEU   281      24.996  17.303   7.355  1.00  0.00
ATOM   4099  CB  LEU   281      24.863  17.040   9.472  1.00  0.00
ATOM   4100  HB2 LEU   281      24.470  18.049   9.603  1.00  0.00
ATOM   4101  HB3 LEU   281      24.313  16.391  10.153  1.00  0.00
ATOM   4102  CG  LEU   281      26.300  17.045   9.896  1.00  0.00
ATOM   4103  HG  LEU   281      26.736  16.047   9.871  1.00  0.00
ATOM   4104  CD1 LEU   281      27.073  17.999   8.952  1.00  0.00
ATOM   4105 HD11 LEU   281      28.125  18.023   9.239  1.00  0.00
ATOM   4106 HD12 LEU   281      26.985  17.645   7.925  1.00  0.00
ATOM   4107 HD13 LEU   281      26.654  19.003   9.026  1.00  0.00
ATOM   4108  CD2 LEU   281      26.334  17.676  11.361  1.00  0.00
ATOM   4109 HD21 LEU   281      27.363  17.704  11.721  1.00  0.00
ATOM   4110 HD22 LEU   281      25.932  18.689  11.329  1.00  0.00
ATOM   4111 HD23 LEU   281      25.730  17.066  12.032  1.00  0.00
ATOM   4112  C   LEU   281      25.188  15.169   7.846  1.00  0.00
ATOM   4113  O   LEU   281      26.266  15.107   7.243  1.00  0.00
ATOM   4114  N   GLU   282      24.563  14.147   8.425  1.00  0.00
ATOM   4115  H   GLU   282      23.726  14.256   8.998  1.00  0.00
ATOM   4116  CA  GLU   282      25.009  12.784   8.300  1.00  0.00
ATOM   4117  HA  GLU   282      25.991  12.719   8.767  1.00  0.00
ATOM   4118  CB  GLU   282      24.135  11.759   9.112  1.00  0.00
ATOM   4119  HB2 GLU   282      24.147  12.015  10.172  1.00  0.00
ATOM   4120  HB3 GLU   282      23.097  11.808   8.783  1.00  0.00
ATOM   4121  CG  GLU   282      24.675  10.357   8.912  1.00  0.00
ATOM   4122  HG2 GLU   282      23.926   9.634   9.237  1.00  0.00
ATOM   4123  HG3 GLU   282      24.843  10.186   7.849  1.00  0.00
ATOM   4124  CD  GLU   282      26.011  10.103   9.694  1.00  0.00
ATOM   4125  OE1 GLU   282      26.441  10.981  10.474  1.00  0.00
ATOM   4126  OE2 GLU   282      26.574   8.997   9.648  1.00  0.00
ATOM   4127  C   GLU   282      25.172  12.411   6.826  1.00  0.00
ATOM   4128  O   GLU   282      26.081  11.723   6.449  1.00  0.00
ATOM   4129  N   ILE   283      24.178  12.732   5.986  1.00  0.00
ATOM   4130  H   ILE   283      23.323  13.208   6.274  1.00  0.00
ATOM   4131  CA  ILE   283      24.237  12.431   4.598  1.00  0.00
ATOM   4132  HA  ILE   283      24.543  11.398   4.431  1.00  0.00
ATOM   4133  CB  ILE   283      22.795  12.689   4.016  1.00  0.00
ATOM   4134  HB  ILE   283      22.490  13.676   4.363  1.00  0.00
ATOM   4135  CG2 ILE   283      22.691  12.840   2.463  1.00  0.00
ATOM   4136 HG21 ILE   283      21.651  13.013   2.184  1.00  0.00
ATOM   4137 HG22 ILE   283      23.298  13.685   2.138  1.00  0.00
ATOM   4138 HG23 ILE   283      23.049  11.930   1.984  1.00  0.00
ATOM   4139  CG1 ILE   283      21.857  11.584   4.556  1.00  0.00
ATOM   4140 HG12 ILE   283      21.979  10.669   3.976  1.00  0.00
ATOM   4141 HG13 ILE   283      22.113  11.344   5.588  1.00  0.00
ATOM   4142  CD1 ILE   283      20.364  12.096   4.466  1.00  0.00
ATOM   4143 HD11 ILE   283      19.692  11.325   4.844  1.00  0.00
ATOM   4144 HD12 ILE   283      20.252  13.000   5.064  1.00  0.00
ATOM   4145 HD13 ILE   283      20.116  12.314   3.427  1.00  0.00
ATOM   4146  C   ILE   283      25.298  13.356   3.887  1.00  0.00
ATOM   4147  O   ILE   283      25.900  12.840   2.968  1.00  0.00
ATOM   4148  N   ALA   284      25.520  14.582   4.304  1.00  0.00
ATOM   4149  H   ALA   284      24.977  15.019   5.048  1.00  0.00
ATOM   4150  CA  ALA   284      26.569  15.460   3.753  1.00  0.00
ATOM   4151  HA  ALA   284      26.521  15.454   2.664  1.00  0.00
ATOM   4152  CB  ALA   284      26.325  16.899   4.245  1.00  0.00
ATOM   4153  HB1 ALA   284      27.095  17.557   3.843  1.00  0.00
ATOM   4154  HB2 ALA   284      25.345  17.238   3.907  1.00  0.00
ATOM   4155  HB3 ALA   284      26.360  16.922   5.334  1.00  0.00
ATOM   4156  C   ALA   284      27.957  14.953   4.120  1.00  0.00
ATOM   4157  O   ALA   284      28.843  15.153   3.272  1.00  0.00
ATOM   4158  N   ARG   285      28.208  14.318   5.283  1.00  0.00
ATOM   4159  H   ARG   285      27.568  14.348   6.079  1.00  0.00
ATOM   4160  CA  ARG   285      29.466  13.484   5.548  1.00  0.00
ATOM   4161  HA  ARG   285      30.264  14.156   5.236  1.00  0.00
ATOM   4162  CB  ARG   285      29.779  13.149   7.017  1.00  0.00
ATOM   4163  HB2 ARG   285      28.995  12.491   7.393  1.00  0.00
ATOM   4164  HB3 ARG   285      30.711  12.586   7.049  1.00  0.00
ATOM   4165  CG  ARG   285      29.903  14.346   7.970  1.00  0.00
ATOM   4166  HG2 ARG   285      30.673  15.013   7.582  1.00  0.00
ATOM   4167  HG3 ARG   285      28.964  14.897   7.951  1.00  0.00
ATOM   4168  CD  ARG   285      30.254  14.010   9.481  1.00  0.00
ATOM   4169  HD2 ARG   285      31.153  13.396   9.514  1.00  0.00
ATOM   4170  HD3 ARG   285      30.480  14.935  10.013  1.00  0.00
ATOM   4171  NE  ARG   285      29.181  13.319  10.162  1.00  0.00
ATOM   4172  HE  ARG   285      28.858  12.432   9.780  1.00  0.00
ATOM   4173  CZ  ARG   285      28.616  13.767  11.223  1.00  0.00
ATOM   4174  NH1 ARG   285      29.161  14.663  12.076  1.00  0.00
ATOM   4175 HH11 ARG   285      30.094  15.036  11.897  1.00  0.00
ATOM   4176 HH12 ARG   285      28.639  14.966  12.898  1.00  0.00
ATOM   4177  NH2 ARG   285      27.411  13.405  11.501  1.00  0.00
ATOM   4178 HH21 ARG   285      26.915  12.768  10.879  1.00  0.00
ATOM   4179 HH22 ARG   285      26.954  13.757  12.342  1.00  0.00
ATOM   4180  C   ARG   285      29.477  12.204   4.719  1.00  0.00
ATOM   4181  O   ARG   285      30.485  11.872   4.028  1.00  0.00
ATOM   4182  N   ARG   286      28.368  11.466   4.601  1.00  0.00
ATOM   4183  H   ARG   286      27.472  11.724   5.017  1.00  0.00
ATOM   4184  CA  ARG   286      28.339  10.206   3.857  1.00  0.00
ATOM   4185  HA  ARG   286      29.180   9.604   4.198  1.00  0.00
ATOM   4186  CB  ARG   286      27.095   9.388   4.203  1.00  0.00
ATOM   4187  HB2 ARG   286      27.099   9.148   5.266  1.00  0.00
ATOM   4188  HB3 ARG   286      26.201   9.980   4.013  1.00  0.00
ATOM   4189  CG  ARG   286      27.041   8.034   3.343  1.00  0.00
ATOM   4190  HG2 ARG   286      26.059   7.574   3.448  1.00  0.00
ATOM   4191  HG3 ARG   286      27.174   8.267   2.287  1.00  0.00
ATOM   4192  CD  ARG   286      28.120   7.046   3.791  1.00  0.00
ATOM   4193  HD2 ARG   286      29.109   7.493   3.687  1.00  0.00
ATOM   4194  HD3 ARG   286      27.991   6.797   4.845  1.00  0.00
ATOM   4195  NE  ARG   286      28.020   5.844   2.973  1.00  0.00
ATOM   4196  HE  ARG   286      28.402   5.934   2.031  1.00  0.00
ATOM   4197  CZ  ARG   286      27.516   4.668   3.254  1.00  0.00
ATOM   4198  NH1 ARG   286      26.853   4.436   4.333  1.00  0.00
ATOM   4199 HH11 ARG   286      26.703   5.185   5.010  1.00  0.00
ATOM   4200 HH12 ARG   286      26.478   3.504   4.512  1.00  0.00
ATOM   4201  NH2 ARG   286      27.590   3.684   2.380  1.00  0.00
ATOM   4202 HH21 ARG   286      28.043   3.836   1.478  1.00  0.00
ATOM   4203 HH22 ARG   286      27.197   2.770   2.605  1.00  0.00
ATOM   4204  C   ARG   286      28.649  10.361   2.335  1.00  0.00
ATOM   4205  O   ARG   286      29.344   9.582   1.752  1.00  0.00
ATOM   4206  N   LEU   287      28.126  11.437   1.709  1.00  0.00
ATOM   4207  H   LEU   287      27.535  12.136   2.157  1.00  0.00
ATOM   4208  CA  LEU   287      28.388  11.669   0.314  1.00  0.00
ATOM   4209  HA  LEU   287      28.126  10.717  -0.152  1.00  0.00
ATOM   4210  CB  LEU   287      27.507  12.812  -0.292  1.00  0.00
ATOM   4211  HB2 LEU   287      27.627  13.700   0.330  1.00  0.00
ATOM   4212  HB3 LEU   287      27.900  13.058  -1.278  1.00  0.00
ATOM   4213  CG  LEU   287      26.035  12.530  -0.431  1.00  0.00
ATOM   4214  HG  LEU   287      25.765  12.283   0.595  1.00  0.00
ATOM   4215  CD1 LEU   287      25.281  13.766  -0.965  1.00  0.00
ATOM   4216 HD11 LEU   287      24.219  13.534  -1.055  1.00  0.00
ATOM   4217 HD12 LEU   287      25.413  14.600  -0.275  1.00  0.00
ATOM   4218 HD13 LEU   287      25.677  14.039  -1.943  1.00  0.00
ATOM   4219  CD2 LEU   287      25.617  11.349  -1.226  1.00  0.00
ATOM   4220 HD21 LEU   287      24.529  11.280  -1.233  1.00  0.00
ATOM   4221 HD22 LEU   287      25.981  11.453  -2.248  1.00  0.00
ATOM   4222 HD23 LEU   287      26.035  10.445  -0.783  1.00  0.00
ATOM   4223  C   LEU   287      29.834  11.980   0.007  1.00  0.00
ATOM   4224  O   LEU   287      30.284  11.774  -1.164  1.00  0.00
ATOM   4225  N   GLY   288      30.662  12.464   0.921  1.00  0.00
ATOM   4226  H   GLY   288      30.339  12.723   1.852  1.00  0.00
ATOM   4227  CA  GLY   288      32.090  12.690   0.746  1.00  0.00
ATOM   4228  HA2 GLY   288      32.255  13.218  -0.193  1.00  0.00
ATOM   4229  HA3 GLY   288      32.447  13.342   1.545  1.00  0.00
ATOM   4230  C   GLY   288      32.936  11.367   0.748  1.00  0.00
ATOM   4231  O   GLY   288      33.803  11.296  -0.116  1.00  0.00
ATOM   4232  N   LYS   289      32.496  10.341   1.515  1.00  0.00
ATOM   4233  H   LYS   289      31.761  10.433   2.216  1.00  0.00
ATOM   4234  CA  LYS   289      33.057   8.969   1.398  1.00  0.00
ATOM   4235  HA  LYS   289      34.136   9.115   1.443  1.00  0.00
ATOM   4236  CB  LYS   289      32.572   8.040   2.561  1.00  0.00
ATOM   4237  HB2 LYS   289      31.484   7.991   2.552  1.00  0.00
ATOM   4238  HB3 LYS   289      32.938   7.029   2.389  1.00  0.00
ATOM   4239  CG  LYS   289      33.054   8.532   3.968  1.00  0.00
ATOM   4240  HG2 LYS   289      34.136   8.656   3.944  1.00  0.00
ATOM   4241  HG3 LYS   289      32.624   9.514   4.161  1.00  0.00
ATOM   4242  CD  LYS   289      32.695   7.611   5.110  1.00  0.00
ATOM   4243  HD2 LYS   289      32.784   8.137   6.061  1.00  0.00
ATOM   4244  HD3 LYS   289      31.658   7.285   5.022  1.00  0.00
ATOM   4245  CE  LYS   289      33.654   6.379   5.083  1.00  0.00
ATOM   4246  HE2 LYS   289      33.513   5.823   4.155  1.00  0.00
ATOM   4247  HE3 LYS   289      34.689   6.718   5.096  1.00  0.00
ATOM   4248  NZ  LYS   289      33.396   5.475   6.264  1.00  0.00
ATOM   4249  HZ1 LYS   289      34.044   4.662   6.226  1.00  0.00
ATOM   4250  HZ2 LYS   289      33.553   6.003   7.145  1.00  0.00
ATOM   4251  HZ3 LYS   289      32.413   5.136   6.234  1.00  0.00
ATOM   4252  C   LYS   289      32.708   8.280   0.093  1.00  0.00
ATOM   4253  O   LYS   289      33.567   7.716  -0.576  1.00  0.00
ATOM   4254  N   GLU   290      31.453   8.414  -0.384  1.00  0.00
ATOM   4255  H   GLU   290      30.706   8.761   0.217  1.00  0.00
ATOM   4256  CA  GLU   290      30.942   8.112  -1.756  1.00  0.00
ATOM   4257  HA  GLU   290      31.257   7.084  -1.931  1.00  0.00
ATOM   4258  CB  GLU   290      29.396   8.022  -1.903  1.00  0.00
ATOM   4259  HB2 GLU   290      29.012   9.033  -1.770  1.00  0.00
ATOM   4260  HB3 GLU   290      29.199   7.740  -2.938  1.00  0.00
ATOM   4261  CG  GLU   290      28.558   7.136  -1.059  1.00  0.00
ATOM   4262  HG2 GLU   290      28.538   7.564  -0.056  1.00  0.00
ATOM   4263  HG3 GLU   290      27.541   7.181  -1.446  1.00  0.00
ATOM   4264  CD  GLU   290      28.932   5.662  -0.920  1.00  0.00
ATOM   4265  OE1 GLU   290      29.471   5.099  -1.918  1.00  0.00
ATOM   4266  OE2 GLU   290      28.771   5.077   0.157  1.00  0.00
ATOM   4267  C   GLU   290      31.616   8.987  -2.844  1.00  0.00
ATOM   4268  O   GLU   290      31.597   8.579  -3.997  1.00  0.00
ATOM   4269  N   GLY   291      32.367  10.035  -2.540  1.00  0.00
ATOM   4270  H   GLY   291      32.356  10.414  -1.594  1.00  0.00
ATOM   4271  CA  GLY   291      33.268  10.788  -3.386  1.00  0.00
ATOM   4272  HA2 GLY   291      34.187  10.939  -2.821  1.00  0.00
ATOM   4273  HA3 GLY   291      33.517  10.151  -4.234  1.00  0.00
ATOM   4274  C   GLY   291      32.867  12.146  -3.953  1.00  0.00
ATOM   4275  O   GLY   291      33.600  12.689  -4.751  1.00  0.00
ATOM   4276  N   LEU   292      31.685  12.648  -3.550  1.00  0.00
ATOM   4277  H   LEU   292      31.176  12.309  -2.735  1.00  0.00
ATOM   4278  CA  LEU   292      31.010  13.755  -4.271  1.00  0.00
ATOM   4279  HA  LEU   292      31.235  13.661  -5.333  1.00  0.00
ATOM   4280  CB  LEU   292      29.450  13.696  -4.215  1.00  0.00
ATOM   4281  HB2 LEU   292      29.135  13.794  -3.177  1.00  0.00
ATOM   4282  HB3 LEU   292      29.050  14.555  -4.753  1.00  0.00
ATOM   4283  CG  LEU   292      28.815  12.389  -4.810  1.00  0.00
ATOM   4284  HG  LEU   292      29.436  12.051  -5.640  1.00  0.00
ATOM   4285  CD1 LEU   292      28.764  11.272  -3.784  1.00  0.00
ATOM   4286 HD11 LEU   292      28.319  10.385  -4.234  1.00  0.00
ATOM   4287 HD12 LEU   292      29.775  11.039  -3.449  1.00  0.00
ATOM   4288 HD13 LEU   292      28.164  11.588  -2.932  1.00  0.00
ATOM   4289  CD2 LEU   292      27.412  12.702  -5.284  1.00  0.00
ATOM   4290 HD21 LEU   292      26.959  11.802  -5.700  1.00  0.00
ATOM   4291 HD22 LEU   292      26.815  13.053  -4.442  1.00  0.00
ATOM   4292 HD23 LEU   292      27.451  13.477  -6.049  1.00  0.00
ATOM   4293  C   LEU   292      31.549  15.058  -3.730  1.00  0.00
ATOM   4294  O   LEU   292      32.192  15.145  -2.693  1.00  0.00
ATOM   4295  N   ARG   293      31.256  16.215  -4.315  1.00  0.00
ATOM   4296  H   ARG   293      30.807  16.188  -5.231  1.00  0.00
ATOM   4297  CA  ARG   293      31.440  17.600  -3.927  1.00  0.00
ATOM   4298  HA  ARG   293      32.107  17.649  -3.066  1.00  0.00
ATOM   4299  CB  ARG   293      32.078  18.415  -5.122  1.00  0.00
ATOM   4300  HB2 ARG   293      31.454  18.322  -6.010  1.00  0.00
ATOM   4301  HB3 ARG   293      32.117  19.475  -4.870  1.00  0.00
ATOM   4302  CG  ARG   293      33.463  17.907  -5.415  1.00  0.00
ATOM   4303  HG2 ARG   293      34.025  17.846  -4.482  1.00  0.00
ATOM   4304  HG3 ARG   293      33.395  16.895  -5.814  1.00  0.00
ATOM   4305  CD  ARG   293      34.225  18.780  -6.397  1.00  0.00
ATOM   4306  HD2 ARG   293      34.060  19.839  -6.193  1.00  0.00
ATOM   4307  HD3 ARG   293      35.298  18.606  -6.329  1.00  0.00
ATOM   4308  NE  ARG   293      33.697  18.399  -7.755  1.00  0.00
ATOM   4309  HE  ARG   293      33.250  17.485  -7.815  1.00  0.00
ATOM   4310  CZ  ARG   293      33.738  19.105  -8.906  1.00  0.00
ATOM   4311  NH1 ARG   293      34.404  20.221  -9.015  1.00  0.00
ATOM   4312 HH11 ARG   293      34.918  20.589  -8.213  1.00  0.00
ATOM   4313 HH12 ARG   293      34.411  20.727  -9.901  1.00  0.00
ATOM   4314  NH2 ARG   293      33.297  18.556  -9.990  1.00  0.00
ATOM   4315 HH21 ARG   293      32.926  17.606  -9.966  1.00  0.00
ATOM   4316 HH22 ARG   293      33.319  19.072 -10.870  1.00  0.00
ATOM   4317  C   ARG   293      30.122  18.185  -3.580  1.00  0.00
ATOM   4318  O   ARG   293      29.171  18.043  -4.362  1.00  0.00
ATOM   4319  N   VAL   294      30.010  18.700  -2.375  1.00  0.00
ATOM   4320  H   VAL   294      30.796  19.038  -1.819  1.00  0.00
ATOM   4321  CA  VAL   294      28.745  18.823  -1.751  1.00  0.00
ATOM   4322  HA  VAL   294      27.928  18.556  -2.421  1.00  0.00
ATOM   4323  CB  VAL   294      28.597  17.824  -0.604  1.00  0.00
ATOM   4324  HB  VAL   294      29.118  18.250   0.254  1.00  0.00
ATOM   4325  CG1 VAL   294      27.137  17.655  -0.256  1.00  0.00
ATOM   4326 HG11 VAL   294      27.039  16.942   0.562  1.00  0.00
ATOM   4327 HG12 VAL   294      26.722  18.616   0.048  1.00  0.00
ATOM   4328 HG13 VAL   294      26.597  17.286  -1.127  1.00  0.00
ATOM   4329  CG2 VAL   294      29.327  16.442  -0.842  1.00  0.00
ATOM   4330 HG21 VAL   294      29.170  15.794   0.020  1.00  0.00
ATOM   4331 HG22 VAL   294      28.921  15.965  -1.733  1.00  0.00
ATOM   4332 HG23 VAL   294      30.396  16.613  -0.976  1.00  0.00
ATOM   4333  C   VAL   294      28.559  20.311  -1.372  1.00  0.00
ATOM   4334  O   VAL   294      29.149  20.738  -0.396  1.00  0.00
ATOM   4335  N   PHE   295      27.584  21.001  -2.056  1.00  0.00
ATOM   4336  H   PHE   295      27.133  20.653  -2.903  1.00  0.00
ATOM   4337  CA  PHE   295      27.113  22.296  -1.623  1.00  0.00
ATOM   4338  HA  PHE   295      27.923  22.828  -1.127  1.00  0.00
ATOM   4339  CB  PHE   295      26.732  23.137  -2.820  1.00  0.00
ATOM   4340  HB2 PHE   295      27.468  22.977  -3.609  1.00  0.00
ATOM   4341  HB3 PHE   295      25.775  22.787  -3.204  1.00  0.00
ATOM   4342  CG  PHE   295      26.633  24.608  -2.548  1.00  0.00
ATOM   4343  CD1 PHE   295      25.513  25.097  -1.866  1.00  0.00
ATOM   4344  HD1 PHE   295      24.673  24.461  -1.627  1.00  0.00
ATOM   4345  CE1 PHE   295      25.534  26.483  -1.500  1.00  0.00
ATOM   4346  HE1 PHE   295      24.773  26.872  -0.838  1.00  0.00
ATOM   4347  CZ  PHE   295      26.526  27.336  -1.989  1.00  0.00
ATOM   4348  HZ  PHE   295      26.432  28.405  -1.877  1.00  0.00
ATOM   4349  CE2 PHE   295      27.644  26.783  -2.627  1.00  0.00
ATOM   4350  HE2 PHE   295      28.482  27.416  -2.877  1.00  0.00
ATOM   4351  CD2 PHE   295      27.689  25.449  -2.939  1.00  0.00
ATOM   4352  HD2 PHE   295      28.532  25.046  -3.482  1.00  0.00
ATOM   4353  C   PHE   295      26.047  22.186  -0.551  1.00  0.00
ATOM   4354  O   PHE   295      25.144  21.407  -0.860  1.00  0.00
ATOM   4355  N   VAL   296      26.111  22.832   0.626  1.00  0.00
ATOM   4356  H   VAL   296      26.878  23.463   0.856  1.00  0.00
ATOM   4357  CA  VAL   296      25.113  22.720   1.716  1.00  0.00
ATOM   4358  HA  VAL   296      24.377  21.984   1.391  1.00  0.00
ATOM   4359  CB  VAL   296      25.754  22.250   2.993  1.00  0.00
ATOM   4360  HB  VAL   296      25.011  22.506   3.748  1.00  0.00
ATOM   4361  CG1 VAL   296      26.114  20.709   2.874  1.00  0.00
ATOM   4362 HG11 VAL   296      26.579  20.372   3.801  1.00  0.00
ATOM   4363 HG12 VAL   296      25.205  20.136   2.694  1.00  0.00
ATOM   4364 HG13 VAL   296      26.808  20.560   2.046  1.00  0.00
ATOM   4365  CG2 VAL   296      27.106  22.914   3.364  1.00  0.00
ATOM   4366 HG21 VAL   296      27.471  22.494   4.302  1.00  0.00
ATOM   4367 HG22 VAL   296      27.834  22.725   2.575  1.00  0.00
ATOM   4368 HG23 VAL   296      26.965  23.989   3.477  1.00  0.00
ATOM   4369  C   VAL   296      24.390  24.041   1.964  1.00  0.00
ATOM   4370  O   VAL   296      24.849  25.117   1.554  1.00  0.00
ATOM   4371  N   CYS   297      23.139  23.994   2.452  1.00  0.00
ATOM   4372  H   CYS   297      22.648  23.138   2.713  1.00  0.00
ATOM   4373  CA  CYS   297      22.406  25.184   2.637  1.00  0.00
ATOM   4374  HA  CYS   297      23.080  25.960   3.003  1.00  0.00
ATOM   4375  CB  CYS   297      21.756  25.569   1.243  1.00  0.00
ATOM   4376  HB2 CYS   297      21.367  26.586   1.295  1.00  0.00
ATOM   4377  HB3 CYS   297      22.526  25.561   0.472  1.00  0.00
ATOM   4378  SG  CYS   297      20.454  24.466   0.782  1.00  0.00
ATOM   4379  HG  CYS   297      20.828  23.241   0.997  1.00  0.00
ATOM   4380  C   CYS   297      21.306  25.015   3.656  1.00  0.00
ATOM   4381  O   CYS   297      20.805  23.933   3.996  1.00  0.00
ATOM   4382  N   ALA   298      21.013  26.166   4.260  1.00  0.00
ATOM   4383  H   ALA   298      21.345  27.067   3.921  1.00  0.00
ATOM   4384  CA  ALA   298      20.173  26.273   5.494  1.00  0.00
ATOM   4385  HA  ALA   298      19.310  25.654   5.244  1.00  0.00
ATOM   4386  CB  ALA   298      20.957  25.770   6.725  1.00  0.00
ATOM   4387  HB1 ALA   298      20.332  25.854   7.614  1.00  0.00
ATOM   4388  HB2 ALA   298      21.239  24.727   6.578  1.00  0.00
ATOM   4389  HB3 ALA   298      21.857  26.373   6.856  1.00  0.00
ATOM   4390  C   ALA   298      19.607  27.669   5.851  1.00  0.00
ATOM   4391  O   ALA   298      19.894  28.579   5.108  1.00  0.00
ATOM   4392  N   ARG   299      18.883  27.809   6.929  1.00  0.00
ATOM   4393  H   ARG   299      18.727  27.055   7.598  1.00  0.00
ATOM   4394  CA  ARG   299      18.183  29.125   7.309  1.00  0.00
ATOM   4395  HA  ARG   299      18.212  29.725   6.400  1.00  0.00
ATOM   4396  CB  ARG   299      16.698  28.886   7.711  1.00  0.00
ATOM   4397  HB2 ARG   299      16.204  29.856   7.768  1.00  0.00
ATOM   4398  HB3 ARG   299      16.216  28.327   6.909  1.00  0.00
ATOM   4399  CG  ARG   299      16.436  28.131   9.050  1.00  0.00
ATOM   4400  HG2 ARG   299      17.148  27.314   9.159  1.00  0.00
ATOM   4401  HG3 ARG   299      16.594  28.806   9.892  1.00  0.00
ATOM   4402  CD  ARG   299      15.032  27.594   9.085  1.00  0.00
ATOM   4403  HD2 ARG   299      14.309  28.405   9.169  1.00  0.00
ATOM   4404  HD3 ARG   299      14.802  27.055   8.165  1.00  0.00
ATOM   4405  NE  ARG   299      14.948  26.694  10.252  1.00  0.00
ATOM   4406  HE  ARG   299      15.827  26.244  10.510  1.00  0.00
ATOM   4407  CZ  ARG   299      13.938  26.387  11.001  1.00  0.00
ATOM   4408  NH1 ARG   299      12.754  26.846  10.689  1.00  0.00
ATOM   4409 HH11 ARG   299      12.637  27.438   9.866  1.00  0.00
ATOM   4410 HH12 ARG   299      11.947  26.614  11.268  1.00  0.00
ATOM   4411  NH2 ARG   299      14.127  25.444  11.931  1.00  0.00
ATOM   4412 HH21 ARG   299      15.041  24.999  12.026  1.00  0.00
ATOM   4413 HH22 ARG   299      13.359  25.169  12.542  1.00  0.00
ATOM   4414  C   ARG   299      18.890  29.936   8.331  1.00  0.00
ATOM   4415  O   ARG   299      18.458  31.040   8.679  1.00  0.00
ATOM   4416  N   GLY   300      20.044  29.450   8.795  1.00  0.00
ATOM   4417  H   GLY   300      20.375  28.508   8.589  1.00  0.00
ATOM   4418  CA  GLY   300      20.988  30.249   9.680  1.00  0.00
ATOM   4419  HA2 GLY   300      20.638  31.279   9.734  1.00  0.00
ATOM   4420  HA3 GLY   300      20.952  29.847  10.692  1.00  0.00
ATOM   4421  C   GLY   300      22.452  30.240   9.188  1.00  0.00
ATOM   4422  O   GLY   300      22.976  29.100   8.920  1.00  0.00
ATOM   4423  N   GLU   301      23.046  31.375   8.964  1.00  0.00
ATOM   4424  H   GLU   301      22.654  32.256   9.297  1.00  0.00
ATOM   4425  CA  GLU   301      24.350  31.580   8.211  1.00  0.00
ATOM   4426  HA  GLU   301      24.337  30.946   7.324  1.00  0.00
ATOM   4427  CB  GLU   301      24.425  33.058   7.825  1.00  0.00
ATOM   4428  HB2 GLU   301      23.425  33.390   7.544  1.00  0.00
ATOM   4429  HB3 GLU   301      24.713  33.629   8.708  1.00  0.00
ATOM   4430  CG  GLU   301      25.413  33.419   6.656  1.00  0.00
ATOM   4431  HG2 GLU   301      25.270  32.703   5.846  1.00  0.00
ATOM   4432  HG3 GLU   301      25.147  34.401   6.265  1.00  0.00
ATOM   4433  CD  GLU   301      26.863  33.433   7.031  1.00  0.00
ATOM   4434  OE1 GLU   301      27.679  32.902   6.287  1.00  0.00
ATOM   4435  OE2 GLU   301      27.171  34.003   8.152  1.00  0.00
ATOM   4436  C   GLU   301      25.667  31.068   8.976  1.00  0.00
ATOM   4437  O   GLU   301      26.528  30.375   8.494  1.00  0.00
ATOM   4438  N   GLU   302      25.666  31.382  10.276  1.00  0.00
ATOM   4439  H   GLU   302      24.980  31.994  10.716  1.00  0.00
ATOM   4440  CA  GLU   302      26.678  30.853  11.182  1.00  0.00
ATOM   4441  HA  GLU   302      27.626  30.892  10.646  1.00  0.00
ATOM   4442  CB  GLU   302      26.718  31.745  12.440  1.00  0.00
ATOM   4443  HB2 GLU   302      26.802  32.778  12.102  1.00  0.00
ATOM   4444  HB3 GLU   302      25.754  31.650  12.938  1.00  0.00
ATOM   4445  CG  GLU   302      27.827  31.519  13.526  1.00  0.00
ATOM   4446  HG2 GLU   302      27.692  32.240  14.333  1.00  0.00
ATOM   4447  HG3 GLU   302      27.708  30.526  13.960  1.00  0.00
ATOM   4448  CD  GLU   302      29.206  31.652  12.975  1.00  0.00
ATOM   4449  OE1 GLU   302      29.363  32.014  11.794  1.00  0.00
ATOM   4450  OE2 GLU   302      30.102  31.469  13.817  1.00  0.00
ATOM   4451  C   GLU   302      26.581  29.371  11.515  1.00  0.00
ATOM   4452  O   GLU   302      27.576  28.706  11.630  1.00  0.00
ATOM   4453  N   GLY   303      25.307  28.822  11.634  1.00  0.00
ATOM   4454  H   GLY   303      24.451  29.376  11.596  1.00  0.00
ATOM   4455  CA  GLY   303      25.079  27.392  11.825  1.00  0.00
ATOM   4456  HA2 GLY   303      25.597  27.039  12.716  1.00  0.00
ATOM   4457  HA3 GLY   303      24.017  27.192  11.974  1.00  0.00
ATOM   4458  C   GLY   303      25.589  26.665  10.592  1.00  0.00
ATOM   4459  O   GLY   303      26.328  25.721  10.781  1.00  0.00
ATOM   4460  N   LEU   304      25.536  27.275   9.451  1.00  0.00
ATOM   4461  H   LEU   304      25.042  28.159   9.323  1.00  0.00
ATOM   4462  CA  LEU   304      26.168  26.779   8.213  1.00  0.00
ATOM   4463  HA  LEU   304      26.035  25.717   8.011  1.00  0.00
ATOM   4464  CB  LEU   304      25.430  27.587   7.035  1.00  0.00
ATOM   4465  HB2 LEU   304      24.355  27.554   7.212  1.00  0.00
ATOM   4466  HB3 LEU   304      25.730  28.632   7.088  1.00  0.00
ATOM   4467  CG  LEU   304      25.708  27.070   5.621  1.00  0.00
ATOM   4468  HG  LEU   304      26.772  26.848   5.547  1.00  0.00
ATOM   4469  CD1 LEU   304      24.900  25.784   5.311  1.00  0.00
ATOM   4470 HD11 LEU   304      25.125  25.448   4.298  1.00  0.00
ATOM   4471 HD12 LEU   304      25.174  25.003   6.021  1.00  0.00
ATOM   4472 HD13 LEU   304      23.835  25.995   5.395  1.00  0.00
ATOM   4473  CD2 LEU   304      25.280  28.121   4.636  1.00  0.00
ATOM   4474 HD21 LEU   304      25.471  27.769   3.621  1.00  0.00
ATOM   4475 HD22 LEU   304      24.215  28.321   4.756  1.00  0.00
ATOM   4476 HD23 LEU   304      25.842  29.037   4.814  1.00  0.00
ATOM   4477  C   LEU   304      27.736  26.824   8.306  1.00  0.00
ATOM   4478  O   LEU   304      28.348  25.810   8.003  1.00  0.00
ATOM   4479  N   ARG   305      28.288  27.914   8.818  1.00  0.00
ATOM   4480  H   ARG   305      27.757  28.717   9.154  1.00  0.00
ATOM   4481  CA  ARG   305      29.758  28.054   8.944  1.00  0.00
ATOM   4482  HA  ARG   305      30.216  27.792   7.990  1.00  0.00
ATOM   4483  CB  ARG   305      30.193  29.542   9.201  1.00  0.00
ATOM   4484  HB2 ARG   305      29.732  30.179   8.446  1.00  0.00
ATOM   4485  HB3 ARG   305      29.805  29.861  10.168  1.00  0.00
ATOM   4486  CG  ARG   305      31.666  29.753   9.177  1.00  0.00
ATOM   4487  HG2 ARG   305      32.172  29.060   9.850  1.00  0.00
ATOM   4488  HG3 ARG   305      32.072  29.582   8.181  1.00  0.00
ATOM   4489  CD  ARG   305      31.884  31.204   9.617  1.00  0.00
ATOM   4490  HD2 ARG   305      31.206  31.431  10.441  1.00  0.00
ATOM   4491  HD3 ARG   305      32.898  31.311  10.001  1.00  0.00
ATOM   4492  NE  ARG   305      31.674  32.184   8.543  1.00  0.00
ATOM   4493  HE  ARG   305      32.480  32.433   7.971  1.00  0.00
ATOM   4494  CZ  ARG   305      30.501  32.777   8.253  1.00  0.00
ATOM   4495  NH1 ARG   305      29.469  32.650   9.068  1.00  0.00
ATOM   4496 HH11 ARG   305      29.557  32.100   9.922  1.00  0.00
ATOM   4497 HH12 ARG   305      28.582  33.102   8.843  1.00  0.00
ATOM   4498  NH2 ARG   305      30.261  33.537   7.210  1.00  0.00
ATOM   4499 HH21 ARG   305      30.999  33.721   6.531  1.00  0.00
ATOM   4500 HH22 ARG   305      29.334  33.943   7.078  1.00  0.00
ATOM   4501  C   ARG   305      30.304  27.055   9.996  1.00  0.00
ATOM   4502  O   ARG   305      31.243  26.288   9.697  1.00  0.00
ATOM   4503  N   THR   306      29.602  26.891  11.084  1.00  0.00
ATOM   4504  H   THR   306      28.702  27.351  11.221  1.00  0.00
ATOM   4505  CA  THR   306      29.988  26.053  12.230  1.00  0.00
ATOM   4506  HA  THR   306      31.021  26.226  12.533  1.00  0.00
ATOM   4507  CB  THR   306      29.073  26.447  13.340  1.00  0.00
ATOM   4508  HB  THR   306      28.077  26.116  13.047  1.00  0.00
ATOM   4509  CG2 THR   306      29.443  25.808  14.674  1.00  0.00
ATOM   4510 HG21 THR   306      28.740  26.135  15.441  1.00  0.00
ATOM   4511 HG22 THR   306      29.403  24.723  14.582  1.00  0.00
ATOM   4512 HG23 THR   306      30.452  26.112  14.955  1.00  0.00
ATOM   4513  OG1 THR   306      29.168  27.871  13.543  1.00  0.00
ATOM   4514  HG1 THR   306      28.393  28.311  13.137  1.00  0.00
ATOM   4515  C   THR   306      30.013  24.613  11.910  1.00  0.00
ATOM   4516  O   THR   306      30.851  23.897  12.255  1.00  0.00
ATOM   4517  N   THR   307      29.045  24.196  10.988  1.00  0.00
ATOM   4518  H   THR   307      28.358  24.848  10.608  1.00  0.00
ATOM   4519  CA  THR   307      28.878  22.878  10.467  1.00  0.00
ATOM   4520  HA  THR   307      29.017  22.187  11.300  1.00  0.00
ATOM   4521  CB  THR   307      27.483  22.575   9.944  1.00  0.00
ATOM   4522  HB  THR   307      27.354  23.197   9.058  1.00  0.00
ATOM   4523  CG2 THR   307      27.268  21.109   9.514  1.00  0.00
ATOM   4524 HG21 THR   307      26.246  20.981   9.154  1.00  0.00
ATOM   4525 HG22 THR   307      27.967  20.857   8.717  1.00  0.00
ATOM   4526 HG23 THR   307      27.437  20.451  10.366  1.00  0.00
ATOM   4527  OG1 THR   307      26.552  22.853  10.958  1.00  0.00
ATOM   4528  HG1 THR   307      26.378  23.817  10.987  1.00  0.00
ATOM   4529  C   THR   307      29.951  22.643   9.350  1.00  0.00
ATOM   4530  O   THR   307      30.511  21.569   9.369  1.00  0.00
ATOM   4531  N   LEU   308      30.225  23.613   8.487  1.00  0.00
ATOM   4532  H   LEU   308      29.779  24.530   8.519  1.00  0.00
ATOM   4533  CA  LEU   308      31.172  23.479   7.422  1.00  0.00
ATOM   4534  HA  LEU   308      30.900  22.689   6.720  1.00  0.00
ATOM   4535  CB  LEU   308      31.232  24.828   6.676  1.00  0.00
ATOM   4536  HB2 LEU   308      30.883  25.608   7.351  1.00  0.00
ATOM   4537  HB3 LEU   308      32.275  25.047   6.448  1.00  0.00
ATOM   4538  CG  LEU   308      30.407  24.920   5.347  1.00  0.00
ATOM   4539  HG  LEU   308      29.452  24.454   5.586  1.00  0.00
ATOM   4540  CD1 LEU   308      30.134  26.348   4.934  1.00  0.00
ATOM   4541 HD11 LEU   308      29.559  26.354   4.007  1.00  0.00
ATOM   4542 HD12 LEU   308      29.566  26.850   5.717  1.00  0.00
ATOM   4543 HD13 LEU   308      31.079  26.869   4.779  1.00  0.00
ATOM   4544  CD2 LEU   308      30.985  24.116   4.202  1.00  0.00
ATOM   4545 HD21 LEU   308      30.355  24.234   3.319  1.00  0.00
ATOM   4546 HD22 LEU   308      31.991  24.471   3.979  1.00  0.00
ATOM   4547 HD23 LEU   308      31.026  23.063   4.480  1.00  0.00
ATOM   4548  C   LEU   308      32.515  23.163   8.053  1.00  0.00
ATOM   4549  O   LEU   308      33.285  22.470   7.394  1.00  0.00
ATOM   4550  N   LYS   309      32.834  23.670   9.303  1.00  0.00
ATOM   4551  H   LYS   309      32.264  24.324   9.840  1.00  0.00
ATOM   4552  CA  LYS   309      34.104  23.246   9.943  1.00  0.00
ATOM   4553  HA  LYS   309      34.811  23.317   9.117  1.00  0.00
ATOM   4554  CB  LYS   309      34.475  24.157  11.123  1.00  0.00
ATOM   4555  HB2 LYS   309      33.734  24.031  11.913  1.00  0.00
ATOM   4556  HB3 LYS   309      35.432  23.834  11.531  1.00  0.00
ATOM   4557  CG  LYS   309      34.566  25.658  10.754  1.00  0.00
ATOM   4558  HG2 LYS   309      35.338  25.814   9.999  1.00  0.00
ATOM   4559  HG3 LYS   309      33.624  25.996  10.321  1.00  0.00
ATOM   4560  CD  LYS   309      34.888  26.464  12.012  1.00  0.00
ATOM   4561  HD2 LYS   309      34.057  26.402  12.713  1.00  0.00
ATOM   4562  HD3 LYS   309      35.759  26.038  12.511  1.00  0.00
ATOM   4563  CE  LYS   309      35.158  27.918  11.664  1.00  0.00
ATOM   4564  HE2 LYS   309      35.959  28.004  10.930  1.00  0.00
ATOM   4565  HE3 LYS   309      34.276  28.386  11.226  1.00  0.00
ATOM   4566  NZ  LYS   309      35.543  28.599  12.979  1.00  0.00
ATOM   4567  HZ1 LYS   309      35.742  29.604  12.807  1.00  0.00
ATOM   4568  HZ2 LYS   309      34.759  28.511  13.657  1.00  0.00
ATOM   4569  HZ3 LYS   309      36.391  28.140  13.371  1.00  0.00
ATOM   4570  C   LYS   309      34.148  21.788  10.484  1.00  0.00
ATOM   4571  O   LYS   309      35.190  21.195  10.464  1.00  0.00
ATOM   4572  N   GLU   310      33.036  21.321  10.992  1.00  0.00
ATOM   4573  H   GLU   310      32.222  21.887  11.231  1.00  0.00
ATOM   4574  CA  GLU   310      32.899  19.876  11.263  1.00  0.00
ATOM   4575  HA  GLU   310      33.685  19.497  11.916  1.00  0.00
ATOM   4576  CB  GLU   310      31.579  19.635  12.020  1.00  0.00
ATOM   4577  HB2 GLU   310      31.728  19.889  13.069  1.00  0.00
ATOM   4578  HB3 GLU   310      30.825  20.319  11.631  1.00  0.00
ATOM   4579  CG  GLU   310      31.018  18.158  11.930  1.00  0.00
ATOM   4580  HG2 GLU   310      29.999  18.143  12.312  1.00  0.00
ATOM   4581  HG3 GLU   310      30.970  17.862  10.881  1.00  0.00
ATOM   4582  CD  GLU   310      31.867  17.112  12.712  1.00  0.00
ATOM   4583  OE1 GLU   310      31.544  15.927  12.432  1.00  0.00
ATOM   4584  OE2 GLU   310      32.859  17.457  13.390  1.00  0.00
ATOM   4585  C   GLU   310      33.059  19.082   9.902  1.00  0.00
ATOM   4586  O   GLU   310      33.745  18.058   9.977  1.00  0.00
ATOM   4587  N   LEU   311      32.388  19.442   8.815  1.00  0.00
ATOM   4588  H   LEU   311      31.781  20.260   8.766  1.00  0.00
ATOM   4589  CA  LEU   311      32.471  18.663   7.560  1.00  0.00
ATOM   4590  HA  LEU   311      32.159  17.624   7.665  1.00  0.00
ATOM   4591  CB  LEU   311      31.527  19.363   6.591  1.00  0.00
ATOM   4592  HB2 LEU   311      31.575  20.437   6.775  1.00  0.00
ATOM   4593  HB3 LEU   311      31.885  19.195   5.575  1.00  0.00
ATOM   4594  CG  LEU   311      30.055  18.918   6.672  1.00  0.00
ATOM   4595  HG  LEU   311      29.931  18.777   7.745  1.00  0.00
ATOM   4596  CD1 LEU   311      28.956  19.986   6.147  1.00  0.00
ATOM   4597 HD11 LEU   311      27.957  19.561   6.253  1.00  0.00
ATOM   4598 HD12 LEU   311      29.025  20.899   6.737  1.00  0.00
ATOM   4599 HD13 LEU   311      29.143  20.216   5.097  1.00  0.00
ATOM   4600  CD2 LEU   311      29.788  17.634   5.839  1.00  0.00
ATOM   4601 HD21 LEU   311      28.738  17.356   5.925  1.00  0.00
ATOM   4602 HD22 LEU   311      30.030  17.821   4.793  1.00  0.00
ATOM   4603 HD23 LEU   311      30.410  16.821   6.214  1.00  0.00
ATOM   4604  C   LEU   311      33.929  18.541   7.091  1.00  0.00
ATOM   4605  O   LEU   311      34.341  17.449   6.644  1.00  0.00
ATOM   4606  N   ARG   312      34.628  19.700   7.129  1.00  0.00
ATOM   4607  H   ARG   312      34.270  20.571   7.523  1.00  0.00
ATOM   4608  CA  ARG   312      35.969  19.789   6.599  1.00  0.00
ATOM   4609  HA  ARG   312      35.860  19.328   5.617  1.00  0.00
ATOM   4610  CB  ARG   312      36.524  21.252   6.351  1.00  0.00
ATOM   4611  HB2 ARG   312      36.357  21.863   7.238  1.00  0.00
ATOM   4612  HB3 ARG   312      37.601  21.213   6.189  1.00  0.00
ATOM   4613  CG  ARG   312      35.841  21.907   5.133  1.00  0.00
ATOM   4614  HG2 ARG   312      36.170  21.395   4.230  1.00  0.00
ATOM   4615  HG3 ARG   312      34.765  21.755   5.212  1.00  0.00
ATOM   4616  CD  ARG   312      36.117  23.410   4.977  1.00  0.00
ATOM   4617  HD2 ARG   312      35.831  23.945   5.883  1.00  0.00
ATOM   4618  HD3 ARG   312      37.181  23.587   4.824  1.00  0.00
ATOM   4619  NE  ARG   312      35.328  23.907   3.805  1.00  0.00
ATOM   4620  HE  ARG   312      35.031  23.254   3.080  1.00  0.00
ATOM   4621  CZ  ARG   312      35.022  25.166   3.709  1.00  0.00
ATOM   4622  NH1 ARG   312      35.105  26.172   4.558  1.00  0.00
ATOM   4623 HH11 ARG   312      35.470  26.017   5.498  1.00  0.00
ATOM   4624 HH12 ARG   312      34.802  27.104   4.274  1.00  0.00
ATOM   4625  NH2 ARG   312      34.643  25.542   2.545  1.00  0.00
ATOM   4626 HH21 ARG   312      34.601  24.870   1.779  1.00  0.00
ATOM   4627 HH22 ARG   312      34.384  26.516   2.382  1.00  0.00
ATOM   4628  C   ARG   312      36.972  19.029   7.437  1.00  0.00
ATOM   4629  O   ARG   312      37.855  18.377   6.940  1.00  0.00
ATOM   4630  N   GLU   313      36.867  18.940   8.754  1.00  0.00
ATOM   4631  H   GLU   313      36.256  19.600   9.236  1.00  0.00
ATOM   4632  CA  GLU   313      37.471  18.049   9.725  1.00  0.00
ATOM   4633  HA  GLU   313      38.545  18.153   9.567  1.00  0.00
ATOM   4634  CB  GLU   313      37.153  18.496  11.192  1.00  0.00
ATOM   4635  HB2 GLU   313      37.536  19.504  11.351  1.00  0.00
ATOM   4636  HB3 GLU   313      36.071  18.542  11.325  1.00  0.00
ATOM   4637  CG  GLU   313      37.755  17.551  12.252  1.00  0.00
ATOM   4638  HG2 GLU   313      37.127  17.571  13.144  1.00  0.00
ATOM   4639  HG3 GLU   313      37.735  16.531  11.871  1.00  0.00
ATOM   4640  CD  GLU   313      39.132  17.896  12.628  1.00  0.00
ATOM   4641  OE1 GLU   313      39.595  17.331  13.631  1.00  0.00
ATOM   4642  OE2 GLU   313      39.839  18.654  11.953  1.00  0.00
ATOM   4643  C   GLU   313      37.219  16.508   9.485  1.00  0.00
ATOM   4644  O   GLU   313      38.265  15.773   9.594  1.00  0.00
ATOM   4645  N   ALA   314      36.055  16.050   9.087  1.00  0.00
ATOM   4646  H   ALA   314      35.204  16.596   9.220  1.00  0.00
ATOM   4647  CA  ALA   314      35.781  14.778   8.436  1.00  0.00
ATOM   4648  HA  ALA   314      36.423  14.076   8.967  1.00  0.00
ATOM   4649  CB  ALA   314      34.268  14.554   8.550  1.00  0.00
ATOM   4650  HB1 ALA   314      34.003  13.610   8.076  1.00  0.00
ATOM   4651  HB2 ALA   314      33.982  14.525   9.601  1.00  0.00
ATOM   4652  HB3 ALA   314      33.741  15.369   8.053  1.00  0.00
ATOM   4653  C   ALA   314      36.240  14.507   6.944  1.00  0.00
ATOM   4654  O   ALA   314      36.256  13.407   6.412  1.00  0.00
ATOM   4655  N   GLY   315      36.746  15.546   6.261  1.00  0.00
ATOM   4656  H   GLY   315      36.724  16.499   6.625  1.00  0.00
ATOM   4657  CA  GLY   315      37.353  15.458   4.994  1.00  0.00
ATOM   4658  HA2 GLY   315      38.290  16.015   5.024  1.00  0.00
ATOM   4659  HA3 GLY   315      37.607  14.416   4.808  1.00  0.00
ATOM   4660  C   GLY   315      36.480  16.001   3.742  1.00  0.00
ATOM   4661  O   GLY   315      37.061  16.109   2.682  1.00  0.00
ATOM   4662  N   VAL   316      35.214  16.326   3.893  1.00  0.00
ATOM   4663  H   VAL   316      34.776  16.438   4.807  1.00  0.00
ATOM   4664  CA  VAL   316      34.301  16.562   2.783  1.00  0.00
ATOM   4665  HA  VAL   316      34.305  15.704   2.111  1.00  0.00
ATOM   4666  CB  VAL   316      32.853  16.702   3.300  1.00  0.00
ATOM   4667  HB  VAL   316      32.849  17.571   3.959  1.00  0.00
ATOM   4668  CG1 VAL   316      31.805  16.860   2.135  1.00  0.00
ATOM   4669 HG11 VAL   316      30.804  16.955   2.557  1.00  0.00
ATOM   4670 HG12 VAL   316      32.038  17.751   1.554  1.00  0.00
ATOM   4671 HG13 VAL   316      31.845  15.983   1.489  1.00  0.00
ATOM   4672  CG2 VAL   316      32.435  15.357   3.958  1.00  0.00
ATOM   4673 HG21 VAL   316      31.413  15.436   4.330  1.00  0.00
ATOM   4674 HG22 VAL   316      32.492  14.557   3.220  1.00  0.00
ATOM   4675 HG23 VAL   316      33.107  15.134   4.787  1.00  0.00
ATOM   4676  C   VAL   316      34.760  17.728   1.986  1.00  0.00
ATOM   4677  O   VAL   316      35.066  18.741   2.571  1.00  0.00
ATOM   4678  N   GLU   317      34.736  17.714   0.624  1.00  0.00
ATOM   4679  H   GLU   317      34.627  16.850   0.092  1.00  0.00
ATOM   4680  CA  GLU   317      34.856  18.854  -0.204  1.00  0.00
ATOM   4681  HA  GLU   317      35.541  19.568   0.251  1.00  0.00
ATOM   4682  CB  GLU   317      35.404  18.385  -1.564  1.00  0.00
ATOM   4683  HB2 GLU   317      36.426  18.029  -1.439  1.00  0.00
ATOM   4684  HB3 GLU   317      34.813  17.542  -1.921  1.00  0.00
ATOM   4685  CG  GLU   317      35.379  19.438  -2.548  1.00  0.00
ATOM   4686  HG2 GLU   317      35.910  19.086  -3.432  1.00  0.00
ATOM   4687  HG3 GLU   317      34.342  19.600  -2.843  1.00  0.00
ATOM   4688  CD  GLU   317      35.962  20.762  -2.154  1.00  0.00
ATOM   4689  OE1 GLU   317      37.175  20.865  -2.018  1.00  0.00
ATOM   4690  OE2 GLU   317      35.169  21.774  -1.989  1.00  0.00
ATOM   4691  C   GLU   317      33.504  19.627  -0.354  1.00  0.00
ATOM   4692  O   GLU   317      32.538  19.071  -0.871  1.00  0.00
ATOM   4693  N   ALA   318      33.400  20.759   0.363  1.00  0.00
ATOM   4694  H   ALA   318      34.190  21.191   0.843  1.00  0.00
ATOM   4695  CA  ALA   318      32.147  21.482   0.526  1.00  0.00
ATOM   4696  HA  ALA   318      31.585  21.305  -0.390  1.00  0.00
ATOM   4697  CB  ALA   318      31.426  20.949   1.870  1.00  0.00
ATOM   4698  HB1 ALA   318      30.483  21.477   2.011  1.00  0.00
ATOM   4699  HB2 ALA   318      31.231  19.880   1.779  1.00  0.00
ATOM   4700  HB3 ALA   318      32.075  21.127   2.728  1.00  0.00
ATOM   4701  C   ALA   318      32.302  23.006   0.711  1.00  0.00
ATOM   4702  O   ALA   318      33.326  23.456   1.228  1.00  0.00
ATOM   4703  N   ASP   319      31.203  23.800   0.431  1.00  0.00
ATOM   4704  H   ASP   319      30.354  23.414   0.017  1.00  0.00
ATOM   4705  CA  ASP   319      31.096  25.245   0.676  1.00  0.00
ATOM   4706  HA  ASP   319      31.576  25.621   1.579  1.00  0.00
ATOM   4707  CB  ASP   319      31.781  25.928  -0.488  1.00  0.00
ATOM   4708  HB2 ASP   319      32.675  25.358  -0.740  1.00  0.00
ATOM   4709  HB3 ASP   319      31.118  25.878  -1.352  1.00  0.00
ATOM   4710  CG  ASP   319      32.176  27.349  -0.282  1.00  0.00
ATOM   4711  OD1 ASP   319      31.625  28.111   0.562  1.00  0.00
ATOM   4712  OD2 ASP   319      32.989  27.849  -1.084  1.00  0.00
ATOM   4713  C   ASP   319      29.612  25.508   0.785  1.00  0.00
ATOM   4714  O   ASP   319      28.855  24.584   0.442  1.00  0.00
ATOM   4715  N   GLY   320      29.076  26.646   1.277  1.00  0.00
ATOM   4716  H   GLY   320      29.615  27.396   1.709  1.00  0.00
ATOM   4717  CA  GLY   320      27.639  26.884   1.216  1.00  0.00
ATOM   4718  HA2 GLY   320      27.238  26.290   0.394  1.00  0.00
ATOM   4719  HA3 GLY   320      27.197  26.495   2.133  1.00  0.00
ATOM   4720  C   GLY   320      27.135  28.382   1.027  1.00  0.00
ATOM   4721  O   GLY   320      27.914  29.383   0.943  1.00  0.00
ATOM   4722  N   ARG   321      25.777  28.514   1.083  1.00  0.00
ATOM   4723  H   ARG   321      25.167  27.708   1.223  1.00  0.00
ATOM   4724  CA  ARG   321      25.021  29.768   0.956  1.00  0.00
ATOM   4725  HA  ARG   321      25.588  30.637   1.290  1.00  0.00
ATOM   4726  CB  ARG   321      24.710  30.094  -0.488  1.00  0.00
ATOM   4727  HB2 ARG   321      25.620  29.995  -1.079  1.00  0.00
ATOM   4728  HB3 ARG   321      23.999  29.361  -0.873  1.00  0.00
ATOM   4729  CG  ARG   321      24.104  31.575  -0.693  1.00  0.00
ATOM   4730  HG2 ARG   321      23.126  31.595  -0.213  1.00  0.00
ATOM   4731  HG3 ARG   321      24.744  32.266  -0.142  1.00  0.00
ATOM   4732  CD  ARG   321      23.937  32.123  -2.064  1.00  0.00
ATOM   4733  HD2 ARG   321      24.897  32.443  -2.473  1.00  0.00
ATOM   4734  HD3 ARG   321      23.540  31.365  -2.739  1.00  0.00
ATOM   4735  NE  ARG   321      23.032  33.236  -1.954  1.00  0.00
ATOM   4736  HE  ARG   321      22.212  33.061  -1.373  1.00  0.00
ATOM   4737  CZ  ARG   321      23.085  34.458  -2.487  1.00  0.00
ATOM   4738  NH1 ARG   321      24.062  34.930  -3.230  1.00  0.00
ATOM   4739 HH11 ARG   321      24.867  34.342  -3.443  1.00  0.00
ATOM   4740 HH12 ARG   321      24.013  35.882  -3.593  1.00  0.00
ATOM   4741  NH2 ARG   321      22.238  35.383  -2.139  1.00  0.00
ATOM   4742 HH21 ARG   321      21.516  35.180  -1.448  1.00  0.00
ATOM   4743 HH22 ARG   321      22.296  36.311  -2.559  1.00  0.00
ATOM   4744  C   ARG   321      23.759  29.575   1.859  1.00  0.00
ATOM   4745  O   ARG   321      23.446  28.438   2.091  1.00  0.00
ATOM   4746  N   THR   322      23.063  30.598   2.408  1.00  0.00
ATOM   4747  H   THR   322      23.397  31.560   2.358  1.00  0.00
ATOM   4748  CA  THR   322      21.830  30.496   3.095  1.00  0.00
ATOM   4749  HA  THR   322      21.897  29.747   3.884  1.00  0.00
ATOM   4750  CB  THR   322      21.472  31.777   3.871  1.00  0.00
ATOM   4751  HB  THR   322      20.431  31.822   4.192  1.00  0.00
ATOM   4752  CG2 THR   322      22.287  31.800   5.168  1.00  0.00
ATOM   4753 HG21 THR   322      22.047  32.701   5.732  1.00  0.00
ATOM   4754 HG22 THR   322      22.045  30.923   5.765  1.00  0.00
ATOM   4755 HG23 THR   322      23.350  31.794   4.929  1.00  0.00
ATOM   4756  OG1 THR   322      21.640  32.865   3.009  1.00  0.00
ATOM   4757  HG1 THR   322      21.415  33.694   3.482  1.00  0.00
ATOM   4758  C   THR   322      20.774  30.047   2.089  1.00  0.00
ATOM   4759  O   THR   322      20.836  30.449   0.930  1.00  0.00
ATOM   4760  N   CYS   323      19.792  29.267   2.563  1.00  0.00
ATOM   4761  H   CYS   323      19.827  28.797   3.468  1.00  0.00
ATOM   4762  CA  CYS   323      18.583  29.026   1.817  1.00  0.00
ATOM   4763  HA  CYS   323      18.374  29.916   1.223  1.00  0.00
ATOM   4764  CB  CYS   323      18.729  27.926   0.838  1.00  0.00
ATOM   4765  HB2 CYS   323      19.639  28.052   0.253  1.00  0.00
ATOM   4766  HB3 CYS   323      18.809  26.967   1.350  1.00  0.00
ATOM   4767  SG  CYS   323      17.257  27.950  -0.253  1.00  0.00
ATOM   4768  HG  CYS   323      17.406  28.868  -1.162  1.00  0.00
ATOM   4769  C   CYS   323      17.414  28.807   2.765  1.00  0.00
ATOM   4770  O   CYS   323      17.339  27.774   3.418  1.00  0.00
ATOM   4771  N   ASP   324      16.318  29.655   2.744  1.00  0.00
ATOM   4772  H   ASP   324      16.352  30.606   2.374  1.00  0.00
ATOM   4773  CA  ASP   324      15.006  29.265   3.255  1.00  0.00
ATOM   4774  HA  ASP   324      15.083  28.549   4.072  1.00  0.00
ATOM   4775  CB  ASP   324      14.328  30.540   3.764  1.00  0.00
ATOM   4776  HB2 ASP   324      14.989  31.027   4.480  1.00  0.00
ATOM   4777  HB3 ASP   324      14.200  31.228   2.929  1.00  0.00
ATOM   4778  CG  ASP   324      12.960  30.305   4.431  1.00  0.00
ATOM   4779  OD1 ASP   324      12.373  29.203   4.262  1.00  0.00
ATOM   4780  OD2 ASP   324      12.476  31.156   5.152  1.00  0.00
ATOM   4781  C   ASP   324      14.187  28.552   2.140  1.00  0.00
ATOM   4782  O   ASP   324      13.997  29.177   1.089  1.00  0.00
ATOM   4783  N   VAL   325      13.791  27.278   2.302  1.00  0.00
ATOM   4784  H   VAL   325      14.004  26.705   3.119  1.00  0.00
ATOM   4785  CA  VAL   325      12.992  26.606   1.259  1.00  0.00
ATOM   4786  HA  VAL   325      13.646  26.620   0.387  1.00  0.00
ATOM   4787  CB  VAL   325      12.646  25.111   1.600  1.00  0.00
ATOM   4788  HB  VAL   325      11.968  24.707   0.847  1.00  0.00
ATOM   4789  CG1 VAL   325      14.078  24.423   1.697  1.00  0.00
ATOM   4790 HG11 VAL   325      13.959  23.366   1.934  1.00  0.00
ATOM   4791 HG12 VAL   325      14.596  24.525   0.744  1.00  0.00
ATOM   4792 HG13 VAL   325      14.662  24.907   2.481  1.00  0.00
ATOM   4793  CG2 VAL   325      11.929  24.904   2.895  1.00  0.00
ATOM   4794 HG21 VAL   325      11.738  23.840   3.038  1.00  0.00
ATOM   4795 HG22 VAL   325      12.545  25.276   3.714  1.00  0.00
ATOM   4796 HG23 VAL   325      10.984  25.445   2.878  1.00  0.00
ATOM   4797  C   VAL   325      11.702  27.348   0.907  1.00  0.00
ATOM   4798  O   VAL   325      11.004  26.816   0.033  1.00  0.00
ATOM   4799  N   ARG   326      11.319  28.379   1.598  1.00  0.00
ATOM   4800  H   ARG   326      11.915  28.847   2.280  1.00  0.00
ATOM   4801  CA  ARG   326       9.994  28.973   1.469  1.00  0.00
ATOM   4802  HA  ARG   326       9.360  28.188   1.056  1.00  0.00
ATOM   4803  CB  ARG   326       9.372  29.360   2.860  1.00  0.00
ATOM   4804  HB2 ARG   326      10.007  30.086   3.369  1.00  0.00
ATOM   4805  HB3 ARG   326       8.399  29.831   2.721  1.00  0.00
ATOM   4806  CG  ARG   326       9.233  28.076   3.715  1.00  0.00
ATOM   4807  HG2 ARG   326       8.541  27.380   3.242  1.00  0.00
ATOM   4808  HG3 ARG   326      10.194  27.566   3.792  1.00  0.00
ATOM   4809  CD  ARG   326       8.733  28.461   5.082  1.00  0.00
ATOM   4810  HD2 ARG   326       7.820  29.051   5.001  1.00  0.00
ATOM   4811  HD3 ARG   326       8.486  27.571   5.661  1.00  0.00
ATOM   4812  NE  ARG   326       9.819  29.262   5.779  1.00  0.00
ATOM   4813  HE  ARG   326      10.768  29.230   5.405  1.00  0.00
ATOM   4814  CZ  ARG   326       9.586  29.982   6.827  1.00  0.00
ATOM   4815  NH1 ARG   326       8.420  30.004   7.466  1.00  0.00
ATOM   4816 HH11 ARG   326       7.646  29.429   7.134  1.00  0.00
ATOM   4817 HH12 ARG   326       8.300  30.595   8.289  1.00  0.00
ATOM   4818  NH2 ARG   326      10.599  30.658   7.315  1.00  0.00
ATOM   4819 HH21 ARG   326      11.513  30.599   6.867  1.00  0.00
ATOM   4820 HH22 ARG   326      10.471  31.243   8.140  1.00  0.00
ATOM   4821  C   ARG   326       9.925  30.112   0.446  1.00  0.00
ATOM   4822  O   ARG   326       8.935  30.758   0.285  1.00  0.00
ATOM   4823  N   SER   327      11.069  30.343  -0.157  1.00  0.00
ATOM   4824  H   SER   327      11.862  29.704  -0.109  1.00  0.00
ATOM   4825  CA  SER   327      11.333  31.575  -0.988  1.00  0.00
ATOM   4826  HA  SER   327      10.335  31.887  -1.294  1.00  0.00
ATOM   4827  CB  SER   327      11.988  32.700  -0.171  1.00  0.00
ATOM   4828  HB2 SER   327      11.487  32.802   0.790  1.00  0.00
ATOM   4829  HB3 SER   327      13.029  32.454   0.037  1.00  0.00
ATOM   4830  OG  SER   327      11.911  33.896  -0.881  1.00  0.00
ATOM   4831  HG  SER   327      12.327  34.614  -0.358  1.00  0.00
ATOM   4832  C   SER   327      12.101  31.344  -2.287  1.00  0.00
ATOM   4833  O   SER   327      13.320  31.145  -2.225  1.00  0.00
ATOM   4834  N   VAL   328      11.391  31.489  -3.466  1.00  0.00
ATOM   4835  H   VAL   328      10.425  31.814  -3.507  1.00  0.00
ATOM   4836  CA  VAL   328      11.975  31.180  -4.782  1.00  0.00
ATOM   4837  HA  VAL   328      12.343  30.155  -4.739  1.00  0.00
ATOM   4838  CB  VAL   328      10.904  31.219  -5.878  1.00  0.00
ATOM   4839  HB  VAL   328      10.485  32.219  -5.770  1.00  0.00
ATOM   4840  CG1 VAL   328      11.541  31.057  -7.306  1.00  0.00
ATOM   4841 HG11 VAL   328      10.756  31.088  -8.061  1.00  0.00
ATOM   4842 HG12 VAL   328      12.247  31.868  -7.483  1.00  0.00
ATOM   4843 HG13 VAL   328      12.064  30.103  -7.364  1.00  0.00
ATOM   4844  CG2 VAL   328       9.685  30.362  -5.702  1.00  0.00
ATOM   4845 HG21 VAL   328       9.021  30.495  -6.555  1.00  0.00
ATOM   4846 HG22 VAL   328       9.983  29.316  -5.635  1.00  0.00
ATOM   4847 HG23 VAL   328       9.166  30.652  -4.789  1.00  0.00
ATOM   4848  C   VAL   328      13.255  32.008  -5.112  1.00  0.00
ATOM   4849  O   VAL   328      14.204  31.390  -5.567  1.00  0.00
ATOM   4850  N   PRO   329      13.326  33.368  -4.827  1.00  0.00
ATOM   4851  CD  PRO   329      12.288  34.285  -4.529  1.00  0.00
ATOM   4852  HD2 PRO   329      12.103  34.350  -3.457  1.00  0.00
ATOM   4853  HD3 PRO   329      11.348  33.993  -4.998  1.00  0.00
ATOM   4854  CG  PRO   329      12.804  35.601  -5.086  1.00  0.00
ATOM   4855  HG2 PRO   329      12.305  36.463  -4.645  1.00  0.00
ATOM   4856  HG3 PRO   329      12.673  35.675  -6.165  1.00  0.00
ATOM   4857  CB  PRO   329      14.295  35.510  -4.678  1.00  0.00
ATOM   4858  HB2 PRO   329      14.442  35.757  -3.627  1.00  0.00
ATOM   4859  HB3 PRO   329      14.916  36.194  -5.256  1.00  0.00
ATOM   4860  CA  PRO   329      14.625  34.095  -4.962  1.00  0.00
ATOM   4861  HA  PRO   329      15.033  33.933  -5.960  1.00  0.00
ATOM   4862  C   PRO   329      15.768  33.583  -4.048  1.00  0.00
ATOM   4863  O   PRO   329      16.979  33.586  -4.370  1.00  0.00
ATOM   4864  N   GLU   330      15.479  33.034  -2.886  1.00  0.00
ATOM   4865  H   GLU   330      14.543  33.069  -2.481  1.00  0.00
ATOM   4866  CA  GLU   330      16.455  32.308  -2.039  1.00  0.00
ATOM   4867  HA  GLU   330      17.342  32.936  -1.955  1.00  0.00
ATOM   4868  CB  GLU   330      15.902  32.097  -0.513  1.00  0.00
ATOM   4869  HB2 GLU   330      15.109  31.349  -0.505  1.00  0.00
ATOM   4870  HB3 GLU   330      16.702  31.720   0.125  1.00  0.00
ATOM   4871  CG  GLU   330      15.371  33.437   0.042  1.00  0.00
ATOM   4872  HG2 GLU   330      14.542  33.770  -0.582  1.00  0.00
ATOM   4873  HG3 GLU   330      14.969  33.266   1.041  1.00  0.00
ATOM   4874  CD  GLU   330      16.409  34.554   0.115  1.00  0.00
ATOM   4875  OE1 GLU   330      17.523  34.405   0.600  1.00  0.00
ATOM   4876  OE2 GLU   330      16.033  35.712  -0.208  1.00  0.00
ATOM   4877  C   GLU   330      16.907  30.995  -2.691  1.00  0.00
ATOM   4878  O   GLU   330      18.007  30.516  -2.465  1.00  0.00
ATOM   4879  N   ILE   331      16.059  30.356  -3.480  1.00  0.00
ATOM   4880  H   ILE   331      15.123  30.717  -3.662  1.00  0.00
ATOM   4881  CA  ILE   331      16.316  29.079  -4.189  1.00  0.00
ATOM   4882  HA  ILE   331      16.979  28.488  -3.556  1.00  0.00
ATOM   4883  CB  ILE   331      15.008  28.343  -4.408  1.00  0.00
ATOM   4884  HB  ILE   331      14.317  29.037  -4.886  1.00  0.00
ATOM   4885  CG2 ILE   331      15.248  27.074  -5.331  1.00  0.00
ATOM   4886 HG21 ILE   331      14.303  26.552  -5.483  1.00  0.00
ATOM   4887 HG22 ILE   331      15.644  27.395  -6.294  1.00  0.00
ATOM   4888 HG23 ILE   331      15.959  26.404  -4.849  1.00  0.00
ATOM   4889  CG1 ILE   331      14.414  27.876  -3.096  1.00  0.00
ATOM   4890 HG12 ILE   331      15.118  27.162  -2.668  1.00  0.00
ATOM   4891 HG13 ILE   331      14.394  28.740  -2.433  1.00  0.00
ATOM   4892  CD1 ILE   331      13.039  27.234  -3.025  1.00  0.00
ATOM   4893 HD11 ILE   331      12.813  26.977  -1.990  1.00  0.00
ATOM   4894 HD12 ILE   331      12.291  27.935  -3.396  1.00  0.00
ATOM   4895 HD13 ILE   331      13.027  26.331  -3.634  1.00  0.00
ATOM   4896  C   ILE   331      17.035  29.276  -5.530  1.00  0.00
ATOM   4897  O   ILE   331      17.970  28.506  -5.817  1.00  0.00
ATOM   4898  N   GLU   332      16.719  30.404  -6.260  1.00  0.00
ATOM   4899  H   GLU   332      16.020  31.059  -5.912  1.00  0.00
ATOM   4900  CA  GLU   332      17.252  30.844  -7.529  1.00  0.00
ATOM   4901  HA  GLU   332      17.058  30.066  -8.267  1.00  0.00
ATOM   4902  CB  GLU   332      16.528  32.105  -7.986  1.00  0.00
ATOM   4903  HB2 GLU   332      15.474  32.059  -7.710  1.00  0.00
ATOM   4904  HB3 GLU   332      16.949  32.983  -7.496  1.00  0.00
ATOM   4905  CG  GLU   332      16.673  32.216  -9.454  1.00  0.00
ATOM   4906  HG2 GLU   332      17.702  32.455  -9.720  1.00  0.00
ATOM   4907  HG3 GLU   332      16.430  31.269  -9.934  1.00  0.00
ATOM   4908  CD  GLU   332      15.723  33.320  -9.932  1.00  0.00
ATOM   4909  OE1 GLU   332      16.221  34.473  -9.790  1.00  0.00
ATOM   4910  OE2 GLU   332      14.640  33.218 -10.546  1.00  0.00
ATOM   4911  C   GLU   332      18.853  30.992  -7.522  1.00  0.00
ATOM   4912  O   GLU   332      19.558  30.204  -8.206  1.00  0.00
ATOM   4913  N   ALA   333      19.378  31.926  -6.673  1.00  0.00
ATOM   4914  H   ALA   333      18.769  32.540  -6.132  1.00  0.00
ATOM   4915  CA  ALA   333      20.771  32.194  -6.406  1.00  0.00
ATOM   4916  HA  ALA   333      21.420  32.227  -7.282  1.00  0.00
ATOM   4917  CB  ALA   333      20.742  33.549  -5.776  1.00  0.00
ATOM   4918  HB1 ALA   333      21.758  33.857  -5.527  1.00  0.00
ATOM   4919  HB2 ALA   333      20.305  34.265  -6.471  1.00  0.00
ATOM   4920  HB3 ALA   333      20.142  33.514  -4.867  1.00  0.00
ATOM   4921  C   ALA   333      21.430  31.084  -5.675  1.00  0.00
ATOM   4922  O   ALA   333      22.616  30.937  -5.667  1.00  0.00
ATOM   4923  N   LEU   334      20.685  30.212  -5.015  1.00  0.00
ATOM   4924  H   LEU   334      19.683  30.320  -4.859  1.00  0.00
ATOM   4925  CA  LEU   334      21.265  28.984  -4.440  1.00  0.00
ATOM   4926  HA  LEU   334      22.122  29.325  -3.862  1.00  0.00
ATOM   4927  CB  LEU   334      20.362  28.238  -3.436  1.00  0.00
ATOM   4928  HB2 LEU   334      20.182  28.881  -2.576  1.00  0.00
ATOM   4929  HB3 LEU   334      19.395  28.048  -3.901  1.00  0.00
ATOM   4930  CG  LEU   334      20.976  26.850  -2.927  1.00  0.00
ATOM   4931  HG  LEU   334      21.396  26.232  -3.721  1.00  0.00
ATOM   4932  CD1 LEU   334      22.132  27.197  -1.921  1.00  0.00
ATOM   4933 HD11 LEU   334      22.579  26.274  -1.549  1.00  0.00
ATOM   4934 HD12 LEU   334      22.893  27.789  -2.430  1.00  0.00
ATOM   4935 HD13 LEU   334      21.728  27.768  -1.086  1.00  0.00
ATOM   4936  CD2 LEU   334      19.838  26.088  -2.271  1.00  0.00
ATOM   4937 HD21 LEU   334      20.204  25.129  -1.904  1.00  0.00
ATOM   4938 HD22 LEU   334      19.444  26.671  -1.437  1.00  0.00
ATOM   4939 HD23 LEU   334      19.046  25.919  -3.001  1.00  0.00
ATOM   4940  C   LEU   334      21.696  28.038  -5.542  1.00  0.00
ATOM   4941  O   LEU   334      22.780  27.396  -5.498  1.00  0.00
ATOM   4942  N   VAL   335      20.882  27.942  -6.586  1.00  0.00
ATOM   4943  H   VAL   335      20.033  28.497  -6.692  1.00  0.00
ATOM   4944  CA  VAL   335      21.136  27.008  -7.707  1.00  0.00
ATOM   4945  HA  VAL   335      21.455  26.041  -7.320  1.00  0.00
ATOM   4946  CB  VAL   335      19.808  26.796  -8.533  1.00  0.00
ATOM   4947  HB  VAL   335      19.341  27.765  -8.710  1.00  0.00
ATOM   4948  CG1 VAL   335      19.988  26.137  -9.935  1.00  0.00
ATOM   4949 HG11 VAL   335      19.015  26.037 -10.418  1.00  0.00
ATOM   4950 HG12 VAL   335      20.635  26.762 -10.550  1.00  0.00
ATOM   4951 HG13 VAL   335      20.438  25.151  -9.819  1.00  0.00
ATOM   4952  CG2 VAL   335      19.029  25.736  -7.666  1.00  0.00
ATOM   4953 HG21 VAL   335      18.077  25.504  -8.144  1.00  0.00
ATOM   4954 HG22 VAL   335      19.624  24.826  -7.582  1.00  0.00
ATOM   4955 HG23 VAL   335      18.846  26.144  -6.672  1.00  0.00
ATOM   4956  C   VAL   335      22.238  27.569  -8.585  1.00  0.00
ATOM   4957  O   VAL   335      23.122  26.784  -8.914  1.00  0.00
ATOM   4958  N   ALA   336      22.258  28.867  -8.839  1.00  0.00
ATOM   4959  H   ALA   336      21.502  29.482  -8.539  1.00  0.00
ATOM   4960  CA  ALA   336      23.318  29.597  -9.559  1.00  0.00
ATOM   4961  HA  ALA   336      23.578  29.150 -10.519  1.00  0.00
ATOM   4962  CB  ALA   336      22.751  30.959  -9.748  1.00  0.00
ATOM   4963  HB1 ALA   336      23.471  31.582 -10.279  1.00  0.00
ATOM   4964  HB2 ALA   336      21.831  30.893 -10.329  1.00  0.00
ATOM   4965  HB3 ALA   336      22.536  31.402  -8.776  1.00  0.00
ATOM   4966  C   ALA   336      24.647  29.565  -8.794  1.00  0.00
ATOM   4967  O   ALA   336      25.677  29.629  -9.476  1.00  0.00
ATOM   4968  N   ALA   337      24.624  29.504  -7.446  1.00  0.00
ATOM   4969  H   ALA   337      23.768  29.451  -6.893  1.00  0.00
ATOM   4970  CA  ALA   337      25.857  29.509  -6.657  1.00  0.00
ATOM   4971  HA  ALA   337      26.461  30.314  -7.076  1.00  0.00
ATOM   4972  CB  ALA   337      25.657  29.836  -5.163  1.00  0.00
ATOM   4973  HB1 ALA   337      26.621  29.818  -4.654  1.00  0.00
ATOM   4974  HB2 ALA   337      25.213  30.827  -5.064  1.00  0.00
ATOM   4975  HB3 ALA   337      24.996  29.094  -4.714  1.00  0.00
ATOM   4976  C   ALA   337      26.591  28.122  -6.780  1.00  0.00
ATOM   4977  O   ALA   337      27.738  27.996  -7.170  1.00  0.00
ATOM   4978  N   VAL   338      25.876  26.979  -6.531  1.00  0.00
ATOM   4979  H   VAL   338      24.899  27.001  -6.240  1.00  0.00
ATOM   4980  CA  VAL   338      26.419  25.584  -6.649  1.00  0.00
ATOM   4981  HA  VAL   338      27.264  25.583  -5.963  1.00  0.00
ATOM   4982  CB  VAL   338      25.581  24.418  -6.046  1.00  0.00
ATOM   4983  HB  VAL   338      25.459  24.624  -4.983  1.00  0.00
ATOM   4984  CG1 VAL   338      24.238  24.316  -6.883  1.00  0.00
ATOM   4985 HG11 VAL   338      23.624  23.507  -6.488  1.00  0.00
ATOM   4986 HG12 VAL   338      23.692  25.257  -6.811  1.00  0.00
ATOM   4987 HG13 VAL   338      24.475  24.114  -7.928  1.00  0.00
ATOM   4988  CG2 VAL   338      26.264  23.006  -6.286  1.00  0.00
ATOM   4989 HG21 VAL   338      25.645  22.224  -5.849  1.00  0.00
ATOM   4990 HG22 VAL   338      26.370  22.830  -7.357  1.00  0.00
ATOM   4991 HG23 VAL   338      27.249  22.994  -5.818  1.00  0.00
ATOM   4992  C   VAL   338      26.931  25.309  -8.063  1.00  0.00
ATOM   4993  O   VAL   338      28.018  24.719  -8.265  1.00  0.00
ATOM   4994  N   VAL   339      26.268  25.815  -9.164  1.00  0.00
ATOM   4995  H   VAL   339      25.423  26.385  -9.128  1.00  0.00
ATOM   4996  CA  VAL   339      26.791  25.534 -10.528  1.00  0.00
ATOM   4997  HA  VAL   339      26.953  24.457 -10.490  1.00  0.00
ATOM   4998  CB  VAL   339      25.846  25.687 -11.701  1.00  0.00
ATOM   4999  HB  VAL   339      26.458  25.557 -12.594  1.00  0.00
ATOM   5000  CG1 VAL   339      24.739  24.648 -11.619  1.00  0.00
ATOM   5001 HG11 VAL   339      24.065  24.767 -12.468  1.00  0.00
ATOM   5002 HG12 VAL   339      25.176  23.649 -11.640  1.00  0.00
ATOM   5003 HG13 VAL   339      24.181  24.781 -10.692  1.00  0.00
ATOM   5004  CG2 VAL   339      25.158  27.101 -11.760  1.00  0.00
ATOM   5005 HG21 VAL   339      24.494  27.146 -12.622  1.00  0.00
ATOM   5006 HG22 VAL   339      24.582  27.264 -10.849  1.00  0.00
ATOM   5007 HG23 VAL   339      25.922  27.873 -11.849  1.00  0.00
ATOM   5008  C   VAL   339      28.107  26.270 -10.787  1.00  0.00
ATOM   5009  O   VAL   339      28.982  25.703 -11.411  1.00  0.00
ATOM   5010  N   GLU   340      28.251  27.497 -10.318  1.00  0.00
ATOM   5011  H   GLU   340      27.486  27.976  -9.843  1.00  0.00
ATOM   5012  CA  GLU   340      29.425  28.311 -10.393  1.00  0.00
ATOM   5013  HA  GLU   340      29.728  28.398 -11.437  1.00  0.00
ATOM   5014  CB  GLU   340      29.163  29.791 -10.030  1.00  0.00
ATOM   5015  HB2 GLU   340      28.156  30.066 -10.346  1.00  0.00
ATOM   5016  HB3 GLU   340      29.201  29.907  -8.948  1.00  0.00
ATOM   5017  CG  GLU   340      30.181  30.750 -10.681  1.00  0.00
ATOM   5018  HG2 GLU   340      30.226  31.670 -10.097  1.00  0.00
ATOM   5019  HG3 GLU   340      31.171  30.299 -10.641  1.00  0.00
ATOM   5020  CD  GLU   340      29.857  31.089 -12.096  1.00  0.00
ATOM   5021  OE1 GLU   340      29.249  30.314 -12.864  1.00  0.00
ATOM   5022  OE2 GLU   340      30.115  32.228 -12.509  1.00  0.00
ATOM   5023  C   GLU   340      30.645  27.608  -9.700  1.00  0.00
ATOM   5024  O   GLU   340      31.755  27.588 -10.248  1.00  0.00
ATOM   5025  N   ARG   341      30.268  27.060  -8.473  1.00  0.00
ATOM   5026  H   ARG   341      29.300  26.936  -8.175  1.00  0.00
ATOM   5027  CA  ARG   341      31.277  26.608  -7.493  1.00  0.00
ATOM   5028  HA  ARG   341      32.149  27.262  -7.513  1.00  0.00
ATOM   5029  CB  ARG   341      30.707  26.706  -6.068  1.00  0.00
ATOM   5030  HB2 ARG   341      30.508  27.751  -5.828  1.00  0.00
ATOM   5031  HB3 ARG   341      29.754  26.181  -6.021  1.00  0.00
ATOM   5032  CG  ARG   341      31.650  26.129  -5.048  1.00  0.00
ATOM   5033  HG2 ARG   341      31.135  25.999  -4.096  1.00  0.00
ATOM   5034  HG3 ARG   341      31.985  25.142  -5.367  1.00  0.00
ATOM   5035  CD  ARG   341      32.851  27.056  -4.870  1.00  0.00
ATOM   5036  HD2 ARG   341      33.487  27.011  -5.756  1.00  0.00
ATOM   5037  HD3 ARG   341      32.510  28.087  -4.774  1.00  0.00
ATOM   5038  NE  ARG   341      33.607  26.688  -3.714  1.00  0.00
ATOM   5039  HE  ARG   341      33.332  27.147  -2.846  1.00  0.00
ATOM   5040  CZ  ARG   341      34.604  25.844  -3.614  1.00  0.00
ATOM   5041  NH1 ARG   341      35.065  25.148  -4.610  1.00  0.00
ATOM   5042 HH11 ARG   341      34.647  25.243  -5.535  1.00  0.00
ATOM   5043 HH12 ARG   341      35.846  24.507  -4.465  1.00  0.00
ATOM   5044  NH2 ARG   341      35.142  25.793  -2.449  1.00  0.00
ATOM   5045 HH21 ARG   341      34.785  26.382  -1.696  1.00  0.00
ATOM   5046 HH22 ARG   341      35.927  25.164  -2.274  1.00  0.00
ATOM   5047  C   ARG   341      31.787  25.191  -7.876  1.00  0.00
ATOM   5048  O   ARG   341      32.942  24.890  -7.675  1.00  0.00
ATOM   5049  N   TYR   342      30.932  24.330  -8.445  1.00  0.00
ATOM   5050  H   TYR   342      29.973  24.542  -8.723  1.00  0.00
ATOM   5051  CA  TYR   342      31.390  22.938  -8.706  1.00  0.00
ATOM   5052  HA  TYR   342      32.471  23.070  -8.723  1.00  0.00
ATOM   5053  CB  TYR   342      30.897  22.021  -7.627  1.00  0.00
ATOM   5054  HB2 TYR   342      29.810  22.097  -7.599  1.00  0.00
ATOM   5055  HB3 TYR   342      31.138  21.000  -7.925  1.00  0.00
ATOM   5056  CG  TYR   342      31.396  22.217  -6.248  1.00  0.00
ATOM   5057  CD1 TYR   342      32.753  22.183  -5.954  1.00  0.00
ATOM   5058  HD1 TYR   342      33.467  22.084  -6.759  1.00  0.00
ATOM   5059  CE1 TYR   342      33.209  22.269  -4.656  1.00  0.00
ATOM   5060  HE1 TYR   342      34.247  22.084  -4.429  1.00  0.00
ATOM   5061  CZ  TYR   342      32.294  22.606  -3.616  1.00  0.00
ATOM   5062  OH  TYR   342      32.742  22.831  -2.373  1.00  0.00
ATOM   5063  HH  TYR   342      33.659  22.497  -2.290  1.00  0.00
ATOM   5064  CE2 TYR   342      30.930  22.728  -3.907  1.00  0.00
ATOM   5065  HE2 TYR   342      30.230  22.988  -3.125  1.00  0.00
ATOM   5066  CD2 TYR   342      30.458  22.504  -5.258  1.00  0.00
ATOM   5067  HD2 TYR   342      29.406  22.559  -5.493  1.00  0.00
ATOM   5068  C   TYR   342      31.088  22.299 -10.031  1.00  0.00
ATOM   5069  O   TYR   342      31.659  21.322 -10.510  1.00  0.00
ATOM   5070  N   GLY   343      30.178  22.934 -10.777  1.00  0.00
ATOM   5071  H   GLY   343      29.794  23.827 -10.466  1.00  0.00
ATOM   5072  CA  GLY   343      29.583  22.530 -12.082  1.00  0.00
ATOM   5073  HA2 GLY   343      29.514  23.396 -12.739  1.00  0.00
ATOM   5074  HA3 GLY   343      30.231  21.805 -12.574  1.00  0.00
ATOM   5075  C   GLY   343      28.171  21.914 -11.868  1.00  0.00
ATOM   5076  O   GLY   343      27.554  21.971 -10.771  1.00  0.00
ATOM   5077  N   PRO   344      27.619  21.238 -12.927  1.00  0.00
ATOM   5078  CD  PRO   344      28.186  21.185 -14.203  1.00  0.00
ATOM   5079  HD2 PRO   344      29.178  20.736 -14.190  1.00  0.00
ATOM   5080  HD3 PRO   344      28.290  22.177 -14.644  1.00  0.00
ATOM   5081  CG  PRO   344      27.153  20.300 -14.993  1.00  0.00
ATOM   5082  HG2 PRO   344      27.450  19.251 -14.986  1.00  0.00
ATOM   5083  HG3 PRO   344      27.092  20.606 -16.037  1.00  0.00
ATOM   5084  CB  PRO   344      25.835  20.493 -14.296  1.00  0.00
ATOM   5085  HB2 PRO   344      25.205  19.606 -14.372  1.00  0.00
ATOM   5086  HB3 PRO   344      25.271  21.321 -14.724  1.00  0.00
ATOM   5087  CA  PRO   344      26.229  20.766 -12.885  1.00  0.00
ATOM   5088  HA  PRO   344      25.626  21.556 -12.437  1.00  0.00
ATOM   5089  C   PRO   344      25.902  19.624 -11.927  1.00  0.00
ATOM   5090  O   PRO   344      26.576  18.583 -12.038  1.00  0.00
ATOM   5091  N   VAL   345      24.793  19.709 -11.151  1.00  0.00
ATOM   5092  H   VAL   345      24.025  20.359 -11.319  1.00  0.00
ATOM   5093  CA  VAL   345      24.614  18.835  -9.968  1.00  0.00
ATOM   5094  HA  VAL   345      25.634  18.642  -9.638  1.00  0.00
ATOM   5095  CB  VAL   345      23.864  19.512  -8.820  1.00  0.00
ATOM   5096  HB  VAL   345      24.417  18.962  -8.059  1.00  0.00
ATOM   5097  CG1 VAL   345      24.035  21.001  -8.681  1.00  0.00
ATOM   5098 HG11 VAL   345      23.453  21.355  -7.831  1.00  0.00
ATOM   5099 HG12 VAL   345      25.088  21.232  -8.521  1.00  0.00
ATOM   5100 HG13 VAL   345      23.688  21.493  -9.588  1.00  0.00
ATOM   5101  CG2 VAL   345      22.396  19.243  -8.595  1.00  0.00
ATOM   5102 HG21 VAL   345      22.049  19.816  -7.734  1.00  0.00
ATOM   5103 HG22 VAL   345      21.832  19.539  -9.480  1.00  0.00
ATOM   5104 HG23 VAL   345      22.246  18.180  -8.408  1.00  0.00
ATOM   5105  C   VAL   345      23.966  17.471 -10.289  1.00  0.00
ATOM   5106  O   VAL   345      22.924  17.366 -10.918  1.00  0.00
ATOM   5107  N   ASP   346      24.705  16.366 -10.039  1.00  0.00
ATOM   5108  H   ASP   346      25.646  16.417  -9.647  1.00  0.00
ATOM   5109  CA  ASP   346      24.271  14.999 -10.286  1.00  0.00
ATOM   5110  HA  ASP   346      23.786  14.947 -11.260  1.00  0.00
ATOM   5111  CB  ASP   346      25.510  14.125 -10.255  1.00  0.00
ATOM   5112  HB2 ASP   346      25.953  14.195  -9.262  1.00  0.00
ATOM   5113  HB3 ASP   346      25.201  13.089 -10.393  1.00  0.00
ATOM   5114  CG  ASP   346      26.573  14.440 -11.268  1.00  0.00
ATOM   5115  OD1 ASP   346      26.533  13.845 -12.376  1.00  0.00
ATOM   5116  OD2 ASP   346      27.534  15.187 -10.981  1.00  0.00
ATOM   5117  C   ASP   346      23.207  14.519  -9.331  1.00  0.00
ATOM   5118  O   ASP   346      22.419  13.685  -9.752  1.00  0.00
ATOM   5119  N   VAL   347      23.207  15.089  -8.101  1.00  0.00
ATOM   5120  H   VAL   347      23.819  15.881  -7.908  1.00  0.00
ATOM   5121  CA  VAL   347      22.404  14.731  -6.887  1.00  0.00
ATOM   5122  HA  VAL   347      21.540  14.169  -7.242  1.00  0.00
ATOM   5123  CB  VAL   347      23.225  13.825  -5.901  1.00  0.00
ATOM   5124  HB  VAL   347      24.086  14.407  -5.569  1.00  0.00
ATOM   5125  CG1 VAL   347      22.391  13.467  -4.632  1.00  0.00
ATOM   5126 HG11 VAL   347      22.987  12.840  -3.970  1.00  0.00
ATOM   5127 HG12 VAL   347      22.110  14.383  -4.111  1.00  0.00
ATOM   5128 HG13 VAL   347      21.490  12.929  -4.929  1.00  0.00
ATOM   5129  CG2 VAL   347      23.797  12.570  -6.598  1.00  0.00
ATOM   5130 HG21 VAL   347      24.357  11.976  -5.877  1.00  0.00
ATOM   5131 HG22 VAL   347      22.978  11.975  -7.003  1.00  0.00
ATOM   5132 HG23 VAL   347      24.459  12.874  -7.409  1.00  0.00
ATOM   5133  C   VAL   347      21.894  15.995  -6.134  1.00  0.00
ATOM   5134  O   VAL   347      22.665  16.893  -5.868  1.00  0.00
ATOM   5135  N   LEU   348      20.611  15.887  -5.749  1.00  0.00
ATOM   5136  H   LEU   348      20.025  15.128  -6.096  1.00  0.00
ATOM   5137  CA  LEU   348      19.863  16.770  -4.828  1.00  0.00
ATOM   5138  HA  LEU   348      20.529  17.506  -4.376  1.00  0.00
ATOM   5139  CB  LEU   348      18.845  17.718  -5.515  1.00  0.00
ATOM   5140  HB2 LEU   348      19.404  18.564  -5.914  1.00  0.00
ATOM   5141  HB3 LEU   348      18.424  17.183  -6.367  1.00  0.00
ATOM   5142  CG  LEU   348      17.680  18.282  -4.712  1.00  0.00
ATOM   5143  HG  LEU   348      17.271  17.396  -4.226  1.00  0.00
ATOM   5144  CD1 LEU   348      18.117  19.335  -3.638  1.00  0.00
ATOM   5145 HD11 LEU   348      17.238  19.696  -3.103  1.00  0.00
ATOM   5146 HD12 LEU   348      18.806  18.871  -2.933  1.00  0.00
ATOM   5147 HD13 LEU   348      18.611  20.173  -4.130  1.00  0.00
ATOM   5148  CD2 LEU   348      16.608  18.933  -5.563  1.00  0.00
ATOM   5149 HD21 LEU   348      15.813  19.310  -4.921  1.00  0.00
ATOM   5150 HD22 LEU   348      17.043  19.760  -6.125  1.00  0.00
ATOM   5151 HD23 LEU   348      16.198  18.198  -6.257  1.00  0.00
ATOM   5152  C   LEU   348      19.281  15.850  -3.735  1.00  0.00
ATOM   5153  O   LEU   348      18.489  14.918  -4.065  1.00  0.00
ATOM   5154  N   VAL   349      19.560  16.138  -2.474  1.00  0.00
ATOM   5155  H   VAL   349      20.312  16.737  -2.132  1.00  0.00
ATOM   5156  CA  VAL   349      18.661  15.505  -1.447  1.00  0.00
ATOM   5157  HA  VAL   349      17.946  14.801  -1.876  1.00  0.00
ATOM   5158  CB  VAL   349      19.540  14.730  -0.480  1.00  0.00
ATOM   5159  HB  VAL   349      20.266  15.497  -0.212  1.00  0.00
ATOM   5160  CG1 VAL   349      18.883  14.286   0.803  1.00  0.00
ATOM   5161 HG11 VAL   349      19.606  13.744   1.414  1.00  0.00
ATOM   5162 HG12 VAL   349      18.528  15.159   1.351  1.00  0.00
ATOM   5163 HG13 VAL   349      18.041  13.633   0.573  1.00  0.00
ATOM   5164  CG2 VAL   349      20.301  13.520  -1.120  1.00  0.00
ATOM   5165 HG21 VAL   349      20.904  13.025  -0.357  1.00  0.00
ATOM   5166 HG22 VAL   349      19.580  12.812  -1.528  1.00  0.00
ATOM   5167 HG23 VAL   349      20.949  13.879  -1.919  1.00  0.00
ATOM   5168  C   VAL   349      17.825  16.677  -0.745  1.00  0.00
ATOM   5169  O   VAL   349      18.407  17.614  -0.173  1.00  0.00
ATOM   5170  N   ASN   350      16.468  16.614  -0.785  1.00  0.00
ATOM   5171  H   ASN   350      16.001  15.874  -1.309  1.00  0.00
ATOM   5172  CA  ASN   350      15.530  17.473  -0.172  1.00  0.00
ATOM   5173  HA  ASN   350      15.894  18.497  -0.102  1.00  0.00
ATOM   5174  CB  ASN   350      14.244  17.439  -1.031  1.00  0.00
ATOM   5175  HB2 ASN   350      13.907  16.409  -1.139  1.00  0.00
ATOM   5176  HB3 ASN   350      13.451  17.983  -0.518  1.00  0.00
ATOM   5177  CG  ASN   350      14.461  18.036  -2.386  1.00  0.00
ATOM   5178  OD1 ASN   350      14.767  19.197  -2.483  1.00  0.00
ATOM   5179  ND2 ASN   350      14.305  17.308  -3.455  1.00  0.00
ATOM   5180 HD21 ASN   350      14.440  17.720  -4.378  1.00  0.00
ATOM   5181 HD22 ASN   350      14.047  16.325  -3.369  1.00  0.00
ATOM   5182  C   ASN   350      15.259  16.955   1.237  1.00  0.00
ATOM   5183  O   ASN   350      14.366  16.248   1.530  1.00  0.00
ATOM   5184  N   ASN   351      16.138  17.246   2.198  1.00  0.00
ATOM   5185  H   ASN   351      16.987  17.772   1.988  1.00  0.00
ATOM   5186  CA  ASN   351      16.058  16.897   3.627  1.00  0.00
ATOM   5187  HA  ASN   351      15.598  15.920   3.777  1.00  0.00
ATOM   5188  CB  ASN   351      17.513  16.881   4.134  1.00  0.00
ATOM   5189  HB2 ASN   351      17.996  15.959   3.810  1.00  0.00
ATOM   5190  HB3 ASN   351      18.060  17.706   3.678  1.00  0.00
ATOM   5191  CG  ASN   351      17.612  16.992   5.662  1.00  0.00
ATOM   5192  OD1 ASN   351      17.276  16.110   6.472  1.00  0.00
ATOM   5193  ND2 ASN   351      18.059  18.126   6.154  1.00  0.00
ATOM   5194 HD21 ASN   351      18.120  18.255   7.165  1.00  0.00
ATOM   5195 HD22 ASN   351      18.346  18.877   5.527  1.00  0.00
ATOM   5196  C   ASN   351      15.115  17.861   4.431  1.00  0.00
ATOM   5197  O   ASN   351      14.468  17.326   5.333  1.00  0.00
ATOM   5198  N   ALA   352      15.101  19.149   4.170  1.00  0.00
ATOM   5199  H   ALA   352      15.553  19.548   3.347  1.00  0.00
ATOM   5200  CA  ALA   352      14.421  20.185   5.045  1.00  0.00
ATOM   5201  HA  ALA   352      14.857  20.176   6.044  1.00  0.00
ATOM   5202  CB  ALA   352      14.675  21.599   4.452  1.00  0.00
ATOM   5203  HB1 ALA   352      14.188  22.347   5.078  1.00  0.00
ATOM   5204  HB2 ALA   352      15.746  21.794   4.420  1.00  0.00
ATOM   5205  HB3 ALA   352      14.266  21.649   3.443  1.00  0.00
ATOM   5206  C   ALA   352      13.006  19.860   5.256  1.00  0.00
ATOM   5207  O   ALA   352      12.318  19.501   4.331  1.00  0.00
ATOM   5208  N   GLY   353      12.528  20.066   6.489  1.00  0.00
ATOM   5209  H   GLY   353      13.118  20.344   7.273  1.00  0.00
ATOM   5210  CA  GLY   353      11.131  19.915   6.842  1.00  0.00
ATOM   5211  HA2 GLY   353      10.509  20.424   6.106  1.00  0.00
ATOM   5212  HA3 GLY   353      10.858  18.860   6.817  1.00  0.00
ATOM   5213  C   GLY   353      10.869  20.457   8.159  1.00  0.00
ATOM   5214  O   GLY   353      11.897  20.879   8.817  1.00  0.00
ATOM   5215  N   ARG   354       9.645  20.386   8.641  1.00  0.00
ATOM   5216  H   ARG   354       8.901  19.957   8.092  1.00  0.00
ATOM   5217  CA  ARG   354       9.135  20.860   9.942  1.00  0.00
ATOM   5218  HA  ARG   354       9.852  20.522  10.690  1.00  0.00
ATOM   5219  CB  ARG   354       8.982  22.350   9.823  1.00  0.00
ATOM   5220  HB2 ARG   354       9.867  22.750   9.329  1.00  0.00
ATOM   5221  HB3 ARG   354       8.132  22.558   9.172  1.00  0.00
ATOM   5222  CG  ARG   354       8.781  23.095  11.123  1.00  0.00
ATOM   5223  HG2 ARG   354       7.826  22.788  11.550  1.00  0.00
ATOM   5224  HG3 ARG   354       9.558  22.781  11.821  1.00  0.00
ATOM   5225  CD  ARG   354       8.800  24.587  11.041  1.00  0.00
ATOM   5226  HD2 ARG   354       8.986  24.991  12.036  1.00  0.00
ATOM   5227  HD3 ARG   354       9.635  24.892  10.411  1.00  0.00
ATOM   5228  NE  ARG   354       7.567  25.188  10.512  1.00  0.00
ATOM   5229  HE  ARG   354       7.606  25.517   9.547  1.00  0.00
ATOM   5230  CZ  ARG   354       6.429  25.350  11.130  1.00  0.00
ATOM   5231  NH1 ARG   354       6.046  24.762  12.282  1.00  0.00
ATOM   5232 HH11 ARG   354       6.676  24.116  12.759  1.00  0.00
ATOM   5233 HH12 ARG   354       5.128  24.964  12.678  1.00  0.00
ATOM   5234  NH2 ARG   354       5.575  26.231  10.679  1.00  0.00
ATOM   5235 HH21 ARG   354       5.801  26.783   9.851  1.00  0.00
ATOM   5236 HH22 ARG   354       4.682  26.366  11.154  1.00  0.00
ATOM   5237  C   ARG   354       7.810  20.304  10.390  1.00  0.00
ATOM   5238  O   ARG   354       6.858  20.329   9.614  1.00  0.00
ATOM   5239  N   PRO   355       7.558  20.028  11.718  1.00  0.00
ATOM   5240  CD  PRO   355       8.530  20.023  12.780  1.00  0.00
ATOM   5241  HD2 PRO   355       8.555  20.976  13.308  1.00  0.00
ATOM   5242  HD3 PRO   355       9.537  19.839  12.405  1.00  0.00
ATOM   5243  CG  PRO   355       8.058  18.922  13.654  1.00  0.00
ATOM   5244  HG2 PRO   355       8.384  19.072  14.683  1.00  0.00
ATOM   5245  HG3 PRO   355       8.463  17.964  13.328  1.00  0.00
ATOM   5246  CB  PRO   355       6.559  18.935  13.555  1.00  0.00
ATOM   5247  HB2 PRO   355       6.121  19.538  14.351  1.00  0.00
ATOM   5248  HB3 PRO   355       6.151  17.929  13.656  1.00  0.00
ATOM   5249  CA  PRO   355       6.227  19.541  12.139  1.00  0.00
ATOM   5250  HA  PRO   355       5.783  18.859  11.413  1.00  0.00
ATOM   5251  C   PRO   355       5.177  20.693  12.312  1.00  0.00
ATOM   5252  O   PRO   355       5.529  21.849  12.477  1.00  0.00
ATOM   5253  N   GLY   356       3.893  20.342  12.390  1.00  0.00
ATOM   5254  H   GLY   356       3.573  19.408  12.133  1.00  0.00
ATOM   5255  CA  GLY   356       2.837  21.178  12.822  1.00  0.00
ATOM   5256  HA2 GLY   356       3.105  21.655  13.765  1.00  0.00
ATOM   5257  HA3 GLY   356       2.676  21.974  12.096  1.00  0.00
ATOM   5258  C   GLY   356       1.554  20.374  12.998  1.00  0.00
ATOM   5259  O   GLY   356       1.342  19.561  12.117  1.00  0.00
ATOM   5260  N   GLY   357       0.772  20.643  14.009  1.00  0.00
ATOM   5261  H   GLY   357       0.950  21.407  14.662  1.00  0.00
ATOM   5262  CA  GLY   357      -0.448  19.879  14.315  1.00  0.00
ATOM   5263  HA2 GLY   357      -1.064  19.818  13.417  1.00  0.00
ATOM   5264  HA3 GLY   357      -0.169  18.858  14.581  1.00  0.00
ATOM   5265  C   GLY   357      -1.306  20.495  15.483  1.00  0.00
ATOM   5266  O   GLY   357      -1.104  21.613  15.966  1.00  0.00
ATOM   5267  N   GLY   358      -2.219  19.698  16.015  1.00  0.00
ATOM   5268  H   GLY   358      -2.304  18.728  15.711  1.00  0.00
ATOM   5269  CA  GLY   358      -3.197  20.018  17.047  1.00  0.00
ATOM   5270  HA2 GLY   358      -2.778  19.795  18.028  1.00  0.00
ATOM   5271  HA3 GLY   358      -3.413  21.085  17.028  1.00  0.00
ATOM   5272  C   GLY   358      -4.466  19.245  16.858  1.00  0.00
ATOM   5273  O   GLY   358      -4.604  18.531  15.879  1.00  0.00
ATOM   5274  N   ALA   359      -5.580  19.620  17.561  1.00  0.00
ATOM   5275  H   ALA   359      -5.505  20.148  18.430  1.00  0.00
ATOM   5276  CA  ALA   359      -7.010  19.335  17.195  1.00  0.00
ATOM   5277  HA  ALA   359      -7.185  18.263  17.107  1.00  0.00
ATOM   5278  CB  ALA   359      -7.919  19.860  18.304  1.00  0.00
ATOM   5279  HB1 ALA   359      -8.958  19.658  18.047  1.00  0.00
ATOM   5280  HB2 ALA   359      -7.672  19.362  19.242  1.00  0.00
ATOM   5281  HB3 ALA   359      -7.773  20.935  18.414  1.00  0.00
ATOM   5282  C   ALA   359      -7.321  19.946  15.828  1.00  0.00
ATOM   5283  O   ALA   359      -7.348  21.156  15.703  1.00  0.00
ATOM   5284  N   THR   360      -7.600  19.142  14.795  1.00  0.00
ATOM   5285  H   THR   360      -7.708  18.130  14.866  1.00  0.00
ATOM   5286  CA  THR   360      -7.774  19.685  13.446  1.00  0.00
ATOM   5287  HA  THR   360      -6.871  20.231  13.171  1.00  0.00
ATOM   5288  CB  THR   360      -7.952  18.510  12.461  1.00  0.00
ATOM   5289  HB  THR   360      -8.896  18.041  12.739  1.00  0.00
ATOM   5290  CG2 THR   360      -7.976  18.900  10.980  1.00  0.00
ATOM   5291 HG21 THR   360      -8.105  18.006  10.371  1.00  0.00
ATOM   5292 HG22 THR   360      -8.804  19.586  10.798  1.00  0.00
ATOM   5293 HG23 THR   360      -7.037  19.387  10.718  1.00  0.00
ATOM   5294  OG1 THR   360      -6.759  17.712  12.542  1.00  0.00
ATOM   5295  HG1 THR   360      -6.834  16.950  11.930  1.00  0.00
ATOM   5296  C   THR   360      -8.831  20.763  13.336  1.00  0.00
ATOM   5297  O   THR   360      -8.621  21.751  12.632  1.00  0.00
ATOM   5298  N   ALA   361      -9.977  20.617  14.059  1.00  0.00
ATOM   5299  H   ALA   361     -10.091  19.871  14.746  1.00  0.00
ATOM   5300  CA  ALA   361     -11.170  21.481  13.957  1.00  0.00
ATOM   5301  HA  ALA   361     -11.555  21.608  12.945  1.00  0.00
ATOM   5302  CB  ALA   361     -12.212  20.793  14.762  1.00  0.00
ATOM   5303  HB1 ALA   361     -13.134  21.375  14.737  1.00  0.00
ATOM   5304  HB2 ALA   361     -12.397  19.802  14.349  1.00  0.00
ATOM   5305  HB3 ALA   361     -11.871  20.698  15.793  1.00  0.00
ATOM   5306  C   ALA   361     -10.817  22.948  14.361  1.00  0.00
ATOM   5307  O   ALA   361     -11.382  23.921  13.829  1.00  0.00
ATOM   5308  N   GLU   362      -9.765  23.101  15.173  1.00  0.00
ATOM   5309  H   GLU   362      -9.224  22.289  15.470  1.00  0.00
ATOM   5310  CA  GLU   362      -9.219  24.334  15.750  1.00  0.00
ATOM   5311  HA  GLU   362      -9.953  25.139  15.761  1.00  0.00
ATOM   5312  CB  GLU   362      -8.810  23.945  17.250  1.00  0.00
ATOM   5313  HB2 GLU   362      -7.938  23.289  17.223  1.00  0.00
ATOM   5314  HB3 GLU   362      -8.513  24.848  17.783  1.00  0.00
ATOM   5315  CG  GLU   362      -9.927  23.254  18.023  1.00  0.00
ATOM   5316  HG2 GLU   362     -10.089  22.271  17.582  1.00  0.00
ATOM   5317  HG3 GLU   362      -9.585  23.093  19.046  1.00  0.00
ATOM   5318  CD  GLU   362     -11.287  23.990  18.077  1.00  0.00
ATOM   5319  OE1 GLU   362     -11.424  25.205  17.965  1.00  0.00
ATOM   5320  OE2 GLU   362     -12.252  23.294  18.347  1.00  0.00
ATOM   5321  C   GLU   362      -8.103  24.998  14.890  1.00  0.00
ATOM   5322  O   GLU   362      -7.610  26.043  15.286  1.00  0.00
ATOM   5323  N   LEU   363      -7.653  24.413  13.748  1.00  0.00
ATOM   5324  H   LEU   363      -8.214  23.799  13.158  1.00  0.00
ATOM   5325  CA  LEU   363      -6.301  24.630  13.280  1.00  0.00
ATOM   5326  HA  LEU   363      -5.577  24.972  14.020  1.00  0.00
ATOM   5327  CB  LEU   363      -5.869  23.175  12.737  1.00  0.00
ATOM   5328  HB2 LEU   363      -6.044  22.447  13.529  1.00  0.00
ATOM   5329  HB3 LEU   363      -6.526  22.908  11.909  1.00  0.00
ATOM   5330  CG  LEU   363      -4.433  23.038  12.271  1.00  0.00
ATOM   5331  HG  LEU   363      -3.910  23.880  12.728  1.00  0.00
ATOM   5332  CD1 LEU   363      -3.873  21.769  12.732  1.00  0.00
ATOM   5333 HD11 LEU   363      -2.843  21.681  12.393  1.00  0.00
ATOM   5334 HD12 LEU   363      -3.901  21.734  13.822  1.00  0.00
ATOM   5335 HD13 LEU   363      -4.460  20.944  12.328  1.00  0.00
ATOM   5336  CD2 LEU   363      -4.196  23.223  10.793  1.00  0.00
ATOM   5337 HD21 LEU   363      -3.134  23.104  10.577  1.00  0.00
ATOM   5338 HD22 LEU   363      -4.766  22.477  10.237  1.00  0.00
ATOM   5339 HD23 LEU   363      -4.517  24.222  10.494  1.00  0.00
ATOM   5340  C   LEU   363      -6.317  25.748  12.242  1.00  0.00
ATOM   5341  O   LEU   363      -6.926  25.678  11.160  1.00  0.00
ATOM   5342  N   ALA   364      -5.499  26.814  12.478  1.00  0.00
ATOM   5343  H   ALA   364      -4.936  26.875  13.327  1.00  0.00
ATOM   5344  CA  ALA   364      -5.303  27.996  11.587  1.00  0.00
ATOM   5345  HA  ALA   364      -6.287  28.444  11.448  1.00  0.00
ATOM   5346  CB  ALA   364      -4.330  28.940  12.261  1.00  0.00
ATOM   5347  HB1 ALA   364      -4.171  29.812  11.627  1.00  0.00
ATOM   5348  HB2 ALA   364      -4.737  29.258  13.221  1.00  0.00
ATOM   5349  HB3 ALA   364      -3.379  28.430  12.421  1.00  0.00
ATOM   5350  C   ALA   364      -4.803  27.669  10.134  1.00  0.00
ATOM   5351  O   ALA   364      -3.858  26.921   9.955  1.00  0.00
ATOM   5352  N   ASP   365      -5.284  28.461   9.149  1.00  0.00
ATOM   5353  H   ASP   365      -6.081  29.087   9.264  1.00  0.00
ATOM   5354  CA  ASP   365      -4.680  28.486   7.793  1.00  0.00
ATOM   5355  HA  ASP   365      -4.828  27.506   7.338  1.00  0.00
ATOM   5356  CB  ASP   365      -5.329  29.588   7.025  1.00  0.00
ATOM   5357  HB2 ASP   365      -5.143  30.526   7.548  1.00  0.00
ATOM   5358  HB3 ASP   365      -4.840  29.663   6.054  1.00  0.00
ATOM   5359  CG  ASP   365      -6.890  29.453   6.787  1.00  0.00
ATOM   5360  OD1 ASP   365      -7.578  28.691   7.510  1.00  0.00
ATOM   5361  OD2 ASP   365      -7.315  30.180   5.870  1.00  0.00
ATOM   5362  C   ASP   365      -3.194  28.777   7.835  1.00  0.00
ATOM   5363  O   ASP   365      -2.476  28.029   7.184  1.00  0.00
ATOM   5364  N   GLU   366      -2.691  29.728   8.620  1.00  0.00
ATOM   5365  H   GLU   366      -3.277  30.345   9.183  1.00  0.00
ATOM   5366  CA  GLU   366      -1.297  29.989   8.765  1.00  0.00
ATOM   5367  HA  GLU   366      -0.964  30.157   7.740  1.00  0.00
ATOM   5368  CB  GLU   366      -1.088  31.185   9.709  1.00  0.00
ATOM   5369  HB2 GLU   366      -1.644  31.009  10.630  1.00  0.00
ATOM   5370  HB3 GLU   366      -0.033  31.240   9.981  1.00  0.00
ATOM   5371  CG  GLU   366      -1.532  32.573   9.103  1.00  0.00
ATOM   5372  HG2 GLU   366      -1.276  33.356   9.817  1.00  0.00
ATOM   5373  HG3 GLU   366      -0.947  32.757   8.203  1.00  0.00
ATOM   5374  CD  GLU   366      -3.010  32.706   8.752  1.00  0.00
ATOM   5375  OE1 GLU   366      -3.823  32.077   9.505  1.00  0.00
ATOM   5376  OE2 GLU   366      -3.381  33.243   7.667  1.00  0.00
ATOM   5377  C   GLU   366      -0.437  28.834   9.361  1.00  0.00
ATOM   5378  O   GLU   366       0.726  28.671   8.868  1.00  0.00
ATOM   5379  N   LEU   367      -1.001  27.982  10.218  1.00  0.00
ATOM   5380  H   LEU   367      -1.916  28.102  10.652  1.00  0.00
ATOM   5381  CA  LEU   367      -0.289  26.786  10.584  1.00  0.00
ATOM   5382  HA  LEU   367       0.765  26.972  10.795  1.00  0.00
ATOM   5383  CB  LEU   367      -0.966  26.264  11.873  1.00  0.00
ATOM   5384  HB2 LEU   367      -0.873  27.021  12.652  1.00  0.00
ATOM   5385  HB3 LEU   367      -2.030  26.132  11.683  1.00  0.00
ATOM   5386  CG  LEU   367      -0.387  24.934  12.402  1.00  0.00
ATOM   5387  HG  LEU   367      -0.552  24.187  11.625  1.00  0.00
ATOM   5388  CD1 LEU   367       1.105  24.811  12.577  1.00  0.00
ATOM   5389 HD11 LEU   367       1.346  23.817  12.955  1.00  0.00
ATOM   5390 HD12 LEU   367       1.599  24.964  11.619  1.00  0.00
ATOM   5391 HD13 LEU   367       1.452  25.563  13.286  1.00  0.00
ATOM   5392  CD2 LEU   367      -1.147  24.667  13.771  1.00  0.00
ATOM   5393 HD21 LEU   367      -0.789  23.736  14.210  1.00  0.00
ATOM   5394 HD22 LEU   367      -0.956  25.491  14.459  1.00  0.00
ATOM   5395 HD23 LEU   367      -2.217  24.593  13.584  1.00  0.00
ATOM   5396  C   LEU   367      -0.240  25.770   9.401  1.00  0.00
ATOM   5397  O   LEU   367       0.818  25.184   9.133  1.00  0.00
ATOM   5398  N   TRP   368      -1.319  25.554   8.698  1.00  0.00
ATOM   5399  H   TRP   368      -2.206  26.017   8.895  1.00  0.00
ATOM   5400  CA  TRP   368      -1.387  24.646   7.574  1.00  0.00
ATOM   5401  HA  TRP   368      -1.035  23.651   7.842  1.00  0.00
ATOM   5402  CB  TRP   368      -2.840  24.547   7.132  1.00  0.00
ATOM   5403  HB2 TRP   368      -3.457  24.326   8.004  1.00  0.00
ATOM   5404  HB3 TRP   368      -3.158  25.519   6.755  1.00  0.00
ATOM   5405  CG  TRP   368      -3.107  23.521   6.087  1.00  0.00
ATOM   5406  CD1 TRP   368      -2.920  23.743   4.733  1.00  0.00
ATOM   5407  HD1 TRP   368      -2.578  24.657   4.269  1.00  0.00
ATOM   5408  NE1 TRP   368      -3.239  22.623   4.127  1.00  0.00
ATOM   5409  HE1 TRP   368      -3.194  22.529   3.113  1.00  0.00
ATOM   5410  CE2 TRP   368      -3.631  21.603   4.921  1.00  0.00
ATOM   5411  CZ2 TRP   368      -4.049  20.275   4.811  1.00  0.00
ATOM   5412  HZ2 TRP   368      -4.031  19.802   3.841  1.00  0.00
ATOM   5413  CH2 TRP   368      -4.477  19.557   5.882  1.00  0.00
ATOM   5414  HH2 TRP   368      -4.910  18.583   5.709  1.00  0.00
ATOM   5415  CZ3 TRP   368      -4.384  20.021   7.195  1.00  0.00
ATOM   5416  HZ3 TRP   368      -4.611  19.403   8.050  1.00  0.00
ATOM   5417  CE3 TRP   368      -3.963  21.387   7.315  1.00  0.00
ATOM   5418  HE3 TRP   368      -3.932  21.829   8.299  1.00  0.00
ATOM   5419  CD2 TRP   368      -3.587  22.181   6.215  1.00  0.00
ATOM   5420  C   TRP   368      -0.514  25.174   6.477  1.00  0.00
ATOM   5421  O   TRP   368       0.421  24.410   6.092  1.00  0.00
ATOM   5422  N   LEU   369      -0.749  26.395   5.973  1.00  0.00
ATOM   5423  H   LEU   369      -1.447  27.044   6.335  1.00  0.00
ATOM   5424  CA  LEU   369       0.041  26.904   4.790  1.00  0.00
ATOM   5425  HA  LEU   369      -0.158  26.254   3.939  1.00  0.00
ATOM   5426  CB  LEU   369      -0.409  28.278   4.426  1.00  0.00
ATOM   5427  HB2 LEU   369      -0.393  28.887   5.330  1.00  0.00
ATOM   5428  HB3 LEU   369       0.326  28.702   3.742  1.00  0.00
ATOM   5429  CG  LEU   369      -1.854  28.436   3.754  1.00  0.00
ATOM   5430  HG  LEU   369      -2.479  27.631   4.140  1.00  0.00
ATOM   5431  CD1 LEU   369      -2.390  29.830   4.127  1.00  0.00
ATOM   5432 HD11 LEU   369      -3.375  29.970   3.684  1.00  0.00
ATOM   5433 HD12 LEU   369      -2.463  29.912   5.212  1.00  0.00
ATOM   5434 HD13 LEU   369      -1.709  30.592   3.750  1.00  0.00
ATOM   5435  CD2 LEU   369      -1.877  28.263   2.264  1.00  0.00
ATOM   5436 HD21 LEU   369      -2.897  28.387   1.900  1.00  0.00
ATOM   5437 HD22 LEU   369      -1.232  29.011   1.801  1.00  0.00
ATOM   5438 HD23 LEU   369      -1.519  27.266   2.008  1.00  0.00
ATOM   5439  C   LEU   369       1.547  26.823   5.028  1.00  0.00
ATOM   5440  O   LEU   369       2.209  26.367   4.117  1.00  0.00
ATOM   5441  N   ASP   370       2.164  27.293   6.086  1.00  0.00
ATOM   5442  H   ASP   370       1.696  27.651   6.919  1.00  0.00
ATOM   5443  CA  ASP   370       3.627  27.332   6.130  1.00  0.00
ATOM   5444  HA  ASP   370       4.078  27.771   5.240  1.00  0.00
ATOM   5445  CB  ASP   370       3.939  28.144   7.370  1.00  0.00
ATOM   5446  HB2 ASP   370       3.510  29.142   7.292  1.00  0.00
ATOM   5447  HB3 ASP   370       3.501  27.677   8.253  1.00  0.00
ATOM   5448  CG  ASP   370       5.423  28.219   7.500  1.00  0.00
ATOM   5449  OD1 ASP   370       5.994  29.078   6.756  1.00  0.00
ATOM   5450  OD2 ASP   370       6.086  27.592   8.374  1.00  0.00
ATOM   5451  C   ASP   370       4.165  25.930   6.239  1.00  0.00
ATOM   5452  O   ASP   370       5.220  25.738   5.630  1.00  0.00
ATOM   5453  N   VAL   371       3.634  25.042   7.032  1.00  0.00
ATOM   5454  H   VAL   371       2.923  25.307   7.715  1.00  0.00
ATOM   5455  CA  VAL   371       3.934  23.590   7.093  1.00  0.00
ATOM   5456  HA  VAL   371       4.933  23.502   7.521  1.00  0.00
ATOM   5457  CB  VAL   371       3.009  22.866   7.992  1.00  0.00
ATOM   5458  HB  VAL   371       2.039  23.094   7.549  1.00  0.00
ATOM   5459  CG1 VAL   371       3.094  21.353   8.012  1.00  0.00
ATOM   5460 HG11 VAL   371       2.359  20.956   8.713  1.00  0.00
ATOM   5461 HG12 VAL   371       2.889  20.964   7.014  1.00  0.00
ATOM   5462 HG13 VAL   371       4.093  21.049   8.322  1.00  0.00
ATOM   5463  CG2 VAL   371       3.131  23.363   9.414  1.00  0.00
ATOM   5464 HG21 VAL   371       2.440  22.813  10.052  1.00  0.00
ATOM   5465 HG22 VAL   371       4.151  23.210   9.766  1.00  0.00
ATOM   5466 HG23 VAL   371       2.890  24.426   9.450  1.00  0.00
ATOM   5467  C   VAL   371       3.979  22.952   5.709  1.00  0.00
ATOM   5468  O   VAL   371       4.942  22.215   5.341  1.00  0.00
ATOM   5469  N   VAL   372       3.010  23.304   4.879  1.00  0.00
ATOM   5470  H   VAL   372       2.230  23.898   5.162  1.00  0.00
ATOM   5471  CA  VAL   372       2.941  22.884   3.442  1.00  0.00
ATOM   5472  HA  VAL   372       3.163  21.817   3.447  1.00  0.00
ATOM   5473  CB  VAL   372       1.550  23.189   2.867  1.00  0.00
ATOM   5474  HB  VAL   372       1.360  24.254   3.014  1.00  0.00
ATOM   5475  CG1 VAL   372       1.363  23.056   1.365  1.00  0.00
ATOM   5476 HG11 VAL   372       0.335  23.302   1.103  1.00  0.00
ATOM   5477 HG12 VAL   372       2.041  23.738   0.852  1.00  0.00
ATOM   5478 HG13 VAL   372       1.581  22.031   1.061  1.00  0.00
ATOM   5479  CG2 VAL   372       0.594  22.260   3.621  1.00  0.00
ATOM   5480 HG21 VAL   372      -0.424  22.420   3.267  1.00  0.00
ATOM   5481 HG22 VAL   372       0.880  21.223   3.447  1.00  0.00
ATOM   5482 HG23 VAL   372       0.642  22.476   4.689  1.00  0.00
ATOM   5483  C   VAL   372       3.965  23.598   2.529  1.00  0.00
ATOM   5484  O   VAL   372       4.504  22.994   1.651  1.00  0.00
ATOM   5485  N   GLU   373       4.196  24.878   2.781  1.00  0.00
ATOM   5486  H   GLU   373       3.639  25.394   3.462  1.00  0.00
ATOM   5487  CA  GLU   373       5.232  25.716   2.158  1.00  0.00
ATOM   5488  HA  GLU   373       5.018  25.715   1.089  1.00  0.00
ATOM   5489  CB  GLU   373       5.185  27.131   2.687  1.00  0.00
ATOM   5490  HB2 GLU   373       4.147  27.458   2.752  1.00  0.00
ATOM   5491  HB3 GLU   373       5.591  27.152   3.699  1.00  0.00
ATOM   5492  CG  GLU   373       5.974  28.113   1.803  1.00  0.00
ATOM   5493  HG2 GLU   373       6.410  28.876   2.447  1.00  0.00
ATOM   5494  HG3 GLU   373       6.801  27.569   1.346  1.00  0.00
ATOM   5495  CD  GLU   373       5.184  28.829   0.673  1.00  0.00
ATOM   5496  OE1 GLU   373       4.162  28.295   0.205  1.00  0.00
ATOM   5497  OE2 GLU   373       5.666  29.878   0.210  1.00  0.00
ATOM   5498  C   GLU   373       6.648  25.154   2.382  1.00  0.00
ATOM   5499  O   GLU   373       7.477  25.153   1.476  1.00  0.00
ATOM   5500  N   THR   374       6.884  24.504   3.504  1.00  0.00
ATOM   5501  H   THR   374       6.124  24.379   4.173  1.00  0.00
ATOM   5502  CA  THR   374       8.112  23.880   4.017  1.00  0.00
ATOM   5503  HA  THR   374       8.880  24.484   3.533  1.00  0.00
ATOM   5504  CB  THR   374       8.247  23.940   5.543  1.00  0.00
ATOM   5505  HB  THR   374       7.516  23.176   5.809  1.00  0.00
ATOM   5506  CG2 THR   374       9.707  23.690   6.017  1.00  0.00
ATOM   5507 HG21 THR   374       9.750  23.741   7.105  1.00  0.00
ATOM   5508 HG22 THR   374      10.033  22.703   5.688  1.00  0.00
ATOM   5509 HG23 THR   374      10.363  24.449   5.592  1.00  0.00
ATOM   5510  OG1 THR   374       7.927  25.176   6.206  1.00  0.00
ATOM   5511  HG1 THR   374       6.988  25.402   6.043  1.00  0.00
ATOM   5512  C   THR   374       8.278  22.415   3.647  1.00  0.00
ATOM   5513  O   THR   374       9.183  22.139   2.867  1.00  0.00
ATOM   5514  N   ASN   375       7.424  21.505   4.152  1.00  0.00
ATOM   5515  H   ASN   375       6.662  21.717   4.796  1.00  0.00
ATOM   5516  CA  ASN   375       7.549  20.120   3.787  1.00  0.00
ATOM   5517  HA  ASN   375       8.605  19.880   3.906  1.00  0.00
ATOM   5518  CB  ASN   375       6.636  19.293   4.694  1.00  0.00
ATOM   5519  HB2 ASN   375       5.615  19.656   4.583  1.00  0.00
ATOM   5520  HB3 ASN   375       6.649  18.260   4.350  1.00  0.00
ATOM   5521  CG  ASN   375       6.998  19.316   6.174  1.00  0.00
ATOM   5522  OD1 ASN   375       8.000  18.739   6.614  1.00  0.00
ATOM   5523  ND2 ASN   375       6.238  20.052   6.921  1.00  0.00
ATOM   5524 HD21 ASN   375       6.457  20.170   7.911  1.00  0.00
ATOM   5525 HD22 ASN   375       5.421  20.511   6.521  1.00  0.00
ATOM   5526  C   ASN   375       7.212  19.785   2.336  1.00  0.00
ATOM   5527  O   ASN   375       7.848  18.843   1.874  1.00  0.00
ATOM   5528  N   LEU   376       6.277  20.432   1.683  1.00  0.00
ATOM   5529  H   LEU   376       5.782  21.242   2.059  1.00  0.00
ATOM   5530  CA  LEU   376       5.850  20.042   0.320  1.00  0.00
ATOM   5531  HA  LEU   376       6.355  19.099   0.117  1.00  0.00
ATOM   5532  CB  LEU   376       4.284  19.845   0.249  1.00  0.00
ATOM   5533  HB2 LEU   376       4.026  18.926   0.774  1.00  0.00
ATOM   5534  HB3 LEU   376       3.807  20.664   0.787  1.00  0.00
ATOM   5535  CG  LEU   376       3.699  19.782  -1.161  1.00  0.00
ATOM   5536  HG  LEU   376       4.111  20.554  -1.811  1.00  0.00
ATOM   5537  CD1 LEU   376       3.993  18.412  -1.714  1.00  0.00
ATOM   5538 HD11 LEU   376       3.587  18.333  -2.722  1.00  0.00
ATOM   5539 HD12 LEU   376       5.072  18.256  -1.744  1.00  0.00
ATOM   5540 HD13 LEU   376       3.534  17.656  -1.077  1.00  0.00
ATOM   5541  CD2 LEU   376       2.137  19.936  -1.014  1.00  0.00
ATOM   5542 HD21 LEU   376       1.674  19.898  -1.998  1.00  0.00
ATOM   5543 HD22 LEU   376       1.748  19.126  -0.396  1.00  0.00
ATOM   5544 HD23 LEU   376       1.910  20.893  -0.543  1.00  0.00
ATOM   5545  C   LEU   376       6.274  21.040  -0.753  1.00  0.00
ATOM   5546  O   LEU   376       6.988  20.683  -1.667  1.00  0.00
ATOM   5547  N   THR   377       5.776  22.325  -0.782  1.00  0.00
ATOM   5548  H   THR   377       5.216  22.740  -0.038  1.00  0.00
ATOM   5549  CA  THR   377       6.029  23.217  -1.931  1.00  0.00
ATOM   5550  HA  THR   377       5.769  22.678  -2.841  1.00  0.00
ATOM   5551  CB  THR   377       5.162  24.490  -1.702  1.00  0.00
ATOM   5552  HB  THR   377       5.429  24.864  -0.713  1.00  0.00
ATOM   5553  CG2 THR   377       5.433  25.547  -2.758  1.00  0.00
ATOM   5554 HG21 THR   377       4.810  26.420  -2.566  1.00  0.00
ATOM   5555 HG22 THR   377       6.484  25.835  -2.722  1.00  0.00
ATOM   5556 HG23 THR   377       5.201  25.143  -3.743  1.00  0.00
ATOM   5557  OG1 THR   377       3.768  24.184  -1.770  1.00  0.00
ATOM   5558  HG1 THR   377       3.247  25.000  -1.621  1.00  0.00
ATOM   5559  C   THR   377       7.502  23.619  -2.123  1.00  0.00
ATOM   5560  O   THR   377       7.895  23.847  -3.258  1.00  0.00
ATOM   5561  N   GLY   378       8.320  23.622  -1.057  1.00  0.00
ATOM   5562  H   GLY   378       7.928  23.554  -0.118  1.00  0.00
ATOM   5563  CA  GLY   378       9.773  23.714  -1.002  1.00  0.00
ATOM   5564  HA2 GLY   378      10.068  24.641  -1.495  1.00  0.00
ATOM   5565  HA3 GLY   378      10.062  23.804   0.045  1.00  0.00
ATOM   5566  C   GLY   378      10.586  22.583  -1.614  1.00  0.00
ATOM   5567  O   GLY   378      11.507  22.877  -2.275  1.00  0.00
ATOM   5568  N   VAL   379      10.201  21.320  -1.474  1.00  0.00
ATOM   5569  H   VAL   379       9.509  21.036  -0.779  1.00  0.00
ATOM   5570  CA  VAL   379      10.698  20.186  -2.276  1.00  0.00
ATOM   5571  HA  VAL   379      11.761  20.098  -2.048  1.00  0.00
ATOM   5572  CB  VAL   379      10.158  18.781  -1.897  1.00  0.00
ATOM   5573  HB  VAL   379       9.094  18.782  -2.135  1.00  0.00
ATOM   5574  CG1 VAL   379      10.809  17.600  -2.711  1.00  0.00
ATOM   5575 HG11 VAL   379      10.376  16.654  -2.388  1.00  0.00
ATOM   5576 HG12 VAL   379      10.615  17.741  -3.775  1.00  0.00
ATOM   5577 HG13 VAL   379      11.883  17.587  -2.536  1.00  0.00
ATOM   5578  CG2 VAL   379      10.432  18.542  -0.412  1.00  0.00
ATOM   5579 HG21 VAL   379      10.059  17.558  -0.127  1.00  0.00
ATOM   5580 HG22 VAL   379      11.506  18.590  -0.228  1.00  0.00
ATOM   5581 HG23 VAL   379       9.928  19.307   0.179  1.00  0.00
ATOM   5582  C   VAL   379      10.470  20.499  -3.741  1.00  0.00
ATOM   5583  O   VAL   379      11.457  20.497  -4.512  1.00  0.00
ATOM   5584  N   PHE   380       9.228  20.750  -4.192  1.00  0.00
ATOM   5585  H   PHE   380       8.419  20.729  -3.569  1.00  0.00
ATOM   5586  CA  PHE   380       8.854  21.072  -5.562  1.00  0.00
ATOM   5587  HA  PHE   380       9.165  20.221  -6.170  1.00  0.00
ATOM   5588  CB  PHE   380       7.288  21.207  -5.706  1.00  0.00
ATOM   5589  HB2 PHE   380       6.859  20.215  -5.845  1.00  0.00
ATOM   5590  HB3 PHE   380       6.880  21.604  -4.776  1.00  0.00
ATOM   5591  CG  PHE   380       6.841  22.125  -6.888  1.00  0.00
ATOM   5592  CD1 PHE   380       6.945  21.657  -8.187  1.00  0.00
ATOM   5593  HD1 PHE   380       7.206  20.624  -8.360  1.00  0.00
ATOM   5594  CE1 PHE   380       6.709  22.533  -9.318  1.00  0.00
ATOM   5595  HE1 PHE   380       6.802  22.158 -10.326  1.00  0.00
ATOM   5596  CZ  PHE   380       6.365  23.845  -9.099  1.00  0.00
ATOM   5597  HZ  PHE   380       6.280  24.537  -9.923  1.00  0.00
ATOM   5598  CE2 PHE   380       6.122  24.276  -7.772  1.00  0.00
ATOM   5599  HE2 PHE   380       5.749  25.273  -7.596  1.00  0.00
ATOM   5600  CD2 PHE   380       6.361  23.430  -6.694  1.00  0.00
ATOM   5601  HD2 PHE   380       6.173  23.783  -5.691  1.00  0.00
ATOM   5602  C   PHE   380       9.636  22.252  -6.179  1.00  0.00
ATOM   5603  O   PHE   380      10.180  22.007  -7.196  1.00  0.00
ATOM   5604  N   ARG   381       9.708  23.458  -5.541  1.00  0.00
ATOM   5605  H   ARG   381       9.227  23.638  -4.660  1.00  0.00
ATOM   5606  CA  ARG   381      10.480  24.635  -6.032  1.00  0.00
ATOM   5607  HA  ARG   381      10.154  24.915  -7.034  1.00  0.00
ATOM   5608  CB  ARG   381      10.199  25.781  -5.060  1.00  0.00
ATOM   5609  HB2 ARG   381      10.379  25.414  -4.050  1.00  0.00
ATOM   5610  HB3 ARG   381      10.931  26.565  -5.249  1.00  0.00
ATOM   5611  CG  ARG   381       8.811  26.421  -5.084  1.00  0.00
ATOM   5612  HG2 ARG   381       8.639  26.858  -6.067  1.00  0.00
ATOM   5613  HG3 ARG   381       8.060  25.645  -4.942  1.00  0.00
ATOM   5614  CD  ARG   381       8.622  27.487  -4.032  1.00  0.00
ATOM   5615  HD2 ARG   381       8.549  27.021  -3.051  1.00  0.00
ATOM   5616  HD3 ARG   381       9.497  28.136  -4.012  1.00  0.00
ATOM   5617  NE  ARG   381       7.414  28.297  -4.282  1.00  0.00
ATOM   5618  HE  ARG   381       7.135  28.431  -5.254  1.00  0.00
ATOM   5619  CZ  ARG   381       6.646  28.876  -3.337  1.00  0.00
ATOM   5620  NH1 ARG   381       6.869  28.689  -2.017  1.00  0.00
ATOM   5621 HH11 ARG   381       7.637  28.094  -1.708  1.00  0.00
ATOM   5622 HH12 ARG   381       6.268  29.143  -1.328  1.00  0.00
ATOM   5623  NH2 ARG   381       5.690  29.725  -3.686  1.00  0.00
ATOM   5624 HH21 ARG   381       5.534  29.940  -4.672  1.00  0.00
ATOM   5625 HH22 ARG   381       5.109  30.162  -2.971  1.00  0.00
ATOM   5626  C   ARG   381      11.934  24.346  -6.230  1.00  0.00
ATOM   5627  O   ARG   381      12.561  24.671  -7.205  1.00  0.00
ATOM   5628  N   VAL   382      12.626  23.670  -5.265  1.00  0.00
ATOM   5629  H   VAL   382      12.189  23.348  -4.402  1.00  0.00
ATOM   5630  CA  VAL   382      14.095  23.324  -5.354  1.00  0.00
ATOM   5631  HA  VAL   382      14.671  24.176  -5.714  1.00  0.00
ATOM   5632  CB  VAL   382      14.606  23.002  -3.921  1.00  0.00
ATOM   5633  HB  VAL   382      14.010  22.146  -3.605  1.00  0.00
ATOM   5634  CG1 VAL   382      16.061  22.654  -3.911  1.00  0.00
ATOM   5635 HG11 VAL   382      16.377  22.438  -2.891  1.00  0.00
ATOM   5636 HG12 VAL   382      16.230  21.778  -4.537  1.00  0.00
ATOM   5637 HG13 VAL   382      16.638  23.494  -4.298  1.00  0.00
ATOM   5638  CG2 VAL   382      14.393  24.150  -2.927  1.00  0.00
ATOM   5639 HG21 VAL   382      14.773  23.858  -1.947  1.00  0.00
ATOM   5640 HG22 VAL   382      14.927  25.035  -3.273  1.00  0.00
ATOM   5641 HG23 VAL   382      13.330  24.372  -2.851  1.00  0.00
ATOM   5642  C   VAL   382      14.395  22.240  -6.449  1.00  0.00
ATOM   5643  O   VAL   382      15.225  22.476  -7.324  1.00  0.00
ATOM   5644  N   THR   383      13.776  21.061  -6.422  1.00  0.00
ATOM   5645  H   THR   383      13.188  20.757  -5.645  1.00  0.00
ATOM   5646  CA  THR   383      13.875  20.059  -7.527  1.00  0.00
ATOM   5647  HA  THR   383      14.935  19.830  -7.636  1.00  0.00
ATOM   5648  CB  THR   383      13.000  18.817  -7.154  1.00  0.00
ATOM   5649  HB  THR   383      11.959  19.136  -7.203  1.00  0.00
ATOM   5650  CG2 THR   383      13.138  17.663  -8.169  1.00  0.00
ATOM   5651 HG21 THR   383      12.508  16.829  -7.859  1.00  0.00
ATOM   5652 HG22 THR   383      12.824  18.007  -9.155  1.00  0.00
ATOM   5653 HG23 THR   383      14.176  17.337  -8.211  1.00  0.00
ATOM   5654  OG1 THR   383      13.255  18.399  -5.859  1.00  0.00
ATOM   5655  HG1 THR   383      12.684  18.899  -5.237  1.00  0.00
ATOM   5656  C   THR   383      13.343  20.573  -8.880  1.00  0.00
ATOM   5657  O   THR   383      13.936  20.172  -9.877  1.00  0.00
ATOM   5658  N   LYS   384      12.357  21.473  -8.923  1.00  0.00
ATOM   5659  H   LYS   384      11.760  21.682  -8.123  1.00  0.00
ATOM   5660  CA  LYS   384      12.017  22.278 -10.153  1.00  0.00
ATOM   5661  HA  LYS   384      11.725  21.611 -10.964  1.00  0.00
ATOM   5662  CB  LYS   384      10.867  23.210  -9.785  1.00  0.00
ATOM   5663  HB2 LYS   384      10.010  22.631  -9.441  1.00  0.00
ATOM   5664  HB3 LYS   384      11.161  23.861  -8.961  1.00  0.00
ATOM   5665  CG  LYS   384      10.458  24.092 -11.061  1.00  0.00
ATOM   5666  HG2 LYS   384      11.345  24.609 -11.424  1.00  0.00
ATOM   5667  HG3 LYS   384      10.132  23.420 -11.856  1.00  0.00
ATOM   5668  CD  LYS   384       9.366  25.117 -10.818  1.00  0.00
ATOM   5669  HD2 LYS   384       8.395  24.626 -10.885  1.00  0.00
ATOM   5670  HD3 LYS   384       9.459  25.501  -9.802  1.00  0.00
ATOM   5671  CE  LYS   384       9.396  26.267 -11.775  1.00  0.00
ATOM   5672  HE2 LYS   384      10.299  26.858 -11.631  1.00  0.00
ATOM   5673  HE3 LYS   384       9.413  25.905 -12.804  1.00  0.00
ATOM   5674  NZ  LYS   384       8.223  27.073 -11.545  1.00  0.00
ATOM   5675  HZ1 LYS   384       8.223  27.880 -12.201  1.00  0.00
ATOM   5676  HZ2 LYS   384       7.370  26.500 -11.702  1.00  0.00
ATOM   5677  HZ3 LYS   384       8.230  27.424 -10.565  1.00  0.00
ATOM   5678  C   LYS   384      13.240  23.085 -10.670  1.00  0.00
ATOM   5679  O   LYS   384      13.554  22.871 -11.843  1.00  0.00
ATOM   5680  N   GLN   385      13.823  23.904  -9.830  1.00  0.00
ATOM   5681  H   GLN   385      13.561  23.940  -8.846  1.00  0.00
ATOM   5682  CA  GLN   385      14.912  24.866 -10.165  1.00  0.00
ATOM   5683  HA  GLN   385      14.688  25.377 -11.101  1.00  0.00
ATOM   5684  CB  GLN   385      14.964  26.011  -9.141  1.00  0.00
ATOM   5685  HB2 GLN   385      13.954  26.385  -8.970  1.00  0.00
ATOM   5686  HB3 GLN   385      15.327  25.624  -8.189  1.00  0.00
ATOM   5687  CG  GLN   385      15.871  27.184  -9.593  1.00  0.00
ATOM   5688  HG2 GLN   385      16.212  27.696  -8.693  1.00  0.00
ATOM   5689  HG3 GLN   385      16.752  26.748 -10.065  1.00  0.00
ATOM   5690  CD  GLN   385      15.343  28.211 -10.513  1.00  0.00
ATOM   5691  OE1 GLN   385      14.182  28.458 -10.660  1.00  0.00
ATOM   5692  NE2 GLN   385      16.142  28.828 -11.295  1.00  0.00
ATOM   5693 HE21 GLN   385      17.147  28.669 -11.227  1.00  0.00
ATOM   5694 HE22 GLN   385      15.774  29.479 -11.989  1.00  0.00
ATOM   5695  C   GLN   385      16.225  24.152 -10.502  1.00  0.00
ATOM   5696  O   GLN   385      16.908  24.531 -11.437  1.00  0.00
ATOM   5697  N   VAL   386      16.539  23.065  -9.774  1.00  0.00
ATOM   5698  H   VAL   386      16.091  22.882  -8.876  1.00  0.00
ATOM   5699  CA  VAL   386      17.495  22.042 -10.116  1.00  0.00
ATOM   5700  HA  VAL   386      18.460  22.550 -10.099  1.00  0.00
ATOM   5701  CB  VAL   386      17.698  20.918  -9.064  1.00  0.00
ATOM   5702  HB  VAL   386      16.726  20.555  -8.730  1.00  0.00
ATOM   5703  CG1 VAL   386      18.445  19.636  -9.576  1.00  0.00
ATOM   5704 HG11 VAL   386      18.532  18.917  -8.762  1.00  0.00
ATOM   5705 HG12 VAL   386      17.882  19.190 -10.395  1.00  0.00
ATOM   5706 HG13 VAL   386      19.439  19.910  -9.927  1.00  0.00
ATOM   5707  CG2 VAL   386      18.594  21.596  -8.002  1.00  0.00
ATOM   5708 HG21 VAL   386      18.806  20.890  -7.199  1.00  0.00
ATOM   5709 HG22 VAL   386      19.529  21.912  -8.463  1.00  0.00
ATOM   5710 HG23 VAL   386      18.079  22.465  -7.593  1.00  0.00
ATOM   5711  C   VAL   386      17.269  21.518 -11.512  1.00  0.00
ATOM   5712  O   VAL   386      18.223  21.577 -12.324  1.00  0.00
ATOM   5713  N   LEU   387      16.125  20.954 -11.819  1.00  0.00
ATOM   5714  H   LEU   387      15.372  20.761 -11.160  1.00  0.00
ATOM   5715  CA  LEU   387      15.863  20.547 -13.240  1.00  0.00
ATOM   5716  HA  LEU   387      16.694  19.875 -13.454  1.00  0.00
ATOM   5717  CB  LEU   387      14.527  19.667 -13.477  1.00  0.00
ATOM   5718  HB2 LEU   387      13.667  20.278 -13.201  1.00  0.00
ATOM   5719  HB3 LEU   387      14.443  19.464 -14.545  1.00  0.00
ATOM   5720  CG  LEU   387      14.419  18.305 -12.715  1.00  0.00
ATOM   5721  HG  LEU   387      14.591  18.505 -11.657  1.00  0.00
ATOM   5722  CD1 LEU   387      13.039  17.675 -12.798  1.00  0.00
ATOM   5723 HD11 LEU   387      13.035  16.735 -12.248  1.00  0.00
ATOM   5724 HD12 LEU   387      12.304  18.353 -12.364  1.00  0.00
ATOM   5725 HD13 LEU   387      12.788  17.487 -13.842  1.00  0.00
ATOM   5726  CD2 LEU   387      15.471  17.356 -13.253  1.00  0.00
ATOM   5727 HD21 LEU   387      15.404  16.403 -12.728  1.00  0.00
ATOM   5728 HD22 LEU   387      15.304  17.196 -14.319  1.00  0.00
ATOM   5729 HD23 LEU   387      16.460  17.785 -13.102  1.00  0.00
ATOM   5730  C   LEU   387      15.931  21.739 -14.241  1.00  0.00
ATOM   5731  O   LEU   387      16.348  21.584 -15.374  1.00  0.00
ATOM   5732  N   LYS   388      15.378  22.888 -13.920  1.00  0.00
ATOM   5733  H   LYS   388      14.994  23.102 -13.000  1.00  0.00
ATOM   5734  CA  LYS   388      15.272  23.984 -14.904  1.00  0.00
ATOM   5735  HA  LYS   388      14.997  23.666 -15.909  1.00  0.00
ATOM   5736  CB  LYS   388      14.153  24.905 -14.284  1.00  0.00
ATOM   5737  HB2 LYS   388      13.209  24.358 -14.289  1.00  0.00
ATOM   5738  HB3 LYS   388      14.402  25.103 -13.242  1.00  0.00
ATOM   5739  CG  LYS   388      13.946  26.258 -15.011  1.00  0.00
ATOM   5740  HG2 LYS   388      13.474  26.970 -14.333  1.00  0.00
ATOM   5741  HG3 LYS   388      14.912  26.675 -15.291  1.00  0.00
ATOM   5742  CD  LYS   388      13.100  26.089 -16.230  1.00  0.00
ATOM   5743  HD2 LYS   388      13.357  25.175 -16.766  1.00  0.00
ATOM   5744  HD3 LYS   388      12.044  26.020 -15.969  1.00  0.00
ATOM   5745  CE  LYS   388      13.387  27.350 -17.096  1.00  0.00
ATOM   5746  HE2 LYS   388      12.718  28.158 -16.797  1.00  0.00
ATOM   5747  HE3 LYS   388      14.405  27.694 -16.913  1.00  0.00
ATOM   5748  NZ  LYS   388      13.207  27.064 -18.572  1.00  0.00
ATOM   5749  HZ1 LYS   388      13.407  27.925 -19.119  1.00  0.00
ATOM   5750  HZ2 LYS   388      13.862  26.310 -18.861  1.00  0.00
ATOM   5751  HZ3 LYS   388      12.229  26.759 -18.749  1.00  0.00
ATOM   5752  C   LYS   388      16.633  24.665 -15.147  1.00  0.00
ATOM   5753  O   LYS   388      16.879  25.098 -16.291  1.00  0.00
ATOM   5754  N   ALA   389      17.536  24.842 -14.151  1.00  0.00
ATOM   5755  H   ALA   389      17.419  24.454 -13.214  1.00  0.00
ATOM   5756  CA  ALA   389      18.783  25.619 -14.321  1.00  0.00
ATOM   5757  HA  ALA   389      19.107  25.484 -15.353  1.00  0.00
ATOM   5758  CB  ALA   389      18.422  27.034 -13.951  1.00  0.00
ATOM   5759  HB1 ALA   389      19.299  27.672 -14.053  1.00  0.00
ATOM   5760  HB2 ALA   389      17.633  27.392 -14.613  1.00  0.00
ATOM   5761  HB3 ALA   389      18.070  27.061 -12.919  1.00  0.00
ATOM   5762  C   ALA   389      20.034  25.157 -13.559  1.00  0.00
ATOM   5763  O   ALA   389      21.121  25.712 -13.647  1.00  0.00
ATOM   5764  N   GLY   390      19.900  24.081 -12.748  1.00  0.00
ATOM   5765  H   GLY   390      18.988  23.652 -12.589  1.00  0.00
ATOM   5766  CA  GLY   390      20.940  23.403 -12.024  1.00  0.00
ATOM   5767  HA2 GLY   390      21.686  24.136 -11.717  1.00  0.00
ATOM   5768  HA3 GLY   390      20.513  22.981 -11.114  1.00  0.00
ATOM   5769  C   GLY   390      21.673  22.239 -12.831  1.00  0.00
ATOM   5770  O   GLY   390      22.249  21.295 -12.219  1.00  0.00
ATOM   5771  N   GLY   391      21.505  22.258 -14.145  1.00  0.00
ATOM   5772  H   GLY   391      20.798  22.846 -14.585  1.00  0.00
ATOM   5773  CA  GLY   391      22.271  21.476 -15.129  1.00  0.00
ATOM   5774  HA2 GLY   391      22.088  21.905 -16.113  1.00  0.00
ATOM   5775  HA3 GLY   391      23.331  21.613 -14.914  1.00  0.00
ATOM   5776  C   GLY   391      22.001  19.979 -15.211  1.00  0.00
ATOM   5777  O   GLY   391      22.523  19.448 -16.136  1.00  0.00
ATOM   5778  N   MET   392      21.171  19.399 -14.406  1.00  0.00
ATOM   5779  H   MET   392      20.614  19.950 -13.753  1.00  0.00
ATOM   5780  CA  MET   392      20.868  17.911 -14.267  1.00  0.00
ATOM   5781  HA  MET   392      21.732  17.249 -14.224  1.00  0.00
ATOM   5782  CB  MET   392      20.160  17.697 -12.916  1.00  0.00
ATOM   5783  HB2 MET   392      20.816  17.999 -12.099  1.00  0.00
ATOM   5784  HB3 MET   392      19.270  18.325 -12.858  1.00  0.00
ATOM   5785  CG  MET   392      19.768  16.200 -12.761  1.00  0.00
ATOM   5786  HG2 MET   392      19.279  15.880 -13.682  1.00  0.00
ATOM   5787  HG3 MET   392      20.684  15.617 -12.667  1.00  0.00
ATOM   5788  SD  MET   392      18.698  15.787 -11.387  1.00  0.00
ATOM   5789  CE  MET   392      19.784  16.174 -10.010  1.00  0.00
ATOM   5790  HE1 MET   392      19.269  15.972  -9.072  1.00  0.00
ATOM   5791  HE2 MET   392      20.682  15.559 -10.071  1.00  0.00
ATOM   5792  HE3 MET   392      20.063  17.227 -10.052  1.00  0.00
ATOM   5793  C   MET   392      20.093  17.540 -15.514  1.00  0.00
ATOM   5794  O   MET   392      20.265  16.450 -16.035  1.00  0.00
ATOM   5795  N   LEU   393      19.017  18.285 -15.882  1.00  0.00
ATOM   5796  H   LEU   393      18.713  19.110 -15.366  1.00  0.00
ATOM   5797  CA  LEU   393      18.206  17.996 -17.017  1.00  0.00
ATOM   5798  HA  LEU   393      18.169  16.907 -17.046  1.00  0.00
ATOM   5799  CB  LEU   393      16.740  18.580 -16.830  1.00  0.00
ATOM   5800  HB2 LEU   393      16.420  18.453 -15.796  1.00  0.00
ATOM   5801  HB3 LEU   393      16.740  19.650 -17.036  1.00  0.00
ATOM   5802  CG  LEU   393      15.714  17.833 -17.815  1.00  0.00
ATOM   5803  HG  LEU   393      16.154  17.705 -18.804  1.00  0.00
ATOM   5804  CD1 LEU   393      15.360  16.477 -17.267  1.00  0.00
ATOM   5805 HD11 LEU   393      14.664  15.981 -17.944  1.00  0.00
ATOM   5806 HD12 LEU   393      16.265  15.876 -17.173  1.00  0.00
ATOM   5807 HD13 LEU   393      14.897  16.590 -16.287  1.00  0.00
ATOM   5808  CD2 LEU   393      14.488  18.666 -17.852  1.00  0.00
ATOM   5809 HD21 LEU   393      13.753  18.203 -18.510  1.00  0.00
ATOM   5810 HD22 LEU   393      14.073  18.748 -16.847  1.00  0.00
ATOM   5811 HD23 LEU   393      14.733  19.660 -18.226  1.00  0.00
ATOM   5812  C   LEU   393      18.787  18.363 -18.381  1.00  0.00
ATOM   5813  O   LEU   393      18.638  17.714 -19.412  1.00  0.00
ATOM   5814  N   GLU   394      19.610  19.445 -18.323  1.00  0.00
ATOM   5815  H   GLU   394      19.678  20.031 -17.491  1.00  0.00
ATOM   5816  CA  GLU   394      20.486  19.901 -19.420  1.00  0.00
ATOM   5817  HA  GLU   394      19.897  19.959 -20.336  1.00  0.00
ATOM   5818  CB  GLU   394      21.012  21.334 -19.176  1.00  0.00
ATOM   5819  HB2 GLU   394      20.242  21.939 -18.699  1.00  0.00
ATOM   5820  HB3 GLU   394      21.864  21.310 -18.498  1.00  0.00
ATOM   5821  CG  GLU   394      21.418  21.955 -20.506  1.00  0.00
ATOM   5822  HG2 GLU   394      21.977  22.873 -20.320  1.00  0.00
ATOM   5823  HG3 GLU   394      22.090  21.275 -21.032  1.00  0.00
ATOM   5824  CD  GLU   394      20.254  22.256 -21.367  1.00  0.00
ATOM   5825  OE1 GLU   394      20.676  22.684 -22.496  1.00  0.00
ATOM   5826  OE2 GLU   394      19.089  22.300 -20.919  1.00  0.00
ATOM   5827  C   GLU   394      21.592  18.893 -19.664  1.00  0.00
ATOM   5828  O   GLU   394      21.921  18.713 -20.772  1.00  0.00
ATOM   5829  N   ARG   395      22.185  18.219 -18.636  1.00  0.00
ATOM   5830  H   ARG   395      22.008  18.447 -17.658  1.00  0.00
ATOM   5831  CA  ARG   395      23.124  17.119 -18.802  1.00  0.00
ATOM   5832  HA  ARG   395      23.895  17.302 -19.551  1.00  0.00
ATOM   5833  CB  ARG   395      24.036  16.922 -17.604  1.00  0.00
ATOM   5834  HB2 ARG   395      24.615  17.828 -17.429  1.00  0.00
ATOM   5835  HB3 ARG   395      23.436  16.750 -16.710  1.00  0.00
ATOM   5836  CG  ARG   395      24.945  15.784 -17.819  1.00  0.00
ATOM   5837  HG2 ARG   395      24.376  14.895 -18.090  1.00  0.00
ATOM   5838  HG3 ARG   395      25.620  15.995 -18.649  1.00  0.00
ATOM   5839  CD  ARG   395      25.762  15.523 -16.518  1.00  0.00
ATOM   5840  HD2 ARG   395      26.387  14.644 -16.675  1.00  0.00
ATOM   5841  HD3 ARG   395      26.434  16.367 -16.357  1.00  0.00
ATOM   5842  NE  ARG   395      24.979  15.320 -15.306  1.00  0.00
ATOM   5843  HE  ARG   395      24.373  14.501 -15.309  1.00  0.00
ATOM   5844  CZ  ARG   395      24.942  16.035 -14.217  1.00  0.00
ATOM   5845  NH1 ARG   395      23.922  15.958 -13.485  1.00  0.00
ATOM   5846 HH11 ARG   395      23.149  15.346 -13.750  1.00  0.00
ATOM   5847 HH12 ARG   395      23.867  16.507 -12.628  1.00  0.00
ATOM   5848  NH2 ARG   395      25.934  16.794 -13.909  1.00  0.00
ATOM   5849 HH21 ARG   395      26.751  16.836 -14.518  1.00  0.00
ATOM   5850 HH22 ARG   395      25.904  17.353 -13.057  1.00  0.00
ATOM   5851  C   ARG   395      22.264  15.928 -19.295  1.00  0.00
ATOM   5852  O   ARG   395      22.661  15.269 -20.225  1.00  0.00
ATOM   5853  N   GLY   396      21.129  15.705 -18.643  1.00  0.00
ATOM   5854  H   GLY   396      20.840  16.246 -17.828  1.00  0.00
ATOM   5855  CA  GLY   396      20.188  14.679 -19.017  1.00  0.00
ATOM   5856  HA2 GLY   396      19.186  15.105 -19.066  1.00  0.00
ATOM   5857  HA3 GLY   396      20.428  14.310 -20.014  1.00  0.00
ATOM   5858  C   GLY   396      20.201  13.555 -18.057  1.00  0.00
ATOM   5859  O   GLY   396      19.415  12.592 -18.261  1.00  0.00
ATOM   5860  N   THR   397      21.036  13.652 -17.037  1.00  0.00
ATOM   5861  H   THR   397      21.557  14.510 -16.856  1.00  0.00
ATOM   5862  CA  THR   397      21.333  12.620 -16.066  1.00  0.00
ATOM   5863  HA  THR   397      20.489  11.929 -16.106  1.00  0.00
ATOM   5864  CB  THR   397      22.634  11.908 -16.434  1.00  0.00
ATOM   5865  HB  THR   397      22.679  11.068 -15.740  1.00  0.00
ATOM   5866  CG2 THR   397      22.684  11.415 -17.905  1.00  0.00
ATOM   5867 HG21 THR   397      23.637  10.920 -18.091  1.00  0.00
ATOM   5868 HG22 THR   397      21.870  10.712 -18.081  1.00  0.00
ATOM   5869 HG23 THR   397      22.580  12.266 -18.579  1.00  0.00
ATOM   5870  OG1 THR   397      23.756  12.809 -16.339  1.00  0.00
ATOM   5871  HG1 THR   397      24.323  12.546 -15.585  1.00  0.00
ATOM   5872  C   THR   397      21.411  13.114 -14.623  1.00  0.00
ATOM   5873  O   THR   397      21.894  14.276 -14.492  1.00  0.00
ATOM   5874  N   GLY   398      20.993  12.243 -13.624  1.00  0.00
ATOM   5875  H   GLY   398      20.657  11.295 -13.794  1.00  0.00
ATOM   5876  CA  GLY   398      21.010  12.653 -12.184  1.00  0.00
ATOM   5877  HA2 GLY   398      22.043  12.718 -11.839  1.00  0.00
ATOM   5878  HA3 GLY   398      20.577  13.648 -12.086  1.00  0.00
ATOM   5879  C   GLY   398      20.235  11.666 -11.291  1.00  0.00
ATOM   5880  O   GLY   398      19.484  10.775 -11.662  1.00  0.00
ATOM   5881  N   ARG   399      20.269  11.863  -9.950  1.00  0.00
ATOM   5882  H   ARG   399      20.903  12.543  -9.531  1.00  0.00
ATOM   5883  CA  ARG   399      19.469  11.188  -8.951  1.00  0.00
ATOM   5884  HA  ARG   399      18.698  10.675  -9.525  1.00  0.00
ATOM   5885  CB  ARG   399      20.283  10.124  -8.132  1.00  0.00
ATOM   5886  HB2 ARG   399      21.016  10.651  -7.519  1.00  0.00
ATOM   5887  HB3 ARG   399      19.600   9.620  -7.449  1.00  0.00
ATOM   5888  CG  ARG   399      21.043   9.023  -8.985  1.00  0.00
ATOM   5889  HG2 ARG   399      21.515   9.444  -9.871  1.00  0.00
ATOM   5890  HG3 ARG   399      21.825   8.527  -8.411  1.00  0.00
ATOM   5891  CD  ARG   399      19.908   8.084  -9.333  1.00  0.00
ATOM   5892  HD2 ARG   399      19.503   7.624  -8.433  1.00  0.00
ATOM   5893  HD3 ARG   399      19.092   8.631  -9.806  1.00  0.00
ATOM   5894  NE  ARG   399      20.435   7.059 -10.242  1.00  0.00
ATOM   5895  HE  ARG   399      20.580   6.150  -9.804  1.00  0.00
ATOM   5896  CZ  ARG   399      20.758   7.098 -11.529  1.00  0.00
ATOM   5897  NH1 ARG   399      20.364   8.098 -12.292  1.00  0.00
ATOM   5898 HH11 ARG   399      19.804   8.852 -11.895  1.00  0.00
ATOM   5899 HH12 ARG   399      20.619   8.117 -13.279  1.00  0.00
ATOM   5900  NH2 ARG   399      21.515   6.152 -11.952  1.00  0.00
ATOM   5901 HH21 ARG   399      21.832   5.427 -11.310  1.00  0.00
ATOM   5902 HH22 ARG   399      21.798   6.127 -12.932  1.00  0.00
ATOM   5903  C   ARG   399      18.794  12.156  -7.974  1.00  0.00
ATOM   5904  O   ARG   399      19.547  12.999  -7.492  1.00  0.00
ATOM   5905  N   ILE   400      17.565  11.911  -7.625  1.00  0.00
ATOM   5906  H   ILE   400      17.037  11.107  -7.963  1.00  0.00
ATOM   5907  CA  ILE   400      16.792  12.788  -6.684  1.00  0.00
ATOM   5908  HA  ILE   400      17.526  13.384  -6.142  1.00  0.00
ATOM   5909  CB  ILE   400      15.870  13.823  -7.472  1.00  0.00
ATOM   5910  HB  ILE   400      15.281  13.081  -8.013  1.00  0.00
ATOM   5911  CG2 ILE   400      14.957  14.625  -6.630  1.00  0.00
ATOM   5912 HG21 ILE   400      14.375  15.296  -7.261  1.00  0.00
ATOM   5913 HG22 ILE   400      14.283  13.960  -6.088  1.00  0.00
ATOM   5914 HG23 ILE   400      15.538  15.210  -5.917  1.00  0.00
ATOM   5915  CG1 ILE   400      16.467  14.662  -8.632  1.00  0.00
ATOM   5916 HG12 ILE   400      16.864  15.594  -8.227  1.00  0.00
ATOM   5917 HG13 ILE   400      17.307  14.120  -9.065  1.00  0.00
ATOM   5918  CD1 ILE   400      15.447  14.994  -9.754  1.00  0.00
ATOM   5919 HD11 ILE   400      15.938  15.583 -10.529  1.00  0.00
ATOM   5920 HD12 ILE   400      15.070  14.068 -10.188  1.00  0.00
ATOM   5921 HD13 ILE   400      14.617  15.564  -9.335  1.00  0.00
ATOM   5922  C   ILE   400      16.077  12.030  -5.581  1.00  0.00
ATOM   5923  O   ILE   400      15.319  11.092  -5.809  1.00  0.00
ATOM   5924  N   VAL   401      16.376  12.400  -4.290  1.00  0.00
ATOM   5925  H   VAL   401      16.977  13.200  -4.092  1.00  0.00
ATOM   5926  CA  VAL   401      15.922  11.767  -3.096  1.00  0.00
ATOM   5927  HA  VAL   401      15.155  11.069  -3.429  1.00  0.00
ATOM   5928  CB  VAL   401      16.998  10.869  -2.371  1.00  0.00
ATOM   5929  HB  VAL   401      17.588  11.545  -1.752  1.00  0.00
ATOM   5930  CG1 VAL   401      16.235   9.768  -1.555  1.00  0.00
ATOM   5931 HG11 VAL   401      16.955   9.131  -1.041  1.00  0.00
ATOM   5932 HG12 VAL   401      15.584  10.244  -0.821  1.00  0.00
ATOM   5933 HG13 VAL   401      15.635   9.163  -2.235  1.00  0.00
ATOM   5934  CG2 VAL   401      17.943  10.190  -3.258  1.00  0.00
ATOM   5935 HG21 VAL   401      18.641   9.599  -2.662  1.00  0.00
ATOM   5936 HG22 VAL   401      17.398   9.535  -3.937  1.00  0.00
ATOM   5937 HG23 VAL   401      18.496  10.930  -3.835  1.00  0.00
ATOM   5938  C   VAL   401      15.287  12.764  -2.138  1.00  0.00
ATOM   5939  O   VAL   401      15.987  13.584  -1.453  1.00  0.00
ATOM   5940  N   ASN   402      14.001  12.618  -1.920  1.00  0.00
ATOM   5941  H   ASN   402      13.427  11.915  -2.387  1.00  0.00
ATOM   5942  CA  ASN   402      13.273  13.450  -0.985  1.00  0.00
ATOM   5943  HA  ASN   402      13.721  14.433  -0.843  1.00  0.00
ATOM   5944  CB  ASN   402      11.872  13.626  -1.548  1.00  0.00
ATOM   5945  HB2 ASN   402      11.327  12.684  -1.513  1.00  0.00
ATOM   5946  HB3 ASN   402      11.309  14.342  -0.947  1.00  0.00
ATOM   5947  CG  ASN   402      11.993  14.129  -3.015  1.00  0.00
ATOM   5948  OD1 ASN   402      12.695  15.105  -3.215  1.00  0.00
ATOM   5949  ND2 ASN   402      11.451  13.517  -4.038  1.00  0.00
ATOM   5950 HD21 ASN   402      11.620  13.857  -4.984  1.00  0.00
ATOM   5951 HD22 ASN   402      10.860  12.698  -3.888  1.00  0.00
ATOM   5952  C   ASN   402      13.263  12.720   0.382  1.00  0.00
ATOM   5953  O   ASN   402      12.850  11.539   0.396  1.00  0.00
ATOM   5954  N   ILE   403      13.522  13.361   1.516  1.00  0.00
ATOM   5955  H   ILE   403      13.725  14.359   1.582  1.00  0.00
ATOM   5956  CA  ILE   403      13.534  12.642   2.796  1.00  0.00
ATOM   5957  HA  ILE   403      13.810  11.597   2.648  1.00  0.00
ATOM   5958  CB  ILE   403      14.574  13.230   3.785  1.00  0.00
ATOM   5959  HB  ILE   403      14.339  14.292   3.856  1.00  0.00
ATOM   5960  CG2 ILE   403      14.414  12.542   5.186  1.00  0.00
ATOM   5961 HG21 ILE   403      15.144  12.955   5.881  1.00  0.00
ATOM   5962 HG22 ILE   403      13.409  12.721   5.568  1.00  0.00
ATOM   5963 HG23 ILE   403      14.577  11.469   5.084  1.00  0.00
ATOM   5964  CG1 ILE   403      16.029  13.251   3.312  1.00  0.00
ATOM   5965 HG12 ILE   403      16.114  13.975   2.501  1.00  0.00
ATOM   5966 HG13 ILE   403      16.649  13.617   4.131  1.00  0.00
ATOM   5967  CD1 ILE   403      16.613  11.918   2.828  1.00  0.00
ATOM   5968 HD11 ILE   403      17.648  12.064   2.521  1.00  0.00
[truncated: 11,857,553 more chars]
