# Supplementary material for: Path to Actinorhodin: Regio- and Stereoselective Ketone Reduction by a Type II Polyketide Ketoreductase Revealed in Atomistic Detail
Source: JACS Au. 2022 Apr 7;2(4):972–84. doi: 10.1021/jacsau.2c00086 (PMC9088766; doi:10.1021/jacsau.2c00086)
Supplement: Supplementary file 2 — au2c00086_si_002.zip [file au2c00086_si_002.zip › SI_files/Series_IB_starting_structures/M17,M17,M17,M17.rst]

default_name
251384
  30.4528029  83.0703519  73.8598340  29.5780770  82.6217949  73.5212528
  30.8804728  83.6182114  73.0859454  31.1178112  82.3359681  74.1746712
  30.1415919  83.9694695  74.9866300  29.5092731  84.7844289  74.6328446
  29.3016853  83.1722617  76.1003749  28.3783858  82.7896023  75.6651753
  29.8709420  82.3102109  76.4479498  28.9854735  84.0776616  77.2589754
  29.9342422  84.4498547  77.6442173  28.4451449  84.9362335  76.8591601
  28.0436490  83.4654406  78.6649491  26.6262743  82.7497922  77.7396658
  25.9157249  82.3124400  78.4415871  26.1322101  83.5343688  77.1672401
  26.9871023  81.9776981  77.0602322  31.3868279  84.6586239  75.5266091
  32.3006803  83.9628279  76.0435566  31.3742649  86.0014972  75.5629194
  30.5499579  86.5594954  75.3367955  32.5635804  86.8128597  75.9366515
  33.4779571  86.2335066  76.0582172  32.8760623  87.7992920  74.7900075
  33.7466961  88.4001731  75.0528946  33.0818189  87.2415911  73.8769473
  32.0190160  88.4545522  74.6293225  32.2540467  87.4455621  77.2917831
  32.1251744  88.6608300  77.3850668  32.2580949  86.5801697  78.2954442
  32.3876170  85.5796449  78.1407278  32.0793669  86.9222004  79.7742763
  31.0885323  87.3634353  79.8793878  32.1978491  85.6625439  80.6692469
  32.0931227  86.1031048  81.6602567  31.1418411  84.6020777  80.4985553
  31.3403987  83.7772848  81.1830680  30.1626708  85.0263592  80.7179539
  31.1567924  84.2360263  79.4725491  33.4348389  84.9796584  80.4685862
  33.8154245  84.7306523  81.3357468  33.1435055  87.8614226  80.2099731
  34.3097129  87.8628600  79.7061128  32.7654515  88.7615505  81.1452671
  31.7951708  88.8358787  81.4511621  33.6132967  89.6976789  81.8132517
  34.1199657  90.2110264  80.9969124  32.8169124  90.6716183  82.6630322
  32.2565860  90.1092352  83.4078634  33.5110496  91.3152126  83.2036485
  31.8158575  91.5750623  81.8531512  32.3197988  91.9765134  80.9735921
  30.9857746  90.9670016  81.4952427  31.2795102  92.7196822  82.6955157
  31.7206466  93.0118852  83.7401596  30.1625342  93.3382600  82.2740050
  29.7589211  93.0998258  81.3671359  29.7179075  94.0452535  82.8602415
  34.6914473  89.0634052  82.7170985  35.7250040  89.7022842  82.9576629
  34.5158112  87.8370132  83.2169732  33.6183948  87.3554176  83.1594873
  35.5308232  87.0427876  83.8868630  36.1271774  87.7822740  84.4208317
  34.9101475  86.0707645  84.8848564  35.7201721  85.5857200  85.4291826
  34.3420975  86.6528200  85.6113146  34.0186524  85.0104771  84.3515610
  33.2653297  84.3490160  85.1135375  33.8994573  84.8698456  83.1219041
  36.5439564  86.3313322  82.9756735  37.5565102  85.9272483  83.5406949
  36.3636314  86.2798205  81.6388121  35.6514273  86.8509322  81.1854946
  37.0973380  85.4583824  80.6640963  36.9740581  84.4330852  81.0138186
  36.5685149  85.6232591  79.2657277  37.1482361  84.9936277  78.5900564
  35.5395995  85.2644162  79.2296609  36.6071984  86.9272834  78.8121802
  35.9681900  87.4684354  79.3194905  38.5354190  85.8548324  80.5871573
  38.9862695  86.7773393  81.2742670  39.3701103  85.0510215  79.9398882
  39.0516008  84.2290810  79.4251451  40.9011256  85.2457278  79.8794930
  41.1513872  85.5346727  80.9000502  41.7098197  83.9800689  79.5274486
  41.5757697  83.7545009  78.4700099  42.7693037  84.1800419  79.6798807
  41.2983319  82.7321264  80.3719267  40.4570288  82.2592370  79.8649417
  42.1286288  82.0276447  80.3379050  40.8938713  82.9105382  81.8892770
  41.6669355  83.5661074  82.6514178  39.7905609  82.4640134  82.3039899
  41.3060532  86.3440439  78.8649505  40.6248336  86.6003467  77.8870110
  42.4085575  87.0425171  79.0804997  43.0648019  86.7899593  79.8195916
  42.8407158  88.2209950  78.3390187  42.1712474  88.2900517  77.4821032
  42.6967689  89.5143697  79.2202397  43.3640014  89.3379935  80.0650511
  43.2300334  90.8544670  78.5712072  43.0790406  91.6798581  79.2665040
  44.2918157  90.7551411  78.3493454  42.6845242  91.0537075  77.6483275
  41.2626957  89.6815673  79.7139451  41.1909004  90.5841999  80.3210404
  40.5914447  89.7644730  78.8594846  40.9811400  88.8160979  80.3135191
  44.2166618  88.1179895  77.7460833  45.1721097  87.7697397  78.4349129
  44.3672883  88.7056497  76.5375548  43.6962949  89.3673961  76.1446280
  45.4992114  88.4476644  75.6909856  46.3569419  88.1167184  76.2768304
  44.9793225  87.4696298  74.7122059  45.7698679  87.2010028  74.0105746
  44.6408039  86.5755351  75.2359719  44.1438164  87.9091278  74.1663926
  45.9546889  89.7230850  74.8912609  45.1354258  90.5962938  74.6051132
  47.2284704  89.7692867  74.5669583  47.8322720  88.9666163  74.7451768
  47.9721262  90.8543151  73.9531585  47.2701174  91.5092197  73.4357799
  48.7162863  91.7021960  75.0538459  47.9956041  92.0524874  75.7919605
  49.4296654  91.0677487  75.5809823  49.4638199  92.9232306  74.4377495
  50.1286152  92.5952583  73.6394642  48.4184428  93.9199522  73.9163296
  48.9224745  94.7819500  73.4815871  47.8030797  93.4364973  73.1564325
  47.7851899  94.2472359  74.7405881  50.2521564  93.6381546  75.5808270
  50.7839730  94.4977863  75.1734962  49.5560987  93.9737823  76.3494803
  50.9684851  92.9430614  76.0192258  48.9924319  90.2916976  72.8894377
  49.7332615  89.3107005  73.0619198  48.9641588  90.9000232  71.7000111
  48.4603329  91.7748658  71.5542584  49.6294864  90.4151653  70.4726749
  50.4078128  89.7093449  70.7636552  48.6910534  89.5608242  69.5243892
  48.0075589  90.3219630  69.1486634  49.3733091  88.8515413  68.3020386
  48.6216445  88.3006604  67.7359498  49.8364925  89.5989451  67.6596410
  50.1351012  88.1598263  68.6615218  48.0166447  88.4018481  70.3107075
  47.3772806  87.8294237  69.6381224  48.7841358  87.7477974  70.7262169
  47.4144735  88.8136216  71.1200198  50.2804891  91.6474913  69.7378633
  49.6314499  92.6104610  69.3899431  51.5982411  91.6636821  69.4461482
  52.1827131  90.9381044  69.8626041  52.4583463  92.5393233  68.6101085
  51.8890872  93.4629492  68.7208703  53.8878244  92.6346684  69.1273192
  54.4082438  93.4482866  68.6205707  53.8980671  92.9348109  70.6643874
  54.9292452  92.9997461  71.0150556  53.3908606  93.8793338  70.8538498
  53.3853117  92.1337655  71.1953884  54.5184812  91.4263035  68.8775788
  55.4429699  91.4667332  69.2018487  52.5583651  92.2933097  67.1328856
  52.2952783  91.1798306  66.6398594  52.8130133  93.3122542  66.3082886
  53.1095485  94.2232278  66.6588025  52.7090093  93.2866354  64.8005393
  52.6635023  94.3189218  64.4525782  53.6332102  92.8592511  64.4116865
  51.5360457  92.5253080  64.1600974  51.8184916  91.6531390  63.3100817
  50.3258299  92.7723378  64.6266979  50.1109594  93.5300728  65.2743786
  49.1853547  91.9757368  64.2503721  49.4872339  90.9336478  64.1428518
  48.1519956  92.1858964  65.3771963  47.2532173  91.6085576  65.1586223
  48.5757658  91.8547164  66.3246036  47.8962900  93.2433791  65.4432191
  48.6062374  92.2994798  62.8989289  47.5879152  91.7163422  62.5191389
  49.2454926  93.1583068  62.0719192  50.1049714  93.6526559  62.3142269
  48.7228664  93.4561549  60.7022768  47.6710634  93.1672228  60.6816904
  48.8517153  94.9733713  60.4325263  48.7140229  95.0728822  59.3553275
  47.8073071  95.7411177  61.3061098  47.8938588  96.8111577  61.1204915
  46.8020585  95.4075967  61.0478502  47.9966943  95.5385366  62.3599169
  50.0737580  95.5282840  60.7984847  50.7747905  95.2014320  60.1969699
  49.3633457  92.6074188  59.5829045  48.9641558  92.6022790  58.4006808
  50.2899354  91.6719553  59.8647707  50.8467983  91.7370196  60.7167275
  50.6653754  90.4524706  59.0667916  50.0953146  90.5098343  58.1402814
  52.1247681  90.5182832  58.8831299  52.4209287  91.5475454  58.6760807
  52.6235667  90.2230688  59.8063664  52.5461250  89.6911087  57.8394309
  53.4479993  89.3590312  58.0282832  50.2180271  89.0847944  59.5570072
  49.6730739  88.9306266  60.6525547  50.1976737  88.0829825  58.6192744
  50.8280177  88.0498930  57.8176301  49.2428258  86.9394810  58.6841328
  48.2573015  87.3275290  58.9420119  49.1623377  86.4992499  57.6907868
  49.6032523  85.8357863  59.6762006  48.6469065  85.1541320  59.9802405
  50.8671178  85.6492511  60.1064630  51.7170496  85.9923775  59.6580590
  51.0447280  84.8622260  61.3663658  50.4820877  83.9481574  61.1757255
  52.5128951  84.4314742  61.6582805  53.1059144  85.3426863  61.5738609
  52.7299272  83.8493213  63.0521919  53.7778391  83.5766062  63.1731096
  52.4601189  84.5920076  63.8023049  52.1074600  82.9645155  63.1780787
  52.9208083  83.3478513  60.6669596  52.9514462  82.3713020  61.1516148
  52.2009610  83.2773598  59.8515082  54.3231109  83.7387411  60.1306514
  54.6601727  82.9899339  59.4142059  54.2658844  84.7118109  59.6406163
  55.0286434  83.7922676  60.9605345  50.4263037  85.5742977  62.6287011
  49.5335150  85.0170255  63.2389380  50.6995404  86.7903889  62.9877246
  51.3554311  87.3912886  62.4880768  50.0840913  87.4226616  64.1557398
  50.3922460  86.8918733  65.0564187  50.4489342  88.4449430  64.2464892
  48.5717591  87.4356168  64.0753635  47.9228290  87.0825667  65.0914715
  47.9868286  87.6810441  62.8954979  48.5248594  87.8715119  62.0508376
  46.5253692  87.7097303  62.6639346  46.1017622  88.4082916  63.3863183
  46.2208548  88.1620772  61.2662501  46.6261926  89.1665166  61.1416396
  46.7604202  87.5133837  60.5760822  44.7825878  88.1880947  60.8474410
  44.3358068  87.1941568  60.8656128  44.0250811  89.1425345  61.8024559
  42.9733680  89.1798600  61.5194786  44.1136689  88.7787582  62.8255942
  44.4554622  90.1427598  61.7348724  44.7515945  88.8324106  59.3890677
  43.7227426  88.8761336  59.0328345  45.1668565  89.8399821  59.4275147
  45.3461914  88.2225415  58.7092536  45.8799125  86.2795216  62.8758919
  44.8050359  86.2268294  63.4834712  46.4895361  85.2564562  62.2853411
  47.3253708  85.3597966  61.7089020  46.0280625  83.8967688  62.3996715
  45.0437570  83.8464656  61.9361411  46.8864563  82.8677239  61.5746137
  46.8740515  83.1340307  60.5179364  47.9256546  82.9030920  61.8999351
  46.3301595  81.4723733  61.7646521  47.0691212  80.7436479  61.4304070
  46.1646718  81.2933763  62.8269223  44.9875945  81.2415127  60.9862199
  44.5651394  82.1309057  60.2162629  44.4098877  80.1417227  61.0221332
  45.8649895  83.5126748  63.8707698  44.9507378  82.8330074  64.2446748
  46.8666393  83.8150883  64.7104392  47.7257022  84.2834322  64.4221702
  46.8092699  83.5007169  66.0947128  46.4924756  82.4703462  66.2535229
  48.2564567  83.7362700  66.6749878  48.5712866  84.7232773  66.3353415
  48.3691934  83.8727330  68.2277406  49.4114811  84.0309208  68.5048254
  47.7724050  84.7203594  68.5631181  48.0035507  82.9615607  68.7010623
  49.1796976  82.6248462  66.1213955  49.0494464  81.7062545  66.6934382
  48.9174079  82.3963023  65.0870161  50.6794574  83.1175727  66.2100814
  51.3397612  82.3419100  65.8228097  50.7997750  84.0259868  65.6189930
  50.9340834  83.3251916  67.2494013  45.7632529  84.4327078  66.8198303
  45.1574979  83.9149415  67.7357860  45.5545827  85.6647138  66.4141209
  46.1010545  86.1012069  65.6712264  44.5190532  86.5508847  66.9776354
  44.5728818  86.5346275  68.0656373  44.7786650  87.9914634  66.4970776
  44.0181088  88.6545791  66.9083619  45.7628218  88.3157062  66.8347226
  44.7380498  88.0249930  65.4088105  43.1221092  86.0637550  66.6106555
  42.2426568  86.2664872  67.4634404  42.8603374  85.4424923  65.4429543
  43.4969513  85.4723039  64.6462209  41.5902347  84.6264276  65.1759851
  40.7998831  85.3037213  65.4974684  41.2683917  84.3094848  63.7049856
  42.0417869  83.6455086  63.3192830  40.3280906  83.7583434  63.6705924
  41.1551088  85.5155924  62.7639338  40.3976743  86.1890283  63.1620368
  42.1025174  86.0542381  62.7835506  40.7940463  85.1977339  61.2512931
  39.8863013  84.5954554  61.2165875  40.5777242  86.1299197  60.7297288
  41.8559450  84.5000330  60.5586093  42.1693955  83.6044020  60.9322722
  42.4227970  84.9518036  59.4995309  41.8853800  85.8605904  58.6576737
  40.9586318  86.2414796  58.8438304  42.4074584  86.1659019  57.8350463
  43.6218259  84.5769412  59.2147646  44.1121842  83.9267957  59.8285973
  44.0801826  84.9299393  58.3758424  41.5665101  83.3394068  65.9929401
  40.5567961  83.0136446  66.6852050  42.6672509  82.5871463  66.0993581
  43.5641675  82.8378345  65.6818834  42.6854771  81.3194270  66.8321908
  41.8343229  80.7302630  66.4892459  43.9150913  80.4900968  66.4734744
  43.9053052  80.2583889  65.4081122  44.8184140  81.0696890  66.6655292
  43.9568950  79.1279550  67.3218600  44.9336983  78.6572344  67.2103680
  43.8305519  79.3519039  68.3806189  42.8642854  78.1571457  66.8681173
  41.8811822  78.6147415  66.9798279  42.9851098  77.9163881  65.8121882
  42.9528264  76.9471592  67.6774467  42.5751291  77.0323198  68.6213452
  43.4414020  75.7663323  67.3834506  44.0971047  75.5368639  66.2994727
  44.2534004  76.2889350  65.6290910  44.4598439  74.6024212  66.1107716
  43.3583705  74.7756832  68.2471764  42.9103335  74.9241286  69.1520448
  43.7408791  73.8600911  68.0125207  42.3822390  81.4644459  68.3560176
  41.6786634  80.6902929  68.9364706  42.9194937  82.5285375  68.9910785
  43.5188256  83.2240937  68.5465329  42.6668149  82.7515844  70.3896601
  42.9178877  81.7940111  70.8458648  43.5640714  83.8783791  71.0016548
  43.4524018  84.7725231  70.3886047  43.1769974  84.1207462  71.9924489
  45.0328258  83.5776823  71.1318278  45.2966774  83.3360521  70.1015787
  45.8039489  84.7984624  71.6748002  46.8622996  84.5518065  71.7581286
  45.6789611  85.6402545  70.9930266  45.4152088  85.0661792  72.6574323
  45.4385432  82.3826531  71.9160093  46.5254217  82.3009106  71.9178594
  45.0798816  82.4813554  72.9407178  45.0067881  81.4886094  71.4663089
  41.2253944  83.0782675  70.7046270  40.7775311  82.8653281  71.8747160
  40.3998219  83.5793678  69.7977536  40.7214075  83.8410460  68.8663201
  38.9750549  83.8225450  69.9795912  38.8205659  84.3433672  70.9244728
  38.6227468  84.4853144  69.1890871  38.1136733  82.5089117  69.9706307
  37.2490270  82.4402023  70.8354681  38.5390439  81.4836961  69.1924361
  39.2731282  81.5734252  68.4893693  37.9604138  80.1176530  69.2999136
  36.8840169  80.2777104  69.2610379  38.4294915  79.1949978  68.1256192
  39.5174678  79.1324353  68.1304562  38.0514613  78.1852575  68.2889620
  37.9486171  79.7045135  66.7246301  36.8680650  79.8416416  66.7538349
  38.3883571  80.6839467  66.5383659  38.2920372  78.7895235  65.5730824
  38.2066791  79.3243115  64.6270969  39.3242563  78.4499503  65.6556894
  37.3176899  77.5697738  65.5940319  37.4551648  77.0037796  66.5160169
  36.2867132  77.9223491  65.5868398  37.5601719  76.6728722  64.4036088
  36.9023112  75.8679505  64.4356455  37.4065068  77.2106643  63.5267185
  38.5389353  76.3221578  64.4267484  38.3062684  79.4132129  70.5957403
  37.4435775  78.8546322  71.2629106  39.5640443  79.5264185  71.0704141
  40.3129548  79.8695928  70.4673309  40.0772996  79.2072703  72.4373195
  39.7498608  78.1812368  72.6046668  41.6213389  79.0970544  72.5781774
  42.0186670  80.1046975  72.4516748  41.8190082  78.8032478  73.6084194
  42.4454514  78.2091665  71.7197208  42.4668765  78.6456630  70.7218402
  43.4653104  78.2390850  72.1028808  42.0538742  76.7403636  71.5695928
  41.5107714  76.1757193  72.5653429  42.2031921  76.1632106  70.4878131
  39.4183501  80.0788359  73.5350663  39.4374072  79.6621594  74.6847473
  38.6776869  81.1389865  73.2432791  38.6885357  81.5264527  72.2996403
  37.7895639  81.8972714  74.1004183  36.8708267  82.0625507  73.5388369
  37.5361341  81.2550533  74.9441126  38.2094525  83.2448130  74.6753099
  37.4874305  83.7885842  75.4818992  39.3962584  83.7365267  74.2748609
  39.8982910  83.3994305  73.4530371  40.0874695  84.8275971  75.0014946
  39.8653938  84.7260517  76.0639672  41.6453449  84.7494262  74.9398613
  41.9583248  84.8532988  73.9013469  42.0589504  85.5985998  75.4844893
  42.2668457  83.4299173  75.5210247  41.6460256  83.0918001  76.3498873
  42.3003247  82.3206334  74.4852674  42.7375077  81.4249177  74.9248109
  41.2862096  82.1030467  74.1527202  42.9007211  82.6370733  73.6326989
  43.6762447  83.7221623  75.9915313  44.1190587  82.8128299  76.3979255
  44.2747145  84.0740233  75.1515975  43.6492620  84.4902371  76.7645604
  39.5629783  86.1415341  74.4753591  38.9158368  86.2466260  73.4427849
  39.8712031  87.2898956  75.0699618  40.3229698  87.2482535  75.9831927
  39.7029426  88.6800841  74.6949503  39.0335593  88.7434357  73.8364710
  39.0791865  89.4925012  75.8997759  39.7059227  89.3840804  76.7847882
  39.0531049  90.5553206  75.6576278  37.6890561  88.9999868  76.1929518
  37.1229593  88.9532981  75.2632192  37.7447479  87.9830341  76.5840075
  36.9432654  89.8726370  77.1860877  37.1210056  90.9296997  76.9920286
  35.8669058  89.7123735  77.1200001  37.4704120  89.4720585  78.5381222
  37.9058205  88.5510547  78.5882862  37.4429549  90.1690703  79.6970112
  36.7906575  91.2915041  79.8178270  36.2779745  91.6710984  79.0227634
  36.7928501  91.7892335  80.7077673  37.8822067  89.6044923  80.7735104
  38.2402875  88.6494177  80.7397661  37.8707944  90.1139767  81.6569142
  41.0258260  89.2527452  74.3480776  41.9795807  89.0913127  75.1251932
  41.1413070  89.7775605  73.1475686  40.3587957  90.1306118  72.5983629
  42.4042713  89.8909332  72.5187779  43.2198225  89.6056299  73.1839299
  42.5367866  88.8997083  71.3614521  42.0196820  89.3388293  70.5088469
  43.9918523  88.7167002  71.0084284  44.0795155  88.0103595  70.1829419
  44.4172486  89.6758842  70.7117232  44.5319651  88.3336449  71.8738884
  41.7901989  87.5251940  71.5910914  41.9369917  86.8825544  70.7225137
  42.1942523  87.0349937  72.4774511  40.7248066  87.7087044  71.7313632
  42.6078516  91.3796603  72.1523962  42.0188238  91.8221183  71.1839381
  43.5929895  92.0507476  72.8400525  44.0419302  91.6906649  73.6832433
  44.0800001  93.3436541  72.4163078  43.2735645  93.8920636  71.9281331
  44.4738720  94.1692373  73.6201991  43.7396938  94.0111865  74.4088120
  45.4290468  93.8041976  73.9974409  44.5911569  95.6421886  73.3603924
  45.7136523  96.1224469  72.6784849  46.5436334  95.4773144  72.4291969
  45.7096220  97.5115773  72.3252294  46.4724520  97.8964849  71.6646519
  44.7277598  98.3729275  72.8261839  44.8336973  99.4422082  72.7236896
  43.6062754  97.8268257  73.4631514  42.7772327  98.4678326  73.7205077
  43.5462361  96.4913317  73.7630382  42.7020662  96.0933596  74.3050571
  45.1392473  93.2297738  71.3386781  46.0331542  92.4384284  71.6371823
  45.0782883  93.8887042  70.1687654  44.3185766  94.5334186  69.9476173
  46.0718663  93.7739115  69.0742616  46.7987609  93.0258171  69.3887724
  45.4194912  93.3236480  67.7947643  46.1622872  93.5754746  67.0385986
  45.0400193  91.7859518  67.9011206  44.5681210  91.4629122  66.9730605
  45.9424599  91.2000468  68.0721595  44.3487099  91.6386485  68.7315157
  44.0747429  94.0062574  67.4348387  43.7014183  93.6005130  66.4954133
  43.3482639  93.8180468  68.2264693  44.2290504  95.0804886  67.3309858
  46.8087857  95.0892011  68.8344262  46.3650084  96.1659269  69.2561410
  48.0590042  95.0305228  68.3408724  48.5368988  94.1715702  68.0710387
  48.8035912  96.2119765  68.1638314  48.1387114  96.9984796  67.8072143
  49.4636753  96.5778753  69.5590532  49.8643136  97.5903297  69.5149392
  48.6960391  96.5718864  70.3340008  50.7542741  95.4553208  70.0042208
  50.3288639  94.2334476  69.8805519  49.8991399  96.0401165  67.1398351
  50.3851254  94.9531309  66.7879072  50.2031252  97.1915651  66.5437059
  49.8822404  98.0951648  66.8919781  51.0401334  97.2995359  65.3090190
  51.8955388  96.6686504  65.5501539  50.2453961  96.8182557  64.0754562
  50.8687666  96.9028444  63.1849514  49.9520815  95.7784282  64.2150498
  49.3534133  97.4333371  63.9539387  51.6219354  98.6932753  64.9612565
  51.3481769  99.5988115  65.7136701  52.3428430  98.8330538  63.8823833
  52.4850114  98.0838140  63.2048659  53.0574245 100.1440769  63.5110913
  53.0395057 100.7378139  64.4256909  54.5381202  99.8902223  63.1013854
  55.0457183 100.8530802  63.0521926  55.0162050  99.3192332  63.8964297
  54.7856963  99.1446143  61.7544750  54.0635699  98.3359481  61.6399958
  54.6335808  99.8283226  60.9183040  56.1821182  98.5900076  61.7096857
  56.9155584  99.3930745  61.6309767  56.4091709  98.0400062  62.6236055
  56.2515329  97.7003818  60.5338143  55.3670239  97.2634758  60.2743378
  57.2550757  97.3871335  59.7782753  58.4453413  97.8290049  60.0900038
  58.5731680  98.4107727  60.9180760  59.2476001  97.5915882  59.5047243
  57.0509407  96.4558696  58.8411001  56.1328045  96.0221053  58.7435536
  57.8133396  96.1786854  58.2235137  52.3572098 100.9719984  62.5000722
  52.8012111 102.0749490  62.1582116  51.1952557 100.5048362  62.0346693
  50.8540985  99.5642179  62.2324145  50.2575264 101.3239481  61.1611645
  50.6198460 102.3503464  61.1152512  50.2845741 100.9305988  60.1439616
  48.7949223 101.3275417  61.6593074  48.2593662 100.1915975  61.9195891
  48.2175612 102.4678970  61.8959610  48.6202511 103.3462176  61.5700919
  46.9180803 102.6828188  62.6564608  46.9263737 102.0411655  63.5379263
  46.8630403 104.1577102  63.0548649  47.8682400 104.4751663  63.3352811
  46.5782143 104.7395887  62.1794560  45.8833800 104.5207484  64.2311824
  46.0202308 103.7975028  65.0349067  46.1638853 105.4965914  64.6293722
  44.4322254 104.5553080  63.8623628  43.6131407 104.0268684  64.6041990
  44.1264800 105.1372984  62.7475122  45.5909822 102.1931717  61.8912697
  44.7240427 101.5055104  62.3710977  45.5916302 102.5174795  60.5942770
  46.2849360 103.1244573  60.1563477  44.5700181 102.0091302  59.6875706
  43.6234637 102.0568829  60.2253702  44.5357267 102.9154179  58.4377755
  44.4657748 103.9458819  58.7857923  45.4970205 102.8128693  57.9350638
  43.4206423 102.7123089  57.3543312  43.5617253 103.4381247  56.5538063
  43.5272401 101.7223997  56.9108713  42.0447643 102.8567697  57.9130546
  41.8959256 103.2095460  59.0959523  41.1432223 102.6912591  57.0711389
  44.6480853 100.5292245  59.3406894  43.6433227  99.8779802  59.2241856
  45.9137444  99.9674065  59.2114899  46.7764919 100.5104449  59.2507589
  46.1249927  98.5364175  59.0067494  45.5998440  98.1983706  58.1132752
  47.1836945  98.3255748  58.8532798  45.6098272  97.8043751  60.2355282
  44.8579088  96.8718305  60.0405967  45.6744138  98.4035194  61.3823789
  46.1781710  99.2798406  61.5163189  45.0404214  97.9038609  62.6176303
  45.1627632  96.8381812  62.8089476  45.7930404  98.6925069  63.7999552
  46.8673719  98.6493845  63.6180145  45.5043869  99.7422101  63.7576318
  45.5146755  98.1652433  65.2096431  44.4483893  97.9531326  65.2852996
  46.3079682  96.8667164  65.5055412  46.0833296  96.5246039  66.5150810
  46.0234049  96.0965978  64.7895119  47.3770032  97.0654469  65.4193769
  45.9596515  99.2024988  66.2036197  45.7690916  98.8431387  67.2146302
  47.0266168  99.3912412  66.0802404  45.4071788 100.1268386  66.0357873
  43.4732013  97.9694202  62.5309982  42.8488427  96.9602073  62.8273676
  42.9335309  99.0707425  62.0315195  43.4723522  99.8703527  61.6990241
  41.4639715  99.2296885  61.9126184  41.0072266  98.9649791  62.8656567
  41.0473564 100.7240857  61.6708381  41.5184351 101.3486940  62.4290903
  41.4346097 101.0466156  60.7045072  39.5753324 100.9551307  61.7018759
  39.0581298 100.2740381  61.0263225  39.1727227 100.7800589  62.6985430
  39.3744030 102.4114875  61.2748886  40.0512435 102.6357808  60.4505923
  38.3597392 102.5330578  60.8963280  39.6018817 103.3787791  62.3581566
  38.8001765 103.6342215  62.9346174  40.7820294 103.9542042  62.6476359
  41.8106314 103.8224616  61.8285537  41.7108831 103.2803456  60.9698980
  42.7024934 104.2616887  62.0550219  41.0360131 104.7018954  63.6977055
  40.3014165 104.8891024  64.3803236  41.9684989 105.0959714  63.8295583
  40.9024948  98.2460602  60.8541382  39.9547822  97.4881943  61.1495616
  41.5978526  98.0839718  59.7618283  42.5030932  98.5329911  59.6258753
  41.1980979  97.2612809  58.6078171  40.1664425  97.4487271  58.3096595
  42.1127321  97.6533285  57.4990728  43.1062293  97.3092292  57.7860156
  41.7294274  97.0328451  56.1601169  42.4338007  97.3570485  55.3942407
  41.7564111  95.9457455  56.2421317  40.7230830  97.3497976  55.8858232
  42.0351574  99.0803300  57.3093257  42.8403072  99.5031583  57.6753148
  41.1562386  95.8177058  58.9167565  40.3081119  95.1146952  58.5685407
  42.1235372  95.3827953  59.8309536  42.8205056  96.0225344  60.2124847
  42.2753269  94.0565181  60.3389691  42.1245544  93.3749779  59.5014659
  43.6688816  93.7314282  60.8539680  43.8092998  94.3435372  61.7440553
  43.8669602  92.2604149  61.2703222  44.8874245  92.1166016  61.6241927
  43.1684611  92.0099603  62.0680198  43.6860953  91.6109734  60.4131946
  44.5994811  94.0074895  59.8379938  44.7728037  94.9707914  59.8067088
  41.2036887  93.8250280  61.4577175  40.6301802  92.7599722  61.4310855
  40.9444924  94.7903507  62.3310962  41.4010589  95.7015624  62.3031977
  39.9997495  94.6575449  63.3979216  40.2644614  93.8590381  64.0905366
  39.9589661  96.0008431  64.1563381  40.3159963  96.7833588  63.4868550
  38.9205910  96.2305482  64.3904615  40.7902807  96.0711438  65.4831210
  41.7397643  95.5957305  65.2357002  41.0829970  97.4915445  65.9074146
  41.6612060  97.4832633  66.8317992  41.6539600  97.9950529  65.1272758
  40.1451963  98.0227244  66.0703215  40.2073421  95.2635013  66.6239883
  40.8424047  95.3658596  67.5040157  39.2065899  95.6279092  66.8534552
  40.1535264  94.2131307  66.3354638  38.6506059  94.3648315  62.7693326
  37.8756837  93.6752628  63.4261214  38.3337080  94.8863103  61.5241978
  38.9096450  95.5381253  60.9904761  37.0571087  94.4836788  60.8881042
  36.3544438  94.5546985  61.7181735  36.6913788  95.4104669  59.7162144
  37.4269477  95.2823603  58.9229067  35.7283070  95.1023784  59.3092696
  36.6203903  96.9081650  60.1002483  35.8531964  97.0664126  60.8586079
  37.5672830  97.2314538  60.5327116  36.3029706  97.7301595  58.8503173
  37.1312976  97.6627757  58.1455628  35.4256499  97.3181234  58.3514941
  36.0532000  99.1846902  59.2119999  35.2552831  99.2721541  59.9493890
  36.9423680  99.6368229  59.6508739  35.6713052  99.8798831  57.9051013
  35.4852438 100.8874541  58.0885869  36.4499161  99.7902555  57.2225173
  34.8155701  99.4371571  57.5123874  36.9938642  93.0315544  60.3324093
  35.9431029  92.4512778  60.3516136  38.0957537  92.5556096  59.8157652
  38.9160186  93.1130799  59.5794404  38.2141410  91.1111947  59.5321666
  37.4214108  90.7466589  58.8793592  39.5281687  90.8609049  58.7691180
  39.3784481  91.1254652  57.7215678  40.2925264  91.5314141  59.1616443
  40.0703762  89.3773282  58.8426858  41.0897528  89.3550181  58.4545612
  40.1205705  89.0710349  59.8867921  39.2068895  88.3499565  58.0552526
  39.5165070  87.1557109  58.3216608  38.2157059  88.7116554  57.3819176
  38.0496122  90.3077196  60.8865329  37.3516838  89.2924811  60.8050290
  38.7299978  90.6500577  61.9736075  39.3472127  91.4593450  62.0295871
  38.6410709  89.8589828  63.2228995  38.9388389  88.8169064  63.1074359
  39.5985355  90.5398402  64.1937938  39.5629183  91.6152075  64.0185383
  39.2428293  90.3687648  65.2084914  41.0632325  90.0780244  64.1032402
  41.1810704  89.9447394  63.0278764  42.1781205  91.1261227  64.6336972
  43.1715048  90.6894593  64.5197200  42.1173777  92.0466592  64.0537516
  41.9982063  91.3483923  65.6854334  41.3175558  88.7813272  64.9233164
  42.3647362  88.4920049  64.8310777  41.0816667  88.9618542  65.9727359
  40.6843491  87.9800944  64.5422700  37.1837525  89.7517354  63.6959758
  36.7608873  88.6602054  64.1341736  36.5003989  90.9197207  63.6712940
  36.8675388  91.7891129  63.2852545  35.1615196  91.0193599  64.2062664
  35.2697273  90.5466469  65.1828228  34.6249474  92.4881737  64.4701646
  34.7960313  93.1037442  63.5874697  33.5481332  92.4607467  64.6356547
  35.3212361  93.1237653  65.6904663  34.9890122  92.6070157  66.5907481
  36.3943690  92.9595662  65.6061423  35.0645620  94.6272133  65.8624323
  35.3530061  95.1684657  64.9611799  34.0032571  94.8159444  66.0222499
  35.8624866  95.1044229  67.0349191  36.1537216  94.4423557  67.7543065
  36.1855685  96.3585212  67.1416037  36.1120654  97.3716545  66.3005145
  35.7405774  97.2304860  65.3615618  36.4265681  98.2982897  66.5903910
  36.5730124  96.7184445  68.3078046  36.6082868  96.0386339  69.0664773
  36.8457926  97.6862816  68.4783428  34.1454665  90.2787387  63.3658086
  33.2564523  89.6340591  63.8596466  34.2448650  90.2007199  62.0487991
  34.8621323  90.8570648  61.5692279  33.6256132  89.3270860  61.0712527
  32.5534623  89.4418089  61.2325387  33.9447842  89.7840354  59.6076038
  33.5734121  90.7973112  59.4589804  35.0257640  89.8178541  59.4701813
  33.3265545  88.8558617  58.5413198  33.9513727  88.8755633  57.6484530
  33.3359108  87.8308339  58.9145482  31.9525405  89.2202006  58.1738833
  31.4787522  88.6694166  57.1678880  31.2583436  89.9797597  58.8591532
  33.8612513  87.7804762  61.2973427  32.8051684  87.0593163  61.1856365
  35.0209273  87.3054097  61.6848944  35.8787332  87.8429583  61.5539916
  35.2807814  86.0242154  62.3233691  34.6270064  85.3344046  61.7904936
  36.7898352  85.7822590  62.2011406  37.0454956  84.8303918  62.6655547
  37.0719203  85.7597758  61.1487070  37.3298628  86.5863418  62.7029285
  34.8249187  85.7450437  63.8152396  34.7979307  84.6407428  64.3375749
  34.3332782  86.7840604  64.5094174  34.3640289  87.7395358  64.1535928
  33.7306604  86.6927560  65.7779186  32.8008978  87.2615203  65.7574576
  33.4630016  85.6508730  65.9571045  34.6141962  87.2118917  67.0310462
  34.0383814  87.3168917  68.0951356  35.8835401  87.5239636  66.8786543
  36.3194963  87.6388127  65.9628280  36.8031288  87.7385688  67.9862504
  36.7912877  86.8743852  68.6501777  38.2516278  87.8648139  67.4664054
  38.2644274  88.7391262  66.8160977  39.3069026  87.9982751  68.6280290
  40.3070834  88.0842169  68.2026748  39.0874706  88.8873874  69.2188572
  39.2585621  87.1179849  69.2675151  38.6509808  86.5210426  66.7938298
  39.6726741  86.5905194  66.4207644  38.5861244  85.7151308  67.5255714
  37.9746609  86.3134591  65.9641958  36.3637904  88.9026735  68.7960634
  36.0683858  89.9238804  68.2203955  36.3913871  88.8758426  70.1584684
  36.4910589  88.0062438  70.6825939  36.2893825  90.0098436  70.9960786
  35.6119840  90.7363863  70.5486593  35.7410753  89.5351024  72.3542046
  34.7130027  89.1943766  72.2316216  36.3214855  88.6805027  72.7020614
  35.7826065  90.5796282  73.3470103  35.2524733  90.2252635  74.2311350
  36.8234014  90.7266997  73.6364320  35.2131403  91.9142512  72.9680595
  34.0016274  92.0328057  72.8379085  36.0183401  92.9165127  72.8092189
  37.6509259  90.7650265  71.1486538  38.6114292  90.1922075  71.6562540
  37.7659677  91.9015440  70.4413114  36.9791208  92.3475576  69.9690225
  39.0267830  92.6108486  70.2793552  39.5900511  92.4199978  71.1930570
  39.7376107  92.0810688  68.9286952  40.6850613  92.6007310  68.7886323
  39.9189883  91.0092950  69.0098868  39.0877764  92.2744006  68.0754097
  38.8906727  94.1392523  70.1084807  37.8704692  94.6049551  69.6008926
  39.9993243  94.9169649  70.3914712  40.8440406  94.5172225  70.7991372
  40.1240207  96.3624496  70.1600132  39.6473649  96.7524337  69.2612187
  39.4505724  97.0427414  71.3319362  38.5498830  96.4803561  71.5811739
  40.1158893  96.9772874  72.1940273  39.0722486  98.4697971  71.1422413
  39.6300544  99.2344589  70.3013424  38.2682408  98.9727863  71.9499061
  41.6102376  96.6068855  70.0468441  42.3561437  95.6710529  70.3784124
  42.1589891  97.7443750  69.5642125  41.6275727  98.5043870  69.1394872
  43.5980354  97.9627846  69.6214475  43.9944583  97.3586491  70.4370505
  44.0315162  97.5775197  68.6985622  44.1207341  99.4525049  69.8200690
  43.3552618 100.4633897  69.9177062  45.4799814  99.5692459  69.7623407
  46.0797742  98.7567950  69.6127874  46.2530360 100.8130733  69.8964670
  45.6948689 101.6913985  69.5738954  46.5733534 101.1211823  71.3420570
  45.6637978 101.0292908  71.9360222  47.2762060 100.3769627  71.7178619
  47.1977212 102.5925537  71.5575222  48.1749261 102.6047529  71.0744520
  46.5652963 103.2956257  71.0152847  47.3767936 103.1276082  72.9335595
  46.4224845 103.4557431  73.3484133  47.7663545 102.3581928  73.6003791
  48.2953879 104.2293690  72.8309999  49.1110171 104.0492339  72.2459405
  48.2584049 105.4479288  73.3732407  47.2911270 105.9244384  74.1253745
  46.4785216 105.3459669  74.3370562  47.3521837 106.8722821  74.4960987
  49.1163357 106.3652986  73.0313761  49.8331811 106.1600420  72.3362636
  49.0705483 107.2905528  73.4588723  47.5081876 100.6129827  68.9867158
  47.8071427  99.4741661  68.7420781  48.2153818 101.6322941  68.4450604
  47.8922004 102.5977296  68.5055756  49.4432719 101.5220231  67.7509832
  49.3643664 100.7804641  66.9547462  49.8153285 102.8050119  66.9868912
  50.8555546 102.8400513  66.6630965  48.9948302 102.8501435  65.6929625
  49.2436284 103.7526022  65.1350747  49.2243764 101.9738863  65.0858416
  47.9323929 102.8546039  65.9366671  49.6620450 103.8864698  67.8580078
  49.8956576 104.7171532  67.3929678  50.4976311 101.0502319  68.7494789
  50.4450790 101.4424086  69.9128192  51.4693946 100.2613554  68.2649433
  51.4260945  99.8001087  67.3560508  52.6783073  99.9996629  69.0035068
  52.9009120 100.8814037  69.6037320  52.5216607  98.8937384  69.9736345
  51.6144027  99.0272636  70.5632403  52.4271572  97.9404145  69.4535340
  53.9976400  98.8883027  71.0593088  53.8639315  99.8002148  71.9764262
  53.8394415  99.7744812  68.0497198  53.8993610  98.7475659  67.3876445
  54.9457907 100.6097696  68.0726455  54.9253889 101.5567937  68.4527957
  56.2518005 100.2092283  67.5542113  56.1622194  99.5008202  66.7298132
  56.9424882 101.4788094  67.0527131  56.2844085 101.9802086  66.3431619
  57.0825275 102.1577806  67.8932494  58.3061687 101.2345300  66.3797949
  58.8803780 100.1226571  66.5365861  58.7966699 102.0855431  65.6640021
  57.0657576  99.4748565  68.6585852  57.2673689 100.0881022  69.7154061
  57.4444311  98.1979249  68.4847658  57.2216295  97.6339988  67.6650874
  58.2404951  97.5075273  69.5179001  57.5893023  97.5224081  70.3912365
  58.5664390  96.0112057  69.1625522  59.2422424  95.5930276  69.9083818
  57.1259840  95.3406758  69.0645467  57.2317592  94.2841798  68.8172922
  56.6129060  95.4404224  70.0201212  56.5447598  95.8383301  68.2865104
  59.2753294  95.8068790  67.8637628  59.4543268  94.7427068  67.7105327
  58.6608782  96.1921808  67.0493690  60.2284684  96.3361972  67.8819099
  59.5401354  98.2302320  69.8706506  60.2346463  97.6812112  70.7380212
  59.9349740  99.2618200  69.1885380  59.3421502  99.7440213  68.5116533
  61.2665462  99.8388601  69.3185776  61.8909634  99.0426964  69.7223058
  61.8879336 100.2312018  67.9280386  61.2615175 100.9695793  67.4280672
  62.8686347 100.6865162  68.0667584  62.0076758  98.9518045  67.0603738
  62.6930972  98.2431885  67.5253221  61.0402449  98.4574436  66.9816980
  62.5074281  99.3448927  65.6950210  63.4277227  99.9224727  65.7795913
  62.7412216  98.4567107  65.1073363  61.4278159 100.1639274  65.0097587
  60.4804857 100.1400323  65.3862047  61.6664401 100.8905632  63.9679041
  62.8298590 100.9047137  63.3235034  63.5984331 100.3170041  63.6453983
  62.9529772 101.5018682  62.5053852  60.6598389 101.5844322  63.4893878
  59.7460026 101.5318047  63.9385911  60.7921526 102.1751544  62.6690182
  61.3527214 100.9680622  70.3508524  62.3505656 101.5997630  70.5127015
  60.2141930 101.2054574  70.9601067  59.4118207 100.5773192  70.9090956
  59.9678936 102.4344255  71.8040616  60.9714611 102.7317140  72.1074474
  59.3249152 103.5755254  70.9990747  59.8228934 103.6814561  70.0360283
  58.2791255 103.3441735  70.7936819  59.4181525 104.7639494  71.7191062
  59.0086703 105.4913744  71.2050379  59.2025984 102.2013709  73.1031558
  57.9819559 102.0176732  73.0437240  59.9194427 102.3262675  74.2807950
  60.8883003 102.6396225  74.3196736  59.3365705 102.0135564  75.5971414
  58.9564430 100.9933286  75.5460299  60.4120513 102.0300776  76.6876963
  60.8413052 103.0260167  76.5864475  59.7787275 101.8627538  78.1154840
  60.5677710 101.8779520  78.8678439  59.0837134 102.6810132  78.3032496
  59.2455265 100.9139231  78.1683820  61.6189577 101.1590239  76.4997913
  62.2897689 101.2774157  77.3507676  61.3087840 100.1171508  76.4240233
  62.1385307 101.4506070  75.5857841  58.0673973 102.8536550  75.9380778
  57.1123275 102.2441340  76.3921349  58.0121777 104.2181112  75.6656607
  59.0603500 105.1251100  75.3713529  59.2404067 105.1965238  74.2988555
  59.9982760 104.8165304  75.8326408  58.5622976 106.4408385  75.9438984
  59.0706150 107.3012412  75.5094531  58.6984665 106.5013407  77.0236481
  57.0686977 106.3719272  75.5409884  56.9206517 106.6307928  74.4925624
  56.4593153 107.0581952  76.1273596  56.7225870 104.9584170  75.8125623
  56.3174426 104.7943365  76.8105586  55.5707952 104.4697347  74.8967199
  54.3607928 104.4841161  75.2253725  55.8490693 103.9257537  73.7316340
  56.7831506 103.9513626  73.3232735  54.8604654 103.2209827  72.8795441
  53.9801095 103.8603690  72.8049211  55.4044309 103.0170040  71.3498768
  56.1870499 102.2593143  71.3308793  54.5966187 102.6575336  70.7129399
  55.9502285 104.3545063  70.8056401  56.7856982 104.6706283  71.4302090
  56.3456435 104.1878133  69.8046055  54.9254680 105.4848193  70.7476092
  53.8078245 105.3554159  70.2648403  55.3177939 106.6356542  71.0781306
  54.3933727 101.9060307  73.5235756  53.2881096 101.4439884  73.2977408
  55.2366875 101.2511836  74.3016814  56.1789794 101.6005341  74.4827731
  54.9683610  99.9708040  75.0005103  54.2961613  99.3937467  74.3660613
  56.2669618  99.2172918  75.2079623  56.9681216  99.9001148  75.6896143
  56.0168249  97.9434720  76.1204641  56.9554694  97.4082996  76.2637815
  55.6284769  98.2602796  77.0883674  55.2946383  97.2857832  75.6361379
  56.8508310  98.7538873  73.8908860  56.1378492  98.0522658  73.4586289
  56.8779763  99.6247032  73.2336517  58.2177315  98.0975963  73.8068311
  58.4369214  97.8449803  72.7694657  58.9750833  98.7848914  74.1818601
  58.2227996  97.1886369  74.4105736  54.2551176 100.1645855  76.3458492
  53.3127360  99.4039805  76.6304524  54.5889314 101.2820467  77.0852772
  55.2943145 101.9326324  76.7408705  54.0655422 101.7177039  78.3604338
  54.2518484 100.9304774  79.0901203  54.8067778 102.9652433  78.8252545
  55.8584232 102.9098834  78.5447563  54.3948498 103.8528815  78.3449319
  54.6700427 103.0635751  80.2950625  53.6445987 103.3119373  80.5673395
  54.9033995 102.1094169  80.7659805  55.6350178 104.1534437  80.7787932
  55.1517679 105.3117151  80.6495259  56.7183767 104.0306288  81.3881815
  52.4675024 101.8840789  78.3609128  51.7552868 101.0981911  79.0399844
  51.9502262 102.8326321  77.5227940  52.5637615 103.4444003  76.9856643
  50.5596620 103.1201795  77.2645140  49.9154424 103.1526557  78.1418226
  50.6037068 104.4804317  76.6451272  49.5904631 104.8032310  76.4041234
  51.0520000 105.1848094  77.3458063  51.1994843 104.4460938  75.7329633
  49.8845606 102.0240404  76.5239956  48.6970412 101.8925590  76.5195122
  50.6145298 101.1483604  75.8537676  51.6175588 101.2448628  75.6963600
  50.0187532  99.9347806  75.2704124  49.1623664 100.2913712  74.6985158
  50.9087392  99.1860915  74.2562209  51.0954818  99.8359193  73.4022356
  51.8743345  98.9794305  74.7174486  50.2751620  97.8100757  73.7364869
  49.8504846  97.1911022  74.5263394  49.1201227  98.1796662  72.7395812
  48.6597846  97.2677565  72.3605408  48.3691658  98.7768647  73.2575838
  49.5281829  98.7542536  71.9073997  51.4029312  97.0409647  73.0700268
  51.0235683  96.0905812  72.6963519  51.8001836  97.6244234  72.2394243
  52.1946340  96.8558937  73.7960209  49.5792360  98.9842385  76.3655304
  48.4877861  98.3545981  76.3196068  50.3979451  98.8676308  77.4059755
  51.2544501  99.4109913  77.5134349  50.1373329  97.9272136  78.5193006
  49.8036804  96.9671846  78.1244711  51.4654300  97.6910226  79.3382243
  51.9448920  98.6525320  79.5226391  51.2811653  97.0226506  80.7332309
  52.2535764  96.9065764  81.2122231  50.6437520  97.6504485  81.3561740
  50.8187615  96.0437616  80.6099550  52.2268871  96.6295781  78.4585445
  53.1776771  96.3818870  78.9298879  51.6200440  95.7295612  78.3683514
  52.4103781  97.0438623  77.4673928  49.0439432  98.4939482  79.4073434
  48.1519496  97.7168219  79.7313050  49.0409277  99.7897211  79.6722895
  49.8034817 100.3980856  79.3737616  47.9941814 100.5252862  80.4035182
  47.7323731 100.0733433  81.3596097  48.5766729 101.8779717  80.6027027
  47.8661674 102.5056259  81.1416130  49.4980876 101.7959135  81.1786396
  48.7933410 102.3271299  79.6332091  46.6604345 100.5181338  79.6420237
  45.6346378 100.5870560  80.3291334  46.6792141 100.4685477  78.2942705
  47.5308436 100.4114668  77.7360932  45.4408112 100.4950938  77.5096691
  44.8461994 101.3013183  77.9380204  45.6410795 100.8331181  76.0187445
  44.6756683 100.8318503  75.5122777  46.0964182 101.8194401  75.9271440
  46.2913384 100.0888403  75.5611870  44.6921444  99.1159931  77.6235516
  43.5447902  99.0011192  78.0172678  45.3920236  97.9671454  77.3612427
  46.3676885  97.9801681  77.0662947  44.8328474  96.5776007  77.4691897
  43.9854173  96.5949047  76.7843622  45.6531405  95.4068233  76.8534694
  45.7723531  95.6205080  75.7900254  46.9979078  95.2813617  77.6830749
  47.6001135  94.4685269  77.2779751  47.5561675  96.2150107  77.6146662
  46.7633010  95.0736689  78.7266880  44.9536362  94.0013155  77.0823594
  45.5610066  93.2153315  76.6358548  44.8500445  93.8171269  78.1528720
  43.9675085  94.0061186  76.6178446  44.3222538  96.2947462  78.8826257
  43.2294396  95.7174082  79.0832272  44.9956129  96.7847153  79.9851509
  45.8471720  97.3448572  79.9511786  44.4735582  96.4967693  81.3481120
  44.2975420  95.4220731  81.3015571  45.4254754  96.6275753  82.5189106
  44.8171529  96.4969681  83.4131369  46.5192580  95.5760415  82.4250213
  47.1977832  95.6798362  83.2714787  46.0709832  94.5821233  82.4379235
  47.0737230  95.7104472  81.4967370  46.1310298  98.0328629  82.5885208
  46.8011350  98.0625964  83.4482836  46.7054796  98.1963408  81.6761243
  45.3769877  98.8139844  82.6879378  43.1687124  97.2479813  81.6187445
  42.2880112  96.6842071  82.2418506  43.0375367  98.4802108  81.1633608
  43.8076768  98.9534042  80.6894841  41.8748544  99.3082326  81.2497549
  41.5752820  99.3877558  82.2952148  42.1514467 100.7861058  80.8994499
  43.1628994 101.0462510  81.2127959  42.1109355 100.9118703  79.8168132
  41.1500004 101.7528007  81.5617734  41.1153405 102.6776398  80.9854564
  40.1529039 101.3150747  81.5217037  41.4828307 102.0746856  82.9782490
  42.0839593 101.2854178  83.7379717  41.2399966 103.2128742  83.4028173
  40.6429792  98.6259163  80.5538182  39.5351959  98.6149159  81.1059814
  41.0079090  98.0835768  79.3222335  41.9727896  97.9495697  79.0195430
  39.9900621  97.6537153  78.3416929  39.1265433  98.3170856  78.3716943
  40.5562989  97.7571192  76.9157940  40.7686239  98.8016798  76.6841772
  41.5017915  97.2208336  76.8601847  39.6025020  97.2007381  75.8938486
  40.1118210  97.0727830  74.9386645  39.2561860  96.2152560  76.2044726
  38.4114078  98.1444207  75.7287465  37.7792023  98.0981494  76.6158272
  38.7647027  99.1714097  75.6411773  37.6461579  97.7964215  74.5732907
  37.9228005  98.2605799  73.7077349  36.6379900  96.9646111  74.4688399
  36.1740178  96.2655969  75.4596810  36.5982275  96.3469268  76.3838426
  35.3859660  95.6349373  75.3131316  36.0956688  96.9323062  73.3037485
  36.4587624  97.5234882  72.5562995  35.3038699  96.3140567  73.1264266
  39.4646198  96.2391163  78.7136310  38.3047861  95.9544066  78.5138002
  40.3119292  95.3619857  79.2707751  41.2742696  95.5586442  79.5444802
  39.8373906  93.9747549  79.5232528  38.7579495  94.1200947  79.5468600
  40.3153159  93.0614430  78.4330204  41.4026235  93.1228067  78.4026457
  40.0622702  92.0410406  78.7220063  39.8138939  93.2754199  77.0578110
  38.4540427  93.2596987  76.7680517  37.7424391  93.1638001  77.5747889
  37.9944670  93.3645486  75.4722286  36.9517470  93.1929588  75.2472130
  38.9097813  93.6998189  74.4325341  38.4598159  93.9411741  73.1923789
  37.7053253  93.3482939  72.9967953  40.2764104  93.8013656  74.7184169
  40.9755819  94.0590745  73.9364966  40.7505742  93.5599512  76.0669023
  41.8045695  93.5985164  76.2969514  40.1371695  93.3191496  80.8404849
  39.5550591  92.3463634  81.3119375  41.0571208  93.9365791  81.5879789
  41.4498948  94.8273278  81.2833752  41.6503189  93.5132873  82.8851470
  41.7338116  94.3720795  83.5512904  40.9954854  92.7928422  83.3739884
  43.0565314  92.8815246  82.6619450  43.6679212  92.9420247  81.5625833
  43.6022834  92.1907248  83.7123333  43.0397799  92.1332088  84.9908437
  42.0416040  91.6961247  84.9765116  42.9491165  93.1224158  85.4396517
  44.0658695  91.2281686  85.7676232  43.7552504  90.1838620  85.7525089
  44.1345205  91.5238214  86.8152096  45.3836837  91.4110973  85.0677519
  46.0016570  90.5157853  85.1332464  45.9592201  92.2290090  85.5018354
  44.9853730  91.7021668  83.6624626  45.5958572  92.4888599  83.2198420
  45.2963054  90.5632025  82.6925439  44.6096346  89.5305545  82.7960350
  46.4036988  90.6422086  81.9120737  47.1799197  91.2832178  82.0828906
  46.5667847  89.7780561  80.7199909  45.5428456  89.6007672  80.3920880
  47.3212808  90.4554468  79.5757346  46.7591774  89.9174000  78.8113509
  47.1671899  91.9470586  79.4498607  47.7511349  92.3025233  78.5998253
  46.1164579  92.1930079  79.2966219  47.5230368  92.4267142  80.3616882
  48.7849342  90.1705004  79.3424851  49.1354806  90.7459308  78.4861902
  49.3554180  90.4514540  80.2280168  48.9218026  89.1066231  79.1455966
  47.1988346  88.4024295  81.0262024  48.2439380  88.2791668  81.6498499
  46.4462345  87.3090122  80.7684258  45.5055113  87.3749851  80.3812200
  46.8648484  85.9351250  81.0023114  47.3541303  85.8689677  81.9731324
  45.6135149  85.0756896  80.9687789  45.1667266  85.1595182  79.9780075
  45.9109599  84.0344931  81.0982134  44.5586540  85.3945198  81.9895731
  44.5959894  84.7888913  83.0897159  43.6060681  86.1553879  81.7108153
  47.9173618  85.4501466  80.0388694  48.6979742  84.6027318  80.4487943
  47.9197609  86.0308146  78.8138862  47.3169089  86.8323109  78.6291317
  48.7139545  85.6740864  77.5935770  49.5738243  85.1001276  77.9412597
  47.8793459  84.7875012  76.6035920  47.0236004  85.3825779  76.2794895
  48.7035452  84.4322198  75.3284781  48.0973086  83.8171908  74.6628517
  48.9924765  85.3478377  74.8142957  49.5984112  83.8797890  75.6167906
  47.2952872  83.5332350  77.2916370  46.7260838  82.9520047  76.5661091
  48.1074247  82.9234106  77.6876341  46.6397175  83.8370974  78.1067627
  49.2375896  86.9387584  76.8502083  48.4758849  87.8494602  76.5947575
  50.5172282  86.8184541  76.4596676  51.0970305  86.0496415  76.7989100
  51.2726017  87.7001777  75.5413767  50.6136678  88.4456503  75.0975234
  52.3057739  88.6292971  76.2347924  51.7571287  89.4785269  76.6449607
  52.7229803  88.0815076  77.0800122  53.4744308  89.1875054  75.4334406
  53.8691153  88.3014692  74.9362183  53.0457922  90.2550936  74.3698644
  53.9270830  90.6100840  73.8357582  52.3493798  89.8048484  73.6615340
  52.5632590  91.0937479  74.8701790  54.5562316  89.8172093  76.2850166
  55.3535433  90.1908922  75.6423283  54.1340712  90.6433127  76.8567917
  54.9615207  89.0719195  76.9689120  51.8395519  86.7820490  74.4403112
  52.6205635  85.8401019  74.7577295  51.5585601  87.0875499  73.1838069
  50.8138087  87.6988286  72.8501234  52.4471991  86.4512727  72.1463186
  53.1550222  85.7366264  72.5654214  51.5535282  85.6958933  71.1745186
  50.8350578  86.4735048  70.9171285  52.2007319  85.2557557  69.8866381
  51.4690833  84.7274062  69.2739692  52.5641415  86.1293753  69.3449219
  53.0365633  84.5921611  70.1066314  50.7811886  84.4896288  71.8070014
  50.1701612  84.0095076  71.0428514  51.4956241  83.7690451  72.2065588
  50.1405567  84.8504487  72.6114644  53.2928380  87.6202436  71.4511669
  52.7224525  88.5685727  70.8897959  54.6501005  87.5399984  71.4853000
  55.1094843  86.7901666  72.0006987  55.5957542  88.3925290  70.8763668
  55.2453715  89.4234025  70.8156056  56.8845516  88.3370170  71.7310209
  57.2104341  87.3003752  71.8281203  57.6821319  88.8752087  71.2203847
  56.6795729  88.9232943  73.0923944  56.3899482  90.0855276  73.2003076
  56.8323124  88.1834457  74.1532449  56.7059859  88.5903306  75.0798469
  57.0772860  87.1987283  74.0571381  55.8551318  87.8830351  69.4622857
  56.7387470  87.1693448  69.1584431  54.9766856  88.1961431  68.5074509
  54.1366176  88.7311505  68.7250262  55.0456228  87.8572874  67.0743673
  55.4934827  86.8765082  66.9135483  53.5908093  87.8636705  66.5734504
  53.0980290  86.9449575  66.8914976  53.0556229  88.6906178  67.0400665
  53.4857890  87.9916741  65.0468300  53.8077931  87.1115205  64.2261808
  53.0514632  89.1350921  64.5664163  52.9876386  89.2728223  63.5578020
  52.7770410  89.8841833  65.2021016  55.9990404  88.8172454  66.2772824
  56.6360116  88.2831487  65.3661763  56.0288556  90.1022551  66.5493911
  55.5849797  90.5011074  67.3754553  56.7173722  91.1369619  65.6800420
  56.2792004  91.1429358  64.6821709  56.4845112  92.5496638  66.2867010
  56.9771586  93.2988344  65.6663206  55.4151422  92.7574672  66.3253360
  56.8966939  92.5854359  67.2945635  58.1299159  90.7991983  65.4595650
  58.8147780  90.4228562  66.3800390  58.6036801  91.0095048  64.2282289
  58.0136738  91.3021320  63.4488759  59.9969657  90.8459728  63.8679324
  60.6284534  91.3399219  64.6064082  60.2584706  89.7872088  63.8830004
  60.2608275  91.3953525  62.5539081  59.2363190  91.8357865  61.9054976
  61.4828033  91.3126925  62.0663730  62.2242930  90.8690661  62.6099782
  61.9934591  91.7932359  60.7675237  61.2683447  91.4711696  60.0203687
  62.1668445  93.2793088  60.8996781  61.2883287  93.6855754  61.4013179
  63.0208727  93.4692906  61.5486856  62.3703579  94.0341672  59.6071391
  63.3203968  93.7204063  59.1728649  61.5883752  93.7365664  58.9095970
  62.3706834  95.5262082  59.7029798  62.1844641  95.9407240  58.7113150
  61.5413174  95.8361342  60.3381553  63.6120773  96.1063897  60.2316834
  63.5827336  96.4277747  61.1985984  64.7502448  96.2597981  59.6086275
  65.1206766  95.6782527  58.4506745  64.4810456  95.0433473  57.9714958
  66.0398709  95.8722666  58.0538086  65.6167773  97.1260005  60.0659105
  65.4004714  97.6726745  60.9003188  66.5091195  97.2553658  59.5881711
  63.3098768  91.2258234  60.3104137  64.2635113  91.2313977  61.0838257
  63.5540901  90.9573603  58.9785832  62.5773214  90.9746180  57.9210875
  62.5612177  91.9323362  57.4016883  61.5706624  90.8003251  58.2987960
  63.0326152  89.8756532  57.0356425  62.7058721  90.0396269  56.0090532
  62.6169122  88.9188737  57.3535198  64.5317806  89.8698419  57.1288873
  64.9750851  90.4738963  56.3369243  64.9270151  88.8596773  57.0174147
  64.8768156  90.4576103  58.5480251  65.3148746  89.7634428  59.2659004
  65.9391306  91.5994963  58.3817211  65.6020487  92.7605071  58.2286758
  67.2208059  91.2335251  58.2954000  67.5295549  90.2941579  58.5425163
  68.2851033  92.0602904  57.8662272  68.0173903  92.5488179  56.9294446
  68.4584704  92.8488622  58.5990466  69.5567674  91.2421038  57.6776215
  69.7617886  90.4190231  58.5506476  70.3384086  91.5114334  56.6672243
  70.1670930  92.2811189  56.0208960  71.5474342  90.7347250  56.3494599
  72.1653865  90.6584144  57.2441043  71.2547872  89.7200024  56.0758291
  72.4082634  91.3503662  55.1843161  72.2177700  92.4756004  54.7106186
  73.3102552  90.5481461  54.6417042  73.3843889  89.5748456  54.9371754
  74.2868441  90.8647634  53.6075312  73.8607064  90.6555763  52.6272642
  74.5165181  91.9298662  53.6363718  75.5473649  90.0743384  53.7857881
  75.6796098  89.3507849  54.7585735  76.6636151  90.4432275  53.0807524
  76.5919976  90.9808787  52.2177969  78.0915632  90.1362002  53.4389973
  78.2546086  89.0614239  53.5160759  79.0019989  90.6608859  52.3321311
  80.0408161  90.4436016  52.5822220  78.7462989  90.1750111  51.3896125
  78.8696266  91.7373195  52.2321305  78.4142670  90.7310040  54.8107873
  78.4564771  91.9414810  54.9449349  78.6876984  89.9149411  55.8352392
  78.7847724  88.9030274  55.7542005  78.8726476  90.4428434  57.1890885
  77.9775652  90.9965144  57.4724292  79.0401608  89.2566378  58.1615248
  79.9773680  88.7793148  57.8756379  79.0762137  89.6337106  59.6450714
  79.1964556  88.7335927  60.2471293  79.9133473  90.3078674  59.8287283
  78.1444804  90.1299572  59.9165732  77.8388844  88.4747441  58.0780366
  77.9059899  87.7063925  58.6831280  79.9426481  91.5070714  57.3026919
  79.7480795  92.4911568  58.0177695  81.0852907  91.3533513  56.5751179
  81.1883889  90.6124139  55.8830886  82.2889771  92.2033148  56.6796225
  82.6803329  92.3160352  57.6908315  83.3197294  91.5093757  55.8640821
  84.2490699  92.0796576  55.8900784  83.4944402  90.5126319  56.2691055
  82.9736793  91.4270055  54.8335015  81.9531543  93.6773593  56.2907525
  82.5324121  94.6387609  56.8288830  80.8999282  93.8494822  55.4845655
  80.3481884  93.0464512  55.1842217  80.3656589  95.0941700  54.9195721
  81.1105445  95.8895494  54.9104614  79.9462748  94.7246570  53.4189062
  79.0670778  94.0798022  53.4438854  79.6591019  95.6357888  52.8941963
  81.0528626  94.0271422  52.6346100  81.2037120  93.0369506  53.0655893
  80.7051031  93.8801986  51.6118623  82.4230456  94.7465669  52.5817377
  82.5739828  95.9589376  52.7059443  83.3763726  94.0411246  52.3027595
  79.2636269  95.7662644  55.7911039  78.7805531  96.8196160  55.4057726
  78.8087104  95.1745930  56.9279913  79.3650226  94.5477226  57.5097405
  77.4615685  95.4047687  57.4045004  76.7400706  95.7644693  56.6706459
  77.0152653  93.9494782  57.9343220  77.1771314  93.2277464  57.1338561
  77.6727190  93.6661856  58.7568340  75.5781635  93.8273221  58.4059758
  75.0650840  94.6782822  57.9593145  75.0018233  92.5691086  57.9353596
  73.9709493  92.4895282  58.2789185  75.0237976  92.5436217  56.8458273
  75.5803195  91.7333932  58.3280463  75.3488152  94.0010690  59.8865708
  74.2871312  93.8926026  60.1055370  75.9121238  93.2442452  60.4337776
  75.6824380  94.9926963  60.1923355  77.4959888  96.5133763  58.4534572
  78.1078258  96.4239986  59.5310165  76.6901397  97.5896350  58.2291706
  76.1254428  97.6657236  57.3830010  76.5101954  98.7669983  59.1313572
  77.4999201  99.2007593  59.2699050  75.5469326  99.7282263  58.4701966
  75.4011754 100.5968677  59.1135030  75.9545963 100.0513031  57.5119348
  74.5903168  99.2320389  58.3098832  76.0137171  98.4325901  60.5827271
  75.0581537  97.6941915  60.7593760  76.5081921  99.2098462  61.5738403
  77.3129981  99.8267978  61.4624355  75.9085822  99.2290527  62.9310957
  76.0470230  98.2447705  63.3775703  76.5749834 100.3167135  63.7078276
  76.3984360 101.2622731  63.1959126  76.0909078 100.3876202  64.6825886
  78.1349666 100.1599428  63.9375474  78.8114788  99.3972582  63.2045231
  78.5710572 100.8734058  64.8595759  74.4259444  99.5387960  62.8982593
  73.7003841  98.7950427  63.5450261  73.9328716 100.5026860  62.1231720
  74.5244180 101.1168483  61.5626808  72.5408775 100.7829034  61.9874817
  72.2149794 100.9451726  63.0154760  72.3421594 101.9902114  61.0533852
  72.8932441 101.8146813  60.1288806  71.2876323 102.0608764  60.7880305
  72.8068686 103.3664761  61.6710914  72.5590415 104.1603227  60.9657020
  72.2270036 103.5504451  62.5747517  74.2873493 103.4780845  62.0179136
  75.0891672 102.8461726  61.2564996  74.6690369 104.0017619  63.1062782
  71.6646908  99.6427795  61.3836967  70.5024152  99.4907690  61.8807532
  72.2143572  98.7932183  60.5162715  73.1284592  98.9070156  60.0786088
  71.4866619  97.6097284  60.1427378  70.4353040  97.8086424  59.9378824
  72.1518453  97.0905975  58.8479454  72.0647169  97.8557410  58.0769662
  73.2162267  96.9437789  59.0335535  71.5555884  95.7722174  58.3079800
  71.7167430  95.0155373  59.0764131  70.0611880  95.6691524  58.1370676
  69.8061892  94.6820357  57.7513407  69.5723664  95.8184805  59.0998051
  69.7221173  96.4319050  57.4365531  72.3067162  95.5091647  56.9328540
  71.9361137  94.5862757  56.4862045  72.1221822  96.3410044  56.2521729
  73.3778573  95.4199976  57.1150543  71.4303380  96.5826359  61.3173792
  70.3652730  96.0079973  61.5831857  72.5088970  96.3477614  62.0136733
  73.4014564  96.8027679  61.8168160  72.5709635  95.4291151  63.1297305
  72.2032518  94.4406479  62.8547059  74.0231283  95.3092228  63.5643629
  74.6332324  95.0869782  62.6888018  74.3543091  96.2742036  63.9473869
  74.2817982  94.2700322  64.6001320  74.1020378  94.4821959  65.9554186
  73.7728009  95.3951140  66.4303929  74.4103538  93.3523911  66.5494114
  74.3689451  93.2495718  67.5636986  74.7875447  92.3334214  65.7458060
  75.1883694  90.9994473  65.8414184  75.1672331  90.5170229  66.8073531
  75.6043014  90.2879831  64.7634456  76.0264316  89.3069423  64.9251276
  75.5126288  90.7646062  63.4550528  75.7296028  90.1511614  62.5924980
  75.1071372  92.1349379  63.3493240  75.0775322  92.5867703  62.3688139
  74.7449271  92.9242816  64.4575250  71.7088938  95.9570112  64.2353776
  70.7642053  95.2010822  64.6153475  71.9596927  97.1702775  64.7480129
  72.6638417  97.8135953  64.3891267  71.1807436  97.6792101  65.9395223
  71.3744014  97.0199149  66.7854522  71.6492990  99.0444068  66.3145194
  71.6351629  99.6616157  65.4164006  70.9214236  99.4700545  67.0056160
  73.0983010  99.1773580  66.9808093  73.7125591  98.3686550  66.5855922
  73.6486285 100.5672219  66.6186132  74.6388884 100.6924459  67.0585337
  73.7193768 100.6601414  65.5352450  72.9800974 101.3358658  67.0061034
  73.1249733  98.9917062  68.4698361  74.1469838  99.0997668  68.8308560
  72.4912034  99.7421714  68.9415296  72.7557055  97.9970143  68.7188047
  69.6725445  97.6184640  65.7068304  69.0091764  97.1614488  66.6154358
  69.0562385  98.1057007  64.6553736  69.5255970  98.4652831  63.8243640
  67.5947513  98.1633647  64.6167334  67.1509407  98.5981028  65.5133185
  67.2886705  98.9886108  63.3856134  67.7300728  99.9818333  63.4714395
  67.7176011  98.5242828  62.4976900  65.8034614  99.0841513  63.2631302
  65.2459398  99.9433523  64.0162996  65.1310506  98.4731278  62.3855181
  67.0401165  96.7675570  64.4977329  65.9845749  96.5835654  65.1076879
  67.5580465  95.8809559  63.6940091  68.2690033  96.1430396  63.0112400
  67.2395306  94.4327582  63.6204087  66.2382872  94.3612228  63.1963282
  68.1516673  93.7064550  62.7131247  69.1267044  93.9197311  63.1519983
  68.0480804  92.1950845  62.6802638  68.7750033  91.7956669  61.9720769
  68.2504455  91.7941812  63.6736650  67.0440346  91.9059973  62.3705921
  68.0298937  94.2177947  61.2949791  68.7122578  93.6652717  60.6498973
  67.0063202  94.0794347  60.9452951  68.2816551  95.2777507  61.2670600
  67.1901531  93.7828896  65.0000183  66.2201074  93.0558046  65.3654614
  68.1671416  94.1161683  65.8293359  68.9544061  94.7013803  65.5481963
  68.2360338  93.6818125  67.2623823  67.9998887  92.6177787  67.2484744
  69.6345792  93.9655544  67.8336654  69.8359346  95.0277784  67.6968835
  69.8243027  93.8156482  69.3335344  70.8569082  94.0469326  69.5940921
  69.1566611  94.5013777  69.8553876  69.5957628  92.7913534  69.6284629
  70.5753250  93.0316145  67.0683585  71.5961004  93.1756421  67.4215137
  70.2763135  91.9960482  67.2355815  70.5244244  93.2576018  66.0038455
  67.2241908  94.4013724  68.1850022  66.6818510  93.7950442  69.0604447
  67.0096770  95.6857410  67.9460561  67.5706087  96.2027871  67.2688207
  65.9845363  96.5303182  68.5806693  66.2028880  96.5173536  69.6489906
  66.0475193  97.9501006  68.0648756  67.0886217  98.2648063  67.9978822
  65.6384942  97.9837807  67.0544810  65.2738680  98.9341635  68.9608158
  64.8459324  99.7083340  68.3244392  64.4411125  98.3968240  69.4146279
  66.0778334  99.6284729  70.0942616  67.0934344  99.0773037  70.5527342
  65.6104794 100.6797418  70.5679195  64.5618547  95.9869157  68.3568396
  63.7349346  95.9889078  69.2657115  64.3143218  95.3508227  67.2305909
  65.0695560  95.2233550  66.5575282  63.0765871  94.7485410  66.7155689
  62.3177774  95.3568537  67.2079432  62.9364651  94.8227208  65.1909168
  63.6545711  94.0505640  64.9142281  61.4698007  94.5936295  64.7209408
  61.4235646  94.6548633  63.6336121  61.1342065  93.6077650  65.0431361
  60.8251674  95.3576977  65.1564826  63.2683600  96.0601146  64.5391864
  64.2030702  96.2893217  64.7265309  62.8938305  93.2804710  67.0742272
  61.9881652  93.0081867  67.8552333  63.7353806  92.3656600  66.5566768
  64.4947428  92.5732572  65.9097005  63.5944732  90.9767989  66.9119288
  62.5339302  90.7512711  66.7957573  64.4925612  90.1496012  65.9921181
  65.5189144  90.4981365  66.1040214  64.4705069  89.1118746  66.3261916
  64.1256143  90.1903414  64.5138042  63.1145140  89.6284809  64.0734078
  64.8915578  90.9216216  63.7695765  64.6706977  91.0520356  62.7823005
  65.7166083  91.3680910  64.1706236  63.9326202  90.6261238  68.3568224
  63.2863800  89.6879577  68.8116674  64.8781904  91.2562257  69.0115151
  65.3824527  92.0631058  68.6410221  65.3055526  90.8477328  70.3703636
  64.7903635  89.9083540  70.5675399  66.8682295  90.6320370  70.4334293
  67.1134781  89.7125879  69.8996903  67.3538654  91.4495788  69.9008795
  67.4584189  90.5489268  71.8399477  67.0579328  91.3191478  72.4991150
  67.1498457  89.1769069  72.3817058  67.5584699  89.0828331  73.3866737
  66.0699417  89.0335389  72.4136589  67.5975090  88.4217412  71.7354092
  69.0207759  90.6840883  71.6877043  69.4880439  90.6311258  72.6699393
  69.3973904  89.8742333  71.0624824  69.2593460  91.6417839  71.2238232
  64.8970937  91.8409463  71.4529689  64.1829811  91.4830434  72.3668434
  65.4108988  93.1197090  71.4922047  65.9738755  93.5347175  70.7492948
  65.1735028  94.0046232  72.6492596  65.4309645  93.4537392  73.5539863
  66.0548161  95.2696859  72.4297871  65.7895801  95.6556570  71.4452338
  65.7999142  96.3187396  73.4954486  66.4326025  97.1872833  73.3098619
  64.7530341  96.6194571  73.4661921  66.0320670  95.9034923  74.4769356
  67.4456117  94.9450366  72.4889832  67.9779377  95.7552062  72.3471900
  63.7055453  94.4220106  72.8512066  63.3216988  94.6442697  73.9903592
  62.8846941  94.4452488  71.7880560  63.2717623  94.3813883  70.8468945
  61.4317368  94.5548999  71.7405509  61.1502274  95.4799354  72.2417023
  61.1396525  94.6572639  70.6944164  60.6087298  93.4279559  72.3449968
  59.6924183  93.7291070  73.0125680  60.9785546  92.1626429  72.1928964
  61.6644024  91.8783274  71.4935599  60.4684513  91.0288358  72.9858661
  59.4036712  90.9562415  72.7623522  60.9903484  89.6199152  72.5921856
  62.0546524  89.6058890  72.8253773  60.3288269  88.4384764  73.3984874
  60.7474252  87.4895674  73.0635246  60.5283305  88.5682649  74.4616813
  59.2525983  88.4405500  73.2293578  60.7077917  89.3969304  71.1060371
  61.0681326  88.4112901  70.8117422  59.6341888  89.4591173  70.9255719
  61.2201783  90.1603564  70.5197763  60.7066320  91.3246110  74.4527969
  59.7218660  91.3280389  75.2263299  61.9536916  91.5554596  74.9024850
  62.7583355  91.5294032  74.2765224  62.3357613  91.8617711  76.2723028
  62.0179423  91.0102393  76.8740492  63.9037112  91.9759332  76.4112101
  64.3208182  90.9770938  76.5397111  64.3124579  92.3751769  75.4827212
  64.3672469  92.8773860  77.5998124  64.2621914  92.3994238  78.8947041
  63.9893980  91.3673840  79.0594419  64.5137677  93.2632861  80.0343252
  64.4192789  92.8787333  81.0388809  64.8732034  94.5716043  79.8236700
  64.9706347  95.2535031  80.6550418  65.1147164  95.0105912  78.5019033
  65.4994328  96.0057374  78.3320558  64.8630719  94.1778233  77.4157437
  65.0534010  94.5379294  76.4154285  61.5716996  93.0460400  76.9032551
  61.0268586  92.7972492  77.9200405  61.5106119  94.2571583  76.2761070
  61.9914676  94.4395687  75.3950586  60.7566760  95.4390556  76.7819680
  61.0906745  95.7056290  77.7838265  61.0472277  96.5906867  75.8186473
  60.8586412  96.2332655  74.8063474  60.3236286  97.3812535  76.0176385
  62.4420851  97.2139062  75.8424870  62.6241526  97.6400180  76.8295660
  63.1841210  96.4293227  75.6923761  62.6409145  98.2867993  74.8001198
  62.7053555  97.8266438  73.8138149  61.7740163  98.9471378  74.7885593
  63.8588706  99.0791980  75.0527483  64.1424205  99.2009608  76.0250971
  64.6304044  99.6566624  74.1089975  64.4005972  99.4845554  72.7879881
  63.6230358  98.9015891  72.4769598  65.0037535  99.9371395  72.1013870
  65.5985728 100.4914042  74.4627702  65.7605037 100.6964583  75.4488448
  66.1826526 100.9284682  73.7492579  59.2991108  95.1661603  76.9819825
  58.6789284  95.4905272  77.9621213  58.5961386  94.5076596  76.0143654
  59.0246597  94.1865005  75.1470214  57.1223814  94.1785575  76.1058460
  56.5582290  95.0348478  76.4747023  56.6028909  93.8758709  74.6711947
  57.1880878  93.0170522  74.3453236  55.1432181  93.5463018  74.6647446
  54.8208151  93.3411992  73.6438890  54.9650885  92.6677873  75.2842897
  54.5786060  94.3901642  75.0610115  56.8246278  95.0298546  73.6865905
  56.4384179  94.7512223  72.7066992  56.3029497  95.9188767  74.0425800
  57.8911834  95.2431967  73.6102929  56.8131690  93.0888363  77.1927261
  55.9884277  93.3270166  78.0726426  57.4183831  91.9025734  77.1525762
  58.0005420  91.5994489  76.3704096  57.3092967  90.8914166  78.2482989
  56.2474080  90.6738156  78.3589342  58.1677700  89.6419620  77.8609493
  59.2135092  89.9478135  77.9083679  58.0210549  88.4820168  78.8656332
  58.6396396  87.6430718  78.5451737  58.3432719  88.8126718  79.8530441
  56.9785489  88.1686696  78.9096878  57.9045885  89.2395418  76.5623895
  58.4670978  89.7480785  75.9412263  57.8538060  91.3875513  79.6033328
  57.2610898  90.9849361  80.5993336  58.8511611  92.2755608  79.6505233
  59.4472077  92.4838499  78.8488811  59.2064452  93.0650532  80.8874214
  59.4917767  92.3860556  81.6919175  60.3663722  93.9870204  80.5222063
  61.2140182  93.3990515  80.1702038  60.0755789  94.6472621  79.7059042
  60.7913969  94.8507689  81.8047037  59.9107785  95.3762513  82.1756868
  61.1113054  94.1689290  82.5933144  61.8938194  95.8644736  81.5665811
  62.8580407  95.3594836  81.6241964  61.8009863  96.2583535  80.5542478
  61.8817710  97.0062341  82.5348996  60.9843140  97.6107441  82.3985740
  61.8629358  96.6349164  83.5592381  63.0640496  97.8001465  82.3074720
  63.0762195  98.6015427  82.9706568  63.9089598  97.2134416  82.4559142
  63.0587279  98.1582708  81.3318713  57.9958508  93.8812255  81.4160439
  57.6827204  93.6621753  82.5889051  57.4187910  94.7144478  80.5855207
  57.6788246  94.7562434  79.6004960  56.3423219  95.6869409  80.9341900
  56.5765643  96.1873326  81.8737371  56.3008243  96.8415204  79.9196486
  57.3148116  97.2048229  79.7474217  55.9299332  96.4665140  78.9654159
  55.4095011  98.0219762  80.3868359  55.0718371  98.5475441  79.4933644
  54.5253701  97.5938672  80.8588486  55.9545045  99.0344690  81.3128908
  57.1191670  99.2656766  81.4587753  55.1666279  99.6540770  82.1033264
  54.1593453  99.5079207  82.0387737  55.5444585 100.2957621  82.8005934
  55.0216709  94.9857705  81.2691304  54.3467251  95.3645823  82.2107242
  54.6927430  93.9091562  80.5337843  55.1359205  93.7300259  79.6318863
  53.7254595  92.8940542  80.8681383  52.7662501  93.4138913  80.8583084
  53.5049715  91.7841970  79.8072132  54.4706806  91.4128223  79.4669607
  52.7445205  90.5070067  80.3115703  52.6442062  89.7960295  79.4902052
  53.3054282  90.0465019  81.1243506  51.7544027  90.7902660  80.6688488
  52.6135139  92.4819866  78.7559844  52.3892938  91.7852871  77.9474059
  51.6835293  92.8063356  79.2237058  53.1366178  93.3496769  78.3526719
  53.9503932  92.3573029  82.2605495  53.0016648  92.4187803  83.0749426
  55.0886212  91.7768774  82.5568134  55.8386642  91.5802981  81.8938820
  55.3499949  91.3530016  83.9723380  54.5109365  90.6893724  84.1824697
  56.6765594  90.4547006  84.1973174  57.5421228  91.0577494  83.9225135
  56.7618265  90.2408713  85.2621914  56.7646095  89.0984814  83.4214677
  56.5911776  89.3118307  82.3669733  58.1375301  88.4498222  83.4934337
  58.1276120  87.5146819  82.9346205  58.8798199  89.1225390  83.0619805
  58.3910652  88.2491473  84.5341866  55.7034484  88.1567571  83.9555909
  55.7573029  87.2081739  83.4211569  55.8728525  87.9837338  85.0187796
  54.7183398  88.5996364  83.8120048  55.3013464  92.5357791  84.9853448
  54.8869065  92.3780989  86.1180802  55.8673621  93.6813380  84.6705400
  56.2500460  93.8994145  83.7512263  55.9897557  94.7666186  85.6648658
  56.2631943  94.4361342  86.6674177  57.1180932  95.6800892  85.0501073
  58.0538984  95.1233860  85.0447998  56.8671007  95.8922116  84.0105743
  57.3448147  97.0223383  85.7879085  57.8204621  97.7353544  85.1143317
  56.3834522  97.4488016  86.0751386  58.1926679  96.8330448  87.0004797
  57.9282977  95.9171549  87.5291423  59.2473941  96.7539282  86.7364777
  57.9248066  98.0889433  87.8793036  58.6015374  98.8908149  87.5857165
  56.9101343  98.4476483  87.7035511  58.1055107  97.7876513  89.3528853
  57.9188855  98.6474871  89.9090638  57.4426171  97.0402609  89.6383896
  59.0805852  97.4698361  89.5250250  54.6395137  95.4623952  85.9191246
  54.4022198  95.8884600  87.0683549  53.7329240  95.6595147  84.9293240
  53.8408585  95.2766304  83.9896183  52.4966885  96.4499072  85.1106284
  52.1748230  96.3096573  86.1426059  52.8756485  97.8626503  84.7515539
  52.0062989  98.5115696  84.8620983  53.6710662  98.2059255  85.4130081
  53.2222993  97.8957577  83.7191693  51.2374938  96.0098623  84.3491461
  50.1595714  96.5768959  84.4471574  51.3556528  94.9412275  83.5284560
  52.2619417  94.5032756  83.3613587  50.3038336  94.2820099  82.8028166
  49.5662113  95.0262267  82.5044266  50.7214523  93.8622595  81.8865758
  49.5601829  93.1190283  83.6038151  48.9700667  92.1866258  82.9842343
  49.7337253  93.1236901  84.9149068  50.4500447  93.7007540  85.3573260
  48.9622375  92.3418560  85.8950720  49.1553261  92.7594915  86.8829801
  47.9025514  92.4945785  85.6869008  49.2138762  90.8400931  85.9628910
  48.6888285  90.3091526  86.8859013  50.0342346  90.2589065  85.1491588
  50.5961546  90.8088546  84.4996629  50.3171190  88.7686447  84.9963798
  49.4442496  88.1177628  84.9516049  51.0181713  88.5588962  83.6402043
  50.3628635  88.8756200  82.8282161  51.9153862  89.1755382  83.5842025
  51.3905143  87.0577314  83.4713227  51.8778162  86.7220400  84.3868494
  50.4669502  86.4871441  83.3738523  52.4516697  86.6457392  82.0885904
  51.3636491  87.0571203  80.7196807  51.8738884  86.8564145  79.7780055
  50.4593277  86.4501902  80.7788721  51.0956945  88.1117192  80.7718961
  51.0935519  88.3768247  86.2360282  50.9092007  87.2854118  86.7481790
  52.1794268  89.1047675  86.6072694  52.4925957  89.9315759  86.0980278
  52.9905621  88.7956326  87.7364328  53.0140830  87.7056387  87.7552762
  54.4630624  89.3654067  87.5482909  54.7783166  89.2451418  86.5122754
  54.4778760  90.4334362  87.7638703  55.4821716  88.5962201  88.5222634
  55.0445756  88.4625110  89.5119248  55.8188914  87.2397203  87.9611421
  56.5102131  86.7294894  88.6318221  54.9064397  86.6508593  87.8644380
  56.2813040  87.3560423  86.9812698  56.7198626  89.4138460  88.5617836
  57.4508675  88.9351384  89.2129825  57.1304446  89.5000510  87.5553115
  56.4869704  90.4074530  88.9452265  52.4196412  89.1579842  89.1050616
  52.5651638  88.4987250  90.1304964  51.6101553  90.2497989  89.0604379
  51.5457734  90.8452517  88.2351205  50.7428558  90.7066060  90.1661621
  51.3352566  90.7483324  91.0802590  50.2353202  92.1482299  89.9361052
  51.0117940  92.7480510  89.4616675  49.3796313  92.1413094  89.2605495
  49.8407989  92.7622943  91.2727513  49.2940775  93.6887772  91.0974137
  49.1637381  92.0867479  91.7948200  51.0111867  93.0416538  92.1328162
  50.5988567  93.4637279  93.2678895  52.1757530  93.0758182  91.6802126
  49.6261252  89.7095112  90.4036590  49.2990514  89.5250370  91.5122856
  49.0214968  89.0527384  89.3730616  49.1988695  89.2864190  88.3958705
  48.0681879  87.9629474  89.5323806  47.3053542  88.1486107  90.2875195
  47.1503598  87.7885304  88.3358136  46.5812911  88.7037012  88.1730311
  47.7446855  87.6181332  87.4377831  46.2284408  86.6595167  88.5452949
  46.7886744  85.7603903  88.8038194  45.5602356  86.8696451  89.3794016
  45.4032446  86.4196807  87.2432780  44.7667724  85.5476500  87.3940578
  44.7422400  87.2738968  87.0932352  46.1785541  86.2191233  86.0264416
  46.7749576  85.3910267  86.0201180  46.2215692  86.9429718  84.9438161
  47.2367317  86.8603755  84.2088113  48.0024714  86.2359059  84.4651419
  47.2962881  87.4155216  83.3550392  45.2363606  87.7163064  84.6472161
  44.4219356  87.7623670  85.2591371  45.2697358  88.2838233  83.7999637
  48.9172396  86.7560442  90.0105560  48.5154910  86.0943582  90.9370244
  50.0465572  86.5262231  89.3527034  50.3381599  87.0714200  88.5414703
  50.9762041  85.4857656  89.7133916  51.9848124  85.8986294  89.7635781
  50.7361420  85.1101251  90.7082009  50.9466011  84.3709812  88.7435084
  51.7208986  83.3971091  88.9359439  50.1089237  84.4876610  87.7279872
  49.5982421  85.3536251  87.5560587  49.7941948  83.4666253  86.7497143
  50.6287296  82.7654463  86.7799743  48.4870392  82.7674219  87.1159437
  48.4296836  81.9360410  86.4151669  48.4355816  82.2623235  88.5824626
  47.4783064  81.7773907  88.7679496  49.2419912  81.5473533  88.7491183
  48.5525904  83.1066384  89.2629612  47.3757419  83.6843774  87.0328729
  46.5482182  83.2166543  87.2700743  49.7164736  83.9756571  85.3097730
  49.2478249  85.1454156  85.1931093  50.1208390  83.1097101  84.3030061
  50.4470269  82.1571782  84.4635281  50.1037344  83.5302792  82.8668027
  49.0712480  83.6118321  82.5271132  50.5486200  84.5209988  82.7745765
  50.8626370  82.5436899  81.9613706  51.6052686  81.6399050  82.3203655
  50.8264753  82.7523852  80.6218126  50.1994114  83.4448663  80.2112341
  51.6140418  82.0778172  79.6149208  52.3809698  81.5493631  80.1809797
  50.7833661  81.0309965  78.7883191  50.0543220  81.5710813  78.1825295
  51.4574348  80.5248221  78.0977512  50.0146541  79.9319989  79.6346164
  49.5499521  80.3506440  80.5273853  49.2235057  79.4502120  79.0598646
  51.1389228  78.9772121  79.9702472  51.5353158  78.5196456  79.0629179
  51.9629807  79.5093469  80.4449588  50.6017784  77.9490163  80.8720473
  50.4453977  77.0444523  80.4258432  50.2841978  77.9802745  82.1604026
  50.6939670  78.9676041  82.9298065  51.2612347  79.7188744  82.5366889
  50.4437598  78.9818076  83.9188978  49.5179370  77.0404168  82.5771531
  49.1900367  76.3237640  81.9284535  49.2362782  77.0078445  83.5567670
  52.2978369  83.0461813  78.6426671  51.5515599  83.9024690  78.1721835
  53.5208115  82.7887667  78.2862726  54.0394668  81.9749412  78.6163024
  54.3011918  83.6642997  77.3510012  53.5731905  84.2757893  76.8172967
  55.2405551  84.6817217  78.1449730  55.8215506  83.9280243  78.6759810
  56.1591862  85.4795404  77.3057131  56.7517464  86.1387282  77.9412238
  56.8229561  84.8127324  76.7561835  55.5819099  86.0780124  76.6013260
  54.6582138  85.5180203  79.3148060  54.2718197  86.4576082  78.9200476
  53.8127932  84.9827426  79.7469768  55.6859984  85.8270449  80.4355417
  55.2055036  86.4144645  81.2169026  56.0543669  84.8932309  80.8587735
  56.5206640  86.3915178  80.0190542  55.0021878  82.9083620  76.2372145
  55.7505823  81.9593948  76.4556841  54.7034364  83.2947272  74.9507513
  54.1115246  84.1032797  74.7638708  55.1451912  82.6659295  73.7522860
  55.9052182  81.9548240  74.0768996  54.0564472  81.7875607  73.0222485
  53.4728860  82.4764146  72.4124005  54.8022778  80.6840079  72.1923853
  54.0713306  80.0615484  71.6768958  55.4564033  81.1593952  71.4618166
  55.3978124  80.0650961  72.8636235  53.1061016  81.1120568  73.9053067
  52.4007680  80.5356769  73.3081495  53.6446065  80.4440273  74.5767768
  52.5627908  81.8540634  74.4908053  55.7884796  83.6644150  72.7990297
  55.0961778  84.4976172  72.1228187  57.0722130  83.5034779  72.5755016
  57.6399329  82.7901355  73.0333780  57.8072060  84.3348782  71.6440120
  57.3693919  85.3245611  71.5126174  59.2125390  84.4897472  72.2030189
  59.7456286  83.5396373  72.1587730  59.7827905  85.2031465  71.6073775
  59.1034132  84.9806691  73.6757729  58.4136198  85.9633632  73.8867766
  59.6410636  84.3516735  74.6901666  59.4790870  84.6854005  75.6406432
  60.2210989  83.5288920  74.5311837  57.8021701  83.6172930  70.2712774
  58.2009886  82.4318799  70.2442863  57.5468067  84.2733248  69.1435608
  57.3570083  85.2738211  69.0872611  57.5214117  83.5643798  67.8584211
  57.2331973  82.5225593  67.9978897  56.4849259  84.1746297  66.8775814
  56.7339646  85.2343814  66.8138078  56.6310237  83.4962343  65.4704993
  55.9031222  83.9249893  64.7823666  57.6373184  83.6664817  65.0864267
  56.4547495  82.4247316  65.5625616  55.0309957  84.2086382  67.3566798
  54.9581029  84.9261920  68.1740360  54.4136245  84.5894154  66.5432866
  54.4333801  82.8788538  67.8315671  53.4012532  83.0358521  68.1439188
  54.4594925  82.1563598  67.0162575  55.0138152  82.4991915  68.6721352
  58.9258005  83.7199367  67.2874281  59.4160119  84.7662344  66.8062474
  59.8285749  82.7358500  67.4768031  59.5566636  81.8370686  67.8729311
  61.2772187  82.7848410  67.1627172  61.5960123  83.8033952  67.3860621
  62.0799483  81.7948847  68.0599980  63.1396022  81.8521057  67.8072563
  61.9419729  82.0600347  69.1072174  61.7212178  80.7801012  67.8910667
  61.6007870  82.5429010  65.6297268  61.0715578  83.2041967  64.7479936
  62.6943239  81.8153899  65.2393747  63.3393281  81.3978077  65.9110082
  63.0712044  81.5490078  63.8393895  62.1641156  81.5003146  63.2366973
  64.0149852  82.6693650  63.2917704  63.5365732  83.6377163  63.4361543
  64.9334655  82.6774363  63.8789355  64.3448085  82.5166880  61.9188362
  64.2834173  83.3857597  61.4690634  63.9068547  80.1962154  63.8086271
  64.3519454  79.7564712  64.9089894  64.1899831  79.6521291  62.6032618
  63.6559430  79.8705478  61.7625992  65.2548323  78.7224783  62.3694424
  65.0621674  77.8418322  62.9819037  65.3258264  78.3222035  60.8395216
  66.2978118  77.8520912  60.6897356  64.3279291  77.2710734  60.4428853
  64.4361077  77.0494156  59.3824528  64.5031988  76.3650700  61.0240078
  63.3199156  77.6372836  60.6353248  65.2756330  79.3931353  60.0599790
  65.3234871  79.1178802  59.1208200  66.6179171  79.3738260  62.7365798
  67.4588312  78.7626030  63.3931282  66.7435373  80.6224242  62.4580065
  66.0849028  81.0625621  61.8146122  67.7607585  81.6355997  62.9442867
  68.7422170  81.3458405  62.5693230  67.5226808  82.6030068  62.5015142
  67.8536690  81.8095309  64.4826851  68.7253018  82.5468190  64.9955384
  67.0748504  81.0060586  65.2606548  66.3032140  80.4347888  64.9168685
  67.3199409  80.9194846  66.7057833  67.7538614  81.8541718  67.0597579
  66.3728966  80.7897206  67.2299612  68.2517402  79.7632667  67.0399975
  68.6817799  79.7141105  68.2026447  68.5458887  78.8188030  66.0841067
  68.2615155  78.9093529  65.1089931  69.3025581  77.5804470  66.3663225
  69.9091093  77.6869071  67.2656444  68.2723755  76.4257756  66.5995671
  67.3905576  76.5966492  65.9831344  68.7080475  75.4806182  66.2774269
  67.8512322  76.3188760  68.0812931  68.7609728  76.2871767  68.6819828
  67.3290977  77.2387068  68.3434017  66.9547353  75.1286118  68.5207398
  67.3899743  74.1951092  68.1630892  66.9343289  75.0728728  69.6093328
  65.5072899  75.2630957  67.9819690  65.0217658  76.1351976  68.4189250
  65.5183811  75.4113718  66.9018675  64.7458959  74.0191808  68.3252241
  63.9237491  73.9298269  67.6926061  65.3635508  73.1915694  68.2102122
  64.4181224  74.0739169  69.3112173  70.2943855  77.2790599  65.2074721
  71.4511061  76.9997479  65.4332047  69.7593704  77.3376605  64.0110467
  68.7636759  77.2123580  63.8307536  70.5437051  77.5885159  62.8290236
  71.3910533  76.9056294  62.8904477  69.8338665  77.2221424  61.4993324
  68.9379001  77.8377678  61.4146230  70.4919840  77.5017755  60.6767561
  69.4019466  75.6798470  61.2909092  70.2614465  75.1111779  60.9388449
  69.1090516  75.2549397  62.2515503  68.2466885  75.5174457  60.2952941
  67.1472508  75.0714886  60.6269306  68.3759909  76.1886117  59.1492962
  69.2859379  76.5585424  58.8743186  67.5655024  76.3318871  58.5472667
  71.0909143  79.0561676  62.8114872  70.4938110  79.9410336  63.3243389
  72.2641142  79.2735316  62.1980967  73.0095487  78.5815676  62.1259349
  72.5635137  80.5643743  61.5683039  72.1199055  81.3730626  62.1506483
  73.6403468  80.7316658  61.5576166  72.0118019  80.5954326  60.1216473
  72.3951149  79.8156972  59.2653974  71.1493265  81.5378687  59.8005672
  70.7023055  82.1589462  60.4750233  70.7499012  81.7760164  58.3695864
  70.5214806  80.8632887  57.8181463  69.4820929  82.6879502  58.3967158
  69.7219986  83.6144570  58.9170556  69.0291804  83.0665969  57.0072343
  68.1448776  83.7001514  57.0726199  69.8277657  83.6072348  56.4985996
  68.7883572  82.1640384  56.4435975  68.3454808  81.9063220  59.1317827
  67.4454384  82.5211517  59.1655037  68.1339619  80.9822248  58.5952446
  68.6629392  81.6721085  60.1474565  71.9438354  82.5107218  57.7135475
  72.2257913  83.5892143  58.2783296  72.5928364  81.9329295  56.6939242
  72.2752966  81.0696975  56.2531409  73.8558638  82.4866977  56.0859360
  74.5109623  82.8253127  56.8884887  74.6456893  81.3451171  55.2654713
  74.7560109  80.4796984  55.9175347  73.8473506  80.9775023  54.0646684
  74.3733432  80.2057913  53.5021856  72.8733682  80.5989862  54.3757951
  73.7105213  81.8560075  53.4344014  76.0977707  81.7481162  54.8872184
  76.5706806  80.9345928  54.3375395  76.0777372  82.6415431  54.2645081
  76.6671868  81.9517612  55.7938269  73.5235318  83.7224148  55.1752117
  72.4387921  83.8860634  54.6904778  74.3123880  84.7124744  55.3682376
  75.0588572  84.5245894  56.0214581  74.1269664  86.1031418  54.8933399
  74.9209085  86.7186279  55.3142778  74.1664632  86.2343463  53.3322149
  73.4271308  85.4603728  53.1305154  73.8402364  87.1736015  52.8856706
  75.4141400  85.8320972  52.6128345  75.5638976  85.6478025  51.2610342
  76.8995294  85.5988885  51.0249221  77.2477194  85.5168607  49.9950846
  77.5743706  85.6659816  52.1783851  78.5733668  85.5838480  52.3047765
  76.6653800  85.8715085  53.1894725  77.0125716  86.0225309  54.2120169
  72.9002842  86.7977958  55.5031134  72.3324163  87.7600209  55.0069311
  72.4965555  86.3564088  56.7084141  72.8269085  85.4787233  57.1096136
  71.5634745  87.0546472  57.5685844  71.5250483  88.1145527  57.3172103
  70.1871373  86.4985239  57.3585161  69.4815191  87.0206153  58.0040032
  69.8946606  86.6326991  56.3171668  70.1835067  85.4358244  57.6024457
  72.0378086  86.9623164  59.0350489  71.4268306  86.4391347  59.9602454
  73.2111629  87.4935086  59.2725830  73.7416029  87.9766923  58.5471233
  73.8999367  87.4742710  60.5390500  73.7968105  86.4219266  60.8062903
  75.3803794  87.8780333  60.4019279  75.8579056  87.8484524  61.3819119
  75.8859982  87.1843965  59.7312725  75.4453459  88.8880355  59.9967565
  73.2625013  88.2289814  61.7458289  73.2108010  87.5665891  62.7821867
  72.6896018  89.4203684  61.5426611  72.6320929  90.3302997  60.3915000
  72.1087427  89.8559092  59.5613360  73.6389501  90.5619743  60.0429856
  71.9100535  91.6102096  60.8120197  70.8951495  91.6514571  60.4163361
  72.4265864  92.5012098  60.4569614  71.9191862  91.5171191  62.3576043
  70.9899460  91.9083573  62.7731791  72.7312955  92.1136105  62.7746491
  72.0903212  90.0638043  62.7123970  72.7396525  89.9271415  63.5776139
  70.7297561  89.4365049  63.1209847  70.4245276  89.4999946  64.2393414
  69.9579211  89.0711961  62.1088991  70.2052462  89.2483479  61.1351967
  68.6914692  88.3851690  62.2617238  67.9835383  88.9926732  62.8269657
  68.1077305  88.1111693  60.8442551  67.9333975  89.0507134  60.3185956
  68.8173480  87.5385891  60.2469747  66.8152794  87.3481524  60.9958113
  65.6640539  87.9693457  61.5195858  65.7017176  89.0101962  61.8048730
  64.4335170  87.2293113  61.6789157  63.5512658  87.6969590  62.0894270
  64.4233420  85.9039909  61.2908316  63.2829516  85.1829124  61.5541004
  62.9954706  84.7179580  60.7413636  65.4750642  85.2929869  60.6886525
  65.3633349  84.3211239  60.2333330  66.7445845  85.9732676  60.6727095
  67.6436069  85.4337780  60.4120263  68.9237809  87.0612165  63.0342327
  68.2153959  86.8153381  63.9956750  69.9534406  86.2814436  62.6788720
  70.5634898  86.4853091  61.8870969  70.3100051  85.0348701  63.4073384
  69.4231456  84.4137994  63.5325005  71.3041238  84.1637968  62.5933580
  72.2788266  84.6522648  62.5826560  71.4326006  83.2051926  63.0958893
  70.8635535  83.9245072  61.1919846  70.9943690  84.7399384  60.6638008
  70.8260782  85.4023134  64.7980364  70.4076781  84.7682890  65.7160453
  71.6263212  86.4549241  64.9943316  71.9426527  87.1014388  64.2726819
  72.1055758  86.7275509  66.3465300  72.3997936  85.7834326  66.8045972
  73.2913419  87.6991073  66.1810254  73.6997705  87.9452846  67.1609483
  74.0651990  87.2288529  65.5733190  72.9491922  88.6099175  65.6903072
  71.0679115  87.2082089  67.3687499  71.0569299  86.8649178  68.5547388
  70.1072258  87.9833892  66.8832156  70.0810384  88.2658164  65.9031880
  68.9916134  88.5224745  67.6573299  69.4175148  88.7741671  68.6302327
  68.4230059  89.7735195  67.0058815  67.5838559  90.1285054  67.6033891
  69.1815635  90.5553635  67.0264334  67.9834072  89.5975876  65.6579857
  68.7612821  89.5653742  65.0619816  67.8580904  87.5091065  67.9251451
  67.5429689  87.4235549  69.0962255  67.3057432  86.8375564  66.9193331
  67.4095468  87.0514539  65.9278162  66.4630649  85.6721413  67.2544243
  65.6262890  86.1308878  67.7823824  65.9052293  84.9381009  66.0529522
  66.7305384  84.5564734  65.4514878  65.3317847  84.0764657  66.3937015
  65.0343083  85.8030300  65.1988239  65.3371296  86.8481505  65.2668204
  65.1107565  85.5164937  64.1501793  63.6399404  85.6198479  65.6991244
  63.3805647  84.5606003  65.6690477  63.5852981  85.9319371  66.7420629
  62.6044764  86.4267793  64.8640975  62.7498785  87.4854246  65.0775390
  62.8337835  86.2805315  63.8075636  61.1824821  86.1100854  65.0698043
  60.5960655  86.7926334  64.5480362  60.9868235  85.1493966  64.7239060
  60.9580988  86.1651941  66.0843689  67.1358541  84.6663895  68.1977810
  66.4907129  84.0349817  69.0145986  68.4592659  84.4909545  68.1284295
  68.9106573  84.8808949  67.3123056  69.2830595  83.6340770  69.0593313
  68.8212868  82.6465432  69.0757045  70.7124581  83.4822716  68.7055410
  70.8755438  84.2561386  67.9566491  71.4278492  83.6062193  69.5188507
  71.0432211  82.1358471  68.0286786  70.8083679  81.8619204  66.7252273
  70.3572243  82.4877599  66.0749471  71.2641508  80.6561669  66.4506815
  71.1062230  80.2360371  65.4571611  71.8821890  80.1445840  67.5450132
  71.7350393  81.1112100  68.5693813  72.1536756  80.9238365  69.5584459
  69.1137921  84.0880007  70.4840943  68.8367782  83.3169850  71.3871265
  69.2424598  85.3948788  70.6728488  69.5210807  86.0155698  69.9122627
  69.0250245  86.1174110  71.9054262  69.7132540  85.7563802  72.6710996
  69.2411135  87.1749508  71.7564796  67.5256586  85.9377704  72.4011573
  67.3153539  85.8083326  73.6287039  66.4806625  85.7905205  71.6229398
  66.5459361  85.9314976  70.6139859  65.0858316  85.4134533  72.0516695
  64.7876789  86.0413974  72.8907983  64.0988021  85.6695234  70.9197941
  64.2679148  84.9847982  70.0889474  62.6777589  85.4620356  71.4152304
  61.9774757  85.6473039  70.6001273  62.5621736  84.4372019  71.7675174
  62.4730306  86.1522231  72.2338014  64.2948858  87.1272248  70.4781848
  63.6064415  87.3566812  69.6655846  64.0992707  87.7916293  71.3196944
  65.3203644  87.2671708  70.1360026  65.0437070  83.9339284  72.5550634
  64.2595946  83.6751190  73.5128753  65.8484944  83.0297858  72.0394353
  66.4199940  83.1841438  71.2081136  65.9923698  81.6844695  72.6401431
  65.0000798  81.2530095  72.7763591  66.7428026  80.7374591  71.7260643
  67.7278194  81.1943002  71.6324264  66.9068940  79.3074683  72.3176869
  67.4524494  78.6826106  71.6118674  67.4601494  79.3633689  73.2565977
  65.9235163  78.8737446  72.5016569  66.0910525  80.6131305  70.2992135
  66.6747178  79.9210376  69.6924044  65.0723288  80.2404722  70.3953219
  66.0752588  81.5922365  69.8194686  66.6405918  81.8021166  73.9575229
  66.2130243  81.1386679  74.8666339  67.6421837  82.7143906  74.1747759
  68.0415528  83.2834504  73.4281566  68.2318275  82.9676545  75.4597411
  68.7030535  82.0499310  75.8151614  69.0233377  83.7070030  75.3423175
  67.2522641  83.4604288  76.5234154  67.0238057  82.8102068  77.5696965
  66.4182474  84.4426366  76.2173791  66.3839394  84.8577739  75.2860763
  65.4591274  85.0507709  77.1477862  65.9215270  85.2976073  78.1033025
  64.9396395  86.3500742  76.5550863  65.7749869  87.0462682  76.4823838
  64.6043065  86.1472772  75.5379049  63.8456276  87.0232268  77.2729120
  64.0711046  87.7137711  78.4710884  65.0234922  87.6308448  78.9725812
  63.0132848  88.5462319  79.0374941  63.2004128  89.1064307  79.9410922
  61.7773957  88.6243395  78.4294290  61.0098547  89.2752605  78.8221525
  61.5300687  87.8211030  77.2645404  60.5313356  87.7465932  76.8623197
  62.5867561  87.1363325  76.6491007  62.4328703  86.6858710  75.6801293
  64.3248495  84.0191501  77.3958210  63.9280412  83.8930747  78.5280415
  63.9076044  83.2019104  76.3853207  64.2620259  83.2366516  75.4279757
  62.8906330  82.1914320  76.6265580  62.0283364  82.6514578  77.1088099
  62.5715909  81.5982754  75.2579111  63.5233370  81.2848895  74.8313144
  61.6765935  80.3451068  75.3213315  61.4920522  79.9783175  74.3114551
  62.1778564  79.5703359  75.9031393  60.7286852  80.5986179  75.7951964
  61.9717490  82.5420564  74.4710769  62.6508009  83.1581275  74.1226190
  63.3464108  81.0741087  77.5904052  62.5296455  80.5984796  78.4408999
  64.6188991  80.7119518  77.5964640  65.2876452  80.9926468  76.8786680
  65.1821850  79.8838799  78.6229585  64.4582384  79.0872485  78.7944545
  66.4509796  79.1566629  78.1867193  67.1673104  79.8855469  77.8085707
  66.9060587  78.6817502  79.0552554  66.1911132  78.0602516  77.0726760
  65.4087241  77.3832298  77.4166105  65.8167727  78.5475481  76.1729481
  67.4430011  77.2425377  76.7175570  68.2903258  77.9068108  76.5464542
  67.7126239  76.5885513  77.5463364  67.1592385  76.4227237  75.4743125
  66.2031434  75.9121243  75.5891537  67.0644163  77.0883237  74.6165180
  68.2005623  75.4432308  75.2112984  67.9633681  74.9071881  74.3517781
  69.1097233  75.9298443  75.0758934  68.2749622  74.7908369  76.0172419
  65.3101409  80.6101314  79.9688496  64.9471318  80.0594262  81.0265107
  65.9210692  81.7692109  80.0311509  66.1219290  82.3214665  79.1968979
  66.3833109  82.4128098  81.2542593  66.8823885  81.6696115  81.8755183
  67.3414527  83.5300024  80.9031441  67.6884192  84.0124231  81.8165506
  68.1956950  83.1213146  80.3616930  66.8326767  84.2637524  80.2768184
  65.1617410  83.0206415  82.0410208  65.0535595  82.9270421  83.2399412
  64.1548686  83.5568795  81.3126318  64.1784797  83.6493316  80.2974682
  62.9175648  84.0623025  81.9381795  63.1128409  84.5446624  82.8953473
  62.3462121  85.1606673  81.0890059  63.0913506  85.9458094  80.9573834
  62.1130949  84.7733043  80.0971878  61.0332852  85.7774931  81.7407749
  60.5860694  85.0005743  82.3612660  61.3816777  87.0191077  82.4955132
  60.4806841  87.4385867  82.9413303  62.0964331  86.7778129  83.2823922
  61.8231121  87.7473637  81.8149929  60.0943508  86.2939071  80.6362842
  59.1969232  86.7150030  81.0898258  60.6033381  87.0637935  80.0563249
  59.8162584  85.4683478  79.9802671  61.9872506  82.9085294  82.3679935
  61.3559404  82.9203508  83.4294372  62.0121646  81.8012903  81.6383039
  62.4875682  81.7502462  80.7370498  61.3631978  80.5168742  82.0305670
  60.2993898  80.6933513  82.1876323  61.4516754  79.8101355  81.2046583
  61.9444029  79.8880332  83.2757094  61.1078714  79.5414384  84.0943381
  63.2397059  79.8149242  83.5080950  63.9366161  80.1449601  82.8407596
  63.8209561  79.2704387  84.7140693  63.1796853  78.4258802  84.9670804
  65.2060629  78.6654229  84.4912578  65.8703577  79.4741778  84.1885074
  65.5642512  78.3053533  85.4554404  65.3810991  77.5096022  83.4692804
  65.2864718  77.9869293  82.4932561  66.7721933  76.8393295  83.6914349
  66.9031616  76.0261236  82.9768109  67.5597222  77.5792228  83.5468662
  66.8283780  76.4438714  84.7056120  64.3506391  76.4567084  83.4923412
  64.5786890  75.7059178  82.7356280  64.3314266  75.9876652  84.4754294
  63.3749353  76.8976434  83.2834575  63.6960856  80.1302770  85.9342051
  63.5723107  79.6141440  87.0418335  63.5164913  81.4071620  85.7033599
  63.4987741  81.7923259  84.7588913  63.3154141  82.4546996  86.7653329
  63.8577112  82.1796027  87.6706205  63.9231780  83.7978413  86.2595329
  64.9808328  83.6564340  86.0362162  63.4357990  84.0891269  85.3288695
  63.7607263  84.9587805  87.3293897  62.7244731  85.0221104  87.6628649
  64.3662862  84.7477066  88.2111005  64.1930953  86.2827518  86.6927688
  65.3155847  86.2900421  86.1037822  63.5111018  87.3692813  86.8304080
  61.8554279  82.5280664  87.2738126  61.5911166  83.0125849  88.3726621
  60.9656640  81.9678226  86.5022246  61.2188847  81.4894650  85.6367332
  59.5339238  81.9479139  86.7622875  59.3777719  82.4285790  87.7276054
  58.8330296  82.7196120  85.6679409  59.0304442  82.2159422  84.7210126
  57.7608428  82.6566337  85.8450799  59.1995661  84.1967248  85.5037285
  60.2845257  84.2997636  85.4650670  58.4287805  84.6574729  84.2194705
  58.6367445  85.7095003  84.0268822  58.7550065  84.0621368  83.3658637
  57.3581052  84.5207844  84.3695261  58.6807643  85.0830496  86.6684512
  58.9726990  86.1190024  86.4943167  57.5946532  85.0158402  86.7208576
  59.1114902  84.7385071  87.6087127  58.9399981  80.5726207  86.9532006
  57.7154749  80.4803907  87.1411543  59.6758991  79.4886950  86.9976498
  60.6934837  79.5388593  86.9570151  59.2097632  78.1347419  87.1023169
  58.3881937  77.9939830  86.4008352  60.3645094  77.1615731  86.6542180
  60.0208707  76.1294437  86.7297317  60.6423684  77.3773504  85.6224746
  61.2307946  77.3043278  87.3003325  58.4550733  77.7851558  88.3801286
  57.3615406  77.3071636  88.3032938  58.9242723  78.2187058  89.5801706
  59.8393242  78.6636156  89.6541530  58.2564930  78.1354926  90.8929834
  57.8922089  77.1174812  91.0290565  59.2025884  78.2310518  92.1402592
  60.1647780  77.7876537  91.8848021  59.3855668  79.2814145  92.3629431
  58.6640327  77.5446873  93.4063933  59.4865848  77.3862223  94.1028672
  57.9531134  78.2093866  93.8977380  57.9876418  76.2132947  93.1244108
  57.0669210  76.3838436  92.5658785  58.6338485  75.6023567  92.4954325
  57.6857493  75.4979676  94.3485844  56.9105714  75.8759307  94.8938843
  58.2590058  74.4418021  94.8584475  59.3647002  74.0129136  94.3947962
  59.8123078  74.4956630  93.6165292  59.8024356  73.1868106  94.8029427
  57.7813752  73.7691014  95.8644558  56.9071136  74.0602710  96.3027822
  58.2801362  72.9512889  96.2143431  57.0333199  79.0566025  90.8909837
  56.1103024  78.6800885  91.5377957  57.0349851  80.1622458  90.1219199
  57.8226036  80.4387015  89.5379760  55.8593282  81.1034314  90.0505432
  55.3582385  81.2244854  91.0115286  56.4342048  82.4830299  89.6056309
  56.8680495  82.2691827  88.6284426  55.4298617  83.6376389  89.4172242
  55.9624837  84.5358465  89.1077312  54.7017076  83.3650541  88.6530887
  54.9127775  83.8268492  90.3588990  57.3175073  82.9357661  90.5798032
  57.6865421  83.8028082  90.3085978  54.7922278  80.5522277  89.1391124
  53.5985418  80.8909466  89.2100655  55.0869161  79.5768180  88.2987121
  56.0316108  79.2015934  88.2105342  54.1182807  78.9133969  87.3940538
  54.4970211  77.9122741  87.1853845  53.1858262  78.7921685  87.9454397
  53.7864332  79.5506912  86.0843259  53.1868448  78.9148335  85.2379733
  54.2991016  80.7969971  85.8345526  54.7188259  81.4055593  86.5372778
  54.2695220  81.3675716  84.4176306  53.3215689  81.1651375  83.9189330
  54.5133826  82.8998003  84.5853923  55.4836392  82.9538574  85.0798669
  54.4230848  83.5545473  83.1970060  54.5904334  84.6268350  83.2883277
  55.1793913  83.1236259  82.5420462  53.4334668  83.3761371  82.7753012
  53.5152845  83.6947747  85.4823855  52.7395313  84.1333180  84.8537793
  53.0202447  83.0047883  86.1655315  54.1781768  84.7705191  86.2659503
  53.4349120  85.2900622  86.8720010  54.9350178  84.3328844  86.9164313
  54.6500115  85.4782375  85.5852744  55.3471675  80.7262652  83.5481937
  56.5509606  80.6516201  83.8873576  54.8955215  80.2129321  82.3364239
  53.9411258  80.3510694  82.0087779  55.7144652  79.4292079  81.3982226
  56.6173730  79.1308645  81.9315309  55.0430677  78.0509161  80.9876923
  55.9140137  77.4801279  80.6644463  54.3019949  77.2739329  82.0835529
  53.8930967  76.3541863  81.6642815  54.9955755  77.0290658  82.8874280
  53.4898750  77.8844157  82.4781349  53.9995200  78.2627789  79.9826886
  53.5983972  77.4019866  79.7407670  56.2040671  80.2791196  80.2150874
  55.3908635  81.1142822  79.6306583  57.4871414  80.1543315  79.8922526
  58.1510838  79.5296639  80.3503212  58.0469574  80.9907046  78.7578584
  57.2887379  81.5975687  78.2649640  59.0630208  81.9894302  79.3313273
  59.9571907  81.4349782  79.6154648  59.3593459  83.0472425  78.2994084
  60.0797693  83.7580913  78.7041614  59.7734156  82.5787149  77.4080913
  58.4389836  83.5706627  78.0413668  58.4532353  82.7425507  80.5716317
  59.1857022  83.4462286  80.9661118  57.5580515  83.2832537  80.2653370
  58.1929620  82.0190721  81.3437097  58.5844995  80.0577249  77.7016996
  59.5239913  79.3064802  77.9887601  57.9690773  79.9917005  76.5315859
  57.2003141  80.6212751  76.3025096  58.2493523  79.1093483  75.4832684
  59.1928311  78.5835627  75.6341698  57.1508070  77.9594658  75.4427164
  56.1529402  78.3974988  75.3998911  57.2722414  77.3568063  74.5420055
  57.2846501  77.0757583  76.6903730  58.3705915  76.5839683  76.9680133
  56.1948584  76.9413862  77.4077656  56.2142372  76.3926502  78.2680296
  55.3271992  77.3851460  77.1062084  58.4541719  79.9311094  74.1372849
  58.0754021  81.0948469  74.0078337  58.9886534  79.2510060  73.1163428
  59.3630510  78.3051758  73.1930082  59.0801301  79.8457078  71.7420503
  58.3686766  80.6597617  71.6059686  60.4595422  80.4796107  71.5412562
  60.5195432  80.9115793  70.5415317  60.6110947  81.2634257  72.2838475
  61.2305925  79.7181053  71.6551369  58.7203717  78.7970294  70.7432292
  58.8825445  77.5865400  70.9726206  58.3456897  79.2665319  69.5611536
  58.2816245  80.2674119  69.3728084  57.9793666  78.4406372  68.3822815
  58.2580932  77.3920583  68.4896679  56.4742423  78.4244241  68.2130274
  56.2085710  79.4697544  68.0580910  56.0296675  77.5785786  66.9754218
  54.9428967  77.5963215  66.8943566  56.4684704  77.9995922  66.0701857
  56.3677754  76.5500536  67.0979310  55.7184937  77.9125361  69.4594076
  54.6461171  77.9274532  69.2666516  56.0314399  76.8921179  69.6820675
  55.9420464  78.5546534  70.3110481  58.7461047  79.0314916  67.1892544
  58.6709784  80.2494776  66.9359736  59.4259279  78.1745384  66.4543681
  59.1640744  77.1885323  66.4594274  60.5554509  78.3899078  65.5785651
  60.7238163  79.4633358  65.4931168  61.7656786  77.7906110  66.1215432
  61.7305998  76.7130729  65.9587360  62.6260391  78.1679819  65.5685947
  62.0195086  78.1150716  67.9137758  63.1189885  77.5422309  68.3081572
  60.2569623  77.8189607  64.2144225  60.5763164  76.6218944  63.9148225
  59.4429133  78.5688608  63.4268590  58.9437439  79.8929171  63.7809476
  59.7725878  80.5410380  64.0655373  58.2804544  79.8248790  64.6427897
  58.2192458  80.4712865  62.6219721  58.7960706  81.2591465  62.1393679
  57.2671542  80.9091921  62.9210395  58.0136042  79.2147926  61.6568657
  58.0671695  79.5004490  60.6073681  57.0418987  78.7446298  61.8100630
  59.1301081  78.3045565  62.0373735  58.8280805  77.2698405  61.8758243
  60.4084533  78.5706685  61.1687221  61.3391223  79.3074309  61.5306701
  60.3611286  78.0952146  59.9219880  59.6591517  77.4309668  59.5989055
  61.3575428  78.5040688  58.8580608  61.8498632  79.4190318  59.1893330
  62.1248206  77.7322019  58.7991428  60.8138250  78.7423620  57.4493883
  61.5515206  79.3142218  56.6303996  59.6020274  78.2859968  57.1382061
  58.9095363  78.0317069  57.8421477  59.1312138  78.0989018  55.7666668
  59.5230923  78.8337881  55.0624557  59.6185379  76.6468058  55.3067172
  59.4748403  75.9684766  56.1474440  58.9544405  76.3133750  54.5103407
  61.0541839  76.4779756  54.8152167  61.2038053  76.1144743  53.4591764
  60.3295268  76.0491159  52.8289024  62.4590678  75.8381012  52.9223849
  62.5815370  75.6009743  51.8756815  63.5486784  75.8798818  53.7866187
  64.5537085  75.8317532  53.3927859  63.3380297  75.9853440  55.1829016
  64.1651703  75.7977025  55.8517769  62.1122633  76.3183570  55.7160984
  61.9751777  76.4503158  56.7792651  57.6295376  78.2305139  55.7892273
  56.8895014  77.5057779  55.1015318  57.0132770  79.1266916  56.5481807
  57.4789846  79.6529807  57.2869015  55.5656438  79.4538715  56.3935221
  55.0744782  78.4809702  56.3772925  54.9603977  80.2565734  57.5484679
  55.4283599  81.2416391  57.5439943  53.4970010  80.4195938  57.3760279
  53.0938532  80.9939249  58.2099923  53.2970134  80.9466947  56.4435325
  53.0224736  79.4383516  57.3476492  55.2363372  79.5757560  58.8790055
  54.7986067  80.1625901  59.6865745  54.7972692  78.5783571  58.8750519
  56.3133471  79.4974488  59.0314969  55.3094174  80.2573514  55.0635499
  56.0525704  81.1787784  54.7498739  54.3589569  79.9168881  54.2471800
  53.8426252  79.0469145  54.3790907  53.8922693  80.6396871  53.0965027
  54.7317952  80.9027216  52.4524383  52.9159919  79.6879119  52.3897195
  53.3921398  78.7122951  52.2928233  52.0414721  79.5540181  53.0269200
  52.4435278  80.1444008  50.9933583  51.5348997  79.6027664  50.7315965
  52.1827174  81.2024012  51.0348317  53.4916865  79.9305604  49.8890823
  53.1647359  79.2558058  48.8829339  54.4616797  80.7128181  49.8339453
  53.3136039  82.0410064  53.3830870  52.1486209  82.1875121  53.7379965
  54.1868137  83.0192071  53.3828803  55.1786676  82.8359032  53.2308161
  53.9178024  84.4961606  53.5939210  52.8344904  84.5934407  53.5298225
  54.5005575  84.9215001  55.0302649  54.1249286  85.9188557  55.2579638
  54.0145133  84.0032735  56.1117467  54.4275659  84.3198573  57.0697484
  52.9263206  84.0361253  56.1558202  54.3379607  82.9845337  55.8959138
  55.8898324  84.9856507  55.0042476  56.2085074  85.5046695  55.7717186
  54.4130131  85.4465953  52.5329237  54.9490500  84.9892177  51.5442583
  54.1581016  86.7530942  52.6049700  52.9096823  87.3743964  53.2253746
  53.0057956  87.4173419  54.3107206  52.0339205  86.7625617  53.0079268
  52.7363862  88.7534972  52.6615995  52.3901899  89.4705976  53.4068935
  52.0243822  88.7819417  51.8367054  54.1838282  89.0230342  52.2059754
  54.7832098  89.3907362  53.0394242  54.2027695  89.7936542  51.4355002
  54.7656344  87.7103236  51.6666291  54.5511868  87.5276698  50.6125969
  56.3074435  87.6644205  51.7070235  56.9910630  87.8893801  50.7246272
  56.9615710  87.3930149  52.8364323  56.4941190  87.3032707  53.7388887
  58.4508755  87.1883867  52.9133183  59.0056740  87.9976260  52.4391260
  58.8705305  87.1796782  54.3754820  58.5659205  88.1016799  54.8704563
  58.3931967  86.3577149  54.9092673  60.4297172  87.0262595  54.3991602
  60.7129125  86.4916921  53.4928892  60.8506342  88.0289019  54.3228826
  61.2547924  86.2110551  55.7741067  60.9343468  84.5344458  55.4715228
  61.3924363  83.9286493  56.2536971  59.8573179  84.3656187  55.4666987
  61.3501661  84.2538229  54.5035584  58.8049735  85.8791342  52.1398395
  59.7543887  85.8586518  51.4278815  57.9324371  84.8649530  52.1492087
  57.0697034  84.8497458  52.6948911  58.1706856  83.6776611  51.3522885
  59.1231219  83.2675396  51.6885777  57.1179761  82.5926870  51.5711165
  57.3501551  81.7292160  50.9475464  57.1164117  82.2936387  52.6198652
  56.1346380  82.9796251  51.3036577  58.2769400  84.0353044  49.8486173
  59.1056150  83.5699073  49.0720548  57.3183025  84.8034337  49.4471132
  56.5935139  85.1453871  50.0785712  57.1397318  85.2830886  48.0487453
  57.1903771  84.4148862  47.3897054  55.7653190  85.9163743  47.8249490
  55.6836501  86.2508908  46.7906305  54.9879365  85.1814849  48.0317512
  55.6451360  86.7691777  48.4922580  58.2746076  86.2510285  47.6723969
  58.8122581  86.1441356  46.5933107  58.8037798  87.0495543  48.6440755
  58.3323071  87.1439280  49.5428597  60.0281752  87.8528300  48.6098848
  60.1182569  88.3306503  47.6344454  59.8862935  88.9511514  49.7334526
  59.8945402  88.4860265  50.7184495  60.7318969  89.6386274  49.6982309
  58.6665061  89.6604305  49.5349938  57.9240932  89.1476776  49.9148958
  61.3496992  87.0549668  48.6357038  62.3320401  87.5609142  48.0737078
  61.4926862  85.8777250  49.1923191  60.7631367  85.4622166  49.7706652
  62.6964010  85.0009143  49.0700089  63.6460834  85.5247194  49.1790661
  62.7326316  84.0328430  50.2159771  61.7209511  83.6327657  50.2686160
  63.7174146  82.8427463  49.9879369  63.6952243  82.1813172  50.8529202
  63.4168403  82.2883353  49.0992522  64.7272524  83.2278304  49.8511266
  63.0810464  84.7240342  51.5559804  63.0944013  83.9821143  52.3546026
  64.0610509  85.1925584  51.4795582  62.3312945  85.4827629  51.7795350
  62.7333968  84.4377660  47.6138261  63.7801302  84.5572362  46.9932215
  61.6195605  83.9410834  47.1103809  60.7564375  83.8279831  47.6410040
  61.5282335  83.4853134  45.6583388  62.2820012  82.7181897  45.4765022
  60.1116264  82.8902758  45.4096310  59.3572147  83.6157622  45.7171215
  59.9746086  82.7194527  44.3422324  59.8920723  81.5748502  46.1692713
  60.7317433  80.9111586  45.9632807  59.9049340  81.7841099  47.2380421
  58.5951521  80.8369547  45.8337207  58.6342102  80.5517176  44.7827762
  58.5751729  79.9140296  46.4141482  57.3206267  81.5482791  46.0654346
  57.0450276  82.2470530  45.3747724  56.4943095  81.3542655  47.1081362
  56.7979027  80.7833871  48.2059901  57.7421320  80.4250470  48.3497167
  56.0961709  80.6827439  48.9391267  55.2062399  81.5493727  47.0257843
  54.7924398  81.8606082  46.1472087  54.6140050  81.3896160  47.8411404
  61.8170119  84.5811943  44.7275724  62.4707521  84.4326635  43.6890507
  61.2902369  85.7386636  44.9793641  60.7447862  85.9298928  45.8194010
  61.4193500  86.9079554  44.0835095  61.1000555  86.7241414  43.0580571
  60.5572809  87.9852990  44.7564564  59.5256998  87.8278705  44.4400933
  60.5906268  87.8125637  45.8316492  60.9006908  89.4631368  44.5090416
  61.4255484  89.8777359  45.3700556  61.5684415  89.5573122  43.6524852
  59.6106269  90.2296612  44.2584179  59.2164723  91.0637851  45.0851153
  59.0066528  89.9481269  43.1595882  62.9280281  87.3286547  44.0204271
  63.5447807  87.3548183  42.9353568  63.6345370  87.5768827  45.1779279
  63.0814678  87.6320713  46.0201830  65.0617657  87.7863213  45.2800391
  65.3268812  88.7356915  44.8160025  65.4916102  87.8166947  46.7108057
  65.0498577  88.6600329  47.2403776  65.1475224  86.8854681  47.1593441
  67.0341021  87.8899030  46.9600111  67.9334072  86.7884451  47.1112158
  69.1195062  87.3857287  47.3749893  69.9776909  86.7377061  47.5547353
  69.0133900  88.7174141  47.3645275  69.7683786  89.3735028  47.5085899
  67.6900753  89.0671312  47.1229035  67.3996630  90.1170980  47.1006260
  65.8401106  86.6324368  44.5153491  66.6606191  86.8444327  43.5889827
  65.5705345  85.3750828  44.8679090  64.9004262  85.1131188  45.5914750
  66.2545162  84.2217094  44.2049309  67.3244796  84.3088777  44.3915431
  65.5930243  82.9331755  44.7758869  65.6716446  82.9563513  45.8627018
  64.5310171  82.9521848  44.5329539  66.1767880  81.6287798  44.2798537
  65.8811607  81.0155006  43.0274644  65.2259634  81.5404096  42.3486861
  66.3892168  79.7710573  42.6225744  66.0738343  79.3192411  41.6938769
  67.3446989  79.1150952  43.4831193  67.8049347  77.8655472  43.1044812
  68.4444443  77.5361400  43.7700332  67.4799276  79.6094527  44.7110774
  67.9721692  78.9944566  45.4493768  67.0097679  80.9215395  45.1276814
  67.3052273  81.3354594  46.0797229  66.0234463  84.1798925  42.6189009
  66.9495542  83.8477699  41.8928337  64.8268409  84.5835270  42.0474153
  63.9943004  84.7665125  42.6090038  64.6016479  84.7913477  40.6329679
  65.0644552  83.8968445  40.2183083  63.1325715  84.9001697  40.2448376
  62.7356232  85.8778579  40.5162706  63.0125513  84.7961254  39.1662293
  62.4144084  83.8413662  40.9446861  62.3100608  84.0866701  41.8883617
  65.2507952  86.0769676  40.0527859  65.2980168  86.2343561  38.8135066
  65.7858922  86.9499139  40.8875685  65.6085399  86.9132542  41.8922512
  66.6431113  88.0115035  40.5291781  66.2727460  88.4060514  39.5824302
  66.5947353  89.1927295  41.4660041  66.6399252  88.8159097  42.4864043
  67.4951531  89.7859812  41.3055819  65.3456951  90.1559520  41.3530791
  65.2536565  91.1234338  42.1963477  64.5763340  89.9140872  40.3857312
  68.0906071  87.4812073  40.3326078  68.7153055  87.7041093  39.2668984
  68.6360015  86.7878382  41.3373532  68.1031508  86.6230796  42.1914584
  69.9463109  86.1895088  41.4282066  70.6702953  86.9909014  41.2783514
  70.3671815  85.6897125  42.8179668  69.6103271  84.9976593  43.1874364
  71.7196606  84.8683755  42.7290306  72.0024984  84.5233346  43.7231703
  71.5819782  84.0098377  42.0717982  72.5086400  85.5070266  42.3297584
  70.4089696  86.8483027  43.8506002  69.4024194  87.2488752  43.9708310
  70.7094584  86.4472562  44.8178918  71.3852113  88.0291830  43.4625219
  71.3550330  88.7955940  44.2356916  72.4022103  87.6464841  43.3716569
  71.0736750  88.4606425  42.5115703  70.1121459  85.1446038  40.2862831
  70.9026426  85.2866954  39.3939710  69.1585034  84.2101254  40.1635226
  68.3614281  84.1761747  40.7990697  69.1075267  83.1557399  39.1665259
  70.0800464  83.1761226  38.6738079  68.9110378  81.7981367  39.8517212
  67.9583686  81.8369172  40.3790754  68.8108626  81.0501914  39.0654752
  69.9471887  81.2875167  40.8303731  69.9059753  81.4695531  42.1189433
  69.2338946  82.1294798  42.6470819  70.8603248  80.6807450  42.6832694
  70.8966657  80.5150148  43.6889427  71.7646383  80.1250764  41.8321693
  72.9638292  79.3817828  42.0205884  73.2994828  79.1331690  43.0162479
  73.6913998  78.9848635  40.9228192  74.6465075  78.4917359  41.0274688
  73.1249314  79.2560986  39.6286990  73.6864429  78.9795384  38.7484915
  71.8620830  79.8708832  39.4599310  71.4178208  79.9240655  38.4768681
  71.1654799  80.4287365  40.5912749  68.1521319  83.3803621  37.9547801
  67.1312274  84.0200923  38.1321650  68.5168548  83.0163020  36.7442288
  69.4236941  82.5754121  36.5904381  67.7846863  83.1481081  35.4963693
  67.1966911  84.0640190  35.4456057  68.8071421  83.2564774  34.3419507
  69.5330358  82.4500933  34.4489180  68.2811383  83.0897910  33.4013506
  69.5601319  84.5689784  34.2423435  68.8387329  85.3545090  34.0192129
  69.9783651  84.7899184  35.2247057  70.6993948  84.6645956  33.2092365
  71.8015970  85.1522017  33.6466797  70.4599138  84.1989078  32.0705281
  66.7444745  82.0584001  35.3884583  66.8117091  81.0067717  34.7708999
  65.6590977  82.2369105  36.2173588  65.5864121  83.0983200  36.7573732
  64.4348335  81.3213298  36.5116448  64.3078551  80.7159197  35.6151159
  64.7306210  80.3243158  37.7735033  63.9163843  79.6069452  37.6771292
  66.0190578  79.5012695  37.7308019  66.0885457  78.8858107  38.6274684
  66.0113145  78.8593086  36.8500538  66.8773578  80.1717907  37.6839469
  64.6815556  81.0895126  39.1556811  64.8838086  80.3896954  39.9663818
  65.4334120  81.8787400  39.1610811  63.6935228  81.5293391  39.2935824
  63.1428767  82.0346856  36.6557001  63.1519748  83.1932764  37.0662359
  62.0554014  81.2969023  36.4801490  62.1113704  80.3882910  36.0187066
  60.6761951  81.6134171  36.8797268  60.4480102  82.6211223  36.5341202
  59.7895831  80.5143840  36.2834162  59.8999637  80.4860140  35.1989844
  60.0922166  79.5382032  36.6600329  58.4474334  80.7813462  36.6330205
  57.8542190  80.1850027  36.1288725  60.4568519  81.5738189  38.4101994
  60.9274849  80.7143728  39.1003814  59.6596208  82.5224351  39.0050740
  59.3237284  83.3536633  38.5185456  59.2111914  82.4378752  40.4012523
  60.1347851  82.4329851  40.9797078  58.3633502  83.6689043  40.8762287
  58.0363831  83.4315666  41.8880337  59.2014059  84.9063917  40.8835455
  58.5982825  85.7515272  41.2161551  60.0433212  84.7718896  41.5639930
  59.5738293  85.0996122  39.8778554  57.1436436  83.8936172  40.0948517
  56.6676844  84.6740798  40.4471511  58.4235493  81.1439142  40.6794582
  58.4267922  80.7520519  41.8202419  57.6753734  80.5695702  39.7016300
  57.4537480  81.0597074  38.8356665  57.1025004  79.2182823  39.7447171
  56.5466836  79.1083428  40.6757536  56.1690563  79.0618639  38.5200042
  55.6630243  80.0111803  38.3447934  56.7798485  78.8596525  37.6410972
  55.1178847  77.9677131  38.6438563  54.6681001  77.8408074  37.6588361
  55.6447155  77.0415023  38.8753125  54.0023266  78.0947713  39.6217393
  53.6538042  77.1184178  40.3529841  53.6536119  79.2581682  39.9722345
  58.1634755  78.1039862  39.7769806  57.9284093  77.0242419  40.3058296
  59.3681033  78.3412603  39.1604486  59.5397456  79.1703976  38.5915177
  60.5705655  77.4165605  39.2466810  60.2044733  76.3896266  39.2431830
  61.5171770  77.4530053  37.9924201  60.9508502  77.1266896  37.1197724
  61.8151615  78.4857910  37.8116245  62.7566122  76.6072853  38.1039547
  63.3405209  76.7292037  37.1921364  63.3630633  76.9898291  38.9252075
  62.5168302  75.0900994  38.3349386  61.3666435  74.6466309  38.0759844
  63.4712872  74.3642130  38.7643542  61.3238936  77.7052783  40.5889912
  61.6251590  76.7869667  41.2992594  61.5304140  78.9453466  41.0596258
  61.3768796  79.7796015  40.4933265  61.9849353  79.2435753  42.3944517
  62.9720578  78.7916694  42.4841076  62.0316678  80.7754850  42.5801416
  62.3757528  81.0098680  43.5868005  62.7195386  81.2091178  41.8521848
  61.0354311  81.1917602  42.4306911  61.1134597  78.6140923  43.5378915
  61.5874752  78.4052219  44.6493286  59.8537762  78.3581321  43.2936032
  59.4100449  78.5601842  42.3986225  58.9537352  77.7625404  44.2670742
  59.0650183  78.3415424  45.1842736  57.4670132  77.7152892  43.6793574
  57.1658177  78.7143600  43.3644738  57.4438288  77.0813921  42.7920103
  56.4825253  77.1858988  44.7117446  55.9507638  75.8805053  44.7885147
  56.2905948  75.1242199  44.0963057  54.9839633  75.5509286  45.7566706
  54.6372622  74.5302790  45.8201912  54.4583555  76.4945541  46.6339489
  53.7254809  76.2289910  47.3819369  54.9314119  77.8136800  46.4949283
  54.5534655  78.5841373  47.1499840  55.8522405  78.1336586  45.5560890
  56.1230990  79.1731122  45.4422166  59.2636782  76.2187504  44.4159383
  59.2053119  75.6494038  45.5127947  59.6675802  75.5816070  43.3181235
  59.7067306  76.0413853  42.4082927  60.1008118  74.1774519  43.2629068
  59.4364169  73.4970598  43.7950301  60.1189360  73.7524640  41.6898115
  59.4159791  74.3708764  41.1315743  61.1077004  73.9358478  41.2690084
  59.7463141  72.2541065  41.5283160  59.5730751  71.5576084  42.5494705
  59.6388295  71.7554048  40.3816684  61.4991463  74.0800357  43.9349146
  61.7262866  73.1964642  44.7228783  62.4057272  75.0009704  43.6172257
  62.1860356  75.7376989  42.9465337  63.7768717  75.1309637  44.1218787
  64.3535272  74.2576574  43.8145051  64.4375192  76.3971223  43.5372248
  63.8573028  77.2758554  43.8207685  65.4323519  76.5208419  43.9636982
  64.5424306  76.3203531  41.9691097  63.6347056  75.9023225  41.5333472
  64.6782382  77.3107916  41.5342938  65.7443776  75.4310297  41.6941092
  66.6568877  75.9051061  42.0554743  65.6440797  74.4852085  42.2264359
  65.8351272  75.1917525  40.2352902  64.9608885  74.8411198  39.8432337
  66.7291344  75.3178779  39.3729721  67.9110398  75.6907836  39.7312178
  68.1100880  75.8806957  40.7131655  68.6457060  75.7947805  39.0324043
  66.4768964  75.1987938  38.0913508  65.5277684  74.9984449  37.7755528
  67.2290233  75.3081383  37.4117084  63.7603763  75.2133689  45.7036633
  64.5277425  74.4990108  46.4197670  62.9088447  76.0587027  46.2177097
  62.2815715  76.6726726  45.6983473  62.8394141  76.1447064  47.7342415
  63.8105203  75.9003166  48.1658691  62.5156719  77.5971777  48.1185945
  61.5116260  77.7446997  47.7194727  62.5321817  77.8262572  49.6684212
  62.2964629  78.8682670  49.8847109  61.7904257  77.1810582  50.1389191
  63.5214302  77.5875942  50.0609583  63.4833172  78.6677488  47.4744517
  63.5114808  78.4891260  46.3990999  63.0405066  79.6527421  47.6220895
  64.9215133  78.7216281  47.9765104  65.4644164  79.5025474  47.4444781
  64.9252128  78.9406060  49.0444992  65.4047725  77.7600476  47.8019328
  61.9462243  75.0666849  48.3750874  62.3317641  74.5192168  49.3792039
  60.8008907  74.6229477  47.7822795  60.4071735  75.0191316  46.9286929
  60.0229025  73.4941647  48.3568770  59.8716993  73.8045977  49.3903677
  58.6719551  73.2665538  47.6326405  58.3560099  72.2936060  48.0066247
  57.6576382  74.4050752  47.9660218  56.7182597  74.2204147  47.4457933
  57.4779716  74.4287708  49.0419918  58.0672132  75.3638509  47.6462836
  58.7402582  73.1944419  46.1766376  58.6735292  74.0968751  45.8011851
  60.7689642  72.1279966  48.3080043  60.8788047  71.4997267  49.3514515
  61.5610273  71.8329916  47.2006849  61.4696014  72.2939696  46.2959940
  62.6290894  70.7965939  47.2560918  62.1707098  69.8165178  47.3880499
  63.3964734  70.8822603  45.9602167  64.1914467  70.1360037  45.9590142
  62.7222572  70.6935192  45.1239845  63.8316026  71.8766148  45.8599531
  63.5676587  70.9806696  48.4409322  64.0673506  69.9689203  48.8570059
  63.8980668  72.1797597  49.0518295  63.5591227  73.0938740  48.7513133
  64.8076101  72.2067896  50.2363384  65.5315841  71.4482764  49.9415275
  65.3363645  73.6753297  50.4997729  64.5119987  74.3775898  50.3791502
  65.6717044  73.7526815  51.5333709  66.5044795  74.0956374  49.5549703
  67.1994089  73.2663785  49.4271548  66.1160351  74.3416718  48.5664861
  67.2448481  75.3247243  50.1586894  66.5023879  76.0472686  50.4967496
  67.7977125  75.0008843  51.0403030  68.2018933  76.0206853  49.2147902
  68.3840796  75.5520044  48.3286721  68.8580748  77.2233633  49.4204175
  69.4138864  77.7949671  48.4402575  69.3759566  77.3706260  47.5140405
  69.9006912  78.6805126  48.5754323  68.8263393  77.8341921  50.5788673
  68.3077489  77.4246781  51.3572267  69.3190139  78.7194615  50.7019397
  64.2249972  71.8812224  51.5842546  64.9195628  71.4250762  52.4210259
  62.8976390  71.7689790  51.6874237  62.2420983  71.8311316  50.9088940
  62.2809593  71.5333767  53.0269275  62.9956041  71.6908253  53.8356405
  61.1528711  72.5444393  53.2704404  61.7542056  73.3665639  53.6579438
  60.4012383  73.0678971  52.0398170  59.6315858  73.7723595  52.3566730
  61.1016276  73.5698426  51.3734691  59.9352098  72.2328009  51.5157962
  60.0752487  72.1106066  54.3552078  59.3215155  72.8921532  54.4524514
  59.5965782  71.1817738  54.0420273  60.5673800  71.9600249  55.3163644
  61.8358358  70.1121964  53.0768043  61.1149546  69.6941879  52.1440122
  62.1938590  69.3660702  54.1416803  63.0714031  69.6743452  55.2883048
  62.5418936  70.3029576  56.0049610  63.9412879  70.2386348  54.9517834
  63.5162316  68.3766957  55.9604354  63.5624449  68.4685790  57.0454989
  64.5024729  68.0565110  55.6257509  62.4046305  67.4167600  55.5024390
  61.5909658  67.3849422  56.2271447  62.7812522  66.3994100  55.4020989
  61.9368368  67.9457987  54.1959261  62.5184421  67.4335298  53.4298308
  60.4830245  67.5779571  53.7986424  60.3406466  66.5851205  53.0670879
  59.3976125  68.2245101  54.2833598  59.4683522  69.0435753  54.8865498
  58.0357883  67.8375562  54.0081372  58.1028279  66.7498353  53.9903616
  57.0510548  68.3047882  55.1001286  56.0733420  67.9720983  54.7520855
  57.3404169  67.6234583  56.4665210  56.6252325  67.9790880  57.2078413
  57.2477546  66.5429743  56.3612071  58.3512703  67.8704766  56.7887171
  56.9194561  69.8267542  55.2401226  57.8371719  70.2125642  55.6852669
  56.8425230  70.2598807  54.2427858  55.7264171  70.3206008  56.0804228
  55.7304330  71.4101155  56.1127897  54.7961819  69.9739104  55.6287270
  55.8069443  69.9257844  57.0935844  57.4580267  68.3140328  52.5887558
  56.2455845  68.2693441  52.2553912  58.3726987  68.8169636  51.6977038
  59.3269777  69.0174645  51.9972401  58.1807681  69.1487758  50.2234341
  59.1271012  69.5023515  49.8137807  57.9229101  68.2360910  49.6862222
  57.0946689  70.2087955  49.9593585  56.6504550  70.3895697  48.8158359
  56.7116138  70.9422649  51.0279039  57.0158046  70.7303942  51.9779669
  55.8288654  72.1095434  50.9508175  56.0520705  72.6311857  50.0203537
  54.3568233  71.5479390  51.0113348  53.6509569  72.3057827  50.6713530
  54.2533010  70.6942883  50.3419697  54.0255937  71.1230487  52.4878212
  54.3784303  70.1065424  52.6676855  54.5551737  71.7726740  53.1861256
  52.5339206  71.2018085  52.7453191  52.2054277  72.2413928  52.7588476
  51.9842140  70.7037041  51.9458794  52.2514883  70.5551837  54.0441271
  52.2303295  69.5362466  54.0590139  52.0272041  71.1656651  55.1677792
  52.0713875  72.3888839  55.3553099  52.3007501  73.0136788  54.5834640
  51.8776877  72.7694254  56.2809867  51.7988365  70.5000773  56.2547774
  51.7928272  69.4798629  56.2361401  51.6249652  70.9938192  57.1285746
  56.0499219  73.1887915  51.9469448  56.7658442  72.9119991  52.9235092
  55.4643077  74.3606069  51.7850721  54.9489999  74.6131067  50.9413147
  55.4891682  75.4074039  52.7814737  56.4778122  75.4038863  53.2401562
  55.3650990  76.8516655  52.1872883  54.4393697  76.9014093  51.6145406
  55.2648499  77.5501029  53.0172619  56.4831686  77.3396984  51.3047493
  57.6679321  77.7777033  51.8937588  57.7390172  77.8641721  52.9679558
  58.7774236  78.1084301  51.0813782  59.7225186  78.3518870  51.5453633
  58.6695847  78.1274559  49.6733743  59.6350412  78.5779609  48.8823498
  59.3543482  78.4988610  47.9463564  57.3995643  77.6612293  49.0957135
  57.2907727  77.6634127  48.0215321  56.3155461  77.2112945  49.8801198
  55.4196382  76.7966665  49.4402610  54.4421589  75.1068801  53.8777993
  53.3416463  74.5036943  53.6402197  54.7440847  75.6342035  55.1096726
  55.6194155  76.1391248  55.2541593  53.9651892  75.5873199  56.3254579
  53.4453426  74.6369725  56.4434509  54.9146569  75.6285895  57.5759386
  55.3863385  76.6105713  57.5483856  54.2533021  75.4655194  58.9361602
  55.0120551  75.5112798  59.7173374  53.5290180  76.2653687  59.0871788
  53.7452774  74.5018718  58.9805370  55.8169740  74.3892067  57.4650275
  56.5042134  74.3608062  58.3107955  55.2020339  73.4897453  57.4676522
  56.3874764  74.4351625  56.5373681  52.8106965  76.5988922  56.2593524
  52.8934815  77.6836302  55.6214965  51.6327253  76.2377071  56.7551390
  51.4338058  75.2718930  57.0141836  50.5079325  77.1096233  56.9916918
  50.4092547  77.7581207  56.1212627  49.1740543  76.3531824  57.0760724
  49.2889988  75.5149346  57.7635529  48.4211981  77.0154532  57.5030091
  48.6510186  75.8148589  55.7098585  48.2070752  76.6458810  55.1619220
  49.5057808  75.4697140  55.1284572  47.6311220  74.6866901  55.7721505
  47.8680114  73.6863171  56.4521587  46.4723229  74.8287634  55.1696086
  46.2865996  75.6610463  54.6093907  45.7571075  74.1066193  55.2616728
  50.7576571  77.9891141  58.1745948  51.1771131  77.4903462  59.2100798
  50.3322017  79.2568473  58.2502468  49.4839807  79.9178437  57.2057896
  48.6921429  79.2640445  56.8416115  50.0652312  80.2288953  56.3379436
  48.9425702  81.0942745  57.9823405  47.9613075  80.8526640  58.3896018
  48.8114239  81.9501719  57.3203940  49.9492134  81.4672101  59.1654814
  49.4864876  82.0227353  59.9803984  50.8190122  82.0399885  58.8421104
  50.2605537  80.0001770  59.5076133  51.2190278  80.0025304  60.0257290
  49.3987220  79.3095408  60.5875529  49.7315003  79.3194295  61.7603457
  48.3533929  78.5994734  60.1616170  48.1162816  78.5570579  59.1708980
  47.4540237  77.8352481  60.9471512  47.0997304  78.5835293  61.6569037
  46.2549879  77.2482941  60.1986160  46.5915940  76.5052388  59.4758690
  45.5898544  76.7383161  60.8955498  45.5729525  78.2696324  59.5496154
  44.9904549  78.7308515  60.1891953  48.1154090  76.6758847  61.6343177
  47.6313172  76.2276373  62.7099893  49.2140774  76.1211329  61.0507328
  49.6468926  76.4234889  60.1771117  49.8685397  74.9407507  61.7585702
  49.0927408  74.3077338  62.1898039  50.6891378  74.0728801  60.7654995
  51.4284389  74.6925751  60.2574581  51.2389117  73.3065435  61.3121428
  49.7298522  73.3857163  59.6928118  49.2302258  72.5406671  60.1650821
  48.9549673  74.0996652  59.4126522  50.4211317  72.8920184  58.4172848
  49.9956575  71.8168634  57.8875079  51.2570442  73.5782386  57.7984164
  50.7897874  75.4870212  62.8456872  51.0296851  74.8455966  63.8374132
  51.3443393  76.6861167  62.6335829  51.3349854  77.1389368  61.7196379
  52.0229564  77.4889074  63.6669056  52.6830226  76.7547647  64.1283188
  52.8325262  78.6245476  63.0875558  52.1996129  79.4096773  62.6731005
  53.6615479  79.2715757  64.2452227  54.2559839  80.0949641  63.8507466
  52.9833623  79.6465812  65.0112345  54.3233527  78.5229151  64.6810388
  53.6706240  78.1182359  61.8916233  54.2507097  78.9436455  61.4793994
  54.3458278  77.3323714  62.2272879  53.0067763  77.7229790  61.1232195
  51.1198297  78.0415106  64.8074366  51.3549047  77.8653057  66.0169065
  49.9095211  78.4750469  64.3921435  49.6384520  78.5033060  63.4090393
  48.8659255  78.9466273  65.2930398  49.3869307  79.5784791  66.0128751
  47.7777507  79.7382305  64.4797299  47.0005727  80.0891949  65.1579549
  48.2418905  80.5920582  63.9875688  47.3370120  79.0824204  63.7288899
  48.1530663  77.8470814  66.1149618  47.5556321  78.1566835  67.1386956
  48.2007337  76.5523018  65.6959824  48.4674131  76.2734058  64.7513269
  47.8737652  75.4499345  66.5639201  46.9237909  75.6977166  67.0368311
  47.6666978  74.1499187  65.7626361  46.9753222  74.3398002  64.9414195
  48.6152639  73.8476480  65.3170569  47.1209630  72.9948742  66.6324263
  47.5316189  72.0613091  66.2487246  47.5092557  73.1218584  67.6432289
  45.6560029  72.8459111  66.7226587  45.2263296  72.5794290  67.8646176
  44.9140748  72.9395892  65.7406338  48.8612483  75.2745820  67.7153265
  48.4557605  75.1598511  68.8485319  50.1789315  75.4027691  67.4671292
  50.5884267  75.7057888  66.5834218  51.1369395  75.0859512  68.5434308
  50.8284189  74.1387658  68.9856218  52.5953862  74.9533054  67.9812703
  52.5934125  74.2551913  67.1432717  52.9173654  75.9186593  67.5905552
  53.6093611  74.4730247  69.0353991  53.6012300  75.1751551  69.8690661
  53.2745642  73.5116496  69.4236901  55.2745125  74.2995032  68.4628782
  55.4380837  72.7702723  67.4628645  56.4664176  72.6710337  67.1147997
  55.1774045  71.9053331  68.0737913  54.7671856  72.8221732  66.6051512
  51.1346289  76.2140807  69.6144497  51.3607097  75.9077881  70.7870780
  50.9251541  77.4787501  69.2711458  50.8806609  77.7683369  68.2940573
  50.7378350  78.5809082  70.1755202  51.5225458  78.5356181  70.9315380
  50.8965226  79.9280535  69.4106713  50.0321945  79.9609860  68.7472028
  50.7900540  81.2116408  70.2170886  50.9198065  82.0683343  69.5555733
  49.8100034  81.2643787  70.6926697  51.5651680  81.2253900  70.9842088
  52.2355133  79.9178681  68.6778834  52.3609190  80.8562203  68.1370825
  53.0445385  79.8044278  69.4005642  52.2586893  79.0860317  67.9742010
  49.4518283  78.4849908  70.9779064  49.4697765  78.7939536  72.1685805
  48.4141644  77.9799262  70.3640233  48.4402176  77.8130834  69.3587698
  47.1141014  77.5820037  70.9360329  46.8303660  78.4640839  71.5112849
  46.0225114  77.2985304  69.8765590  45.0966715  77.0123454  70.3759203
  45.8521750  78.1944634  69.2812855  46.3496780  76.4871513  69.2260668
  47.1870219  76.4304650  71.8401508  46.5622780  76.4273269  72.9520533
  48.0795883  75.4528199  71.5821196  48.6206014  75.4213390  70.7179421
  48.3829159  74.3324121  72.4868869  47.4387630  74.0044175  72.9216373
  48.9529167  73.1823655  71.7121981  48.1188270  72.6483742  71.2577823
  49.5464951  73.5993365  70.8985656  49.7882525  72.1907469  72.4062843
  49.1773950  71.2270641  73.1998002  48.1118590  71.0623561  73.1422035
  49.9589930  70.4824787  74.0666082  49.4830117  69.6974628  74.6344971
  51.3135292  70.6866586  74.2466176  52.0741373  69.9510058  75.0905645
  53.0204711  70.1624292  74.9475733  51.9694019  71.5716936  73.3677427
  53.0443230  71.6713998  73.3886557  51.1734005  72.3467793  72.4349175
  51.6531617  73.0430793  71.7637174  49.2012351  74.7192715  73.7080964
  48.8694312  74.2354077  74.8292748  50.2202975  75.5517374  73.5344844
  50.5440210  75.8969576  72.6302753  50.9955710  76.0563524  74.7298157
  51.2228479  75.1970623  75.3601329  52.2801058  76.7372797  74.1879409
  51.9824254  77.4035359  73.3787376  52.6816714  77.3622186  74.9846877
  53.4372788  75.8560966  73.6601757  53.1007992  75.1424680  72.9091665
  54.5252112  76.6351330  72.9402275  55.3010740  75.9480252  72.6000424
  54.0960298  77.1506466  72.0810122  54.9608243  77.3664606  73.6218301
  53.9684931  75.2371876  74.9392632  54.8060355  74.5793750  74.7046736
  54.3050990  76.0252077  75.6132795  53.1788277  74.6608796  75.4205652
  50.2460040  76.9563066  75.6615005  50.5118419  76.8960984  76.8446570
  49.2445789  77.8404715  75.2480816  49.0206769  77.9561688  74.2593354
  48.4385187  78.6601978  76.0658675  49.0401440  78.9665395  76.9212222
  48.0398864  79.9889697  75.4464181  47.5844587  80.5264912  76.2781755
  49.1802060  80.8651161  74.9397075  48.7734049  81.7846697  74.5197265
  49.8482588  81.1069382  75.7661205  49.7359110  80.3289499  74.1698583
  47.0478120  79.7721194  74.2650467  47.2732052  80.4701765  73.4591142
  47.1700811  78.7678320  73.8582703  45.5897910  79.9710626  74.7394719
  44.9102173  79.8153495  73.9020360  45.3638563  79.2551476  75.5280321
  45.4671338  80.9848900  75.1222934  47.2609514  77.8558166  76.5325485
  46.6020061  78.3213999  77.4634799  47.1116637  76.5647030  76.1470244
  47.7926675  76.0811886  75.5621752  45.9830406  75.7389234  76.5198568
  45.1126520  76.3848944  76.6430197  45.7648895  75.0644470  75.6925620
  46.1423532  74.9005946  77.7951914  47.1248429  75.0592307  78.4894548
  45.1949257  73.9977190  78.1023246  43.9791730  73.6578569  77.3159989
  44.2094790  73.5181477  76.2599655  43.2277488  74.4445541  77.3773100
  43.4853331  72.3454346  77.9723667  43.9141595  71.4682101  77.4877018
  42.4016963  72.2467441  77.9076244  43.9528894  72.4769661  79.4089528
  43.9950742  71.5053716  79.9017394  43.2733366  73.0993236  79.9912552
  45.3269914  73.1028055  79.3121095  45.6158972  73.6337172  80.2193852
  46.4093879  72.0807594  79.1234476  46.5480033  71.6158494  77.9673176
  47.0842684  71.6447658  80.1638052  47.0848006  72.1260854  81.0636430
  47.8847380  70.4629799  80.1550444  47.9013894  70.0186863  81.1508310
  47.4481876  69.7246418  79.4829800  49.2708431  70.7865244  79.7196682
  50.1633362  69.9069532  79.7030339  49.6151575  71.9847666  79.2069771
  48.9222099  72.7067280  79.0062849  51.0000981  72.4109541  78.8715660
  51.5793814  71.4904922  78.7913739  51.0051423  73.1858691  77.4733023
  52.0224031  73.4961612  77.2318209  50.6314232  72.5259935  76.6897845
  50.3647058  74.0654103  77.5427808  51.7353780  73.1890503  79.9545830
  52.8378232  73.6772260  79.8566183  51.1981438  73.0371550  81.1528936
  50.2171276  72.7879259  81.2835615  51.9319174  73.2055532  82.4477292
  52.2530378  74.2420380  82.5520653  50.8833641  72.8457487  83.6182802
  51.3697445  72.9539087  84.5873522  50.0308719  73.5216072  83.5630322
  50.5400909  71.8189759  83.4952110  53.3397997  72.5639992  82.5449181
  54.3626955  73.0801246  83.0038122  53.3357911  71.3418349  82.0596394
  52.4863999  70.8585310  81.7647938  54.5667537  70.5410982  81.8921261
  55.1599050  70.5591511  82.8063009  53.9416523  69.2260595  81.4260106
  54.7278959  68.4930972  81.2485695  53.2644260  68.8522869  82.1938730
  53.3865546  69.3937775  80.5025047  55.6421778  71.0091196  80.8845875
  56.7580370  70.4335897  80.7659217  55.3339478  72.0885110  80.1298356
  54.4614054  72.5921416  80.2906491  56.1156288  72.7210938  79.0092064
  57.0298454  72.1559389  78.8257206  55.3512585  72.6846981  77.7132926
  54.4898438  73.3279334  77.8942481  56.2991752  73.1828929  76.5260559
  55.7480665  73.1576396  75.5860823  56.6286018  74.2025107  76.7262748
  57.1677491  72.5279966  76.4551811  54.8098369  71.3032157  77.2888659
  54.2770096  71.3973890  76.3426400  55.6415506  70.6086801  77.1700323
  54.1302855  70.9282180  78.0533976  56.4905794  74.1720374  79.4378189
  55.6952539  75.1376338  79.4234349  57.7299838  74.4545142  79.6558845
  58.4321466  73.7151547  79.6538814  58.3498239  75.7662550  79.9278262
  57.9407257  76.4867597  79.2196782  57.9844432  76.1903739  81.3860598
  56.9181372  76.0198541  81.5338009  58.5757936  75.3529819  82.5062800
  58.2478244  75.7479689  83.4672282  58.2409454  74.3208436  82.4045235
  59.6641395  75.3879790  82.4506521  58.3617599  77.5927707  81.4931079
  58.2287143  77.8979629  82.4149705  59.8614784  75.8225251  79.6526461
  60.5185313  74.7446632  79.7192808  60.3790123  76.9753810  79.2753251
  59.8344447  77.8308125  79.1687557  61.8198495  77.1324521  78.9674637
  61.9757984  78.1878771  78.7423812  62.6395626  76.7212122  80.1786393
  63.7012571  76.8354139  79.9566554  62.3767208  77.3530964  81.0276986
  62.4304157  75.6794563  80.4232189  62.3090386  76.3676321  77.6571193
  63.4896804  76.1284624  77.3866147  61.3228969  76.0776473  76.7480091
  60.3591037  76.3742935  76.9018428  61.4738599  75.3254534  75.4601541
  62.5311657  75.0617634  75.4604058  60.5348891  74.0952529  75.4431393
  59.5052054  74.4294033  75.3184234  60.7743984  73.4722170  74.5809917
  60.6471144  73.2292869  76.7579071  60.2336547  73.8031470  77.5866330
  60.0235775  72.3423427  76.6421324  62.0569857  72.7835729  77.1338499
  62.7982370  72.4263455  76.2335077  62.4754751  72.8452454  78.3781831
  61.8389208  73.1469218  79.1159872  63.4362497  72.5902254  78.6056606
  61.2406132  76.1106388  74.1514949  60.4816815  77.0600460  74.1041503
  61.9739023  75.7279708  73.1318615  62.6139961  74.9354463  73.1810337
  61.9643704  76.3718546  71.8361082  61.2084971  77.1548551  71.7667765
  63.3557474  77.0462188  71.5823544  63.3519119  77.5325522  70.6071933
  63.5470987  77.7893712  72.3571576  64.1374890  76.2866144  71.6061069
  61.6770269  75.2587452  70.8032325  62.5302626  74.4263952  70.4957907
  60.4792885  75.2715959  70.2402790  59.8520003  76.0697997  70.3431094
  59.9076214  74.2392224  69.4473361  60.4711874  73.3354160  69.6764328
  58.4383063  74.0811867  69.8006516  57.9888262  75.0725911  69.8298900
  57.9534008  73.5347538  68.9917692  58.0990834  73.3499816  71.1549034
  58.7552181  72.4816184  71.2117682  58.2608474  74.2906342  72.3496879
  58.0195761  73.7546096  73.2683297  59.2903922  74.6449265  72.3959965
  57.5886763  75.1400153  72.2371409  56.5759633  73.0220026  71.1903569
  56.3346138  72.5169057  72.1246981  56.0030088  73.9475743  71.1192353
  56.3236201  72.3742367  70.3500830  60.0377493  74.4635597  67.9472132
  59.9741610  75.5913488  67.3866909  60.3236966  73.4134960  67.1484828
  60.5016471  72.4734566  67.5015628  60.4102507  73.5272915  65.6329707
  60.6993169  74.5580810  65.4321132  61.4828123  72.4726634  65.0983670
  61.1806927  71.4633014  65.3770157  61.5224199  72.5053124  64.0093678
  62.8212689  72.7718297  65.6599849  63.1502962  73.8958058  66.0760978
  63.7053689  71.8033025  65.7512876  64.6245203  71.9873107  66.1525689
  63.4714793  70.8662477  65.4206807  59.0617412  73.3081474  64.8651869
  58.3611372  72.3354622  65.1482006  58.7109501  74.1636614  63.8793236
  59.1411039  75.0809478  63.7568394  57.6690795  73.8606715  62.8796919
  57.3254582  72.8274012  62.9421022  56.3347023  74.5742298  63.1217394
  55.9579114  75.0374977  62.2091423  55.3795187  73.4594444  63.6752687
  54.3980514  73.8870951  63.8752154  55.2852017  72.6622521  62.9372763
  55.7932924  73.0515765  64.5975155  56.4765584  75.6877627  64.1317183
  55.5098452  76.1710030  64.2792998  56.8237855  75.2770677  65.0798412
  57.1968423  76.4198597  63.7676426  58.3566361  74.1037433  61.4969713
  57.6970403  74.4749594  60.5211138  59.6473659  73.9091490  61.3115647
  60.2651455  73.4911616  62.0068553  60.3059892  74.2854031  60.0648822
  59.8523939  75.2054164  59.6963123  61.8057379  74.5855328  60.3280057
  62.3140654  74.7775975  59.3818951  61.9006055  75.4885305  60.9294151
  62.6095802  73.1838843  61.1867995  63.8629432  73.4612685  61.3915902
  60.0744276  73.2822674  58.9625215  60.7181503  73.4194636  57.9195626
  59.1805304  72.3273425  59.0595800  58.5762271  72.2315769  59.8742330
  58.9266238  71.2822705  58.0341807  57.9063667  70.9104384  58.1265519
  59.0227405  71.7092621  57.0353955  59.9186265  70.1345751  58.2088426
  60.3682408  69.5157909  57.2435016  60.2562218  69.8690500  59.4894920
  59.8916938  70.3753246  60.2963119  61.2147066  68.7833240  59.8205807
  60.9684569  68.3962317  60.8095103  61.0686172  67.9666780  59.1123737
  62.6921029  69.1723677  59.8098947  63.4539796  68.3103592  60.2400680
  63.1456266  70.2624395  59.1337580  62.5064944  70.9142633  58.6790055
  64.5692488  70.6536708  58.9580429  65.0117252  69.8169481  58.4165249
  64.5826773  72.0088449  58.1943618  64.0045751  71.9015387  57.2772935
  64.0791695  72.7604675  58.8025817  65.9921451  72.5207287  57.8373276
  66.4943314  72.5118697  58.8050851  66.6584995  71.6745919  56.7322636
  67.6495726  72.0738968  56.5150502  66.7504621  70.6423939  57.0702815
  66.0477768  71.7081480  55.8302853  65.9851478  73.8863234  57.1381151
  67.0090370  74.1867526  56.9163513  65.4165436  73.8175532  56.2101490
  65.5235514  74.6274287  57.7921042  65.5002893  70.7295749  60.1924335
  66.6699646  70.4523876  60.1687494  64.8970820  70.9656234  61.3454327
  63.8911197  71.1294075  61.4010348  65.5592297  71.0260889  62.6867359
  66.4057046  71.7112197  62.6364563  64.8577421  71.4382845  63.4129996
  66.0573520  69.6324252  63.1921511  65.3484156  68.6566192  63.2488424
  67.3504036  69.5676125  63.5284411  68.0071662  70.3197819  63.3166156
  67.9911960  68.4189445  64.2368570  67.2988363  67.6067368  64.0173331
  69.3677857  67.9712437  63.7261333  70.1262672  68.5917496  64.2042057
  69.5378637  66.9471622  64.0579776  69.5777603  68.0231150  62.3057724
  68.7015496  67.6512259  61.5319984  70.7618399  68.4378156  61.8139585
  70.9216396  68.4412578  60.8067261  71.4966318  68.7480339  62.4488282
  68.1230155  68.6854044  65.7915199  68.6050968  67.6969188  66.5022624
  67.7044060  69.8881517  66.3348576  67.5022295  70.7008295  65.7519034
  67.5051243  70.1521276  67.7315496  67.0928608  69.2593208  68.2018365
  68.8336421  70.4034474  68.4185865  68.7573773  70.1346999  69.4723054
  69.5985602  69.7621798  67.9809083  69.2437448  71.8096431  68.2986883
  69.8235945  72.1805206  67.0756453  69.7008968  71.5664718  66.1955191
  70.5607124  73.3635468  67.0248372  71.0503565  73.6422436  66.1031357
  70.6754773  74.1717780  68.1092875  71.3639629  75.2790221  68.1545314
  71.3281771  75.7223524  67.2814434  70.0917713  73.8103280  69.3846969
  70.1737872  74.4727854  70.2330804  69.4249309  72.5993715  69.5003045
  69.0536155  72.2566520  70.4548302  66.4369710  71.2012698  67.9813666
  66.0146146  71.3648627  69.1086334  66.0745648  71.9322555  67.0431142
 111.8576297  82.9421473  68.2796204 112.7278564  82.4851136  68.6175948
 111.4292360  83.4855819  69.0561039 111.1883231  82.2145157  67.9561473
 112.1782553  83.8492654  67.1618718 112.8128434  84.6571574  67.5250927
 113.0181340  83.0570831  66.0446337 113.9373304  82.6656199  66.4792283
 112.4442800  82.2015440  65.6871684 113.3441685  83.9709855  64.8953935
 112.3989105  84.3529120  64.5095211 113.8878262  84.8222336  65.3052398
 114.2870500  83.3657515  63.4879646 115.6974336  82.6336013  64.4120707
 116.4064221  82.1980616  63.7080733 116.1930011  83.4102209  64.9937277
 115.3288434  81.8570991  65.0820070 110.9389293  84.5499215  66.6235381
 110.0232602  83.8653875  66.0967988 110.9602480  85.8934999  66.5990081
 111.7865019  86.4443432  66.8329186 109.7764413  86.7156738  66.2285197
 108.8586863  86.1424985  66.0973217 109.4652625  87.6934108  67.3831184
 108.5992625  88.3014636  67.1217493 109.2531013  87.1287442  68.2901742
 110.3251255  88.3413333  67.5524528 110.0949741  87.3584634  64.8798013
 110.2317415  88.5740591  64.7983412 110.0889916  86.5013745  63.8688924
 109.9537403  85.5009588  64.0133549 110.2764677  86.8563234  62.3941826
 111.2697892  87.2920393  62.2962135 110.1535173  85.6051322  61.4864961
 110.2646660  86.0542282  60.5006119 111.2029893  84.5368268  61.6521858
 111.0014911  83.7203779  60.9600668 112.1860105  84.9568453  61.4401794
 111.1823575  84.1610115  62.6749293 108.9126465  84.9284899  61.6774591
 108.5339703  84.6884283  60.8060230 109.2184291  87.8049942  61.9623272
 108.0514572  87.8088836  62.4620596 109.6064198  88.7119219  61.0363152
 110.5784930  88.7829316  60.7342532 108.7663098  89.6587983  60.3728288
 108.2592473  90.1677385  61.1934978 109.5720422  90.6351906  59.5358817
 110.1325913  90.0764793  58.7871572 108.8830370  91.2874853  58.9986765
 110.5747959  91.5260483  60.3582809 110.0707193  91.9219473  61.2391645
 111.4004214  90.9096727  60.7130452 111.1219063  92.6751398  59.5275506
 110.6865001  92.9790644  58.4839001 112.2407611  93.2829684  59.9595859
 112.6392455  93.0346990  60.8653223 112.6912039  93.9922863  59.3806244
 107.6878121  89.0393083  59.4611465 106.6595182  89.6857144  59.2223982
 107.8586620  87.8156743  58.9498234 108.7526949  87.3288165  59.0065296
 106.8415086  87.0335993  58.2694980 106.2519935  87.7814958  57.7393652
 107.4603605  86.0671644  57.2643632 106.6488782  85.5915692  56.7132375
 108.0346175  86.6519593  56.5465995 108.3437531  84.9962205  57.7919530
 109.0966878  84.3377422  57.0275973 108.4573525  84.8440677  59.0215276
 105.8208251  86.3209900  59.1702693 104.8077273  85.9273455  58.5982318
 105.9955396  86.2552734  60.5073322 106.7089172  86.8191259  60.9683741
 105.2533945  85.4301314  61.4712360 105.3718847  84.4071277  61.1127133
 105.7779191  85.5791538  62.8733302 105.1920275  84.9476152  63.5416505
 106.8035720  85.2140891  62.9104502 105.7447346  86.8794874  63.3387035
 106.3899512  87.4215001  62.8384448 103.8173628  85.8343414  61.5458562
 103.3744652  86.7646107  60.8661057 102.9751878  85.0295406  62.1838930
 103.2870679  84.2012140  62.6924212 101.4451414  85.2329357  62.2403846
 101.2009313  85.5323590  61.2216496 100.6287299  83.9685430  62.5773361
 100.7563557  83.7327101  63.6333453  99.5695618  84.1764553  62.4223608
 101.0349657  82.7260253  61.7230977 101.8719568  82.2431059  62.2298036
 100.2001147  82.0260577  61.7482028 101.4458475  82.9155010  60.2100527
 100.6803770  83.5828008  59.4495878 102.5496447  82.4666887  59.7946864
 101.0426516  86.3249850  63.2626504 101.7226454  86.5679556  64.2460383
  99.9451059  87.0314163  63.0492629  99.2902943  86.7891881  62.3056297
  99.5165520  88.2058036  63.7991262 100.1842548  88.2624558  64.6596711
  99.6719644  89.5054049  62.9306537  99.0076921  89.3409290  62.0812563
  99.1446374  90.8431726  63.5893866  99.3026968  91.6745735  62.9021030
  98.0820810  90.7481874  63.8058042  99.6875671  91.0309236  64.5167280
 101.1090044  89.6684839  62.4439894 101.1888714  90.5757573  61.8446280
 101.7776937  89.7398591  63.3020327 101.3878569  88.8069714  61.8375585
  98.1388559  88.1055104  64.3861013  97.1839648  87.7687251  63.6903666
  97.9867811  88.6834306  65.5992272  98.6604770  89.3371136  66.0008818
  96.8495767  88.4245306  66.4396597  95.9926285  88.1031028  65.8473481
  97.3606873  87.4342349  67.4118291  96.5655882  87.1647525  68.1074171
  97.6962361  86.5429616  66.8812522  98.1958226  87.8639073  67.9642373
  96.3996406  89.6955068  67.2490829  97.2219589  90.5615100  67.5454496
  95.1245588  89.7456824  67.5676638  94.5166534  88.9483413  67.3809952
  94.3840685  90.8297953  68.1892806  95.0878496  91.4764337  68.7148394
  93.6492251  91.6918229  67.0935112  94.3750824  92.0437702  66.3618799
  92.9350223  91.0667879  66.5582734  92.9074396  92.9114555  67.7175221
  92.2373110  92.5808656  68.5104818  93.9565378  93.8968621  68.2512128
  93.4552322  94.7593970  68.6927965  94.5656598  93.4040833  69.0097827
  94.5943095  94.2285387  67.4327020  92.1271449  93.6418776  66.5775920
  91.5992067  94.5002639  66.9906539  92.8278371  93.9794945  65.8156562
  91.4089828  92.9549979  66.1309181  93.3566684  90.2639318  69.2443230
  92.6108221  89.2881035  69.0592734  93.3844646  90.8607979  70.4384102
  93.8923445  91.7317058  70.5948824  92.7114021  90.3694418  71.6591497
  91.9306729  89.6708370  71.3586431  93.6408853  89.5012164  72.6033147
  94.3279065  90.2547468  72.9886622  92.9497260  88.7843696  73.8169515
  93.6964052  88.2243034  74.3808514  92.4890336  89.5291993  74.4644359
  92.1852571  88.1010512  73.4481300  94.3118695  88.3448871  71.8090837
  94.9447774  87.7634840  72.4791665  93.5420611  87.6990243  71.3851752
  94.9202026  88.7602922  71.0064441  92.0646053  91.5994051  72.4022044
  92.7179593  92.5548811  72.7619880  90.7457921  91.6203826  72.6899952
  90.1595353  90.9019341  72.2646379  89.8877185  92.4937839  73.5297493
  90.4622695  93.4139057  73.4297240  88.4609963  92.6014001  73.0089138
  87.9431884  93.4143443  73.5198910  88.4576212  92.9157589  71.4742936
  87.4297926  92.9901022  71.1195932  88.9716071  93.8595072  71.2943643
  88.9691430  92.1163885  70.9383920  87.8215491  91.3948319  73.2442977
  86.8989680  91.4442587  72.9171676  89.7814337  92.2347203  75.0043850
  90.0358039  91.1157286  75.4888427  89.5285166  93.2477169  75.8378290
  89.2388654  94.1637978  75.4931729  89.6269923  93.2075569  77.3448110
  89.6768827  94.2370360  77.7023075  88.6979251  92.7824598  77.7272878
  90.7919051  92.4341172  77.9834802  90.5016707  91.5564090  78.8241992
  92.0065465  92.6786460  77.5239230  92.2273581  93.4409279  76.8831122
  93.1404245  91.8715006  77.8976153  92.8317107  90.8305791  77.9943175
  94.1791181  92.0855496  76.7767546  95.0733904  91.5005053  76.9928106
  93.7571746  91.7659956  75.8233497  94.4414010  93.1421123  76.7202211
  93.7165777  92.1801179  79.2536017  94.7304914  91.5869828  79.6323121
  93.0785899  93.0352094  80.0851695  92.2238328  93.5362667  79.8445019
  93.5984619  93.3170541  81.4596671  94.6475599  93.0229325  81.4822469
  93.4767558  94.8332987  81.7425785  93.6105389  94.9223626  82.8215937
  94.5295458  95.6010790  80.8801652  94.4485453  96.6716186  81.0743351
  95.5315975  95.2604989  81.1400260  94.3427671  95.4101269  79.8233819
  92.2593938  95.3987356  81.3764637  91.5551168  95.0703051  81.9735912
  92.9473564  92.4628380  82.5697745  93.3427022  92.4454744  83.7539523
  92.0170336  91.5345746  82.2753265  91.4637106  91.6116331  81.4217612
  91.6314088  90.3113367  83.0611378  92.1993873  90.3568179  83.9909017
  90.1711026  90.3839483  83.2404544  89.8810167  91.4124000  83.4546467
  89.6750582  90.0994699  82.3123628  89.7422193  89.5502552  84.2743576
  88.8393141  89.2238184  84.0789601  92.0717551  88.9448029  82.5601734
  92.6207971  88.7972880  81.4655601  92.0832356  87.9350194  83.4892625
  91.4503914  87.8987005  84.2875595  93.0317572  86.7868651  83.4170233
  94.0215251  87.1708551  83.1667229  93.1063286  86.3366162  84.4069950
  92.6692703  85.6932716  82.4150116  93.6224434  85.0092345  82.1084510
  91.4054082  85.5185327  81.9771293  90.5563684  85.8625364  82.4261526
  91.2281369  84.7439605  80.7095589  91.7844838  83.8244464  80.8945290
  89.7586080  84.3243196  80.4089542  89.1700916  85.2381003  80.4989500
  89.5439711  83.7564216  79.0094761  88.4947240  83.4902417  78.8823589
  89.8210616  84.5035507  78.2664984  90.1617253  82.8689020  78.8777011
  89.3404420  83.2334526  81.3885645  89.3062294  82.2621476  80.8951415
  90.0568407  83.1520240  82.2055616  87.9386966  83.6293227  81.9233041
  87.5936917  82.8756594  82.6314258  87.9995662  84.5967593  82.4220600
  87.2369323  83.6934256  81.0916559  91.8546047  85.4633151  79.4563908
  92.7472388  84.9064158  78.8444812  91.5908630  86.6838332  79.1068612
  90.9369618  87.2844819  79.6098874  92.2147558  87.3229466  77.9480580
  91.9062408  86.8020584  77.0408756  91.8560788  88.3485817  77.8643891
  93.7270854  87.3266951  78.0340011  94.3771193  86.9791609  77.0172269
  94.3086310  87.5580782  79.2173757  93.7684605  87.7444234  80.0627291
  95.7689993  87.5758857  79.4551160  96.2004017  88.2785387  78.7414770
  96.0708257  88.0139229  80.8586138  95.6714742  89.0198400  80.9898351
  95.5252023  87.3626686  81.5403044  97.5070029  88.0278605  81.2830994
  97.9481766  87.0310500  81.2571444  98.2742395  88.9862061  80.3391505
  99.3258023  89.0149959  80.6258346  98.1877860  88.6326914  79.3117649
  97.8496437  89.9877579  80.4139388  97.5363350  88.6589471  82.7463531
  98.5643606  88.6935725  83.1076693  97.1277657  89.6694885  82.7156742
  96.9360168  88.0464375  83.4186448  96.4075574  86.1436855  79.2326584
  97.4838652  86.0893968  78.6292057  95.7888978  85.1192387  79.8125792
  94.9517631  85.2224924  80.3859876  96.2435248  83.7581941  79.6869372
  97.2258358  83.6978148  80.1538435  95.3759958  82.7270853  80.4988788
  95.3862110  82.9833303  81.5585184  94.3374598  82.7713544  80.1708221
  95.9239402  81.3290064  80.2992008  95.1798367  80.6026561  80.6237468
  96.0931754  81.1593751  79.2364569  97.2617118  81.0837504  81.0813791
  97.6872175  81.9641929  81.8611021  97.8331014  79.9813056  81.0367102
  96.4087884  83.3853828  78.2135145  97.3219730  82.7042816  77.8365103
  95.4129724  83.7015659  77.3728061  94.5554157  84.1722595  77.6622764
  95.4744662  83.3995014  75.9854282  95.7855009  82.3684910  75.8188026
  94.0303753  83.6482088  75.4022984  93.7199757  84.6343825  75.7498059
  93.9240549  83.8000399  73.8507069  92.8844488  83.9664705  73.5712343
  94.5272751  84.6471634  73.5242345  94.2865252  82.8907337  73.3701204
  93.0986916  82.5382208  75.9421623  93.2258846  81.6240873  75.3627765
  93.3551477  82.2988359  76.9752998  91.6021035  83.0400840  75.8528961
  90.9353971  82.2651230  76.2304673  91.4845046  83.9439805  76.4509677
  91.3529243  83.2583469  74.8134415  96.5282096  84.3308601  75.2738464
  97.1341178  83.8185658  74.3556875  96.7423892  85.5582795  75.6906448
  96.1961644  85.9918070  76.4357873  97.7857150  86.4444245  75.1389761
  97.7361248  86.4374541  74.0502548  97.5323031  87.8809371  75.6314261
  98.2981440  88.5438920  75.2285570  96.5514636  88.2144564  75.2936026
  97.5691747  87.9045277  76.7202098  99.1777898  85.9451085  75.5074277
 100.0614164  86.1506607  74.6591675  99.4316770  85.3117022  76.6701860
  98.7924430  85.3390378  77.4648403 100.6952555  84.4860491  76.9349276
 101.4908934  85.1613570  76.6229075 101.0099888  84.1541863  78.4045576
 100.2313485  83.4912855  78.7803126 101.9466184  83.5972519  78.4365900
 101.1263799  85.3507370  79.3558375 101.8896914  86.0233747  78.9673852
 100.1828712  85.8956737  79.3384248 101.4797938  85.0173271  80.8683908
 102.3837589  84.4094674  80.8996239 101.6999903  85.9439996  81.3979241
 100.4114470  84.3199708  81.5491245 100.0934767  83.4294170  81.1664303
  99.8430014  84.7651530  82.6099352 100.3828343  85.6641596  83.4624501
 101.3128958  86.0414218  83.2833248  99.8597279  85.9643063  84.2855550
  98.6408145  84.3953421  82.8871075  98.1488454  83.7533306  82.2660330
  98.1813144  84.7437347  83.7282284 100.7149975  83.2066938  76.1064287
 101.7247970  82.8808448  75.4151087  99.6103570  82.4610355  75.9880907
  98.7131186  82.7133451  76.4045090  99.5883279  81.1999387  75.2441838
 100.4335756  80.6030222  75.5852983  98.3519728  80.3745448  75.5911967
  98.3557183  80.1338367  76.6544100  97.4525881  80.9614145  75.4014567
  98.3049058  79.0200574  74.7306866  97.3245741  78.5550328  74.8339722
  98.4374266  79.2538286  73.6739826  99.3904196  78.0392806  75.1794924
 100.3759428  78.4925149  75.0760192  99.2637143  77.7904769  76.2331629
  99.2977943  76.8376211  74.3594187  99.6807674  76.9288677  73.4181028
  98.8009539  75.6573972  74.6413889  98.1402654  75.4218246  75.7206694
  97.9850556  76.1689130  76.3963725  97.7703114  74.4880022  75.8990871
  98.8819985  74.6736712  73.7685355  99.3344165  74.8277804  72.8664079
  98.4929771  73.7593781  73.9936120  99.8980982  81.3574984  73.7224879
 100.5988538  80.5842875  73.1385423  99.3688215  82.4311495  73.0962287
  98.7718722  83.1257643  73.5447495  99.6284757  82.6637816  71.7007966
  99.3735025  81.7118836  71.2345425  98.7407624  83.8013261  71.0949784
  98.8548629  84.6900872  71.7161215  99.1320488  84.0501227  70.1088196
  97.2703773  83.5112836  70.9571667  97.0014988  83.2621480  71.9832026
  96.5083990  84.7414138  70.4213742  95.4487559  84.5014307  70.3324099
  96.6351932  85.5755521  71.1113956  96.9025009  85.0155008  69.4428620
  96.8608801  82.3257152  70.1596144  95.7731378  82.2494751  70.1534308
  97.2234991  82.4311722  69.1372074  97.2846399  81.4249436  70.6040829
 101.0728607  82.9854144  71.3938758 101.5248414  82.7799127  70.2235153
 101.8977582  83.4731040  72.3076897 101.5745904  83.7290925  73.2407564
 103.3240993  83.7096127  72.1338490 103.4856779  84.2376780  71.1945017
 103.6777899  84.3634937  72.9317517 104.1780257  82.3910849  72.1344701
 105.0465450  82.3250883  71.2714449 103.7445021  81.3610423  72.9015656
 103.0077628  81.4493113  73.6022580 104.3139791  79.9928514  72.7839490
 105.3932499  80.1463368  72.8288805 103.8359207  79.0627336  73.9488983
 102.7472769  79.0065164  73.9386807 104.2086177  78.0523335  73.7775842
 104.3141407  79.5571049  75.3553583 105.3955965  79.6873698  75.3316455
 103.8794902  80.5369766  75.5496241 103.9616028  78.6340178  76.4976548
 104.0459328  79.1594753  77.4488619 102.9276754  78.3007787  76.4088308
 104.9286187  77.4089976  76.4696038 104.7908839  76.8522710  75.5419586
 105.9615977  77.7545478  76.4834042 104.6766994  76.5021128  77.6509951
 105.3296998  75.6943378  77.6139012 104.8295600  77.0306964  78.5324973
 103.6956580  76.1575625  77.6203874 103.9703988  79.3026948  71.4807228
 104.8316212  78.7442327  70.8120517 102.7142446  79.4271391  71.0030657
 101.9657434  79.7694686  71.6050014 102.2046767  79.1233264  69.6312577
 102.5270790  78.0973782  69.4557354 100.6600396  79.0237288  69.4833292
 100.2694272  80.0317494  69.6175842 100.4653545  78.7398804  68.4491233
  99.8287216  78.1327727  70.3301276  99.8054214  78.5597313  71.3323513
  98.8099085  78.1714761  69.9435129 100.2112046  76.6603557  70.4687533
 100.7539913  76.1014428  69.4703922 100.0526517  76.0742881  71.5444186
 102.8738186  80.0012503  68.5430736 102.8562318  79.5944675  67.3908325
 103.6188517  81.0542845  68.8480089 103.6067883  81.4327115  69.7944884
 104.5147414  81.8139724  68.0008201 105.4325828  81.9687432  68.5668935
 104.7677040  81.1783148  67.1528393 104.1056395  83.1692454  67.4356762
 104.8337616  83.7167933  66.6377178 102.9199226  83.6647495  67.8361075
 102.4127394  83.3236887  68.6524804 102.2378328  84.7661541  67.1162592
 102.4630322  84.6729811  66.0538779 100.6793112  84.6965648  67.1714483
 100.3623475  84.7927073  68.2103249 100.2723551  85.5523636  66.6336145
 100.0512425  83.3859942  66.5769575 100.6745214  83.0521231  65.7467723
 100.0084956  82.2685291  67.6024264  99.5670623  81.3792914  67.1532105
 101.0202334  82.0418781  67.9370157  99.4057986  82.5804010  68.4551597
  98.6460404  83.6907031  66.1037072  98.1992272  82.7881395  65.6874682
  98.0475340  84.0386169  66.9447608  98.6800954  84.4651111  65.3375014
 102.7684215  86.0724857  67.6569572 103.4115459  86.1641229  68.6929271
 102.4679985  87.2280371  67.0705018 102.0201518  87.1970566  66.1551278
 102.6433388  88.6136807  67.4598121 103.3102728  88.6658322  68.3207478
 103.2762321  89.4331612  66.2644068 102.6527899  89.3354535  65.3763583
 103.3074629  90.4937625  66.5162945 104.6650268  88.9347771  65.9718740
 105.2277634  88.8769029  66.9036846 104.6040931  87.9217921  65.5727843
 105.4196337  89.8120008  64.9900207 105.2479486  90.8681636  65.1933345
 106.4949636  89.6444006  65.0576361 104.8958223  89.4267205  63.6320024
 104.4545146  88.5088618  63.5724309 104.9313609  90.1337975  62.4797003
 105.5905984  91.2535912  62.3714090 106.1035071  91.6223301  63.1720652
 105.5948618  91.7590215  61.4862519 104.4928874  89.5813869  61.3965090
 104.1295466  88.6290175  61.4204072 104.5108197  90.0983376  60.5173882
 101.3219360  89.1903288  67.8062159 100.3708448  89.0427504  67.0247180
 101.2059018  89.7049464  69.0111643 101.9883036  90.0491904  69.5660557
  99.9411792  89.8206234  69.6361898  99.1263178  89.5470359  68.9662765
  99.7977661  88.8202488  70.7834336 100.3153371  89.2474509  71.6421958
  98.3402603  88.6431768  71.1301038  98.2451978  87.9291033  71.9491283
  97.9195666  89.6012507  71.4334341  97.8013270  88.2709727  70.2588167
 100.5372028  87.4429827  70.5451092 100.3842440  86.7938288  71.4067889
 100.1347090  86.9631782  69.6523878 101.6042374  87.6215933  70.4100963
  99.7444751  91.3069713  70.0157784 100.3317892  91.7373541  70.9895180
  98.7658592  91.9901859  69.3288915  98.3181698  91.6407236  68.4819226
  98.2856142  93.2828761  69.7632735  99.0928654  93.8208422  70.2592815
  97.9001165  94.1210486  68.5657225  98.6376831  93.9655680  67.7783876
  96.9450266  93.7647111  68.1817628  97.7913413  95.5917528  68.8383449
  96.6691188  96.0725790  69.5196090  95.8340496  95.4308439  69.7594347
  96.6802685  97.4584743  69.8856310  95.9165099  97.8423343  70.5468914
  97.6680024  98.3183917  69.3959273  97.5684139  99.3876497  69.5080676
  98.7885650  97.7723524  68.7587258  99.6233261  98.4108788  68.5094870
  98.8426149  96.4389724  68.4476690  99.6866278  96.0408123  67.9049824
  97.2216725  93.1648511  70.8349111  96.3234501  92.3823213  70.5265967
  97.2811790  93.8123415  72.0116593  98.0438901  94.4512152  72.2413313
  96.2831592  93.6948174  73.1010465  95.5530319  92.9535558  72.7773053
  96.9284925  93.2280427  74.3787172  96.1827014  93.4783700  75.1342017
  97.2984970  91.6906017  74.2608412  97.7652357  91.3562804  75.1875160
  96.3932978  91.1109085  74.0818428  97.9916526  91.5459958  73.4320527
  98.2744546  93.9000250  74.7502168  98.6428127  93.4838811  75.6873948
  99.0037861  93.7150868  73.9605513  98.1261521  94.9745412  74.8629027
  95.5531334  95.0116753  73.3505192  96.0049422  96.0902324  72.9401238
  94.3008650  94.9560507  73.8389113  93.8162614  94.0965831  74.0979320
  93.5616668  96.1401444  74.0229276  94.2304082  96.9193486  74.3890734
  92.9101998  96.5222798  72.6284513  92.5148262  97.5373137  72.6805836
  93.6802524  96.5196965  71.8567717  91.6147602  95.4116217  72.1686796
  92.0318340  94.1862788  72.2832454  92.4611204  95.9653648  75.0419153
  91.9675554  94.8787044  75.3817574  92.1620166  97.1133046  75.6471923
  92.4893670  98.0179576  75.3074827  91.3209895  97.2159827  76.8792551
  90.4631252  96.5922741  76.6293620  92.1081718  96.7181579  78.1116626
  91.4825133  96.7989091  79.0005904  92.3956567  95.6774212  77.9632526
  93.0031797  97.3270606  78.2410935  90.7465410  98.6091343  77.2361566
  91.0274716  99.5196071  76.4934627  90.0220487  98.7436842  78.3147988
  89.8724822  97.9888241  78.9842113  89.3131320 100.0562323  78.6943362
  89.3383994 100.6575469  77.7853668  87.8294614  99.8067036  79.0967328
  87.3272663 100.7729524  79.1522070  87.3507025  99.2459977  78.2942144
  87.5723132  99.0506371  80.4361638  88.2894179  98.2372207  80.5446473
  87.7262542  99.7264629  81.2780608  86.1725953  98.5041649  80.4703519
  85.4443304  99.3101275  80.5534457  85.9455081  97.9641068  79.5512101
  86.0938591  97.6042888  81.6381613  86.9744550  97.1596995  81.8967655
  85.0860623  97.2904317  82.3868584  83.8988207  97.7418939  82.0749702
  83.7777730  98.3327253  81.2512769  83.0932964  97.5036764  82.6546452
  85.2802758  96.3493008  83.3171587  86.1962895  95.9101598  83.4139270
  84.5134832  96.0712303  83.9285922  90.0140965 100.8703350  79.7151038
  89.5753223 101.9728781  80.0652823  91.1724224 100.3918942  80.1814005
  91.5088267  99.4507766  79.9766085  92.1118364 101.1980696  81.0656543
  91.7542776 102.2265138  81.1188826  92.0780210 100.7956565  82.0785616
  93.5750970 101.1973035  80.5732188  94.1062953 100.0612104  80.3050718
  94.1612070 102.3359396  80.3487151  93.7617608 103.2135950  80.6812070
  95.4646004 102.5505096  79.5959300  95.4561259 101.9171615  78.7080205
  95.5288733 104.0286731  79.2099823  94.5271278 104.3542831  78.9292935
  95.8144374 104.6017651  80.0923652  96.5160915 104.3964666  78.0414776
  96.3773708 103.6813910  77.2304156  96.2428497 105.3775031  77.6506641
  97.9649964 104.4190074  78.4160834  98.7855296 103.8920833  77.6723407
  98.2699132 104.9895277  79.5372044  96.7861227 102.0459545  80.3614357
  97.6502732 101.3569093  79.8783676  96.7814371 102.3589089  81.6610170
  96.0902761 102.9669576  82.1017620  97.7970016 101.8367141  82.5682251
  98.7455751 101.8832747  82.0330537  97.8324968 102.7312863  83.8257693
  97.9092526 103.7638431  83.4860372  96.8681162 102.6301141  84.3227083
  98.9412576 102.5121671  84.9113186  98.8020156 103.2312141  85.7176957
  98.8279564 101.5186791  85.3450563 100.3199912 102.6530750  84.3591196
 100.4760983 103.0156446  83.1791247 101.2177143 102.4755936  85.2019687
  97.7092872 100.3545905  82.9008360  98.7090153  99.6960562  83.0153671
  96.4391552  99.7977623  83.0195123  95.5805085 100.3468858  82.9818533
  96.2189133  98.3671551  83.2113131  96.7386542  98.0176291  84.1029795
  95.1585493  98.1611716  83.3589445  96.7344638  97.6429185  81.9775262
  97.4801618  96.7039090  82.1671936  96.6773811  98.2523038  80.8357430
  96.1795411  99.1328025  80.7080506  97.3138180  97.7602918  79.5996805
  97.1855975  96.6972437  79.3974821  96.5700220  98.5639760  78.4208335
  95.4952029  98.5258786  78.5978633  96.8648510  99.6111592  78.4738344
  96.8508449  98.0481497  77.0067219  97.9164984  97.8295112  76.9332329
  96.0508883  96.7570178  76.6971060  96.2772565  96.4218350  75.6851021
  96.3284478  95.9773056  77.4062651  94.9838043  96.9612844  76.7813839
  96.4162080  99.0959935  76.0212493  96.6082720  98.7453970  75.0073363
  95.3500791  99.2894252  76.1412720  96.9737198 100.0158129  76.1989425
  98.8816827  97.8159616  79.6917089  99.5001464  96.8050206  79.3886661
  99.4260536  98.9094855  80.2037897  98.8900949  99.7094951  80.5403414
 100.8950446  99.0587377  80.3295125 101.3547374  98.7996607  79.3761387
 101.3197646 100.5479918  80.5858917 100.8549354 101.1829408  79.8319257
 100.9298271 100.8647889  81.5531069 102.7933217 100.7709080  80.5633351
 103.3036961 100.0805699  81.2347257 103.1988582 100.6018417  79.5651153
 103.0006992 102.2218543  81.0026372 102.3224559 102.4425708  81.8263454
 104.0147046 102.3345939  81.3864391 102.7834849 103.2004344  79.9287000
 103.5881525 103.4565599  79.3565464 101.6079221 103.7857796  79.6386739
 100.5762423 103.6525546  80.4528894 100.6679359 103.1020795  81.3074486
  99.6869111 104.0992995  80.2275123 101.3618754 104.5446512  78.5954271
 102.0998985 104.7322474  77.9166608 100.4330572 104.9447040  78.4634290
 101.4470426  98.0621870  81.3817262 102.3911391  97.3012612  81.0827636
 100.7467801  97.8943697  82.4700129  99.8428826  98.3484709  82.6051808
 101.1367948  97.0594247  83.6163860 102.1684407  97.2373448  83.9206625
 100.2205956  97.4475715  84.7256569  99.2262731  97.1111125  84.4320280
 100.5944096  96.8117325  86.0604985  99.8897270  97.1330101  86.8260396
 100.5613965  95.7260027  85.9686182 101.6015595  97.1206331  86.3408990
 100.3059187  98.8719469  84.9284687  99.5038491  99.3028378  84.5642426
 101.1711860  95.6181387  83.2956949 102.0139399  94.9072704  83.6399351
 100.2052280  95.1969587  82.3739180  99.5132301  95.8437228  81.9948598
 100.0469907  93.8768174  81.8539979 100.1907217  93.1865322  82.6849303
  98.6538681  93.5638347  81.3302182  98.5204727  94.1851603  80.4444794
  98.4485874  92.0981559  80.8993753  97.4283780  91.9639694  80.5404035
  99.1495139  91.8505354  80.1021556  98.6225923  91.4398630  81.7514497
  97.7212157  93.8360802  82.3440890  97.5540544  94.8006504  82.3842822
 101.1217581  93.6486122  80.7364316 101.6885630  92.5796029  80.7556224
 101.3910179  94.6205817  79.8729778 100.9392071  95.5339513  79.9073281
 102.3378553  94.4916903  78.8081816 102.0708072  93.7012247  78.1072261
 102.3892077  95.8409842  78.0616236 102.0348043  96.6196918  78.7377425
 103.4315364  96.0664956  77.8347307 101.5639694  95.9283461  76.7329511
 100.6110716  95.4557675  76.9720870 101.2817600  97.3544612  76.3197832
 100.7063095  97.3578812  75.3934598 100.7098111  97.8532374  77.1030162
 102.2227621  97.8810953  76.1654441 102.1468101  95.1274154  75.5875897
 101.5159392  95.2410818  74.7062363 103.1509030  95.4880862  75.3655915
 102.1928899  94.0743476  75.8662341 103.6828248  94.1850005  79.4394987
 104.4568396  93.4966553  78.7795010 103.9992212  94.6939637  80.6905425
 103.4248993  95.3441333  81.2269873 105.2704827  94.2775377  81.3281102
 105.9760240  94.3526893  80.5008105 105.6364894  95.1907853  82.5092976
 104.8972126  95.0612587  83.2990835 106.5967389  94.8750044  82.9162182
 105.7178665  96.6926899  82.1387058 106.4884503  96.8528972  81.3851354
 104.7748361  97.0255338  81.7062829 106.0350831  97.5012824  83.3978535
 105.2035356  97.4327038  84.0990252 106.9085792  97.0791805  83.8963367
 106.2957946  98.9569470  83.0496898 107.0965439  99.0470842  82.3161499
 105.4099506  99.4193688  82.6125486 106.6771645  99.6392159  84.3645663
 106.8680430 100.6468731  84.1903184 105.8938851  99.5475512  85.0432385
 107.5285784  99.1873801  84.7560950 105.3233084  92.8202867  81.8705206
 106.3695700  92.2340880  81.8502994 104.2156236  92.3461778  82.3785983
 103.3973494  92.9065702  82.6166585 104.0874493  90.9004140  82.6486156
 104.8757567  90.5251179  83.3010375 102.7696094  90.6501678  83.4047928
 102.9166410  90.9048902  84.4550552 102.0106959  91.3290349  83.0156002
 102.2185693  89.1713173  83.3165326 101.1991543  89.1511991  83.6995748
 102.1713179  88.8742308  82.2689469 103.0739214  88.1311539  84.0973699
 102.7578341  86.9423151  83.8194828 104.0640442  88.4818442  84.7769066
 104.2536643  90.1079981  81.2883482 104.9453126  89.0875667  81.3628500
 103.5789042  90.4634553  80.2009706 102.9672331  91.2770704  80.1512212
 103.6682218  89.6839418  78.9454806 103.3638719  88.6425964  79.0510019
 102.7178319  90.3781959  77.9781237 102.7597235  91.4528075  78.1615712
 103.0774410  90.2141211  76.9623896 101.2510695  89.9247081  78.0582351
 101.1277851  89.7827791  79.1314528 100.1434452  90.9841572  77.5328735
  99.1477750  90.5524492  77.6391144 100.2079984  91.8992037  78.1212882
 100.3295828  91.2147090  76.4831609 100.9921485  88.6374756  77.2253952
  99.9426159  88.3531903  77.3114026 101.2331387  88.8260572  76.1789519
 101.6180682  87.8288485  77.6011340 105.1263925  89.5723350  78.4766545
 105.5443475  88.4812352  78.0305145 105.8172011  90.7351751  78.5142373
 105.4529425  91.6037936  78.9065555 107.1586739  90.8318951  77.9862886
 107.0511446  90.3688805  77.0048876 107.7040376  92.2997838  77.7375671
 107.5336310  92.9094216  78.6248604 108.7815963  92.2671786  77.5756257
 107.0164601  92.9507296  76.5198165 107.3493760  92.4398813  75.6160493
 105.9421342  92.7915990  76.5987101 107.2828926  94.4542187  76.3626374
 106.9943672  94.9887414  77.2681420 108.3454561  94.6386240  76.2087981
 106.4926143  94.9463168  75.1912431 106.2005190  94.2925535  74.4646917
 106.1767135  96.2031038  75.0953667 106.2528763  97.2092669  75.9448024
 106.6206505  97.0564435  76.8837040 105.9449443  98.1398847  75.6625040
 105.7958725  96.5764947  73.9304271 105.7589964  95.9029013  73.1654185
 105.5302462  97.5471605  73.7677965 108.1658053  90.0777615  78.8234731
 109.0530902  89.4327032  78.3269904 108.0620674  89.9891673  80.1399485
 107.4463238  90.6446044  80.6223054 108.6722292  89.1018683  81.1113722
 109.7456719  89.2128998  80.9553119 108.3494977  89.5487843  82.5782858
 108.7272080  90.5580950  82.7368820 107.2684736  89.5868464  82.7118157
 108.9580358  88.6066010  83.6385863 108.3308030  88.6220027  84.5292331
 108.9446813  87.5853793  83.2561510 110.3333078  88.9599688  84.0140541
 110.7997295  88.3977440  85.0175790 111.0344340  89.7212300  83.3391723
 108.4286534  87.5599035  80.8704317 109.4804415  86.8316593  80.9805699
 107.2668313  87.0947480  80.4744547 106.4113814  87.6358728  80.6068422
 107.0029200  85.8210066  79.8229820 107.6494650  85.1222278  80.3528829
 105.4903875  85.5869338  79.9371980 105.2320325  84.6403554  79.4641420
 105.2053334  85.5567287  80.9885675 104.9581235  86.3984295  79.4409835
 107.4624811  85.5527184  78.3308540 107.4853260  84.4523590  77.7991376
 107.9625686  86.5942732  77.6481665 107.9357579  87.5474627  78.0125082
 108.5702392  86.5112842  76.3808046 109.5030404  87.0746338  76.4105380
 108.8323439  85.4697422  76.1936622 107.6935506  87.0471829  75.1293180
 108.2742759  87.1577794  74.0680619 106.4254106  87.3655115  75.2795607
 105.9868712  87.4743748  76.1950616 105.5113781  87.5951649  74.1712985
 105.5218465  86.7368808  73.4988256 104.0614315  87.7249257  74.6862528
 104.0522426  88.5939312  75.3439807 103.0118999  87.8752881  73.5215998
 102.0101936  87.9632791  73.9434851 103.2393852  88.7679077  72.9389743
 103.0583333  87.0000242  72.8753033 103.6523407  86.3773497  75.3450310
 102.6296716  86.4495529  75.7152994 103.7157957  85.5775523  74.6059494
 104.3245506  86.1594734  76.1746121 105.9619288  88.7635629  73.3729483
 106.2608612  89.7787947  73.9590582 105.9384610  88.7487896  72.0103551
 105.8356488  87.8848814  71.4775744 106.0500912  89.8901263  71.1829247
 106.7311334  90.6088516  71.6392923 106.6017396  89.4242485  69.8225968
 107.6267523  89.0761773  69.9466869 106.0179318  88.5763762  69.4647560
 106.5696190  90.4774666  68.8387956 107.1006094  90.1275662  67.9546299
 105.5308966  90.6333675  68.5472671 107.1458785  91.8055844  69.2315120
 108.3572842  91.9156180  69.3686244 106.3453512  92.8108082  69.3971352
 104.6932478  90.6545686  71.0328254 103.7316105  90.0916169  70.5159684
 104.5833845  91.7855980  71.7491120 105.3707908  92.2226414  72.2285432
 103.3257556  92.5007822  71.9126672 102.7651600  92.3213753  70.9954890
 102.6069933  91.9620829  73.2556816 101.6614038  92.4872014  73.3974320
 102.4190368  90.8932802  73.1639526 103.2538172  92.1451253  74.1131314
 103.4701232  94.0266625  72.0981728 104.4910660  94.4815766  72.6133728
 102.3670973  94.8130851  71.8177527 101.5212464  94.4216272  71.4028830
 102.2498235  96.2573602  72.0609936 102.7246406  96.6365115  72.9654747
 102.9324540  96.9431827  70.8980494 103.8301768  96.3787174  70.6465601
 102.2696091  96.8906842  70.0334862 103.3182172  98.3670788  71.1029824
 102.7607634  99.1268930  71.9476081 104.1272591  98.8725324  70.3018520
 100.7649989  96.5094211  72.1706982 100.0134613  95.5810914  71.8280336
 100.2216497  97.6456086  72.6616643 100.7552954  98.3990376  73.0946665
  98.7841828  97.8734777  72.6012925  98.3866183  97.2789527  71.7788556
  98.3445662  97.4821770  73.5195855  98.2704597  99.3678473  72.4137986
  99.0425291 100.3750453  72.3285109  96.9117441  99.4920151  72.4681059
  96.3072779  98.6820021  72.6079577  96.1466316 100.7411347  72.3418480
  96.7085541 101.6138702  72.6742948  95.8335837 101.0646859  70.8975178
  96.7442337 100.9720273  70.3067243  95.1279521 100.3277174  70.5127640
  95.2190561 102.5414844  70.6931797  94.2390223 102.5554142  71.1722160
  95.8521100 103.2358908  71.2433329  95.0481298 103.0892236  69.3211761
  96.0053744 103.4159462  68.9128831  94.6556848 102.3284507  68.6463922
  94.1355708 104.1966508  69.4301304  93.3166704 104.0154609  70.0107752
  94.1814415 105.4195854  68.8987126  95.1550142 105.8963987  68.1553955
  95.9652420 105.3149605  67.9406017  95.1006621 106.8482666  67.7927503
  93.3281917 106.3382372  69.2455750  92.6072177 106.1303108  69.9361314
  93.3810781 107.2669635  68.8273925  94.8862095 100.5402921  73.2451356
  94.5803644  99.4013591  73.4776705  94.1834303 101.5595009  73.7922451
  94.5127335 102.5227439  73.7421704  92.9517988 101.4493038  74.4808620
  93.0233825 100.7018537  75.2714960  92.5840398 102.7290238  75.2558254
  91.5432245 102.7674947  75.5755087  93.4000564 102.7565012  76.5531950
  93.1548827 103.6561579  77.1175812  93.1630597 101.8767649  77.1503310
  94.4634364 102.7577428  76.3130400  92.7481835 103.8171708  74.3950903
  92.5171385 104.6444797  74.8654383  91.8989200 100.9931540  73.4740975
  91.9579704 101.3955083  72.3156938  90.9204601 100.2060936  73.9485413
  90.9579787  99.7356331  74.8529175  89.7129039  99.9579091  73.2029345
  89.4984834 100.8472966  72.6093169  89.8667441  98.8595953  72.2232381
  90.7770570  98.9934871  71.6385147  89.9538426  97.9013591  72.7356033
  88.3956166  98.8732770  71.1320445  88.5382585  99.7925055  70.2232555
  88.5475010  99.7315415  74.1501634  88.4780978  98.6986844  74.8028282
  87.4454745 100.5734691  74.1296533  87.4728565 101.5232957  73.7584422
  86.1346577 100.1754278  74.6407585  86.2179296  99.4601628  75.4591324
  85.4498889 101.4453206  75.1497347  86.1091297 101.9364025  75.8662892
  85.3172290 102.1320584  74.3150812  84.0833265 101.2029506  75.8163291
  83.5016794 100.0958579  75.6478110  83.5939603 102.0499286  76.5372271
  85.3211584  99.4560001  73.5268108  85.1273387 100.0806895  72.4739475
  84.9341420  98.1795910  73.6873350  85.1506364  97.6072599  74.5024475
  84.1385283  97.5039670  72.6447689  84.7923110  97.5221662  71.7736690
  83.8021502  96.0055846  72.9867060  83.1273905  95.5995136  72.2335004
  85.2390032  95.3263372  73.0829416  85.1250612  94.2687774  73.3200188
  85.7565608  95.4315698  72.1299032  85.8193453  95.8129855  73.8670115
  83.0875646  95.7942686  74.2802357  82.9018741  94.7301110  74.4230068
  83.7007906  96.1691248  75.1004879  82.1382553  96.3293497  74.2632917
  82.8436594  98.2363849  72.2938523  82.1493772  97.7006699  71.4191177
  82.4532436  99.2657560  72.9839681  83.0457515  99.7372476  73.6660415
  81.1251496  99.8511022  72.8544606  80.4976150  99.0619774  72.4397806
  80.5006534 100.2340457  74.2448068  81.1302154 100.9641981  74.7545244
  79.5232701 100.6973781  74.1063187  80.3704917  98.9486381  75.1012403
  79.6829659  98.2475186  74.6276100  81.3342681  98.4467831  75.1787296
  79.8675911  99.3316416  76.4679327  78.9510274  99.9160362  76.3847702
  79.6265359  98.4401430  77.0470084  80.9488881 100.1378941  77.1639441
  81.8984610 100.1115649  76.7917974  80.7110375 100.8569306  78.2111975
  79.5455418 100.8717668  78.8526901  78.7739793 100.2918404  78.5219445
  79.4221066 101.4626587  79.6753593  81.7197309 101.5405307  78.7003656
  82.6355601 101.4861908  78.2539911  81.5882817 102.1247987  79.5256613
  81.0494831 100.9894917  71.8318962  80.0562637 101.6279718  71.6706590
  82.1918219 101.2261014  71.2284654  82.9903321 100.5926517  71.2769728
  82.4491679 102.4610905  70.3972728  81.4478700 102.7668620  70.0911433
  83.0958863 103.5911777  71.2144718  82.5941875 103.6905857  72.1757384
  84.1387353 103.3517472  71.4221566  83.0118318 104.7858757  70.5040117
  83.4233454 105.5061576  71.0263559  83.2173397 102.2348612  69.0984851
  84.4376390 102.0437465  69.1600227  82.5063817 102.3749999  67.9192236
  81.5389579 102.6940834  67.8790872  83.0919854 102.0700166  66.6030095
  83.4664629 101.0472401  66.6457741  82.0206988 102.1021486  65.5078426
  81.5972986 103.1006386  65.6162493  82.6586091 101.9445279  64.0801913
  81.8727049 101.9706078  63.3257682  83.3600246 102.7605779  63.9037693
  83.1872005 100.9928344  64.0216535  80.8078049 101.2376503  65.6835271
  80.1414502 101.3671381  64.8301307  81.1119251 100.1928291  65.7510883
  80.2864106 101.5229430  66.5973702  84.3679863 102.9054681  66.2732608
  85.3203954 102.2950503  65.8176544  84.4299674 104.2674489  66.5585531
  83.3853388 105.1780979  66.8564042  83.2011002 105.2409651  67.9292629
  82.4474919 104.8796097  66.3895883  83.8939297 106.4945211  66.2981558
  83.3884007 107.3553954  66.7378943  83.7613526 106.5671508  65.2182672
  85.3850465 106.4147650  66.7061455  85.5305177 106.6629353  67.7572052
  86.0008859 107.1027582  66.1276585  85.7242084 105.0013884  66.4236495
  86.1328492 104.8437832  65.4253518  86.8696267 104.4979096  67.3387118
  88.0808946 104.5080017  67.0154855  86.5844274 103.9452342  68.4986067
  85.6486027 103.9731189  68.9029181  87.5647841 103.2267031  69.3476902
  88.4479613 103.8598761  69.4314156  87.0138096 103.0121678  70.8722697
  86.2265344 102.2592534  70.8827400  87.8170682 102.6424099  71.5104161
  86.4734335 104.3476182  71.4274731  85.6427547 104.6749843  70.8024443
  86.0731655 104.1754146  72.4259542  87.5044582 105.4717658  71.4994049
  88.6194401 105.3312561  71.9851409  87.1204334 106.6281131  71.1772809
  88.0267965 101.9156481  68.6940998  89.1280643 101.4447456  68.9200311
  87.1819956 101.2718267  67.9056561  86.2433788 101.6288270  67.7242771
  87.4462087  99.9964340  67.1968784  88.1128580  99.4094684  67.8283403
  86.1434159  99.2532453  66.9781631  85.4482864  99.9438939  66.4995793
  86.3901169  97.9855908  66.0553843  85.4477945  97.4572307  65.9032332
  86.7842503  98.3089822  65.0920402  87.1055638  97.3192062  66.5360801
  85.5519686  98.7804451  68.2891281  86.2593020  98.0710486  68.7165496
  85.5277276  99.6451906  68.9526252  84.1809938  98.1315186  68.3616564
  83.9564208  97.8713114  69.3959654  83.4295810  98.8274925  67.9897583
  84.1729542  97.2285790  67.7500550  88.1661444 100.1983026  65.8562517
  89.1046862  99.4339857  65.5687191  87.8414780 101.3239294  65.1256895
  87.1377100 101.9753283  65.4728192  88.3716337 101.7677202  63.8564714
  88.1838532 100.9872090  63.1190389  87.6401078 103.0241671  63.3996288
  86.5874114 102.9717626  63.6754658  88.0556314 103.9047349  63.8899363
  87.7829058 103.1349173  61.9315439  88.8114555 103.3793347  61.6649811
  87.5458328 102.1865406  61.4514992  86.8265527 104.2342544  61.4543484
  87.3161201 105.3884348  61.5950623  85.7441217 104.1239909  60.8390776
  89.9710798 101.9250698  63.8638308  90.6812427 101.1415633  63.1798277
  90.4911252 102.8635220  64.7120456  89.8783296 103.4737064  65.2522255
  91.8816729 103.1393359  64.9792773  92.5295162 103.1762953  64.1027204
  91.8431837 104.4944950  65.6101318  92.8571187 104.8097954  65.8573209
  91.4012849 105.2080852  64.9139132  91.2438844 104.4553351  66.5184637
  92.5472387 102.0340256  65.7111963  93.7342311 101.8939749  65.7195538
  91.8095434 101.1565728  66.3705795  90.8068953 101.2568776  66.5255819
  92.3968528  99.9335402  66.9464267  93.2522700 100.2795415  67.5244625
  91.4981652  99.1809933  67.9496674  91.3117134  99.8245436  68.8095655
  90.5326525  98.9843166  67.4827269  92.1214809  97.7978599  68.4592932
  92.5460946  97.1826476  67.6650143  93.2753286  98.1512624  69.4639958
  93.7277610  97.2320283  69.8366936  94.0311740  98.7486664  68.9544066
  92.8668401  98.7198134  70.3002116  90.9877567  97.0286074  69.1148334
  91.3596689  96.0723294  69.4808043  90.5901856  97.6066640  69.9489388
  90.1973150  96.8544390  68.3840965  92.8338825  98.9901237  65.8435738
  93.9222910  98.3536861  65.8880726  92.0193960  98.8879584  64.7995920
  91.1669918  99.4367598  64.6937427  92.2789048  97.9564715  63.6793611
  92.6050365  96.9906558  64.0654857  90.9527688  97.7350549  62.8526599
  90.4792547  98.7010227  62.6747453  91.1370395  97.0782074  61.4515368
  90.1662400  96.9714090  60.9678351  91.7814439  97.7070893  60.8370236
  91.5938150  96.0953286  61.5680932  90.1811639  96.6710096  63.7196446
  89.2312328  96.4320856  63.2420556  90.7817320  95.7656180  63.8036988
  89.9959560  97.0765040  64.7139817  93.3782760  98.5239260  62.7995746
  94.2667265  97.7442891  62.4724798  93.3901003  99.8219281  62.5462353
  92.6301904 100.4318593  62.8478292  94.4444853 100.5577850  61.8259571
  94.7068595 100.1127781  60.8661473  93.8700158 101.9168675  61.6369581
  94.5864679 102.5442533  61.1060086  92.9509100 101.8450563  61.0565628
  93.6525975 102.3577226  62.6092472  95.7746700 100.5354808  62.5917667
  96.8031026 100.6049569  61.9095532  95.7510258 100.4747886  63.9393462
  94.8967849 100.4175531  64.4936597  96.9854800 100.4869557  64.7295771
  97.5867547 101.2938332  64.3093792  96.7814846 100.8131498  66.2219650
  97.7456171 100.8009124  66.7315901  96.3316600 101.8008423  66.3203633
  96.1255890 100.0684591  66.6700261  97.7263121  99.1040703  64.6058367
  98.8757395  98.9862273  64.2152134  97.0194500  97.9584347  64.8550574
  96.0420005  97.9731808  65.1464406  97.5704519  96.5655786  64.7368925
  98.4162608  96.5715095  65.4251134  96.7409363  95.3944915  65.3396020
  96.6186736  95.5984383  66.4037709  95.3992708  95.2844493  64.5034886
  94.7905558  94.4711291  64.8988243  94.8456254  96.2207009  64.5779902
  95.6365837  95.0847193  63.4583376  97.4341693  93.9874106  65.0994618
  96.8200400  93.2007133  65.5374227  97.5399937  93.8115201  64.0292414
  98.4180897  93.9817469  65.5676355  98.0851047  96.2924074  63.3224951
  99.1755018  95.7106421  63.1203140  97.4191636  96.7962393  62.2212191
  96.5703017  97.3617165  62.2580841  97.9448071  96.5183487  60.8585318
  98.1148412  95.4418481  60.8962380  96.9973648  96.6635964  59.6848444
  97.6098873  96.5374288  58.7920690  95.8977157  95.6186688  59.7658829
  95.2233593  95.7333481  58.9181151  96.3403833  94.6218386  59.7451974
  95.3400494  95.7475763  60.6932168  96.3007323  98.0741906  59.6261250
  95.6345763  98.1159608  58.7634237  95.7238700  98.2332319  60.5377596
  97.0592268  98.8522484  59.5364241  99.2549122  97.2630281  60.5996162
 100.1342362  96.6999622  59.9749466  99.3907827  98.4906218  61.0665110
  98.6228553  98.9642222  61.5427463 100.5602516  99.3124254  60.9917890
 100.8627872  99.3998997  59.9485831 100.2901960 100.7892127  61.3549411
  99.2816810 101.0570044  61.0398980 100.3271497 100.9047038  62.4377842
 101.2995607 101.7556938  60.7046532 101.3382319 102.6750170  61.2888452
 102.2945864 101.3115234  60.7454143 100.9745633 102.0920137  59.2891877
 100.3714381 101.3127238  58.5214844 101.2253712 103.2324081  58.8756590
 101.7847660  98.6167559  61.6863461 102.8945408  98.6044747  61.1386547
 101.4115681  98.0661095  62.9114264 100.4446770  97.9343394  63.2097037
 102.4230128  97.6205682  63.8923926 103.2907552  98.2799857  63.8718539
 101.8523095  97.7155531  65.3168867 101.6457457  98.7589047  65.5573670
 100.9034374  97.1829960  65.3645067 102.7991296  97.1438179  66.3371433
 102.2850416  97.0108570  67.2898531 103.1401780  96.1589662  66.0190960
 103.9954093  98.0785685  66.5156093 104.6299867  98.0374806  65.6301849
 103.6473974  99.1072420  66.6107280 104.7538113  97.7161038  67.6714773
 104.4758691  98.1742115  68.5391566 105.7560380  96.8772294  67.7713390
 106.2195092  96.1848651  66.7765541 105.7996099  96.2766898  65.8514412
 107.0040368  95.5478203  66.9199117 106.2934111  96.8314922  68.9388685
 105.9314681  97.4181747  69.6890857 107.0814575  96.2065306  69.1131554
 102.9420514  96.2066511  63.5097513 104.0991344  95.9132057  63.7116068
 102.0909574  95.3392628  62.9412467 101.1316353  95.5447918  62.6661087
 102.5588428  93.9514512  62.6792861 103.6395894  94.0906633  62.6599829
 102.0715408  93.0311899  63.7578908 100.9847083  93.0996815  63.7852025
 102.3186215  92.0122553  63.4612304 102.5687955  93.2307253  65.1379217
 103.9276025  93.2043556  65.4321837 104.6414301  93.1116389  64.6275236
 104.3829311  93.2941970  66.7305112 105.4237429  93.1150456  66.9579768
 103.4644286  93.6256079  67.7703867 103.9110777  93.8537152  69.0140039
 104.6615892  93.2544087  69.2077572 102.1007334  93.7380512  67.4803007
 101.3998121  93.9927155  68.2614150 101.6301554  93.5112345  66.1277123
 100.5767933  93.5588481  65.8934426 102.2607173  93.3092152  61.3546246
 102.8383761  92.3378008  60.8763745 101.3461017  93.9390995  60.6093526
 100.9579494  94.8304735  60.9199072 100.7556055  93.5308046  59.3054495
 100.6809835  94.3961918  58.6464916 101.4090579  92.8104626  58.8125384
  99.3451147  92.9059250  59.5183140  98.7303269  92.9593184  60.6150816
  98.8000887  92.2278424  58.4593538  99.3667362  92.1784150  57.1830625
 100.3620435  91.7356437  57.1969915  99.4652098  93.1709893  56.7428976
  98.3384483  91.2858843  56.3935145  98.6427674  90.2398159  56.4010474
  98.2756953  91.5916526  55.3493609  97.0192035  91.4708212  57.0896693
  96.3959355  90.5795400  57.0140333  96.4495506  92.2962266  56.6621759
  97.4127625  91.7463676  58.4988128  96.8056054  92.5327465  58.9477254
  97.0925652  90.6014283  59.4578481  97.7732360  89.5649222  59.3486679
  95.9819245  90.6804173  60.2347083  95.2098597  91.3263091  60.0667864
  95.8093299  89.8052859  61.4184014  96.8314750  89.6195870  61.7486760
  95.0557228  90.4776351  62.5663352  95.6107702  89.9296293  63.3271229
  95.2171664  91.9668169  62.7056821  94.6323414  92.3180666  63.5557740
  96.2683991  92.2054552  62.8649632  94.8675896  92.4568533  61.7966670
  93.5894125  90.1983764  62.7910081  93.2376005  90.7689317  63.6517751
  93.0232750  90.4914960  61.9056408  93.4450366  89.1343219  62.9778598
  95.1707179  88.4365238  61.0976725  94.1276096  88.3258987  60.4685961
  95.9158255  87.3366702  61.3478195  96.8550588  87.3935452  61.7395145
  95.4897955  85.9673730  61.1013711  95.0038230  85.9127306  60.1276402
  96.7364878  85.1001974  61.1310644  97.1799166  85.1726906  62.1243240
  96.4334826  84.0620611  60.9921723  97.7965329  85.4223590  60.1176596
  97.7604827  84.8264901  59.0109331  98.7531905  86.1745307  60.4062580
  94.4314394  85.4806652  62.0552300  93.6478146  84.6411240  61.6356497
  94.4266451  86.0500482  63.2857799  95.0338765  86.8457026  63.4798445
  93.6260995  85.6869705  64.4996837  92.7648491  85.1214779  64.1433696
  94.4523520  84.7873063  65.4851405  95.3088373  85.3737313  65.8172651
  93.6199189  84.4239893  66.7538177  94.2207679  83.8006955  67.4157523
  93.3351359  85.3378377  67.2757810  92.7240758  83.8806586  66.4567336
  95.0312790  83.5347733  64.7887580  95.5942255  82.9442244  65.5101415
  94.2162716  82.9340917  64.3842847  95.6920936  83.8421159  63.9784256
  93.1068518  86.9486788  65.2528131  93.8736001  87.8515128  65.5185778
  91.8247155  86.8322031  65.6367206  91.2423213  86.0696095  65.2888571
  91.0720573  87.7097278  66.5598988  91.7340002  88.4474811  67.0135922
  90.0467344  88.6513666  65.8709029  90.6017491  89.5001424  65.4711876
  89.6302623  88.1135972  65.0200703  88.8785016  89.2085612  66.6732864
  88.4767791  88.3210469  67.1612898  89.3095765  90.2643562  67.7485098
  88.4279051  90.6193495  68.2829228  90.0005076  89.8041153  68.4542162
  89.7981563  91.1049360  67.2567716  87.8034144  89.8523177  65.8232605
  87.0061941  90.2249605  66.4660685  88.2326247  90.6813635  65.2610153
  87.3966664  89.1151984  65.1317453  90.4949678  86.7856903  67.6512284
  89.7100679  85.8504325  67.3217909  90.7727928  87.0774392  68.9118218
  91.5195933  87.6811568  69.2529025  89.8770925  86.4378534  69.9398792
  89.1662119  85.7313270  69.5115625  90.7615934  85.6682662  70.9079834
  91.4843380  86.4388051  71.1756681  90.1079840  85.2203898  72.1892216
  90.8334218  84.6822782  72.8004057  89.7471179  86.0908975  72.7379044
  89.2689736  84.5628364  71.9602347  91.5303148  84.4628680  70.2680400
  92.1356172  83.9716676  71.0295964  90.8129360  83.7500324  69.8591903
  92.1756636  84.8267422  69.4693257  89.0357796  87.6046160  70.6420058
  89.6094564  88.5441122  71.2137073  87.6776242  87.5334203  70.6020538
  87.2160977  86.7906372  70.0778624  86.7338515  88.3858307  71.2157171
  87.0905222  89.4130659  71.2860293  85.4490058  88.3454749  70.3548385
  85.1169495  87.3117614  70.2481096  84.6529898  88.8839052  70.8673659
  85.6630368  88.9420130  68.9997049  85.9596793  90.1040801  68.9028945
  85.5097686  88.2133389  67.9317821  85.6415672  88.6275193  67.0091789
  85.2587690  87.2289572  68.0178387  86.4664268  87.8656234  72.6232789
  85.5773957  87.1536299  72.9176105  87.3434115  88.1640600  73.5838607
  88.1876567  88.6958544  73.3753693  87.2664325  87.8136926  75.0139792
  86.8130005  86.8335405  75.1650296  88.7200665  87.8064458  75.5205409
  89.2084581  86.8879194  75.1968391  89.2614883  88.6350455  75.0638769
  88.8199003  87.9204939  77.0482121  88.4894531  87.0340230  77.8598770
  89.2592343  89.0560329  77.5406974  89.3189808  89.1852696  78.5503316
  89.5400101  89.8094018  76.9126478  86.3163975  88.7722135  75.8163601
  85.6728740  88.2333544  76.7196018  86.2947821  90.0593327  75.5561395
  86.7440205  90.4631689  74.7346055  85.6082782  91.0900649  76.4317247
  86.0437371  91.0840535  77.4315034  85.8528337  92.5067304  75.8380676
  85.3618400  93.2526406  76.4639727  86.9233717  92.7083916  75.8065216
  85.4441771  92.5542834  74.8295184  84.1940594  90.7583021  76.6429513
  83.5102398  90.3940809  75.7167442  83.7165158  90.9603202  77.8738708
  84.3045885  91.2428956  78.6591578  82.3209699  90.8013320  78.2282835
  81.6952255  91.3068785  77.4919325  82.0537021  89.7456527  78.2033040
  82.0550309  91.3411815  79.5466070  83.0794213  91.7695064  80.2024881
  80.8303946  91.2613614  80.0282136  80.0898893  90.8268399  79.4781854
  80.3186874  91.7332960  81.3296091  81.0388722  91.4000391  82.0762701
  80.1546217  93.2211042  81.2093952  81.0372852  93.6272962  80.7149439
  79.3037030  93.4235126  80.5588921  79.9497506  93.9665994  82.5085221
  78.9973167  93.6544968  82.9360014  80.7279366  93.6578740  83.2065717
  79.9586139  95.4590431  82.4262170  80.1433691  95.8638944  83.4219429
  80.7928640  95.7688880  81.7965386  78.7227580  96.0510691  81.8974984
  78.7578125  96.3813233  80.9336886  77.5834385  96.2055109  82.5171028
  77.2046547  95.6160896  83.6684722  77.8387017  94.9734694  84.1450062
  76.2848522  95.8119823  84.0637485  76.7235218  97.0814459  82.0646757
  76.9461684  97.6338639  81.2367718  75.8304447  97.2117505  82.5401827
  78.9965743  91.1693938  81.7763051  78.0454639  91.1875439  80.9996098
  78.7457080  90.8907325  83.1041718  79.7182050  90.8934165  84.1654203
  79.7384786  91.8464011  84.6942278  80.7264270  90.7157712  83.7908813
  79.2537073  89.7889076  85.0400769  79.5772130  89.9421159  86.0693443
  79.6641398  88.8325080  84.7153712  77.7544077  89.7927113  84.9413593
  77.3117331  90.3922327  85.7369040  77.3530816  88.7839701  85.0422337
  77.4184126  90.3959429  83.5254593  76.9787502  89.7101752  82.8002002
  76.3627390  91.5420454  83.6984718  76.7052782  92.6987831  83.8634171
  75.0785375  91.1825401  83.7769020  74.7645012  90.2475360  83.5195023
  74.0179539  92.0113447  84.2087715  74.2833550  92.4899642  85.1507899
  73.8510182  92.8073059  83.4821662  72.7398822  91.1993141  84.3845327
  72.5329420  90.3852422  83.5043851  71.9557240  91.4643882  85.3955626
  72.1296480  92.2277519  86.0489954  70.7411269  90.6917179  85.7016877
  70.1261445  90.6268141  84.8037734  71.0256287  89.6736211  85.9667683
  69.8799638  91.3029310  86.8679272  70.0744483  92.4219413  87.3536645
  68.9712572  90.5010401  87.4009161  68.8924587  89.5297451  87.0962393
  67.9918621  90.8135576  88.4335027  68.4128287  90.5940020  89.4147643
  67.7691278  91.8804653  88.4144957  66.7273120  90.0329818  88.2432778
  66.5947866  89.3182246  87.2638427  65.6109917  90.4010325  88.9474949
  65.6817652  90.9305634  89.8165945  64.1817964  90.1063052  88.5808918
  64.0138300  89.0331674  88.4939170  63.2710707  90.6263763  89.6900553
  62.2320194  90.4174589  89.4338759  63.5201092  90.1311354  90.6279318
  63.4086106  91.7015375  89.7993268  63.8687934  90.7151564  87.2135282
  63.8343169  91.9261572  87.0902658  63.5943900  89.9095961  86.1809855
  63.4915229  88.8972939  86.2522703  63.4174315  90.4510095  84.8317327
  64.3174327  91.0017138  84.5566478  63.2467142  89.2749777  83.8486779
  62.3058856  88.7998216  84.1253730  63.2187868  89.6651087  82.3681756
  63.0951610  88.7708843  81.7574929  62.3865462  90.3460498  82.1861324
  64.1549225  90.1581082  82.1035051  64.4432478  88.4849902  83.9291265
  64.3735110  87.7227420  83.3169463  62.3547130  91.5225031  84.7227560
  62.5576658  92.5120280  84.0180259  61.2077913  91.3696065  85.4445089
  61.0984552  90.6223683  86.1298721  60.0097432  92.2262614  85.3432960
  59.6226264  92.3511981  84.3317776  58.9716431  91.5312463  86.1488722
  58.0464233  92.1078316  86.1250653  58.7926785  90.5393066  85.7343612
  59.3131530  91.4384241  87.1795128  60.3526995  93.6962570  85.7467017
  59.7817709  94.6643944  85.2153529  61.4041240  93.8543794  86.5578656
  61.9501890  93.0451117  86.8535743  61.9433883  95.0907358  87.1362624
  61.2035227  95.8909079  87.1503207  62.3542237  94.7048666  88.6361358
  63.2293331  94.0554723  88.6082146  62.6453897  95.6097231  89.1691894
  61.2414405  94.0069127  89.4093576  61.0859309  93.0218854  88.9696259
  61.5842408  93.8496452  90.4321791  59.8755752  94.7344426  89.4637824
  59.7318037  95.9476285  89.3502578  58.9156053  94.0321560  89.7329056
  63.0531394  95.7643139  86.2759450  63.5399619  96.8106858  86.6717036
  63.5082589  95.1801856  85.1345852  62.9512388  94.5618582  84.5457042
  64.8590622  95.4064444  84.6659632  65.5792921  95.7546459  85.4051125
  65.2986477  93.9532003  84.1244679  65.1296562  93.2251259  84.9182837
  64.6431977  93.6804734  83.2970228  66.7366064  93.8258786  83.6575172
  67.2531520  94.6700425  84.1141155  67.3039813  92.5605247  84.1187322
  68.3354520  92.4788170  83.7791428  67.2769553  92.5259515  85.2077631
  66.7225367  91.7325595  83.7158901  66.9722311  94.0122765  82.1787725
  68.0347903  93.8994392  81.9640408  66.4071468  93.2638272  81.6235704
  66.6466423  95.0085606  81.8810412  64.8347241  96.5241878  83.6268727
  64.2274220  96.4482798  82.5456992  65.6457303  97.5937887  83.8634479
  66.2074574  97.6589145  84.7128874  65.8360906  98.7775002  82.9726775
  64.8498025  99.2195159  82.8347361  66.8029222  99.7277678  83.6460765
  66.9557613 100.6012472  83.0109096  66.3939109 100.0444400  84.6050351
  67.7556368  99.2240585  83.8058288  66.3367725  98.4534087  81.5201103
  67.2880852  97.7109735  81.3408140  65.8497033  99.2431423  80.5346793
  65.0489878  99.8632852  80.6484311  66.4549846  99.2709263  79.1795982
  66.3128761  98.2906205  78.7233706  65.7982954 100.3692125  78.4098393
  65.9789716 101.3086309  78.9316469  66.2862918 100.4461169  77.4383171
  64.2388349 100.2226837  78.1733291  63.5551696  99.4584179  78.8965750
  63.8100401 100.9476167  77.2548232  67.9390704  99.5715171  79.2201988
  68.6628690  98.8283439  78.5694867  68.4351213 100.5256508  80.0073369
  67.8450831 101.1379418  80.5704876  69.8285891 100.7961635  80.1501807
  70.1594085 100.9654429  79.1246930  70.0306454 101.9935515  81.0953966
  69.4754293 101.8130533  82.0159402  71.0841134 102.0563518  81.3655379
  69.5759054 103.3776540  80.4884553  69.8264295 104.1642138  81.2014815
  70.1605565 103.5664608  79.5884436  68.0976310 103.5012597  80.1373364
  67.2894355 102.8675144  80.8904924  67.7232505 104.0366923  79.0523954
  70.6952310  99.6454171  80.7467411  71.8591809  99.4903973  80.2533707
  70.1381568  98.7912406  81.6047452  69.2225494  98.9060813  82.0395182
  70.8565613  97.5997629  81.9702869  71.9087654  97.7915420  82.1803547
  70.1837601  97.0732786  83.2578093  70.2722515  97.8309650  84.0360179
  69.1194492  96.9351609  83.0661773  70.7703113  95.7468322  83.7875588
  70.6076338  94.9978277  83.0120059  72.2633901  95.6334682  83.9633467
  72.5113309  94.6416613  84.3415562  72.7563004  95.7879126  83.0040066
  72.6041224  96.3882353  84.6719349  70.0121637  95.4754188  85.1579237
  70.3758577  94.5471713  85.5976831  70.1986868  96.2999148  85.8467273
  68.9416096  95.3947786  84.9711239  70.9115377  96.5838990  80.7860791
  71.9743928  96.0039214  80.5195999  69.8338163  96.3611389  80.0846031
  68.9440982  96.8190606  80.2814262  69.7718810  95.4528160  78.9595611
  70.1320354  94.4590905  79.2268182  68.3195312  95.3453381  78.5186241
  67.7053488  95.1188777  79.3900509  67.9958194  96.3151930  78.1428354
  68.0594893  94.3174906  77.4722563  68.2458856  94.5405914  76.1197592
  68.5821804  95.4559291  75.6545831  67.9333775  93.4175723  75.5143206
  67.9776800  93.3236354  74.4992334  67.5471050  92.3939285  76.3073275
  67.1386952  91.0631104  76.1983559  67.1604231  90.5889812  75.2280924
  66.7146802  90.3439547  77.2686938  66.2880389  89.3673470  77.0961956
  66.8037470  90.8091653  78.5819311  66.5800592  90.1896006  79.4379640
  67.2169532  92.1767077  78.7010670  67.2457458  92.6181444  79.6859206
  67.5884815  92.9731359  77.6011129  70.6406172  95.9856291  77.8617001
  71.5824189  95.2280734  77.4793326  70.3998812  97.2048934  77.3587620
  69.6971920  97.8500820  77.7209339  71.1858392  97.7199299  76.1748036
  70.9920504  97.0687017  75.3228513  70.7261446  99.0901851  75.8106023
  70.7401039  99.6993889  76.7152740  71.4591163  99.5190567  75.1267730
  69.2813190  99.2385978  75.1405794  68.6601908  98.4297116  75.5267361
  68.7367847 100.6290728  75.5127118  67.7503449 100.7631552  75.0702149
  68.6633481 100.7108654  76.5967390  69.4118554 101.3963566  75.1348280
  69.2590473  99.0658374  73.6497183  68.2387726  99.1831800  73.2856368
  69.8986091  99.8178188  73.1869584  69.6237524  98.0714208  73.3934356
  72.6919403  97.6475244  76.4129039  73.3559323  97.1945066  75.5035511
  73.3070080  98.1225329  77.4715509  72.8374759  98.4774213  78.3037744
  74.7690073  98.1701705  77.5161345  75.2185627  98.6107913  76.6250031
  75.0753781  98.9828729  78.7552203  74.6398358  99.9799873  78.6780531
  74.6404362  98.5134559  79.6377362  76.5606443  99.0681517  78.8850083
  77.1259361  99.9306537  78.1416043  77.2259929  98.4465471  79.7598042
  75.3150598  96.7705109  77.6246042  76.3720714  96.5858304  77.0168333
  74.7890702  95.8794722  78.4186244  74.0767945  96.1403789  79.1008846
  75.0988954  94.4301401  78.4805824  76.0977409  94.3473030  78.9081789
  74.1786907  93.7009352  79.3776668  73.2066445  93.9229195  78.9369228
  74.2737068  92.1882201  79.3976170  73.5419998  91.7866058  80.0984592
  74.0714875  91.7975085  78.3998736  75.2748406  91.8897664  79.7083750
  74.2985788  94.1979832  80.8008924  73.6105043  93.6440796  81.4381249
  75.3191054  94.0509141  81.1532148  74.0517367  95.2594101  80.8376598
  75.1492732  93.7919512  77.0949038  76.1167216  93.0614882  76.7270012
  74.1775477  94.1385026  76.2649389  73.3931083  94.7254605  76.5479712
  74.1117989  93.7171732  74.8274089  74.3420092  92.6516427  74.8334847
  72.7181325  94.0140597  74.2535070  72.5216736  95.0756680  74.3991528
  72.5321246  93.8790338  72.7522739  71.5024598  94.1185319  72.4894242
  73.2062460  94.5651163  72.2382892  72.7555824  92.8562456  72.4492017
  71.7678074  93.0793158  75.0067322  70.7486280  93.2325420  74.6512044
  72.0619257  92.0441122  74.8327412  71.8164574  93.2954504  76.0741126
  75.1310324  94.4388234  73.9153168  75.6743774  93.8366875  73.0369493
  75.3524384  95.7196203  74.1678239  74.7921452  96.2346862  74.8468561
  76.3845620  96.5640713  73.5438357  76.1709025  96.5619763  72.4750765
  76.3286727  97.9789185  74.0730065  75.2887285  98.2995121  74.1378821
  76.7342070  98.0019470  75.0847933  77.1112532  98.9668364  73.1876327
  77.5414199  99.7326380  73.8333342  77.9426744  98.4295917  72.7328206
  76.3157177  99.6762345  72.0570679  75.2983022  99.1344896  71.5902616
  76.7913132 100.7275810  71.5950415  77.8036941  96.0095902  73.7677753
  78.6336852  96.0157733  72.8618589  78.0433240  95.3628401  74.8895497
  77.2843820  95.2326746  75.5590905  79.2751567  94.7484179  75.4031943
  80.0394244  95.3571602  74.9204846  79.4102656  94.8072741  76.9301467
  78.6859580  94.0373867  77.1965407  80.8731749  94.5659810  77.4028369
  80.9162095  94.6173925  78.4914961  81.2043160  93.5811137  77.0727960
  81.5246691  95.3300809  76.9777301  79.0829910  96.0411439  77.5919341
  78.1499304  96.2773985  77.4024540  79.4509018  93.2826400  75.0324711
  80.3583215  93.0119277  74.2527241  78.6018111  92.3675689  75.5384563
  77.8410506  92.5743581  76.1852975  78.7363742  90.9818128  75.1715481
  79.7949296  90.7479953  75.2905434  77.8291474  90.1505818  76.0808905
  76.8054249  90.5067574  75.9682307  77.8469097  89.1167456  75.7372188
  78.1916977  90.1767456  77.5610816  79.1974564  89.6056015  78.0004458
  77.4266998  90.9062587  78.3086286  77.6444166  91.0260746  79.2979251
  76.6061942  91.3604812  77.9081570  78.4019464  90.6458308  73.7226422
  79.0439103  89.7079796  73.2610163  77.4622982  91.2871379  73.0699061
  76.9620816  92.0933526  73.4458786  77.0375771  90.8938310  71.7069187
  77.5477606  89.9518856  71.5018199  75.4738848  90.6870090  71.6351533
  75.2211703  89.7651358  72.1587812  74.9910448  91.5029662  72.1728543
  74.8886155  90.6203494  70.2253493  75.2958422  91.3946356  69.5751944
  75.1912998  89.2524512  69.6732645  74.7865100  89.1693905  68.6650264
  76.2701072  89.1018346  69.6439343  74.7368914  88.4937332  70.3100957
  73.3267171  90.7640681  70.3737657  72.8627997  90.7219556  69.3881364
  72.9438232  89.9498058  70.9901148  73.0915586  91.7183099  70.8444280
  77.4563888  91.8938465  70.6341765  78.1725111  91.5409698  69.7191508
  76.9501394  93.1762007  70.6041234  76.3862311  93.5871143  71.3483112
  77.1974933  94.0693616  69.4552868  76.9405422  93.5285567  68.5455571
  76.3218751  95.3376428  69.6828471  76.5859025  95.7134727  70.6717422
  76.5874162  96.3949092  68.6275820  75.9589460  97.2647982  68.8192596
  77.6353592  96.6890099  68.6642739  76.3562054  95.9899696  67.6417993
  74.9293831  95.0217462  69.6154643  74.4026010  95.8344791  69.7634877
  78.6677931  94.4807313  69.2629990  79.0575540  94.7108684  68.1280434
  79.4850729  94.4892834  70.3295587  79.0944524  94.4192056  71.2693266
  80.9386279  94.5894457  70.3841344  81.2267140  95.5175708  69.8920621
  81.2273190  94.6805685  71.4308187  81.7573471  93.4635355  69.7728242
  82.6778881  93.7654079  69.1110626  81.3797655  92.1996032  69.9113641
  80.6888298  91.9127230  70.6063925  81.8854425  91.0687211  69.1105761
  82.9486163  90.9889942  69.3371994  81.3541803  89.6593271  69.4900665
  80.2906768  89.6546088  69.2524026  82.0116209  88.4821821  68.6751165
  81.5860817  87.5334341  68.9996078  81.8168344  88.6223005  67.6129272
  83.0869850  88.4755777  68.8492184  81.6292455  89.4217206  70.9743321
  81.2620870  88.4362104  71.2589832  82.7024713  89.4766735  71.1597087
  81.1195753  90.1831894  71.5661180  81.6550125  91.3797012  67.6456241
  82.6420350  91.3848465  66.8754688  80.4108708  91.6220844  67.1936597
  79.6038591  91.5946597  67.8157280  80.0358635  91.9429459  65.8241947
  80.3512503  91.0952583  65.2159983  78.4692826  92.0668452  65.6814286
  78.0469396  91.0721056  65.5414228  78.0593790  92.4608625  66.6107571
  78.0164629  92.9826840  64.4986996  78.1230630  92.5155296  63.2000110
  78.3904120  91.4825212  63.0267853  77.8810350  93.3901448  62.0672472
  77.9764400  93.0141145  61.0590066  77.5281076  94.6984582  62.2872111
  77.4382400  95.3892049  61.4626446  77.2838988  95.1274167  63.6122419
  76.9047895  96.1230188  63.7898727  77.5259465  94.2837603  64.6921705
  77.3349049  94.6356622  65.6949817  80.8094188  93.1283042  65.2066601
  81.3563492  92.8851364  64.1910408  80.8747979  94.3333191  65.8454595
  80.3927767  94.5101783  66.7266691  81.6380036  95.5149188  65.3536260
  81.3096925  95.7922172  64.3521972  81.3510196  96.6598048  66.3262663
  81.5337659  96.2925047  67.3354132  82.0797030  97.4476139  66.1366946
  79.9601491  97.2916616  66.3018343  79.7842723  97.7266378  65.3179415
  79.2129147  96.5101160  66.4426041  79.7626307  98.3560446  67.3524244
  79.6915710  97.8873402  68.3346508  80.6330064  99.0115438  67.3738227
  78.5505486  99.1579929  67.1027890  78.2713307  99.2906211  66.1311161
  77.7780125  99.7318380  68.0488697  78.0025483  99.5462465  69.3700304
  78.7751728  98.9562125  69.6782434  77.3988366  99.9963474  70.0573319
  76.8162786 100.5751425  67.6984352  76.6598233 100.7894286  66.7137113
  76.2324458 101.0080992  68.4141955  83.0944488  95.2353942  65.1558398
  83.7200101  95.5646909  64.1809953  83.7904574  94.5636914  66.1204362
  83.3567416  94.2381234  66.9834085  85.2622464  94.2272687  66.0319486
  85.8326708  95.0828737  65.6721070  85.7748983  93.9089124  67.4656373
  85.1827000  93.0505288  67.7813521  87.2323729  93.5709190  67.4741891
  87.5500981  93.3546405  68.4947885  87.4075053  92.6971383  66.8473957
  87.8037381  94.4140470  67.0876558  85.5561612  95.0555245  68.4593580
  85.9369119  94.7657917  69.4386628  86.0845622  95.9437201  68.1132598
  84.4907604  95.2737515  68.5337226  85.5696528  93.1458212  64.9370484
  86.3989734  93.3861465  64.0625644  84.9570963  91.9624810  64.9631708
  84.3699620  91.6556319  65.7399030  85.0639995  90.9600598  63.8593676
  86.1253469  90.7371143  63.7508371  84.1972198  89.7125220  64.2324847
  83.1535737  90.0252329  64.1839488  84.3397292  88.5608458  63.2172768
  83.7156367  87.7230196  63.5278776  84.0241241  88.9022581  62.2320331
  85.3818686  88.2409451  63.1749334  84.4532774  89.2971223  65.5279057
  83.8918193  89.8031408  66.1516315  84.5278385  91.4716126  62.5061303
  85.1223024  91.0744389  61.5094776  83.5356667  92.3657394  62.4635929
  82.9376996  92.5710167  63.2648654  83.1902334  93.1685739  61.2321586
  82.9040690  92.4986683  60.4209358  82.0338289  94.0932351  61.6019806
  81.1813811  93.5074275  61.9450540  82.3257975  94.7451567  62.4247743
  81.6199357  94.9720668  60.3255276  82.5044085  95.4946145  59.9617518
  81.2987177  94.2992848  59.5299244  80.5217439  95.9899459  60.5681816
  79.5551558  95.4914292  60.5021556  80.6126865  96.3741923  61.5847317
  80.5443254  97.1398589  59.6106059  81.4447207  97.7385069  59.7553606
  80.5651624  96.7779581  58.5825672  79.3668764  97.9386536  59.8405574
  79.3611624  98.7458724  59.1846190  78.5179105  97.3585321  59.6828109
  79.3696496  98.2888462  60.8185914  84.4077971  93.9826323  60.7150828
  84.7235300  93.7717907  59.5427161  84.9860149  94.8045008  61.5556673
  84.7226168  94.8394336  62.5400362  86.0692271  95.7741475  61.2201596
  85.8421867  96.2838656  60.2850205  86.1137079  96.9185209  62.2453342
  85.1015780  97.2860521  62.4167425  86.4788089  96.5332839  63.1968355
  87.0146160  98.0978949  61.7915020  87.3513950  98.6137842  62.6916020
  87.8975319  97.6694343  61.3192742  86.4785267  99.1227221  60.8736063
  85.3160299  99.3618886  60.7243196  87.2735710  99.7442915  60.0899743
  88.2792409  99.5915511  60.1584163  86.9019458 100.3935936  59.3980729
  87.3878685  95.0683964  60.8835423  88.0685254  95.4514408  59.9477447
  87.7074178  93.9835707  61.6107744  87.2604302  93.7989130  62.5095400
  88.6707628  92.9658711  61.2712322  89.6318124  93.4793441  61.2887852
  88.8803997  91.8448764  62.3226819  87.9104030  91.4756431  62.6564349
  89.6350688  90.5678968  61.8107527  89.7273001  89.8482541  62.6244829
  89.0749201  90.1175924  60.9911111  90.6284447  90.8480498  61.4592207
  89.7717922  92.5286243  63.3836712  89.9876386  91.8224529  64.1863195
  90.7050731  92.8505669  62.9218068  89.2513626  93.3944576  63.7923553
  88.4468574  92.4423768  59.8735995  89.4002571  92.5050371  59.0625233
  87.3065879  91.8706958  59.5675157  86.5530482  91.6732887  60.2255943
  87.0484215  91.4621618  58.1470073  87.8839875  90.7943905  57.9345743
  85.7176855  90.5738968  57.9092908  84.8548972  91.1785400  58.1855656
  85.6352553  90.3696996  56.8412839  85.6185426  89.2101727  58.6719994
  85.7888683  89.4136184  59.7302678  84.2421628  88.5711683  58.5897268
  84.2443729  87.6306820  59.1395074  83.5027061  89.2437281  59.0233408
  83.9920278  88.3803613  57.5455911  86.6762543  88.2672972  58.1336752
  86.6146507  87.3145290  58.6595610  86.5105003  88.1055818  57.0685744
  87.6640797  88.7034066  58.2852950  87.1087086  92.6531277  57.1453074
  87.5259857  92.5029983  56.0121301  86.5476825  93.7988028  57.4676807
  86.1626488  94.0102065  58.3873755  86.4347378  94.8941453  56.4824700
  86.1641537  94.5738927  55.4759063  85.3103748  95.8089399  57.1010690
  84.3710331  95.2567911  57.0979019  85.5580539  96.0091254  58.1434691
  85.0950367  97.1588850  56.3747042  84.6198462  97.8686772  57.0533042
  86.0591373  97.5824300  56.0944441  84.2487598  96.9852719  55.1567179
  84.5110933  96.0725258  54.6211970  83.1928546  96.9100732  55.4170588
  84.5285021  98.2476379  54.2908135  83.8553633  99.0506931  54.5895984
  85.5439786  98.5984717  54.4743158  84.3519407  97.9606680  52.8136587
  84.5450160  98.8237563  52.2659165  85.0107600  97.2117221  52.5238806
  83.3744940  97.6501704  52.6347084  87.7904519  95.5844381  56.2396451
  88.0344421  96.0186383  55.0953523  88.6939688  95.7669487  57.2351580
  88.5803979  95.3765365  58.1705216  89.9358170  96.5516596  57.0650087
  90.2617895  96.4184011  56.0334967  89.5643509  97.9641739  57.4352241
  90.4368612  98.6082284  57.3341420  88.7729523  98.3170405  56.7742956
  89.2134510  97.9890097  58.4663742  91.1895672  96.0971156  57.8279014
  92.2708433  96.6585286  57.7384902  91.0616564  95.0210608  58.6381791
  90.1522899  94.5885900  58.7979464  92.1075398  94.3500718  59.3627836
  92.8482106  95.0882745  59.6694814  91.6839190  93.9254982  60.2722420
  92.8473121  93.1895801  58.5535908  93.4299108  92.2492003  59.1665627
  92.6783889  93.2078302  57.2416553  91.9673900  93.7927513  56.8013319
  93.4493222  92.4300778  56.2573092  93.2625841  92.8563849  55.2724777
  94.5088235  92.5745382  56.4715828  93.1899911  90.9306324  56.1756574
  93.7146681  90.4041611  55.2491612  92.3615441  90.3461762  56.9806638
  91.8007135  90.8936626  57.6328330  92.0702397  88.8564538  57.1195163
  92.9386134  88.2000201  57.1610363  91.3625390  88.6391224  58.4699003
  92.0168163  88.9445605  59.2879326  90.4686002  89.2599728  58.5286712
  90.9809143  87.1390686  58.6242609  90.4949688  86.8142152  57.7039717
  91.9000882  86.5615573  58.7201830  89.9123226  86.7202046  59.9989600
  90.9973308  87.1134539  61.3757302  90.4823328  86.9083111  62.3141942
  91.8979241  86.5012547  61.3145361  91.2708244  88.1671682  61.3340361
  91.2959149  88.4803698  55.8735404  91.4761641  87.3928473  55.3515242
  90.2157645  89.2189869  55.5046650  89.9052317  90.0428226  56.0191676
  89.4068367  88.9235271  54.3693794  89.3778772  87.8341636  54.3408582
  87.9374688  89.4998169  54.5561925  87.6178142  89.3730388  55.5915790
  87.9290043  90.5703261  54.3502591  86.9165305  88.7461903  53.5717069
  87.3581194  88.6186375  52.5825894  86.5710761  87.3872579  54.1199844
  85.8795677  86.8874645  53.4417693  87.4792273  86.7916919  54.2140294
  86.1044680  87.4970873  55.0988589  85.6842569  89.5718981  53.5354931
  84.9532861  89.1038660  52.8767445  85.2705724  89.6514310  54.5408103
  85.9251435  90.5670089  53.1616162  89.9856016  89.2948815  53.0064058
  89.8394030  88.6452467  51.9747297  90.8009923  90.3824076  53.0639910
  90.8666923  90.9701129  53.8945161  91.6760130  90.8430169  51.9657852
  91.0868109  90.8964676  51.0486719  92.1912985  92.2793010  52.2099547
  91.4160391  92.8806200  52.6866606  93.0439411  92.2616772  52.8885591
  92.5938248  92.9035667  50.8796743  93.1444556  93.8253083  51.0659674
  93.2689125  92.2285399  50.3549913  91.4280754  93.1970626  50.0191171
  91.8471703  93.6279054  48.8889344  90.2629426  93.2339590  50.4675937
  92.7874182  89.8424102  51.7228661  93.1170169  89.6655875  50.6138749
  93.3839929  89.1722383  52.7500050  93.2037042  89.3986480  53.7284219
  94.3304932  88.0789641  52.5842291  95.0988879  88.2664849  51.8338490
  95.2436238  87.8875116  53.7826516  95.8168075  88.7985212  53.9562485
  94.6455976  87.7124976  54.6770183  96.1597175  86.7546698  53.5670877
  95.5950492  85.8619065  53.2979682  96.8327515  86.9695732  52.7371933
  96.9790223  86.4992092  54.8698638  97.6097388  85.6238059  54.7137747
  97.6447613  87.3478871  55.0297030  96.1971347  86.2918699  56.0819096
  95.5966242  85.4668927  56.0776870  96.1549223  87.0071520  57.1714194
  95.1355161  86.9231655  57.9013086  94.3672033  86.3052877  57.6362983
  95.0769639  87.4711591  58.7593178  97.1431597  87.7717485  57.4784388
  97.9601489  87.8183720  56.8693650  97.1094766  88.3310311  58.3311482
  93.4776371  86.8811878  52.0916506  93.8795366  86.2253972  51.1615208
  92.3448942  86.6525201  52.7440084  92.0520745  87.1912556  53.5590873
  91.4094448  85.6197916  52.3699692  90.4044311  86.0390280  52.3192314
  91.6512911  85.2519913  51.3735705  91.4290797  84.4959782  53.3299078
  90.6495891  83.5285273  53.1265312  92.2630567  84.5988915  54.3492003
  92.7782443  85.4603146  54.5310819  92.5684468  83.5678976  55.3205177
  91.7298512  82.8719888  55.2800903  93.8730249  82.8642582  54.9524082
  93.9236810  82.0261889  55.6459691  93.9262372  82.3715727  53.4824043
  94.8825787  81.8827658  53.2963723  93.1170624  81.6641523  53.3058781
  93.8175586  83.2224432  52.8093254  94.9889428  83.7726601  55.0480447
  95.8149375  83.3037952  54.8096576  92.6437831  84.0639842  56.7652888
  93.1190661  85.2295414  56.8937747  92.2304707  83.1906609  57.7623682
  91.8989771  82.2406475  57.5920314  92.2446830  83.5988342  59.2028828
  93.2761971  83.6715727  59.5468432  91.8055126  84.5907087  59.3013128
  91.4758690  82.6085471  60.0957314  90.7296858  81.7126962  59.7256723
  91.5085331  82.8052232  61.4372337  92.1374760  83.4898163  61.8560560
  90.7132597  82.1259341  62.4359131  89.9451507  81.6072019  61.8622718
  91.5342844  81.0672379  63.2556368  92.2632367  81.5971929  63.8686964
  90.8549973  80.5580329  63.9387476  92.3000425  79.9709579  62.4028826
  92.7702640  80.3950105  61.5151292  93.0862637  79.4793823  62.9761354
  91.1715688  79.0256758  62.0548571  90.7690669  78.5633870  62.9553404
  90.3515415  79.5665197  61.5807546  91.7057885  78.0027203  61.1458047
  91.8560021  77.0937214  61.5842906  92.0293738  78.0429595  59.8584826
  91.6282231  79.0411055  59.0957987  91.0628330  79.7910462  59.4938312
  91.8818120  79.0620334  58.1085375  92.7911118  77.1031192  59.4355766
  93.1123009  76.3789401  60.0794401  93.0756830  77.0773263  58.4573850
  90.0308512  83.0895031  63.4135098  90.7802336  83.9369053  63.8946341
  88.8049703  82.8361864  63.7625481  88.2837534  82.0283784  63.4237395
  88.0257905  83.7084511  64.7034727  88.7558638  84.3095085  65.2445587
  87.0971879  84.7377756  63.9147051  86.5122365  83.9927175  63.3748260
  86.1785389  85.5342456  64.7574894  85.5926957  86.2015805  64.1256249
  85.5095757  84.8651856  65.2985412  86.7570316  86.1229937  65.4701646
  87.6879402  85.5811297  62.7552468  88.0783245  86.5146847  63.1589438
  88.5317509  85.0446841  62.3212161  86.6661218  85.9066293  61.6329251
  87.1524961  86.4979119  60.8579290  86.2939413  84.9783292  61.2001762
  85.8328106  86.4714459  62.0509918  87.3170279  82.9464159  65.8073091
  86.5629836  82.0030466  65.5782117  87.6132569  83.3189803  67.0982859
  88.2085965  84.1226725  67.2949928  87.1621587  82.6824949  68.2895251
  86.4000731  81.9789663  67.9561981  88.2426396  81.7913482  69.0160198
  88.8292156  82.4714110  69.6345181  87.4877299  80.6849160  69.8319984
  88.2134096  80.0527137  70.3452188  86.8341880  81.1571185  70.5657700
  86.8921420  80.0753773  69.1533160  89.1933934  81.1183405  68.1306289
  89.8934066  80.5327353  68.7256903  88.6538896  80.4587044  67.4510408
  89.7424032  81.8620467  67.5530786  86.5207535  83.6763663  69.2489697
  87.2155500  84.4986768  69.9350544  85.2365730  83.5209238  69.4666923
  84.6668401  82.8147333  69.0000711  84.5028275  84.3487367  70.4021607
  84.9455151  85.3346676  70.5447158  83.0996933  84.5168599  69.8389990
  82.5612524  83.5693232  69.8734615  82.5317576  85.2275107  70.4397107
  83.2174782  85.0201306  68.3718882  83.9146632  86.0004161  68.1722325
  82.6807489  84.4031324  67.3495184  82.8479384  84.7443066  66.4029447
  82.0954313  83.5818040  67.4990810  84.4980418  83.6181211  71.7686361
  84.0923635  82.4355573  71.7833667  84.7530657  84.2628020  72.9036103
  84.9483633  85.2612083  72.9692726  84.7692709  83.5427429  74.1821940
  85.0522235  82.4999205  74.0341122  85.8051842  84.1376546  75.1722757
  85.5629466  85.1980783  75.2449289  85.6496181  83.4470614  76.5725369
  86.3778764  83.8662527  77.2673580  84.6428961  83.6205946  76.9538465
  85.8201111  82.3759466  76.4710318  87.2608291  84.1669109  74.6984321
  87.3411686  84.8914038  73.8885546  87.8784032  84.5369163  75.5174335
  87.8525773  82.8380136  74.2148455  88.8868259  82.9917003  73.9074236
  87.8193624  82.1082520  75.0234893  87.2735061  82.4693529  73.3693729
  83.3634315  83.7003465  74.7488912  82.8776384  84.7456313  75.2376219
  82.4553939  82.7239269  74.5475741  82.7239045  81.8267231  74.1443380
  81.0061562  82.7790695  74.8570955  80.6943721  83.8014922  74.6418943
  80.2011581  81.8016039  73.9483261  79.1415879  81.8628146  74.1961752
  80.3451194  82.0750155  72.9023809  80.5533723  80.7827721  74.1078630
  80.6760172  82.5253347  76.3851534  81.2047761  83.1753554  77.2757393
  79.5757262  81.8002089  76.7651340  78.9309346  81.3922971  76.0880633
  79.1918776  81.5231340  78.1618279  80.0958818  81.4644035  78.7674581
  78.2530209  82.6442041  78.7164674  78.7369640  83.6110593  78.5823365
  77.3359746  82.6631161  78.1255813  77.9165269  82.4824674  80.0863166
  77.9816201  83.3469162  80.5434469  78.3476647  80.1756153  78.1776669
  77.9053260  79.7482508  77.0709913  78.0576507  79.6222389  79.3763089
  78.5898298  79.8308346  80.2206205  76.9863037  78.6971164  79.5979842
  77.1760171  77.8205685  78.9782434  76.9070955  78.2828301  81.1243285
  75.9315817  77.8171971  81.2659080  77.8969770  77.2235550  81.5147434
  77.7836423  76.9915820  82.5736059  77.7189596  76.3237894  80.9251524
  78.9083084  77.5848728  81.3297883  76.9607346  79.3475552  81.9130010
  76.9073695  79.0634362  82.8501037  75.6290222  79.3600478  79.2324288
  74.7871595  78.7587509  78.5659033  75.5094228  80.6064105  79.5203716
  76.1673943  81.0366610  80.1710175  74.4998351  81.6309697  79.0393892
  73.5150028  81.3430322  79.4076368  74.7416307  82.5926286  79.4923363
  74.4137233  81.8180031  77.5030756  73.5486996  82.5660600  76.9931669
  75.1918760  81.0169809  76.7204085  75.9580779  80.4385124  77.0621773
  74.9517574  80.9447941  75.2734641  74.5231805  81.8853147  74.9267239
  75.8990144  80.8140683  74.7512842  74.0128138  79.7971429  74.9252234
  73.5878756  79.7606203  73.7608083  73.7098032  78.8459634  75.8721437
  73.9914944  78.9260334  76.8494174  72.9483171  77.6143040  75.5759461
  72.3445295  77.7332440  74.6755485  73.9720865  76.4564934  75.3358364
  74.8526250  76.6166850  75.9574806  73.5296580  75.5109303  75.6484278
  74.3974892  76.3605171  73.8546081  73.4898965  76.3391781  73.2512127
  74.9265507  77.2795458  73.6038928  75.2887573  75.1680887  73.4080765
  74.8460113  74.2345441  73.7561003  75.3135710  75.1222080  72.3195604
  76.7358444  75.2891356  73.9539810  77.2273208  76.1632196  73.5262590
  76.7207619  75.4286525  75.0345867  77.4914018  74.0450260  73.6022791
  78.3093585  73.9448864  74.2372711  76.8674887  73.2195397  73.7073545
  77.8226179  74.1058514  72.6182109  71.9496491  77.3085680  76.7278141
  70.7911624  77.0383677  76.4955847  72.4801779  77.3531999  77.9272273
  73.4744729  77.2204514  78.1088459  71.6923715  77.5987798  79.1083034
  70.8411422  76.9221385  79.0371814  72.3954746  77.2159116  80.4372804
  73.2944265  77.8250768  80.5314355  71.7354491  77.4923282  81.2602082
  72.8175190  75.6700032  80.6338708  71.9526221  75.1020474  80.9763655
  73.1120670  75.2518565  79.6705444  73.9670368  75.4914263  81.6319204
  75.0663997  75.0420330  81.3009283  73.8374071  76.1532393  82.7832061
  72.9289338  76.5251575  83.0580845  74.6465963  76.2863239  83.3898677
  71.1545715  79.0686806  79.1366696  71.7586961  79.9557223  78.6345534
  69.9795545  79.2873522  79.7476580  69.2290850  78.5997718  79.8101842
  69.6861747  80.5751561  80.3884632  70.1358552  81.3860979  79.8140846
  68.6097517  80.7487981  80.3959497  70.2328809  80.5893558  81.8372781
  69.8414205  79.8049790  82.6837022  71.0989919  81.5245362  82.1695017
  71.5517981  82.1491128  81.5020681  71.4941250  81.7468631  83.6034283
  71.7143871  80.8288586  84.1476502  72.7666056  82.6512958  83.5903343
  72.5340622  83.5840932  83.0771662  73.2171160  83.0152398  84.9857522
  74.1048931  83.6444609  84.9281085  72.4195439  83.5569456  85.4945581
  73.4509744  82.1062763  85.5405761  73.9021243  81.8708745  82.8523688
  74.8054445  82.4796175  82.8274368  74.1065276  80.9393482  83.3811098
  73.5873458  81.6470524  81.8330768  70.3015672  82.4835682  84.2630839
  70.0284450  83.5681452  83.7061970  69.6454991  81.8998068  85.2744662
  69.9566407  81.0311238  85.7082828  68.3835032  82.4565564  85.8821570
  67.7338519  82.8047079  85.0798797  67.5842223  81.3113893  86.6893145
  67.4709219  80.4526868  86.0295342  68.3750340  80.9277110  87.8898098
  67.8431153  80.1545168  88.4428580  69.3477025  80.5472328  87.5786725
  68.5137765  81.8006675  88.5283882  66.1322171  81.7200549  87.0652801
  65.6530734  80.9045624  87.6060549  66.1557488  82.6087236  87.6965369
  65.5669794  81.9345218  86.1586775  68.7194233  83.6822784  86.8054712
  69.8024983  83.8341792  87.2950881  67.9375961  84.6776841  86.6184773
  67.1919114  84.5006112  85.9602482  68.1285081  86.0628383  87.1069858
  67.3405320  86.6873315  86.6869251  68.0837564  86.1810334  88.6692086
  68.8184950  85.4006962  88.8658047  68.4142655  87.1137032  89.1240348
  66.8311049  85.7794064  89.3788206  66.6752536  85.5839618  90.7286453
  65.3387032  85.5410388  90.9595492  64.9851918  85.4515581  91.9868354
  64.6676257  85.6221986  89.8038680  63.6691025  85.5467716  89.6729555
  65.5828566  85.8306850  88.7982593  65.2405328  85.9936711  87.7757036
  69.3622686  86.7559071  86.5078175  69.9334462  87.7096814  87.0138616
  69.7679471  86.3223987  85.2996277  69.4343214  85.4506499  84.8903200
  70.7082846  87.0229118  84.4494843  70.7513836  88.0807085  84.7103321
  72.0804861  86.4570562  84.6599279  72.7913182  86.9809676  84.0214448
  72.3697510  86.5804590  85.7033447  72.0781529  85.3967329  84.4066808
  70.2387609  86.9470961  82.9802656  70.8500062  86.4279704  82.0527875
  69.0694601  87.4864333  82.7433249  68.5397362  87.9667668  83.4714405
  68.3860481  87.4824704  81.4735428  68.4840723  86.4330265  81.1975796
  66.9075177  87.8940641  81.6084402  66.4333909  87.8767336  80.6271266
  66.3953094  87.1975121  82.2717584  66.8468233  88.9009194  82.0226305
  69.0323569  88.2441170  80.2756353  69.0844942  87.5919071  79.2334583
  69.6112104  89.4309023  80.4915485  69.6698151  90.3299853  81.6520381
  70.1873261  89.8453009  82.4796869  68.6629785  90.5645684  81.9992611
  70.4011962  91.6099545  81.2453141  71.4147974  91.6413369  81.6458147
  69.8879482  92.5006550  81.6065108  70.3971330  91.5303947  79.6993520
  71.3300032  91.9201718  79.2911841  69.5899788  92.1350776  79.2846537
  70.2187291  90.0808966  79.3311656  69.5721497  89.9559057  78.4620986
  71.5777737  89.4494763  78.9218881  71.8870767  89.5207447  77.8051596
  72.3428276  89.0704420  79.9332909  72.0923001  89.2402891  80.9076860
  73.6056593  88.3785177  79.7791650  74.3193405  88.9868505  79.2229310
  74.1828092  88.0882175  81.1971417  74.3608796  89.0222278  81.7308642
  73.4673244  87.5143619  81.7860876  75.4706745  87.3193625  81.0430312
  76.6284892  87.9376901  80.5288747  76.5976768  88.9814930  80.2528889
  77.8540065  87.1923900  80.3672882  78.7413984  87.6580487  79.9656558
  77.8551289  85.8631001  80.7437958  78.9925384  85.1376457  80.4787870
  79.2742670  84.6643514  81.2884929  76.7977021  85.2533684  81.3369357
  76.9023688  84.2769312  81.7842849  75.5318933  85.9412418  81.3541173
  74.6295599  85.4045407  81.6067640  73.3692749  87.0622057  78.9935319
  74.0797038  86.8210242  78.0332870  72.3340728  86.2860583  79.3387386
  71.7219416  86.4863734  80.1292057  71.9727890  85.0487267  78.5977287
  72.8561715  84.4237255  78.4703916  70.9700778  84.1760562  79.3998168
  69.9980992  84.6699176  79.4111579  70.8379762  83.2223282  78.8880961
  71.4034367  83.9212702  80.8006202  71.2754461  84.7327962  81.3354407
  71.4639734  85.4313450  77.2079795  71.8814771  84.8034076  76.2864350
  70.6706790  86.4899490  77.0174522  70.3560206  87.1323357  77.7447956
  70.1982721  86.7771183  75.6671224  69.8999028  85.8387079  75.1991782
  69.0166985  87.7542662  75.8370478  68.6146151  88.0115535  74.8566473
  68.2380220  87.2834548  76.4367039  69.3636559  88.6590464  76.3356875
  71.2429316  87.2616319  74.6533753  71.2559122  86.9288591  73.4642812
  72.2050339  88.0268217  75.1486568  72.2290044  88.3000191  76.1312094
  73.3279278  88.5659993  74.3835485  72.9074263  88.8287729  73.4121853
  73.9016689  89.8078337  75.0493543  74.7448583  90.1632439  74.4579236
  73.1465403  90.5949995  75.0320140  74.3336835  89.6166573  76.3970728
  73.5545995  89.5847828  76.9895734  74.4561528  87.5485930  74.1107484
  74.7748762  87.4716760  72.9410732  74.9999059  86.8642045  75.1133360
  74.8940966  87.0695784  76.1060469  75.8379432  85.6975533  74.7719424
  76.6789919  86.1549710  74.2507676  76.3862372  84.9499087  75.9684683
  75.5566161  84.5668463  76.5624009  76.9556191  84.0865893  75.6210652
  77.2601495  85.8009161  76.8333156  76.9622687  86.8481981  76.7731037
  77.1768062  85.5060239  77.8790749  78.6551563  85.6141812  76.3371381
  78.9074781  84.5536650  76.3574596  78.7151470  85.9357661  75.2969605
  79.6911967  86.4076218  77.1829449  79.5534102  87.4687540  76.9779608
  79.4577781  86.2525464  78.2360970  81.1126006  86.0849376  76.9795591
  81.7005566  86.7590494  77.5092110  81.3009912  85.1193703  77.3176281
  81.3406959  86.1466218  75.9662785  75.1631822  84.7040419  73.8168933
  75.8071513  84.0763488  72.9956801  73.8372099  84.5357357  73.8784687
  73.3861414  84.9206900  74.6966517  73.0132144  83.6918051  72.9374424
  73.4689735  82.7020551  72.9140210  71.5813665  83.5447772  73.2839732
  71.4192085  84.3137463  74.0393441  70.8695035  83.6813538  72.4687439
  71.2400969  82.1953539  73.9474290  71.4673107  81.9074331  75.2494181
  71.9210439  82.5255840  75.9068614  71.0045340  80.7027512  75.5112024
  71.1556347  80.2732197  76.5013803  70.3884208  80.2051401  74.4102584
  70.5442910  81.1794766  73.3945016  70.1285115  81.0035289  72.4028834
  73.1913036  84.1577742  71.5176177  73.4659846  83.3928799  70.6083411
  73.0701719  85.4675246  71.3401578  72.7918841  86.0822508  72.1045292
  73.2965687  86.1984898  70.1142931  72.6096300  85.8491692  69.3433091
  73.0862592  87.2570363  70.2716344  74.7965050  86.0155614  69.6227320
  75.0107280  85.8951776  68.3942751  75.8373231  85.8549163  70.4036346
  75.7695319  85.9874581  71.4128110  77.2318678  85.4729861  69.9768802
  77.5375277  86.1066340  69.1449148  78.2163577  85.7133180  71.1143758
  78.0391819  85.0221285  71.9381669  79.6376820  85.5023002  70.6231712
  80.3359290  85.6758627  71.4419069  79.7487469  84.4800643  70.2614428
  79.8493148  86.1986341  69.8112651  78.0266765  87.1678184  71.5683312
  78.7135601  87.3865973  72.3864729  78.2299284  87.8380879  70.7340330
  77.0010492  87.3116377  71.9080156  77.2674559  83.9978506  69.4606392
  78.0536103  83.7430688  68.5029767  76.4549224  83.0941551  69.9648433
  75.8811701  83.2451709  70.7952934  76.3060485  81.7546970  69.3509168
  77.2961308  81.3189566  69.2154862  75.5470855  80.8040400  70.2538361
  74.5637574  81.2666416  70.3485499  75.3755380  79.3814360  69.6484921
  74.8237436  78.7524716  70.3470075  74.8275946  79.4480739  68.7085355
  76.3575681  78.9426627  69.4648540  76.1916126  80.6629113  71.6824968
  75.6018739  79.9697277  72.2807022  77.2092233  80.2851548  71.5857839
  76.2119798  81.6381982  72.1715098  75.6627430  81.8890051  68.0328996
  76.0902542  81.2304901  67.1192202  74.6685512  82.8086978  67.8202378
  74.2685924  83.3733907  68.5699530  74.0842782  83.0764418  66.5353269
  73.6092128  82.1651240  66.1699522  73.2969960  83.8203765  66.6554136
  75.0711701  83.5733460  65.4789843  75.3006350  82.9314182  64.4281353
  75.9102034  84.5479637  65.7975881  75.9433167  84.9534249  66.7323109
  76.8766405  85.1581262  64.8768926  76.4186646  85.4167681  63.9223998
  77.4001354  86.4492807  65.4821687  76.5695456  87.1494119  65.5576269
  77.7307449  86.2355952  66.4991253  78.5018665  87.1218007  64.7755574
  78.2851240  87.8255614  63.5826075  77.3340009  87.7529785  63.0761871
  79.3498856  88.6564041  63.0273111  79.1688805  89.2255260  62.1273564
  80.5846244  88.7215590  63.6402254  81.3565943  89.3713818  63.2568237
  80.8218067  87.9071553  64.7992591  81.8181875  87.8223939  65.2049644
  79.7597400  87.2225903  65.4042502  79.9065550  86.7625552  66.3699096
  78.0054406  84.1214129  64.6234033  78.4066042  84.0041916  63.4920709
  78.4138593  83.2932601  65.6283298  78.0562270  83.3221943  66.5834083
  79.4262787  82.2799143  65.3817325  80.2928252  82.7385020  64.9062796
  79.7361194  81.6726852  66.7462033  78.7803494  81.3610035  67.1668493
  80.6236268  80.4145435  66.6741481  80.8024709  80.0378232  67.6822783
  80.1209307  79.6473014  66.0841098  81.5753016  80.6664670  66.2071859
  80.3382602  82.6060987  67.5443685  79.6620077  83.2218015  67.8953296
  78.9668494  81.1734078  64.4062055  79.7840588  80.7014440  63.5544937
  77.6925580  80.8194874  64.3918963  77.0232178  81.0977133  65.1098719
  77.1287979  80.0026743  63.3565133  77.8490611  79.2041761  63.1798821
  75.8537879  79.2797173  63.7810988  75.1397623  80.0095992  64.1623636
  75.3989273  78.8148268  62.9059355  76.1033667  78.1718215  64.8854169
  76.8824917  77.4929494  64.5390243  76.4761931  78.6496310  65.7914751
  74.8453239  77.3589068  65.2285670  74.0009299  78.0260207  65.4032689
  74.5744116  76.7129766  64.3933744  75.1187393  76.5259700  66.4655025
  76.0722288  76.0113698  66.3503970  75.2143532  77.1835485  67.3305080
  74.0705170  75.5498449  66.7159178  74.3019463  75.0051556  67.5716859
  73.1649008  76.0410705  66.8530408  73.9953270  74.9055914  65.9038114
  77.0102510  80.7421803  62.0161155  77.3748212  80.1987442  60.9554215
  76.4064195  81.9057885  61.9618522  76.2050202  82.4517634  62.7996228
  75.9519209  82.5621781  60.7433278  75.4510859  81.8282775  60.1136047
  74.9990183  83.6827456  61.1007910  74.6582762  84.1749156  60.1902283
  74.1406738  83.2740761  61.6350224  75.5097343  84.4064998  61.7354554
  77.1805778  83.1706054  59.9653865  77.2924982  83.0870402  58.7677773
  78.1871409  83.6941848  60.7031563  78.1613637  83.7772647  61.7192136
  79.4299449  84.1971880  60.0874267  79.2422299  84.6898408  59.1329152
  80.0047693  85.2850931  60.9478106  79.2640418  86.0738564  61.0846618
  80.2309880  84.8872974  61.9369282  81.3237923  85.9004266  60.3069104
  81.7690650  85.1263279  59.6809565  80.9857292  87.1497286  59.5618232
  81.8916867  87.5688414  59.1238204  80.2729929  86.9203326  58.7701373
  80.5460839  87.8753263  60.2467261  82.2615083  86.4009631  61.4191707
  83.1638769  86.8209084  60.9734591  81.7551232  87.1682182  62.0047335
  82.5325174  85.5680874  62.0686914  80.3554293  83.0425818  59.6499346
  80.9912340  83.0601837  58.5907432  80.3209095  81.9291884  60.3700239
  79.8425170  81.8728390  61.2696345  80.9634565  80.6443302  59.9689845
  82.0290437  80.8152781  59.8170840  80.8689162  79.9310766  60.7882436
  80.3844863  80.0300486  58.7156941  81.2220304  79.6858565  57.8964617
  79.0894902  79.9668347  58.4773960  78.3913422  80.2949245  59.1448968
  78.5099670  79.4363921  57.2648085  79.1465464  78.5898617  57.0075365
  77.1201192  78.8378447  57.4760948  76.4590099  79.6474811  57.7847781
  76.7639966  78.4879712  56.5077119  76.9347843  77.6734062  58.4886737
  77.0278669  78.1411956  59.4684950  75.5398440  77.0139681  58.2548360
  75.4015809  76.1948753  58.9616034  74.7567959  77.7569464  58.4029434
  75.4861178  76.6272211  57.2366453  77.9591103  76.6146873  58.4594229
  77.7236851  75.8589286  59.2080154  77.9786631  76.1541195  57.4721783
  78.9359871  77.0478318  58.6756209  78.6444376  80.3060404  56.0529996
  78.7694204  79.7994877  54.9406195  78.8300332  81.5796279  56.2953261
  78.8462890  81.9566765  57.2432607  79.0417725  82.6359611  55.2437336
  78.5015720  82.3717724  54.3344984  78.4393553  83.9772125  55.7590464
  77.3806188  83.8401980  55.9774494  78.9248632  84.2578738  56.6940958
  78.6135644  85.1471465  54.7008713  79.6510010  85.2075085  54.3715102
  78.0097055  84.9483515  53.8156210  78.1863458  86.4683654  55.3480520
  77.0614110  86.4761888  55.9322853  78.8748971  87.5513929  55.2220139
  80.5037873  82.7058777  54.7414793  80.7755807  83.1979847  53.6483508
  81.3868728  82.1326950  55.5122228  81.1276620  81.6483272  56.3712429
  82.8194734  82.1068561  55.2566782  82.9829232  82.5958799  54.2961587
  83.5207916  82.8648973  56.3617724  83.3175968  82.3531742  57.3025415
  84.5943851  82.7968128  56.1877278  83.1621678  84.3420605  56.5371120
  82.0780139  84.4505384  56.5721644  83.9317180  84.7864029  57.8279653
  83.7288331  85.8386131  58.0292922  83.5984356  84.1854696  58.6752852
  85.0022041  84.6454427  57.6810957  83.6914103  85.2354371  55.3823745
  83.4045988  86.2722921  55.5641683  84.7773905  85.1625823  55.3338440
  83.2622006  84.9022895  54.4372408  83.4062876  80.7295625  55.0555477
  84.6313892  80.6323302  54.8720322  82.6645748  79.6508812  54.9991223
  81.6474408  79.7064904  55.0356618  83.1229583  78.2942978  54.8836286
  83.9415494  78.1422796  55.5877017  81.9609467  77.3245068  55.3183313
  82.2985793  76.2915744  55.2356275  81.6805141  77.5320797  56.3510656
  81.0975775  77.4777848  54.6711733  83.8810646  77.9527093  53.6054791
  84.9714210  77.4667353  53.6824413  83.4195027  78.3990460  52.4079044
  82.5068902  78.8499056  52.3350758  84.0913832  78.3230598  51.0967470
  84.4502017  77.3050035  50.9532496  83.1501097  78.4361909  49.8468004
  82.1846873  77.9956881  50.0954902  82.9746145  79.4896783  49.6331210
  83.6895029  77.7581299  48.5775828  82.8693386  77.6104450  47.8758666
  84.4062062  78.4227705  48.0949035  84.3569387  76.4210226  48.8494272
  85.2758579  76.5807191  49.4129363  83.7050336  75.8071326  49.4708673
  84.6597110  75.7139633  47.6200427  85.4387474  76.0925222  47.0819930
  84.0816843  74.6663163  47.0992675  82.9717476  74.2394811  47.5536971
  82.5243173  74.7177860  48.3359020  82.5316789  73.4194572  47.1366151
  84.5594185  73.9999079  46.0885812  85.4375927  74.2888978  45.6556888
  84.0568277  73.1883169  45.7300557  85.3196078  79.2379246  51.1116096
  86.2423102  78.8619829  50.4652876  85.3218163  80.3357102  51.8906956
  84.5331271  80.6124568  52.4745532  86.5026815  81.2705085  51.9754204
  87.0070483  81.3964704  51.0176596  85.9340564  82.6487934  52.4310036
  85.4944068  82.4286211  53.4034636  86.9439771  83.7955939  52.6327332
  86.4150253  84.6946029  52.9486932  87.6681474  83.5120707  53.3970485
  87.4654638  83.9901746  51.6954264  85.0569978  83.1151363  51.4575635
  84.6922268  83.9816282  51.7348285  87.5618994  80.7037911  52.8856472
  88.7591361  81.0374835  52.8224748  87.2583748  79.7239538  53.7164665
  86.3126565  79.3528860  53.7979573  88.2206830  79.0457446  54.6182603
  87.8348768  78.0455050  54.8168632  89.1537126  78.9244484  54.0692166
  88.5512196  79.6695516  55.9351827  89.1436801  79.0229746  56.7781712
  88.0437804  80.9161553  56.1947319  87.6317092  81.5336932  55.4950104
  88.0722542  81.4744213  57.6160163  89.0167415  81.2624075  58.1173663
  87.8373679  83.0099681  57.4610251  86.8692901  83.0735301  56.9640974
  87.9265969  83.6506267  58.8555275  87.7657983  84.7254571  58.7732577
  87.1649932  83.2184493  59.5038141  88.9131070  83.4631778  59.2797759
  88.8441373  83.8064570  56.5751403  89.6195425  84.2346349  57.2103258
  89.3372025  83.1193390  55.8883321  88.1903709  84.8925642  55.7988140
  88.9386258  85.4128938  55.2003771  87.4333328  84.4651072  55.1415349
  87.7198989  85.5974589  56.4840283  86.9870938  80.8316968  58.4757407
  85.7844053  80.7679780  58.1317589  87.4307277  80.3046947  59.6839777
  88.3860271  80.4339504  60.0171158  86.6037052  79.5169587  60.6123061
  85.7017383  79.2294687  60.0740643  87.2656618  78.1316110  61.0138072
  86.3909312  77.5633353  61.3281558  88.0066109  77.3596249  59.9140631
  88.4088244  76.4343652  60.3258347  87.3151179  77.1264532  59.1053342
  88.8236605  77.9694694  59.5274100  88.3066773  78.3283722  62.0242891
  88.7021311  77.4625566  62.2603857  86.1147221  80.3601258  61.8018131
  86.9306276  81.1849631  62.3970229  84.8302859  80.2399764  62.1184211
  84.1634783  79.6235146  61.6523295  84.2705649  81.0693312  63.2579044
  85.0303632  81.6676525  63.7594312  83.2629313  82.0797682  62.6897799
  82.3662237  81.5319067  62.3976681  82.9690057  83.1294419  63.7293115
  82.2538181  83.8471678  63.3286282  82.5482015  82.6548251  64.6155805
  83.8911231  83.6450369  63.9966399  83.8810908  82.8397353  61.4580966
  83.1545189  83.5507562  61.0678267  84.7782717  83.3723519  61.7725996
  84.1400226  82.1216205  60.6804165  83.7234497  80.1295347  64.3034825
  82.7805181  79.3869363  64.0062846  84.3337487  80.0493336  65.4760177
  85.1060775  80.6727372  65.7127732  84.0445541  79.1593428  66.5150850
  83.0988042  78.6412009  66.3561633  85.1363483  78.0028599  66.5494600
  86.1359560  78.4348277  66.5998028  85.0074722  77.3937340  67.4435554
  85.0011598  77.1310269  65.2936951  83.9147288  76.6487261  65.0072225
  86.0936367  76.9971736  64.5785194  86.0739312  76.4570680  63.7136901
  86.9624233  77.4323920  64.8874222  83.8390424  79.9706347  67.8670171
  84.2242683  81.1311841  68.0088690  83.2964064  79.2846207  68.8809664
  82.9166057  78.3417953  68.7930478  83.2039291  79.8677596  70.2586368
  83.9194941  80.6761561  70.4057178  81.8277594  80.5085142  70.4602617
  81.7657218  80.9306149  71.4633910  81.6835047  81.2998433  69.7249320
  81.0526831  79.7520812  70.3365090  83.5535371  78.8076518  71.2503297
  83.3843995  77.6011641  71.0096622  83.9260031  79.2648755  72.4380315
  83.9953147  80.2633098  72.6348636  84.2834297  78.4261947  73.6103287
  83.9985049  77.3803365  73.4922805  85.7864259  78.3994835  73.7851487
  86.0588862  79.4420623  73.9509345  86.2222001  77.5403328  75.0165697
  87.3088935  77.5507338  75.1017478  85.7826271  77.9546272  75.9240221
  85.8783037  76.5140183  74.8847597  86.5451396  77.8939899  72.5371440
  87.6172151  77.9010865  72.7346226  86.2265144  76.8779454  72.3046519
  86.3277695  78.5453090  71.6908848  83.5154609  79.0111432  74.8058425
  83.5968700  80.2264597  75.0702745  82.8278220  78.1512920  75.5309946
  83.0836557  77.1641066  75.5173861  81.6954832  78.3654196  76.4038950
  81.5336677  79.4391097  76.4983953  80.4843480  77.7779212  75.8504555
  80.5124232  76.7001733  76.0039291  79.6250549  78.1558638  76.4040398
  80.2395796  78.1202418  74.0606247  79.1389657  77.5573118  73.6569865
  81.9862184  77.7813108  77.7641906  81.6581045  76.5834336  78.0519674
  82.8013717  78.5182934  78.5615786  83.3088081  79.8427038  78.2209740
  82.4861117  80.4986533  77.9387793  83.9759478  79.7784852  77.3609597
  84.0330746  80.4062247  79.3879086  83.4587791  81.1934777  79.8757102
  84.9887432  80.8420112  79.0964213  84.2279086  79.1395524  80.3420501
  84.1712434  79.4172666  81.3945418  85.1967773  78.6661636  80.1893400
  83.1074221  78.2395355  79.9501808  83.4027371  77.2014333  80.1033827
  81.8272006  78.5062279  80.8151023  80.9018268  79.2519392  80.4562710
  81.8665972  78.0193273  82.0583829  82.5638074  77.3484969  82.3778036
  80.8688601  78.4249717  83.1217583  80.3825408  79.3448092  82.7968130
  80.0964251  77.6564341  83.1708509  81.4079768  78.6467281  84.5355501
  80.6709991  79.2155845  85.3559619  82.6154350  78.1803573  84.8460158
  83.3098997  77.9284041  84.1422706  83.0804594  77.9783105  86.2179249
  82.6905086  78.7091131  86.9274726  82.5832326  76.5259433  86.6633235
  82.7258278  75.8541379  85.8165113  83.2418142  76.1799556  87.4594716
  81.1443731  76.3608162  87.1484085  80.9877283  75.9861212  88.4998725
  81.8587197  75.9089453  89.1326306  79.7285881  75.7121518  89.0292446
  79.6009840  75.4666674  90.0733143  78.6429678  75.7675995  88.1615879
  77.6362276  75.7218399  88.5506190  78.8584980  75.8842756  86.7666530
  78.0334392  75.7081874  86.0941138  80.0889510  76.2155163  86.2416433
  80.2307308  76.3559137  85.1794969  84.5836590  78.1010217  86.2025295
  85.3157905  77.3657156  86.8869835  85.2083415  79.0004489  85.4536239
  84.7475143  79.5361067  84.7180765  86.6565415  79.3178802  85.6175638
  87.1422340  78.3424917  85.6265112  87.2711073  80.1274812  84.4719129
  86.8092044  81.1148006  84.4834034  88.7343893  80.2808269  84.6514563
  89.1441900  80.8590753  83.8239188  88.9340308  80.7976462  85.5892980
  89.2036035  79.2966340  84.6724430  86.9954189  79.4602288  83.1335856
  87.4408711  80.0516958  82.3339450  87.4294704  78.4603513  83.1299435
  85.9193356  79.3891433  82.9768546  86.9118794  80.1082505  86.9545318
  86.1738611  81.0310128  87.2734872  87.8574666  79.7537761  87.7723305
  88.3696031  78.8828677  87.6343132  88.3239187  80.4643757  88.9309240
  87.4838654  80.7263830  89.5740730  89.2922355  79.5004848  89.6327707
  88.8096262  78.5270087  89.7188664  90.1686260  79.3665512  88.9982091
  89.7619431  79.9417282  91.0349922  90.6659254  79.3928301  91.2949250
  90.0292913  80.9985794  91.0045405  88.7079962  79.7231920  92.1330231
  89.0274823  79.0379427  93.1348525  87.7424764  80.5115839  92.1918407
  88.9123618  81.8638141  88.6592956  90.0793797  82.0071674  88.3098317
  88.0450892  82.8478063  88.6640484  87.0510313  82.6689757  88.8121516
  88.3227322  84.3247006  88.4682942  89.4069035  84.4160264  88.5362732
  87.7485428  84.7666031  87.0339171  88.1315755  85.7644934  86.8155965
  88.2328427  83.8549758  85.9449202  87.8261310  84.1826968  84.9886788
  89.3211834  83.8829291  85.9053978  87.9031941  82.8364331  86.1506863
  86.3589390  84.8384410  87.0542759  86.0468708  85.3666836  86.2905722
  87.8295034  85.2690475  89.5352751  87.2870882  84.8053383  90.5177356
  88.0919571  86.5750848  89.4760243  89.3474879  87.1941234  88.8654724
  89.2542249  87.2467363  87.7808158  90.2188213  86.5749802  89.0812613
  89.5256883  88.5667488  89.4431237  89.8790846  89.2880144  88.7059338
  90.2347983  88.5843927  90.2710987  88.0781375  88.8410555  89.8951277
  87.4841774  89.2197239  89.0625649  88.0599229  89.6046921  90.6726760
  87.4865220  87.5269215  90.4213185  87.6958975  87.3339251  91.4738599
  85.9450793  87.4904005  90.3740585  85.2592425  87.7108486  91.3562889
  85.2937882  87.2335628  89.2388259  85.7641418  87.1489896  88.3381184
  83.8034761  87.0381120  89.1557892  83.2513805  87.8456377  89.6341474
  83.3889608  87.0440211  87.6919681  83.7012605  87.9694718  87.2064953
  83.8641291  86.2251510  87.1516868  81.8294534  86.9010798  87.6604363
  81.5388975  86.3589971  88.5607661  81.4142760  87.9051133  87.7439502
  81.0049833  86.1028561  86.2750851  81.3143240  84.4218006  86.5640344
  80.8556608  83.8248578  85.7752293  82.3899212  84.2456051  86.5715745
  80.8939162  84.1344970  87.5279410  83.4384788  85.7237787  89.9156748
  82.4865817  85.7030266  90.6238168  84.3054873  84.7051478  89.9004294
  85.1695060  84.6893169  89.3580615  84.0561908  83.5121682  90.6862302
  83.1033475  83.1098655  90.3428309  85.1038821  82.4226669  90.4610394
  84.8647993  81.5550460  91.0758916  85.1076908  82.1330178  89.4102031
  86.0888360  82.8020242  90.7364208  83.9471642  83.8567116  92.1929445
  83.1127867  83.3887887  92.9619259  84.9092141  84.6154982  92.6041487
  85.6377482  84.9586277  91.9783762  85.0840890  85.0809359  94.0069232
  85.0260695  84.2082355  94.6584804  86.4614038  85.7046769  94.2427770
  86.5415031  86.0303103  95.2794500  87.2355509  84.9669138  94.0323111
  86.5892350  86.5633843  93.5827627  83.9542720  86.0523114  94.3887400
  83.4115038  85.9391207  95.4640858  83.4332014  86.8632474  93.4219467
  83.9087228  86.9632358  92.5254013  82.2131606  87.6734915  93.4594434
  82.1223259  88.1428391  94.4382733  82.3661217  88.7815285  92.3451944
  82.3589614  88.3239925  91.3556659  81.5240990  89.4728104  92.3832497
  83.5892941  89.4815703  92.5551968  84.3302477  88.9667014  92.1724191
  80.8875144  86.8836202  93.4206711  79.9065564  87.3902037  93.9830407
  80.7393273  85.7120786  92.8534843  81.4687867  85.2975756  92.2733755
  79.5303009  84.8411041  92.9621979  78.5840172  85.3710811  92.8540466
  79.4924018  83.8841955  91.8085257  80.5029327  83.4775097  91.7562197
  78.5000921  82.6977525  92.0216158  78.5221971  82.0437595  91.1505787
  78.7941995  82.1330517  92.9058441  77.4919535  83.0871786  92.1587651
  79.1538053  84.5881427  90.4726856  79.1386536  83.8537700  89.6671316
  78.1755537  85.0623367  90.5496836  79.9089429  85.3453251  90.2587996
  79.4848696  84.2655220  94.4144087  78.4354722  84.3852967  95.0317329
  80.5935138  83.7569873  94.9174491  81.4586811  83.6439124  94.3884334
  80.6763174  83.2875543  96.3653970  79.9173012  82.5240708  96.5374709
  82.0884521  82.6830437  96.6135253  82.8485964  83.4061050  96.3159214
  82.2212368  82.5019006  97.6800432  82.3034876  81.3724759  95.8430283
  81.4593237  80.7121482  96.0401971  82.2946736  81.5919318  94.7758584
  83.5943042  80.6242034  96.1773855  83.5493956  80.3296518  97.2259137
  83.6121083  79.7066573  95.5891456  84.8737523  81.3312012  95.9564335
  85.1511557  82.0209419  96.6538854  85.7035583  81.1406393  94.9158533
  85.4005882  80.5810509  93.8118700  84.4547401  80.2302503  93.6608158
  86.1043826  80.4836931  93.0798722  86.9917508  81.3268258  95.0037770
  87.4043588  81.6283665  95.8874584  87.5871047  81.1718198  94.1903400
  80.3907975  84.3775484  97.3049656  79.7321709  84.2243477  98.3389953
  80.9249345  85.5341708  97.0650897  81.4755793  85.7287839  96.2290143
  80.7990696  86.6956867  97.9704834  81.1135674  86.5009896  98.9953049
  81.6707201  87.7744427  97.3110763  82.7001419  87.6080727  97.6300619
  81.6405020  87.6116193  96.2337368  81.3344085  89.2512789  97.5700404
  80.8154020  89.6773532  96.7118528  80.6641871  89.3420380  98.4251451
  82.6275988  90.0087960  97.8325220  83.0299802  90.8473885  97.0152767
  83.2259127  89.7133858  98.9313592  79.2922368  87.1242224  98.0324360
  78.6716186  87.1449869  99.1155523  78.5925267  87.3876269  96.8747392
  79.1490385  87.4479997  96.0344091  77.1665151  87.6065017  96.7691471
  76.9057626  88.5539749  97.2394489  76.7424164  87.6521295  95.3370370
  77.1914608  88.4982446  94.8159166  77.0831749  86.7228683  94.8807485
  75.2015413  87.7369777  95.0817043  74.2970135  86.6427693  94.9176630
  73.1145496  87.2478812  94.6549069  72.2539729  86.6074306  94.4653077
  73.2282902  88.5801815  94.6771954  72.4785205  89.2408079  94.5360284
  74.5523224  88.9191772  94.9270850  74.8494324  89.9669167  94.9602745
  76.3783980  86.4507745  97.5201544  75.5559401  86.6588866  98.4446657
  76.6432199  85.1944064  97.1570364  77.3141021  84.9350093  96.4337604
  75.9491738  84.0393859  97.8069885  74.8802900  84.1343424  97.6165792
  76.6056510  82.7517194  97.2270216  76.5315830  82.7853346  96.1404578
  77.6664741  82.7624699  97.4751463  76.0116655  81.4468273  97.7091334
  76.2984567  80.8205315  98.9570959  76.9549035  81.3354607  99.6434096
  75.7819863  79.5761367  99.3493328  76.0908658  79.1133776 100.2749215
  74.8252707  78.9330187  98.4793255  74.3561897  77.6831114  98.8450133
  73.7187369  77.3638225  98.1743550  74.6986721  79.4393956  97.2555252
  74.2060560  78.8337008  96.5089529  75.1783717  80.7529220  96.8527177
  74.8885335  81.1776377  95.9026112  76.1736589  83.9815178  99.3937518
  75.2423028  83.6493732 100.1129297  77.3702695  84.3731488  99.9735356
  78.2057433  84.5576049  99.4170498  77.5909037  84.5674168 101.3909751
  77.1209655  83.6716355 101.7954304  79.0595562  84.6643189 101.7856911
  79.4629369  85.6422654 101.5235732  79.1743797  84.5498923 102.8636239
  79.7740515  83.6078664 101.0783704  79.8833970  83.8598699 100.1374226
  76.9479235  85.8514827 101.9790577  76.8959892  85.9990190 103.2202486
  76.4198110  86.7345468 101.1509762  76.6012282  86.7063267 100.1466056
  75.5686284  87.7984594 101.5141183  75.9373560  88.1816264 102.4659586
  75.6267675  88.9880920 100.5900689  75.5847775  88.6202801  99.5648269
  74.7292845  89.5853870 100.7518523  76.8811897  89.9425057 100.7153107
  76.9824710  90.9168064  99.8808881  77.6457267  89.6882644 101.6838713
  74.1171106  87.2754320 101.7010419  73.4889039  87.4926171 102.7667416
  73.5714039  86.5941865 100.6887565  74.1066900  86.4339766  99.8353974
  72.2583283  86.0044789 100.5873946  71.5376831  86.8084247 100.7415719
  71.8394071  85.5191630  99.1920543  72.5930186  84.8263419  98.8190630
  70.4821555  84.7053947  99.2688027  70.2013791  84.3711160  98.2700097
  70.6123039  83.8401749  99.9186620  69.6952891  85.3454663  99.6700002
  71.8089164  86.6873705  98.1693199  72.8178923  87.0833188  98.0561365
  71.5093878  86.2964041  97.1972639  70.8372717  87.8699862  98.5647800
  70.8758818  88.6440307  97.7982303  69.8180661  87.4929178  98.6475348
  71.1480914  88.2913749  99.5204655  72.0809710  84.9508097 101.7193909
  71.2884894  85.0887922 102.6091425  73.0292533  84.0084374 101.8364338
  73.8281862  83.9766478 101.2048575  73.0704404  82.9454709 102.8255985
  72.0960387  82.9667466 103.3133133  73.2610753  81.5929729 102.1280911
  74.2164290  81.6305374 101.6050068  73.3540657  80.8372131 102.9086401
  72.2260516  81.0964399 101.1417322  72.2731515  81.2896556  99.8542306
  72.9521520  81.9509113  99.3351640  71.3165694  80.5119605  99.2795316
  71.2826971  80.3560081  98.2715710  70.4050244  79.9538441 100.1220474
  69.2027956  79.2204534  99.9223028  68.8698036  78.9828574  98.9234938
  68.4685196  78.8183546 101.0142283  67.5113618  78.3308394 100.9015436
  69.0321911  79.0745565 102.3126400  68.4652247  78.7925791 103.1877422
  70.2977785  79.6808816 102.4914792  70.7384602  79.7207365 103.4770451
  71.0023589  80.2437634 101.3683445  74.0214852  83.1539556 104.0422912
  75.0478448  83.7884350 103.8751658  73.6515979  82.7810613 105.2483132
  72.7412272  82.3433605 105.3944924  74.3784553  82.8978182 106.5003196
  74.9721716  83.8097412 106.5610690  73.3530644  83.0009313 107.6510508
  72.6228826  82.2003674 107.5347107  73.8742048  82.8229858 108.5921152
  72.6072832  84.3169106 107.7596228  73.3322744  85.0958559 107.9929231
  72.1934310  84.5491930 106.7777204  71.4639540  84.4103098 108.7890890
  70.3666043  84.9075064 108.3516908  71.6969138  83.9332482 109.9251573
  75.4124263  81.8003822 106.6019771  75.3366869  80.7440714 107.2100461
  76.5016027  81.9799245 105.7792267  76.5820689  82.8459533 105.2459600
  77.7217081  81.0603036 105.4801775  77.8420717  80.4453457 106.3726709
  77.4253390  80.0760165 104.2089568  78.2347068  79.3521541 104.3020585
  76.1318832  79.2602766 104.2400958  76.0622569  78.6529900 103.3375488
  76.1313093  78.6104201 105.1145557  75.2766691  79.9346205 104.2899872
  77.4838806  80.8529150 102.8338682  77.2811829  80.1621902 102.0161745
  76.7363835  81.6465839 102.8322272  78.4751982  81.2879985 102.7042039
  79.0190702  81.7668963 105.3486511  79.0178273  82.9297586 104.9487803
  80.1009808  81.0209745 105.5217267  80.0375931  80.1098959 105.9740747
  81.4833342  81.3331809 105.1300697  81.7155675  82.3362031 105.4853048
  82.3606924  80.2238115 105.7201419  82.2469348  80.1864267 106.8031967
  82.0539788  79.2529610 105.3330063  83.7061109  80.4855458 105.3782382
  84.2938646  79.8815380 105.8782883  81.7089163  81.3054740 103.5992836
  81.2357292  80.4555085 102.9001809  82.5138633  82.2549232 103.0159907
  82.8519976  83.0796192 103.5115173  82.9672084  82.1798857 101.6210457
  82.0450075  82.1860343 101.0393535  83.8239284  83.4111469 101.1609581
  84.1536106  83.1798150 100.1485213  82.9928845  84.6527201 101.1609622
  83.6019237  85.4974223 100.8385241  82.1531532  84.5296473 100.4764613
  82.6172312  84.8395713 102.1669076  85.0421717  83.6207797 101.9493148
  85.5239367  84.4015611 101.6050273  83.7477988  80.8853757 101.3343603
  83.7471987  80.5019694 100.1904857  84.4887953  80.2964927 102.3100457
  84.7099450  80.7771937 103.1813076  85.0546453  78.9425511 102.2572735
  85.6126844  78.8373441 101.3272661  85.9822349  78.7702380 103.4844991
  86.4931190  79.7152989 103.6692431  85.3667464  78.5633452 104.3586468
  87.0272342  77.6698968 103.3543464  87.4722165  77.5326006 104.3399257
  86.4962016  76.7491010 103.1125915  88.1470059  77.7996487 102.3817366
  88.4924591  76.8273249 101.6434754  88.5048273  78.9638319 102.0432825
  83.9860418  77.8350375 102.2108594  84.2175756  76.7582986 101.6733963
  82.7810906  78.0742300 102.8252871  82.6125836  78.8990062 103.3997291
  81.5741676  77.1564270 102.7263793  81.9331345  76.1280996 102.7207640
  80.6227496  77.1877395 103.9761846  81.1823564  76.8501422 104.8482444
  80.3307318  78.2208220 104.1657026  79.3787064  76.3505854 103.8528055
  78.7918247  76.4674869 104.7635167  78.7779250  76.7446239 103.0328614
  79.6102617  74.8334768 103.6097239  80.7574474  74.3811624 103.8688220
  78.6529693  74.1177894 103.1694367  80.8271543  77.4614011 101.3837490
  80.5239085  76.5519133 100.6635735  80.6301946  78.7077486 100.9231563
  80.7859419  79.5359596 101.4969685  80.1826033  79.0207656  99.5892303
  79.1934688  78.5749080  99.4916500  80.1443062  80.5541686  99.4175931
  79.8065022  80.7999747  98.4109567  79.4581042  80.9852733 100.1460467
  81.1426946  80.9638062  99.5742791  81.0538888  78.3960431  98.4434122
  80.5836800  78.1999672  97.3278572  82.3116334  78.1306048  98.6898980
  82.7530089  78.3216743  99.5887306  83.2119352  77.5373135  97.7149252
  83.1074769  78.1260120  96.8020734  84.6955166  77.4763045  98.3086291
  85.0020041  78.4716492  98.6319684  84.7118530  76.8347335  99.1889534
  85.6819753  76.9511512  97.2745701  86.2056162  75.6423520  97.1878190
  85.8587540  74.8818792  97.8727203  87.1744068  75.3166608  96.2206236
  87.5154580  74.2943060  96.1487561  87.7088828  76.2645860  95.3538167
  88.4428526  76.0010287  94.6069474  87.2431737  77.5857757  95.5027561
  87.6278607  78.3598254  94.8567129  86.3202453  77.9026882  96.4411663
  86.0555088  78.9425809  96.5631984  82.8937561  75.9978391  97.5503663
  82.9534810  75.4379337  96.4500232  82.4814456  75.3529624  98.6419556
  82.4415925  75.8048298  99.5555986  82.0400715  73.9514715  98.6828730
  82.7026242  73.2706865  98.1465403  82.0126004  73.5129012 100.2513903
  82.7177450  74.1213203 100.8179786  81.0247699  73.6978019 100.6702751
  82.3764066  72.0100235 100.4016485  82.5496378  71.3225046  99.3752992
  82.4766663  71.5010648 101.5439037  80.6437915  73.8688987  98.0044831
  80.4140315  72.9932520  97.2070507  79.7410481  74.7909251  98.3261066
  79.9628808  75.5202803  99.0045432  78.3722897  74.9337058  97.8176264
  77.7899513  74.0620576  98.1151249  77.7173206  76.1992481  98.4118848
  78.3033980  77.0764983  98.1376380  76.7255560  76.3319772  97.9817093
  77.6059582  76.1085741  99.9785433  78.5096804  75.6814378 100.4145442
  77.4747879  77.0958038 100.4221273  76.3975744  75.2235541 100.2414947
  75.4896457  75.7065179  99.8797676  76.4947942  74.2819448  99.7012455
  76.2998995  74.9716300 101.6975860  77.1704859  74.6134627 102.0899141
  75.4028446  75.0957649 102.5573431  74.2252417  75.4790300 102.1980602
  74.0311682  75.6786577 101.2161650  73.4881917  75.5807938 102.8949062
  75.6496607  74.9637168 103.8378505  76.5966139  74.7549385 104.1561446
  74.8961030  75.0715701 104.5160573  78.3959365  75.0305926  96.2369548
  77.6265344  74.3278672  95.5121220  79.2541589  75.8755050  95.7341900
  79.8837278  76.4802122  96.2603242  79.3301501  75.9753213  94.2185836
  78.3595648  75.7392126  93.7813985  79.6643174  77.4281331  93.8490161
  80.6669725  77.5667684  94.2528327  79.6546627  77.6710716  92.3009161
  79.8974856  78.7133036  92.0948034  80.3939145  77.0261242  91.8266633
  78.6652759  77.4431122  91.9026809  78.6998754  78.4993657  94.4983953
  78.6668406  78.3109179  95.5716624  79.1492570  79.4818422  94.3610268
  77.2636219  78.5651599  93.9914911  76.7231323  79.3450690  94.5277511
  77.2656691  78.7932848  92.9252599  76.7741724  77.6054100  94.1556751
  80.2194986  74.8964347  93.5712969  79.8338558  74.3611912  92.5620056
  81.3591806  74.4410957  94.1646083  81.7528038  74.8275358  95.0240068
  82.1334490  73.3129459  93.5833498  82.2908212  73.6316967  92.5536989
  83.4800961  73.0718018  94.3100815  83.7918822  72.0993312  93.9286431
  84.5021237  74.2065397  93.9898820  85.4382389  74.0118631  94.5132168
  84.6860336  74.2392101  92.9163366  84.0966895  75.1650084  94.3175432
  83.4068401  72.9862781  95.7653785  83.4763624  73.8847153  96.1492682
  81.3793680  71.9506424  93.6164701  81.2693253  71.3328914  92.5676425
  80.5806031  71.6503594  94.7177610  80.6723705  72.1026671  95.6267332
  79.5074449  70.6213276  94.6501605  79.9607579  69.6396493  94.5101850
  78.7351390  70.6993508  95.9433012  77.9355734  69.9582788  95.9354765
  79.4054249  70.5001919  96.7799501  78.3056170  71.6957447  96.0513480
  78.5744971  70.8211002  93.4625109  78.0695053  69.8159950  93.0354325
  78.2535886  72.0279959  92.8615606  78.5967100  72.9368064  93.1713431
  77.3485395  72.0708402  91.6743320  76.6189272  71.3138538  91.9585986
  76.8291488  73.5447514  91.4217587  77.6578448  74.2408104  91.5519078
  76.4981878  73.6332062  90.3871624  75.6605665  73.9642691  92.3651030
  74.9591323  73.1367494  92.4836075  76.0453110  74.1987123  93.3577686
  74.9296884  75.2024148  91.7704248  75.6771517  75.9231112  91.4411097
  74.3782443  74.8889854  90.8835486  73.9729141  75.8957945  92.7173765
  73.7845384  75.4197017  93.5986654  73.3246365  77.1031842  92.5195071
  72.7690040  77.6698338  93.5023721  72.8001752  77.2371656  94.4251997
  72.2868893  78.5590629  93.3731012  73.3647149  77.7245689  91.3667349
  73.8830782  77.3187676  90.5867068  72.8775448  78.6136762  91.2491442
  77.9346740  71.7542331  90.3250936  77.2402144  71.3093540  89.4828215
  79.2616620  71.6349536  90.2262840  79.9150291  71.6854432  91.0081300
  79.8815334  71.4076048  88.8864142  79.1708673  71.5760029  88.0766581
  81.0175387  72.4134040  88.6565799  80.4217664  73.2423560  88.2748380
  81.7667488  72.9224021  89.8946135  82.5417075  73.6252467  89.5878000
  81.0670026  73.4219453  90.5632112  82.2258373  72.0802750  90.4135448
  82.0956039  71.9833294  87.5722385  82.8543117  72.7617820  87.4849457
  82.5674801  71.0487793  87.8784506  81.6064590  71.8436720  86.6085762
  80.3185311  69.9843311  88.8256933  81.0333208  69.5538932  89.7577855
  79.9609079  69.2492901  87.7532445  79.0898750  69.5739098  86.6052529
  79.6252856  70.2052360  85.8965889  78.2218668  70.1397296  86.9435881
  78.6391350  68.2847583  85.9205305  78.5978243  68.3860326  84.8357513
  77.6497983  67.9672308  86.2487639  79.7439797  67.3135225  86.3739499
  80.5602707  67.2841007  85.6528242  79.3605890  66.2976687  86.4640200
  80.2095288  67.8279685  87.6872946  79.6220047  67.3130093  88.4462765
  81.6586779  67.4482051  88.0863191  81.7930675  66.4482316  88.8098088
  82.7501998  68.0926089  87.6115488  82.6863880  68.9185007  87.0154181
  84.1092928  67.6952283  87.8889652  84.0351793  66.6084800  87.8964063
  85.1012725  68.1662253  86.8052743  86.0755356  67.8252257  87.1540430
  84.8124142  67.4990739  85.4319677  85.5326990  67.8571231  84.6956767
  84.8994780  66.4173458  85.5277135  83.8047269  67.7554992  85.1079179
  85.2409670  69.6891574  86.6789731  84.3281003  70.0844201  86.2340587
  85.3174302  70.1125599  87.6804184  86.4413179  70.1833464  85.8475213
  86.4440774  71.2736111  85.8246446  87.3673101  69.8277648  86.2993012
  86.3624118  69.7988050  84.8307840  84.6839325  68.1556732  89.3144576
  85.8950639  68.0998851  89.6523711  83.7685836  68.6554521  90.2064303
  82.8172543  68.8644868  89.9055081  83.9571375  68.9735570  91.6844772
  83.0120526  69.3291690  92.0935931  84.2079042  68.0547002  92.2149244
  85.0481517  70.0250928  91.9619200  85.4898985  70.1925322  93.1087777
  85.4399461  70.7655217  90.9017450  85.1380242  70.5634447  89.9483458
  86.3285432  71.9274153  90.9925611  86.1050999  72.4415388  91.9267919
  87.7981305  71.3572538  90.9330446  88.5070470  72.1083608  91.2823821
  87.8940274  70.4969444  91.5950993  88.1317819  70.9435908  89.4534819
  87.7745345  69.9314044  89.2636448  87.6088092  71.6021114  88.7593551
  89.6261901  71.0158708  89.2033667  89.9605188  72.0527584  89.2001557
  90.1691546  70.5079410  90.0001809  89.9098299  70.3789252  87.8993966
  89.9245180  69.3593483  87.8750841  90.1411430  70.9977860  86.7815941
  90.1052565  72.2225898  86.6046988  89.8769107  72.8434178  87.3815030
  90.3043462  72.6116640  85.6839895  90.3705217  70.3406006  85.6904810
  90.3700832  69.3198518  85.6996768  90.5503952  70.8418505  84.8211853
  86.1178642  73.0161457  90.0050484  85.4043308  72.7524346  89.0238795
  86.7100503  74.1829017  90.1802913  87.2239648  74.4243817  91.0270577
  86.6950769  75.2395672  89.1931602  85.7089097  75.2451767  88.7301778
  86.8247387  76.6772820  89.8005669  87.7490449  76.7165070  90.3767089
  86.9333615  77.3817154  88.9765235  85.7065356  77.1637982  90.6831975
  84.5269928  77.6142521  90.0933872  84.4606324  77.7099122  89.0200530
  83.4159878  77.9445119  90.9050733  82.4751947  78.1963412  90.4396409
  83.5185210  77.9495232  92.3133431  82.5533465  78.3988558  93.1046302
  82.8302451  78.3097133  94.0403085  84.7838458  77.4709562  92.8914442
  84.8891951  77.4634282  93.9663916  85.8683570  77.0214617  92.1078856
  86.7594187  76.5978625  92.5469196  87.7440735  74.9419776  88.0983900
  88.8402901  74.3301129  88.3337637  87.4501780  75.4831635  86.8695808
  86.5793862  75.9932433  86.7268595  88.2341021  75.4418888  85.6565934
  88.7485869  74.4888543  85.5318347  87.2894164  75.4998989  84.4022833
  86.8233175  76.4845837  84.4365872  87.9557948  75.3445495  83.0439964
  87.1998797  75.4025320  82.2605065  88.6855255  76.1410413  82.9027415
  88.4578943  74.3782706  82.9931037  86.3794020  74.2639353  84.4986807
  85.6952864  74.2482853  83.6507232  86.9888191  73.3608459  84.4910430
  85.8057131  74.3057367  85.4251060  89.3941308  76.4451164  85.7360960
  89.3153320  77.5250294  86.3828476  90.5717656  76.0828263  85.2418631
  90.7658667  75.1170980  84.9752236  91.7025232  76.9489114  85.0175464
  91.8020596  77.5897134  85.8940915  93.0319541  76.1853156  84.9315655
  92.9146125  75.3541611  84.2356495  93.7906400  76.8474860  84.5132629
  93.5474573  75.6318680  86.2939175  93.9941877  76.4551406  86.8510712
  92.6884731  75.2862113  86.8693674  94.5615285  74.4981813  86.2255430
  94.3201388  73.5061901  85.5366726  95.7185123  74.6275557  86.8339835
  95.9062020  75.4540579  87.4023396  96.4289439  73.9027618  86.7370832
  91.4625722  77.8405593  83.8419390  91.0442906  77.3538066  82.7997638
  91.8949638  79.1065617  83.7787688  92.7430296  79.7532144  84.8314062
  93.5301708  79.0911185  85.1929234  92.1608897  80.0594562  85.7006835
  93.2948623  80.9337661  84.0677725  94.2765398  80.6891126  83.6625528
  93.4286084  81.7823815  84.7386084  92.2945876  81.3227304  82.8845484
  92.7645614  81.8826331  82.0766991  91.4278422  81.8976286  83.2096553
  91.9767912  79.8600214  82.5275527  91.0206403  79.8728130  82.0067478
  92.8390128  79.1739720  81.4457490  92.5105096  79.1972040  80.2712994
  93.8780222  78.4546312  81.8686785  94.1114688  78.4018862  82.8591302
  94.7762477  77.6923290  81.0798240  95.1369176  78.4440587  80.3776917
  95.9685458  77.0919577  81.8284678  95.6241746  76.3435712  82.5423124
  96.6331960  76.5833017  81.1291744  96.6546768  78.1029793  82.4881136
  97.2410864  78.5664902  81.8560207  94.1109427  76.5429455  80.3799757
  94.5963069  76.1019996  79.3017432  93.0060813  75.9896444  80.9539444
  92.5714920  76.2857966  81.8284180  92.3480873  74.8196409  80.2331589
  93.1208843  74.1857734  79.7989680  91.5177671  73.9478328  81.2154318
  90.7811970  74.5672597  81.7260235  90.9661474  73.1897133  80.6597922
  92.4687388  73.2455736  82.2862081  92.9658417  72.4012008  81.8075504
  93.2474957  73.9523995  82.5751595  91.7704687  72.7434765  83.5537153
  92.1875858  71.6612805  84.0758630  90.9357620  73.4298601  84.1766368
  91.4334768  75.3810722  79.1473708  91.1944425  74.7491353  78.1496698
  90.8858362  76.5814136  79.3682334  90.8932875  77.0251213  80.2860842
  90.2160438  77.3974841  78.3394366  89.5527237  76.6712513  77.8698566
  89.4100402  78.5318298  78.9270581  90.0460629  79.3095496  79.3499161
  88.5897936  79.1946146  77.7714423  87.9983087  80.0182031  78.1705069
  89.2727144  79.5724773  77.0107105  87.9255706  78.4535212  77.3259735
  88.5651573  78.0203024  80.1148298  87.9877075  78.8455370  80.5323147
  87.8863612  77.2416911  79.7689955  89.2235634  77.6144836  80.8817682
  91.1269698  77.9545871  77.2076932  90.8950683  77.7903348  75.9960452
  92.3377800  78.3767401  77.6321297  92.6046747  78.3949840  78.6154534
  93.3869640  78.8507263  76.7388929  92.8728857  79.4927298  76.0230157
  94.4767869  79.6280622  77.5638892  95.2585950  79.9809658  76.8919286
  94.0155725  80.4808154  78.0612495  94.9110324  78.9634796  78.3104733
  94.0968692  77.7549946  75.9105140  94.7005181  78.0696776  74.8905887
  94.0396180  76.4555908  76.3167762  93.7680350  76.1702276  77.2580464
  94.3636950  75.3594249  75.4408337  95.3170444  75.6056537  74.9729958
  94.5604615  74.0517657  76.2312610  95.2491875  74.2296925  77.0559382
  93.6082277  73.7510263  76.6697329  95.1019054  72.9008937  75.3525105
  94.6848098  71.9666022  75.7270390  94.7181228  73.0393293  74.3418056
  96.5669108  72.7436225  75.2668085  96.9998243  72.4851003  74.1238574
  97.3058023  72.8250379  76.2531983  93.3799181  75.2008752  74.2844660
  93.7898480  75.0931356  73.1516330  92.0612638  75.3344125  74.5280385
  91.6507863  75.6319524  75.4121919  91.1061225  75.0327597  73.4457554
  91.4110489  74.0876025  72.9969084  89.6454064  74.9041322  74.0011260
  89.6398209  74.1989775  74.8327723  89.3269317  75.8674494  74.3996077
  88.6328024  74.4380952  72.9392598  88.6478791  75.1482110  72.1117732
  88.9629590  73.4789566  72.5427957  86.9634783  74.2703145  73.5033322
  86.7877538  72.7317489  74.4891992  85.7580841  72.6366629  74.8331176
  87.0454541  71.8725670  73.8705555  87.4555936  72.7737051  75.3496501
  91.1194868  76.1705925  72.3846659  90.8958039  75.8751347  71.2083392
  91.3349218  77.4306709  72.7399353  91.3781284  77.7105952  73.7200963
  91.5321907  78.5389364  71.8459742  90.7506707  78.5062969  71.0866718
  91.3784954  79.8806578  72.6225407  92.2395688  79.9023795  73.2897939
  91.4952921  81.1716727  71.8274174  91.3689478  82.0231864  72.4958989
  92.4780289  81.2218110  71.3571542  90.7236325  81.1955345  71.0575615
  90.0371262  79.8720778  73.3494802  89.9143739  80.8064465  73.8994074
  89.2293351  79.7695684  72.6243103  90.0064361  79.0348620  74.0463689
  92.8203882  78.4429525  71.0486986  92.8099851  78.7627891  69.8601443
  93.8527669  77.9260661  71.6611914  93.8221364  77.7511513  72.6647514
  95.1526563  77.5262133  71.0900309  95.4445425  78.4119755  70.5244199
  96.2386152  77.2262006  72.1509977  97.1651467  76.9395750  71.6528950
  96.4121347  78.1160303  72.7554900  95.9043775  76.4114110  72.7930235
  95.0764375  76.3824665  70.1759522  95.7056576  76.3868537  69.0667706
  94.1774720  75.4077629  70.4216348  93.6336436  75.3735024  71.2831374
  93.8716059  74.2986326  69.5056097  94.8148455  73.9684775  69.0713038
  93.2909333  73.1451706  70.2686017  94.1200102  72.6012876  70.7203913
  92.6969228  73.5573910  71.0837623  92.4525996  72.1640602  69.5618854
  93.0609347  71.2039674  68.7626200  94.1257622  71.0330521  68.8225732
  92.2781410  70.4714674  67.8860501  92.7520467  69.6895383  67.3132454
  90.9257278  70.6854056  67.7020749  90.1642864  69.9619382  66.8487104
  89.2185913  70.1771718  66.9910351  90.2727547  71.5665555  68.5867596
  89.1976009  71.6726339  68.5632694  91.0696732  72.3285705  69.5290817
  90.5909580  73.0220197  70.2044446  93.0601790  74.7010242  68.2855997
  93.3928501  74.2254734  67.1609525  92.0444239  75.5375928  68.4626435
  91.7202786  75.8766315  69.3676439  91.2770861  76.0582222  67.2683430
  91.0475307  75.2052398  66.6299650  89.9946795  76.7413463  67.8122693
  90.2939662  77.3978706  68.6282615  89.6001779  77.3755667  67.0193866
  88.8301579  75.8624736  68.3269693  89.1598805  75.1401690  69.0731737
  87.7447012  76.6410099  69.0495972  86.9629204  75.9563193  69.3806159
  88.1737252  77.1457295  69.9155345  87.3152330  77.3811240  68.3736754
  88.2996592  75.2574328  67.0400467  87.4583241  74.6030748  67.2654708
  87.9710741  76.0539562  66.3729326  89.0887208  74.6807780  66.5572434
  92.0360343  76.9612178  66.3487389  91.7739139  76.9136928  65.1629855
  93.0403319  77.8358594  66.7725022  93.2613647  77.9410002  67.7630808
  93.8548762  78.6578146  65.9654971  93.2584772  78.9749548  65.1104326
  94.2590793  79.9791148  66.5988213  94.7205080  80.5202709  65.7732084
  93.1215602  80.8565118  67.1088554  93.5321551  81.7708982  67.5388222
  92.4585843  81.1103842  66.2821054  92.5601008  80.3176812  67.8719347
  95.2445591  79.7459744  67.7818907  95.0196502  80.4376529  68.5932838
  95.1153155  78.7391020  68.1785380  96.7057679  79.9405925  67.3144918
  97.3818622  79.7737281  68.1532210  96.9315608  79.2300320  66.5202359
  96.8360315  80.9571216  66.9415025  95.0296555  77.8511357  65.4962138
  95.6945726  78.3201037  64.5722224  95.1687292  76.5554004  65.8703656
  94.4836626  76.0700832  66.4487435  96.2947224  75.7264435  65.4937732
  97.1685702  76.3681362  65.3809169  96.5056389  75.0429538  66.3176403
  96.1353314  74.9006874  64.2118327  95.1562921  75.0711705  63.5147907
  97.0791634  73.9949061  63.8996865  98.2897507  73.6410485  64.6880978
  98.0541123  73.4932971  65.7419067  99.0460582  74.4241477  64.6368001
  98.7779425  72.3315426  64.0219679  98.3424800  71.4523754  64.4962259
  99.8607446  72.2252580  64.0888340  98.3166805  72.4781130  62.5840724
  98.2708297  71.5116505  62.0825808  99.0019790  73.1022160  62.0103248
  96.9459579  73.1122351  62.6816524  96.6637228  73.6518601  61.7776440
  95.8563947  72.0937461  62.8567136  95.7120664  71.6196010  64.0082802
  95.1836527  71.6716084  61.8098708  95.1896038  72.1603757  60.9152535
  94.3767939  70.4952282  61.8051359  94.3605485  70.0597174  60.8057409
  94.8065218  69.7478265  62.4718477  92.9906427  70.8224885  62.2380349
  92.0928275  69.9485393  62.2440902  92.6513869  72.0183491  62.7609384
  93.3467099  72.7338857  62.9707196  91.2669030  72.4499658  63.0939376
  90.6819899  71.5327965  63.1640813  91.2617482  73.2121547  64.4997123
  90.2454676  73.5261331  64.7396544  91.6279983  72.5426498  65.2784582
  91.9082986  74.0881852  64.4404062  90.5411572  73.2413326  62.0160088
  89.4406612  73.7350780  62.1135023  91.0821818  73.0968555  60.8177881
  92.0613686  72.8430627  60.6887862  90.3534725  73.2816685  59.5218942
  90.0395642  74.3212712  59.4261557  91.4042944  72.9261896  58.3525687
  90.9230588  73.0454915  57.3827026  92.2610741  73.5963944  58.4167794
  91.7412402  71.8956602  58.4676192  88.9436229  72.6494589  59.4136484
  87.9247623  73.1756888  58.9558164  88.9374757  71.4223588  59.8882447
  89.7830070  70.9314908  60.1820447  87.7018977  70.6279994  60.0440554
  87.1121094  70.6573548  59.1272075  88.3167027  69.3047396  60.4997673
  87.5256386  68.5748667  60.6683379  88.9946294  68.9342379  59.7313788
  88.8687472  69.4611400  61.4268739  86.6256609  71.0936980  61.0509657
  85.5052711  70.5232140  61.1611094  86.9368906  72.1642345  61.8171150
  87.8129067  72.6624947  61.6636332  86.1537645  72.7907454  62.9394659
  85.2356096  72.2298894  63.1156651  86.9132780  72.7393016  64.2377550
  87.7798266  73.3780354  64.0662304  85.9634619  73.2311479  65.4260216
  86.5113446  73.1942969  66.3685743  85.6410219  74.2549563  65.2339620
  85.0910268  72.5812216  65.4877779  87.4450746  71.3502080  64.6522298
  87.9743596  71.4319512  65.6010693  86.6089164  70.6586711  64.7616154
  88.1261636  70.9780842  63.8867341  85.7887499  74.2475509  62.5223708
  86.5901806  75.2089899  62.5487121  84.5523718  74.5403683  62.3031405
  83.8463170  73.8042478  62.2957726  83.9413298  75.8571182  62.0408516
  84.3518213  76.5692160  62.7560714  84.3147663  76.2912369  60.5873523
  85.3812696  76.1159381  60.4414828  83.7225563  75.4682279  59.4579150
  84.0564787  75.8694013  58.5016845  84.0516906  74.4340865  59.5518247
  82.6349350  75.5096123  59.5092596  83.9464400  77.6973740  60.4911479
  84.0847014  78.0099283  59.5725933  82.4295061  75.9196912  62.3102635
  81.7660051  74.8463730  62.2314964  81.9165555  77.0715339  62.6958880
  82.4661040  77.9226770  62.8116284  80.4755359  77.2353931  62.9993130
  80.3253955  78.2895128  63.2342758  79.6582963  76.8395396  61.7815591
  78.5969326  76.9576673  62.0007161  79.9285768  77.4765954  60.9397104
  79.8621586  75.7991020  61.5283820  79.9779317  76.4614006  64.3015207
  78.7940411  76.2265790  64.5649041  80.9580114  76.1572820  65.2118265
  81.9242892  76.4501708  65.0636771  80.7975903  75.3955547  66.4921236
  79.7387896  75.1374951  66.4857822  81.7291824  74.1593528  66.5010202
  82.7598742  74.4861661  66.6322969  81.4831418  73.5297845  67.3565205
  81.6171510  73.3053108  65.1784105  82.0369713  73.8852480  64.3567684
  82.2354984  72.4142111  65.2880311  80.2059391  72.8716517  64.7927141
  79.4601552  72.5111213  65.6882303  79.7928775  72.9468022  63.5483048
  80.4333857  73.2510102  62.8154503  78.8317620  72.7000892  63.3146753
  81.0305438  76.1670679  67.8084192  81.7948330  77.1112150  67.8670482
  80.2910898  75.7797118  68.8219748  79.6467491  74.9910131  68.7629454
  80.2994828  76.4120504  70.1228432  81.0595162  77.1894470  70.2025477
  78.9108871  77.0919539  70.3772881  78.9132481  77.5699201  71.3572471
  78.7270647  77.8422976  69.6089947  78.1245516  76.3376985  70.3434603
  80.5760042  75.2877665  71.1477288  79.7171633  74.4572349  71.4438736
  81.7719205  75.2895711  71.7146697  82.4041560  76.0844392  71.6213527
  82.3336627  74.2458197  72.5009226  81.7657534  73.3479390  72.2611682
  83.8042669  74.0813092  72.1509645  84.2596587  75.0712506  72.1318547
  84.2827589  73.5261704  72.9579083  84.1443512  73.3619538  70.7919706
  83.4832340  72.4972112  70.7248868  83.9925789  74.3128791  69.6050619
  84.2348846  73.7845659  68.6826997  82.9652812  74.6743130  69.5587164
  84.6692834  75.1578125  69.7279994  85.6660254  73.0252279  70.7597447
  85.9081307  72.5260025  69.8214180  86.2439962  73.9462649  70.8407428
  85.9112329  72.3681203  71.5941054  82.1997798  74.4578888  74.0016611
  82.2683974  75.5800763  74.5731914  81.9053049  73.4024627  74.7909179
  81.7228649  72.4660900  74.4286490  81.8127711  73.5021363  76.3068393
  81.5289193  74.5343572  76.5152933  80.7328448  72.4504952  76.8278413
  81.0296083  71.4421662  76.5412371  80.6884492  72.4733266  77.9168880
  79.3974037  72.7613388  76.2631047  79.0768875  73.8918776  75.8557013
  78.5077665  71.7987518  76.1600478  77.5918616  71.9924379  75.7571770
  78.7349986  70.8577276  76.4835923  83.1570734  73.2692592  77.0781037
  83.8535014  72.2948829  76.7891525  83.5094426  74.1141689  78.0723715
  83.0844754  75.0320810  78.2016048  84.5457946  73.7948949  79.0723698
  84.8834325  72.7606540  79.0027537  85.8850320  74.5029144  78.8426322
  86.2605128  74.9561775  79.7603707  86.8349080  73.3872878  78.2828019
  87.8209722  73.8108871  78.0898721  86.9227006  72.5832132  79.0135949
  86.4230233  72.9904981  77.3552902  85.7542508  75.6263634  77.8415190
  86.7229046  76.1053891  77.7025039  85.4073521  75.2258489  76.8889287
  85.0359341  76.3591489  78.2093990  83.8538421  74.0302796  80.4550967
  84.5119644  74.3890096  81.4363901  82.5614227  73.8411204  80.6342278
  81.9436030  73.4340252  79.9326244  81.9002174  74.2103481  81.8814052
  82.3584209  75.1238767  82.2595387  80.4031919  74.5214463  81.6158197
  79.8927413  74.7078374  82.5611067  80.3163731  75.4308040  81.0221598
  79.5943051  73.1330022  80.7411476  78.3430153  73.4194751  80.5346603
  82.1218678  73.1961563  82.9761541  81.4746454  73.3275835  84.0173184
  83.0096633  72.2366571  82.8742062  83.6177969  72.1454607  82.0608017
  83.2539295  71.1819474  83.8897097  84.2722196  70.8045691  83.7986885
  83.1563896  71.6000476  84.8920716  82.2562349  70.0404801  83.7018033
  81.7992231  69.4160490  84.6594495  81.9213453  69.7883655  82.4169251
  82.2932200  70.2999435  81.6169681  80.9581326  68.7123180  82.0727969
  81.2063948  68.3314761  81.0821212  81.0972484  67.8889058  82.7739760
  79.4829224  69.1092383  82.0810702  78.7172400  68.2557083  81.6406001
  79.0332708  70.1960642  82.7661810  79.6750354  70.8404867  83.2286602
  77.6115197  70.5944641  82.9401557  77.1616538  69.7556231  83.4717839
  77.6026936  71.9432641  83.7147727  78.1769482  71.8243368  84.6339800
  78.1130378  72.6957280  83.1159556  76.1947412  72.4598388  84.0716335
  75.6966730  72.4618092  83.1017339  75.5193439  71.6071260  85.1666196
  74.5297354  72.0109169  85.3828277  75.4227057  70.5787765  84.8197230
  76.1268286  71.6298671  86.0708659  76.2074556  73.8190412  84.7832522
  75.1847291  74.1232878  85.0033512  76.7718133  73.7379322  85.7116694
  76.6758182  74.5628392  84.1376648  76.6859586  70.6868430  81.7021869
  75.5144945  70.4169675  81.7193899  77.2945597  70.9289020  80.5541981
  78.3011929  71.0876277  80.5037917  76.6381487  71.0056846  79.2106453
  75.7955697  71.6956444  79.2630861  77.3444616  71.4202457  78.4912419
  76.1327000  69.6198355  78.6915567  76.8370068  68.6404121  78.6286464
  74.8411322  69.5658926  78.3492764  74.1891671  70.3194587  78.5650162
  74.1965069  68.4266396  77.6276630  74.8836044  67.6089917  77.8433178
  72.8157250  67.9830947  78.1295866  72.0628093  68.6119403  77.6546276
  72.6408511  66.9629675  77.7874408  72.6006594  68.0226374  79.5486976
  73.4715005  67.6391650  80.3230553  71.4169560  68.4408225  80.0401165
  71.2528934  68.4365261  81.0470360  70.6867998  68.7606142  79.4053494
  74.0721715  68.7085490  76.0750250  73.5875521  67.7283812  75.3534349
  74.5002016  69.9134002  75.5446989  74.7052547  70.7186888  76.1357595
  74.7064970  70.1879828  74.1512670  75.1149534  69.2982689  73.6746070
  73.3810478  70.4539963  73.4609380  73.4616823  70.1936743  72.4051324
  72.6112486  69.8128833  73.8900609  72.9798898  71.8612332  73.5917112
  72.3978021  72.2256285  74.8160621  72.5132699  71.6017557  75.6909328
  71.6673473  73.4118274  74.8752059  71.1755881  73.6846931  75.7963521
  71.5612991  74.2306118  73.7968609  70.8798248  75.3415435  73.7585278
  70.9149351  75.7767862  74.6358653  72.1478749  73.8759855  72.5198468
  72.0727207  74.5477937  71.6775645  72.8074706  72.6629982  72.3966219
  73.1813134  72.3263815  71.4407267  75.7818763  71.2332747  73.9140976
  76.2096140  71.4053059  72.7911200  76.1444093  71.9536526  74.8606104
 111.8181581  58.8685188  73.8597362 112.6926038  59.3181357  73.5216810
 111.3894517  58.3211555  73.0867257 111.1517296  59.6029438  74.1745791
 112.1292185  57.9696747  74.9874515 112.7600676  57.1547447  74.6324831
 112.9690260  58.7665172  76.1004943 113.8920914  59.1494328  75.6656658
 112.3993747  59.6286052  76.4485385 113.2851245  57.8605835  77.2588258
 112.3362733  57.4875434  77.6440703 113.8258962  57.0026451  76.8582579
 114.2263466  58.4735890  78.6650375 115.6445040  59.1888347  77.7398401
 116.3537244  59.6265821  78.4420256 116.1379504  58.4042301  77.1669891
 115.2835035  59.9618609  77.0607626 110.8835747  57.2805522  75.5268100
 109.9700013  57.9754507  76.0440265 110.8965058  55.9376312  75.5623180
 111.7209238  55.3796693  75.3361886 109.7062493  55.1251506  75.9363525
 108.7915890  55.7045773  76.0581526 109.3947393  54.1395230  74.7887843
 108.5240537  53.5381328  75.0521422 109.1884332  54.6978746  73.8762256
 110.2515438  53.4846787  74.6288282 110.0168018  54.4922707  77.2908469
 110.1463249  53.2770439  77.3835432 110.0121678  55.3582912  78.2941719
 109.8826787  56.3591548  78.1406937 110.1912660  55.0148949  79.7735541
 111.1819810  54.5747680  79.8779868 110.0727222  56.2745268  80.6692705
 110.1779421  55.8339522  81.6595092 111.1286577  57.3351348  80.4985870
 110.9297890  58.1601531  81.1824050 112.1085261  56.9117275  80.7179318
 111.1141418  57.7024760  79.4728712 108.8361282  56.9575384  80.4678867
 108.4550391  57.2068718  81.3357473 109.1273220  54.0762229  80.2094178
 107.9611157  54.0742974  79.7046484 109.5055308  53.1751558  81.1442596
 110.4755489  53.1013981  81.4508290 108.6575218  52.2386444  81.8123008
 108.1502967  51.7259449  80.9948805 109.4541678  51.2652739  82.6608897
 110.0148360  51.8279245  83.4064161 108.7606505  50.6217085  83.2015969
 110.4554468  50.3615779  81.8512091 109.9519817  49.9607734  80.9710883
 111.2858014  50.9705453  81.4934213 110.9918205  49.2167977  82.6932350
 110.5507807  48.9242916  83.7383096 112.1090725  48.5991283  82.2711431
 112.5127032  48.8369182  81.3641833 112.5529287  47.8923794  82.8580944
 107.5792360  52.8731977  82.7152934 106.5457694  52.2345095  82.9555814
 107.7545006  54.1001246  83.2161833 108.6524489  54.5812334  83.1590852
 106.7400436  54.8935389  83.8864786 106.1430067  54.1541616  84.4194009
 107.3611786  55.8650461  84.8843538 106.5497404  56.3504602  85.4289503
 107.9290384  55.2822714  85.6102565 108.2525419  56.9256226  84.3511802
 109.0060426  57.5863166  85.1133830 108.3705522  57.0668698  83.1215665
 105.7263047  55.6048084  82.9750982 104.7138806  56.0086024  83.5404989
 105.9075191  55.6570999  81.6386103 106.6197320  55.0856660  81.1850134
 105.1731718  56.4791602  80.6643826 105.2960010  57.5036580  81.0133284
 105.7020181  56.3146264  79.2649669 105.1227872  56.9439252  78.5893356
 106.7308180  56.6731056  79.2300910 105.6641578  55.0098820  78.8111777
 106.3027606  54.4687628  79.3192520 103.7356524  56.0812502  80.5874432
 103.2841028  55.1601564  81.2739023 102.9005336  56.8864039  79.9392787
 103.2183990  57.7079803  79.4250805 101.3693710  56.6908325  79.8793983
 101.1196963  56.4019033  80.8994613 100.5612233  57.9573210  79.5281931
 100.6943743  58.1837577  78.4701443  99.5004652  57.7566175  79.6795616
 100.9721196  59.2042531  80.3724523 101.8137888  59.6779160  79.8655851
 100.1411060  59.9091639  80.3383615 101.3761557  59.0252073  81.8892626
 100.6037916  58.3696909  82.6515355 102.4799992  59.4717341  82.3046422
 100.9646929  55.5924373  78.8644694 101.6464908  55.3368141  77.8862883
  99.8619941  54.8940652  79.0795639  99.2052945  55.1461476  79.8181484
  99.4287971  53.7160825  78.3380989 100.0999364  53.6473945  77.4805396
  99.5738179  52.4228781  79.2187783  98.9075833  52.5982542  80.0633922
  99.0415416  51.0829327  78.5691250  99.1925597  50.2572180  79.2646440
  97.9796791  51.1822345  78.3478965  99.5869234  50.8836572  77.6465275
 101.0075370  52.2550745  79.7127341 101.0803744  51.3532586  80.3196845
 101.6795488  52.1729052  78.8577233 101.2896468  53.1210429  80.3123512
  98.0546836  53.8193424  77.7452124  97.0989860  54.1673457  78.4347521
  97.9036010  53.2320365  76.5363916  98.5750033  52.5704214  76.1435553
  96.7713206  53.4894226  75.6891730  95.9141562  53.8210352  76.2763283
  97.2915351  54.4685483  74.7109563  96.5004201  54.7363445  74.0099661
  97.6305681  55.3624747  75.2353332  98.1263597  54.0294933  74.1654074
  96.3167126  52.2136260  74.8896478  97.1361693  51.3416264  74.6041579
  95.0428521  52.1687114  74.5659130  94.4390889  52.9707378  74.7436898
  94.2981883  51.0833684  73.9510470  95.0007325  50.4289634  73.4338395
  93.5547163  50.2356983  75.0520665  94.2752522  49.8853565  75.7894549
  92.8422615  50.8691242  75.5794059  92.8078598  49.0143897  74.4356036
  92.1428106  49.3419589  73.6372347  93.8534019  48.0182145  73.9145723
  93.3486139  47.1556530  73.4790521  94.4679692  48.5015863  73.1546370
  94.4861095  47.6905902  74.7382399  92.0195178  48.2991298  75.5786855
  91.4876561  47.4398138  75.1707784  92.7152137  47.9630559  76.3470803
  91.3030186  48.9935116  76.0170697  93.2780288  51.6457106  72.8881628
  92.5374455  52.6277671  73.0609962  93.3066308  51.0383146  71.6991123
  93.8107084  50.1628972  71.5521662  92.6421739  51.5237819  70.4711496
  91.8634232  52.2291392  70.7625022  93.5791274  52.3788079  69.5232959
  94.2633892  51.6175859  69.1473148  92.8980568  53.0878168  68.3012619
  93.6493784  53.6385928  67.7345206  92.4347997  52.3400660  67.6576078
  92.1359141  53.7802379  68.6605397  94.2545605  53.5371201  70.3100678
  94.8929431  54.1095662  69.6376518  93.4865186  54.1903395  70.7257142
  94.8565470  53.1247923  71.1187847  91.9906600  50.2914626  69.7363375
  92.6393189  49.3280473  69.3875285  90.6733720  50.2749286  69.4441873
  90.0883097  51.0004814  69.8604196  89.8127007  49.3997686  68.6087054
  90.3821544  48.4763672  68.7184020  88.3832490  49.3039376  69.1247831
  87.8634484  48.4906814  68.6185550  88.3728049  49.0037227  70.6620455
  87.3421644  48.9387913  71.0135636  88.8809084  48.0588267  70.8512981
  88.8857879  49.8045093  71.1929319  87.7520701  50.5126304  68.8757674
  86.8281825  50.4717335  69.1997693  89.7130701  49.6459133  67.1303409
  89.9762020  50.7595732  66.6378794  89.4581922  48.6269010  66.3059016
  89.1614194  47.7155229  66.6564639  89.5622380  48.6530331  64.7978162
  89.6073252  47.6211075  64.4505804  88.6380021  49.0808999  64.4091931
  90.7347401  49.4152011  64.1574447  90.4517798  50.2872126  63.3082153
  91.9460023  49.1675163  64.6244032  92.1594185  48.4096460  65.2721247
  93.0861775  49.9648436  64.2485686  92.7829241  51.0058443  64.1412751
  94.1194255  49.7541511  65.3747232  95.0182411  50.3318305  65.1571964
  93.6955452  50.0846359  66.3227672  94.3750310  48.6966365  65.4411880
  93.6652080  49.6412448  62.8969531  94.6836743  50.2247576  62.5162953
  93.0258188  48.7823803  62.0703449  92.1666434  48.2886168  62.3112976
  93.5488706  48.4853295  60.6994012  94.6001975  48.7741114  60.6789419
  93.4200909  46.9674814  60.4298034  93.5574359  46.8686859  59.3524549
  94.4640176  46.2003968  61.3028121  94.3780067  45.1298735  61.1180341
  95.4693794  46.5339550  61.0448654  94.2751590  46.4021561  62.3566274
  92.1968884  46.4123643  60.7961159  91.4972564  46.7399894  60.1939051
  92.9071316  49.3336744  59.5806023  93.3071779  49.3392551  58.3976713
  91.9810222  50.2696154  59.8629777  91.4243086  50.2034469  60.7154886
  91.6061033  51.4891055  59.0654128  92.1756662  51.4317537  58.1385807
  90.1461279  51.4227824  58.8812737  89.8506106  50.3945434  58.6740663
  89.6477097  51.7176202  59.8043901  89.7248878  52.2506549  57.8376622
  88.8230959  52.5827573  58.0279470  92.0524348  52.8574405  59.5556499
  92.5969702  53.0106512  60.6513016  92.0732741  53.8585923  58.6188843
  91.4430807  53.8917340  57.8171194  93.0278087  55.0016670  58.6841056
  94.0143037  54.6144153  58.9413696  93.1081684  55.4431734  57.6909805
  92.6670217  56.1065524  59.6752408  93.6237455  56.7871778  59.9793027
  91.4033121  56.2916603  60.1064846  90.5537200  55.9489713  59.6573716
  91.2253513  57.0788951  61.3660685  91.7882180  57.9933637  61.1753982
  89.7577875  57.5091805  61.6584725  89.1642966  56.5978201  61.5739402
  89.5401485  58.0906425  63.0520722  88.4922619  58.3638562  63.1723468
  89.8103601  57.3477517  63.8023554  90.1634775  58.9758834  63.1785266
  89.3488753  58.5936402  60.6667936  89.3185186  59.5692929  61.1523493
  90.0688853  58.6643515  59.8526447  87.9476432  58.2014537  60.1309725
  87.6098275  58.9508459  59.4146807  88.0045269  57.2297525  59.6407582
  87.2421097  58.1487409  60.9608212  91.8435819  56.3665912  62.6286769
  92.7364860  56.9234049  63.2390062  91.5708486  55.1500018  62.9864598
  90.9147282  54.5493599  62.4881733  92.1865768  54.5174828  64.1548127
  91.8783825  55.0485810  65.0563919  91.8211436  53.4948508  64.2456495
  93.6988079  54.5043324  64.0741023  94.3479545  54.8574450  65.0907493
  94.2839374  54.2593023  62.8946924  93.7457232  54.0694366  62.0495051
  95.7451936  54.2315359  62.6630882  96.1695766  53.5327241  63.3850127
  96.0502368  53.7787088  61.2647398  95.6450255  52.7746376  61.1405273
  95.5106681  54.4280605  60.5756627  97.4883753  53.7531445  60.8467013
  97.9349133  54.7476607  60.8654159  98.2460072  52.7987388  61.8011167
  99.2975489  52.7613608  61.5176790  98.1573490  53.1624869  62.8244778
  97.8157822  51.7993820  61.7331633  97.5189521  53.1095245  59.3876714
  98.5480194  53.0658715  59.0312575  97.1042155  52.1014635  59.4264998
  96.9249972  53.7199277  58.7085524  96.3903380  55.6614810  62.8747851
  97.4656951  55.7149765  63.4825494  95.7811146  56.6843487  62.2842830
  94.9453195  56.5810240  61.7095662  96.2425916  58.0442001  62.3995739
  97.2267828  58.0951251  61.9361127  95.3839680  59.0731773  61.5755955
  95.3965016  58.8077361  60.5187710  94.3442476  59.0373150  61.9011415
  95.9395328  60.4689508  61.7651163  95.2011669  61.1978663  61.4323415
  96.1057282  60.6470187  62.8274966  97.2820671  60.6999700  60.9870643
  97.7044178  59.8110398  60.2166897  97.8593276  61.8001103  61.0233915
  96.4047488  58.4286517  63.8707408  97.3201712  59.1080314  64.2455250
  95.4040355  58.1257101  64.7104581  94.5442174  57.6569657  64.4220389
  95.4611805  58.4395114  66.0953698  95.7777505  59.4694828  66.2539172
  94.0143245  58.2038956  66.6741158  93.6990012  57.2175533  66.3347178
  93.9009699  58.0667373  68.2286397  92.8591406  57.9086926  68.5042255
  94.4984430  57.2185062  68.5631436  94.2671193  58.9775755  68.7017458
  93.0909813  59.3146352  66.1219448  93.2210753  60.2328465  66.6940685
  93.3524434  59.5437427  65.0886373  91.5907268  58.8215883  66.2102636
  90.9300396  59.5981148  65.8237653  91.4703038  57.9137994  65.6185478
  91.3366977  58.6141518  67.2493259  96.5070633  57.5076377  66.8195641
  97.1127105  58.0247097  67.7351066  96.7161546  56.2759308  66.4133193
  96.1700203  55.8395485  65.6715479  97.7521622  55.3890886  66.9765210
  97.6979499  55.4048909  68.0650982  97.4923306  53.9489346  66.4969065
  98.2525273  53.2850480  66.9076150  96.5085102  53.6244686  66.8328487
  97.5322623  53.9166695  65.4081409  99.1479014  55.8760040  66.6094317
 100.0282387  55.6733824  67.4637570  99.4104219  56.4975098  65.4427507
  98.7737674  56.4676898  64.6452378 100.6802059  57.3141305  65.1756098
 101.4710016  56.6368112  65.4969413 101.0021501  57.6311136  63.7047663
 100.2288375  58.2959370  63.3199826 101.9417346  58.1826841  63.6710471
 101.1150034  56.4260223  62.7632357 101.8736799  55.7519935  63.1616225
 100.1678575  55.8871319  62.7822565 101.4762990  56.7444544  61.2508788
 102.3841419  57.3467640  61.2170497 101.6930784  55.8115971  60.7293350
 100.4147851  57.4416257  60.5590793 100.1006629  58.3373700  60.9325420
  99.8465680  56.9907404  59.4993866 100.3850260  56.0813044  58.6573068
 101.3122611  55.7008954  58.8435324  99.8637060  55.7767285  57.8344162
  98.6484910  57.3655774  59.2151423  98.1578435  58.0148092  59.8286307
  98.1902651  57.0122979  58.3751312 100.7036721  58.6009012  65.9928365
 101.7132542  58.9267815  66.6859303  99.6030082  59.3530216  66.0998874
  98.7061764  59.1031814  65.6829226  99.5848270  60.6207508  66.8333947
 100.4353702  61.2102152  66.4903057  98.3544567  61.4509908  66.4744289
  98.3647375  61.6820421  65.4094803  97.4514130  60.8701755  66.6654361
  98.3129541  62.8128952  67.3228804  97.3357430  63.2829964  67.2115060
  98.4390729  62.5880506  68.3822047  99.4055725  63.7833824  66.8697086
 100.3888142  63.3251746  66.9815055  99.2845680  64.0245806  65.8143095
  99.3170995  64.9924031  67.6792841  99.6948385  64.9074140  68.6232063
  98.8282690  66.1733150  67.3852556  98.1725059  66.4035894  66.3009417
  98.0159475  65.6511117  65.6304817  97.8096281  67.3371706  66.1135548
  98.9122688  67.1639372  68.2502496  99.3590472  67.0157444  69.1548163
  98.5289170  68.0792645  68.0145138  99.8886905  60.4754293  68.3572853
 100.5912207  61.2499040  68.9375734  99.3508081  59.4109721  68.9910134
  98.7508496  58.7153844  68.5460948  99.6032109  59.1879937  70.3893405
  99.3525393  60.1450360  70.8463830  98.7067886  58.0603124  71.0020712
  98.8176635  57.1662487  70.3888635  99.0932888  57.8187412  71.9920722
  97.2379298  58.3609756  71.1322921  96.9736210  58.6031224  70.1027195
  96.4670782  57.1406055  71.6743492  95.4084636  57.3861950  71.7573301
  96.5914669  56.2989558  70.9927956  96.8550486  56.8721488  72.6570007
  96.8317429  59.5553607  71.9159313  95.7450382  59.6383044  71.9180216
  97.1899857  59.4570116  72.9414280  97.2628100  60.4498449  71.4661288
 101.0448006  58.8613622  70.7047416 101.4928474  59.0740253  71.8756022
 101.8709130  58.3604376  69.7980207 101.5490207  58.0988318  68.8669488
 103.2950215  58.1173790  69.9795900 103.4500579  57.5959053  70.9242803
 103.6470021  57.4545108  69.1895923 104.1570384  59.4307216  69.9711002
 105.0220915  59.4993906  70.8362804 103.7316372  60.4560958  69.1928106
 102.9975618  60.3671924  68.4904414 104.3089680  61.8223832  69.3005219
 105.3864685  61.6620193  69.2612780 103.8409259  62.7453721  68.1266897
 102.7530110  62.8074627  68.1318913 104.2177260  63.7550507  68.2902895
 104.3221718  62.2358180  66.7261887 105.4023119  62.0995423  66.7546042
 103.8816921  61.2563161  66.5391950 103.9777637  63.1516492  65.5749710
 104.0631757  62.6167198  64.6285544 102.9461118  63.4914009  65.6567345
 104.9523175  64.3703176  65.5957083 104.8141951  64.9359382  66.5180903
 105.9833283  64.0182443  65.5882803 104.7099511  65.2677538  64.4052463
 105.3672478  66.0726611  64.4384605 104.8631426  64.7317825  63.5289928
 103.7315285  65.6193945  64.4292663 103.9641982  62.5261757  70.5964536
 104.8264724  63.0847847  71.2644335 102.7058056  62.4126089  71.0708032
 101.9567061  62.0701972  70.4694728 102.1925293  62.7314151  72.4377290
 102.5198834  63.7577484  72.6062997 100.6484690  62.8414597  72.5788746
 100.2516158  61.8338035  72.4528485 100.4512174  63.1355560  73.6099867
  99.8241852  63.7301173  71.7212926  99.8031152  63.2937387  70.7228825
  98.8048615  63.7002018  72.1042721 100.2158964  65.1979807  71.5717323
 100.7587397  65.7625375  72.5676916 100.0656080  65.7763076  70.4902239
 102.8523020  61.8592841  73.5355753 102.8332218  62.2767656  74.6851571
 103.5926145  60.7991883  73.2439194 103.5814318  60.4127684  72.3003943
 104.4806727  60.0421881  74.1004265 105.3991285  59.8763319  73.5392164
 104.7340727  60.6834093  74.9441716 104.0615591  58.6942327  74.6762686
 104.7827169  58.1495290  75.4820169 102.8738990  58.2019242  74.2749895
 102.3723161  58.5393308  73.4534687 102.1832726  57.1105428  75.0018270
 102.4052415  57.2115571  76.0644271 100.6253060  57.1886853  74.9401356
 100.3125042  57.0850387  73.9013780 100.2111014  56.3394832  75.4840082
 100.0032654  58.5076929  75.5214645 100.6249384  58.8454194  76.3503791
  99.9693072  59.6171591  74.4858292  99.5321670  60.5125582  74.9254767
 100.9842314  59.8353307  74.1537644  99.3695759  59.3014254  73.6335078
  98.5942159  58.2155555  75.9919286  98.1512336  59.1241774  76.3983643
  97.9964387  57.8634267  75.1516313  98.6211678  57.4477941  76.7653451
 102.7081595  55.7964062  74.4748159 103.3546867  55.6922728  73.4421113
 102.3990906  54.6485937  75.0695534 101.9481261  54.6891736  75.9828170
 102.5673039  53.2587200  74.6932800 103.2370608  53.1945087  73.8359396
 103.1913984  52.4455839  75.8988142 102.5652921  52.5545260  76.7839896
 103.2174855  51.3826039  75.6555285 104.5820927  52.9384384  76.1914895
 105.1478267  52.9843629  75.2617659 104.5258181  53.9540585  76.5822566
 105.3274668  52.0661423  77.1846058 105.1506499  51.0087171  76.9899425
 106.4041792  52.2260262  77.1190813 104.8003902  52.4649336  78.5371466
 104.3647762  53.3857085  78.5862897 104.8277340  51.7673881  79.6951896
 105.4805790  50.6462728  79.8158006 105.9939402  50.2662420  79.0207774
 105.4777410  50.1481707  80.7062743 104.3885766  52.3316621  80.7723621
 104.0308465  53.2863562  80.7384474 104.4001528  51.8227156  81.6558622
 101.2445061  52.6855967  74.3467071 100.2908217  52.8460642  75.1245433
 101.1295627  52.1606304  73.1464728 101.9126116  51.8080795  72.5971392
  99.8669954  52.0483693  72.5171699  99.0514155  52.3325133  73.1819297
  99.7332006  53.0388694  71.3608004 100.2515320  52.6004681  70.5072180
  98.2785075  53.2215059  71.0066340  98.1906313  53.9294218  70.1815674
  97.8526991  52.2628486  70.7098575  97.7387619  53.6053271  71.8727240
 100.4806094  54.4133141  71.5899816 100.3338145  55.0564493  70.7217868
 100.0768769  54.9036105  72.4759830 101.5454752  54.2304555  71.7299620
  99.6629853  50.5598362  72.1505926 100.2519395  50.1167054  71.1818970
  98.6781990  49.8877095  72.8384754  98.2287230  50.2476183  73.6809728
  98.1912906  48.5945102  72.4146772  98.9973273  48.0466326  71.9256516
  97.7970383  47.7686362  73.6169864  98.5318530  47.9272109  74.4067018
  96.8428991  48.1341643  73.9945477  97.6799228  46.2965587  73.3575377
  96.5584573  45.8156468  72.6752739  95.7282070  46.4606958  72.4266814
  96.5617930  44.4269542  72.3208859  95.7993456  44.0415161  71.6609333
  97.5437893  43.5653160  72.8224472  97.4381452  42.4961285  72.7193377
  98.6645503  44.1110220  73.4588501  99.4942943  43.4695799  73.7172779
  98.7251194  45.4463540  73.7594345  99.5698530  45.8435182  74.3017883
  97.1322580  48.7091194  71.3364618  96.2378925  49.4994996  71.6349106
  97.1924717  48.0504519  70.1667227  97.9526254  47.4065334  69.9450151
  96.1998172  48.1653787  69.0717786  95.4723169  48.9131163  69.3865257
  96.8525497  48.6169088  67.7925105  96.1088062  48.3641323  67.0364744
  97.2315764  50.1536449  67.8993886  97.7030329  50.4775331  66.9710572
  96.3283938  50.7398060  68.0701470  97.9223625  50.3009421  68.7284906
  98.1960591  47.9335828  67.4329870  98.5702347  48.3399288  66.4926915
  98.9225568  48.1214672  68.2240317  98.0423936  46.8590635  67.3275303
  95.4619932  46.8502962  68.8311839  95.9068312  45.7730839  69.2528839
  94.2123814  46.9091689  68.3379522  93.7342638  47.7687077  68.0690943
  93.4669249  45.7271142  68.1609369  94.1333569  44.9411031  67.8047192
  92.8077839  45.3613413  69.5554466  92.4068510  44.3486304  69.5115899
  93.5755860  45.3663954  70.3308693  91.5175027  46.4835021  70.0019166
  91.9424777  47.7057300  69.8780604  92.3722778  45.9002473  67.1364948
  91.8860470  46.9860111  66.7855796  92.0681483  44.7474465  66.5397656
  92.3885991  43.8446904  66.8886449  91.2309611  44.6397539  65.3055967
  90.3750841  45.2708166  65.5466119  92.0254798  45.1221185  64.0718361
  91.4030469  45.0366846  63.1812704  92.3190825  46.1621999  64.2120726
  92.9185213  44.5073720  63.9510980  90.6500759  43.2467972  64.9579748
  90.9225527  42.3410158  65.7098508  89.9291696  43.1073528  63.8785948
  89.7859581  43.8570861  63.2010725  89.2138274  41.7957642  63.5075303
  89.2316945  41.2021694  64.4213798  87.7331823  42.0499647  63.0974167
  87.2268570  41.0865263  63.0477560  87.2554865  42.6205807  63.8929129
  87.4853282  42.7956564  61.7504315  88.2084790  43.6041554  61.6372752
  87.6376921  42.1120315  60.9146588  86.0891733  43.3500202  61.7059523
  85.3566203  42.5475613  61.6270927  85.8626306  43.9001773  62.6191837
  86.0203282  44.2399963  60.5304134  86.9041920  44.6781741  60.2710566
  85.0171349  44.5535231  59.7750954  83.8258537  44.1121481  60.0862920
  83.6989194  43.5291834  60.9144646  83.0240171  44.3497015  59.5020897
  85.2198740  45.4853344  58.8377409  86.1391403  45.9191285  58.7408324
  84.4582084  45.7630812  58.2197188  89.9144092  40.9681283  62.4960675
  89.4708246  39.8654749  62.1538802  91.0771198  41.4363508  62.0310076
  91.4177635  42.3764782  62.2283174  92.0148249  40.6174000  61.1561688
  91.6517447  39.5907619  61.1108278  91.9870385  41.0098670  60.1403821
  93.4768837  40.6131402  61.6548500  94.0135677  41.7494388  61.9151686
  94.0542173  39.4726110  61.8920593  93.6510218  38.5947878  61.5650750
  95.3534268  39.2585818  62.6509383  95.3453762  39.8991602  63.5333120
  95.4091471  37.7830839  63.0503219  94.4037090  37.4665336  63.3299879
  95.6942974  37.2009853  62.1736814  96.3884907  37.4192839  64.2262903
  96.2511409  38.1428586  65.0296810  96.1081602  36.4436575  64.6241369
  97.8395806  37.3861800  63.8569285  98.6591422  37.9141107  64.5993360
  98.1455040  36.8029420  62.7419266  96.6815493  39.7474102  61.8862898
  97.5481635  40.4362762  62.3664152  96.6801254  39.4241752  60.5893506
  95.9867207  38.8166774  60.1511380  97.7022774  39.9327001  59.6824627
  98.6479578  39.8849960  60.2207170  97.7364974  39.0268884  58.4326294
  97.8060546  37.9964616  58.7802317  96.7748563  39.1293302  57.9304173
  98.8512125  39.2303784  57.3499554  98.7110552  38.5050232  56.5481813
  98.7450160  40.2202530  56.9059369 100.2275071  39.0857183  57.9079095
 100.3762644  38.7329095  59.0912768 101.1292756  39.2509778  57.0663105
  97.6234813  41.4125416  59.3363204  98.6285890  42.0632403  59.2194971
  96.3581399  41.9747881  59.2075340  95.4961706  41.4308487  59.2464160
  96.1469170  43.4059500  59.0023648  96.6720316  43.7439913  58.1097335
  95.0879393  43.6167065  58.8498133  96.6616779  44.1373663  60.2321687
  97.4131995  45.0707695  60.0370487  96.5972033  43.5382507  61.3784668
  96.0931899  42.6610291  61.5125513  97.2308131  44.0376175  62.6133690
  97.1084580  45.1032920  62.8057704  96.4786743  43.2489526  63.7960114
  95.4044791  43.2911364  63.6143106  96.7674994  42.1989762  63.7536477
  96.7568302  43.7745044  65.2063584  97.8231560  43.9872822  65.2817501
  95.9634441  45.0733275  65.5021907  96.1872494  45.4151712  66.5118491
  96.2480283  45.8444395  64.7865930  94.8948081  44.8748873  65.4159318
  96.3122125  42.7380114  66.1997442  96.5032197  43.0966879  67.2107933
  95.2450648  42.5492121  66.0764740  96.8647698  41.8133716  66.0316586
  98.7992468  43.9719506  62.5271558  99.4216135  44.9810243  62.8240023
  99.3392492  42.8708997  62.0274024  98.7993780  42.0706325  61.6952389
 100.8073675  42.7126459  61.9083635 101.2648389  42.9765964  62.8619253
 101.2244936  41.2172650  61.6664613 100.7537448  40.5927564  62.4247578
 100.8373405  40.8952636  60.6995789 102.6968244  40.9866442  61.6972032
 103.2134500  41.6682137  61.0210005 103.0988657  41.1612033  62.6944188
 102.8974461  39.5308478  61.2703148 102.2206287  39.3060752  60.4464504
 103.9113833  39.4092141  60.8918988 102.6711512  38.5627772  62.3527430
 103.4716933  38.3072919  62.9300338 101.4901130  37.9869056  62.6423129
 100.4618650  38.1189284  61.8226320 100.5609197  38.6609943  60.9650144
  99.5693303  37.6796515  62.0497147 101.2354730  37.2388374  63.6924227
 101.9701069  37.0514745  64.3744294 100.3046854  36.8451330  63.8240599
 101.3687992  43.6959385  60.8494017 102.3172328  44.4537028  61.1452865
 100.6734547  43.8585287  59.7572673  99.7685493  43.4087972  59.6221310
 101.0733842  44.6812815  58.6043851 102.1052287  44.4935691  58.3062308
 100.1594722  44.2891407  57.4950824  99.1651803  44.6328237  57.7826074
 100.5416108  44.9104102  56.1567172  99.8377564  44.5862112  55.3910026
 100.5146721  45.9968684  56.2388383 101.5482157  44.5928864  55.8824997
 100.2369645  42.8621143  57.3056924  99.4312168  42.4390951  57.6706763
 101.1146158  46.1241654  58.9131326 101.9636593  46.8279587  58.5659640
 100.1477877  46.5600379  59.8276191  99.4511413  45.9199070  60.2098195
  99.9953229  47.8851165  60.3356293 100.1466528  48.5671650  59.4990153
  98.6018507  48.2105570  60.8508696  98.4616016  47.5976775  61.7407740
  98.4039567  49.6819537  61.2683139  97.3836649  49.8245093  61.6218523
  99.1030020  49.9315935  62.0666138  98.5854086  50.3309304  60.4120298
  97.6720624  47.9344301  59.8360747  97.4987421  46.9711291  59.8034066
 101.0671368  48.1161643  61.4561153 101.6404168  49.1819669  61.4294895
 101.3272280  47.1511190  62.3276089 100.8702196  46.2402593  62.2998416
 102.2708583  47.2837313  63.3954412 102.0060145  48.0823562  64.0881850
 102.3119715  45.9405328  64.1535734 101.9554536  45.1580189  63.4833249
 103.3517909  45.7102996  64.3870114 101.4807117  45.8695866  65.4805160
 100.5316943  46.3461311  65.2326990 101.1889604  44.4486693  65.9042188
 100.6100083  44.4565468  66.8287827 100.6172479  43.9457476  65.1237141
 102.1260929  43.9174413  66.0669567 102.0634876  46.6773350  66.6203511
 101.4287239  46.5747384  67.5011138 103.0653136  46.3124459  66.8505804
 102.1181376  47.7273155  66.3328755 103.6206517  47.5771447  62.7668123
 104.3958882  48.2664813  63.4231418 103.9381014  47.0556835  61.5210595
 103.3620327  46.4041575  60.9883123 105.2148624  47.4586973  60.8850805
 105.9172569  47.3872599  61.7153839 105.5791283  46.5326002  59.7131591
 104.8438892  46.6606517  58.9200858 106.5426606  46.8401813  59.3066173
 105.6511577  45.0340821  60.0970160 106.4173446  44.8755122  60.8553927
 104.7043419  44.7109788  60.5291237 105.9682533  44.2129750  58.8464431
 105.1397614  44.2799834  58.1418211 106.8464116  44.6244596  58.3477854
 106.2186448  42.7583108  59.2085564 107.0169772  42.6708099  59.9453725
 105.3293064  42.3054667  59.6464655 106.6010004  42.0631070  57.9012428
 106.7860549  41.0560361  58.0848698 105.8212848  42.1537001  57.2187484
 107.4563299  42.5063624  57.5086156 105.2778476  48.9105792  60.3295549
 106.3280570  49.4910091  60.3494104 104.1745951  49.3865881  59.8130983
 103.3545710  48.8296865  59.5779683 104.0568113  50.8313589  59.5313920
 104.8488225  51.1956715  58.8778360 102.7423923  51.0820209  58.7678533
 102.8913369  50.8173855  57.7199933 101.9781874  50.4113939  59.1597925
 102.2000506  52.5650635  58.8413933 101.1814140  52.5882645  58.4531523
 102.1505146  52.8710673  59.8857079 103.0638891  53.5927145  58.0540165
 102.7543376  54.7868157  58.3208427 104.0546529  53.2310508  57.3810525
 104.2213311  51.6346596  60.8846659 104.9197201  52.6497164  60.8037852
 103.5408708  51.2922916  61.9719969 102.9237251  50.4826982  62.0277711
 103.6301613  52.0816725  63.2216765 103.3321371  53.1239964  63.1066432
 102.6724219  51.4018693  64.1916418 102.7084106  50.3262927  64.0172348
 103.0281313  51.5726123  65.2072911 101.2080458  51.8628042  64.1012503
 101.0897650  51.9967745  63.0266482 100.0926102  50.8140387  64.6315705
  99.0994360  51.2509329  64.5183344 100.1535840  49.8935785  64.0511972
 100.2731092  50.5917838  65.6844075 100.9535817  53.1596161  64.9223453
  99.9060034  53.4484857  64.8294796 101.1888540  52.9779057  65.9715728
 101.5861575  53.9608156  64.5418337 105.0869191  52.1893954  63.6945745
 105.5101360  53.2810339  64.1333944 105.7707630  51.0217288  63.6701579
 105.4037451  50.1523773  63.2841786 107.1091729  50.9225934  64.2044846
 107.0015104  51.3946540  65.1814532 107.6464684  49.4536789  64.4679416
 107.4746590  48.8375569  63.5850303 108.7232936  49.4814359  64.6337880
 106.9501576  48.8175820  65.6878965 107.2815669  49.3342329  66.5887626
 105.8768059  48.9812211  65.6041443 107.2065953  47.3135670  65.8594791
 106.9184602  46.7732362  64.9578324 108.2678891  47.1248315  66.0194271
 106.4087585  46.8360508  67.0325234 106.1181424  47.4983092  67.7519871
 106.0855008  45.5822240  67.1384320 106.1594831  44.5684279  66.2968822
 106.5312208  44.7109908  65.3589441 105.8446122  43.6421662  66.5862894
 105.6986844  45.2216732  68.3048934 105.6629253  45.9019814  69.0631915
 105.4257240  44.2541057  68.4748547 108.1248513  51.6637562  63.3642579
 109.0135115  52.3078299  63.8580810 108.0260827  51.7414901  62.0463211
 107.4091012  51.0847469  61.5674713 108.6456039  52.6153785  61.0699203
 109.7173953  52.5010325  61.2321057 108.3254327  52.1587769  59.6058928
 108.6976743  51.1457764  59.4574705 107.2448442  52.1250826  59.4691769
 108.9441737  53.0879370  58.5403493 108.3201360  53.0678319  57.6466884
 108.9352525  54.1114623  58.9131674 110.3175446  52.7233972  58.1724188
 110.7917617  53.2739949  57.1659709 111.0124582  51.9640605  58.8574654
 108.4098547  54.1619520  61.2960835 109.4655297  54.8824925  61.1849233
 107.2491860  54.6365392  61.6840219 106.3920463  54.0990378  61.5532329
 106.9898497  55.9177294  62.3233115 107.6434928  56.6078292  61.7897181
 105.4803045  56.1592038  62.2010639 105.2252410  57.1120757  62.6654085
 105.1989713  56.1820942  61.1487367 104.9411859  55.3552413  62.7029020
 107.4450032  56.1961773  63.8153929 107.4731234  57.3011601  64.3368536
 107.9372868  55.1576871  64.5076841 107.9061899  54.2022683  64.1521594
 108.5402386  55.2482708  65.7774489 109.4706092  54.6801898  65.7558010
 108.8078963  56.2903162  65.9557906 107.6561168  54.7286154  67.0298290
 108.2322909  54.6230675  68.0940958 106.3864575  54.4172636  66.8777321
 105.9509014  54.3018910  65.9614035 105.4675622  54.2015607  67.9849306
 105.4793912  55.0662280  68.6493985 104.0183575  54.0754235  67.4657956
 104.0068551  53.2016882  66.8152440 102.9631266  53.9409867  68.6265611
 101.9636263  53.8564086  68.2015579 103.1837479  53.0520827  69.2174738
 103.0119453  54.8220793  69.2663718 103.6193597  55.4196382  66.7931825
 102.5983380  55.3500480  66.4191224 103.6845700  56.2259851  67.5256075
 104.2964556  55.6268164  65.9641950 105.9077436  53.0368986  68.7951328
 106.2029351  52.0161190  68.2187691 105.8795027  53.0638459  70.1578181
 105.7795308  53.9336744  70.6822577 105.9809499  51.9293365  70.9943252
 106.6589015  51.2036261  70.5466355 106.5303936  52.4042648  72.3528147
 107.5582443  52.7457401  72.2302806 105.9495888  53.2589017  72.7005769
 106.4881930  51.3605047  73.3453855 107.0184734  51.7137643  74.2296815
 105.4475750  51.2121771  73.6354665 107.0585616  50.0250223  72.9665154
 108.2694040  49.9060932  72.8351623 106.2528112  49.0227517  72.8068883
 104.6194296  51.1746514  71.1468954 103.6593352  51.7471052  71.6542576
 104.5056553  50.0382105  70.4400924 105.2922483  49.5921194  69.9668290
 103.2444244  49.3281206  70.2774670 102.6816664  49.5191271  71.1909164
 102.5334705  49.8588509  68.9266007 101.5854791  49.3393464  68.7859579
 102.3516324  50.9308064  69.0077937 103.1831949  49.6658169  68.0738862
 103.3802094  47.8002703  70.1060907 104.4008186  47.3345346  69.5982942
 102.2722909  47.0226237  70.3882174 101.4270580  47.4220368  70.7970872
 102.1476442  45.5776473  70.1573835 102.6239911  45.1877346  69.2576259
 102.8209670  44.8966540  71.3285836 103.7213640  45.4591093  71.5785241
 102.1561918  44.9612914  72.1903962 103.1997701  43.4695870  71.1378435
 102.6415896  42.7054668  70.2980579 104.0025653  42.9660466  71.9462221
 100.6613678  45.3322106  70.0439804  99.9141470  46.2682814  70.3752728
 100.1130539  44.1951895  69.5605604 100.6435446  43.4348879  69.1357570
  98.6737678  43.9760488  69.6172526  98.2773954  44.5803594  70.4336580
  98.2406818  44.3620988  68.6948953  98.1507690  42.4862327  69.8160942
  98.9167008  41.4753286  69.9136000  96.7915482  42.3698280  69.7574873
  96.1918498  43.1821457  69.6088846  96.0187596  41.1259199  69.8916201
  96.5776060  40.2476473  69.5687813  95.6980562  40.8176807  71.3376643
  96.6081438  40.9097368  71.9313193  94.9955036  41.5611740  71.7140199
  95.0743083  39.3460125  71.5524206  94.0970188  39.3334619  71.0692047
  95.7059000  38.6425169  71.0109266  94.8948324  38.8104952  72.9285404
  95.8496746  38.4823624  73.3437792  94.5048943  39.5791326  73.5953386
  93.9765316  37.7088276  72.8254963  93.1605496  37.8886909  72.2399636
  94.0132640  36.4898579  73.3680502  94.9814112  36.0131272  74.1195964
  95.7942267  36.5921550  74.3318034  94.9203402  35.0654406  74.4901184
  93.1565642  35.5723875  73.0254447  92.4388791  35.7783657  72.3301634
  93.2018448  34.6469708  73.4522462  94.7626539  41.3262059  68.9825073
  94.4645749  42.4653005  68.7382400  94.0559631  40.3068928  68.4402436
  94.3803592  39.3415129  68.5004575  92.8285139  40.4174708  67.7467886
  92.9070699  41.1585964  66.9509527  92.4566672  39.1340613  66.9814630
  91.4160927  39.0990776  66.6578615  93.2773218  39.0899691  65.6880273
  93.0283599  38.1872982  65.1301132  93.0472557  39.9662296  65.0813369
  94.3394447  39.0852443  65.9319300  92.6106322  38.0524860  67.8528106
  92.3764393  37.2224410  67.3875753  91.7740523  40.8887326  68.7454592
  91.8265693  40.4971931  69.9075728  90.8017382  41.6772743  68.2604250
  90.8461959  42.1395467  67.3513762  89.5937070  41.9389132  68.9993504
  89.3705724  41.0568379  69.5993796  89.7495566  43.0450719  69.9698476
  90.6575379  42.9117716  70.5586991  89.8439162  43.9985172  69.4496703
  88.2741037  43.0496849  71.0557488  88.4084398  42.1382931  71.9727722
  88.4324081  42.1648673  68.0452395  88.3724049  43.1912687  67.3835010
  87.3253553  41.3288653  68.0690042  87.3461746  40.3814796  68.4480040
  86.0194148  41.7299228  67.5495686  86.1098335  42.4374536  66.7253838
  85.3294075  40.4602319  67.0481288  85.9880359  39.9593375  66.3393753
  85.1891813  39.7807055  67.8895749  83.9663744  40.7037369  66.3752016
  83.3904075  41.8160367  66.5320307  83.4750797  39.8541152  65.6597895
  85.2059940  42.4636388  68.6545322  85.0042539  41.8495274  69.7112129
  84.8265686  43.7403340  68.4812848  85.0494714  44.3049519  67.6613244
  84.0308267  44.4309910  69.5140861  84.6817907  44.4163605  70.3882175
  83.7047893  45.9269577  69.1589603  83.0284965  46.3441581  69.9054272
  85.1461215  46.5979288  69.0616352  85.0397286  47.6547226  68.8147152
  85.6590158  46.4977912  70.0176644  85.7265005  46.1008310  68.2836095
  82.9970609  46.1319862  67.8608001  82.8177876  47.1960722  67.7080091
  83.6105910  45.7460708  67.0466569  82.0437186  45.6024399  67.8780070
  82.7308532  43.7078516  69.8669932  82.0361311  44.2559818  70.7339871
  82.3367918  42.6760215  69.1840588  82.9296003  42.1943106  68.5078897
  81.0051152  42.0989478  69.3144131  80.3808947  42.8956625  69.7182923
  80.3836773  41.7072532  67.9233203  81.0112399  40.9687492  67.4236375
  79.4033037  41.2513863  68.0628982  80.2638769  42.9863096  67.0572617
  79.5793052  43.6955187  67.5219477  81.2311276  43.4820880  66.9779155
  79.7643589  42.5939584  65.6911913  78.8440136  42.0157068  65.7753384
  79.5300554  43.4823103  65.1028269  80.8432544  41.7747013  65.0061371
  81.7919290  41.7995099  65.3823207  80.6052129  41.0487468  63.9639647
  79.4417765  41.0350858  63.3192647  78.6725625  41.6219365  63.6412478
  79.3187034  40.4377865  62.5007932  81.6118076  40.3556973  63.4847168
  82.5268936  40.4078979  63.9337186  81.4796347  39.7648605  62.6639152
  80.9193015  40.9691987  70.3465415  79.9216201  40.3386948  70.5083984
  82.0574396  40.7321682  70.9561021  82.8595515  41.3605519  70.9045224
  82.3034564  39.5026146  71.7987111  81.3005364  39.2055288  72.1027859
  82.9477650  38.3624306  70.9946441  82.4492296  38.2569846  70.0303564
  83.9925522  38.5939586  70.7881412  82.8538099  37.1737759  71.7136513
  83.2634229  36.4463951  71.1998883  83.0691396  39.7357842  73.0987869
  84.2904097  39.9190253  73.0390533  82.3521919  39.6105206  74.2758417
  81.3830452  39.2970742  74.3146606  82.9355576  39.9235437  75.5918459
  83.3159301  40.9431940  75.5421178  81.8598502  39.9061258  76.6833272
  81.4305808  38.9098549  76.5811457  82.4932838  40.0723297  78.1111630
  81.7042952  40.0573082  78.8629052  83.1889981  39.2549453  78.2981877
  83.0266662  41.0225274  78.1639205  80.6525524  40.7767296  76.4942685
  79.9821600  40.6584650  77.3471187  80.9632087  41.8187554  76.4192228
  80.1329916  40.4858107  75.5813590  84.2048758  39.0831614  75.9336597
  85.1593752  39.6929909  76.3878149  84.2597547  37.7189267  75.6603958
  83.2116197  36.8107950  75.3660222  83.0310245  36.7400363  74.2931352
  82.2728363  37.1195927  75.8266911  83.7100370  35.4955059  75.9378777
  83.2009238  34.6353459  75.5035927  83.5733053  35.4346561  77.0176790
  85.2034006  35.5646726  75.5347128  85.3512323  35.3057454  74.4864306
  85.8130797  34.8778397  76.1219827  85.5501610  36.9783862  75.8066465
  85.9549503  37.1423488  76.8049410  86.7017912  37.4665315  74.8916317
  87.9116585  37.4532520  75.2201951  86.4231029  38.0115348  73.7264634
  85.4890160  37.9854352  73.3180536  87.4112880  38.7161785  72.8747268
  88.2920871  38.0777514  72.8000686  86.8671974  38.9209454  71.3453403
  86.0845685  39.6784683  71.3265757  87.6749579  39.2804032  70.7077965
  86.3219989  37.5834716  70.8010763  85.4860707  37.2667100  71.4245625
  85.9268213  37.7499178  69.7988306  87.3465330  36.4539064  70.7418964
  88.4635301  36.5829448  70.2596770  86.9537464  35.3021053  71.0722810
  87.8781454  40.0310526  73.5189204  88.9840418  40.4939511  73.2927365
  87.0348614  40.6857411  74.2972988  86.0924728  40.3365228  74.4783161
  87.3035835  41.9657503  74.9971509  87.9761581  42.5435846  74.3619353
  86.0048618  42.7190593  75.2041902  85.3038427  42.0374244  75.6857752
  86.2544809  43.9930379  76.1168537  85.3157198  44.5280090  76.2601212
  86.6429421  43.6760968  77.0845717  86.9760773  44.6511983  75.6331425
  85.4210774  43.1838083  73.8861014  86.1339428  43.8860507  73.4553199
  85.3936178  42.3132246  73.2302173  84.0539186  43.8403458  73.8036123
  83.8345980  44.0927628  72.7658792  83.2966535  43.1519296  74.1783358
  84.0489833  44.7477060  74.4073326  88.0174533  41.7715037  76.3420019
  88.9585908  42.5333519  76.6270661  87.6837066  40.6543869  77.0804849
  86.9766846  40.0041047  76.7368718  88.2061151  40.2179215  78.3553528
  88.0194441  41.0060112  79.0856736  87.4657293  38.9709752  78.8201664
  86.4137773  39.0270587  78.5403635  87.8774375  38.0837617  78.3403168
  87.6016276  38.8713882  80.2895588  88.6279346  38.6236243  80.5631975
  87.3680586  39.8256404  80.7609093  86.6377650  37.7818678  80.7741001
  87.1210798  36.6244366  80.6445059  85.5534937  37.9042275  81.3832921
  89.8049299  40.0519549  78.3559841  90.5170257  40.8381285  79.0360802
  90.3225502  39.1035151  77.5175777  89.7085127  38.4920828  76.9803733
  91.7121604  38.8168145  77.2591978  92.3559996  38.7837218  78.1369877
  91.6683829  37.4571415  76.6396925  92.6815759  37.1333450  76.3983117
  91.2201763  36.7519683  77.3398679  91.0725614  37.4913070  75.7279889
  92.3869814  39.9122142  76.5193972  93.5741471  40.0453855  76.5144987
  91.6564573  40.7887055  75.8494401  90.6546804  40.6925993  75.6914761
  92.2528693  42.0028168  75.2657215  93.1096662  41.6461952  74.6943274
  91.3633462  42.7518217  74.2528497  91.1760276  42.1023083  73.3975514
  90.3966240  42.9574693  74.7142198  91.9965099  44.1267274  73.7329469
  92.4204476  44.7466092  74.5231427  93.1518649  43.7580611  72.7350942
  93.6111841  44.6711253  72.3578148  93.9024997  43.1607579  73.2540858
  92.7433564  43.1843196  71.9027437  90.8685562  44.8966028  73.0670871
  91.2483380  45.8472844  72.6927608  90.4713216  44.3139734  72.2364412
  90.0769326  45.0821859  73.7928129  92.6919687  42.9524019  76.3618027
  93.7837418  43.5826359  76.3154086  91.8735475  43.0687669  77.4019132
  91.0178944  42.5256747  77.5090330  92.1340607  44.0088189  78.5153759
  92.4676560  44.9689959  78.1211586  90.8069463  44.2451516  79.3350279
  90.3267301  43.2837306  79.5186014  90.9894806  44.9128056  80.7301280
  90.0175982  45.0288801  81.2091346  91.6280810  44.2852151  81.3528788
  91.4530386  45.8920596  80.6065668  90.0446285  45.3068208  78.4552153
  89.0938791  45.5541945  78.9270161  90.6515002  46.2071749  78.3651201
  89.8612057  44.8925639  77.4638207  93.2274229  43.4425618  79.4034001
  94.1192032  44.2196189  79.7281325  93.2308527  42.1462631  79.6679826
  92.4682350  41.5380439  79.3693229  94.2779924  41.4103267  80.3993881
  94.5393248  41.8630964  81.3555570  93.6952009  40.0575452  80.5976666
  94.4063824  39.4307565  81.1370308  92.7739993  40.1391761  81.1737613
  93.4779535  39.6085374  79.6282552  95.6109997  41.4182326  79.6380012
  96.6371647  41.3499139  80.3249138  95.5930655  41.4679295  78.2892630
  94.7409799  41.5260161  77.7322952  96.8303484  41.4420170  77.5053558
  97.4257339  40.6352154  77.9341638  96.6304803  41.1042915  76.0145020
  97.5965104  41.1059213  75.5079922  96.1755186  40.1179253  75.9221082
  95.9803820  41.8491139  75.5575144  97.5795802  42.8212954  77.6197969
  98.7275532  42.9360348  78.0138298  96.8802583  43.9698293  77.3576122
  95.9038328  43.9577146  77.0627843  97.4383880  45.3592068  77.4657296
  98.2861459  45.3433204  76.7807098  96.6182103  46.5296967  76.8501884
  96.4985989  46.3173661  75.7868085  95.2734419  46.6559719  77.6803146
  94.6713484  47.4686808  77.2756336  94.7153780  45.7223851  77.6116542
  95.5079321  46.8629669  78.7240121  97.3177212  47.9355327  77.0805412
  96.7103421  48.7223354  76.6332346  97.4216943  48.1195080  78.1499558
  98.3040437  47.9317764  76.6158908  97.9485979  45.6419320  78.8799748
  99.0415780  46.2191575  79.0801200  97.2758707  45.1513372  79.9822056
  96.4244094  44.5912264  79.9476433  97.7983485  45.4385900  81.3447884
  97.9741657  46.5130599  81.2987911  96.8455080  45.3091235  82.5160182
  97.4546228  45.4385017  83.4105245  95.7519286  46.3594119  82.4219730
  95.0740530  46.2549984  83.2686468  96.2001913  47.3531623  82.4352618
  95.1964996  46.2250347  81.4936313  96.1397412  43.9021307  82.5849939
  95.4707957  43.8724308  83.4447880  95.5663314  43.7393139  81.6724596
  96.8938944  43.1213713  82.6844258  99.1033384  44.6884045  81.6159122
  99.9838900  45.2519641  82.2386878  99.2343657  43.4562946  81.1589243
  98.4642806  42.9834488  80.6850754 100.3974239  42.6283910  81.2460637
 100.6960090  42.5477313  82.2913856 100.1202942  41.1505139  80.8941823
  99.1085446  40.8904369  81.2079207 100.1609417  41.0243073  79.8124519
 101.1223295  40.1835099  81.5574238 101.1568158  39.2582917  80.9801768
 102.1192491  40.6213440  81.5165122 100.7892727  39.8610539  82.9740865
 100.1873504  40.6503944  83.7335081 101.0322573  38.7227466  83.3979366
 101.6284990  43.3106225  80.5500742 102.7364240  43.3215007  81.1021419
 101.2640694  43.8536183  79.3184949 100.2982324  43.9869977  79.0158980
 102.2812535  44.2837675  78.3385209 103.1456803  43.6200286  78.3674689
 101.7159182  44.1798376  76.9122988 101.5033899  43.1361968  76.6807481
 100.7695418  44.7168272  76.8565765 102.6691843  44.7370397  75.8905750
 102.1603017  44.8649743  74.9350310 103.0150464  45.7230318  76.2015783
 103.8607896  43.7938469  75.7245751 104.4916704  43.8393674  76.6122165
 103.5076805  42.7667533  75.6373130 104.6254955  44.1423362  74.5689782
 104.3481935  43.6786296  73.7036408 105.6337437  44.9738449  74.4654172
 106.0973948  45.6732434  75.4562468 105.6732565  45.5911118  76.3806115
 106.8856983  46.3033282  75.3100974 106.1756506  45.0071721  73.3002544
 105.8131253  44.4153550  72.5523421 106.9679167  45.6252426  73.1233324
 102.8074399  45.6972891  78.7104559 103.9668153  45.9833292  78.5101967
 101.9589742  46.5758530  79.2677846 100.9974801  46.3781499  79.5415119
 102.4333776  47.9627121  79.5199422 103.5134123  47.8178871  79.5443703
 101.9556227  48.8760841  78.4311875 100.8682612  48.8138847  78.4006582
 102.2083397  49.8960535  78.7199530 102.4568865  48.6625565  77.0555376
 103.8171060  48.6779043  76.7660131 104.5291426  48.7740987  77.5729583
 104.2769336  48.5741241  75.4698903 105.3194557  48.7453251  75.2448261
 103.3613314  48.2390964  74.4290291 103.8113484  47.9972734  73.1896332
 104.5660041  48.5910256  72.9938676 101.9952836  48.1367489  74.7158941
 101.2957110  47.8792455  73.9334651 101.5216112  48.3784744  76.0637124
 100.4667913  48.3389925  76.2948449 102.1340361  48.6177928  80.8381099
 102.7161870  49.5902615  81.3098014 101.2138087  47.9997805  81.5853203
 100.8215107  47.1088563  81.2798677 100.6205720  48.4223975  82.8825062
 100.5377861  47.5636608  83.5489173 101.2755122  49.1435286  83.3715219
  99.2143354  49.0549728  82.6595688  98.6040603  48.9946671  81.5603197
  98.6689944  49.7445861  83.7098134  99.2306349  49.8016585  84.9883171
 100.2291318  50.2393354  84.9742847  99.3222952  48.8124361  85.4368385
  98.2054071  50.7077852  85.7660830  98.5156118  51.7514697  85.7501901
  98.1362350  50.4109791  86.8125620  96.8872367  50.5244205  85.0657407
  96.2683885  51.4192921  85.1316238  96.3117212  49.7058578  85.4992773
  97.2852959  50.2337710  83.6607992  96.6746512  49.4470299  83.2172392
  96.9743460  51.3728992  82.6905151  97.6609760  52.4050424  82.7935033
  95.8672702  51.2936703  81.9107953  95.0908691  50.6529308  82.0804778
  95.7038338  52.1583742  80.7187093  96.7278686  52.3353675  80.3909287
  94.9499445  51.4805265  79.5739760  95.5114433  52.0185507  78.8093643
  95.1036957  49.9892996  79.4477433  94.5205730  49.6340993  78.5983460
  96.1546741  49.7440839  79.2951956  94.7487073  49.5094183  80.3593612
  93.4866890  51.7655998  79.3412278  93.1359151  51.1901025  78.4845333
  92.9154984  51.4847456  80.2260714  93.3497723  52.8299544  79.1443591
  95.0723358  53.5341731  81.0245400  94.0275883  53.6563983  81.6485254
  95.8244873  54.6276142  80.7674081  96.7651193  54.5612871  80.3801870
  95.4059811  56.0005513  81.0012714  94.9155932  56.0665178  81.9732489
  96.6576257  56.8604127  80.9686774  97.1036677  56.7770093  79.9773246
  96.3603852  57.9020005  81.0974633  97.7117368  56.5411761  81.9886909
  97.6750895  57.1470155  83.0902551  98.6644822  55.7810150  81.7104313
  94.3531633  56.4856030  80.0382550  93.5725002  57.3326718  80.4481495
  94.3507247  55.9059122  78.8129430  94.9540781  55.1047390  78.6288334
  93.5560311  56.2623259  77.5927609  92.6965416  56.8367303  77.9418075
  94.3916962  57.1497415  76.6037178  95.2468405  56.5551320  76.2795484
  93.5668880  57.5058208  75.3281191  94.1729234  58.1199713  74.6629422
  93.2781270  56.5894407  74.8129378  92.6725078  58.0574206  75.6171358
  94.9752920  58.4033663  77.2916341  95.5443767  58.9848910  76.5669744
  94.1620881  59.0130156  77.6872794  95.6309517  58.0988725  78.1069842
  93.0330424  54.9981897  76.8492902  93.7947251  54.0883013  76.5946485
  91.7529026  55.1189931  76.4590713  91.1744082  55.8867427  76.7984512
  90.9980249  54.2367762  75.5406259  91.6573600  53.4912691  75.0970008
  89.9649735  53.3073635  76.2334446  90.5132758  52.4590057  76.6437525
  89.5487256  53.8549593  77.0791825  88.7969895  52.7500273  75.4316218
  88.4014574  53.6354713  74.9352567  89.2255215  51.6825753  74.3677174
  88.3441383  51.3270676  73.8338223  89.9210897  52.1320669  73.6609797
  89.7074137  50.8432246  74.8688083  87.7150852  52.1196307  76.2836377
  86.9171382  51.7455872  75.6415722  88.1368356  51.2935584  76.8551534
  87.3094851  52.8651459  76.9680730  90.4317233  55.1551160  74.4397969
  89.6507853  56.0970846  74.7573281  90.7118634  54.8509913  73.1824748
  91.4569411  54.2386712  72.8497795  89.8233464  55.4866579  72.1457403
  89.1153429  56.2004259  72.5656584  90.7165337  56.2422178  71.1740538
  91.4358923  55.4650519  70.9163478  90.0700533  56.6820998  69.8863598
  90.8016822  57.2109380  69.2738809  89.7068549  55.8096965  69.3448135
  89.2343583  57.3465550  70.1064076  91.4891162  57.4485554  71.8068887
  92.1003141  57.9290622  71.0431536  90.7753216  58.1693390  72.2066514
  92.1302768  57.0880614  72.6115266  88.9776823  54.3180106  71.4500761
  89.5483085  53.3699245  70.8888903  87.6211364  54.3978268  71.4840554
  87.1612733  55.1479956  72.0001937  86.6742440  53.5457274  70.8750181
  87.0255633  52.5148224  70.8144404  85.3860225  53.6009250  71.7296476
  85.0598244  54.6371391  71.8265810  84.5889829  53.0619243  71.2187854
  85.5917332  53.0143796  73.0916445  85.8808731  51.8519927  73.1984981
  85.4384209  53.7537137  74.1525830  85.5647230  53.3459970  75.0790887
  85.1932010  54.7388453  74.0559548  86.4152501  54.0553507  69.4614179
  85.5323242  54.7692602  69.1576123  87.2935711  53.7422086  68.5068225
  88.1344327  53.2081056  68.7234091  87.2247548  54.0814384  67.0735872
  86.7772149  55.0626470  66.9124673  88.6796871  54.0749319  66.5728640
  89.1722488  54.9948841  66.8904231  89.2145998  53.2485505  67.0384778
  88.7852616  53.9480946  65.0461223  88.4625837  54.8285316  64.2260224
  89.2199293  52.8051149  64.5650659  89.2829416  52.6668065  63.5568431
  89.4939370  52.0560530  65.2005776  86.2723805  53.1223055  66.2753627
  85.6347642  53.6570227  65.3654314  86.2421311  51.8366659  66.5478249
  86.6861805  51.4370448  67.3738461  85.5533991  50.8020599  65.6779934
  85.9916337  50.7974218  64.6802305  85.7867800  49.3893549  66.2851456
  85.2939337  48.6407801  65.6633503  86.8561688  49.1818850  66.3220347
  85.3741124  49.3529325  67.2927755  84.1415107  51.1410143  65.4580227
  83.4555349  51.5169995  66.3786320  83.6669101  50.9309422  64.2263824
  84.2566723  50.6380786  63.4468431  82.2734695  51.0945911  63.8661665
  81.6431556  50.5993705  64.6045228  82.0121490  52.1519393  63.8812144
  82.0098330  50.5444712  62.5519995  83.0347681  50.1041756  61.9030220
  80.7884860  50.6276600  62.0643201  80.0469590  51.0712716  62.6079178
  80.2776950  50.1465902  60.7648751  81.0030459  50.4700456  60.0188579
  80.1046318  48.6612733  60.8979306  80.9832817  48.2547185  61.3988066
  79.2499076  48.4699217  61.5469523  79.9001908  47.9066209  59.6041684
  78.9509455  48.2206348  59.1704004  80.6838334  48.2045858  58.9070012
  79.9006731  46.4141792  59.6997649  80.0869607  45.9996907  58.7088833
  80.7301469  46.1051024  60.3360209  78.6596023  45.8337692  60.2283672
  78.6888064  45.5126620  61.1961979  77.5218372  45.6801638  59.6064171
  77.1507042  46.2626409  58.4478604  77.7906210  46.8971480  57.9686181
  76.2310262  46.0679853  58.0508633  76.6548913  44.8138283  60.0628035
  76.8710049  44.2679076  60.8972899  75.7622337  44.6848574  59.5849522
  78.9608762  50.7145338  60.3087378  78.0066887  50.7084529  61.0815368
  78.7176138  50.9833047  58.9772576  79.6937363  50.9665043  57.9201414
  79.7099489  50.0084959  57.4001384  80.7009086  51.1404657  58.2970014
  79.2383743  52.0649613  57.0341010  79.5655924  51.9014711  56.0074359
  79.6533365  53.0221602  57.3515954  77.7390452  52.0712117  57.1272584
  77.2954693  51.4678950  56.3356705  77.3439251  53.0815768  57.0160991
  77.3939408  51.4824306  58.5467160  76.9560346  52.1768059  59.2644082
  76.3319237  50.3406396  58.3795100  76.6692518  49.1803625  58.2267688
  75.0506474  50.7069011  58.2934079  74.7403650  51.6459465  58.5410760
  73.9861380  49.8807264  57.8641236  74.2527078  49.3923348  56.9272521
  73.8120409  49.0917561  58.5965340  72.7143353  50.6980514  57.6766412
  72.5088721  51.5209876  58.5486750  71.9322468  50.4294053  56.6649788
  72.1041461  49.6594165  56.0193761  70.7231476  51.2060923  56.3477936
  70.1056954  51.2823919  57.2425384  71.0154933  52.2202301  56.0742109
  69.8624492  50.5898440  55.1829020  70.0527449  49.4653690  54.7079983
  68.9612698  51.3924875  54.6394214  68.8862282  52.3664823  54.9361027
  67.9838533  51.0764338  53.6059074  68.4101428  51.2855107  52.6252377
  67.7540594  50.0109654  53.6340305  66.7228092  51.8662013  53.7849436
  66.5904861  52.5895608  54.7569424  65.6074780  51.4977701  53.0795396
  65.6783404  50.9605406  52.2161833  64.1792188  51.8046971  53.4385234
  64.0161569  52.8793040  53.5155421  63.2689041  51.2807111  52.3301728
  62.2300474  51.4976539  52.5801357  63.5252813  51.7659862  51.3890300
  63.4003904  50.2035071  52.2302143  63.8563027  51.2094909  54.8097275
  63.8143587  49.9989332  54.9438390  63.5833065  52.0247025  55.8335263
  63.4864008  53.0376525  55.7528372  63.3975339  51.4970238  57.1877393
  64.2927878  50.9434054  57.4708136  63.2299426  52.6830355  58.1600872
  62.2926595  53.1603362  57.8749777  63.1945908  52.3053566  59.6441526
  63.0742852  53.2051233  60.2456328  62.3583321  51.6304922  59.8276396
  64.1267211  51.8097249  59.9152827  64.4317753  53.4647776  58.0766094
  64.3647236  54.2331428  58.6820456  62.3281380  50.4321672  57.3009271
  62.5235167  49.4483334  58.0155376  61.1854723  50.5862118  56.5737321
  61.0832810  51.3274394  55.8815128  59.9817057  49.7365499  56.6772393
  59.5899827  49.6235439  57.6885121  58.9511556  50.4299025  55.8616470
  58.0223131  49.8601052  55.8882674  58.7762932  51.4275787  56.2679368
  59.2967486  50.5127894  54.8324059  60.3177857  48.2617700  56.2879766
  59.7381762  47.3012369  56.8261347  61.3718759  48.0905796  55.4818261
  61.9230859  48.8937726  55.1816987  61.9060156  46.8461816  54.9163974
  61.1609903  46.0501031  54.9069477  62.3245930  47.2161038  53.4162709
  63.2040746  47.8610483  53.4415004  62.6118132  46.3051537  52.8915400
  61.2179524  47.9134427  52.6325119  61.0669667  48.9034250  53.0636956
  61.5663046  48.0612343  51.6089948  59.8478573  47.1938822  52.5790877
  59.6978776  45.9819768  52.7026408  58.8941676  47.8992116  52.3008138
  63.0087290  46.1739697  55.7873299  63.4905486  45.1210434  55.4023624
  63.4622813  46.7645488  56.9252185  62.9067264  47.3921463  57.5073064
  64.8097947  46.5348152  57.4012511  65.5315170  46.1763361  56.6681245
  65.2568870  47.9898605  57.9320191  65.0943176  48.7128488  57.1310303
  64.5989442  48.2736490  58.7543842  66.6926699  48.1137265  58.4037127
  67.2062858  47.2619557  57.9567818  67.2694751  49.3714344  57.9329361
  68.2998763  49.4498811  58.2764743  67.2471490  49.3961615  56.8432466
  66.6908227  50.2066070  58.3268882  66.9228545  47.9385974  59.8846157
  67.9844616  48.0475296  60.1032827  66.3591040  48.6949510  60.4313667
  66.5890086  46.9467341  60.1897829  64.7750270  45.4262557  58.4503002
  64.1640594  45.5157379  59.5275228  65.5814532  44.3500167  58.2256173
  66.1457533  44.2741353  57.3795313  65.7610489  43.1725382  59.1278621
  64.7722135  42.7382382  59.2663142  66.7250032  42.2112047  58.4663192
  66.8700195  41.3433084  59.1094866  66.3176187  41.8885491  57.5083958
  67.6813772  42.7078080  58.3059914  66.2579778  43.5067527  60.5792753
  67.2122991  44.2449220  60.7557601  65.7634741  42.7286629  61.5691760
  64.9587825  42.1119118  61.4579490  66.3626311  42.7096332  62.9278481
  66.2252829  43.6939302  63.3741214  65.6966090  41.6214325  63.7038945
  65.8737533  40.6759005  63.1912620  66.1805109  41.5503015  64.6784992
  64.1366324  41.7785315  63.9334174  63.4611425  42.5403966  63.2005552
  63.7007088  41.0642970  64.8553338  67.8455800  42.4003158  62.8945580
  68.5710621  43.1435494  63.5414734  68.3387793  41.4361427  62.1186182
  67.7471647  40.8217983  61.5587260  69.7316307  41.1560330  61.9834538
  70.0572671  40.9936752  63.0111220  69.9291101  39.9488306  61.0484777
  69.3787685  40.1247644  60.1240339  70.9840373  39.8782934  60.7838816
  69.4650043  38.5724253  61.6661923  69.7124137  37.7786147  60.9613297
  70.0449868  38.3883244  62.5702471  67.9844379  38.4612791  62.0128157
  67.1829476  39.0931351  61.2518017  67.6031810  37.9367488  63.1006080
  70.6066402  42.2961162  61.3793069  71.7692017  42.4487054  61.8771356
  70.0571850  43.1465680  60.5123676  69.1429445  43.0330570  60.0754207
  70.7847374  44.3303424  60.1391979  71.8363735  44.1311899  59.9350193
  70.1194971  44.8501179  58.8442178  70.2073750  44.0842329  58.0729108
  69.0553726  44.9953789  59.0301006  70.7164145  46.1680546  58.3057212
  70.5548982  46.9242885  59.0743361  72.2099674  46.2708530  58.1341483
  72.4653410  47.2575990  57.7487320  72.6983184  46.1210433  59.0967589
  72.5497659  45.5084980  57.4333860  69.9651286  46.4315566  56.9299879
  70.3354530  47.3540328  56.4834674  70.1492769  45.6002541  56.2497500
  68.8935818  46.5204308  57.1120701  70.8405314  45.3562782  61.3144344
  71.9067462  45.9316058  61.5807991  69.7619581  45.5916355  62.0104887
  68.8704176  45.1362967  61.8140422  69.7007642  46.5090769  63.1262542
  70.0679385  47.4990138  62.8516730  68.2480190  46.6291110  63.5620721
  67.6382391  46.8511356  62.6855839  67.9171207  45.6645448  63.9443119
  67.9898283  47.6681194  64.5976957  68.1695236  47.4549448  65.9530982
  68.4986660  46.5424854  66.4273820  67.8609251  48.5853120  66.5471478
  67.9026460  48.6882239  67.5610341  67.4842333  49.6039526  65.7436382
  67.0823347  50.9387335  65.8394317  67.1041854  51.4202315  66.8062881
  66.6666172  51.6509267  64.7615593  66.2451949  52.6315349  64.9238022
  66.7585372  51.1738980  63.4533318  66.5413137  51.7869414  62.5913261
  67.1644574  49.8028833  63.3473430  67.1936691  49.3525702  62.3666974
  67.5265070  49.0136464  64.4558912  70.5627690  45.9813177  64.2327748
  71.5065384  46.7364631  64.6121425  70.3121481  44.7684323  64.7457973
  69.6070130  44.1239863  64.3861100  71.0904200  44.2589514  65.9364707
  70.8969061  44.9184510  66.7819207  70.6222207  42.8938650  66.3105850
  70.6362613  42.2771224  65.4125596  71.3503126  42.4679541  67.0011414
  69.1734033  42.7601494  66.9766151  68.5596498  43.5690139  66.5814874
  68.6232693  41.3700211  66.6145931  67.6335743  41.2453004  67.0540981
  68.5524212  41.2787140  65.5312018  69.2918916  40.6017312  67.0015296
  69.1472014  42.9459410  68.4658954  68.1250369  42.8373384  68.8275613
  69.7804896  42.1943385  68.9371115  69.5162163  43.9398966  68.7145727
  72.5990170  44.3198244  65.7031650  73.2614970  44.7770454  66.6118598
  73.2149516  43.8329680  64.6524565  72.7464648  43.4730104  63.8202632
  74.6767279  43.7753954  64.6133992  75.1201680  43.3402076  65.5096745
  74.9824945  42.9512036  63.3817772  74.5407326  41.9568846  63.4668420
  74.5541136  43.4158740  62.4938683  76.4685489  42.8556031  63.2595969
  77.0255637  41.9965653  64.0118273  77.1408180  43.4664231  62.3818759
  75.2315112  45.1719058  64.4951477  76.2863931  45.3550305  65.1046487
  74.7138274  46.0585892  63.6908809  74.0031256  45.7954435  63.0083684
  75.0322081  47.5060895  63.6180146  76.0322337  47.5785532  63.1932231
  74.1198362  48.2321599  62.7105940  73.1443364  48.0193904  63.1491601
  74.2229197  49.7443544  62.6777505  73.4964893  50.1434403  61.9706817
  74.0198685  50.1443803  63.6712425  75.2268183  50.0337245  62.3686250
  74.2413703  47.7214079  61.2923176  73.5595504  48.2744340  60.6470008
  75.2646195  47.8601590  60.9422232  73.9891670  46.6618040  61.2645709
  75.0812997  48.1558600  64.9975516  76.0512696  48.8835739  65.3633161
  74.1032657  47.8217551  65.8274965  73.3176325  47.2368959  65.5453172
  74.0345219  48.2569683  67.2601279  74.2707187  49.3203635  67.2463124
  72.6371955  47.9724615  67.8312913  72.4354169  46.9107599  67.6943570
  72.4466892  48.1219483  69.3315267  71.4146893  47.8901985  69.5913346
  73.1149408  47.4360808  69.8532350  72.6751751  49.1457330  69.6267962
  71.6958846  48.9055724  67.0660705  70.6747366  48.7619165  67.4201053
  71.9948510  49.9406322  67.2332331  71.7461731  48.6805445  66.0013515
  75.0467847  47.5362255  68.1823285  75.5893619  48.1427873  69.0576374
  75.2614216  46.2520609  67.9428303  74.7005141  45.7346988  67.2654795
  76.2867095  45.4075265  68.5781163  76.0690876  45.4198965  69.6460164
  76.2247676  43.9874206  68.0610752  75.1824451  43.6739679  67.9942517
  76.6327837  43.9544105  67.0507078  76.9977955  43.0033195  68.9571197
  77.4251178  42.2291229  68.3203135  77.8307950  43.5405697  69.4110978
  76.1934321  42.3083867  70.0903973  75.1778838  42.8594061  70.5488777
  76.6610005  41.2580015  70.5638239  77.7099288  45.9517551  68.3545088
  78.5354385  45.9491488  69.2627026  77.9578651  46.5871631  67.2271219
  77.2019188  46.7158838  66.5545424  79.1954778  47.1899006  66.7134370
  79.9532147  46.5814102  67.2045645  79.3344689  47.1168465  65.1886204
  78.6164663  47.8888738  64.9113407  80.8010366  47.3454187  64.7185014
  80.8481619  47.2838168  63.6310023  81.1367660  48.3308326  65.0412943
  81.4459039  46.5810943  65.1529877  79.0028829  45.8792265  64.5359732
  78.0683508  45.6500744  64.7231845  79.3779233  48.6578703  67.0720074
  80.2829620  48.9299523  67.8533648  78.5360942  49.5735788  66.5553938
  77.7755128  49.3652730  65.9073431  78.6765728  50.9619749  66.9103809
  79.7371686  51.1881752  66.7938820  77.7782222  51.7899140  65.9908283
  76.7520075  51.4407666  66.1024325  77.8001863  52.8266275  66.3255260
  78.1455968  51.7484984  64.5120225  79.1558792  52.3102671  64.0721176
  77.3795246  51.0173457  63.7683005  77.6008234  50.8869120  62.7808954
  76.5545138  50.5718691  64.1694037  78.3380793  51.3117135  68.3555892
  78.9847768  52.2501851  68.8109423  77.3931719  50.6809982  69.0103090
  76.8891933  49.8751924  68.6389148  76.9656095  51.0892563  70.3682636
  77.4799930  52.0293623  70.5667991  75.4026754  51.3053618  70.4322285
  75.1567728  52.2242801  69.8992640  74.9169077  50.4881091  69.8983094
  74.8124287  51.3876270  71.8381144  75.2123190  50.6175417  72.4970691
  75.1213130  52.7592507  72.3798533  74.7128217  52.8535243  73.3860309
  76.2009225  52.9038356  72.4125101  74.6734189  53.5145110  71.7346412
  73.2500486  51.2519678  71.6852124  72.7825333  51.3050103  72.6684957
  72.8742015  52.0628874  71.0602058  73.0118865  50.2957138  71.2223363
  77.3741849  50.0960733  71.4509010  78.0885381  50.4529005  72.3648189
  76.8603435  48.8168076  71.4902384  76.2971987  48.4027330  70.7467311
  77.0976823  47.9321962  72.6470664  76.8411132  48.4833567  73.5511650
  76.2159404  46.6674908  72.4271544  76.4822943  46.2818783  71.4427182
  76.4714148  45.6182841  73.4922573  75.8390145  44.7496687  73.3065720
  77.5184544  45.3171258  73.4630177  76.2388014  46.0332166  74.4738805
  74.8253316  46.9921988  72.4867016  74.2936277  46.1814075  72.3436611
  78.5654968  47.5142712  72.8480396  78.9500346  47.2909136  73.9876347
  79.3864548  47.4915642  71.7861176  78.9997714  47.5560428  70.8442744
  80.8390165  47.3829349  71.7371457  81.1209127  46.4571997  72.2393857
  81.1315658  47.2808874  70.6922638  81.6623695  48.5086744  72.3425706
  82.5787866  48.2083717  73.0103842  81.2924821  49.7742961  72.1910580
  80.6062387  50.0589821  71.4917134  81.8022556  50.9081583  72.9844693
  82.8667588  50.9819767  72.7609682  81.2802619  52.3180333  72.5906353
  80.2161050  52.3303031  72.8236602  81.9411721  53.4981281  73.3975467
  81.5229562  54.4468322  73.0630815  81.7423367  53.3682168  74.4605357
  83.0180636  53.4974111  73.2279438  81.5632804  52.5408448  71.1050440
  81.2019094  53.5261618  70.8102041  82.6364183  52.4785122  70.9246979
  81.0508498  51.7775722  70.5185393  81.5644178  50.6119916  74.4510941
  82.5488835  50.6076455  75.2246478  80.3177935  50.3811140  74.9000333
  79.5126197  50.4070068  74.2744226  79.9350454  50.0744167  76.2699259
  80.2530533  50.9251858  76.8725932  78.3674230  49.9597021  76.4093163
  77.9502677  50.9593444  76.5381601  77.9590491  49.5609089  75.4809916
  77.9041202  49.0573333  77.5978932  78.0086876  49.5362803  78.8925551
  78.2817843  50.5674323  79.0584971  77.7569881  48.6717175  80.0321039
  77.8516493  49.0556638  81.0371613  77.3980779  47.3640577  79.8215130
  77.3008817  46.6809182  80.6522652  77.1560494  46.9244244  78.4993581
  76.7720355  45.9298284  78.3289407  77.4079820  47.7576170  77.4135201
  77.2181036  47.3976590  76.4129630  80.6999512  48.8894280  76.9014611
  81.2441942  49.1386792  77.9178530  80.7605653  47.6789826  76.2739868
  80.2797196  47.4972356  75.3920716  81.5150057  46.4967503  76.7785068
  81.1810224  46.2300122  77.7808042  81.2246717  45.3460124  75.8156036
  81.4128900  45.7025043  74.8027792  81.9474485  44.5545298  76.0138410
  79.8298858  44.7224877  75.8395647  79.6479413  44.2964090  76.8258690
  79.0877310  45.5065433  75.6891116  79.6295273  43.6494456  74.7969823
  79.5654855  44.1103878  73.8101384  80.4974654  42.9892716  74.7843375
  78.4127727  42.8570971  75.0488016  78.1291447  42.7351403  76.0212370
  77.6411972  42.2794612  74.1047317  77.8709715  42.4525481  72.7835864
  78.6481724  43.0354024  72.4734095  77.2674074  42.0001668  72.0976976
  76.6729089  41.4446796  74.4590246  76.5108482  41.2400701  75.4454577
  76.0887545  41.0085787  73.7454914  82.9719223  46.7699311  76.9796612
  83.5919924  46.4448680  77.9589268  83.6753036  47.4293853  76.0118916
  83.2472859  47.7502171  75.1442143  85.1487232  47.7577252  76.1028728
  85.7123952  46.9016088  76.4719790  85.6686437  48.0612109  74.6690318
  85.0831940  48.9201155  74.3429251  87.1283339  48.3896392  74.6623785
  87.4504195  48.5959576  73.6419728  87.3059040  49.2687924  75.2823822
  87.6931770  47.5468300  75.0590988  85.4472498  46.9071774  73.6835362
  85.8330497  47.1856860  72.7037886  85.9687124  46.0180852  74.0401939
  84.3801490  46.6939912  73.6070343  85.4586753  48.8470185  77.1899762
  86.2823954  48.6098211  78.0695207  84.8527225  50.0333761  77.1504427
  84.2704152  50.3362945  76.3691356  84.9610987  51.0447937  78.2465759
  86.0239570  51.2630277  78.3575092  84.1025342  52.2938942  77.8594987
  83.0572073  51.9886639  77.9070403  84.2494218  53.4532330  78.8644278
  83.6306063  54.2925983  78.5444805  83.9270189  53.1221860  79.8525737
  85.2927447  53.7676566  78.9085785  84.3668778  52.6970162  76.5611089
  83.8041696  52.1890754  75.9400963  84.4162717  50.5480596  79.6013555
  85.0103179  50.9505976  80.5977521  83.4201433  49.6602733  79.6487031
  82.8237252  49.4512164  78.8467015  83.0644204  48.8696526  80.8850077
  82.7790954  49.5481563  81.6893778  81.9047992  47.9490942  80.5199065
  81.0566552  48.5362528  80.1681902  82.1955815  47.2878711  79.7026680
  81.4800964  47.0844573  81.8018661  82.3609533  46.5587204  82.1730049
  81.1603416  47.7651948  82.5898168  80.3783026  46.0701336  81.5632958
  79.4140549  46.5747874  81.6220157  80.4704752  45.6765423  80.5511613
  80.3896497  44.9286374  82.5310208  81.2864141  44.3234183  82.3942712
  80.4083583  45.2990904  83.5562308  79.2080833  44.1339685  82.3033649
  79.1948736  43.3330591  82.9665894  78.3623036  44.7203981  82.4519684
  79.2128038  43.7756601  81.3284896  84.2753380  48.0532517  81.4136911
  84.5888256  48.2732268  82.5857199  84.8524155  47.2208587  80.5829659
  84.5927249  47.1790132  79.5978909  85.9287427  46.2479912  80.9307912
  85.6947334  45.7478314  81.8699019  85.9701976  45.0945505  79.9165180
  84.9564862  44.7310085  79.7436640  86.3412162  45.4691113  78.9621961
  86.8620055  43.9134261  80.3841876  87.1999444  43.3882777  79.4893802
  87.7461771  44.3412177  80.8553191  86.3172867  42.9005265  81.3090670
  85.1526648  42.6686758  81.4552246  87.1046764  42.2814153  82.0995554
  88.1125251  42.4275870  82.0349041  86.7273371  41.6393900  82.7963879
  87.2492640  46.9489549  81.2661545  87.9248694  46.5711648  82.2080345
  87.5787647  48.0264094  80.5308137  87.1353740  48.2056414  79.6295781
  88.5464801  49.0413183  80.8654655  89.5044826  48.5215915  80.8562814
  88.7669792  50.1516764  79.8058995  87.8005634  50.5233213  79.4646995
  89.5269070  51.4285349  80.3099374  89.6271092  52.1398089  79.4892556
  88.9661849  51.8884385  81.1230515  90.5170226  51.1456004  80.6677141
  89.6581049  49.4534605  78.7534306  89.8811336  50.1510988  77.9456998
  90.5874674  49.1300589  79.2216450  89.1350342  48.5872570  78.3500271
  88.3212485  49.5778037  82.2583919  89.2695613  49.5165180  83.0727235
  87.1823654  50.1585120  82.5551563  86.4325477  50.3550025  81.8921006
  86.9213663  50.5810239  83.9699398  87.7601686  51.2452262  84.1804132
  85.5952524  51.4793022  84.1959158  84.7286295  50.8769031  83.9208794
  85.5089685  51.6929681  85.2611181  85.5062615  52.8360477  83.4202850
  85.6797265  52.6235337  82.3658592  84.1335551  53.4837915  83.4917209
  84.1433262  54.4203625  82.9332155  83.3919239  52.8121039  83.0612458
  83.8802684  53.6850301  84.5330561  86.5669532  53.7782758  83.9554609
  86.5135681  54.7263551  83.4205958  86.3985097  53.9499585  85.0177983
  87.5522178  53.3347915  83.8109296  86.9701136  49.3979443  84.9826985
  87.3844249  49.5562324  86.1160453  86.4038892  48.2531401  84.6686676
  86.0209426  48.0358049  83.7486179  86.2815845  47.1673905  85.6623453
  86.0084140  47.4972987  86.6648249  85.1536152  46.2532209  85.0467179
  84.2174562  46.8116139  85.0426435  85.4042803  46.0421475  84.0072276
  84.9272696  44.9117412  85.7846542  84.4517641  44.1987738  85.1106342
  85.8878374  44.4848617  86.0718918  84.0780918  45.1006096  86.9979072
  84.3435996  46.0158730  87.5261284  83.0240185  45.1794426  86.7328340
  84.3474149  43.8436936  87.8757455  83.6696146  43.0423050  87.5817301
  85.3611782  43.4851940  87.6989740  84.1659523  44.1449014  89.3498860
  84.3528369  43.2853081  89.9049279  84.8289217  44.8923141  89.6353782
  83.1911635  44.4629696  89.5215295  87.6321573  46.4712256  85.9160055
  87.8686531  46.0455573  87.0649277  88.5382140  46.2749262  84.9260899
  88.4308610  46.6571806  83.9867157  89.7746056  45.4842544  85.1077703
  90.0971020  45.6251888  86.1395549  89.3959962  44.0708052  84.7480837
  90.2647258  43.4225084  84.8584199  88.6004092  43.7284553  85.4095675
  89.0492533  44.0394761  83.7154241  91.0338751  45.9246548  84.3459489
  92.1116953  45.3575884  84.4443784  90.9155645  46.9943929  83.5261245
  90.0082763  47.4312115  83.3583670  91.9670518  47.6535100  82.7991683
  92.7051160  46.9086155  82.5021221  91.5500860  48.0723253  81.8841299
  92.7113663  48.8160413  83.6011569  93.3012275  49.7482032  82.9816110
  92.5374644  48.8101121  84.9127837  91.8213221  48.2347393  85.3550283
  93.3090699  49.5932879  85.8929141  93.1157954  49.1752605  86.8805629
  94.3686636  49.4403737  85.6841861  93.0575277  51.0937706  85.9615076
  93.5824106  51.6259640  86.8846312  92.2364781  51.6763815  85.1475941
  91.6750241  51.1257654  84.4981696  91.9535706  53.1661455  84.9952276
  92.8272292  53.8176044  84.9509685  91.2526227  53.3760986  83.6391816
  91.9074360  53.0595509  82.8274488  90.3550859  52.7601741  83.5825539
  90.8809261  54.8769771  83.4708473  90.3924491  55.2127836  84.3863653
  91.8032162  55.4479817  83.3735969  89.8196467  55.2899208  82.0881003
  90.9069694  54.8793099  80.7190195  90.3968850  55.0785961  79.7767987
  91.8114777  55.4862986  80.7785713  91.1756900  53.8236424  80.7711462
  91.1770860  53.5584334  86.2351304  91.3619075  54.6490092  86.7479806
  90.0909274  52.8294163  86.6057765  89.7787653  52.0017822  86.0968033
  89.2803603  53.1383965  87.7352836  89.2563271  54.2277372  87.7539676
  87.8082436  52.5685808  87.5475720  87.4930719  52.6890415  86.5108970
  87.7927133  51.4998325  87.7624017  86.7881856  53.3371348  88.5218551
  87.2260619  53.4704353  89.5110342  86.4517066  54.6938776  87.9604195
  85.7609005  55.2041036  88.6314569  87.3639121  55.2831527  87.8643886
  85.9888840  54.5774319  86.9806529  85.5502055  52.5194174  88.5600324
  84.8189312  52.9975448  89.2116787  85.1405745  52.4338459  87.5542958
  85.7830713  51.5257998  88.9440268  89.8512040  52.7748662  89.1035351
  89.7060376  53.4348870  90.1294158  90.6607042  51.6832201  89.0580146
  90.7254181  51.0877131  88.2329979  91.5279389  51.2265499  90.1644582
  90.9354864  51.1849657  91.0788103  92.0365517  49.7854311  89.9342090
  91.2593580  49.1855493  89.4598109  92.8916636  49.7928285  89.2580087
  92.4301837  49.1705870  91.2709123  92.9767709  48.2447179  91.0948362
  93.1078544  49.8459954  91.7924050  91.2598882  48.8920706  92.1299507
  91.6717640  48.4685363  93.2646498  90.0950217  48.8571589  91.6778133
  92.6454169  52.2238793  90.4019343  92.9712462  52.4076267  91.5111201
  93.2501498  52.8811823  89.3714122  93.0717098  52.6473343  88.3948435
  94.2021111  53.9705470  89.5320463  94.9656791  53.7854387  90.2867011
  95.1197799  54.1455757  88.3352815  95.6892641  53.2308646  88.1715436
  94.5261732  54.3160413  87.4367457  96.0425663  55.2751895  88.5438097
  95.4819104  56.1738537  88.8036650  96.7111241  55.0641851  89.3788166
  96.8677229  55.5145292  87.2429507  97.5037521  56.3870744  87.3940327
  97.5291310  54.6606052  87.0926641  96.0923003  55.7163682  86.0256443
  95.4958749  56.5441303  86.0203969  96.0486466  54.9916693  84.9427926
  95.0334952  55.0750922  84.2084082  94.2679906  55.6991431  84.4645782
  94.9743907  54.5202574  83.3548826  97.0342575  54.2184633  84.6454886
  97.8489717  54.1731456  85.2580742  97.0007945  53.6515787  83.7983121
  93.3536275  55.1766442  90.0103373  93.7556212  55.8387297  90.9363355
  92.2248662  55.4071360  89.3516002  91.9327295  54.8629215  88.5406448
  91.2939981  56.4478610  89.7131443  90.2859592  56.0351766  89.7633751
  91.5346547  56.8222095  90.7080898  91.3243586  57.5632176  88.7439349
  90.5494862  58.5370710  88.9365159  92.1617800  57.4472818  87.7282335
  92.6729903  56.5806667  87.5559567  92.4760428  58.4673571  86.7499165
  91.6415620  59.1693718  86.7805606  93.7836281  59.1663665  87.1166460
  93.8406443  59.9989544  86.4156927  93.8343613  59.6718828  88.5832293
  94.7921630  60.1564894  88.7685922  93.0284683  60.3863601  88.7496615
  93.7174855  58.8274422  89.2627741  94.8943749  58.2508753  87.0338297
  95.7221634  58.7172068  87.2698344  92.5541719  57.9587900  85.3097946
  93.0234352  56.7897174  85.1924900  92.1491681  58.8253600  84.3036647
  91.8229296  59.7786939  84.4644407  92.1678654  58.4048107  82.8672478
  93.1990834  58.3235145  82.5267827  91.7222897  57.4148564  82.7750263
  91.4075647  59.3919465  81.9621033  90.6648748  60.2952196  82.3212126
  91.4439365  59.1836528  80.6226202  92.0710905  58.4907112  80.2118469
  90.6557710  59.8580375  79.6150829  89.8891859  60.3865966  80.1818541
  91.4870876  60.9052291  78.7891770  92.2158251  60.3655423  78.1835634
  90.8122407  61.4116531  78.0993897  92.2561964  62.0040195  79.6351352
  92.7195957  61.5849581  80.5286595  93.0475976  62.4862171  79.0611391
  91.1312362  62.9585861  79.9711058  90.7348607  63.4155083  79.0646062
  90.3065221  62.4268965  80.4469501  91.6680321  63.9866667  80.8737373
  91.8249097  64.8912263  80.4278815  91.9864788  63.9556745  82.1616446
  91.5768535  62.9670756  82.9310400  91.0084052  62.2159263  82.5377063
  91.8262737  62.9532730  83.9203357  92.7515876  64.8954937  82.5788801
  93.0801673  65.6118733  81.9310672  93.0331342  64.9273698  83.5586706
  89.9720540  58.8898675  78.6425523  90.7185037  58.0342921  78.1722998
  88.7495477  59.1469406  78.2871753  88.2304483  59.9614429  78.6165350
  87.9690520  58.2715404  77.3507785  88.6971908  57.6615712  76.8173731
  87.0303867  57.2541704  78.1451737  86.4488042  58.0080069  78.6764752
  86.1110719  56.4564683  77.3059224  85.5189117  55.7969117  77.9411866
  85.4475868  57.1241881  76.7560372  86.6887055  55.8584406  76.6011677
  87.6126981  56.4172005  79.3138822  87.9990351  55.4777606  78.9195937
  88.4573813  56.9530618  79.7467045  86.5844881  56.1085265  80.4352111
  87.0646091  55.5204930  81.2170893  86.2157646  57.0430448  80.8586465
  85.7501601  55.5444901  80.0181347  87.2681550  59.0278433  76.2377774
  86.5194308  59.9776878  76.4560653  87.5667758  58.6424269  74.9506206
  88.1587623  57.8334078  74.7638211  87.1252101  59.2714550  73.7520483
  86.3652227  59.9820798  74.0770044  88.2135046  60.1493585  73.0225008
  88.7977254  59.4613715  72.4128929  87.4676355  61.2529040  72.1941646
  88.1985169  61.8766559  71.6778982  86.8136388  60.7787080  71.4623338
  86.8731386  61.8726308  72.8648785  89.1640139  60.8254004  73.9063466
  89.8700346  61.4016730  73.3087065  88.6254628  61.4934115  74.5778918
  89.7071553  60.0828457  74.4912054  86.4814480  58.2733168  72.7995802
  87.1737346  57.4406049  72.1227373  85.1985445  58.4338621  72.5750144
  84.6308774  59.1470546  73.0340911  84.4632449  57.6025341  71.6439987
  84.9009502  56.6124901  71.5125914  83.0577667  57.4474523  72.2029672
  82.5249443  58.3973193  72.1579446  82.4876011  56.7347386  71.6066415
  83.1672575  56.9564733  73.6753399  83.8570475  55.9739408  73.8858168
  82.6296103  57.5851365  74.6912932  82.7913811  57.2506840  75.6408492
  82.0503609  58.4083308  74.5316207  84.4688021  58.3209468  70.2715657
  84.0700472  59.5058889  70.2446423  84.7240633  57.6650531  69.1438955
  84.9143542  56.6648763  69.0871436  84.7492715  58.3741103  67.8584643
  85.0372517  59.4153648  67.9985911  85.7856562  57.7641618  66.8774915
  85.5366220  56.7044118  66.8133589  85.6388408  58.4429938  65.4710591
  86.3674973  58.0136623  64.7825738  84.6333869  58.2723589  65.0872722
  85.8152601  59.5153606  65.5632255  87.2393007  57.7305515  67.3568141
  87.3119350  57.0127477  68.1736396  87.8573007  57.3499775  66.5438908
  87.8370745  59.0603832  67.8320605  88.8692135  58.9038782  68.1446197
  87.8103499  59.7826886  67.0166596  87.2561997  59.4399018  68.6725991
  83.3452532  58.2193288  67.2876988  82.8546087  57.1730609  66.8062992
  82.4412246  59.2030185  67.4776485  82.7136590  60.1016351  67.8738512
  80.9929170  59.1531528  67.1631176  80.6746697  58.1346059  67.3861467
  80.1897774  60.1434657  68.0602297  79.1310733  60.0862185  67.8079139
  80.3285288  59.8783909  69.1084207  80.5483397  61.1583610  67.8923673
  80.6698809  59.3959247  65.6311749  81.1980923  58.7352955  64.7479587
  79.5758429  60.1239349  65.2407675  78.9307925  60.5414987  65.9121492
  79.1985194  60.3906766  63.8396847  80.1057116  60.4389146  63.2373065
  78.2552202  59.2699832  63.2918136  78.7334761  58.3022369  63.4355471
  77.3362221  59.2617451  63.8787119  77.9253958  59.4226678  61.9193457
  77.9869135  58.5536387  61.4691935  78.3628152  61.7426333  63.8095431
  77.9184126  62.1825884  64.9108877  78.0796012  62.2870271  62.6054242
  78.6138282  62.0691636  61.7641044  77.0154589  63.2172299  62.3710725
  77.2081435  64.0973873  62.9837589  76.9435646  63.6178845  60.8408293
  75.9722354  64.0878772  60.6911615  77.9417533  64.6687813  60.4447128
  77.8333329  64.8913516  59.3837786  77.7664659  65.5751033  61.0263173
  78.9505285  64.3029742  60.6371022  76.9943285  62.5463184  60.0610575
  76.9467636  62.8221615  59.1217933  75.6517199  62.5648547  62.7379573
  74.8108278  63.1770636  63.3951840  75.5270736  61.3165656  62.4590909
  76.1853818  60.8764921  61.8155579  74.5095325  60.3032863  62.9458518
  73.5282796  60.5929488  62.5704063  74.7474498  59.3358311  62.5024437
  74.4163813  60.1300890  64.4833165  73.5454716  59.3915524  64.9963398
  75.1962979  60.9325933  65.2622844  75.9676321  61.5045886  64.9178633
  74.9506082  61.0186423  66.7063821  74.5163151  60.0843268  67.0595975
  75.8973523  61.1486361  67.2307694  74.0184263  62.1750651  67.0415959
  73.5878293  62.2240386  68.2041680  73.7239393  63.1190998  66.0856484
  74.0090480  63.0287877  65.1100984  72.9677503  64.3579335  66.3676741
  72.3604240  64.2505684  67.2679677  73.9969732  65.5124643  66.6017250
  74.8794683  65.3413167  65.9855984  73.5614189  66.4576607  66.2797527
  74.4191661  65.6183765  68.0839051  73.5080811  65.6501393  68.6838919
  74.9413050  64.6988731  68.3449923  75.3146386  66.8091336  68.5231960
  74.8791490  67.7427230  68.1649157  75.3354362  66.8648261  69.6122923
  76.7624523  66.6754243  67.9841614  77.2475926  65.8022161  68.4215804
  76.7514018  66.5266759  66.9044773  77.5238958  67.9190252  68.3282381
  78.3449851  68.0087041  67.6959605  76.9062376  68.7464725  68.2136286
  77.8507645  67.8643254  69.3136424  71.9752217  64.6602522  65.2100147
  70.8184296  64.9387215  65.4350030  72.5103698  64.6010455  64.0124517
  73.5063744  64.7266106  63.8330437  71.7258077  64.3497975  62.8303833
  70.8785507  65.0327125  62.8922839  72.4367710  64.7176801  61.5007042
  73.3320130  64.1023179  61.4155861  71.7778059  64.4371292  60.6785910
  72.8688513  66.2593723  61.2931038  72.0074938  66.8292586  60.9416526
  73.1605569  66.6842262  62.2536515  74.0222177  66.4218373  60.2976194
  75.1232670  66.8684650  60.6293439  73.8935782  65.7510510  59.1515786
  72.9833861  65.3813720  58.8762936  74.7046923  65.6081402  58.5487722
  71.1793240  62.8831938  62.8128003  71.7768977  61.9974908  63.3249495
  70.0061439  62.6655121  62.1995107  69.2599729  63.3575716  62.1280360
  69.7066586  61.3741547  61.5694429  70.1499403  60.5653600  62.1519989
  68.6297421  61.2070007  61.5585206  70.2590654  61.3436516  60.1222918
  69.8754854  62.1241265  59.2670846  71.1205350  60.4012274  59.8018549
  71.5681890  59.7805096  60.4761058  71.5202551  60.1646549  58.3704573
  71.7482250  61.0770798  57.8198399  72.7879997  59.2531922  58.3972424
  72.5477158  58.3257441  58.9169459  73.2413673  58.8743696  57.0068434
  74.1256095  58.2399768  57.0724131  72.4424127  58.3332905  56.4989832
  73.4819652  59.7771878  56.4446396  73.9248534  60.0335822  59.1324402
  74.8245452  59.4191330  59.1663782  74.1360833  60.9584102  58.5970523
  73.6068365  60.2674499  60.1484113  70.3257371  59.4289502  57.7140189
  70.0449948  58.3510013  58.2785956  69.6774464  60.0079552  56.6943669
  69.9947301  60.8711090  56.2535510  68.4147531  59.4529858  56.0865893
  67.7597172  59.1147135  56.8898538  67.6242538  60.5948498  55.2663049
  67.5141456  61.4613147  55.9188536  68.4223323  60.9643546  54.0652699
  67.8974344  61.7351043  53.5032413  69.3958441  61.3417377  54.3772872
  68.5590758  60.0853347  53.4356762  66.1719681  60.1926072  54.8878159
  65.7004103  61.0062330  54.3385334  66.1932184  59.2985854  54.2650980
  65.6028266  59.9883886  55.7943796  68.7470016  58.2179027  55.1749783
  69.8308983  58.0551372  54.6907992  67.9583455  57.2282327  55.3680791
  67.2115113  57.4155074  56.0222853  68.1433561  55.8379296  54.8919675
  67.3499525  55.2211371  55.3142099  68.1042419  55.7066911  53.3318369
  68.8437172  56.4812022  53.1306161  68.4307128  54.7678430  52.8854456
  66.8564684  56.1095690  52.6126006  66.7066241  56.2940078  51.2613423
  65.3712726  56.3426841  51.0244673  65.0218110  56.4256267  49.9949052
  64.6957343  56.2747093  52.1776631  63.6970383  56.3572644  52.3049106
  65.6048800  56.0697168  53.1892921  65.2584719  55.9174619  54.2112925
  69.3701536  55.1428172  55.5027601  69.9382184  54.1816397  55.0058242
  69.7747429  55.5843051  56.7080538  69.4439074  56.4621635  57.1087700
  70.7076469  54.8856783  57.5676280  70.7458995  53.8257195  57.3165401
  72.0834257  55.4416266  57.3575133  72.7892747  54.9194406  58.0035350
  72.3759234  55.3081191  56.3161336  72.0869947  56.5036501  57.6020666
  70.2323189  54.9771957  59.0349067  70.8433288  55.5003821  59.9597688
  69.0594593  54.4466495  59.2714699  68.5297151  53.9633621  58.5463200
  68.3708624  54.4656082  60.5378119  68.4737456  55.5173829  60.8059795
  66.8905416  54.0607387  60.4014367  66.4129032  54.0896234  61.3808571
  66.3849295  54.7552003  59.7306093  66.8251817  53.0514335  59.9950760
  69.0082878  53.7105601  61.7450986  69.0596361  54.3715251  62.7820723
  69.5816787  52.5193294  61.5416404  69.6384919  51.6090213  60.3893793
  70.1623653  52.0834180  59.5600462  68.6317765  51.3777210  60.0413991
  70.3613786  50.3282300  60.8098665  71.3754671  50.2883651  60.4138763
  69.8444600  49.4380927  60.4551079  70.3514094  50.4215389  62.3560629
  71.2803681  50.0307008  62.7710028  69.5402992  49.8250329  62.7723943
  70.1809295  51.8752222  62.7104460  69.5306682  52.0114226  63.5754343
  71.5417529  52.5026008  63.1195042  71.8461294  52.4386719  64.2383961
  72.3123656  52.8681847  62.1084199  72.0646526  52.6912436  61.1340545
  73.5788407  53.5547095  62.2607408  74.2863790  52.9460955  62.8256863
  74.1625926  53.8288853  60.8426631  74.3375347  52.8895365  60.3175840
  73.4531005  54.4013448  60.2464441  75.4551064  54.5915936  60.9947200
  76.6065935  53.9706436  61.5182128  76.5690056  52.9298155  61.8039222
  77.8371194  54.7106736  61.6786484  78.7198422  54.2435000  62.0881912
  77.8466975  56.0364630  61.2905545  78.9875585  56.7578522  61.5537652
  79.2745844  57.2221764  60.7412486  76.7953315  56.6466003  60.6885388
  76.9068729  57.6193892  60.2330191  75.5257056  55.9661226  60.6713013
  74.6265998  56.5068975  60.4118533  73.3473126  54.8785774  63.0342552
  74.0547611  55.1239909  63.9948774  72.3173067  55.6584068  62.6782666
  71.7075312  55.4536496  61.8867097  71.9607091  56.9038193  63.4076183
  72.8468804  57.5245082  63.5325770  70.9664442  57.7746874  62.5941720
  69.9919274  57.2875882  62.5826233  70.8377926  58.7325784  63.0963299
  71.4068806  58.0147617  61.1923039  71.2759948  57.1991475  60.6640574
  71.4444336  56.5361403  64.7976765  71.8626303  57.1694401  65.7157472
  70.6439861  55.4834639  64.9942629  70.3279460  54.8363902  64.2720578
  70.1647788  55.2114993  66.3466555  69.8706532  56.1546615  66.8040091
  68.9792939  54.2383949  66.1801669  68.5715281  53.9919299  67.1607586
  68.2054787  54.7086660  65.5727642  69.3219154  53.3285553  65.6902134
  71.2024517  54.7292004  67.3678703  71.2140313  55.0728372  68.5538381
  72.1636706  53.9545188  66.8827716  72.1891953  53.6723793  65.9022846
  73.2797578  53.4149238  67.6568541  72.8537783  53.1630372  68.6287356
  73.8478597  52.1640505  67.0043471  74.6879121  51.8091822  67.6023249
  73.0889636  51.3827546  67.0252631  74.2871970  52.3417092  65.6568305
  73.5099530  52.3729788  65.0610865  74.4122233  54.4281202  67.9248690
  74.7272360  54.5146134  69.0953949  74.9647070  55.1007018  66.9188945
  74.8607188  54.8872431  65.9269894  75.8080700  56.2655122  67.2536848
  76.6438490  55.8077582  67.7817035  76.3646009  56.9998029  66.0528498
  75.5398779  57.3826014  65.4510107  76.9384600  57.8623857  66.3942096
  77.2370577  56.1360185  65.1986170  76.9332658  55.0904275  65.2665795
  77.1593280  56.4233028  64.1501001  78.6313463  56.3185176  65.6984243
  78.8898141  57.3781340  65.6695516  78.6853665  56.0065536  66.7410452
  79.6664972  55.5116560  64.8628053  79.5209566  54.4539484  65.0769583
  79.4372792  55.6595757  63.8073699  81.0878649  55.8289697  65.0698384
  81.6750082  55.1469817  64.5478574  81.2835698  56.7900027  64.7238235
  81.3125603  55.7739537  66.0834474  75.1350698  57.2718471  68.1972731
  75.7791381  57.9034029  69.0150593  73.8110786  57.4469358  68.1284452
  73.3601589  57.0576404  67.3127955  72.9884062  58.3033430  69.0596266
  73.4497622  59.2902539  69.0761994  71.5583129  58.4555862  68.7057733
  71.3945149  57.6814988  67.9564424  70.8428381  58.3298060  69.5189991
  71.2270123  59.8016812  68.0293473  71.4616294  60.0763597  66.7259980
  71.9135479  59.4502773  66.0751843  71.0066291  61.2823619  66.4522671
  71.1641986  61.7017292  65.4584251  70.3885216  61.7926064  67.5454288
  70.5352524  60.8263336  68.5712659  70.1166830  61.0129036  69.5586338
  73.1573734  57.8491526  70.4841542  73.4334771  58.6200395  71.3868513
  73.0277603  56.5423025  70.6725511  72.7494275  55.9223620  69.9122416
  73.2449086  55.8195089  71.9055458  72.5575364  56.1801508  72.6697433
  73.0297286  54.7614380  71.7559142  74.7449087  55.9993468  72.4009941
  74.9543427  56.1281751  73.6287464  75.7893520  56.1459353  71.6224929
  75.7248722  56.0060335  70.6137809  77.1846643  56.5236433  72.0515792
  77.4827257  55.8951743  72.8898512  78.1720358  56.2673602  70.9197803
  78.0024185  56.9520947  70.0891441  79.5921237  56.4750349  71.4148354
  80.2933841  56.2895884  70.5999161  79.7087126  57.4998558  71.7680185
  79.7978742  55.7841827  72.2333076  77.9751904  54.8104035  70.4780393
  78.6642635  54.5811503  69.6643230  78.1719552  54.1458657  71.3183245
  76.9501679  54.6699484  70.1346411  77.2268274  58.0028500  72.5552825
  78.0106604  58.2612381  73.5136558  76.4211825  58.9062335  72.0395612
  75.8502623  58.7527183  71.2083367  76.2783271  60.2520321  72.6413282
  77.2705347  60.6837929  72.7770771  75.5276538  61.2001182  71.7276147
  74.5420258  60.7424296  71.6337401  75.3625839  62.6286503  72.3198595
  74.8174420  63.2547890  71.6134880  74.8101232  62.5729952  73.2583085
  76.3465442  63.0628845  72.5036902  76.1792775  61.3239239  70.3003587
  75.5956145  62.0168398  69.6935911  77.1985169  61.6973994  70.3963442
  76.1953737  60.3460626  69.8201659  75.6297675  60.1334520  73.9582379
  76.0572218  60.7975148  74.8675373  74.6284472  59.2212624  74.1749122
  74.2287924  58.6527719  73.4281248  74.0379229  58.9686958  75.4600644
  73.5673354  59.8851449  75.8153368  73.2473195  58.2288154  75.3428631
  75.0186601  58.4749757  76.5243243  75.2460917  59.1248676  77.5703574
  75.8521250  57.4925956  76.2183184  75.8863958  57.0787620  75.2864748
  76.8116078  56.8852255  77.1473675  76.3482495  56.6375896  78.1023447
  77.3307770  55.5861525  76.5548552  76.4960693  54.8896696  76.4822012
  77.6664552  55.7889005  75.5379839  78.4257561  54.9128098  77.2721748
  78.2003822  54.2208172  78.4703792  77.2473141  54.3038534  78.9718244
  79.2574777  53.3892709  79.0363501  79.0699451  52.8281203  79.9402325
  80.4939704  53.3111935  78.4280083  81.2611023  52.6601411  78.8210481
  80.7406137  54.1142209  77.2632838  81.7390710  54.1897924  76.8609619
  79.6845639  54.7995238  76.6476965  79.8378310  55.2509420  75.6792953
  77.9453800  57.9165215  77.3961028  78.3429137  58.0420004  78.5280101
  78.3624306  58.7340331  76.3854191  78.0079795  58.6992881  75.4287524
  79.3799977  59.7438793  76.6267855  80.2421261  59.2846165  77.1099441
  79.6991169  60.3382146  75.2585521  78.7467937  60.6509294  74.8319142
  80.5927733  61.5909594  75.3232256  80.7778950  61.9584291  74.3130281
  80.0925600  62.3652395  75.9045981  81.5417104  61.3379341  75.7960230
  80.2982268  59.3938795  74.4716394  79.6204006  58.7790161  74.1225394
  78.9239627  60.8611158  77.5906945  79.7401190  61.3368753  78.4420404
  77.6509346  61.2235936  77.5975045  76.9833724  60.9431128  76.8795454
  77.0885105  62.0516041  78.6240768  77.8122206  62.8476685  78.7961293
  75.8192684  62.7786824  78.1878798  75.1024639  62.0493235  77.8099276
  75.3636298  63.2530859  79.0574140  76.0792340  63.8754590  77.0751354
  76.8608579  64.5525648  77.4189547  76.4533051  63.3874275  76.1747787
  74.8272525  64.6928179  76.7197807  73.9796026  64.0290981  76.5486327
  74.5574154  65.3472231  77.5483250  75.1106570  65.5130173  75.4771412
  76.0665026  66.0241923  75.5910458  75.2056001  64.8469691  74.6182404
  74.0688626  66.4921994  75.2136758  74.3070089  67.0290389  74.3545619
  73.1605590  66.0056935  75.0782262  73.9946430  67.1453006  76.0205390
  76.9606193  61.3248739  79.9696733  77.3237129  61.8751084  81.0279218
  76.3494733  60.1653978  80.0328702  76.1482608  59.6140183  79.1980096
  75.8876361  59.5220833  81.2548345  75.3879428  60.2650838  81.8761734
  74.9284346  58.4040669  80.9035288  74.5814559  57.9209820  81.8170389
  74.0754707  58.8131615  80.3621710  75.4375119  57.6713983  80.2763423
  77.1088936  58.9131659  82.0413507  77.2160715  59.0069329  83.2398901
  78.1152375  58.3780754  81.3132194  78.0924377  58.2855577  80.2976139
  79.3528183  57.8732275  81.9383693  79.1586391  57.3900620  82.8956668
  79.9247238  56.7738957  81.0887514  79.1792237  55.9888040  80.9566963
  80.1568420  57.1620955  80.0975697  81.2370891  56.1577077  81.7404843
  81.6837288  56.9336222  82.3610588  80.8889086  54.9158282  82.4953052
  81.7910344  54.4955576  82.9407037  80.1743632  55.1568572  83.2819384
  80.4479030  54.1877114  81.8144843  82.1765545  55.6411402  80.6360910
  83.0742656  55.2191485  81.0888071  81.6677980  54.8713301  80.0557314
  82.4545853  56.4665201  79.9798654  80.2830357  59.0259850  82.3691859
  80.9148404  59.0128396  83.4299847  80.2579415  60.1339903  81.6386494
  79.7833920  60.1843265  80.7372233  80.9067917  61.4170571  82.0314928
  81.9704315  61.2410173  82.1887359  80.8183933  62.1241531  81.2061917
  80.3255964  62.0458940  83.2759401  81.1622961  62.3930285  84.0963091
  79.0307098  62.1184781  83.5091300  78.3334019  61.7888118  82.8417375
  78.4491969  62.6630374  84.7163457  79.0908547  63.5080442  84.9682045
  77.0643188  63.2684543  84.4938934  76.3993765  62.4594967  84.1891831
  76.7058732  63.6284371  85.4574671  76.8887913  64.4242896  83.4706692
  76.9839013  63.9476118  82.4951543  75.4974685  65.0941612  83.6937784
  75.3672795  65.9071259  82.9794023  74.7104045  64.3540880  83.5480563
  75.4415959  65.4897120  84.7077749  77.9198845  65.4768918  83.4941113
  77.6914092  66.2275524  82.7388572  77.9382878  65.9460014  84.4778391
  78.8944287  65.0365745  83.2856422  78.5737926  61.8031054  85.9355909
  78.6974464  62.3185387  87.0431794  78.7536892  60.5263171  85.7050200
  78.7719263  60.1409953  84.7603700  78.9549685  59.4786734  86.7659461
  78.4127328  59.7528019  87.6714228  78.3472618  58.1358803  86.2600673
  77.2898752  58.2768822  86.0365879  78.8345870  57.8442555  85.3291011
  78.5101344  56.9739213  87.3286055  79.5465667  56.9108098  87.6632605
  77.9040027  57.1843183  88.2111561  78.0776743  55.6507438  86.6922781
  76.9552365  55.6436369  86.1039177  78.7600515  54.5644984  86.8298875
  80.4150547  59.4045164  87.2746023  80.6793352  58.9206369  88.3733004
  81.3042482  59.9652397  86.5025749  81.0519575  60.4440596  85.6378611
  82.7355267  59.9854924  86.7624242  82.8929547  59.5039144  87.7285996
  83.4367826  59.2139149  85.6686207  83.2397309  59.7178684  84.7209733
  84.5098390  59.2774941  85.8455380  83.0704484  57.7368669  85.5039046
  81.9863001  57.6347395  85.4651031  83.8418222  57.2766394  84.2187019
  83.6344331  56.2246307  84.0262737  83.5163009  57.8718753  83.3658865
  84.9126163  57.4138558  84.3692102  83.5894116  56.8499312  86.6685604
  83.2978090  55.8145755  86.4945650  84.6762660  56.9185212  86.7205118
  83.1596937  57.1951140  87.6080669  83.3302537  61.3603824  86.9548076
  84.5549550  61.4526675  87.1414096  82.5946473  62.4445646  86.9983291
  81.5771385  62.3940969  86.9588582  83.0609163  63.7992142  87.1040818
  83.8816636  63.9395538  86.4020664  81.9056787  64.7715754  86.6566026
  82.2480203  65.8039500  86.7323247  81.6279803  64.5571649  85.6241774
  81.0388097  64.6291240  87.3024190  83.8147826  64.1475503  88.3817518
  84.9091068  64.6261204  88.3055996  83.3458606  63.7137533  89.5820310
  82.4311967  63.2691293  89.6553910  84.0132012  63.7973118  90.8950015
  84.3776557  64.8152124  91.0317688  83.0670200  63.7017183  92.1418969
  82.1051008  64.1447118  91.8866047  82.8846274  62.6505566  92.3640546
  83.6060449  64.3865858  93.4079149  82.7837313  64.5451221  94.1046649
  84.3169752  63.7225423  93.8990088  84.2819159  65.7183073  93.1271883
  85.2019673  65.5483692  92.5681673  83.6355840  66.3295369  92.4978383
  84.5833422  66.4334802  94.3515586  85.3595106  66.0554990  94.8954474
  84.0103989  67.4892503  94.8612394  82.9045903  67.9187605  94.3978990
  82.4569915  67.4353633  93.6181494  82.4671527  68.7441363  94.8058661
  84.4884153  68.1617394  95.8672522  85.3619613  67.8714878  96.3054899
  83.9889112  68.9799704  96.2166898  85.2367227  62.8758205  90.8932953
  86.1594094  63.2522264  91.5392899  85.2357282  61.7710485  90.1231377
  84.4474480  61.4938960  89.5386629  86.4103792  60.8287269  90.0515189
  86.9121384  60.7088613  91.0117693  85.8367745  59.4495325  89.6054815
  85.4015702  59.6644301  88.6295670  86.8404339  58.2956914  89.4175813
  86.3079570  57.3965487  89.1076204  87.5687585  58.5686619  88.6538317
  87.3571333  58.1058629  90.3589111  84.9530454  58.9969835  90.5797994
  84.5841360  58.1301463  90.3086074  87.4779184  61.3813845  89.1408490
  88.6721276  61.0421753  89.2111244  87.1831476  62.3561180  88.2999080
  86.2381331  62.7320610  88.2115034  88.1514127  63.0200825  87.3959756
  87.7723272  64.0214251  87.1868700  89.0843179  63.1416137  87.9466472
  88.4843782  62.3828211  86.0856120  89.0838393  63.0201174  85.2390680
  87.9709349  61.1372546  85.8357535  87.5517239  60.5286867  86.5386989
  88.0013028  60.5672647  84.4182394  88.9487568  60.7687252  83.9196438
  87.7568353  59.0345159  84.5861611  86.7867470  58.9806729  85.0795823
  87.8478016  58.3799879  83.1970750  87.6798232  57.3081560  83.2888717
  87.0908324  58.8115228  82.5426222  88.8363589  58.5588846  82.7753649
  88.7550852  58.2399117  85.4822629  89.5301514  57.8016465  84.8538388
  89.2498534  58.9293172  86.1659153  88.0925379  57.1631253  86.2660966
  88.8358170  56.6444021  86.8721059  87.3349219  57.6010030  86.9167095
  87.6200647  56.4563557  85.5849778  86.9236947  61.2082603  83.5493714
  85.7196200  61.2818320  83.8881417  87.3742052  61.7215696  82.3381002
  88.3300333  61.5835588  82.0098751  86.5555113  62.5066882  81.3994107
  85.6527354  62.8047426  81.9325713  87.2272517  63.8841080  80.9894649
  86.3567323  64.4553602  80.6664248  87.9676143  64.6613520  82.0854603
  88.3764235  65.5807454  81.6663518  87.2746020  64.9057388  82.8891537
  88.7806058  64.0503233  82.4795029  88.2706269  63.6728516  79.9848555
  88.6717157  64.5342897  79.7428757  86.0659907  61.6568090  80.2162810
  86.8790943  60.8209632  79.6309936  84.7830736  61.7808297  79.8934708
  84.1189311  62.4057591  80.3514796  84.2226278  60.9450833  78.7591558
  84.9817070  60.3380020  78.2661405  83.2074350  59.9459741  79.3318393
  82.3128748  60.5004650  79.6154146  82.9115234  58.8891171  78.3004652
  82.1904656  58.1775744  78.7052585  82.4971107  59.3572140  77.4078502
  83.8312239  58.3653257  78.0411903  83.8174216  59.1929098  80.5719617
  83.0836751  58.4886620  80.9667160  84.7118008  58.6524460  80.2653385
  84.0768891  59.9162934  81.3452190  83.6854673  61.8785170  77.7026886
  82.7459952  62.6289475  77.9896738  84.3009588  61.9444063  76.5327285
  85.0704904  61.3149118  76.3036722  84.0209917  62.8275168  75.4845724
  83.0781372  63.3530073  75.6359862  85.1193601  63.9775075  75.4441432
  86.1171455  63.5396128  75.4014058  84.9976563  64.5794321  74.5447695
  84.9848694  64.8611672  76.6919556  83.8993303  65.3522636  76.9700350
  86.0756284  64.9953491  77.4097083  86.0549886  65.5428633  78.2702519
  86.9425445  64.5513565  77.1083862  83.8155852  62.0054144  74.1388336
  84.1947122  60.8412992  74.0087666  83.2808256  62.6859273  73.1169821
  82.9064115  63.6315881  73.1944140  83.1896569  62.0916582  71.7436990
  83.9009400  61.2777151  71.6069402  81.8106405  61.4578813  71.5424486
  81.7510508  61.0268672  70.5428332  81.6598178  60.6731460  72.2849767
  81.0396330  62.2187446  71.6566568  83.5503321  63.1404679  70.7449315
  83.3865764  64.3512752  70.9740948  83.9250560  62.6718043  69.5622746
  83.9892521  61.6712943  69.3738906  84.2904547  63.4980692  68.3844668
  84.0112434  64.5464944  68.4918471  85.7951976  63.5139990  68.2145192
  86.0614637  62.4690211  68.0599633  86.2402507  64.3601665  66.9773897
  87.3271897  64.3434598  66.8967271  85.8013863  63.9401213  66.0718616
  85.9018197  65.3895713  67.0997788  86.5519444  64.0266863  69.4612470
  87.6243737  64.0109680  69.2687520  86.2382472  65.0458835  69.6836163
  86.3277660  63.3830564  70.3129639  83.5239673  62.9069732  67.1904950
  83.5997906  61.6893725  66.9378426  82.8436330  63.7639331  66.4557575
  83.1052558  64.7506852  66.4613936  81.7141421  63.5495615  65.5801680
  81.5458668  62.4759987  65.4953666  80.5039164  64.1480370  66.1228603
  80.5391019  65.2256097  65.9613205  79.6439759  63.7708018  65.5702801
  80.2506820  63.8230990  67.9161611  79.1510065  64.3962031  68.3099510
  82.0128088  64.1204089  64.2159365  81.6939527  65.3176341  63.9170511
  82.8272096  63.3707882  63.4286899  83.3260064  62.0471035  63.7817914
  82.4978001  61.3990185  64.0669004  83.9898377  62.1143251  64.6438530
  84.0506179  61.4692679  62.6238349  83.4737084  60.6810565  62.1401530
  85.0033182  61.0295875  62.9221740  84.2563034  62.7254538  61.6587771
  84.2020578  62.4397524  60.6082829  85.2282848  63.1957028  61.8116009
  83.1396554  63.6353146  62.0387171  83.4417502  64.6708716  61.8774517
  81.8613082  63.3696983  61.1705960  80.9299235  62.6323804  61.5326316
  81.9089715  63.8447749  59.9240345  82.6105605  64.5098848  59.6012532
  80.9121980  63.4364686  58.8596054  80.4198996  62.5221657  59.1910062
  80.1457611  64.2082737  58.8017660  81.4558159  63.1994622  57.4504164
  80.7187271  62.6274711  56.6315176  82.6680675  63.6553174  57.1399713
  83.3599485  63.9095743  57.8442959  83.1385711  63.8419949  55.7682819
  82.7467577  63.1087709  55.0640080  82.6515032  65.2946657  55.3091049
  82.7952832  65.9736712  56.1497195  83.3155205  65.6288947  54.5127676
  81.2155934  65.4632517  54.8172913  81.0657842  65.8281754  53.4617667
  81.9397242  65.8934307  52.8313045  79.8110867  66.1040750  52.9246776
  79.6880548  66.3415216  51.8783787  78.7208550  66.0622570  53.7884755
  77.7162734  66.1097107  53.3950128  78.9315761  65.9564822  55.1853955
  78.1045245  66.1433290  55.8534216  80.1572217  65.6235917  55.7177919
  80.2947060  65.4902787  56.7814491  84.6408971  63.7117342  55.7907076
  85.3803122  64.4362781  55.1035050  85.2569257  62.8156426  56.5496006
  84.7907630  62.2888781  57.2885562  86.7046314  62.4879952  56.3945322
  87.1959443  63.4602879  56.3784570  87.3096465  61.6843948  57.5495289
  86.8423978  60.7002095  57.5450742  88.7738413  61.5219549  57.3771225
  89.1760218  60.9479687  58.2109425  88.9735785  60.9957629  56.4440635
  89.2471519  62.5031407  57.3487252  87.0330650  62.3653294  58.8801286
  87.4717341  61.7779682  59.6879932  87.4725376  63.3631836  58.8773273
  85.9568927  62.4437363  59.0323605  86.9609382  61.6843846  55.0646650
  86.2170146  60.7636987  54.7508031  87.9108030  62.0263022  54.2488077
  88.4269742  62.8954055  54.3803400  88.3770477  61.3027150  53.0969386
  87.5382792  61.0405784  52.4530125  89.3532163  62.2549512  52.3912963
  88.8773839  63.2309958  52.2941597  90.2291244  62.3892796  53.0283888
  89.8269447  61.7991970  50.9942671  90.7347538  62.3409020  50.7332552
  90.0876231  60.7406634  51.0359484  88.7776879  62.0136798  49.8905034
  89.1055895  62.6890679  48.8844431  87.8089455  61.2305071  49.8352157
  88.9573388  59.9022347  53.3835712  90.1218930  59.7552642  53.7389008
  88.0836068  58.9232142  53.3835433  87.0914375  59.1072382  53.2311188
  88.3526148  57.4464221  53.5939833  89.4359313  57.3491438  53.5301756
  87.7704181  57.0210868  55.0296500  88.1461326  56.0224467  55.2581291
  88.2555510  57.9393470  56.1114250  87.8424719  57.6219305  57.0704842
  89.3437688  57.9055203  56.1559633  87.9322981  58.9579858  55.8966143
  86.3806057  56.9572580  55.0045830  86.0618779  56.4382182  55.7719865
  87.8579769  56.4965019  52.5331917  87.3210981  56.9542745  51.5443143
  88.1122882  55.1894856  52.6049694  89.3609230  54.5692304  53.2252239
  89.2645611  54.5250539  54.3103432  90.2369750  55.1809943  53.0074466
  89.5345951  53.1895965  52.6603283  89.8811332  52.4727635  53.4053919
  90.2461166  53.1614958  51.8353104  88.0866957  52.9197540  52.2057542
  87.4877230  52.5520125  53.0383699  88.0674368  52.1492020  51.4334897
  87.5050446  54.2328442  51.6648872  87.7192164  54.4159084  50.6121727
  85.9636653  54.2782277  51.7063496  85.2800009  54.0544059  50.7238845
  85.3092915  54.5498766  52.8360336  85.7766478  54.6390940  53.7388842
  83.8197177  54.7547468  52.9123692  83.2657887  53.9454572  52.4384137
  83.4000746  54.7623043  54.3743636  83.7050660  53.8409114  54.8696931
  83.8772313  55.5835535  54.9092207  81.8409593  54.9154178  54.3984860
  81.5574499  55.4513652  53.4931172  81.4194971  53.9129314  54.3219642
  81.0157896  55.7305844  55.7735232  81.3373905  57.4073963  55.4717424
  80.8772982  58.0133750  56.2536516  82.4130211  57.5762735  55.4667155
  80.9206435  57.6885509  54.5045077  83.4648360  56.0640840  52.1398246
  82.5161045  56.0842950  51.4273640  84.3385794  57.0781548  52.1494694
  85.2004050  57.0929084  52.6944610  84.0989535  58.2650165  51.3523309
  83.1474152  58.6749283  51.6883312  85.1523611  59.3508648  51.5722463
  84.9203711  60.2137440  50.9484024  85.1536176  59.6491547  52.6199712
  86.1348977  58.9628564  51.3038281  83.9931115  57.9078396  49.8480327
  83.1653940  58.3741985  49.0716293  84.9527537  57.1403573  49.4478557
  85.6773192  56.7984935  50.0784316  85.1305332  56.6614433  48.0488614
  85.0799615  57.5286902  47.3895448  86.5044391  56.0273439  47.8247514
  86.5869094  55.6925950  46.7905387  87.2827846  56.7628635  48.0313771
  86.6250200  55.1741709  48.4921703  83.9964641  55.6926139  47.6719705
  83.4580003  55.8002389  46.5932256  83.4667083  54.8947170  48.6433249
  83.9387820  54.7990540  49.5424361  82.2432251  54.0910744  48.6085588
  82.1525422  53.6130700  47.6335222  82.3845692  52.9914304  49.7331538
  82.3759794  53.4566052  50.7182567  81.5388503  52.3035906  49.6974328
  83.6044039  52.2826587  49.5332739  84.3471949  52.7958563  49.9140542
  80.9216770  54.8886024  48.6351219  79.9388018  54.3824895  48.0734509
  80.7781182  56.0648416  49.1916659  81.5074930  56.4811103  49.7705896
  79.5741420  56.9432081  49.0703915  78.6244408  56.4192327  49.1793846
  79.5375407  57.9096820  50.2158052  80.5502171  58.3107283  50.2683997
  78.5537393  59.1002536  49.9881209  78.5755218  59.7620403  50.8535774
  78.8532739  59.6549966  49.1002852  77.5434785  58.7156918  49.8512150
  79.1902130  57.2193175  51.5561878  79.1760282  57.9608070  52.3552830
  78.2093939  56.7497177  51.4804515  79.9394273  56.4597626  51.7800702
  79.5369263  57.5058042  47.6130958  78.4896852  57.3865048  46.9936981
  80.6507242  58.0028051  47.1094438  81.5148497  58.1160550  47.6418182
  80.7421229  58.4595887  45.6589373  79.9882386  59.2261853  45.4762568
  82.1587134  59.0541312  45.4106404  82.9130758  58.3296101  45.7180222
  82.2965910  59.2255594  44.3425055  82.3782883  60.3692315  46.1697221
  81.5386821  61.0322896  45.9642706  82.3647802  60.1597616  47.2388928
  83.6742710  61.1081431  45.8345156  83.6359087  61.3929509  44.7837483
  83.6950866  62.0301825  46.4148605  84.9489997  60.3958989  46.0659692
  85.2251573  59.6977966  45.3760887  85.7760313  60.5904596  47.1086393
  85.4724469  61.1611706  48.2068007  84.5283538  61.5188978  48.3505347
  86.1739543  61.2605924  48.9406451  87.0635337  60.3951738  47.0266208
  87.4775010  60.0841600  46.1476899  87.6558587  60.5542991  47.8417406
  80.4532906  57.3633686  44.7280740  79.7992064  57.5113055  43.6890892
  80.9804921  56.2055412  44.9796199  81.5260647  56.0141819  45.8193920
  80.8509350  55.0370971  44.0830362  81.1703955  55.2209694  43.0574077
  81.7134635  53.9589120  44.7548558  82.7454370  54.1163023  44.4395531
  81.6805209  54.1317683  45.8311613  81.3694358  52.4813719  44.5080960
  80.8451761  52.0667928  45.3679367  80.7025415  52.3879631  43.6505998
  82.6601011  51.7152025  44.2573680  83.0536147  50.8807078  45.0831783
  83.2638531  51.9965093  43.1577745  79.3416996  54.6163859  44.0195102
  78.7257406  54.5898241  42.9343341  78.6362008  54.3676513  45.1763457
  79.1895491  54.3118908  46.0193566  77.2092403  54.1581330  45.2785405
  76.9443028  53.2081666  44.8149287  76.7788482  54.1265959  46.7092767
  77.2211370  53.2834239  47.2394188  77.1231185  55.0582050  47.1584899
  75.2360639  54.0534576  46.9592496  74.3373831  55.1546203  47.1103601
  73.1511928  54.5576339  47.3743640  72.2926981  55.2053939  47.5543190
  73.2574783  53.2256745  47.3640918  72.5023337  52.5701909  47.5081468
  74.5802368  52.8757833  47.1215798  74.8710437  51.8261049  47.0993403
  76.4302908  55.3119948  44.5142352  75.6103122  55.1000078  43.5892451
  76.7003088  56.5693225  44.8684432  77.3700697  56.8310088  45.5917810
  76.0165525  57.7226071  44.2054341  74.9457394  57.6354970  44.3913917
  76.6781960  59.0111856  44.7764711  76.5987259  58.9875715  45.8629516
  77.7399559  58.9924272  44.5330946  76.0935453  60.3157954  44.2804492
  76.3891969  60.9295809  43.0286287  77.0439523  60.4043725  42.3495371
  75.8807307  62.1730782  42.6235034  76.1956714  62.6257429  41.6958095
  74.9250320  62.8294583  43.4842352  74.4640696  64.0789429  43.1058968
  73.8258286  64.4084191  43.7716015  74.7905221  62.3345018  44.7122642
  74.2983870  62.9490359  45.4503433  75.2609060  61.0219920  45.1279262
  74.9651453  60.6073164  46.0804989  76.2472147  57.7651233  42.6182485
  75.3202131  58.0971318  41.8930179  77.4436684  57.3614443  42.0477410
  78.2759681  57.1782157  42.6087094  77.6682173  57.1537560  40.6325215
  77.2056519  58.0486654  40.2181987  79.1375115  57.0450049  40.2440515
  79.5345872  56.0667003  40.5158915  79.2583078  57.1497917  39.1655169
  79.8562835  58.1038328  40.9452921  79.9604201  57.8591119  41.8885615
  77.0198232  55.8690322  40.0526192  76.9720916  55.7111623  38.8136451
  76.4842644  54.9956078  40.8873722  76.6615364  55.0320726  41.8914270
  75.6276092  53.9337069  40.5294097  75.9975228  53.5398408  39.5820041
  75.6761006  52.7523481  41.4642519  75.6309358  53.1291700  42.4857697
  74.7757333  52.1582945  41.3033762  76.9250418  51.7889313  41.3521370
  77.0170673  50.8220956  42.1947912  77.6948119  52.0317497  40.3840982
  74.1800651  54.4644803  40.3322227  73.5550863  54.2405133  39.2665111
  73.6343209  55.1564230  41.3368558  74.1672420  55.3216902  42.1902829
  72.3247580  55.7548237  41.4274010  71.6003625  54.9541212  41.2773489
  71.9029100  56.2539760  42.8172867  72.6600590  56.9466114  43.1868899
  70.5506727  57.0760450  42.7283426  70.2679239  57.4206169  43.7222064
  70.6886026  57.9348284  42.0711588  69.7626420  56.4372043  42.3289828
  71.8611912  55.0960568  43.8497133  72.8680589  54.6947650  43.9700180
  71.5605627  55.4973811  44.8171673  70.8851671  53.9152474  43.4611914
  70.9158596  53.1475204  44.2346861  69.8690112  54.2978855  43.3713458
  71.1969486  53.4837070  42.5105778  72.1578051  56.8000376  40.2857606
  71.3674877  56.6583353  39.3943753  73.1114784  57.7348540  40.1642797
  73.9089538  57.7684360  40.7995074  73.1627708  58.7901637  39.1665181
  72.1905490  58.7695504  38.6746240  73.3588924  60.1471557  39.8527025
  74.3116715  60.1077518  40.3802462  73.4591105  60.8949553  39.0663119
  72.3229382  60.6575047  40.8312815  72.3639338  60.4749007  42.1200371
  73.0368993  59.8147590  42.6479067  71.4092084  61.2642420  42.6843818
  71.3735455  61.4285427  43.6900728  70.5055039  61.8197802  41.8336413
  69.3059127  62.5614724  42.0225924  68.9710836  62.8108320  43.0175790
  68.5786028  62.9597905  40.9237052  67.6228532  63.4532062  41.0283652
  69.1455198  62.6883770  39.6298042  68.5831476  62.9651618  38.7505194
  70.4082000  62.0737040  39.4617786  70.8529790  62.0216731  38.4786822
  71.1050229  61.5160773  40.5928111  74.1178446  58.5651196  37.9548006
  75.1396186  57.9259905  38.1314720  73.7535362  58.9299727  36.7445314
  72.8461682  59.3711879  36.5914253  74.4855773  58.7978060  35.4958117
  75.0740869  57.8825491  35.4450947  73.4630435  58.6899100  34.3424612
  72.7372267  59.4961540  34.4489629  73.9888705  58.8572011  33.4013546
  72.7102121  57.3782785  34.2425785  73.4318793  56.5923426  34.0189130
  72.2917710  57.1566121  35.2242022  71.5706271  57.2824018  33.2097500
  70.4685634  56.7945093  33.6469164  71.8104842  57.7483787  32.0701641
  75.5254594  59.8880657  35.3893782  75.4583964  60.9402430  34.7726259
  76.6109141  59.7087562  36.2171445  76.6842196  58.8473755  36.7584537
  77.8356465  60.6246468  36.5132912  77.9619282  61.2313161  35.6165062
  77.5402272  61.6214421  37.7750786  78.3542178  62.3392269  37.6787177
  76.2506418  62.4454363  37.7317638  76.1818506  63.0596360  38.6284112
  76.2583785  63.0864175  36.8510651  75.3927046  61.7747023  37.6847688
  77.5889110  60.8561169  39.1566289  77.3861249  61.5557611  39.9676632
  76.8363018  60.0668156  39.1616896  78.5765131  60.4169725  39.2943984
  79.1280091  59.9119095  36.6560554  79.1182986  58.7529593  37.0666369
  80.2142664  60.6494732  36.4812561  80.1589019  61.5582779  36.0198661
  81.5933385  60.3327499  36.8798881  81.8218224  59.3249773  36.5344571
  82.4800363  61.4324686  36.2842316  82.3698877  61.4604268  35.1997148
  82.1776634  62.4087294  36.6613078  83.8227798  61.1663469  36.6337646
  84.4154335  61.7621888  36.1305807  81.8135424  60.3727747  38.4111119
  81.3423509  61.2315492  39.1014727  82.6104744  59.4230781  39.0057963
  82.9461416  58.5935831  38.5190648  83.0592456  59.5085566  40.4021798
  82.1352472  59.5121693  40.9801028  83.9067229  58.2767548  40.8771025
  84.2349123  58.5138175  41.8884674  83.0686330  57.0387653  40.8844058
  83.6720313  56.1938784  41.2153449  82.2268507  57.1731417  41.5640016
  82.6958239  56.8457564  39.8780748  85.1265506  58.0530673  40.0943647
  85.6035134  57.2725918  40.4475354  83.8467283  60.8018107  40.6809914
  83.8435754  61.1933672  41.8217856  84.5941458  61.3764121  39.7028865
  84.8161956  60.8875604  38.8368935  85.1678751  62.7279701  39.7464723
  85.7229312  62.8386468  40.6774876  86.1010103  62.8841344  38.5215309
  86.6071611  61.9350202  38.3462037  85.4901325  63.0869789  37.6420558
  87.1520721  63.9795599  38.6449850  87.6008630  64.1059939  37.6600931
  86.6246301  64.9052489  38.8771185  88.2673047  63.8514107  39.6240984
  88.6164900  64.8286243  40.3548467  88.6168659  62.6884428  39.9736161
  84.1060833  63.8426633  39.7785840  84.3406582  64.9225770  40.3074632
  82.9013576  63.6047068  39.1614465  82.7299902  62.7763146  38.5932004
  81.6990186  64.5299363  39.2478719  82.0652459  65.5560940  39.2452560
  80.7527799  64.4936164  37.9942172  81.3182119  64.8196547  37.1219926
  80.4548921  63.4606985  37.8129036  79.5134831  65.3387244  38.1061901
  78.9287159  65.2170316  37.1945629  78.9071440  64.9558836  38.9269841
  79.7529628  66.8558135  38.3366224  80.9030099  67.2997308  38.0784945
  78.7986783  67.5819156  38.7671963  80.9464126  64.2407836  40.5911700
  80.6451041  65.1577674  41.3009579  80.7397195  63.0000030  41.0612715
  80.8929110  62.1656431  40.4947409  80.2849266  62.7018447  42.3954481
  79.2977755  63.1534134  42.4860805  80.2373839  61.1691869  42.5807956
  79.8947124  60.9345891  43.5881437  79.5508267  60.7363004  41.8537959
  81.2347990  60.7536120  42.4310269  81.1566494  63.3305802  43.5390433
  80.6820689  63.5391021  44.6511103  82.4153106  63.5863829  43.2959120
  82.8596257  63.3851753  42.4004403  83.3157562  64.1834068  44.2689922
  83.2056459  63.6032958  45.1861525  84.8030355  64.2300185  43.6811133
  85.1043145  63.2304845  43.3665044  84.8262079  64.8642445  42.7939259
  85.7873233  64.7588485  44.7144271  86.3188155  66.0644841  44.7908787
  85.9788241  66.8218692  44.0983857  87.2857291  66.3939272  45.7583441
  87.6324258  67.4145750  45.8227297  87.8114787  65.4505050  46.6363988
  88.5440773  65.7154854  47.3831153  87.3383870  64.1307138  46.4964650
  87.7161817  63.3600410  47.1512440  86.4170331  63.8117212  45.5573033
  86.1463847  62.7724983  45.4439623  83.0067860  65.7265205  44.4187375
  83.0641727  66.2948965  45.5143782  82.6015385  66.3634093  43.3207247
  82.5635853  65.9038504  42.4110819  82.1690128  67.7682788  43.2652979
  82.8332867  68.4487933  43.7987678  82.1504521  68.1921554  41.6928854
  82.8540763  67.5747757  41.1333818  81.1616548  68.0092549  41.2722594
  82.5231411  69.6913538  41.5315662  82.6964054  70.3878540  42.5523296
  82.6310359  70.1908467  40.3852994  80.7706153  67.8640336  43.9378220
  80.5430838  68.7481321  44.7262009  79.8637080  66.9434889  43.6196857
  80.0834064  66.2075853  42.9488948  78.4928153  66.8135722  44.1245380
  77.9162092  67.6859132  43.8170392  77.8325899  65.5475502  43.5397100
  78.4121633  64.6692676  43.8230036  76.8378122  65.4236818  43.9662366
  77.7273203  65.6243792  41.9708392  78.6345583  66.0430774  41.5356979
  77.5912786  64.6341969  41.5356270  76.5250887  66.5147608  41.6971095
  75.6132391  66.0397444  42.0580080  76.6253052  67.4598980  42.2288437
  76.4342149  66.7535158  40.2378686  77.3083008  67.1042663  39.8454598
  75.5402276  66.6282206  39.3749852  74.3588256  66.2548165  39.7335459
  74.1595695  66.0641781  40.7155841  73.6234943  66.1499587  39.0343194
  75.7929020  66.7469585  38.0947763  76.7413552  66.9480788  37.7784549
  75.0406422  66.6377397  37.4143754  78.5099096  66.7305280  45.7068061
  77.7414551  67.4447023  46.4218759  79.3607882  65.8843301  46.2203563
  79.9884001  65.2721079  45.7012078  79.4301032  65.7981174  47.7358116
  78.4588211  66.0431043  48.1678794  79.7545940  64.3460440  48.1200062
  80.7579595  64.1991283  47.7213403  79.7376181  64.1171359  49.6698255
  79.9733556  63.0756221  49.8865875  80.4791619  64.7624290  50.1415961
  78.7482529  64.3544497  50.0623948  78.7863695  63.2759488  47.4763459
  78.7580553  63.4540390  46.4010752  79.2299562  62.2915271  47.6233929
  77.3479985  63.2213563  47.9789765  76.8059914  62.4407229  47.4465258
  77.3439615  63.0025933  49.0467557  76.8651108  64.1827276  47.8038917
  80.3234228  66.8773226  48.3779682  79.9370277  67.4241873  49.3814790
  81.4681849  67.3217016  47.7846884  81.8618318  66.9250092  46.9307427
  82.2461730  68.4496624  48.3597144  82.3987655  68.1386794  49.3926128
  83.5975073  68.6767446  47.6355146  83.9135559  69.6502142  48.0097662
  84.6117506  67.5388531  47.9693879  85.5507323  67.7240465  47.4484629
  84.7912984  67.5144587  49.0446816  84.2019449  66.5804977  47.6487194
  83.5294671  68.7499305  46.1798061  83.5956266  67.8469921  45.8037392
  81.5000079  69.8156344  48.3114534  81.3906125  70.4432199  49.3540190
  80.7083187  70.1109276  47.2044317  80.7999359  69.6505066  46.2992340
  79.6408874  71.1470328  47.2594808  80.0990670  72.1270450  47.3924981
  78.8724187  71.0620141  45.9635975  78.0772321  71.8078759  45.9623920
  79.5468834  71.2508384  45.1278859  78.4374874  70.0677226  45.8628388
  78.7016189  70.9620745  48.4452523  78.2016061  71.9750302  48.8612256
  78.3718484  69.7633459  49.0551557  78.7108244  68.8494072  48.7539028
  77.4621675  69.7354469  50.2399609  76.7382475  70.4944701  49.9445738
  76.9322941  68.2672071  50.5023179  77.7579713  67.5648703  50.3815606
  76.5977819  68.1892917  51.5364067  75.7646992  67.8467415  49.5580019
  75.0703008  68.6768238  49.4302396  76.1528238  67.6019220  48.5691780
  75.0247328  66.6172867  50.1611046  75.7677425  65.8949140  50.4990397
  74.4721278  66.9416948  51.0418135  74.0681680  65.9219741  49.2174176
  73.8854081  66.3909703  48.3302990  73.4127362  64.7195316  49.4228103
  72.8562618  64.1482156  48.4424557  72.8939465  64.5721571  47.5162060
  72.3694141  63.2621644  48.5777133  73.4441056  64.1085805  50.5804168
  73.9613900  64.5175140  51.3587292  72.9516134  63.2233680  50.7039939
[truncated: 8,775,623 more chars]
