# Supplementary material for: Path to Actinorhodin: Regio- and Stereoselective Ketone Reduction by a Type II Polyketide Ketoreductase Revealed in Atomistic Detail
Source: JACS Au. 2022 Apr 7;2(4):972–84. doi: 10.1021/jacsau.2c00086 (PMC9088766; doi:10.1021/jacsau.2c00086)
Supplement: Supplementary file 2 — au2c00086_si_002.zip [file au2c00086_si_002.zip › SI_files/Series_IB_starting_structures/M14,M14,M14,M14.pdb]

CRYST1  129.877  129.651  129.728  90.00  90.00  90.00 P 1           1
ATOM      1  N   MET     1      62.254  76.823  24.227  1.00  0.00           N  
ATOM      2  H1  MET     1      62.593  76.374  23.353  1.00  0.00           H  
ATOM      3  H2  MET     1      63.027  77.372  24.656  1.00  0.00           H  
ATOM      4  H3  MET     1      61.940  76.088  24.893  1.00  0.00           H  
ATOM      5  CA  MET     1      61.126  77.722  23.915  1.00  0.00           C  
ATOM      6  HA  MET     1      61.480  78.537  23.284  1.00  0.00           H  
ATOM      7  CB  MET     1      60.012  76.926  23.076  1.00  0.00           C  
ATOM      8  HB2 MET     1      60.448  76.543  22.153  1.00  0.00           H  
ATOM      9  HB3 MET     1      59.667  76.063  23.647  1.00  0.00           H  
ATOM     10  CG  MET     1      58.853  77.830  22.760  1.00  0.00           C  
ATOM     11  HG2 MET     1      58.467  78.201  23.710  1.00  0.00           H  
ATOM     12  HG3 MET     1      59.253  78.689  22.220  1.00  0.00           H  
ATOM     13  SD  MET     1      57.448  77.219  21.819  1.00  0.00           S  
ATOM     14  CE  MET     1      58.373  76.503  20.400  1.00  0.00           C  
ATOM     15  HE1 MET     1      57.671  76.066  19.690  1.00  0.00           H  
ATOM     16  HE2 MET     1      58.947  77.287  19.907  1.00  0.00           H  
ATOM     17  HE3 MET     1      59.051  75.730  20.761  1.00  0.00           H  
ATOM     18  C   MET     1      60.587  78.411  25.163  1.00  0.00           C  
ATOM     19  O   MET     1      60.068  77.714  26.076  1.00  0.00           O  
ATOM     20  N   ALA     2      60.550  79.753  25.150  1.00  0.00           N  
ATOM     21  H   ALA     2      60.774  80.311  24.327  1.00  0.00           H  
ATOM     22  CA  ALA     2      60.176  80.565  26.340  1.00  0.00           C  
ATOM     23  HA  ALA     2      60.054  79.984  27.255  1.00  0.00           H  
ATOM     24  CB  ALA     2      61.322  81.550  26.652  1.00  0.00           C  
ATOM     25  HB1 ALA     2      61.060  82.151  27.523  1.00  0.00           H  
ATOM     26  HB2 ALA     2      62.237  80.993  26.858  1.00  0.00           H  
ATOM     27  HB3 ALA     2      61.483  82.205  25.796  1.00  0.00           H  
ATOM     28  C   ALA     2      58.821  81.197  26.030  1.00  0.00           C  
ATOM     29  O   ALA     2      58.728  82.413  25.901  1.00  0.00           O  
ATOM     30  N   THR     3      57.818  80.331  26.035  1.00  0.00           N  
ATOM     31  H   THR     3      57.971  79.331  26.164  1.00  0.00           H  
ATOM     32  CA  THR     3      56.339  80.674  25.855  1.00  0.00           C  
ATOM     33  HA  THR     3      56.236  81.115  24.863  1.00  0.00           H  
ATOM     34  CB  THR     3      55.443  79.414  25.974  1.00  0.00           C  
ATOM     35  HB  THR     3      54.452  79.855  25.868  1.00  0.00           H  
ATOM     36  CG2 THR     3      55.614  78.353  24.917  1.00  0.00           C  
ATOM     37 HG21 THR     3      54.932  77.528  25.115  1.00  0.00           H  
ATOM     38 HG22 THR     3      55.396  78.778  23.937  1.00  0.00           H  
ATOM     39 HG23 THR     3      56.641  77.986  24.932  1.00  0.00           H  
ATOM     40  OG1 THR     3      55.644  78.730  27.209  1.00  0.00           O  
ATOM     41  HG1 THR     3      54.776  78.536  27.621  1.00  0.00           H  
ATOM     42  C   THR     3      55.902  81.611  26.920  1.00  0.00           C  
ATOM     43  O   THR     3      56.407  81.612  28.086  1.00  0.00           O  
ATOM     44  N   GLN     4      54.968  82.512  26.542  1.00  0.00           N  
ATOM     45  H   GLN     4      54.662  82.588  25.572  1.00  0.00           H  
ATOM     46  CA  GLN     4      54.299  83.447  27.391  1.00  0.00           C  
ATOM     47  HA  GLN     4      55.116  83.961  27.898  1.00  0.00           H  
ATOM     48  CB  GLN     4      53.450  84.422  26.595  1.00  0.00           C  
ATOM     49  HB2 GLN     4      52.704  83.860  26.034  1.00  0.00           H  
ATOM     50  HB3 GLN     4      52.908  85.064  27.289  1.00  0.00           H  
ATOM     51  CG  GLN     4      54.259  85.326  25.594  1.00  0.00           C  
ATOM     52  HG2 GLN     4      55.138  85.728  26.098  1.00  0.00           H  
ATOM     53  HG3 GLN     4      54.617  84.718  24.764  1.00  0.00           H  
ATOM     54  CD  GLN     4      53.417  86.471  25.058  1.00  0.00           C  
ATOM     55  OE1 GLN     4      52.372  86.763  25.499  1.00  0.00           O  
ATOM     56  NE2 GLN     4      53.837  87.089  23.941  1.00  0.00           N  
ATOM     57 HE21 GLN     4      54.744  86.853  23.538  1.00  0.00           H  
ATOM     58 HE22 GLN     4      53.251  87.796  23.497  1.00  0.00           H  
ATOM     59  C   GLN     4      53.397  82.813  28.469  1.00  0.00           C  
ATOM     60  O   GLN     4      53.156  83.450  29.503  1.00  0.00           O  
ATOM     61  N   ASP     5      52.896  81.587  28.292  1.00  0.00           N  
ATOM     62  H   ASP     5      52.953  81.105  27.395  1.00  0.00           H  
ATOM     63  CA  ASP     5      52.225  80.791  29.307  1.00  0.00           C  
ATOM     64  HA  ASP     5      51.690  81.529  29.905  1.00  0.00           H  
ATOM     65  CB  ASP     5      51.227  79.821  28.685  1.00  0.00           C  
ATOM     66  HB2 ASP     5      50.682  79.335  29.496  1.00  0.00           H  
ATOM     67  HB3 ASP     5      50.502  80.404  28.117  1.00  0.00           H  
ATOM     68  CG  ASP     5      51.761  78.760  27.792  1.00  0.00           C  
ATOM     69  OD1 ASP     5      51.000  78.100  27.040  1.00  0.00           O  
ATOM     70  OD2 ASP     5      52.993  78.619  27.675  1.00  0.00           O  
ATOM     71  C   ASP     5      53.137  80.080  30.320  1.00  0.00           C  
ATOM     72  O   ASP     5      52.573  79.675  31.333  1.00  0.00           O  
ATOM     73  N   SER     6      54.474  80.029  30.139  1.00  0.00           N  
ATOM     74  H   SER     6      54.928  80.600  29.427  1.00  0.00           H  
ATOM     75  CA  SER     6      55.448  79.206  30.873  1.00  0.00           C  
ATOM     76  HA  SER     6      55.098  78.182  30.750  1.00  0.00           H  
ATOM     77  CB  SER     6      56.848  79.372  30.345  1.00  0.00           C  
ATOM     78  HB2 SER     6      57.523  78.743  30.925  1.00  0.00           H  
ATOM     79  HB3 SER     6      56.883  79.013  29.316  1.00  0.00           H  
ATOM     80  OG  SER     6      57.301  80.675  30.383  1.00  0.00           O  
ATOM     81  HG  SER     6      56.922  81.175  29.629  1.00  0.00           H  
ATOM     82  C   SER     6      55.525  79.602  32.311  1.00  0.00           C  
ATOM     83  O   SER     6      54.838  80.524  32.762  1.00  0.00           O  
ATOM     84  N   GLU     7      56.173  78.798  33.145  1.00  0.00           N  
ATOM     85  H   GLU     7      56.687  77.978  32.826  1.00  0.00           H  
ATOM     86  CA  GLU     7      56.234  78.994  34.677  1.00  0.00           C  
ATOM     87  HA  GLU     7      55.212  79.282  34.926  1.00  0.00           H  
ATOM     88  CB  GLU     7      56.585  77.727  35.484  1.00  0.00           C  
ATOM     89  HB2 GLU     7      57.643  77.502  35.349  1.00  0.00           H  
ATOM     90  HB3 GLU     7      56.434  77.926  36.545  1.00  0.00           H  
ATOM     91  CG  GLU     7      55.741  76.480  35.072  1.00  0.00           C  
ATOM     92  HG2 GLU     7      56.248  76.006  34.231  1.00  0.00           H  
ATOM     93  HG3 GLU     7      55.777  75.774  35.903  1.00  0.00           H  
ATOM     94  CD  GLU     7      54.224  76.657  34.669  1.00  0.00           C  
ATOM     95  OE1 GLU     7      53.460  77.312  35.441  1.00  0.00           O  
ATOM     96  OE2 GLU     7      53.808  76.211  33.565  1.00  0.00           O  
ATOM     97  C   GLU     7      57.248  80.091  35.082  1.00  0.00           C  
ATOM     98  O   GLU     7      58.225  80.348  34.400  1.00  0.00           O  
ATOM     99  N   VAL     8      57.032  80.789  36.185  1.00  0.00           N  
ATOM    100  H   VAL     8      56.294  80.537  36.841  1.00  0.00           H  
ATOM    101  CA  VAL     8      57.774  81.967  36.617  1.00  0.00           C  
ATOM    102  HA  VAL     8      58.631  82.037  35.947  1.00  0.00           H  
ATOM    103  CB  VAL     8      56.892  83.259  36.475  1.00  0.00           C  
ATOM    104  HB  VAL     8      56.047  83.083  37.142  1.00  0.00           H  
ATOM    105  CG1 VAL     8      57.542  84.600  37.006  1.00  0.00           C  
ATOM    106 HG11 VAL     8      56.846  85.426  36.858  1.00  0.00           H  
ATOM    107 HG12 VAL     8      57.765  84.500  38.069  1.00  0.00           H  
ATOM    108 HG13 VAL     8      58.463  84.799  36.459  1.00  0.00           H  
ATOM    109  CG2 VAL     8      56.399  83.428  35.041  1.00  0.00           C  
ATOM    110 HG21 VAL     8      55.791  84.329  34.968  1.00  0.00           H  
ATOM    111 HG22 VAL     8      57.254  83.513  34.370  1.00  0.00           H  
ATOM    112 HG23 VAL     8      55.800  82.562  34.757  1.00  0.00           H  
ATOM    113  C   VAL     8      58.367  81.863  37.992  1.00  0.00           C  
ATOM    114  O   VAL     8      57.678  81.514  38.949  1.00  0.00           O  
ATOM    115  N   ALA     9      59.575  82.451  38.143  1.00  0.00           N  
ATOM    116  H   ALA     9      59.968  83.112  37.473  1.00  0.00           H  
ATOM    117  CA  ALA     9      60.421  82.194  39.276  1.00  0.00           C  
ATOM    118  HA  ALA     9      59.834  81.862  40.133  1.00  0.00           H  
ATOM    119  CB  ALA     9      61.400  81.215  38.756  1.00  0.00           C  
ATOM    120  HB1 ALA     9      62.102  80.947  39.546  1.00  0.00           H  
ATOM    121  HB2 ALA     9      60.877  80.321  38.417  1.00  0.00           H  
ATOM    122  HB3 ALA     9      61.946  81.654  37.921  1.00  0.00           H  
ATOM    123  C   ALA     9      61.221  83.467  39.731  1.00  0.00           C  
ATOM    124  O   ALA     9      61.507  84.342  38.914  1.00  0.00           O  
ATOM    125  N   LEU    10      61.546  83.513  41.005  1.00  0.00           N  
ATOM    126  H   LEU    10      61.367  82.709  41.609  1.00  0.00           H  
ATOM    127  CA  LEU    10      62.160  84.597  41.750  1.00  0.00           C  
ATOM    128  HA  LEU    10      62.679  85.252  41.049  1.00  0.00           H  
ATOM    129  CB  LEU    10      61.058  85.446  42.494  1.00  0.00           C  
ATOM    130  HB2 LEU    10      60.320  85.796  41.773  1.00  0.00           H  
ATOM    131  HB3 LEU    10      60.531  84.812  43.207  1.00  0.00           H  
ATOM    132  CG  LEU    10      61.675  86.667  43.242  1.00  0.00           C  
ATOM    133  HG  LEU    10      62.474  86.340  43.907  1.00  0.00           H  
ATOM    134  CD1 LEU    10      62.196  87.662  42.198  1.00  0.00           C  
ATOM    135 HD11 LEU    10      62.631  88.524  42.702  1.00  0.00           H  
ATOM    136 HD12 LEU    10      62.955  87.180  41.582  1.00  0.00           H  
ATOM    137 HD13 LEU    10      61.370  87.990  41.565  1.00  0.00           H  
ATOM    138  CD2 LEU    10      60.531  87.380  44.032  1.00  0.00           C  
ATOM    139 HD21 LEU    10      60.938  88.240  44.564  1.00  0.00           H  
ATOM    140 HD22 LEU    10      59.763  87.716  43.335  1.00  0.00           H  
ATOM    141 HD23 LEU    10      60.093  86.685  44.747  1.00  0.00           H  
ATOM    142  C   LEU    10      63.223  84.035  42.770  1.00  0.00           C  
ATOM    143  O   LEU    10      63.052  83.054  43.510  1.00  0.00           O  
ATOM    144  N   VAL    11      64.413  84.643  42.743  1.00  0.00           N  
ATOM    145  H   VAL    11      64.560  85.520  42.241  1.00  0.00           H  
ATOM    146  CA  VAL    11      65.640  84.159  43.406  1.00  0.00           C  
ATOM    147  HA  VAL    11      65.347  83.452  44.184  1.00  0.00           H  
ATOM    148  CB  VAL    11      66.589  83.305  42.470  1.00  0.00           C  
ATOM    149  HB  VAL    11      66.966  84.065  41.787  1.00  0.00           H  
ATOM    150  CG1 VAL    11      67.811  82.595  43.150  1.00  0.00           C  
ATOM    151 HG11 VAL    11      68.377  82.044  42.398  1.00  0.00           H  
ATOM    152 HG12 VAL    11      68.455  83.344  43.614  1.00  0.00           H  
ATOM    153 HG13 VAL    11      67.452  81.903  43.911  1.00  0.00           H  
ATOM    154  CG2 VAL    11      65.801  82.146  41.793  1.00  0.00           C  
ATOM    155 HG21 VAL    11      66.473  81.573  41.154  1.00  0.00           H  
ATOM    156 HG22 VAL    11      65.385  81.492  42.560  1.00  0.00           H  
ATOM    157 HG23 VAL    11      64.992  82.558  41.189  1.00  0.00           H  
ATOM    158  C   VAL    11      66.374  85.391  44.058  1.00  0.00           C  
ATOM    159  O   VAL    11      66.722  86.354  43.409  1.00  0.00           O  
ATOM    160  N   THR    12      66.666  85.406  45.377  1.00  0.00           N  
ATOM    161  H   THR    12      66.251  84.679  45.960  1.00  0.00           H  
ATOM    162  CA  THR    12      67.501  86.281  46.238  1.00  0.00           C  
ATOM    163  HA  THR    12      67.391  87.206  45.670  1.00  0.00           H  
ATOM    164  CB  THR    12      66.985  86.375  47.666  1.00  0.00           C  
ATOM    165  HB  THR    12      67.493  87.187  48.187  1.00  0.00           H  
ATOM    166  CG2 THR    12      65.448  86.676  47.677  1.00  0.00           C  
ATOM    167 HG21 THR    12      65.096  86.739  48.707  1.00  0.00           H  
ATOM    168 HG22 THR    12      65.258  87.622  47.170  1.00  0.00           H  
ATOM    169 HG23 THR    12      64.917  85.876  47.161  1.00  0.00           H  
ATOM    170  OG1 THR    12      67.235  85.166  48.298  1.00  0.00           O  
ATOM    171  HG1 THR    12      66.911  85.207  49.221  1.00  0.00           H  
ATOM    172  C   THR    12      68.980  86.036  46.336  1.00  0.00           C  
ATOM    173  O   THR    12      69.473  84.921  46.073  1.00  0.00           O  
ATOM    174  N   GLY    13      69.805  87.054  46.592  1.00  0.00           N  
ATOM    175  H   GLY    13      69.454  87.964  46.889  1.00  0.00           H  
ATOM    176  CA  GLY    13      71.312  87.028  46.488  1.00  0.00           C  
ATOM    177  HA2 GLY    13      71.659  88.060  46.444  1.00  0.00           H  
ATOM    178  HA3 GLY    13      71.701  86.601  47.412  1.00  0.00           H  
ATOM    179  C   GLY    13      71.952  86.268  45.315  1.00  0.00           C  
ATOM    180  O   GLY    13      72.801  85.396  45.598  1.00  0.00           O  
ATOM    181  N   ALA    14      71.487  86.515  44.104  1.00  0.00           N  
ATOM    182  H   ALA    14      70.839  87.274  43.889  1.00  0.00           H  
ATOM    183  CA  ALA    14      71.862  85.718  42.963  1.00  0.00           C  
ATOM    184  HA  ALA    14      71.970  84.676  43.265  1.00  0.00           H  
ATOM    185  CB  ALA    14      70.737  85.930  41.931  1.00  0.00           C  
ATOM    186  HB1 ALA    14      70.954  85.353  41.032  1.00  0.00           H  
ATOM    187  HB2 ALA    14      69.788  85.601  42.354  1.00  0.00           H  
ATOM    188  HB3 ALA    14      70.671  86.988  41.676  1.00  0.00           H  
ATOM    189  C   ALA    14      73.213  86.044  42.384  1.00  0.00           C  
ATOM    190  O   ALA    14      73.593  85.461  41.366  1.00  0.00           O  
ATOM    191  N   THR    15      74.040  86.902  43.024  1.00  0.00           N  
ATOM    192  H   THR    15      73.799  87.395  43.884  1.00  0.00           H  
ATOM    193  CA  THR    15      75.410  87.200  42.502  1.00  0.00           C  
ATOM    194  HA  THR    15      75.431  86.910  41.451  1.00  0.00           H  
ATOM    195  CB  THR    15      75.680  88.718  42.631  1.00  0.00           C  
ATOM    196  HB  THR    15      76.756  88.818  42.492  1.00  0.00           H  
ATOM    197  CG2 THR    15      74.806  89.484  41.587  1.00  0.00           C  
ATOM    198 HG21 THR    15      74.992  90.555  41.673  1.00  0.00           H  
ATOM    199 HG22 THR    15      75.064  89.152  40.582  1.00  0.00           H  
ATOM    200 HG23 THR    15      73.752  89.282  41.777  1.00  0.00           H  
ATOM    201  OG1 THR    15      75.314  89.272  43.854  1.00  0.00           O  
ATOM    202  HG1 THR    15      74.866  90.130  43.704  1.00  0.00           H  
ATOM    203  C   THR    15      76.531  86.351  43.142  1.00  0.00           C  
ATOM    204  O   THR    15      77.713  86.347  42.743  1.00  0.00           O  
ATOM    205  N   SER    16      76.248  85.415  44.068  1.00  0.00           N  
ATOM    206  H   SER    16      75.395  85.480  44.624  1.00  0.00           H  
ATOM    207  CA  SER    16      77.046  84.196  44.443  1.00  0.00           C  
ATOM    208  HA  SER    16      77.973  84.252  43.873  1.00  0.00           H  
ATOM    209  CB  SER    16      77.230  84.261  45.902  1.00  0.00           C  
ATOM    210  HB2 SER    16      77.437  85.290  46.199  1.00  0.00           H  
ATOM    211  HB3 SER    16      76.307  83.967  46.401  1.00  0.00           H  
ATOM    212  OG  SER    16      78.273  83.434  46.323  1.00  0.00           O  
ATOM    213  HG  SER    16      78.570  83.711  47.215  1.00  0.00           H  
ATOM    214  C   SER    16      76.556  82.828  43.996  1.00  0.00           C  
ATOM    215  O   SER    16      75.460  82.673  43.450  1.00  0.00           O  
ATOM    216  N   GLY    17      77.494  81.827  43.974  1.00  0.00           N  
ATOM    217  H   GLY    17      78.296  81.794  44.605  1.00  0.00           H  
ATOM    218  CA  GLY    17      77.428  80.684  43.020  1.00  0.00           C  
ATOM    219  HA2 GLY    17      77.170  81.071  42.034  1.00  0.00           H  
ATOM    220  HA3 GLY    17      78.421  80.243  42.938  1.00  0.00           H  
ATOM    221  C   GLY    17      76.438  79.579  43.378  1.00  0.00           C  
ATOM    222  O   GLY    17      76.133  78.898  42.421  1.00  0.00           O  
ATOM    223  N   ILE    18      76.005  79.393  44.643  1.00  0.00           N  
ATOM    224  H   ILE    18      76.454  79.736  45.492  1.00  0.00           H  
ATOM    225  CA  ILE    18      74.747  78.605  44.820  1.00  0.00           C  
ATOM    226  HA  ILE    18      74.938  77.692  44.256  1.00  0.00           H  
ATOM    227  CB  ILE    18      74.454  78.175  46.287  1.00  0.00           C  
ATOM    228  HB  ILE    18      74.538  79.084  46.881  1.00  0.00           H  
ATOM    229  CG2 ILE    18      73.061  77.591  46.505  1.00  0.00           C  
ATOM    230 HG21 ILE    18      72.942  77.318  47.554  1.00  0.00           H  
ATOM    231 HG22 ILE    18      72.310  78.334  46.235  1.00  0.00           H  
ATOM    232 HG23 ILE    18      72.937  76.706  45.883  1.00  0.00           H  
ATOM    233  CG1 ILE    18      75.445  77.089  46.695  1.00  0.00           C  
ATOM    234 HG12 ILE    18      74.960  76.114  46.726  1.00  0.00           H  
ATOM    235 HG13 ILE    18      76.260  77.018  45.974  1.00  0.00           H  
ATOM    236  CD1 ILE    18      75.983  77.481  48.097  1.00  0.00           C  
ATOM    237 HD11 ILE    18      76.699  76.732  48.433  1.00  0.00           H  
ATOM    238 HD12 ILE    18      76.473  78.452  48.040  1.00  0.00           H  
ATOM    239 HD13 ILE    18      75.153  77.534  48.803  1.00  0.00           H  
ATOM    240  C   ILE    18      73.484  79.318  44.202  1.00  0.00           C  
ATOM    241  O   ILE    18      72.874  78.760  43.308  1.00  0.00           O  
ATOM    242  N   GLY    19      73.125  80.533  44.476  1.00  0.00           N  
ATOM    243  H   GLY    19      73.624  81.133  45.133  1.00  0.00           H  
ATOM    244  CA  GLY    19      71.957  81.166  43.860  1.00  0.00           C  
ATOM    245  HA2 GLY    19      71.057  80.635  44.170  1.00  0.00           H  
ATOM    246  HA3 GLY    19      71.866  82.189  44.226  1.00  0.00           H  
ATOM    247  C   GLY    19      72.038  81.179  42.348  1.00  0.00           C  
ATOM    248  O   GLY    19      71.022  80.827  41.699  1.00  0.00           O  
ATOM    249  N   LEU    20      73.218  81.426  41.763  1.00  0.00           N  
ATOM    250  H   LEU    20      74.063  81.615  42.302  1.00  0.00           H  
ATOM    251  CA  LEU    20      73.449  81.454  40.301  1.00  0.00           C  
ATOM    252  HA  LEU    20      72.728  82.152  39.877  1.00  0.00           H  
ATOM    253  CB  LEU    20      74.847  81.906  39.997  1.00  0.00           C  
ATOM    254  HB2 LEU    20      74.971  82.911  40.403  1.00  0.00           H  
ATOM    255  HB3 LEU    20      75.537  81.257  40.537  1.00  0.00           H  
ATOM    256  CG  LEU    20      75.264  81.933  38.559  1.00  0.00           C  
ATOM    257  HG  LEU    20      75.247  80.939  38.113  1.00  0.00           H  
ATOM    258  CD1 LEU    20      74.310  82.890  37.802  1.00  0.00           C  
ATOM    259 HD11 LEU    20      74.592  82.928  36.749  1.00  0.00           H  
ATOM    260 HD12 LEU    20      73.287  82.525  37.890  1.00  0.00           H  
ATOM    261 HD13 LEU    20      74.379  83.889  38.233  1.00  0.00           H  
ATOM    262  CD2 LEU    20      76.724  82.578  38.529  1.00  0.00           C  
ATOM    263 HD21 LEU    20      77.080  82.623  37.500  1.00  0.00           H  
ATOM    264 HD22 LEU    20      76.684  83.586  38.944  1.00  0.00           H  
ATOM    265 HD23 LEU    20      77.404  81.967  39.122  1.00  0.00           H  
ATOM    266  C   LEU    20      73.238  80.025  39.655  1.00  0.00           C  
ATOM    267  O   LEU    20      72.630  79.972  38.580  1.00  0.00           O  
ATOM    268  N   GLU    21      73.828  79.000  40.265  1.00  0.00           N  
ATOM    269  H   GLU    21      74.403  79.104  41.101  1.00  0.00           H  
ATOM    270  CA  GLU    21      73.713  77.642  39.803  1.00  0.00           C  
ATOM    271  HA  GLU    21      74.178  77.594  38.818  1.00  0.00           H  
ATOM    272  CB  GLU    21      74.538  76.612  40.659  1.00  0.00           C  
ATOM    273  HB2 GLU    21      75.595  76.878  40.648  1.00  0.00           H  
ATOM    274  HB3 GLU    21      74.213  76.647  41.700  1.00  0.00           H  
ATOM    275  CG  GLU    21      74.348  75.216  40.103  1.00  0.00           C  
ATOM    276  HG2 GLU    21      74.682  74.487  40.841  1.00  0.00           H  
ATOM    277  HG3 GLU    21      73.286  75.038  39.936  1.00  0.00           H  
ATOM    278  CD  GLU    21      75.128  74.987  38.761  1.00  0.00           C  
ATOM    279  OE1 GLU    21      75.897  75.877  38.340  1.00  0.00           O  
ATOM    280  OE2 GLU    21      75.090  73.887  38.183  1.00  0.00           O  
ATOM    281  C   GLU    21      72.242  77.257  39.640  1.00  0.00           C  
ATOM    282  O   GLU    21      71.868  76.577  38.725  1.00  0.00           O  
ATOM    283  N   ILE    22      71.402  77.559  40.642  1.00  0.00           N  
ATOM    284  H   ILE    22      71.690  78.027  41.501  1.00  0.00           H  
ATOM    285  CA  ILE    22      70.018  77.245  40.584  1.00  0.00           C  
ATOM    286  HA  ILE    22      69.860  76.214  40.266  1.00  0.00           H  
ATOM    287  CB  ILE    22      69.438  77.480  42.032  1.00  0.00           C  
ATOM    288  HB  ILE    22      69.777  78.467  42.348  1.00  0.00           H  
ATOM    289  CG2 ILE    22      67.884  77.616  42.144  1.00  0.00           C  
ATOM    290 HG21 ILE    22      67.608  77.774  43.185  1.00  0.00           H  
ATOM    291 HG22 ILE    22      67.550  78.464  41.546  1.00  0.00           H  
ATOM    292 HG23 ILE    22      67.412  76.705  41.778  1.00  0.00           H  
ATOM    293  CG1 ILE    22      69.993  76.369  42.953  1.00  0.00           C  
ATOM    294 HG12 ILE    22      69.421  75.450  42.823  1.00  0.00           H  
ATOM    295 HG13 ILE    22      71.026  76.140  42.693  1.00  0.00           H  
ATOM    296  CD1 ILE    22      69.903  76.861  44.453  1.00  0.00           C  
ATOM    297 HD11 ILE    22      70.291  76.086  45.114  1.00  0.00           H  
ATOM    298 HD12 ILE    22      70.493  77.769  44.573  1.00  0.00           H  
ATOM    299 HD13 ILE    22      68.863  77.067  44.706  1.00  0.00           H  
ATOM    300  C   ILE    22      69.293  78.176  39.538  1.00  0.00           C  
ATOM    301  O   ILE    22      68.378  77.661  38.932  1.00  0.00           O  
ATOM    302  N   ALA    23      69.699  79.410  39.330  1.00  0.00           N  
ATOM    303  H   ALA    23      70.440  79.847  39.877  1.00  0.00           H  
ATOM    304  CA  ALA    23      69.136  80.297  38.294  1.00  0.00           C  
ATOM    305  HA  ALA    23      68.048  80.281  38.346  1.00  0.00           H  
ATOM    306  CB  ALA    23      69.615  81.737  38.555  1.00  0.00           C  
ATOM    307  HB1 ALA    23      69.204  82.401  37.794  1.00  0.00           H  
ATOM    308  HB2 ALA    23      69.278  82.060  39.541  1.00  0.00           H  
ATOM    309  HB3 ALA    23      70.703  81.771  38.516  1.00  0.00           H  
ATOM    310  C   ALA    23      69.503  79.810  36.899  1.00  0.00           C  
ATOM    311  O   ALA    23      68.649  80.014  36.019  1.00  0.00           O  
ATOM    312  N   ARG    24      70.670  79.189  36.635  1.00  0.00           N  
ATOM    313  H   ARG    24      71.467  79.220  37.270  1.00  0.00           H  
ATOM    314  CA  ARG    24      70.938  78.374  35.366  1.00  0.00           C  
ATOM    315  HA  ARG    24      70.617  79.054  34.577  1.00  0.00           H  
ATOM    316  CB  ARG    24      72.408  78.056  35.043  1.00  0.00           C  
ATOM    317  HB2 ARG    24      72.794  77.391  35.815  1.00  0.00           H  
ATOM    318  HB3 ARG    24      72.442  77.506  34.103  1.00  0.00           H  
ATOM    319  CG  ARG    24      73.349  79.263  34.930  1.00  0.00           C  
ATOM    320  HG2 ARG    24      72.951  79.938  34.172  1.00  0.00           H  
ATOM    321  HG3 ARG    24      73.329  79.802  35.877  1.00  0.00           H  
ATOM    322  CD  ARG    24      74.862  78.944  34.570  1.00  0.00           C  
ATOM    323  HD2 ARG    24      74.896  78.342  33.662  1.00  0.00           H  
ATOM    324  HD3 ARG    24      75.385  79.877  34.353  1.00  0.00           H  
ATOM    325  NE  ARG    24      75.553  78.247  35.630  1.00  0.00           N  
ATOM    326  HE  ARG    24      75.180  77.352  35.943  1.00  0.00           H  
ATOM    327  CZ  ARG    24      76.613  78.698  36.198  1.00  0.00           C  
ATOM    328  NH1 ARG    24      77.455  79.609  35.661  1.00  0.00           N  
ATOM    329 HH11 ARG    24      77.268  79.991  34.735  1.00  0.00           H  
ATOM    330 HH12 ARG    24      78.277  79.913  36.183  1.00  0.00           H  
ATOM    331  NH2 ARG    24      76.898  78.323  37.396  1.00  0.00           N  
ATOM    332 HH21 ARG    24      76.284  77.672  37.888  1.00  0.00           H  
ATOM    333 HH22 ARG    24      77.738  78.676  37.856  1.00  0.00           H  
ATOM    334  C   ARG    24      70.120  77.086  35.341  1.00  0.00           C  
ATOM    335  O   ARG    24      69.428  76.761  34.332  1.00  0.00           O  
ATOM    336  N   ARG    25      70.013  76.334  36.442  1.00  0.00           N  
ATOM    337  H   ARG    25      70.429  76.585  37.339  1.00  0.00           H  
ATOM    338  CA  ARG    25      69.281  75.066  36.459  1.00  0.00           C  
ATOM    339  HA  ARG    25      69.624  74.477  35.608  1.00  0.00           H  
ATOM    340  CB  ARG    25      69.639  74.236  37.688  1.00  0.00           C  
ATOM    341  HB2 ARG    25      70.705  74.004  37.678  1.00  0.00           H  
ATOM    342  HB3 ARG    25      69.448  74.815  38.592  1.00  0.00           H  
ATOM    343  CG  ARG    25      68.792  72.873  37.730  1.00  0.00           C  
ATOM    344  HG2 ARG    25      68.906  72.403  38.707  1.00  0.00           H  
ATOM    345  HG3 ARG    25      67.733  73.099  37.606  1.00  0.00           H  
ATOM    346  CD  ARG    25      69.244  71.904  36.636  1.00  0.00           C  
ATOM    347  HD2 ARG    25      69.132  72.362  35.653  1.00  0.00           H  
ATOM    348  HD3 ARG    25      70.301  71.663  36.756  1.00  0.00           H  
ATOM    349  NE  ARG    25      68.437  70.694  36.724  1.00  0.00           N  
ATOM    350  HE  ARG    25      67.492  70.779  36.346  1.00  0.00           H  
ATOM    351  CZ  ARG    25      68.730  69.512  37.212  1.00  0.00           C  
ATOM    352  NH1 ARG    25      69.814  69.282  37.868  1.00  0.00           N  
ATOM    353 HH11 ARG    25      70.486  70.035  38.025  1.00  0.00           H  
ATOM    354 HH12 ARG    25      70.003  68.348  38.231  1.00  0.00           H  
ATOM    355  NH2 ARG    25      67.866  68.522  37.129  1.00  0.00           N  
ATOM    356 HH21 ARG    25      66.961  68.671  36.681  1.00  0.00           H  
ATOM    357 HH22 ARG    25      68.101  67.606  37.511  1.00  0.00           H  
ATOM    358  C   ARG    25      67.757  75.211  36.155  1.00  0.00           C  
ATOM    359  O   ARG    25      67.177  74.437  35.452  1.00  0.00           O  
ATOM    360  N   LEU    26      67.123  76.276  36.694  1.00  0.00           N  
ATOM    361  H   LEU    26      67.567  76.972  37.293  1.00  0.00           H  
ATOM    362  CA  LEU    26      65.724  76.497  36.441  1.00  0.00           C  
ATOM    363  HA  LEU    26      65.269  75.538  36.690  1.00  0.00           H  
ATOM    364  CB  LEU    26      65.111  77.624  37.337  1.00  0.00           C  
ATOM    365  HB2 LEU    26      65.724  78.518  37.225  1.00  0.00           H  
ATOM    366  HB3 LEU    26      64.121  77.865  36.951  1.00  0.00           H  
ATOM    367  CG  LEU    26      64.981  77.323  38.807  1.00  0.00           C  
ATOM    368  HG  LEU    26      66.011  77.081  39.071  1.00  0.00           H  
ATOM    369  CD1 LEU    26      64.438  78.543  39.579  1.00  0.00           C  
ATOM    370 HD11 LEU    26      64.356  78.297  40.637  1.00  0.00           H  
ATOM    371 HD12 LEU    26      65.120  79.385  39.454  1.00  0.00           H  
ATOM    372 HD13 LEU    26      63.456  78.811  39.190  1.00  0.00           H  
ATOM    373  CD2 LEU    26      64.198  76.128  39.212  1.00  0.00           C  
ATOM    374 HD21 LEU    26      64.195  76.045  40.299  1.00  0.00           H  
ATOM    375 HD22 LEU    26      63.172  76.226  38.854  1.00  0.00           H  
ATOM    376 HD23 LEU    26      64.647  75.235  38.780  1.00  0.00           H  
ATOM    377  C   LEU    26      65.409  76.825  35.000  1.00  0.00           C  
ATOM    378  O   LEU    26      64.239  76.612  34.551  1.00  0.00           O  
ATOM    379  N   GLY    27      66.314  77.326  34.174  1.00  0.00           N  
ATOM    380  H   GLY    27      67.246  77.590  34.497  1.00  0.00           H  
ATOM    381  CA  GLY    27      66.133  77.569  32.749  1.00  0.00           C  
ATOM    382  HA2 GLY    27      65.189  78.091  32.595  1.00  0.00           H  
ATOM    383  HA3 GLY    27      66.924  78.232  32.398  1.00  0.00           H  
ATOM    384  C   GLY    27      66.142  76.257  31.888  1.00  0.00           C  
ATOM    385  O   GLY    27      65.276  76.189  31.022  1.00  0.00           O  
ATOM    386  N   LYS    28      66.920  75.232  32.312  1.00  0.00           N  
ATOM    387  H   LYS    28      67.624  75.322  33.044  1.00  0.00           H  
ATOM    388  CA  LYS    28      66.813  73.866  31.733  1.00  0.00           C  
ATOM    389  HA  LYS    28      66.853  74.028  30.656  1.00  0.00           H  
ATOM    390  CB  LYS    28      67.989  72.943  32.202  1.00  0.00           C  
ATOM    391  HB2 LYS    28      67.983  72.879  33.290  1.00  0.00           H  
ATOM    392  HB3 LYS    28      67.825  71.933  31.824  1.00  0.00           H  
ATOM    393  CG  LYS    28      69.389  73.452  31.721  1.00  0.00           C  
ATOM    394  HG2 LYS    28      69.360  73.590  30.640  1.00  0.00           H  
ATOM    395  HG3 LYS    28      69.575  74.432  32.161  1.00  0.00           H  
ATOM    396  CD  LYS    28      70.540  72.538  32.064  1.00  0.00           C  
ATOM    397  HD2 LYS    28      71.486  73.074  31.980  1.00  0.00           H  
ATOM    398  HD3 LYS    28      70.457  72.198  33.096  1.00  0.00           H  
ATOM    399  CE  LYS    28      70.519  71.319  31.089  1.00  0.00           C  
ATOM    400  HE2 LYS    28      69.598  70.753  31.226  1.00  0.00           H  
ATOM    401  HE3 LYS    28      70.528  71.671  30.058  1.00  0.00           H  
ATOM    402  NZ  LYS    28      71.710  70.422  31.331  1.00  0.00           N  
ATOM    403  HZ1 LYS    28      71.678  69.617  30.673  1.00  0.00           H  
ATOM    404  HZ2 LYS    28      72.586  70.958  31.178  1.00  0.00           H  
ATOM    405  HZ3 LYS    28      71.686  70.070  32.310  1.00  0.00           H  
ATOM    406  C   LYS    28      65.518  73.161  32.079  1.00  0.00           C  
ATOM    407  O   LYS    28      64.850  72.603  31.216  1.00  0.00           O  
ATOM    408  N   GLU    29      65.043  73.275  33.337  1.00  0.00           N  
ATOM    409  H   GLU    29      65.645  73.618  34.085  1.00  0.00           H  
ATOM    410  CA  GLU    29      63.677  72.955  33.849  1.00  0.00           C  
ATOM    411  HA  GLU    29      63.508  71.929  33.521  1.00  0.00           H  
ATOM    412  CB  GLU    29      63.536  72.843  35.394  1.00  0.00           C  
ATOM    413  HB2 GLU    29      63.662  73.850  35.791  1.00  0.00           H  
ATOM    414  HB3 GLU    29      62.505  72.550  35.591  1.00  0.00           H  
ATOM    415  CG  GLU    29      64.393  71.955  36.218  1.00  0.00           C  
ATOM    416  HG2 GLU    29      65.390  72.392  36.240  1.00  0.00           H  
ATOM    417  HG3 GLU    29      64.009  71.984  37.238  1.00  0.00           H  
ATOM    418  CD  GLU    29      64.544  70.487  35.825  1.00  0.00           C  
ATOM    419  OE1 GLU    29      63.547  69.922  35.282  1.00  0.00           O  
ATOM    420  OE2 GLU    29      65.625  69.909  35.974  1.00  0.00           O  
ATOM    421  C   GLU    29      62.579  73.828  33.191  1.00  0.00           C  
ATOM    422  O   GLU    29      61.429  73.410  33.210  1.00  0.00           O  
ATOM    423  N   GLY    30      62.870  74.888  32.451  1.00  0.00           N  
ATOM    424  H   GLY    30      63.814  75.275  32.463  1.00  0.00           H  
ATOM    425  CA  GLY    30      62.013  75.645  31.564  1.00  0.00           C  
ATOM    426  HA2 GLY    30      62.573  75.811  30.643  1.00  0.00           H  
ATOM    427  HA3 GLY    30      61.169  75.003  31.310  1.00  0.00           H  
ATOM    428  C   GLY    30      61.437  76.992  31.983  1.00  0.00           C  
ATOM    429  O   GLY    30      60.631  77.537  31.262  1.00  0.00           O  
ATOM    430  N   LEU    31      61.838  77.483  33.170  1.00  0.00           N  
ATOM    431  H   LEU    31      62.660  77.147  33.671  1.00  0.00           H  
ATOM    432  CA  LEU    31      61.111  78.575  33.862  1.00  0.00           C  
ATOM    433  HA  LEU    31      60.049  78.474  33.640  1.00  0.00           H  
ATOM    434  CB  LEU    31      61.173  78.495  35.421  1.00  0.00           C  
ATOM    435  HB2 LEU    31      62.211  78.600  35.735  1.00  0.00           H  
ATOM    436  HB3 LEU    31      60.627  79.344  35.835  1.00  0.00           H  
ATOM    437  CG  LEU    31      60.592  77.176  36.041  1.00  0.00           C  
ATOM    438  HG  LEU    31      59.763  76.838  35.419  1.00  0.00           H  
ATOM    439  CD1 LEU    31      61.628  76.068  36.074  1.00  0.00           C  
ATOM    440 HD11 LEU    31      61.189  75.171  36.512  1.00  0.00           H  
ATOM    441 HD12 LEU    31      61.962  75.851  35.060  1.00  0.00           H  
ATOM    442 HD13 LEU    31      62.481  76.384  36.677  1.00  0.00           H  
ATOM    443  CD2 LEU    31      60.122  77.468  37.451  1.00  0.00           C  
ATOM    444 HD21 LEU    31      59.715  76.558  37.893  1.00  0.00           H  
ATOM    445 HD22 LEU    31      60.962  77.819  38.049  1.00  0.00           H  
ATOM    446 HD23 LEU    31      59.348  78.235  37.425  1.00  0.00           H  
ATOM    447  C   LEU    31      61.638  79.890  33.338  1.00  0.00           C  
ATOM    448  O   LEU    31      62.671  79.995  32.691  1.00  0.00           O  
ATOM    449  N   ARG    32      61.042  81.038  33.647  1.00  0.00           N  
ATOM    450  H   ARG    32      60.129  80.996  34.098  1.00  0.00           H  
ATOM    451  CA  ARG    32      61.419  82.427  33.479  1.00  0.00           C  
ATOM    452  HA  ARG    32      62.277  82.493  32.810  1.00  0.00           H  
ATOM    453  CB  ARG    32      60.212  83.240  32.857  1.00  0.00           C  
ATOM    454  HB2 ARG    32      59.327  83.130  33.483  1.00  0.00           H  
ATOM    455  HB3 ARG    32      60.454  84.303  32.830  1.00  0.00           H  
ATOM    456  CG  ARG    32      59.920  82.748  31.466  1.00  0.00           C  
ATOM    457  HG2 ARG    32      60.851  82.702  30.901  1.00  0.00           H  
ATOM    458  HG3 ARG    32      59.530  81.731  31.521  1.00  0.00           H  
ATOM    459  CD  ARG    32      58.927  83.621  30.721  1.00  0.00           C  
ATOM    460  HD2 ARG    32      59.122  84.679  30.900  1.00  0.00           H  
ATOM    461  HD3 ARG    32      58.993  83.463  29.645  1.00  0.00           H  
ATOM    462  NE  ARG    32      57.574  83.221  31.247  1.00  0.00           N  
ATOM    463  HE  ARG    32      57.525  82.299  31.681  1.00  0.00           H  
ATOM    464  CZ  ARG    32      56.417  83.917  31.221  1.00  0.00           C  
ATOM    465  NH1 ARG    32      56.295  85.040  30.570  1.00  0.00           N  
ATOM    466 HH11 ARG    32      57.091  85.420  30.055  1.00  0.00           H  
ATOM    467 HH12 ARG    32      55.405  85.538  30.573  1.00  0.00           H  
ATOM    468  NH2 ARG    32      55.339  83.353  31.660  1.00  0.00           N  
ATOM    469 HH21 ARG    32      55.373  82.398  32.016  1.00  0.00           H  
ATOM    470 HH22 ARG    32      54.456  83.863  31.649  1.00  0.00           H  
ATOM    471  C   ARG    32      61.764  82.999  34.803  1.00  0.00           C  
ATOM    472  O   ARG    32      60.988  82.838  35.757  1.00  0.00           O  
ATOM    473  N   VAL    33      62.965  83.524  34.919  1.00  0.00           N  
ATOM    474  H   VAL    33      63.514  83.878  34.135  1.00  0.00           H  
ATOM    475  CA  VAL    33      63.594  83.637  36.183  1.00  0.00           C  
ATOM    476  HA  VAL    33      62.931  83.351  36.999  1.00  0.00           H  
ATOM    477  CB  VAL    33      64.750  82.647  36.314  1.00  0.00           C  
ATOM    478  HB  VAL    33      65.602  83.086  35.795  1.00  0.00           H  
ATOM    479  CG1 VAL    33      65.105  82.462  37.768  1.00  0.00           C  
ATOM    480 HG11 VAL    33      65.929  81.754  37.855  1.00  0.00           H  
ATOM    481 HG12 VAL    33      65.402  83.420  38.195  1.00  0.00           H  
ATOM    482 HG13 VAL    33      64.240  82.078  38.309  1.00  0.00           H  
ATOM    483  CG2 VAL    33      64.523  81.271  35.566  1.00  0.00           C  
ATOM    484 HG21 VAL    33      65.391  80.629  35.711  1.00  0.00           H  
ATOM    485 HG22 VAL    33      63.637  80.781  35.970  1.00  0.00           H  
ATOM    486 HG23 VAL    33      64.383  81.455  34.500  1.00  0.00           H  
ATOM    487  C   VAL    33      63.960  85.126  36.386  1.00  0.00           C  
ATOM    488  O   VAL    33      64.930  85.569  35.798  1.00  0.00           O  
ATOM    489  N   PHE    34      63.273  85.796  37.371  1.00  0.00           N  
ATOM    490  H   PHE    34      62.431  85.435  37.820  1.00  0.00           H  
ATOM    491  CA  PHE    34      63.696  87.090  37.858  1.00  0.00           C  
ATOM    492  HA  PHE    34      64.184  87.638  37.053  1.00  0.00           H  
ATOM    493  CB  PHE    34      62.492  87.915  38.253  1.00  0.00           C  
ATOM    494  HB2 PHE    34      61.703  87.758  37.518  1.00  0.00           H  
ATOM    495  HB3 PHE    34      62.115  87.549  39.208  1.00  0.00           H  
ATOM    496  CG  PHE    34      62.753  89.387  38.372  1.00  0.00           C  
ATOM    497  CD1 PHE    34      63.434  89.867  39.494  1.00  0.00           C  
ATOM    498  HD1 PHE    34      63.682  89.222  40.325  1.00  0.00           H  
ATOM    499  CE1 PHE    34      63.787  91.256  39.490  1.00  0.00           C  
ATOM    500  HE1 PHE    34      64.448  91.641  40.252  1.00  0.00           H  
ATOM    501  CZ  PHE    34      63.287  92.118  38.510  1.00  0.00           C  
ATOM    502  HZ  PHE    34      63.388  93.188  38.616  1.00  0.00           H  
ATOM    503  CE2 PHE    34      62.649  91.573  37.388  1.00  0.00           C  
ATOM    504  HE2 PHE    34      62.391  92.215  36.559  1.00  0.00           H  
ATOM    505  CD2 PHE    34      62.350  90.237  37.328  1.00  0.00           C  
ATOM    506  HD2 PHE    34      61.806  89.840  36.483  1.00  0.00           H  
ATOM    507  C   PHE    34      64.773  86.975  38.917  1.00  0.00           C  
ATOM    508  O   PHE    34      64.475  86.183  39.812  1.00  0.00           O  
ATOM    509  N   VAL    35      65.944  87.633  38.857  1.00  0.00           N  
ATOM    510  H   VAL    35      66.166  88.277  38.099  1.00  0.00           H  
ATOM    511  CA  VAL    35      67.038  87.519  39.852  1.00  0.00           C  
ATOM    512  HA  VAL    35      66.723  86.771  40.580  1.00  0.00           H  
ATOM    513  CB  VAL    35      68.317  87.068  39.198  1.00  0.00           C  
ATOM    514  HB  VAL    35      69.073  87.320  39.941  1.00  0.00           H  
ATOM    515  CG1 VAL    35      68.212  85.531  38.818  1.00  0.00           C  
ATOM    516 HG11 VAL    35      69.139  85.209  38.346  1.00  0.00           H  
ATOM    517 HG12 VAL    35      68.042  84.945  39.721  1.00  0.00           H  
ATOM    518 HG13 VAL    35      67.382  85.383  38.127  1.00  0.00           H  
ATOM    519  CG2 VAL    35      68.678  87.752  37.854  1.00  0.00           C  
ATOM    520 HG21 VAL    35      69.617  87.347  37.481  1.00  0.00           H  
ATOM    521 HG22 VAL    35      67.888  87.566  37.128  1.00  0.00           H  
ATOM    522 HG23 VAL    35      68.781  88.826  38.009  1.00  0.00           H  
ATOM    523  C   VAL    35      67.278  88.833  40.590  1.00  0.00           C  
ATOM    524  O   VAL    35      66.856  89.911  40.145  1.00  0.00           O  
ATOM    525  N   CYS    36      67.772  88.774  41.839  1.00  0.00           N  
ATOM    526  H   CYS    36      68.041  87.915  42.317  1.00  0.00           H  
ATOM    527  CA  CYS    36      67.949  89.955  42.585  1.00  0.00           C  
ATOM    528  HA  CYS    36      68.305  90.743  41.920  1.00  0.00           H  
ATOM    529  CB  CYS    36      66.554  90.320  43.244  1.00  0.00           C  
ATOM    530  HB2 CYS    36      66.597  91.333  43.644  1.00  0.00           H  
ATOM    531  HB3 CYS    36      65.779  90.315  42.476  1.00  0.00           H  
ATOM    532  SG  CYS    36      66.107  89.198  44.535  1.00  0.00           S  
ATOM    533  HG  CYS    36      66.231  87.977  44.109  1.00  0.00           H  
ATOM    534  C   CYS    36      68.973  89.782  43.679  1.00  0.00           C  
ATOM    535  O   CYS    36      69.325  88.697  44.164  1.00  0.00           O  
ATOM    536  N   ALA    37      69.569  90.934  43.985  1.00  0.00           N  
ATOM    537  H   ALA    37      69.219  91.838  43.665  1.00  0.00           H  
ATOM    538  CA  ALA    37      70.805  91.042  44.822  1.00  0.00           C  
ATOM    539  HA  ALA    37      70.564  90.411  45.677  1.00  0.00           H  
ATOM    540  CB  ALA    37      72.037  90.561  44.026  1.00  0.00           C  
ATOM    541  HB1 ALA    37      72.928  90.647  44.649  1.00  0.00           H  
ATOM    542  HB2 ALA    37      71.897  89.522  43.732  1.00  0.00           H  
ATOM    543  HB3 ALA    37      72.158  91.178  43.134  1.00  0.00           H  
ATOM    544  C   ALA    37      71.151  92.436  45.404  1.00  0.00           C  
ATOM    545  O   ALA    37      70.399  93.341  45.130  1.00  0.00           O  
ATOM    546  N   ARG    38      72.230  92.575  46.125  1.00  0.00           N  
ATOM    547  H   ARG    38      72.906  91.825  46.268  1.00  0.00           H  
ATOM    548  CA  ARG    38      72.602  93.885  46.841  1.00  0.00           C  
ATOM    549  HA  ARG    38      71.685  94.477  46.822  1.00  0.00           H  
ATOM    550  CB  ARG    38      73.011  93.632  48.321  1.00  0.00           C  
ATOM    551  HB2 ARG    38      73.061  94.596  48.828  1.00  0.00           H  
ATOM    552  HB3 ARG    38      72.216  93.060  48.800  1.00  0.00           H  
ATOM    553  CG  ARG    38      74.359  92.886  48.567  1.00  0.00           C  
ATOM    554  HG2 ARG    38      74.472  92.079  47.844  1.00  0.00           H  
ATOM    555  HG3 ARG    38      75.193  93.570  48.415  1.00  0.00           H  
ATOM    556  CD  ARG    38      74.403  92.330  49.964  1.00  0.00           C  
ATOM    557  HD2 ARG    38      74.482  93.133  50.697  1.00  0.00           H  
ATOM    558  HD3 ARG    38      73.489  91.780  50.191  1.00  0.00           H  
ATOM    559  NE  ARG    38      75.578  91.441  50.032  1.00  0.00           N  
ATOM    560  HE  ARG    38      75.837  91.004  49.148  1.00  0.00           H  
ATOM    561  CZ  ARG    38      76.334  91.127  51.036  1.00  0.00           C  
ATOM    562  NH1 ARG    38      76.023  91.569  52.226  1.00  0.00           N  
ATOM    563 HH11 ARG    38      75.196  92.151  52.353  1.00  0.00           H  
ATOM    564 HH12 ARG    38      76.607  91.331  53.028  1.00  0.00           H  
ATOM    565  NH2 ARG    38      77.271  90.195  50.830  1.00  0.00           N  
ATOM    566 HH21 ARG    38      77.368  89.763  49.912  1.00  0.00           H  
ATOM    567 HH22 ARG    38      77.889  89.918  51.593  1.00  0.00           H  
ATOM    568  C   ARG    38      73.612  94.714  46.141  1.00  0.00           C  
ATOM    569  O   ARG    38      73.953  95.816  46.586  1.00  0.00           O  
ATOM    570  N   GLY    39      74.077  94.247  44.978  1.00  0.00           N  
ATOM    571  H   GLY    39      73.878  93.307  44.635  1.00  0.00           H  
ATOM    572  CA  GLY    39      74.950  95.067  44.041  1.00  0.00           C  
ATOM    573  HA2 GLY    39      74.996  96.093  44.405  1.00  0.00           H  
ATOM    574  HA3 GLY    39      75.967  94.673  44.069  1.00  0.00           H  
ATOM    575  C   GLY    39      74.453  95.072  42.578  1.00  0.00           C  
ATOM    576  O   GLY    39      74.194  93.935  42.041  1.00  0.00           O  
ATOM    577  N   GLU    40      74.216  96.212  42.001  1.00  0.00           N  
ATOM    578  H   GLU    40      74.544  97.090  42.403  1.00  0.00           H  
ATOM    579  CA  GLU    40      73.456  96.426  40.702  1.00  0.00           C  
ATOM    580  HA  GLU    40      72.574  95.786  40.710  1.00  0.00           H  
ATOM    581  CB  GLU    40      73.057  97.902  40.647  1.00  0.00           C  
ATOM    582  HB2 GLU    40      72.776  98.220  41.652  1.00  0.00           H  
ATOM    583  HB3 GLU    40      73.934  98.484  40.363  1.00  0.00           H  
ATOM    584  CG  GLU    40      71.881  98.265  39.667  1.00  0.00           C  
ATOM    585  HG2 GLU    40      71.079  97.541  39.804  1.00  0.00           H  
ATOM    586  HG3 GLU    40      71.483  99.241  39.948  1.00  0.00           H  
ATOM    587  CD  GLU    40      72.250  98.300  38.216  1.00  0.00           C  
ATOM    588  OE1 GLU    40      71.506  97.773  37.397  1.00  0.00           O  
ATOM    589  OE2 GLU    40      73.365  98.884  37.911  1.00  0.00           O  
ATOM    590  C   GLU    40      74.221  95.939  39.374  1.00  0.00           C  
ATOM    591  O   GLU    40      73.741  95.251  38.507  1.00  0.00           O  
ATOM    592  N   GLU    41      75.518  96.262  39.375  1.00  0.00           N  
ATOM    593  H   GLU    41      75.956  96.870  40.067  1.00  0.00           H  
ATOM    594  CA  GLU    41      76.424  95.756  38.354  1.00  0.00           C  
ATOM    595  HA  GLU    41      75.885  95.805  37.407  1.00  0.00           H  
ATOM    596  CB  GLU    41      77.675  96.661  38.319  1.00  0.00           C  
ATOM    597  HB2 GLU    41      77.327  97.691  38.252  1.00  0.00           H  
ATOM    598  HB3 GLU    41      78.177  96.556  39.281  1.00  0.00           H  
ATOM    599  CG  GLU    41      78.758  96.460  37.203  1.00  0.00           C  
ATOM    600  HG2 GLU    41      79.559  97.185  37.345  1.00  0.00           H  
ATOM    601  HG3 GLU    41      79.203  95.469  37.309  1.00  0.00           H  
ATOM    602  CD  GLU    41      78.201  96.603  35.829  1.00  0.00           C  
ATOM    603  OE1 GLU    41      77.015  96.957  35.681  1.00  0.00           O  
ATOM    604  OE2 GLU    41      79.041  96.439  34.926  1.00  0.00           O  
ATOM    605  C   GLU    41      76.771  94.275  38.431  1.00  0.00           C  
ATOM    606  O   GLU    41      76.888  93.624  37.426  1.00  0.00           O  
ATOM    607  N   GLY    42      76.901  93.712  39.696  1.00  0.00           N  
ATOM    608  H   GLY    42      76.863  94.255  40.559  1.00  0.00           H  
ATOM    609  CA  GLY    42      77.106  92.282  39.907  1.00  0.00           C  
ATOM    610  HA2 GLY    42      77.998  91.943  39.381  1.00  0.00           H  
ATOM    611  HA3 GLY    42      77.258  92.070  40.965  1.00  0.00           H  
ATOM    612  C   GLY    42      75.877  91.551  39.392  1.00  0.00           C  
ATOM    613  O   GLY    42      76.072  90.616  38.639  1.00  0.00           O  
ATOM    614  N   LEU    43      74.730  92.148  39.457  1.00  0.00           N  
ATOM    615  H   LEU    43      74.596  93.026  39.961  1.00  0.00           H  
ATOM    616  CA  LEU    43      73.496  91.650  38.821  1.00  0.00           C  
ATOM    617  HA  LEU    43      73.304  90.583  38.943  1.00  0.00           H  
ATOM    618  CB  LEU    43      72.312  92.438  39.575  1.00  0.00           C  
ATOM    619  HB2 LEU    43      72.494  92.394  40.649  1.00  0.00           H  
ATOM    620  HB3 LEU    43      72.355  93.488  39.287  1.00  0.00           H  
ATOM    621  CG  LEU    43      70.902  91.910  39.296  1.00  0.00           C  
ATOM    622  HG  LEU    43      70.826  91.700  38.229  1.00  0.00           H  
ATOM    623  CD1 LEU    43      70.607  90.611  40.090  1.00  0.00           C  
ATOM    624 HD11 LEU    43      69.597  90.269  39.865  1.00  0.00           H  
ATOM    625 HD12 LEU    43      71.324  89.840  39.804  1.00  0.00           H  
ATOM    626 HD13 LEU    43      70.695  90.809  41.158  1.00  0.00           H  
ATOM    627  CD2 LEU    43      69.909  92.947  39.741  1.00  0.00           C  
ATOM    628 HD21 LEU    43      68.898  92.589  39.550  1.00  0.00           H  
ATOM    629 HD22 LEU    43      70.032  93.133  40.809  1.00  0.00           H  
ATOM    630 HD23 LEU    43      70.076  93.872  39.190  1.00  0.00           H  
ATOM    631  C   LEU    43      73.582  91.715  37.254  1.00  0.00           C  
ATOM    632  O   LEU    43      73.285  90.706  36.631  1.00  0.00           O  
ATOM    633  N   ARG    44      74.081  92.818  36.714  1.00  0.00           N  
ATOM    634  H   ARG    44      74.412  93.617  37.255  1.00  0.00           H  
ATOM    635  CA  ARG    44      74.200  92.977  35.247  1.00  0.00           C  
ATOM    636  HA  ARG    44      73.247  92.712  34.789  1.00  0.00           H  
ATOM    637  CB  ARG    44      74.442  94.472  34.829  1.00  0.00           C  
ATOM    638  HB2 ARG    44      73.684  95.098  35.301  1.00  0.00           H  
ATOM    639  HB3 ARG    44      75.408  94.795  35.216  1.00  0.00           H  
ATOM    640  CG  ARG    44      74.411  94.703  33.359  1.00  0.00           C  
ATOM    641  HG2 ARG    44      75.088  94.023  32.842  1.00  0.00           H  
ATOM    642  HG3 ARG    44      73.413  94.528  32.956  1.00  0.00           H  
ATOM    643  CD  ARG    44      74.837  96.160  33.158  1.00  0.00           C  
ATOM    644  HD2 ARG    44      75.661  96.385  33.835  1.00  0.00           H  
ATOM    645  HD3 ARG    44      75.215  96.283  32.143  1.00  0.00           H  
ATOM    646  NE  ARG    44      73.753  97.127  33.385  1.00  0.00           N  
ATOM    647  HE  ARG    44      73.176  97.382  32.585  1.00  0.00           H  
ATOM    648  CZ  ARG    44      73.465  97.702  34.566  1.00  0.00           C  
ATOM    649  NH1 ARG    44      74.283  97.570  35.595  1.00  0.00           N  
ATOM    650 HH11 ARG    44      75.141  97.028  35.496  1.00  0.00           H  
ATOM    651 HH12 ARG    44      74.057  98.008  36.487  1.00  0.00           H  
ATOM    652  NH2 ARG    44      72.415  98.450  34.820  1.00  0.00           N  
ATOM    653 HH21 ARG    44      71.733  98.637  34.087  1.00  0.00           H  
ATOM    654 HH22 ARG    44      72.282  98.843  35.752  1.00  0.00           H  
ATOM    655  C   ARG    44      75.259  91.994  34.685  1.00  0.00           C  
ATOM    656  O   ARG    44      74.963  91.236  33.736  1.00  0.00           O  
ATOM    657  N   THR    45      76.352  91.831  35.379  1.00  0.00           N  
ATOM    658  H   THR    45      76.487  92.281  36.285  1.00  0.00           H  
ATOM    659  CA  THR    45      77.505  91.009  34.979  1.00  0.00           C  
ATOM    660  HA  THR    45      77.802  91.197  33.947  1.00  0.00           H  
ATOM    661  CB  THR    45      78.614  91.400  35.893  1.00  0.00           C  
ATOM    662  HB  THR    45      78.328  91.054  36.886  1.00  0.00           H  
ATOM    663  CG2 THR    45      79.951  90.780  35.511  1.00  0.00           C  
ATOM    664 HG21 THR    45      80.718  91.104  36.215  1.00  0.00           H  
ATOM    665 HG22 THR    45      79.870  89.693  35.538  1.00  0.00           H  
ATOM    666 HG23 THR    45      80.226  91.097  34.504  1.00  0.00           H  
ATOM    667  OG1 THR    45      78.802  92.827  35.817  1.00  0.00           O  
ATOM    668  HG1 THR    45      78.436  93.249  36.623  1.00  0.00           H  
ATOM    669  C   THR    45      77.196  89.566  34.935  1.00  0.00           C  
ATOM    670  O   THR    45      77.544  88.863  34.088  1.00  0.00           O  
ATOM    671  N   THR    46      76.282  89.129  35.903  1.00  0.00           N  
ATOM    672  H   THR    46      75.900  89.768  36.601  1.00  0.00           H  
ATOM    673  CA  THR    46      75.774  87.803  36.056  1.00  0.00           C  
ATOM    674  HA  THR    46      76.611  87.123  35.904  1.00  0.00           H  
ATOM    675  CB  THR    46      75.259  87.477  37.448  1.00  0.00           C  
ATOM    676  HB  THR    46      74.367  88.089  37.588  1.00  0.00           H  
ATOM    677  CG2 THR    46      74.842  86.005  37.645  1.00  0.00           C  
ATOM    678 HG21 THR    46      74.488  85.862  38.666  1.00  0.00           H  
ATOM    679 HG22 THR    46      74.044  85.757  36.946  1.00  0.00           H  
ATOM    680 HG23 THR    46      75.699  85.357  37.465  1.00  0.00           H  
ATOM    681  OG1 THR    46      76.274  87.752  38.379  1.00  0.00           O  
ATOM    682  HG1 THR    46      76.285  88.713  38.576  1.00  0.00           H  
ATOM    683  C   THR    46      74.655  87.573  34.984  1.00  0.00           C  
ATOM    684  O   THR    46      74.682  86.507  34.409  1.00  0.00           O  
ATOM    685  N   LEU    47      73.781  88.537  34.723  1.00  0.00           N  
ATOM    686  H   LEU    47      73.808  89.449  35.182  1.00  0.00           H  
ATOM    687  CA  LEU    47      72.715  88.405  33.779  1.00  0.00           C  
ATOM    688  HA  LEU    47      72.023  87.605  34.045  1.00  0.00           H  
ATOM    689  CB  LEU    47      71.955  89.749  33.740  1.00  0.00           C  
ATOM    690  HB2 LEU    47      72.625  90.532  34.096  1.00  0.00           H  
ATOM    691  HB3 LEU    47      71.720  89.980  32.700  1.00  0.00           H  
ATOM    692  CG  LEU    47      70.629  89.819  34.571  1.00  0.00           C  
ATOM    693  HG  LEU    47      70.876  89.342  35.520  1.00  0.00           H  
ATOM    694  CD1 LEU    47      70.204  91.238  34.864  1.00  0.00           C  
ATOM    695 HD11 LEU    47      69.281  91.230  35.442  1.00  0.00           H  
ATOM    696 HD12 LEU    47      70.985  91.741  35.435  1.00  0.00           H  
ATOM    697 HD13 LEU    47      70.040  91.771  33.927  1.00  0.00           H  
ATOM    698  CD2 LEU    47      69.490  89.011  33.988  1.00  0.00           C  
ATOM    699 HD21 LEU    47      68.609  89.112  34.623  1.00  0.00           H  
ATOM    700 HD22 LEU    47      69.259  89.377  32.987  1.00  0.00           H  
ATOM    701 HD23 LEU    47      69.778  87.961  33.933  1.00  0.00           H  
ATOM    702  C   LEU    47      73.342  88.114  32.431  1.00  0.00           C  
ATOM    703  O   LEU    47      72.686  87.424  31.655  1.00  0.00           O  
ATOM    704  N   LYS    48      74.587  88.635  32.113  1.00  0.00           N  
ATOM    705  H   LYS    48      75.120  89.287  32.688  1.00  0.00           H  
ATOM    706  CA  LYS    48      75.225  88.234  30.836  1.00  0.00           C  
ATOM    707  HA  LYS    48      74.394  88.305  30.135  1.00  0.00           H  
ATOM    708  CB  LYS    48      76.396  89.159  30.471  1.00  0.00           C  
ATOM    709  HB2 LYS    48      77.190  89.030  31.206  1.00  0.00           H  
ATOM    710  HB3 LYS    48      76.802  88.853  29.508  1.00  0.00           H  
ATOM    711  CG  LYS    48      76.013  90.658  30.402  1.00  0.00           C  
ATOM    712  HG2 LYS    48      75.253  90.817  29.636  1.00  0.00           H  
ATOM    713  HG3 LYS    48      75.581  90.980  31.350  1.00  0.00           H  
ATOM    714  CD  LYS    48      77.263  91.481  30.084  1.00  0.00           C  
ATOM    715  HD2 LYS    48      77.968  91.414  30.911  1.00  0.00           H  
ATOM    716  HD3 LYS    48      77.761  91.069  29.206  1.00  0.00           H  
ATOM    717  CE  LYS    48      76.900  92.935  29.834  1.00  0.00           C  
ATOM    718  HE2 LYS    48      76.162  93.023  29.036  1.00  0.00           H  
ATOM    719  HE3 LYS    48      76.461  93.387  30.725  1.00  0.00           H  
ATOM    720  NZ  LYS    48      78.208  93.631  29.453  1.00  0.00           N  
ATOM    721  HZ1 LYS    48      78.025  94.638  29.269  1.00  0.00           H  
ATOM    722  HZ2 LYS    48      78.889  93.541  30.233  1.00  0.00           H  
ATOM    723  HZ3 LYS    48      78.601  93.188  28.597  1.00  0.00           H  
ATOM    724  C   LYS    48      75.780  86.781  30.772  1.00  0.00           C  
ATOM    725  O   LYS    48      75.761  86.201  29.721  1.00  0.00           O  
ATOM    726  N   GLU    49      76.297  86.306  31.875  1.00  0.00           N  
ATOM    727  H   GLU    49      76.533  86.863  32.696  1.00  0.00           H  
ATOM    728  CA  GLU    49      76.581  84.860  31.993  1.00  0.00           C  
ATOM    729  HA  GLU    49      77.234  84.494  31.200  1.00  0.00           H  
ATOM    730  CB  GLU    49      77.344  84.609  33.306  1.00  0.00           C  
ATOM    731  HB2 GLU    49      78.391  84.875  33.157  1.00  0.00           H  
ATOM    732  HB3 GLU    49      76.952  85.280  34.071  1.00  0.00           H  
ATOM    733  CG  GLU    49      77.270  83.125  33.848  1.00  0.00           C  
ATOM    734  HG2 GLU    49      77.658  83.101  34.866  1.00  0.00           H  
ATOM    735  HG3 GLU    49      76.225  82.819  33.898  1.00  0.00           H  
ATOM    736  CD  GLU    49      78.058  82.098  32.983  1.00  0.00           C  
ATOM    737  OE1 GLU    49      77.790  80.905  33.293  1.00  0.00           O  
ATOM    738  OE2 GLU    49      78.731  82.460  31.993  1.00  0.00           O  
ATOM    739  C   GLU    49      75.226  84.057  31.827  1.00  0.00           C  
ATOM    740  O   GLU    49      75.308  83.041  31.128  1.00  0.00           O  
ATOM    741  N   LEU    50      74.140  84.398  32.509  1.00  0.00           N  
ATOM    742  H   LEU    50      74.084  85.208  33.126  1.00  0.00           H  
ATOM    743  CA  LEU    50      72.890  83.608  32.419  1.00  0.00           C  
ATOM    744  HA  LEU    50      73.006  82.566  32.716  1.00  0.00           H  
ATOM    745  CB  LEU    50      71.919  84.288  33.376  1.00  0.00           C  
ATOM    746  HB2 LEU    50      72.093  85.364  33.341  1.00  0.00           H  
ATOM    747  HB3 LEU    50      70.904  84.117  33.021  1.00  0.00           H  
ATOM    748  CG  LEU    50      72.009  83.825  34.841  1.00  0.00           C  
ATOM    749  HG  LEU    50      73.086  83.691  34.959  1.00  0.00           H  
ATOM    750  CD1 LEU    50      71.479  84.874  35.957  1.00  0.00           C  
ATOM    751 HD11 LEU    50      71.592  84.438  36.950  1.00  0.00           H  
ATOM    752 HD12 LEU    50      72.060  85.794  35.896  1.00  0.00           H  
ATOM    753 HD13 LEU    50      70.427  85.095  35.776  1.00  0.00           H  
ATOM    754  CD2 LEU    50      71.189  82.529  35.094  1.00  0.00           C  
ATOM    755 HD21 LEU    50      71.282  82.239  36.142  1.00  0.00           H  
ATOM    756 HD22 LEU    50      70.141  82.710  34.860  1.00  0.00           H  
ATOM    757 HD23 LEU    50      71.571  81.728  34.461  1.00  0.00           H  
ATOM    758  C   LEU    50      72.417  83.501  30.961  1.00  0.00           C  
ATOM    759  O   LEU    50      71.979  82.410  30.538  1.00  0.00           O  
ATOM    760  N   ARG    51      72.441  84.669  30.277  1.00  0.00           N  
ATOM    761  H   ARG    51      72.828  85.538  30.645  1.00  0.00           H  
ATOM    762  CA  ARG    51      71.906  84.770  28.940  1.00  0.00           C  
ATOM    763  HA  ARG    51      70.929  84.298  29.047  1.00  0.00           H  
ATOM    764  CB  ARG    51      71.642  86.239  28.404  1.00  0.00           C  
ATOM    765  HB2 ARG    51      72.525  86.856  28.576  1.00  0.00           H  
ATOM    766  HB3 ARG    51      71.477  86.212  27.327  1.00  0.00           H  
ATOM    767  CG  ARG    51      70.422  86.874  29.100  1.00  0.00           C  
ATOM    768  HG2 ARG    51      69.521  86.356  28.769  1.00  0.00           H  
ATOM    769  HG3 ARG    51      70.506  86.708  30.174  1.00  0.00           H  
ATOM    770  CD  ARG    51      70.250  88.377  28.844  1.00  0.00           C  
ATOM    771  HD2 ARG    51      71.152  88.918  29.132  1.00  0.00           H  
ATOM    772  HD3 ARG    51      70.091  88.567  27.783  1.00  0.00           H  
ATOM    773  NE  ARG    51      69.078  88.853  29.642  1.00  0.00           N  
ATOM    774  HE  ARG    51      68.358  88.192  29.933  1.00  0.00           H  
ATOM    775  CZ  ARG    51      68.971  90.107  29.966  1.00  0.00           C  
ATOM    776  NH1 ARG    51      69.811  91.121  29.893  1.00  0.00           N  
ATOM    777 HH11 ARG    51      70.749  90.980  29.521  1.00  0.00           H  
ATOM    778 HH12 ARG    51      69.521  92.047  30.208  1.00  0.00           H  
ATOM    779  NH2 ARG    51      67.805  90.468  30.354  1.00  0.00           N  
ATOM    780 HH21 ARG    51      67.046  89.788  30.390  1.00  0.00           H  
ATOM    781 HH22 ARG    51      67.634  91.436  30.626  1.00  0.00           H  
ATOM    782  C   ARG    51      72.747  84.029  27.924  1.00  0.00           C  
ATOM    783  O   ARG    51      72.252  83.386  27.035  1.00  0.00           O  
ATOM    784  N   GLU    52      74.065  83.952  28.023  1.00  0.00           N  
ATOM    785  H   GLU    52      74.543  84.607  28.640  1.00  0.00           H  
ATOM    786  CA  GLU    52      75.042  83.078  27.403  1.00  0.00           C  
ATOM    787  HA  GLU    52      74.880  83.195  26.330  1.00  0.00           H  
ATOM    788  CB  GLU    52      76.505  83.535  27.722  1.00  0.00           C  
ATOM    789  HB2 GLU    52      76.654  84.548  27.350  1.00  0.00           H  
ATOM    790  HB3 GLU    52      76.643  83.568  28.803  1.00  0.00           H  
ATOM    791  CG  GLU    52      77.571  82.607  27.104  1.00  0.00           C  
ATOM    792  HG2 GLU    52      78.465  82.627  27.728  1.00  0.00           H  
ATOM    793  HG3 GLU    52      77.200  81.583  27.112  1.00  0.00           H  
ATOM    794  CD  GLU    52      77.939  82.972  25.731  1.00  0.00           C  
ATOM    795  OE1 GLU    52      78.945  82.423  25.256  1.00  0.00           O  
ATOM    796  OE2 GLU    52      77.254  83.731  25.035  1.00  0.00           O  
ATOM    797  C   GLU    52      74.816  81.531  27.637  1.00  0.00           C  
ATOM    798  O   GLU    52      74.928  80.811  26.581  1.00  0.00           O  
ATOM    799  N   ALA    53      74.428  81.056  28.797  1.00  0.00           N  
ATOM    800  H   ALA    53      74.558  81.593  29.655  1.00  0.00           H  
ATOM    801  CA  ALA    53      73.790  79.774  29.056  1.00  0.00           C  
ATOM    802  HA  ALA    53      74.324  79.083  28.403  1.00  0.00           H  
ATOM    803  CB  ALA    53      73.911  79.531  30.566  1.00  0.00           C  
ATOM    804  HB1 ALA    53      73.447  78.579  30.819  1.00  0.00           H  
ATOM    805  HB2 ALA    53      74.964  79.510  30.847  1.00  0.00           H  
ATOM    806  HB3 ALA    53      73.408  80.335  31.104  1.00  0.00           H  
ATOM    807  C   ALA    53      72.298  79.495  28.600  1.00  0.00           C  
ATOM    808  O   ALA    53      71.775  78.392  28.572  1.00  0.00           O  
ATOM    809  N   GLY    54      71.603  80.536  28.110  1.00  0.00           N  
ATOM    810  H   GLY    54      71.959  81.490  28.142  1.00  0.00           H  
ATOM    811  CA  GLY    54      70.335  80.444  27.507  1.00  0.00           C  
ATOM    812  HA2 GLY    54      70.357  81.012  26.577  1.00  0.00           H  
ATOM    813  HA3 GLY    54      70.158  79.402  27.240  1.00  0.00           H  
ATOM    814  C   GLY    54      69.082  80.962  28.391  1.00  0.00           C  
ATOM    815  O   GLY    54      68.018  81.067  27.815  1.00  0.00           O  
ATOM    816  N   VAL    55      69.234  81.274  29.661  1.00  0.00           N  
ATOM    817  H   VAL    55      70.149  81.390  30.097  1.00  0.00           H  
ATOM    818  CA  VAL    55      68.126  81.487  30.580  1.00  0.00           C  
ATOM    819  HA  VAL    55      67.463  80.624  30.567  1.00  0.00           H  
ATOM    820  CB  VAL    55      68.646  81.614  32.029  1.00  0.00           C  
ATOM    821  HB  VAL    55      69.298  82.488  32.041  1.00  0.00           H  
ATOM    822  CG1 VAL    55      67.484  81.748  33.083  1.00  0.00           C  
ATOM    823 HG11 VAL    55      67.909  81.833  34.083  1.00  0.00           H  
ATOM    824 HG12 VAL    55      66.893  82.635  32.862  1.00  0.00           H  
ATOM    825 HG13 VAL    55      66.846  80.865  33.035  1.00  0.00           H  
ATOM    826  CG2 VAL    55      69.319  80.269  32.426  1.00  0.00           C  
ATOM    827 HG21 VAL    55      69.693  80.337  33.447  1.00  0.00           H  
ATOM    828 HG22 VAL    55      68.587  79.464  32.362  1.00  0.00           H  
ATOM    829 HG23 VAL    55      70.147  80.062  31.749  1.00  0.00           H  
ATOM    830  C   VAL    55      67.316  82.653  30.140  1.00  0.00           C  
ATOM    831  O   VAL    55      67.892  83.675  29.846  1.00  0.00           O  
ATOM    832  N   GLU    56      65.954  82.625  30.168  1.00  0.00           N  
ATOM    833  H   GLU    56      65.431  81.755  30.268  1.00  0.00           H  
ATOM    834  CA  GLU    56      65.116  83.759  30.067  1.00  0.00           C  
ATOM    835  HA  GLU    56      65.562  84.486  29.388  1.00  0.00           H  
ATOM    836  CB  GLU    56      63.759  83.285  29.518  1.00  0.00           C  
ATOM    837  HB2 GLU    56      63.882  82.942  28.490  1.00  0.00           H  
ATOM    838  HB3 GLU    56      63.411  82.429  30.099  1.00  0.00           H  
ATOM    839  CG  GLU    56      62.765  84.328  29.560  1.00  0.00           C  
ATOM    840  HG2 GLU    56      61.883  83.974  29.028  1.00  0.00           H  
ATOM    841  HG3 GLU    56      62.475  84.475  30.600  1.00  0.00           H  
ATOM    842  CD  GLU    56      63.145  85.664  28.992  1.00  0.00           C  
ATOM    843  OE1 GLU    56      63.275  85.783  27.781  1.00  0.00           O  
ATOM    844  OE2 GLU    56      63.304  86.666  29.797  1.00  0.00           O  
ATOM    845  C   GLU    56      64.964  84.515  31.429  1.00  0.00           C  
ATOM    846  O   GLU    56      64.458  83.940  32.388  1.00  0.00           O  
ATOM    847  N   ALA    57      65.671  85.650  31.544  1.00  0.00           N  
ATOM    848  H   ALA    57      66.145  86.097  30.758  1.00  0.00           H  
ATOM    849  CA  ALA    57      65.833  86.358  32.805  1.00  0.00           C  
ATOM    850  HA  ALA    57      64.919  86.167  33.367  1.00  0.00           H  
ATOM    851  CB  ALA    57      67.184  85.828  33.516  1.00  0.00           C  
ATOM    852  HB1 ALA    57      67.325  86.347  34.464  1.00  0.00           H  
ATOM    853  HB2 ALA    57      67.103  84.757  33.698  1.00  0.00           H  
ATOM    854  HB3 ALA    57      68.038  86.024  32.867  1.00  0.00           H  
ATOM    855  C   ALA    57      66.004  87.887  32.670  1.00  0.00           C  
ATOM    856  O   ALA    57      66.512  88.354  31.649  1.00  0.00           O  
ATOM    857  N   ASP    58      65.721  88.665  33.779  1.00  0.00           N  
ATOM    858  H   ASP    58      65.313  88.263  34.623  1.00  0.00           H  
ATOM    859  CA  ASP    58      65.952  90.110  33.905  1.00  0.00           C  
ATOM    860  HA  ASP    58      66.851  90.499  33.428  1.00  0.00           H  
ATOM    861  CB  ASP    58      64.780  90.791  33.231  1.00  0.00           C  
ATOM    862  HB2 ASP    58      64.530  90.230  32.332  1.00  0.00           H  
ATOM    863  HB3 ASP    58      63.919  90.725  33.897  1.00  0.00           H  
ATOM    864  CG  ASP    58      64.970  92.218  32.854  1.00  0.00           C  
ATOM    865  OD1 ASP    58      65.811  92.981  33.413  1.00  0.00           O  
ATOM    866  OD2 ASP    58      64.161  92.722  32.051  1.00  0.00           O  
ATOM    867  C   ASP    58      66.066  90.355  35.390  1.00  0.00           C  
ATOM    868  O   ASP    58      65.734  89.418  36.137  1.00  0.00           O  
ATOM    869  N   GLY    59      66.548  91.491  35.939  1.00  0.00           N  
ATOM    870  H   GLY    59      66.972  92.252  35.409  1.00  0.00           H  
ATOM    871  CA  GLY    59      66.491  91.709  37.379  1.00  0.00           C  
ATOM    872  HA2 GLY    59      65.674  91.105  37.776  1.00  0.00           H  
ATOM    873  HA3 GLY    59      67.413  91.324  37.813  1.00  0.00           H  
ATOM    874  C   GLY    59      66.292  93.199  37.903  1.00  0.00           C  
ATOM    875  O   GLY    59      66.194  94.210  37.137  1.00  0.00           O  
ATOM    876  N   ARG    60      66.350  93.314  39.263  1.00  0.00           N  
ATOM    877  H   ARG    60      66.499  92.501  39.862  1.00  0.00           H  
ATOM    878  CA  ARG    60      66.217  94.557  40.035  1.00  0.00           C  
ATOM    879  HA  ARG    60      66.540  95.435  39.476  1.00  0.00           H  
ATOM    880  CB  ARG    60      64.770  94.866  40.356  1.00  0.00           C  
ATOM    881  HB2 ARG    60      64.176  94.774  39.447  1.00  0.00           H  
ATOM    882  HB3 ARG    60      64.394  94.122  41.058  1.00  0.00           H  
ATOM    883  CG  ARG    60      64.555  96.337  40.981  1.00  0.00           C  
ATOM    884  HG2 ARG    60      65.038  96.348  41.959  1.00  0.00           H  
ATOM    885  HG3 ARG    60      65.097  97.041  40.350  1.00  0.00           H  
ATOM    886  CD  ARG    60      63.179  96.871  41.160  1.00  0.00           C  
ATOM    887  HD2 ARG    60      62.764  97.199  40.207  1.00  0.00           H  
ATOM    888  HD3 ARG    60      62.513  96.101  41.549  1.00  0.00           H  
ATOM    889  NE  ARG    60      63.281  97.973  42.080  1.00  0.00           N  
ATOM    890  HE  ARG    60      63.867  97.793  42.895  1.00  0.00           H  
ATOM    891  CZ  ARG    60      62.738  99.192  42.044  1.00  0.00           C  
ATOM    892  NH1 ARG    60      61.987  99.668  41.076  1.00  0.00           N  
ATOM    893 HH11 ARG    60      61.776  99.089  40.264  1.00  0.00           H  
ATOM    894 HH12 ARG    60      61.615 100.616  41.138  1.00  0.00           H  
ATOM    895  NH2 ARG    60      63.081 100.108  42.901  1.00  0.00           N  
ATOM    896 HH21 ARG    60      63.776  99.902  43.618  1.00  0.00           H  
ATOM    897 HH22 ARG    60      62.653 101.034  42.856  1.00  0.00           H  
ATOM    898  C   ARG    60      67.125  94.357  41.291  1.00  0.00           C  
ATOM    899  O   ARG    60      67.369  93.218  41.589  1.00  0.00           O  
ATOM    900  N   THR    61      67.667  95.376  41.999  1.00  0.00           N  
ATOM    901  H   THR    61      67.607  96.340  41.676  1.00  0.00           H  
ATOM    902  CA  THR    61      68.361  95.264  43.226  1.00  0.00           C  
ATOM    903  HA  THR    61      69.156  94.523  43.146  1.00  0.00           H  
ATOM    904  CB  THR    61      69.126  96.548  43.600  1.00  0.00           C  
ATOM    905  HB  THR    61      69.450  96.581  44.640  1.00  0.00           H  
ATOM    906  CG2 THR    61      70.420  96.594  42.778  1.00  0.00           C  
ATOM    907 HG21 THR    61      70.978  97.496  43.028  1.00  0.00           H  
ATOM    908 HG22 THR    61      71.027  95.717  43.006  1.00  0.00           H  
ATOM    909 HG23 THR    61      70.177  96.600  41.716  1.00  0.00           H  
ATOM    910  OG1 THR    61      68.255  97.630  43.446  1.00  0.00           O  
ATOM    911  HG1 THR    61      68.720  98.461  43.680  1.00  0.00           H  
ATOM    912  C   THR    61      67.363  94.793  44.280  1.00  0.00           C  
ATOM    913  O   THR    61      66.200  95.185  44.228  1.00  0.00           O  
ATOM    914  N   CYS    62      67.848  94.003  45.253  1.00  0.00           N  
ATOM    915  H   CYS    62      68.756  93.542  45.208  1.00  0.00           H  
ATOM    916  CA  CYS    62      67.108  93.742  46.460  1.00  0.00           C  
ATOM    917  HA  CYS    62      66.508  94.624  46.682  1.00  0.00           H  
ATOM    918  CB  CYS    62      66.138  92.635  46.305  1.00  0.00           C  
ATOM    919  HB2 CYS    62      65.549  92.768  45.397  1.00  0.00           H  
ATOM    920  HB3 CYS    62      66.658  91.681  46.210  1.00  0.00           H  
ATOM    921  SG  CYS    62      65.054  92.630  47.780  1.00  0.00           S  
ATOM    922  HG  CYS    62      64.123  93.526  47.637  1.00  0.00           H  
ATOM    923  C   CYS    62      68.062  93.516  47.621  1.00  0.00           C  
ATOM    924  O   CYS    62      68.725  92.489  47.681  1.00  0.00           O  
ATOM    925  N   ASP    63      68.038  94.351  48.729  1.00  0.00           N  
ATOM    926  H   ASP    63      67.659  95.297  48.710  1.00  0.00           H  
ATOM    927  CA  ASP    63      68.558  93.949  50.035  1.00  0.00           C  
ATOM    928  HA  ASP    63      69.382  93.240  49.943  1.00  0.00           H  
ATOM    929  CB  ASP    63      69.059  95.218  50.726  1.00  0.00           C  
ATOM    930  HB2 ASP    63      69.768  95.721  50.068  1.00  0.00           H  
ATOM    931  HB3 ASP    63      68.218  95.898  50.867  1.00  0.00           H  
ATOM    932  CG  ASP    63      69.732  94.974  52.089  1.00  0.00           C  
ATOM    933  OD1 ASP    63      69.576  93.863  52.663  1.00  0.00           O  
ATOM    934  OD2 ASP    63      70.448  95.824  52.580  1.00  0.00           O  
ATOM    935  C   ASP    63      67.454  93.214  50.848  1.00  0.00           C  
ATOM    936  O   ASP    63      66.397  93.827  51.051  1.00  0.00           O  
ATOM    937  N   VAL    64      67.628  91.937  51.227  1.00  0.00           N  
ATOM    938  H   VAL    64      68.449  91.373  51.003  1.00  0.00           H  
ATOM    939  CA  VAL    64      66.594  91.246  52.022  1.00  0.00           C  
ATOM    940  HA  VAL    64      65.720  91.260  51.370  1.00  0.00           H  
ATOM    941  CB  VAL    64      66.950  89.750  52.348  1.00  0.00           C  
ATOM    942  HB  VAL    64      66.204  89.332  53.023  1.00  0.00           H  
ATOM    943  CG1 VAL    64      67.049  89.080  50.905  1.00  0.00           C  
ATOM    944 HG11 VAL    64      67.296  88.023  51.012  1.00  0.00           H  
ATOM    945 HG12 VAL    64      66.092  89.180  50.392  1.00  0.00           H  
ATOM    946 HG13 VAL    64      67.826  89.578  50.326  1.00  0.00           H  
ATOM    947  CG2 VAL    64      68.249  89.545  53.056  1.00  0.00           C  
ATOM    948 HG21 VAL    64      68.402  88.481  53.235  1.00  0.00           H  
ATOM    949 HG22 VAL    64      69.063  89.931  52.441  1.00  0.00           H  
ATOM    950 HG23 VAL    64      68.231  90.075  54.008  1.00  0.00           H  
ATOM    951  C   VAL    64      66.242  91.968  53.322  1.00  0.00           C  
ATOM    952  O   VAL    64      65.374  91.419  54.016  1.00  0.00           O  
ATOM    953  N   ARG    65      66.924  93.001  53.716  1.00  0.00           N  
ATOM    954  H   ARG    65      67.600  93.483  53.123  1.00  0.00           H  
ATOM    955  CA  ARG    65      66.794  93.577  55.049  1.00  0.00           C  
ATOM    956  HA  ARG    65      66.391  92.779  55.672  1.00  0.00           H  
ATOM    957  CB  ARG    65      68.184  93.969  55.670  1.00  0.00           C  
ATOM    958  HB2 ARG    65      68.684  94.707  55.043  1.00  0.00           H  
ATOM    959  HB3 ARG    65      68.045  94.424  56.650  1.00  0.00           H  
ATOM    960  CG  ARG    65      69.052  92.690  55.790  1.00  0.00           C  
ATOM    961  HG2 ARG    65      68.588  91.981  56.475  1.00  0.00           H  
ATOM    962  HG3 ARG    65      69.130  92.194  54.823  1.00  0.00           H  
ATOM    963  CD  ARG    65      70.418  93.082  56.290  1.00  0.00           C  
ATOM    964  HD2 ARG    65      70.334  93.660  57.211  1.00  0.00           H  
ATOM    965  HD3 ARG    65      71.006  92.194  56.523  1.00  0.00           H  
ATOM    966  NE  ARG    65      71.102  93.902  55.211  1.00  0.00           N  
ATOM    967  HE  ARG    65      70.726  93.878  54.262  1.00  0.00           H  
ATOM    968  CZ  ARG    65      72.144  94.628  55.448  1.00  0.00           C  
ATOM    969  NH1 ARG    65      72.789  94.641  56.612  1.00  0.00           N  
ATOM    970 HH11 ARG    65      72.466  94.053  57.381  1.00  0.00           H  
ATOM    971 HH12 ARG    65      73.607  95.239  56.736  1.00  0.00           H  
ATOM    972  NH2 ARG    65      72.622  95.322  54.443  1.00  0.00           N  
ATOM    973 HH21 ARG    65      72.173  95.269  53.529  1.00  0.00           H  
ATOM    974 HH22 ARG    65      73.444  95.912  54.576  1.00  0.00           H  
ATOM    975  C   ARG    65      65.763  94.705  55.136  1.00  0.00           C  
ATOM    976  O   ARG    65      65.599  95.336  56.134  1.00  0.00           O  
ATOM    977  N   SER    66      65.151  94.945  53.997  1.00  0.00           N  
ATOM    978  H   SER    66      65.203  94.317  53.195  1.00  0.00           H  
ATOM    979  CA  SER    66      64.308  96.172  53.751  1.00  0.00           C  
ATOM    980  HA  SER    66      64.003  96.468  54.756  1.00  0.00           H  
ATOM    981  CB  SER    66      65.112  97.313  53.109  1.00  0.00           C  
ATOM    982  HB2 SER    66      66.076  97.419  53.608  1.00  0.00           H  
ATOM    983  HB3 SER    66      65.318  97.083  52.063  1.00  0.00           H  
ATOM    984  OG  SER    66      64.393  98.502  53.203  1.00  0.00           O  
ATOM    985  HG  SER    66      64.908  99.229  52.794  1.00  0.00           H  
ATOM    986  C   SER    66      63.008  95.939  52.986  1.00  0.00           C  
ATOM    987  O   SER    66      63.068  95.757  51.764  1.00  0.00           O  
ATOM    988  N   VAL    67      61.831  96.065  53.703  1.00  0.00           N  
ATOM    989  H   VAL    67      61.792  96.379  54.673  1.00  0.00           H  
ATOM    990  CA  VAL    67      60.516  95.752  53.120  1.00  0.00           C  
ATOM    991  HA  VAL    67      60.566  94.732  52.738  1.00  0.00           H  
ATOM    992  CB  VAL    67      59.424  95.767  54.196  1.00  0.00           C  
ATOM    993  HB  VAL    67      59.525  96.763  54.627  1.00  0.00           H  
ATOM    994  CG1 VAL    67      57.997  95.600  53.562  1.00  0.00           C  
ATOM    995 HG11 VAL    67      57.244  95.615  54.351  1.00  0.00           H  
ATOM    996 HG12 VAL    67      57.809  96.418  52.867  1.00  0.00           H  
ATOM    997 HG13 VAL    67      57.943  94.651  53.028  1.00  0.00           H  
ATOM    998  CG2 VAL    67      59.612  94.896  55.402  1.00  0.00           C  
ATOM    999 HG21 VAL    67      58.762  95.012  56.072  1.00  0.00           H  
ATOM   1000 HG22 VAL    67      59.688  93.853  55.089  1.00  0.00           H  
ATOM   1001 HG23 VAL    67      60.526  95.187  55.920  1.00  0.00           H  
ATOM   1002  C   VAL    67      60.174  96.592  51.851  1.00  0.00           C  
ATOM   1003  O   VAL    67      59.720  95.983  50.896  1.00  0.00           O  
ATOM   1004  N   PRO    68      60.447  97.956  51.797  1.00  0.00           N  
ATOM   1005  CD  PRO    68      60.740  98.863  52.845  1.00  0.00           C  
ATOM   1006  HD2 PRO    68      61.813  98.935  53.024  1.00  0.00           H  
ATOM   1007  HD3 PRO    68      60.279  98.555  53.783  1.00  0.00           H  
ATOM   1008  CG  PRO    68      60.168 100.179  52.348  1.00  0.00           C  
ATOM   1009  HG2 PRO    68      60.601 101.039  52.856  1.00  0.00           H  
ATOM   1010  HG3 PRO    68      59.088 100.240  52.484  1.00  0.00           H  
ATOM   1011  CB  PRO    68      60.571 100.111  50.855  1.00  0.00           C  
ATOM   1012  HB2 PRO    68      61.619 100.370  50.706  1.00  0.00           H  
ATOM   1013  HB3 PRO    68      59.984 100.798  50.246  1.00  0.00           H  
ATOM   1014  CA  PRO    68      60.300  98.697  50.507  1.00  0.00           C  
ATOM   1015  HA  PRO    68      59.302  98.532  50.101  1.00  0.00           H  
ATOM   1016  C   PRO    68      61.214  98.210  49.356  1.00  0.00           C  
ATOM   1017  O   PRO    68      60.887  98.225  48.145  1.00  0.00           O  
ATOM   1018  N   GLU    69      62.381  97.666  49.632  1.00  0.00           N  
ATOM   1019  H   GLU    69      62.790  97.691  50.566  1.00  0.00           H  
ATOM   1020  CA  GLU    69      63.232  96.962  48.644  1.00  0.00           C  
ATOM   1021  HA  GLU    69      63.305  97.600  47.763  1.00  0.00           H  
ATOM   1022  CB  GLU    69      64.761  96.757  49.188  1.00  0.00           C  
ATOM   1023  HB2 GLU    69      64.779  95.999  49.971  1.00  0.00           H  
ATOM   1024  HB3 GLU    69      65.399  96.396  48.381  1.00  0.00           H  
ATOM   1025  CG  GLU    69      65.306  98.094  49.735  1.00  0.00           C  
ATOM   1026  HG2 GLU    69      64.683  98.411  50.570  1.00  0.00           H  
ATOM   1027  HG3 GLU    69      66.308  97.927  50.129  1.00  0.00           H  
ATOM   1028  CD  GLU    69      65.364  99.225  48.710  1.00  0.00           C  
ATOM   1029  OE1 GLU    69      65.846  99.096  47.593  1.00  0.00           O  
ATOM   1030  OE2 GLU    69      65.033 100.375  49.104  1.00  0.00           O  
ATOM   1031  C   GLU    69      62.588  95.647  48.177  1.00  0.00           C  
ATOM   1032  O   GLU    69      62.815  95.185  47.070  1.00  0.00           O  
ATOM   1033  N   ILE    70      61.810  94.991  49.020  1.00  0.00           N  
ATOM   1034  H   ILE    70      61.627  95.339  49.961  1.00  0.00           H  
ATOM   1035  CA  ILE    70      61.111  93.711  48.749  1.00  0.00           C  
ATOM   1036  HA  ILE    70      61.746  93.134  48.077  1.00  0.00           H  
ATOM   1037  CB  ILE    70      60.904  92.957  50.049  1.00  0.00           C  
ATOM   1038  HB  ILE    70      60.423  93.638  50.751  1.00  0.00           H  
ATOM   1039  CG2 ILE    70      59.992  91.683  49.798  1.00  0.00           C  
ATOM   1040 HG21 ILE    70      59.849  91.146  50.737  1.00  0.00           H  
ATOM   1041 HG22 ILE    70      59.024  91.999  49.409  1.00  0.00           H  
ATOM   1042 HG23 ILE    70      60.476  91.026  49.076  1.00  0.00           H  
ATOM   1043  CG1 ILE    70      62.222  92.494  50.632  1.00  0.00           C  
ATOM   1044 HG12 ILE    70      62.653  91.792  49.918  1.00  0.00           H  
ATOM   1045 HG13 ILE    70      62.878  93.363  50.661  1.00  0.00           H  
ATOM   1046  CD1 ILE    70      62.305  91.837  51.998  1.00  0.00           C  
ATOM   1047 HD11 ILE    70      63.343  91.584  52.219  1.00  0.00           H  
ATOM   1048 HD12 ILE    70      61.929  92.524  52.757  1.00  0.00           H  
ATOM   1049 HD13 ILE    70      61.702  90.928  52.003  1.00  0.00           H  
ATOM   1050  C   ILE    70      59.766  93.905  48.037  1.00  0.00           C  
ATOM   1051  O   ILE    70      59.481  93.144  47.094  1.00  0.00           O  
ATOM   1052  N   GLU    71      59.026  95.023  48.371  1.00  0.00           N  
ATOM   1053  H   GLU    71      59.370  95.673  49.078  1.00  0.00           H  
ATOM   1054  CA  GLU    71      57.752  95.458  47.849  1.00  0.00           C  
ATOM   1055  HA  GLU    71      57.024  94.670  48.035  1.00  0.00           H  
ATOM   1056  CB  GLU    71      57.287  96.704  48.590  1.00  0.00           C  
ATOM   1057  HB2 GLU    71      57.567  96.648  49.642  1.00  0.00           H  
ATOM   1058  HB3 GLU    71      57.768  97.592  48.179  1.00  0.00           H  
ATOM   1059  CG  GLU    71      55.818  96.805  48.454  1.00  0.00           C  
ATOM   1060  HG2 GLU    71      55.546  97.054  47.428  1.00  0.00           H  
ATOM   1061  HG3 GLU    71      55.346  95.850  48.684  1.00  0.00           H  
ATOM   1062  CD  GLU    71      55.333  97.892  49.419  1.00  0.00           C  
ATOM   1063  OE1 GLU    71      55.462  99.052  48.936  1.00  0.00           O  
ATOM   1064  OE2 GLU    71      54.723  97.769  50.503  1.00  0.00           O  
ATOM   1065  C   GLU    71      57.752  95.626  46.250  1.00  0.00           C  
ATOM   1066  O   GLU    71      57.072  94.840  45.538  1.00  0.00           O  
ATOM   1067  N   ALA    72      58.589  96.573  45.733  1.00  0.00           N  
ATOM   1068  H   ALA    72      59.127  97.184  46.348  1.00  0.00           H  
ATOM   1069  CA  ALA    72      58.849  96.862  44.344  1.00  0.00           C  
ATOM   1070  HA  ALA    72      57.969  96.895  43.700  1.00  0.00           H  
ATOM   1071  CB  ALA    72      59.467  98.222  44.387  1.00  0.00           C  
ATOM   1072  HB1 ALA    72      59.707  98.546  43.375  1.00  0.00           H  
ATOM   1073  HB2 ALA    72      58.765  98.925  44.837  1.00  0.00           H  
ATOM   1074  HB3 ALA    72      60.378  98.189  44.984  1.00  0.00           H  
ATOM   1075  C   ALA    72      59.588  95.767  43.667  1.00  0.00           C  
ATOM   1076  O   ALA    72      59.593  95.636  42.480  1.00  0.00           O  
ATOM   1077  N   LEU    73      60.257  94.891  44.398  1.00  0.00           N  
ATOM   1078  H   LEU    73      60.415  94.986  45.402  1.00  0.00           H  
ATOM   1079  CA  LEU    73      60.842  93.676  43.801  1.00  0.00           C  
ATOM   1080  HA  LEU    73      61.415  94.034  42.944  1.00  0.00           H  
ATOM   1081  CB  LEU    73      61.856  92.928  44.691  1.00  0.00           C  
ATOM   1082  HB2 LEU    73      62.711  93.578  44.877  1.00  0.00           H  
ATOM   1083  HB3 LEU    73      61.396  92.722  45.657  1.00  0.00           H  
ATOM   1084  CG  LEU    73      62.375  91.552  44.057  1.00  0.00           C  
ATOM   1085  HG  LEU    73      61.586  90.933  43.633  1.00  0.00           H  
ATOM   1086  CD1 LEU    73      63.373  91.923  42.903  1.00  0.00           C  
ATOM   1087 HD11 LEU    73      63.752  91.012  42.442  1.00  0.00           H  
ATOM   1088 HD12 LEU    73      62.856  92.521  42.152  1.00  0.00           H  
ATOM   1089 HD13 LEU    73      64.206  92.496  43.311  1.00  0.00           H  
ATOM   1090  CD2 LEU    73      63.042  90.783  45.184  1.00  0.00           C  
ATOM   1091 HD21 LEU    73      63.416  89.833  44.804  1.00  0.00           H  
ATOM   1092 HD22 LEU    73      63.873  91.367  45.580  1.00  0.00           H  
ATOM   1093 HD23 LEU    73      62.319  90.598  45.976  1.00  0.00           H  
ATOM   1094  C   LEU    73      59.747  92.727  43.361  1.00  0.00           C  
ATOM   1095  O   LEU    73      59.792  92.098  42.270  1.00  0.00           O  
ATOM   1096  N   VAL    74      58.706  92.611  44.179  1.00  0.00           N  
ATOM   1097  H   VAL    74      58.599  93.154  45.036  1.00  0.00           H  
ATOM   1098  CA  VAL    74      57.594  91.670  43.918  1.00  0.00           C  
ATOM   1099  HA  VAL    74      57.988  90.710  43.585  1.00  0.00           H  
ATOM   1100  CB  VAL    74      56.774  91.433  45.246  1.00  0.00           C  
ATOM   1101  HB  VAL    74      56.589  92.393  45.725  1.00  0.00           H  
ATOM   1102  CG1 VAL    74      55.378  90.764  45.062  1.00  0.00           C  
ATOM   1103 HG11 VAL    74      54.900  90.648  46.034  1.00  0.00           H  
ATOM   1104 HG12 VAL    74      54.755  91.391  44.425  1.00  0.00           H  
ATOM   1105 HG13 VAL    74      55.502  89.785  44.599  1.00  0.00           H  
ATOM   1106  CG2 VAL    74      57.654  90.371  46.008  1.00  0.00           C  
ATOM   1107 HG21 VAL    74      57.182  90.122  46.959  1.00  0.00           H  
ATOM   1108 HG22 VAL    74      57.744  89.470  45.401  1.00  0.00           H  
ATOM   1109 HG23 VAL    74      58.645  90.785  46.192  1.00  0.00           H  
ATOM   1110  C   VAL    74      56.705  92.236  42.826  1.00  0.00           C  
ATOM   1111  O   VAL    74      56.381  91.460  41.933  1.00  0.00           O  
ATOM   1112  N   ALA    75      56.440  93.533  42.824  1.00  0.00           N  
ATOM   1113  H   ALA    75      56.737  94.141  43.588  1.00  0.00           H  
ATOM   1114  CA  ALA    75      55.708  94.268  41.775  1.00  0.00           C  
ATOM   1115  HA  ALA    75      54.753  93.815  41.514  1.00  0.00           H  
ATOM   1116  CB  ALA    75      55.509  95.622  42.360  1.00  0.00           C  
ATOM   1117  HB1 ALA    75      54.970  96.249  41.651  1.00  0.00           H  
ATOM   1118  HB2 ALA    75      54.933  95.540  43.282  1.00  0.00           H  
ATOM   1119  HB3 ALA    75      56.479  96.070  42.578  1.00  0.00           H  
ATOM   1120  C   ALA    75      56.469  94.262  40.443  1.00  0.00           C  
ATOM   1121  O   ALA    75      55.783  94.332  39.416  1.00  0.00           O  
ATOM   1122  N   ALA    76      57.818  94.212  40.460  1.00  0.00           N  
ATOM   1123  H   ALA    76      58.375  94.155  41.314  1.00  0.00           H  
ATOM   1124  CA  ALA    76      58.602  94.239  39.224  1.00  0.00           C  
ATOM   1125  HA  ALA    76      58.173  95.045  38.630  1.00  0.00           H  
ATOM   1126  CB  ALA    76      60.093  94.578  39.423  1.00  0.00           C  
ATOM   1127  HB1 ALA    76      60.599  94.576  38.458  1.00  0.00           H  
ATOM   1128  HB2 ALA    76      60.185  95.564  39.879  1.00  0.00           H  
ATOM   1129  HB3 ALA    76      60.552  93.834  40.075  1.00  0.00           H  
ATOM   1130  C   ALA    76      58.488  92.861  38.473  1.00  0.00           C  
ATOM   1131  O   ALA    76      58.095  92.747  37.327  1.00  0.00           O  
ATOM   1132  N   VAL    77      58.751  91.711  39.173  1.00  0.00           N  
ATOM   1133  H   VAL    77      59.046  91.724  40.149  1.00  0.00           H  
ATOM   1134  CA  VAL    77      58.643  90.323  38.614  1.00  0.00           C  
ATOM   1135  HA  VAL    77      59.327  90.339  37.764  1.00  0.00           H  
ATOM   1136  CB  VAL    77      59.259  89.152  39.435  1.00  0.00           C  
ATOM   1137  HB  VAL    77      60.321  89.365  39.556  1.00  0.00           H  
ATOM   1138  CG1 VAL    77      58.430  89.024  40.778  1.00  0.00           C  
ATOM   1139 HG11 VAL    77      58.835  88.212  41.381  1.00  0.00           H  
ATOM   1140 HG12 VAL    77      58.498  89.959  41.337  1.00  0.00           H  
ATOM   1141 HG13 VAL    77      57.385  88.816  40.543  1.00  0.00           H  
ATOM   1142  CG2 VAL    77      59.030  87.747  38.734  1.00  0.00           C  
ATOM   1143 HG21 VAL    77      59.476  86.959  39.341  1.00  0.00           H  
ATOM   1144 HG22 VAL    77      57.961  87.563  38.628  1.00  0.00           H  
ATOM   1145 HG23 VAL    77      59.496  87.752  37.748  1.00  0.00           H  
ATOM   1146  C   VAL    77      57.230  90.041  38.103  1.00  0.00           C  
ATOM   1147  O   VAL    77      57.029  89.463  37.010  1.00  0.00           O  
ATOM   1148  N   VAL    78      56.127  90.529  38.776  1.00  0.00           N  
ATOM   1149  H   VAL    78      56.161  91.089  39.628  1.00  0.00           H  
ATOM   1150  CA  VAL    78      54.764  90.242  38.253  1.00  0.00           C  
ATOM   1151  HA  VAL    78      54.811  89.167  38.078  1.00  0.00           H  
ATOM   1152  CB  VAL    78      53.593  90.371  39.206  1.00  0.00           C  
ATOM   1153  HB  VAL    78      52.699  90.240  38.598  1.00  0.00           H  
ATOM   1154  CG1 VAL    78      53.688  89.320  40.298  1.00  0.00           C  
ATOM   1155 HG11 VAL    78      52.840  89.423  40.976  1.00  0.00           H  
ATOM   1156 HG12 VAL    78      53.675  88.326  39.849  1.00  0.00           H  
ATOM   1157 HG13 VAL    78      54.617  89.454  40.854  1.00  0.00           H  
ATOM   1158  CG2 VAL    78      53.525  91.777  39.913  1.00  0.00           C  
ATOM   1159 HG21 VAL    78      52.665  91.806  40.582  1.00  0.00           H  
ATOM   1160 HG22 VAL    78      54.437  91.941  40.487  1.00  0.00           H  
ATOM   1161 HG23 VAL    78      53.425  92.558  39.160  1.00  0.00           H  
ATOM   1162  C   VAL    78      54.494  90.993  36.949  1.00  0.00           C  
ATOM   1163  O   VAL    78      53.871  90.430  36.070  1.00  0.00           O  
ATOM   1164  N   GLU    79      54.949  92.226  36.819  1.00  0.00           N  
ATOM   1165  H   GLU    79      55.423  92.698  37.589  1.00  0.00           H  
ATOM   1166  CA  GLU    79      54.864  93.054  35.656  1.00  0.00           C  
ATOM   1167  HA  GLU    79      53.818  93.134  35.357  1.00  0.00           H  
ATOM   1168  CB  GLU    79      55.214  94.533  35.935  1.00  0.00           C  
ATOM   1169  HB2 GLU    79      54.901  94.792  36.946  1.00  0.00           H  
ATOM   1170  HB3 GLU    79      56.296  94.660  35.894  1.00  0.00           H  
ATOM   1171  CG  GLU    79      54.549  95.499  34.933  1.00  0.00           C  
ATOM   1172  HG2 GLU    79      55.124  96.425  34.899  1.00  0.00           H  
ATOM   1173  HG3 GLU    79      54.590  95.061  33.937  1.00  0.00           H  
ATOM   1174  CD  GLU    79      53.133  95.821  35.265  1.00  0.00           C  
ATOM   1175  OE1 GLU    79      52.374  95.031  35.867  1.00  0.00           O  
ATOM   1176  OE2 GLU    79      52.709  96.960  35.024  1.00  0.00           O  
ATOM   1177  C   GLU    79      55.559  92.372  34.424  1.00  0.00           C  
ATOM   1178  O   GLU    79      55.006  92.362  33.316  1.00  0.00           O  
ATOM   1179  N   ARG    80      56.790  91.831  34.791  1.00  0.00           N  
ATOM   1180  H   ARG    80      57.092  91.695  35.755  1.00  0.00           H  
ATOM   1181  CA  ARG    80      57.771  91.401  33.772  1.00  0.00           C  
ATOM   1182  HA  ARG    80      57.741  92.065  32.908  1.00  0.00           H  
ATOM   1183  CB  ARG    80      59.197  91.504  34.336  1.00  0.00           C  
ATOM   1184  HB2 ARG    80      59.429  92.548  34.550  1.00  0.00           H  
ATOM   1185  HB3 ARG    80      59.254  90.966  35.282  1.00  0.00           H  
ATOM   1186  CG  ARG    80      60.219  90.949  33.382  1.00  0.00           C  
ATOM   1187  HG2 ARG    80      61.174  90.821  33.892  1.00  0.00           H  
ATOM   1188  HG3 ARG    80      59.908  89.964  33.036  1.00  0.00           H  
ATOM   1189  CD  ARG    80      60.384  91.892  32.192  1.00  0.00           C  
ATOM   1190  HD2 ARG    80      59.497  91.846  31.560  1.00  0.00           H  
ATOM   1191  HD3 ARG    80      60.471  92.919  32.547  1.00  0.00           H  
ATOM   1192  NE  ARG    80      61.539  91.545  31.427  1.00  0.00           N  
ATOM   1193  HE  ARG    80      62.405  92.009  31.704  1.00  0.00           H  
ATOM   1194  CZ  ARG    80      61.643  90.713  30.420  1.00  0.00           C  
ATOM   1195  NH1 ARG    80      60.653  90.015  29.955  1.00  0.00           N  
ATOM   1196 HH11 ARG    80      59.729  90.096  30.376  1.00  0.00           H  
ATOM   1197 HH12 ARG    80      60.800  89.384  29.165  1.00  0.00           H  
ATOM   1198  NH2 ARG    80      62.808  90.680  29.876  1.00  0.00           N  
ATOM   1199 HH21 ARG    80      63.555  91.272  30.236  1.00  0.00           H  
ATOM   1200 HH22 ARG    80      62.983  90.062  29.084  1.00  0.00           H  
ATOM   1201  C   ARG    80      57.399  89.986  33.245  1.00  0.00           C  
ATOM   1202  O   ARG    80      57.598  89.702  32.085  1.00  0.00           O  
ATOM   1203  N   TYR    81      56.841  89.109  34.091  1.00  0.00           N  
ATOM   1204  H   TYR    81      56.566  89.306  35.054  1.00  0.00           H  
ATOM   1205  CA  TYR    81      56.591  87.722  33.617  1.00  0.00           C  
ATOM   1206  HA  TYR    81      56.568  87.867  32.537  1.00  0.00           H  
ATOM   1207  CB  TYR    81      57.680  86.807  34.095  1.00  0.00           C  
ATOM   1208  HB2 TYR    81      57.710  86.869  35.182  1.00  0.00           H  
ATOM   1209  HB3 TYR    81      57.390  85.787  33.842  1.00  0.00           H  
ATOM   1210  CG  TYR    81      59.055  87.022  33.592  1.00  0.00           C  
ATOM   1211  CD1 TYR    81      59.344  87.007  32.233  1.00  0.00           C  
ATOM   1212  HD1 TYR    81      58.537  86.912  31.522  1.00  0.00           H  
ATOM   1213  CE1 TYR    81      60.640  87.112  31.773  1.00  0.00           C  
ATOM   1214  HE1 TYR    81      60.864  86.941  30.731  1.00  0.00           H  
ATOM   1215  CZ  TYR    81      61.681  87.448  32.690  1.00  0.00           C  
ATOM   1216  OH  TYR    81      62.921  87.689  32.240  1.00  0.00           O  
ATOM   1217  HH  TYR    81      62.937  87.609  31.263  1.00  0.00           H  
ATOM   1218  CE2 TYR    81      61.394  87.549  34.056  1.00  0.00           C  
ATOM   1219  HE2 TYR    81      62.176  87.806  34.755  1.00  0.00           H  
ATOM   1220  CD2 TYR    81      60.046  87.306  34.529  1.00  0.00           C  
ATOM   1221  HD2 TYR    81      59.815  87.345  35.583  1.00  0.00           H  
ATOM   1222  C   TYR    81      55.273  87.067  33.916  1.00  0.00           C  
ATOM   1223  O   TYR    81      54.801  86.093  33.333  1.00  0.00           O  
ATOM   1224  N   GLY    82      54.525  87.683  34.837  1.00  0.00           N  
ATOM   1225  H   GLY    82      54.829  88.573  35.228  1.00  0.00           H  
ATOM   1226  CA  GLY    82      53.227  87.260  35.430  1.00  0.00           C  
ATOM   1227  HA2 GLY    82      52.561  88.119  35.514  1.00  0.00           H  
ATOM   1228  HA3 GLY    82      52.738  86.539  34.775  1.00  0.00           H  
ATOM   1229  C   GLY    82      53.451  86.627  36.835  1.00  0.00           C  
ATOM   1230  O   GLY    82      54.550  86.687  37.448  1.00  0.00           O  
ATOM   1231  N   PRO    83      52.400  85.936  37.381  1.00  0.00           N  
ATOM   1232  CD  PRO    83      51.122  85.878  36.819  1.00  0.00           C  
ATOM   1233  HD2 PRO    83      51.137  85.442  35.820  1.00  0.00           H  
ATOM   1234  HD3 PRO    83      50.673  86.867  36.729  1.00  0.00           H  
ATOM   1235  CG  PRO    83      50.344  84.972  37.843  1.00  0.00           C  
ATOM   1236  HG2 PRO    83      50.360  83.928  37.533  1.00  0.00           H  
ATOM   1237  HG3 PRO    83      49.297  85.269  37.912  1.00  0.00           H  
ATOM   1238  CB  PRO    83      51.045  85.155  39.162  1.00  0.00           C  
ATOM   1239  HB2 PRO    83      50.979  84.261  39.780  1.00  0.00           H  
ATOM   1240  HB3 PRO    83      50.612  85.973  39.737  1.00  0.00           H  
ATOM   1241  CA  PRO    83      52.450  85.447  38.764  1.00  0.00           C  
ATOM   1242  HA  PRO    83      52.895  86.233  39.374  1.00  0.00           H  
ATOM   1243  C   PRO    83      53.421  84.308  39.075  1.00  0.00           C  
ATOM   1244  O   PRO    83      53.318  83.274  38.387  1.00  0.00           O  
ATOM   1245  N   VAL    84      54.201  84.386  40.182  1.00  0.00           N  
ATOM   1246  H   VAL    84      54.030  85.025  40.959  1.00  0.00           H  
ATOM   1247  CA  VAL    84      55.392  83.521  40.344  1.00  0.00           C  
ATOM   1248  HA  VAL    84      55.720  83.344  39.319  1.00  0.00           H  
ATOM   1249  CB  VAL    84      56.537  84.200  41.098  1.00  0.00           C  
ATOM   1250  HB  VAL    84      57.304  83.663  40.536  1.00  0.00           H  
ATOM   1251  CG1 VAL    84      56.663  85.691  40.946  1.00  0.00           C  
ATOM   1252 HG11 VAL    84      57.512  86.046  41.529  1.00  0.00           H  
ATOM   1253 HG12 VAL    84      56.816  85.938  39.894  1.00  0.00           H  
ATOM   1254 HG13 VAL    84      55.751  86.170  41.303  1.00  0.00           H  
ATOM   1255  CG2 VAL    84      56.770  83.913  42.562  1.00  0.00           C  
ATOM   1256 HG21 VAL    84      57.627  84.489  42.915  1.00  0.00           H  
ATOM   1257 HG22 VAL    84      55.885  84.193  43.133  1.00  0.00           H  
ATOM   1258 HG23 VAL    84      56.968  82.849  42.698  1.00  0.00           H  
ATOM   1259  C   VAL    84      55.087  82.146  40.976  1.00  0.00           C  
ATOM   1260  O   VAL    84      54.463  82.023  42.020  1.00  0.00           O  
ATOM   1261  N   ASP    85      55.344  81.053  40.223  1.00  0.00           N  
ATOM   1262  H   ASP    85      55.730  81.119  39.281  1.00  0.00           H  
ATOM   1263  CA  ASP    85      55.111  79.679  40.640  1.00  0.00           C  
ATOM   1264  HA  ASP    85      54.139  79.611  41.129  1.00  0.00           H  
ATOM   1265  CB  ASP    85      55.144  78.820  39.389  1.00  0.00           C  
ATOM   1266  HB2 ASP    85      56.135  78.905  38.943  1.00  0.00           H  
ATOM   1267  HB3 ASP    85      55.016  77.779  39.685  1.00  0.00           H  
ATOM   1268  CG  ASP    85      54.125  79.139  38.334  1.00  0.00           C  
ATOM   1269  OD1 ASP    85      53.023  78.534  38.371  1.00  0.00           O  
ATOM   1270  OD2 ASP    85      54.402  79.901  37.382  1.00  0.00           O  
ATOM   1271  C   ASP    85      56.075  79.194  41.692  1.00  0.00           C  
ATOM   1272  O   ASP    85      55.664  78.346  42.473  1.00  0.00           O  
ATOM   1273  N   VAL    86      57.299  79.774  41.696  1.00  0.00           N  
ATOM   1274  H   VAL    86      57.484  80.576  41.094  1.00  0.00           H  
ATOM   1275  CA  VAL    86      58.519  79.417  42.489  1.00  0.00           C  
ATOM   1276  HA  VAL    86      58.172  78.842  43.348  1.00  0.00           H  
ATOM   1277  CB  VAL    86      59.510  78.532  41.653  1.00  0.00           C  
ATOM   1278  HB  VAL    86      59.834  79.127  40.800  1.00  0.00           H  
ATOM   1279  CG1 VAL    86      60.785  78.174  42.479  1.00  0.00           C  
ATOM   1280 HG11 VAL    86      61.451  77.561  41.872  1.00  0.00           H  
ATOM   1281 HG12 VAL    86      61.299  79.092  42.768  1.00  0.00           H  
ATOM   1282 HG13 VAL    86      60.497  77.623  43.373  1.00  0.00           H  
ATOM   1283  CG2 VAL    86      58.821  77.277  41.070  1.00  0.00           C  
ATOM   1284 HG21 VAL    86      59.546  76.695  40.499  1.00  0.00           H  
ATOM   1285 HG22 VAL    86      58.426  76.667  41.881  1.00  0.00           H  
ATOM   1286 HG23 VAL    86      58.005  77.581  40.414  1.00  0.00           H  
ATOM   1287  C   VAL    86      59.262  80.682  43.014  1.00  0.00           C  
ATOM   1288  O   VAL    86      59.517  81.591  42.252  1.00  0.00           O  
ATOM   1289  N   LEU    87      59.653  80.561  44.293  1.00  0.00           N  
ATOM   1290  H   LEU    87      59.315  79.791  44.871  1.00  0.00           H  
ATOM   1291  CA  LEU    87      60.570  81.443  45.049  1.00  0.00           C  
ATOM   1292  HA  LEU    87      61.012  82.190  44.390  1.00  0.00           H  
ATOM   1293  CB  LEU    87      59.878  82.372  46.082  1.00  0.00           C  
ATOM   1294  HB2 LEU    87      59.469  83.222  45.534  1.00  0.00           H  
ATOM   1295  HB3 LEU    87      59.033  81.825  46.498  1.00  0.00           H  
ATOM   1296  CG  LEU    87      60.680  82.928  47.251  1.00  0.00           C  
ATOM   1297  HG  LEU    87      61.176  82.041  47.647  1.00  0.00           H  
ATOM   1298  CD1 LEU    87      61.744  83.997  46.823  1.00  0.00           C  
ATOM   1299 HD11 LEU    87      62.278  84.350  47.704  1.00  0.00           H  
ATOM   1300 HD12 LEU    87      62.451  83.547  46.126  1.00  0.00           H  
ATOM   1301 HD13 LEU    87      61.242  84.836  46.342  1.00  0.00           H  
ATOM   1302  CD2 LEU    87      59.827  83.557  48.334  1.00  0.00           C  
ATOM   1303 HD21 LEU    87      60.468  83.931  49.132  1.00  0.00           H  
ATOM   1304 HD22 LEU    87      59.256  84.385  47.912  1.00  0.00           H  
ATOM   1305 HD23 LEU    87      59.142  82.812  48.737  1.00  0.00           H  
ATOM   1306  C   LEU    87      61.673  80.525  45.614  1.00  0.00           C  
ATOM   1307  O   LEU    87      61.355  79.581  46.396  1.00  0.00           O  
ATOM   1308  N   VAL    88      62.931  80.829  45.335  1.00  0.00           N  
ATOM   1309  H   VAL    88      63.264  81.441  44.591  1.00  0.00           H  
ATOM   1310  CA  VAL    88      63.966  80.193  46.222  1.00  0.00           C  
ATOM   1311  HA  VAL    88      63.547  79.478  46.930  1.00  0.00           H  
ATOM   1312  CB  VAL    88      64.937  79.438  45.330  1.00  0.00           C  
ATOM   1313  HB  VAL    88      65.195  80.218  44.611  1.00  0.00           H  
ATOM   1314  CG1 VAL    88      66.226  78.998  45.976  1.00  0.00           C  
ATOM   1315 HG11 VAL    88      66.839  78.470  45.245  1.00  0.00           H  
ATOM   1316 HG12 VAL    88      66.768  79.871  46.341  1.00  0.00           H  
ATOM   1317 HG13 VAL    88      66.006  78.333  46.810  1.00  0.00           H  
ATOM   1318  CG2 VAL    88      64.306  78.232  44.556  1.00  0.00           C  
ATOM   1319 HG21 VAL    88      65.070  77.753  43.944  1.00  0.00           H  
ATOM   1320 HG22 VAL    88      63.906  77.511  45.269  1.00  0.00           H  
ATOM   1321 HG23 VAL    88      63.502  78.592  43.915  1.00  0.00           H  
ATOM   1322  C   VAL    88      64.663  81.361  47.068  1.00  0.00           C  
ATOM   1323  O   VAL    88      65.222  82.310  46.500  1.00  0.00           O  
ATOM   1324  N   ASN    89      64.628  81.281  48.425  1.00  0.00           N  
ATOM   1325  H   ASN    89      64.110  80.532  48.885  1.00  0.00           H  
ATOM   1326  CA  ASN    89      65.236  82.133  49.372  1.00  0.00           C  
ATOM   1327  HA  ASN    89      65.296  83.163  49.022  1.00  0.00           H  
ATOM   1328  CB  ASN    89      64.382  82.076  50.661  1.00  0.00           C  
ATOM   1329  HB2 ASN    89      64.284  81.040  50.986  1.00  0.00           H  
ATOM   1330  HB3 ASN    89      64.893  82.613  51.459  1.00  0.00           H  
ATOM   1331  CG  ASN    89      63.020  82.663  50.457  1.00  0.00           C  
ATOM   1332  OD1 ASN    89      62.913  83.826  50.166  1.00  0.00           O  
ATOM   1333  ND2 ASN    89      61.959  81.923  50.608  1.00  0.00           N  
ATOM   1334 HD21 ASN    89      61.032  82.329  50.482  1.00  0.00           H  
ATOM   1335 HD22 ASN    89      62.055  80.938  50.854  1.00  0.00           H  
ATOM   1336  C   ASN    89      66.651  81.623  49.632  1.00  0.00           C  
ATOM   1337  O   ASN    89      66.954  80.909  50.515  1.00  0.00           O  
ATOM   1338  N   ASN    90      67.605  81.937  48.753  1.00  0.00           N  
ATOM   1339  H   ASN    90      67.386  82.472  47.913  1.00  0.00           H  
ATOM   1340  CA  ASN    90      69.038  81.598  48.822  1.00  0.00           C  
ATOM   1341  HA  ASN    90      69.198  80.617  49.269  1.00  0.00           H  
ATOM   1342  CB  ASN    90      69.540  81.605  47.367  1.00  0.00           C  
ATOM   1343  HB2 ASN    90      69.222  80.687  46.873  1.00  0.00           H  
ATOM   1344  HB3 ASN    90      69.074  82.433  46.832  1.00  0.00           H  
ATOM   1345  CG  ASN    90      71.067  81.733  47.262  1.00  0.00           C  
ATOM   1346  OD1 ASN    90      71.887  80.852  47.583  1.00  0.00           O  
ATOM   1347  ND2 ASN    90      71.546  82.877  46.829  1.00  0.00           N  
ATOM   1348 HD21 ASN    90      72.555  83.015  46.766  1.00  0.00           H  
ATOM   1349 HD22 ASN    90      70.910  83.625  46.554  1.00  0.00           H  
ATOM   1350  C   ASN    90      69.837  82.557  49.775  1.00  0.00           C  
ATOM   1351  O   ASN    90      70.747  82.023  50.411  1.00  0.00           O  
ATOM   1352  N   ALA    91      69.564  83.842  49.806  1.00  0.00           N  
ATOM   1353  H   ALA    91      68.737  84.241  49.361  1.00  0.00           H  
ATOM   1354  CA  ALA    91      70.433  84.877  50.495  1.00  0.00           C  
ATOM   1355  HA  ALA    91      71.430  84.883  50.056  1.00  0.00           H  
ATOM   1356  CB  ALA    91      69.827  86.291  50.264  1.00  0.00           C  
ATOM   1357  HB1 ALA    91      70.447  87.038  50.757  1.00  0.00           H  
ATOM   1358  HB2 ALA    91      69.789  86.499  49.195  1.00  0.00           H  
ATOM   1359  HB3 ALA    91      68.819  86.326  50.677  1.00  0.00           H  
ATOM   1360  C   ALA    91      70.653  84.538  51.907  1.00  0.00           C  
ATOM   1361  O   ALA    91      69.733  84.160  52.593  1.00  0.00           O  
ATOM   1362  N   GLY    92      71.884  84.748  52.382  1.00  0.00           N  
ATOM   1363  H   GLY    92      72.664  85.042  51.792  1.00  0.00           H  
ATOM   1364  CA  GLY    92      72.245  84.584  53.776  1.00  0.00           C  
ATOM   1365  HA2 GLY    92      71.506  85.078  54.407  1.00  0.00           H  
ATOM   1366  HA3 GLY    92      72.231  83.525  54.036  1.00  0.00           H  
ATOM   1367  C   GLY    92      73.559  85.133  54.040  1.00  0.00           C  
ATOM   1368  O   GLY    92      74.209  85.574  53.015  1.00  0.00           O  
ATOM   1369  N   ARG    93      74.046  85.050  55.261  1.00  0.00           N  
ATOM   1370  H   ARG    93      73.504  84.606  56.001  1.00  0.00           H  
ATOM   1371  CA  ARG    93      75.344  85.530  55.772  1.00  0.00           C  
ATOM   1372  HA  ARG    93      76.091  85.209  55.047  1.00  0.00           H  
ATOM   1373  CB  ARG    93      75.212  87.017  55.945  1.00  0.00           C  
ATOM   1374  HB2 ARG    93      74.712  87.424  55.067  1.00  0.00           H  
ATOM   1375  HB3 ARG    93      74.563  87.209  56.799  1.00  0.00           H  
ATOM   1376  CG  ARG    93      76.507  87.772  56.150  1.00  0.00           C  
ATOM   1377  HG2 ARG    93      76.940  87.457  57.100  1.00  0.00           H  
ATOM   1378  HG3 ARG    93      77.204  87.473  55.368  1.00  0.00           H  
ATOM   1379  CD  ARG    93      76.410  89.264  56.151  1.00  0.00           C  
ATOM   1380  HD2 ARG    93      77.401  89.678  55.966  1.00  0.00           H  
ATOM   1381  HD3 ARG    93      75.774  89.573  55.321  1.00  0.00           H  
ATOM   1382  NE  ARG    93      75.880  89.844  57.392  1.00  0.00           N  
ATOM   1383  HE  ARG    93      74.912  90.163  57.363  1.00  0.00           H  
ATOM   1384  CZ  ARG    93      76.502  89.996  58.530  1.00  0.00           C  
ATOM   1385  NH1 ARG    93      77.661  89.414  58.901  1.00  0.00           N  
ATOM   1386 HH11 ARG    93      78.140  88.779  58.261  1.00  0.00           H  
ATOM   1387 HH12 ARG    93      78.058  89.608  59.820  1.00  0.00           H  
ATOM   1388  NH2 ARG    93      76.046  90.862  59.398  1.00  0.00           N  
ATOM   1389 HH21 ARG    93      75.214  91.408  59.182  1.00  0.00           H  
ATOM   1390 HH22 ARG    93      76.524  90.990  60.290  1.00  0.00           H  
ATOM   1391  C   ARG    93      75.803  84.962  57.089  1.00  0.00           C  
ATOM   1392  O   ARG    93      75.029  84.968  58.042  1.00  0.00           O  
ATOM   1393  N   PRO    94      77.133  84.694  57.332  1.00  0.00           N  
ATOM   1394  CD  PRO    94      78.192  84.712  56.355  1.00  0.00           C  
ATOM   1395  HD2 PRO    94      78.711  85.671  56.340  1.00  0.00           H  
ATOM   1396  HD3 PRO    94      77.814  84.537  55.348  1.00  0.00           H  
ATOM   1397  CG  PRO    94      79.077  83.613  56.810  1.00  0.00           C  
ATOM   1398  HG2 PRO    94      80.104  83.776  56.482  1.00  0.00           H  
ATOM   1399  HG3 PRO    94      78.758  82.657  56.395  1.00  0.00           H  
ATOM   1400  CB  PRO    94      78.985  83.607  58.309  1.00  0.00           C  
ATOM   1401  HB2 PRO    94      79.776  84.212  58.752  1.00  0.00           H  
ATOM   1402  HB3 PRO    94      79.097  82.598  58.704  1.00  0.00           H  
ATOM   1403  CA  PRO    94      77.565  84.194  58.655  1.00  0.00           C  
ATOM   1404  HA  PRO    94      76.847  83.499  59.091  1.00  0.00           H  
ATOM   1405  C   PRO    94      77.731  85.335  59.717  1.00  0.00           C  
ATOM   1406  O   PRO    94      77.884  86.496  59.381  1.00  0.00           O  
ATOM   1407  N   GLY    95      77.818  84.969  60.999  1.00  0.00           N  
ATOM   1408  H   GLY    95      77.571  84.028  61.308  1.00  0.00           H  
ATOM   1409  CA  GLY    95      78.246  85.795  62.064  1.00  0.00           C  
ATOM   1410  HA2 GLY    95      79.182  86.284  61.798  1.00  0.00           H  
ATOM   1411  HA3 GLY    95      77.513  86.582  62.237  1.00  0.00           H  
ATOM   1412  C   GLY    95      78.435  84.977  63.334  1.00  0.00           C  
ATOM   1413  O   GLY    95      77.562  84.153  63.540  1.00  0.00           O  
ATOM   1414  N   GLY    96      79.445  85.245  64.117  1.00  0.00           N  
ATOM   1415  H   GLY    96      80.090  86.016  63.946  1.00  0.00           H  
ATOM   1416  CA  GLY    96      79.763  84.468  65.325  1.00  0.00           C  
ATOM   1417  HA2 GLY    96      78.869  84.391  65.943  1.00  0.00           H  
ATOM   1418  HA3 GLY    96      80.037  83.454  65.033  1.00  0.00           H  
ATOM   1419  C   GLY    96      80.928  85.083  66.186  1.00  0.00           C  
ATOM   1420  O   GLY    96      81.402  86.208  65.996  1.00  0.00           O  
ATOM   1421  N   GLY    97      81.471  84.280  67.088  1.00  0.00           N  
ATOM   1422  H   GLY    97      81.176  83.307  67.160  1.00  0.00           H  
ATOM   1423  CA  GLY    97      82.505  84.596  68.066  1.00  0.00           C  
ATOM   1424  HA2 GLY    97      83.486  84.387  67.639  1.00  0.00           H  
ATOM   1425  HA3 GLY    97      82.477  85.660  68.295  1.00  0.00           H  
ATOM   1426  C   GLY    97      82.327  83.806  69.325  1.00  0.00           C  
ATOM   1427  O   GLY    97      81.354  83.083  69.457  1.00  0.00           O  
ATOM   1428  N   ALA    98      83.032  84.174  70.441  1.00  0.00           N  
ATOM   1429  H   ALA    98      83.896  84.712  70.371  1.00  0.00           H  
ATOM   1430  CA  ALA    98      82.673  83.867  71.868  1.00  0.00           C  
ATOM   1431  HA  ALA    98      82.596  82.791  72.030  1.00  0.00           H  
ATOM   1432  CB  ALA    98      83.781  84.391  72.778  1.00  0.00           C  
ATOM   1433  HB1 ALA    98      83.532  84.173  73.818  1.00  0.00           H  
ATOM   1434  HB2 ALA    98      84.723  83.906  72.522  1.00  0.00           H  
ATOM   1435  HB3 ALA    98      83.880  85.467  72.648  1.00  0.00           H  
ATOM   1436  C   ALA    98      81.302  84.462  72.193  1.00  0.00           C  
ATOM   1437  O   ALA    98      81.167  85.671  72.235  1.00  0.00           O  
ATOM   1438  N   THR    99      80.278  83.645  72.465  1.00  0.00           N  
ATOM   1439  H   THR    99      80.360  82.632  72.561  1.00  0.00           H  
ATOM   1440  CA  THR    99      78.923  84.173  72.651  1.00  0.00           C  
ATOM   1441  HA  THR    99      78.639  84.727  71.756  1.00  0.00           H  
ATOM   1442  CB  THR    99      77.951  82.986  72.817  1.00  0.00           C  
ATOM   1443  HB  THR    99      78.237  82.509  73.753  1.00  0.00           H  
ATOM   1444  CG2 THR    99      76.467  83.363  72.853  1.00  0.00           C  
ATOM   1445 HG21 THR    99      75.866  82.464  72.972  1.00  0.00           H  
ATOM   1446 HG22 THR    99      76.283  84.037  73.690  1.00  0.00           H  
ATOM   1447 HG23 THR    99      76.195  83.861  71.922  1.00  0.00           H  
ATOM   1448  OG1 THR    99      78.034  82.206  71.616  1.00  0.00           O  
ATOM   1449  HG1 THR    99      77.430  81.436  71.682  1.00  0.00           H  
ATOM   1450  C   THR    99      78.810  85.237  73.721  1.00  0.00           C  
ATOM   1451  O   THR    99      78.095  86.220  73.528  1.00  0.00           O  
ATOM   1452  N   ALA   100      79.537  85.082  74.863  1.00  0.00           N  
ATOM   1453  H   ALA   100      80.230  84.340  74.966  1.00  0.00           H  
ATOM   1454  CA  ALA   100      79.432  85.931  76.068  1.00  0.00           C  
ATOM   1455  HA  ALA   100      78.422  86.044  76.459  1.00  0.00           H  
ATOM   1456  CB  ALA   100      80.249  85.236  77.099  1.00  0.00           C  
ATOM   1457  HB1 ALA   100      80.223  85.805  78.028  1.00  0.00           H  
ATOM   1458  HB2 ALA   100      79.845  84.239  77.272  1.00  0.00           H  
ATOM   1459  HB3 ALA   100      81.280  85.154  76.753  1.00  0.00           H  
ATOM   1460  C   ALA   100      79.822  87.405  75.732  1.00  0.00           C  
ATOM   1461  O   ALA   100      79.284  88.366  76.312  1.00  0.00           O  
ATOM   1462  N   GLU   101      80.628  87.578  74.679  1.00  0.00           N  
ATOM   1463  H   GLU   101      80.931  86.775  74.128  1.00  0.00           H  
ATOM   1464  CA  GLU   101      81.192  88.824  74.145  1.00  0.00           C  
ATOM   1465  HA  GLU   101      81.201  89.621  74.890  1.00  0.00           H  
ATOM   1466  CB  GLU   101      82.693  88.455  73.727  1.00  0.00           C  
ATOM   1467  HB2 GLU   101      82.669  87.812  72.847  1.00  0.00           H  
ATOM   1468  HB3 GLU   101      83.218  89.366  73.439  1.00  0.00           H  
ATOM   1469  CG  GLU   101      83.478  87.757  74.833  1.00  0.00           C  
ATOM   1470  HG2 GLU   101      83.047  86.767  74.985  1.00  0.00           H  
ATOM   1471  HG3 GLU   101      84.501  87.609  74.484  1.00  0.00           H  
ATOM   1472  CD  GLU   101      83.531  88.475  76.202  1.00  0.00           C  
ATOM   1473  OE1 GLU   101      83.408  89.687  76.354  1.00  0.00           O  
ATOM   1474  OE2 GLU   101      83.810  87.769  77.157  1.00  0.00           O  
ATOM   1475  C   GLU   101      80.322  89.495  73.043  1.00  0.00           C  
ATOM   1476  O   GLU   101      80.707  90.549  72.561  1.00  0.00           O  
ATOM   1477  N   LEU   102      79.184  88.905  72.588  1.00  0.00           N  
ATOM   1478  H   LEU   102      78.602  88.277  73.143  1.00  0.00           H  
ATOM   1479  CA  LEU   102      78.707  89.136  71.241  1.00  0.00           C  
ATOM   1480  HA  LEU   102      79.440  89.495  70.520  1.00  0.00           H  
ATOM   1481  CB  LEU   102      78.177  87.679  70.795  1.00  0.00           C  
ATOM   1482  HB2 LEU   102      78.978  86.958  70.956  1.00  0.00           H  
ATOM   1483  HB3 LEU   102      77.354  87.397  71.451  1.00  0.00           H  
ATOM   1484  CG  LEU   102      77.707  87.558  69.357  1.00  0.00           C  
ATOM   1485  HG  LEU   102      78.154  88.408  68.844  1.00  0.00           H  
ATOM   1486  CD1 LEU   102      78.178  86.300  68.780  1.00  0.00           C  
ATOM   1487 HD11 LEU   102      77.835  86.221  67.749  1.00  0.00           H  
ATOM   1488 HD12 LEU   102      79.268  86.275  68.803  1.00  0.00           H  
ATOM   1489 HD13 LEU   102      77.783  85.464  69.358  1.00  0.00           H  
ATOM   1490  CD2 LEU   102      76.225  87.732  69.129  1.00  0.00           C  
ATOM   1491 HD21 LEU   102      76.006  87.624  68.067  1.00  0.00           H  
ATOM   1492 HD22 LEU   102      75.679  86.975  69.691  1.00  0.00           H  
ATOM   1493 HD23 LEU   102      75.921  88.723  69.463  1.00  0.00           H  
ATOM   1494  C   LEU   102      77.659  90.243  71.276  1.00  0.00           C  
ATOM   1495  O   LEU   102      76.582  90.154  71.888  1.00  0.00           O  
ATOM   1496  N   ALA   103      77.883  91.321  70.472  1.00  0.00           N  
ATOM   1497  H   ALA   103      78.728  91.396  69.907  1.00  0.00           H  
ATOM   1498  CA  ALA   103      76.980  92.498  70.293  1.00  0.00           C  
ATOM   1499  HA  ALA   103      76.841  92.933  71.282  1.00  0.00           H  
ATOM   1500  CB  ALA   103      77.642  93.459  69.330  1.00  0.00           C  
ATOM   1501  HB1 ALA   103      77.000  94.327  69.184  1.00  0.00           H  
ATOM   1502  HB2 ALA   103      78.600  93.780  69.737  1.00  0.00           H  
ATOM   1503  HB3 ALA   103      77.803  92.962  68.374  1.00  0.00           H  
ATOM   1504  C   ALA   103      75.530  92.163  69.795  1.00  0.00           C  
ATOM   1505  O   ALA   103      75.353  91.426  68.841  1.00  0.00           O  
ATOM   1506  N   ASP   104      74.538  92.942  70.290  1.00  0.00           N  
ATOM   1507  H   ASP   104      74.650  93.559  71.095  1.00  0.00           H  
ATOM   1508  CA  ASP   104      73.180  92.960  69.691  1.00  0.00           C  
ATOM   1509  HA  ASP   104      72.734  91.975  69.827  1.00  0.00           H  
ATOM   1510  CB  ASP   104      72.404  94.047  70.357  1.00  0.00           C  
ATOM   1511  HB2 ASP   104      72.917  94.992  70.181  1.00  0.00           H  
ATOM   1512  HB3 ASP   104      71.430  94.118  69.873  1.00  0.00           H  
ATOM   1513  CG  ASP   104      72.175  93.890  71.917  1.00  0.00           C  
ATOM   1514  OD1 ASP   104      72.907  93.126  72.592  1.00  0.00           O  
ATOM   1515  OD2 ASP   104      71.252  94.602  72.355  1.00  0.00           O  
ATOM   1516  C   ASP   104      73.213  93.269  68.209  1.00  0.00           C  
ATOM   1517  O   ASP   104      72.567  92.527  67.482  1.00  0.00           O  
ATOM   1518  N   GLU   105      73.989  94.234  67.715  1.00  0.00           N  
ATOM   1519  H   GLU   105      74.549  94.849  68.306  1.00  0.00           H  
ATOM   1520  CA  GLU   105      74.124  94.515  66.322  1.00  0.00           C  
ATOM   1521  HA  GLU   105      73.098  94.678  65.996  1.00  0.00           H  
ATOM   1522  CB  GLU   105      75.058  95.722  66.126  1.00  0.00           C  
ATOM   1523  HB2 GLU   105      75.982  95.547  66.677  1.00  0.00           H  
ATOM   1524  HB3 GLU   105      75.324  95.794  65.071  1.00  0.00           H  
ATOM   1525  CG  GLU   105      74.441  97.099  66.591  1.00  0.00           C  
ATOM   1526  HG2 GLU   105      75.146  97.892  66.343  1.00  0.00           H  
ATOM   1527  HG3 GLU   105      73.536  97.282  66.010  1.00  0.00           H  
ATOM   1528  CD  GLU   105      74.093  97.209  68.072  1.00  0.00           C  
ATOM   1529  OE1 GLU   105      74.856  96.579  68.873  1.00  0.00           O  
ATOM   1530  OE2 GLU   105      73.006  97.733  68.453  1.00  0.00           O  
ATOM   1531  C   GLU   105      74.728  93.376  65.447  1.00  0.00           C  
ATOM   1532  O   GLU   105      74.231  93.224  64.285  1.00  0.00           O  
ATOM   1533  N   LEU   106      75.596  92.526  65.996  1.00  0.00           N  
ATOM   1534  H   LEU   106      76.033  92.638  66.911  1.00  0.00           H  
ATOM   1535  CA  LEU   106      75.970  91.341  65.268  1.00  0.00           C  
ATOM   1536  HA  LEU   106      76.174  91.541  64.216  1.00  0.00           H  
ATOM   1537  CB  LEU   106      77.266  90.823  65.933  1.00  0.00           C  
ATOM   1538  HB2 LEU   106      78.036  91.589  65.847  1.00  0.00           H  
ATOM   1539  HB3 LEU   106      77.080  90.676  66.997  1.00  0.00           H  
ATOM   1540  CG  LEU   106      77.804  89.505  65.336  1.00  0.00           C  
ATOM   1541  HG  LEU   106      77.036  88.749  65.496  1.00  0.00           H  
ATOM   1542  CD1 LEU   106      77.976  89.403  63.841  1.00  0.00           C  
ATOM   1543 HD11 LEU   106      78.362  88.417  63.586  1.00  0.00           H  
ATOM   1544 HD12 LEU   106      77.013  89.554  63.353  1.00  0.00           H  
ATOM   1545 HD13 LEU   106      78.677  90.166  63.503  1.00  0.00           H  
ATOM   1546  CD2 LEU   106      79.178  89.242  66.086  1.00  0.00           C  
ATOM   1547 HD21 LEU   106      79.624  88.318  65.716  1.00  0.00           H  
ATOM   1548 HD22 LEU   106      79.859  90.073  65.902  1.00  0.00           H  
ATOM   1549 HD23 LEU   106      78.997  89.151  67.158  1.00  0.00           H  
ATOM   1550  C   LEU   106      74.795  90.316  65.212  1.00  0.00           C  
ATOM   1551  O   LEU   106      74.529  89.741  64.146  1.00  0.00           O  
ATOM   1552  N   TRP   107      74.099  90.080  66.289  1.00  0.00           N  
ATOM   1553  H   TRP   107      74.296  90.533  67.181  1.00  0.00           H  
ATOM   1554  CA  TRP   107      72.982  89.162  66.350  1.00  0.00           C  
ATOM   1555  HA  TRP   107      73.257  88.174  65.984  1.00  0.00           H  
ATOM   1556  CB  TRP   107      72.548  89.040  67.804  1.00  0.00           C  
ATOM   1557  HB2 TRP   107      73.424  88.820  68.413  1.00  0.00           H  
ATOM   1558  HB3 TRP   107      72.164  90.006  68.136  1.00  0.00           H  
ATOM   1559  CG  TRP   107      71.512  88.001  68.061  1.00  0.00           C  
ATOM   1560  CD1 TRP   107      70.157  88.214  67.882  1.00  0.00           C  
ATOM   1561  HD1 TRP   107      69.682  89.127  67.553  1.00  0.00           H  
ATOM   1562  NE1 TRP   107      69.562  87.083  68.190  1.00  0.00           N  
ATOM   1563  HE1 TRP   107      68.549  86.980  68.147  1.00  0.00           H  
ATOM   1564  CE2 TRP   107      70.368  86.064  68.565  1.00  0.00           C  
ATOM   1565  CZ2 TRP   107      70.270  84.730  68.967  1.00  0.00           C  
ATOM   1566  HZ2 TRP   107      69.305  84.249  68.946  1.00  0.00           H  
ATOM   1567  CH2 TRP   107      71.351  84.019  69.383  1.00  0.00           C  
ATOM   1568  HH2 TRP   107      71.188  83.038  69.803  1.00  0.00           H  
ATOM   1569  CZ3 TRP   107      72.658  84.495  69.290  1.00  0.00           C  
ATOM   1570  HZ3 TRP   107      73.520  83.882  69.506  1.00  0.00           H  
ATOM   1571  CE3 TRP   107      72.764  85.867  68.886  1.00  0.00           C  
ATOM   1572  HE3 TRP   107      73.745  86.318  68.857  1.00  0.00           H  
ATOM   1573  CD2 TRP   107      71.654  86.657  68.524  1.00  0.00           C  
ATOM   1574  C   TRP   107      71.877  89.690  65.488  1.00  0.00           C  
ATOM   1575  O   TRP   107      71.498  88.935  64.545  1.00  0.00           O  
ATOM   1576  N   LEU   108      71.363  90.902  65.741  1.00  0.00           N  
ATOM   1577  H   LEU   108      71.722  91.545  66.448  1.00  0.00           H  
ATOM   1578  CA  LEU   108      70.173  91.412  64.962  1.00  0.00           C  
ATOM   1579  HA  LEU   108      69.327  90.752  65.155  1.00  0.00           H  
ATOM   1580  CB  LEU   108      69.798  92.777  65.431  1.00  0.00           C  
ATOM   1581  HB2 LEU   108      70.696  93.394  65.417  1.00  0.00           H  
ATOM   1582  HB3 LEU   108      69.106  93.204  64.704  1.00  0.00           H  
ATOM   1583  CG  LEU   108      69.132  92.910  66.879  1.00  0.00           C  
ATOM   1584  HG  LEU   108      69.528  92.101  67.493  1.00  0.00           H  
ATOM   1585  CD1 LEU   108      69.492  94.299  67.432  1.00  0.00           C  
ATOM   1586 HD11 LEU   108      69.052  94.424  68.421  1.00  0.00           H  
ATOM   1587 HD12 LEU   108      70.576  94.392  67.501  1.00  0.00           H  
ATOM   1588 HD13 LEU   108      69.105  95.068  66.763  1.00  0.00           H  
ATOM   1589  CD2 LEU   108      67.642  92.723  66.907  1.00  0.00           C  
ATOM   1590 HD21 LEU   108      67.280  92.831  67.929  1.00  0.00           H  
ATOM   1591 HD22 LEU   108      67.170  93.475  66.274  1.00  0.00           H  
ATOM   1592 HD23 LEU   108      67.393  91.729  66.537  1.00  0.00           H  
ATOM   1593  C   LEU   108      70.406  91.352  63.453  1.00  0.00           C  
ATOM   1594  O   LEU   108      69.498  90.894  62.790  1.00  0.00           O  
ATOM   1595  N   ASP   109      71.456  91.840  62.839  1.00  0.00           N  
ATOM   1596  H   ASP   109      72.288  92.199  63.308  1.00  0.00           H  
ATOM   1597  CA  ASP   109      71.495  91.897  61.376  1.00  0.00           C  
ATOM   1598  HA  ASP   109      70.599  92.332  60.933  1.00  0.00           H  
ATOM   1599  CB  ASP   109      72.726  92.724  61.070  1.00  0.00           C  
ATOM   1600  HB2 ASP   109      72.640  93.717  61.512  1.00  0.00           H  
ATOM   1601  HB3 ASP   109      73.614  92.259  61.498  1.00  0.00           H  
ATOM   1602  CG  ASP   109      72.849  92.819  59.585  1.00  0.00           C  
ATOM   1603  OD1 ASP   109      72.096  93.679  59.029  1.00  0.00           O  
ATOM   1604  OD2 ASP   109      73.727  92.209  58.913  1.00  0.00           O  
ATOM   1605  C   ASP   109      71.613  90.502  60.820  1.00  0.00           C  
ATOM   1606  O   ASP   109      71.005  90.319  59.765  1.00  0.00           O  
ATOM   1607  N   VAL   110      72.418  89.615  61.337  1.00  0.00           N  
ATOM   1608  H   VAL   110      73.100  89.878  62.048  1.00  0.00           H  
ATOM   1609  CA  VAL   110      72.491  88.169  61.019  1.00  0.00           C  
ATOM   1610  HA  VAL   110      72.917  88.096  60.019  1.00  0.00           H  
ATOM   1611  CB  VAL   110      73.400  87.440  61.930  1.00  0.00           C  
ATOM   1612  HB  VAL   110      72.960  87.652  62.905  1.00  0.00           H  
ATOM   1613  CG1 VAL   110      73.433  85.930  61.826  1.00  0.00           C  
ATOM   1614 HG11 VAL   110      74.141  85.531  62.552  1.00  0.00           H  
ATOM   1615 HG12 VAL   110      72.440  85.529  62.030  1.00  0.00           H  
ATOM   1616 HG13 VAL   110      73.742  85.641  60.822  1.00  0.00           H  
ATOM   1617  CG2 VAL   110      74.817  87.952  61.810  1.00  0.00           C  
ATOM   1618 HG21 VAL   110      75.463  87.398  62.492  1.00  0.00           H  
ATOM   1619 HG22 VAL   110      75.167  87.815  60.787  1.00  0.00           H  
ATOM   1620 HG23 VAL   110      74.844  89.011  62.063  1.00  0.00           H  
ATOM   1621  C   VAL   110      71.111  87.518  60.969  1.00  0.00           C  
ATOM   1622  O   VAL   110      70.747  86.791  59.999  1.00  0.00           O  
ATOM   1623  N   VAL   111      70.282  87.852  61.946  1.00  0.00           N  
ATOM   1624  H   VAL   111      70.564  88.435  62.733  1.00  0.00           H  
ATOM   1625  CA  VAL   111      68.850  87.416  62.015  1.00  0.00           C  
ATOM   1626  HA  VAL   111      68.865  86.352  61.778  1.00  0.00           H  
ATOM   1627  CB  VAL   111      68.278  87.699  63.413  1.00  0.00           C  
ATOM   1628  HB  VAL   111      68.413  88.762  63.616  1.00  0.00           H  
ATOM   1629  CG1 VAL   111      66.778  87.549  63.604  1.00  0.00           C  
ATOM   1630 HG11 VAL   111      66.517  87.780  64.636  1.00  0.00           H  
ATOM   1631 HG12 VAL   111      66.256  88.234  62.935  1.00  0.00           H  
ATOM   1632 HG13 VAL   111      66.483  86.524  63.375  1.00  0.00           H  
ATOM   1633  CG2 VAL   111      69.044  86.765  64.354  1.00  0.00           C  
ATOM   1634 HG21 VAL   111      68.693  86.907  65.375  1.00  0.00           H  
ATOM   1635 HG22 VAL   111      68.877  85.730  64.054  1.00  0.00           H  
ATOM   1636 HG23 VAL   111      70.110  86.990  64.303  1.00  0.00           H  
ATOM   1637  C   VAL   111      67.927  88.136  61.004  1.00  0.00           C  
ATOM   1638  O   VAL   111      67.052  87.529  60.462  1.00  0.00           O  
ATOM   1639  N   GLU   112      68.167  89.419  60.790  1.00  0.00           N  
ATOM   1640  H   GLU   112      68.844  89.937  61.351  1.00  0.00           H  
ATOM   1641  CA  GLU   112      67.532  90.266  59.765  1.00  0.00           C  
ATOM   1642  HA  GLU   112      66.464  90.252  59.983  1.00  0.00           H  
ATOM   1643  CB  GLU   112      68.047  91.686  59.828  1.00  0.00           C  
ATOM   1644  HB2 GLU   112      68.113  91.999  60.870  1.00  0.00           H  
ATOM   1645  HB3 GLU   112      69.057  91.721  59.420  1.00  0.00           H  
ATOM   1646  CG  GLU   112      67.152  92.668  59.056  1.00  0.00           C  
ATOM   1647  HG2 GLU   112      67.787  93.442  58.627  1.00  0.00           H  
ATOM   1648  HG3 GLU   112      66.698  92.132  58.223  1.00  0.00           H  
ATOM   1649  CD  GLU   112      66.017  93.365  59.860  1.00  0.00           C  
ATOM   1650  OE1 GLU   112      65.560  92.812  60.875  1.00  0.00           O  
ATOM   1651  OE2 GLU   112      65.544  94.415  59.392  1.00  0.00           O  
ATOM   1652  C   GLU   112      67.756  89.723  58.342  1.00  0.00           C  
ATOM   1653  O   GLU   112      66.846  89.725  57.516  1.00  0.00           O  
ATOM   1654  N   THR   113      68.882  89.087  58.094  1.00  0.00           N  
ATOM   1655  H   THR   113      69.555  88.957  58.849  1.00  0.00           H  
ATOM   1656  CA  THR   113      69.396  88.484  56.855  1.00  0.00           C  
ATOM   1657  HA  THR   113      68.904  89.093  56.098  1.00  0.00           H  
ATOM   1658  CB  THR   113      70.920  88.560  56.716  1.00  0.00           C  
ATOM   1659  HB  THR   113      71.197  87.788  57.434  1.00  0.00           H  
ATOM   1660  CG2 THR   113      71.392  88.330  55.249  1.00  0.00           C  
ATOM   1661 HG21 THR   113      72.478  88.393  55.203  1.00  0.00           H  
ATOM   1662 HG22 THR   113      71.070  87.344  54.914  1.00  0.00           H  
ATOM   1663 HG23 THR   113      70.956  89.094  54.604  1.00  0.00           H  
ATOM   1664  OG1 THR   113      71.574  89.796  57.049  1.00  0.00           O  
ATOM   1665  HG1 THR   113      71.400  90.016  57.988  1.00  0.00           H  
ATOM   1666  C   THR   113      69.038  87.017  56.673  1.00  0.00           C  
ATOM   1667  O   THR   113      68.257  86.746  55.768  1.00  0.00           O  
ATOM   1668  N   ASN   114      69.555  86.101  57.513  1.00  0.00           N  
ATOM   1669  H   ASN   114      70.202  86.309  58.274  1.00  0.00           H  
ATOM   1670  CA  ASN   114      69.202  84.713  57.372  1.00  0.00           C  
ATOM   1671  HA  ASN   114      69.318  84.487  56.312  1.00  0.00           H  
ATOM   1672  CB  ASN   114      70.121  83.885  58.270  1.00  0.00           C  
ATOM   1673  HB2 ASN   114      70.009  84.233  59.296  1.00  0.00           H  
ATOM   1674  HB3 ASN   114      69.786  82.847  58.246  1.00  0.00           H  
ATOM   1675  CG  ASN   114      71.599  83.926  57.903  1.00  0.00           C  
ATOM   1676  OD1 ASN   114      72.039  83.364  56.893  1.00  0.00           O  
ATOM   1677  ND2 ASN   114      72.343  84.658  58.670  1.00  0.00           N  
ATOM   1678 HD21 ASN   114      73.329  84.789  58.450  1.00  0.00           H  
ATOM   1679 HD22 ASN   114      71.941  85.104  59.494  1.00  0.00           H  
ATOM   1680  C   ASN   114      67.756  84.362  57.710  1.00  0.00           C  
ATOM   1681  O   ASN   114      67.300  83.424  57.064  1.00  0.00           O  
ATOM   1682  N   LEU   115      67.101  84.991  58.655  1.00  0.00           N  
ATOM   1683  H   LEU   115      67.473  85.797  59.160  1.00  0.00           H  
ATOM   1684  CA  LEU   115      65.742  84.584  59.084  1.00  0.00           C  
ATOM   1685  HA  LEU   115      65.544  83.644  58.568  1.00  0.00           H  
ATOM   1686  CB  LEU   115      65.679  84.367  60.646  1.00  0.00           C  
ATOM   1687  HB2 LEU   115      66.212  83.448  60.891  1.00  0.00           H  
ATOM   1688  HB3 LEU   115      66.212  85.184  61.132  1.00  0.00           H  
ATOM   1689  CG  LEU   115      64.273  84.283  61.237  1.00  0.00           C  
ATOM   1690  HG  LEU   115      63.615  85.054  60.837  1.00  0.00           H  
ATOM   1691  CD1 LEU   115      63.731  82.912  60.926  1.00  0.00           C  
ATOM   1692 HD11 LEU   115      62.725  82.816  61.334  1.00  0.00           H  
ATOM   1693 HD12 LEU   115      63.699  82.768  59.847  1.00  0.00           H  
ATOM   1694 HD13 LEU   115      64.376  82.155  61.373  1.00  0.00           H  
ATOM   1695  CD2 LEU   115      64.425  84.418  62.799  1.00  0.00           C  
ATOM   1696 HD21 LEU   115      63.443  84.364  63.266  1.00  0.00           H  
ATOM   1697 HD22 LEU   115      65.051  83.609  63.175  1.00  0.00           H  
ATOM   1698 HD23 LEU   115      64.888  85.376  63.037  1.00  0.00           H  
ATOM   1699  C   LEU   115      64.660  85.577  58.675  1.00  0.00           C  
ATOM   1700  O   LEU   115      63.746  85.220  57.962  1.00  0.00           O  
ATOM   1701  N   THR   116      64.620  86.856  59.190  1.00  0.00           N  
ATOM   1702  H   THR   116      65.361  87.268  59.755  1.00  0.00           H  
ATOM   1703  CA  THR   116      63.463  87.740  58.953  1.00  0.00           C  
ATOM   1704  HA  THR   116      62.558  87.189  59.209  1.00  0.00           H  
ATOM   1705  CB  THR   116      63.683  89.004  59.836  1.00  0.00           C  
ATOM   1706  HB  THR   116      64.666  89.390  59.570  1.00  0.00           H  
ATOM   1707  CG2 THR   116      62.616  90.053  59.582  1.00  0.00           C  
ATOM   1708 HG21 THR   116      62.802  90.921  60.215  1.00  0.00           H  
ATOM   1709 HG22 THR   116      62.646  90.356  58.534  1.00  0.00           H  
ATOM   1710 HG23 THR   116      61.635  89.638  59.812  1.00  0.00           H  
ATOM   1711  OG1 THR   116      63.623  88.679  61.225  1.00  0.00           O  
ATOM   1712  HG1 THR   116      63.766  89.490  61.757  1.00  0.00           H  
ATOM   1713  C   THR   116      63.261  88.157  57.485  1.00  0.00           C  
ATOM   1714  O   THR   116      62.122  88.382  57.101  1.00  0.00           O  
ATOM   1715  N   GLY   117      64.324  88.183  56.664  1.00  0.00           N  
ATOM   1716  H   GLY   117      65.265  88.119  57.051  1.00  0.00           H  
ATOM   1717  CA  GLY   117      64.372  88.292  55.211  1.00  0.00           C  
ATOM   1718  HA2 GLY   117      63.872  89.218  54.930  1.00  0.00           H  
ATOM   1719  HA3 GLY   117      65.418  88.394  54.919  1.00  0.00           H  
ATOM   1720  C   GLY   117      63.768  87.167  54.387  1.00  0.00           C  
ATOM   1721  O   GLY   117      63.099  87.466  53.473  1.00  0.00           O  
ATOM   1722  N   VAL   118      63.920  85.900  54.756  1.00  0.00           N  
ATOM   1723  H   VAL   118      64.621  85.615  55.440  1.00  0.00           H  
ATOM   1724  CA  VAL   118      63.127  84.766  54.246  1.00  0.00           C  
ATOM   1725  HA  VAL   118      63.351  84.693  53.183  1.00  0.00           H  
ATOM   1726  CB  VAL   118      63.521  83.357  54.768  1.00  0.00           C  
ATOM   1727  HB  VAL   118      63.287  83.343  55.832  1.00  0.00           H  
ATOM   1728  CG1 VAL   118      62.714  82.176  54.106  1.00  0.00           C  
ATOM   1729 HG11 VAL   118      63.049  81.227  54.524  1.00  0.00           H  
ATOM   1730 HG12 VAL   118      61.650  82.305  54.305  1.00  0.00           H  
ATOM   1731 HG13 VAL   118      62.884  82.178  53.029  1.00  0.00           H  
ATOM   1732  CG2 VAL   118      65.006  83.135  54.484  1.00  0.00           C  
ATOM   1733 HG21 VAL   118      65.302  82.149  54.845  1.00  0.00           H  
ATOM   1734 HG22 VAL   118      65.186  83.199  53.410  1.00  0.00           H  
ATOM   1735 HG23 VAL   118      65.593  83.899  54.996  1.00  0.00           H  
ATOM   1736  C   VAL   118      61.660  85.062  54.485  1.00  0.00           C  
ATOM   1737  O   VAL   118      60.886  85.066  53.500  1.00  0.00           O  
ATOM   1738  N   PHE   119      61.211  85.292  55.733  1.00  0.00           N  
ATOM   1739  H   PHE   119      61.838  85.267  56.537  1.00  0.00           H  
ATOM   1740  CA  PHE   119      59.840  85.598  56.114  1.00  0.00           C  
ATOM   1741  HA  PHE   119      59.238  84.747  55.793  1.00  0.00           H  
ATOM   1742  CB  PHE   119      59.701  85.712  57.682  1.00  0.00           C  
ATOM   1743  HB2 PHE   119      59.573  84.713  58.099  1.00  0.00           H  
ATOM   1744  HB3 PHE   119      60.629  86.112  58.091  1.00  0.00           H  
ATOM   1745  CG  PHE   119      58.512  86.613  58.145  1.00  0.00           C  
ATOM   1746  CD1 PHE   119      57.218  86.135  58.042  1.00  0.00           C  
ATOM   1747  HD1 PHE   119      57.054  85.103  57.768  1.00  0.00           H  
ATOM   1748  CE1 PHE   119      56.079  86.997  58.293  1.00  0.00           C  
ATOM   1749  HE1 PHE   119      55.074  86.614  58.198  1.00  0.00           H  
ATOM   1750  CZ  PHE   119      56.288  88.306  58.653  1.00  0.00           C  
ATOM   1751  HZ  PHE   119      55.457  88.989  58.750  1.00  0.00           H  
ATOM   1752  CE2 PHE   119      57.611  88.746  58.895  1.00  0.00           C  
ATOM   1753  HE2 PHE   119      57.781  89.740  59.279  1.00  0.00           H  
ATOM   1754  CD2 PHE   119      58.696  87.913  58.643  1.00  0.00           C  
ATOM   1755  HD2 PHE   119      59.697  88.273  58.832  1.00  0.00           H  
ATOM   1756  C   PHE   119      59.208  86.783  55.350  1.00  0.00           C  
ATOM   1757  O   PHE   119      58.193  86.534  54.806  1.00  0.00           O  
ATOM   1758  N   ARG   120      59.835  87.995  55.291  1.00  0.00           N  
ATOM   1759  H   ARG   120      60.716  88.178  55.772  1.00  0.00           H  
ATOM   1760  CA  ARG   120      59.331  89.177  54.537  1.00  0.00           C  
ATOM   1761  HA  ARG   120      58.328  89.443  54.869  1.00  0.00           H  
ATOM   1762  CB  ARG   120      60.295  90.328  54.828  1.00  0.00           C  
ATOM   1763  HB2 ARG   120      61.307  89.972  54.639  1.00  0.00           H  
ATOM   1764  HB3 ARG   120      60.096  91.120  54.106  1.00  0.00           H  
ATOM   1765  CG  ARG   120      60.270  90.950  56.223  1.00  0.00           C  
ATOM   1766  HG2 ARG   120      59.283  91.375  56.406  1.00  0.00           H  
ATOM   1767  HG3 ARG   120      60.421  90.166  56.964  1.00  0.00           H  
ATOM   1768  CD  ARG   120      61.311  92.023  56.423  1.00  0.00           C  
ATOM   1769  HD2 ARG   120      62.299  91.564  56.486  1.00  0.00           H  
ATOM   1770  HD3 ARG   120      61.322  92.684  55.555  1.00  0.00           H  
ATOM   1771  NE  ARG   120      61.060  92.815  57.642  1.00  0.00           N  
ATOM   1772  HE  ARG   120      60.088  92.936  57.926  1.00  0.00           H  
ATOM   1773  CZ  ARG   120      62.004  93.393  58.413  1.00  0.00           C  
ATOM   1774  NH1 ARG   120      63.324  93.220  58.183  1.00  0.00           N  
ATOM   1775 HH11 ARG   120      63.636  92.637  57.406  1.00  0.00           H  
ATOM   1776 HH12 ARG   120      64.010  93.673  58.787  1.00  0.00           H  
ATOM   1777  NH2 ARG   120      61.649  94.226  59.381  1.00  0.00           N  
ATOM   1778 HH21 ARG   120      60.663  94.430  59.544  1.00  0.00           H  
ATOM   1779 HH22 ARG   120      62.362  94.664  59.965  1.00  0.00           H  
ATOM   1780  C   ARG   120      59.130  88.904  53.079  1.00  0.00           C  
ATOM   1781  O   ARG   120      58.149  89.229  52.460  1.00  0.00           O  
ATOM   1782  N   VAL   121      60.098  88.246  52.374  1.00  0.00           N  
ATOM   1783  H   VAL   121      60.966  87.924  52.804  1.00  0.00           H  
ATOM   1784  CA  VAL   121      60.008  87.918  50.903  1.00  0.00           C  
ATOM   1785  HA  VAL   121      59.638  88.775  50.341  1.00  0.00           H  
ATOM   1786  CB  VAL   121      61.441  87.615  50.381  1.00  0.00           C  
ATOM   1787  HB  VAL   121      61.765  86.755  50.966  1.00  0.00           H  
ATOM   1788  CG1 VAL   121      61.448  87.287  48.921  1.00  0.00           C  
ATOM   1789 HG11 VAL   121      62.468  87.083  48.600  1.00  0.00           H  
ATOM   1790 HG12 VAL   121      60.829  86.409  48.743  1.00  0.00           H  
ATOM   1791 HG13 VAL   121      61.051  88.131  48.357  1.00  0.00           H  
ATOM   1792  CG2 VAL   121      62.427  88.769  50.605  1.00  0.00           C  
ATOM   1793 HG21 VAL   121      63.407  88.491  50.218  1.00  0.00           H  
ATOM   1794 HG22 VAL   121      62.070  89.658  50.084  1.00  0.00           H  
ATOM   1795 HG23 VAL   121      62.504  88.981  51.672  1.00  0.00           H  
ATOM   1796  C   VAL   121      58.920  86.828  50.592  1.00  0.00           C  
ATOM   1797  O   VAL   121      58.040  87.066  49.768  1.00  0.00           O  
ATOM   1798  N   THR   122      58.961  85.640  51.197  1.00  0.00           N  
ATOM   1799  H   THR   122      59.742  85.337  51.778  1.00  0.00           H  
ATOM   1800  CA  THR   122      57.865  84.630  51.088  1.00  0.00           C  
ATOM   1801  HA  THR   122      57.754  84.413  50.025  1.00  0.00           H  
ATOM   1802  CB  THR   122      58.252  83.380  51.945  1.00  0.00           C  
ATOM   1803  HB  THR   122      58.204  83.685  52.990  1.00  0.00           H  
ATOM   1804  CG2 THR   122      57.247  82.221  51.798  1.00  0.00           C  
ATOM   1805 HG21 THR   122      57.567  81.381  52.415  1.00  0.00           H  
ATOM   1806 HG22 THR   122      56.260  82.553  52.120  1.00  0.00           H  
ATOM   1807 HG23 THR   122      57.203  81.908  50.754  1.00  0.00           H  
ATOM   1808  OG1 THR   122      59.551  82.977  51.681  1.00  0.00           O  
ATOM   1809  HG1 THR   122      60.169  83.463  52.266  1.00  0.00           H  
ATOM   1810  C   THR   122      56.509  85.127  51.632  1.00  0.00           C  
ATOM   1811  O   THR   122      55.513  84.722  51.039  1.00  0.00           O  
ATOM   1812  N   LYS   123      56.462  86.013  52.628  1.00  0.00           N  
ATOM   1813  H   LYS   123      57.263  86.222  53.224  1.00  0.00           H  
ATOM   1814  CA  LYS   123      55.225  86.803  52.985  1.00  0.00           C  
ATOM   1815  HA  LYS   123      54.422  86.123  53.270  1.00  0.00           H  
ATOM   1816  CB  LYS   123      55.589  87.724  54.146  1.00  0.00           C  
ATOM   1817  HB2 LYS   123      55.941  87.136  54.993  1.00  0.00           H  
ATOM   1818  HB3 LYS   123      56.407  88.385  53.855  1.00  0.00           H  
ATOM   1819  CG  LYS   123      54.308  88.588  54.571  1.00  0.00           C  
ATOM   1820  HG2 LYS   123      53.937  89.114  53.691  1.00  0.00           H  
ATOM   1821  HG3 LYS   123      53.519  87.905  54.890  1.00  0.00           H  
ATOM   1822  CD  LYS   123      54.546  89.601  55.674  1.00  0.00           C  
ATOM   1823  HD2 LYS   123      54.486  89.095  56.639  1.00  0.00           H  
ATOM   1824  HD3 LYS   123      55.558  89.994  55.583  1.00  0.00           H  
ATOM   1825  CE  LYS   123      53.578  90.741  55.663  1.00  0.00           C  
ATOM   1826  HE2 LYS   123      53.713  91.347  54.767  1.00  0.00           H  
ATOM   1827  HE3 LYS   123      52.553  90.371  55.646  1.00  0.00           H  
ATOM   1828  NZ  LYS   123      53.806  91.536  56.845  1.00  0.00           N  
ATOM   1829  HZ1 LYS   123      53.143  92.337  56.858  1.00  0.00           H  
ATOM   1830  HZ2 LYS   123      53.658  90.950  57.691  1.00  0.00           H  
ATOM   1831  HZ3 LYS   123      54.782  91.894  56.839  1.00  0.00           H  
ATOM   1832  C   LYS   123      54.696  87.620  51.775  1.00  0.00           C  
ATOM   1833  O   LYS   123      53.524  87.399  51.462  1.00  0.00           O  
ATOM   1834  N   GLN   124      55.527  88.453  51.197  1.00  0.00           N  
ATOM   1835  H   GLN   124      56.513  88.494  51.456  1.00  0.00           H  
ATOM   1836  CA  GLN   124      55.179  89.427  50.122  1.00  0.00           C  
ATOM   1837  HA  GLN   124      54.239  89.928  50.355  1.00  0.00           H  
ATOM   1838  CB  GLN   124      56.193  90.580  50.082  1.00  0.00           C  
ATOM   1839  HB2 GLN   124      56.365  90.942  51.096  1.00  0.00           H  
ATOM   1840  HB3 GLN   124      57.148  90.207  49.711  1.00  0.00           H  
ATOM   1841  CG  GLN   124      55.726  91.763  49.191  1.00  0.00           C  
ATOM   1842  HG2 GLN   124      56.619  92.288  48.855  1.00  0.00           H  
ATOM   1843  HG3 GLN   124      55.255  91.335  48.305  1.00  0.00           H  
ATOM   1844  CD  GLN   124      54.800  92.774  49.736  1.00  0.00           C  
ATOM   1845  OE1 GLN   124      54.653  93.005  50.902  1.00  0.00           O  
ATOM   1846  NE2 GLN   124      54.008  93.393  48.949  1.00  0.00           N  
ATOM   1847 HE21 GLN   124      54.074  93.247  47.942  1.00  0.00           H  
ATOM   1848 HE22 GLN   124      53.312  94.034  49.327  1.00  0.00           H  
ATOM   1849  C   GLN   124      54.843  88.726  48.802  1.00  0.00           C  
ATOM   1850  O   GLN   124      53.902  89.105  48.127  1.00  0.00           O  
ATOM   1851  N   VAL   125      55.579  87.650  48.471  1.00  0.00           N  
ATOM   1852  H   VAL   125      56.481  87.471  48.913  1.00  0.00           H  
ATOM   1853  CA  VAL   125      55.244  86.634  47.503  1.00  0.00           C  
ATOM   1854  HA  VAL   125      55.252  87.154  46.546  1.00  0.00           H  
ATOM   1855  CB  VAL   125      56.305  85.524  47.283  1.00  0.00           C  
ATOM   1856  HB  VAL   125      56.647  85.151  48.249  1.00  0.00           H  
ATOM   1857  CG1 VAL   125      55.801  84.248  46.522  1.00  0.00           C  
ATOM   1858 HG11 VAL   125      56.620  83.537  46.421  1.00  0.00           H  
ATOM   1859 HG12 VAL   125      54.987  83.788  47.083  1.00  0.00           H  
ATOM   1860 HG13 VAL   125      55.444  84.531  45.531  1.00  0.00           H  
ATOM   1861  CG2 VAL   125      57.357  86.223  46.392  1.00  0.00           C  
ATOM   1862 HG21 VAL   125      58.165  85.527  46.168  1.00  0.00           H  
ATOM   1863 HG22 VAL   125      56.890  86.547  45.463  1.00  0.00           H  
ATOM   1864 HG23 VAL   125      57.761  87.089  46.916  1.00  0.00           H  
ATOM   1865  C   VAL   125      53.852  86.097  47.729  1.00  0.00           C  
ATOM   1866  O   VAL   125      53.037  86.160  46.780  1.00  0.00           O  
ATOM   1867  N   LEU   126      53.555  85.516  48.867  1.00  0.00           N  
ATOM   1868  H   LEU   126      54.219  85.319  49.616  1.00  0.00           H  
ATOM   1869  CA  LEU   126      52.140  85.093  49.128  1.00  0.00           C  
ATOM   1870  HA  LEU   126      51.929  84.430  48.290  1.00  0.00           H  
ATOM   1871  CB  LEU   126      51.916  84.193  50.454  1.00  0.00           C  
ATOM   1872  HB2 LEU   126      52.189  84.795  51.320  1.00  0.00           H  
ATOM   1873  HB3 LEU   126      50.851  83.977  50.539  1.00  0.00           H  
ATOM   1874  CG  LEU   126      52.692  82.837  50.541  1.00  0.00           C  
ATOM   1875  HG  LEU   126      53.746  83.050  50.369  1.00  0.00           H  
ATOM   1876  CD1 LEU   126      52.619  82.189  51.915  1.00  0.00           C  
ATOM   1877 HD11 LEU   126      53.178  81.252  51.905  1.00  0.00           H  
ATOM   1878 HD12 LEU   126      53.049  82.861  52.657  1.00  0.00           H  
ATOM   1879 HD13 LEU   126      51.578  81.986  52.167  1.00  0.00           H  
ATOM   1880  CD2 LEU   126      52.157  81.896  49.480  1.00  0.00           C  
ATOM   1881 HD21 LEU   126      52.692  80.947  49.533  1.00  0.00           H  
ATOM   1882 HD22 LEU   126      51.095  81.723  49.648  1.00  0.00           H  
ATOM   1883 HD23 LEU   126      52.302  82.340  48.495  1.00  0.00           H  
ATOM   1884  C   LEU   126      51.127  86.276  49.081  1.00  0.00           C  
ATOM   1885  O   LEU   126      49.995  86.117  48.665  1.00  0.00           O  
ATOM   1886  N   LYS   127      51.441  87.421  49.646  1.00  0.00           N  
ATOM   1887  H   LYS   127      52.361  87.638  50.028  1.00  0.00           H  
ATOM   1888  CA  LYS   127      50.448  88.506  49.771  1.00  0.00           C  
ATOM   1889  HA  LYS   127      49.445  88.177  50.044  1.00  0.00           H  
ATOM   1890  CB  LYS   127      51.063  89.417  50.899  1.00  0.00           C  
ATOM   1891  HB2 LYS   127      51.068  88.859  51.834  1.00  0.00           H  
ATOM   1892  HB3 LYS   127      52.103  89.629  50.647  1.00  0.00           H  
ATOM   1893  CG  LYS   127      50.325  90.760  51.127  1.00  0.00           C  
ATOM   1894  HG2 LYS   127      50.998  91.472  51.604  1.00  0.00           H  
ATOM   1895  HG3 LYS   127      50.038  91.189  50.166  1.00  0.00           H  
ATOM   1896  CD  LYS   127      49.111  90.571  51.974  1.00  0.00           C  
ATOM   1897  HD2 LYS   127      48.582  89.655  51.708  1.00  0.00           H  
ATOM   1898  HD3 LYS   127      49.374  90.492  53.028  1.00  0.00           H  
ATOM   1899  CE  LYS   127      48.233  91.827  51.705  1.00  0.00           C  
ATOM   1900  HE2 LYS   127      48.528  92.631  52.383  1.00  0.00           H  
ATOM   1901  HE3 LYS   127      48.409  92.186  50.690  1.00  0.00           H  
ATOM   1902  NZ  LYS   127      46.760  91.525  51.888  1.00  0.00           N  
ATOM   1903  HZ1 LYS   127      46.204  92.384  51.701  1.00  0.00           H  
ATOM   1904  HZ2 LYS   127      46.475  90.777  51.224  1.00  0.00           H  
ATOM   1905  HZ3 LYS   127      46.588  91.207  52.862  1.00  0.00           H  
ATOM   1906  C   LYS   127      50.193  89.202  48.420  1.00  0.00           C  
ATOM   1907  O   LYS   127      49.044  89.628  48.183  1.00  0.00           O  
ATOM   1908  N   ALA   128      51.184  89.399  47.514  1.00  0.00           N  
ATOM   1909  H   ALA   128      52.124  89.018  47.622  1.00  0.00           H  
ATOM   1910  CA  ALA   128      51.002  90.191  46.277  1.00  0.00           C  
ATOM   1911  HA  ALA   128      49.970  90.049  45.956  1.00  0.00           H  
ATOM   1912  CB  ALA   128      51.359  91.603  46.656  1.00  0.00           C  
ATOM   1913  HB1 ALA   128      51.249  92.253  45.787  1.00  0.00           H  
ATOM   1914  HB2 ALA   128      50.698  91.947  47.452  1.00  0.00           H  
ATOM   1915  HB3 ALA   128      52.392  91.637  47.004  1.00  0.00           H  
ATOM   1916  C   ALA   128      51.763  89.751  45.018  1.00  0.00           C  
ATOM   1917  O   ALA   128      51.665  90.319  43.940  1.00  0.00           O  
ATOM   1918  N   GLY   129      52.583  88.681  45.135  1.00  0.00           N  
ATOM   1919  H   GLY   129      52.751  88.244  46.040  1.00  0.00           H  
ATOM   1920  CA  GLY   129      53.310  88.023  44.084  1.00  0.00           C  
ATOM   1921  HA2 GLY   129      53.608  88.769  43.346  1.00  0.00           H  
ATOM   1922  HA3 GLY   129      54.225  87.603  44.502  1.00  0.00           H  
ATOM   1923  C   GLY   129      52.509  86.860  43.339  1.00  0.00           C  
ATOM   1924  O   GLY   129      53.129  85.931  42.748  1.00  0.00           O  
ATOM   1925  N   GLY   130      51.197  86.867  43.512  1.00  0.00           N  
ATOM   1926  H   GLY   130      50.755  87.443  44.229  1.00  0.00           H  
ATOM   1927  CA  GLY   130      50.218  86.084  42.741  1.00  0.00           C  
ATOM   1928  HA2 GLY   130      49.229  86.502  42.933  1.00  0.00           H  
ATOM   1929  HA3 GLY   130      50.427  86.238  41.682  1.00  0.00           H  
ATOM   1930  C   GLY   130      50.149  84.583  42.991  1.00  0.00           C  
ATOM   1931  O   GLY   130      49.227  84.052  42.466  1.00  0.00           O  
ATOM   1932  N   MET   131      50.964  84.001  43.812  1.00  0.00           N  
ATOM   1933  H   MET   131      51.613  84.551  44.372  1.00  0.00           H  
ATOM   1934  CA  MET   131      51.118  82.511  44.095  1.00  0.00           C  
ATOM   1935  HA  MET   131      51.162  81.860  43.222  1.00  0.00           H  
ATOM   1936  CB  MET   131      52.472  82.301  44.794  1.00  0.00           C  
ATOM   1937  HB2 MET   131      53.283  82.617  44.139  1.00  0.00           H  
ATOM   1938  HB3 MET   131      52.529  82.918  45.691  1.00  0.00           H  
ATOM   1939  CG  MET   131      52.641  80.800  45.167  1.00  0.00           C  
ATOM   1940  HG2 MET   131      51.726  80.464  45.656  1.00  0.00           H  
ATOM   1941  HG3 MET   131      52.738  80.228  44.244  1.00  0.00           H  
ATOM   1942  SD  MET   131      54.025  80.386  46.227  1.00  0.00           S  
ATOM   1943  CE  MET   131      55.393  80.798  45.139  1.00  0.00           C  
ATOM   1944  HE1 MET   131      56.336  80.598  45.650  1.00  0.00           H  
ATOM   1945  HE2 MET   131      55.335  80.193  44.235  1.00  0.00           H  
ATOM   1946  HE3 MET   131      55.341  81.854  44.874  1.00  0.00           H  
ATOM   1947  C   MET   131      49.876  82.119  44.871  1.00  0.00           C  
ATOM   1948  O   MET   131      49.365  81.027  44.685  1.00  0.00           O  
ATOM   1949  N   LEU   132      49.505  82.846  45.956  1.00  0.00           N  
ATOM   1950  H   LEU   132      50.016  83.672  46.271  1.00  0.00           H  
ATOM   1951  CA  LEU   132      48.376  82.536  46.767  1.00  0.00           C  
ATOM   1952  HA  LEU   132      48.357  81.447  46.791  1.00  0.00           H  
ATOM   1953  CB  LEU   132      48.564  83.104  48.240  1.00  0.00           C  
ATOM   1954  HB2 LEU   132      49.600  82.984  48.554  1.00  0.00           H  
ATOM   1955  HB3 LEU   132      48.347  84.172  48.255  1.00  0.00           H  
ATOM   1956  CG  LEU   132      47.590  82.335  49.260  1.00  0.00           C  
ATOM   1957  HG  LEU   132      46.601  82.201  48.823  1.00  0.00           H  
ATOM   1958  CD1 LEU   132      48.152  80.979  49.595  1.00  0.00           C  
ATOM   1959 HD11 LEU   132      47.482  80.467  50.288  1.00  0.00           H  
ATOM   1960 HD12 LEU   132      48.249  80.390  48.683  1.00  0.00           H  
ATOM   1961 HD13 LEU   132      49.132  81.094  50.057  1.00  0.00           H  
ATOM   1962  CD2 LEU   132      47.551  83.152  50.497  1.00  0.00           C  
ATOM   1963 HD21 LEU   132      46.900  82.674  51.229  1.00  0.00           H  
ATOM   1964 HD22 LEU   132      48.556  83.239  50.908  1.00  0.00           H  
ATOM   1965 HD23 LEU   132      47.166  84.145  50.265  1.00  0.00           H  
ATOM   1966  C   LEU   132      47.008  82.899  46.197  1.00  0.00           C  
ATOM   1967  O   LEU   132      45.983  82.239  46.343  1.00  0.00           O  
ATOM   1968  N   GLU   133      47.053  83.992  45.387  1.00  0.00           N  
ATOM   1969  H   GLU   133      47.878  84.586  45.322  1.00  0.00           H  
ATOM   1970  CA  GLU   133      45.947  84.448  44.521  1.00  0.00           C  
ATOM   1971  HA  GLU   133      45.034  84.489  45.114  1.00  0.00           H  
ATOM   1972  CB  GLU   133      46.176  85.889  44.013  1.00  0.00           C  
ATOM   1973  HB2 GLU   133      46.652  86.490  44.788  1.00  0.00           H  
ATOM   1974  HB3 GLU   133      46.852  85.883  43.157  1.00  0.00           H  
ATOM   1975  CG  GLU   133      44.840  86.505  43.620  1.00  0.00           C  
ATOM   1976  HG2 GLU   133      45.016  87.433  43.074  1.00  0.00           H  
ATOM   1977  HG3 GLU   133      44.318  85.831  42.941  1.00  0.00           H  
ATOM   1978  CD  GLU   133      43.980  86.782  44.790  1.00  0.00           C  
ATOM   1979  OE1 GLU   133      42.844  87.206  44.379  1.00  0.00           O  
ATOM   1980  OE2 GLU   133      44.432  86.815  45.954  1.00  0.00           O  
ATOM   1981  C   GLU   133      45.709  83.452  43.404  1.00  0.00           C  
ATOM   1982  O   GLU   133      44.602  83.267  43.077  1.00  0.00           O  
ATOM   1983  N   ARG   134      46.740  82.795  42.797  1.00  0.00           N  
ATOM   1984  H   ARG   134      47.717  83.028  42.975  1.00  0.00           H  
ATOM   1985  CA  ARG   134      46.581  81.705  41.846  1.00  0.00           C  
ATOM   1986  HA  ARG   134      45.826  81.890  41.082  1.00  0.00           H  
ATOM   1987  CB  ARG   134      47.777  81.531  40.928  1.00  0.00           C  
ATOM   1988  HB2 ARG   134      47.941  82.447  40.359  1.00  0.00           H  
ATOM   1989  HB3 ARG   134      48.674  81.360  41.521  1.00  0.00           H  
ATOM   1990  CG  ARG   134      47.568  80.403  40.004  1.00  0.00           C  
ATOM   1991  HG2 ARG   134      47.308  79.505  40.564  1.00  0.00           H  
ATOM   1992  HG3 ARG   134      46.734  80.616  39.336  1.00  0.00           H  
ATOM   1993  CD  ARG   134      48.869  80.163  39.179  1.00  0.00           C  
ATOM   1994  HD2 ARG   134      48.716  79.291  38.544  1.00  0.00           H  
ATOM   1995  HD3 ARG   134      49.019  81.017  38.518  1.00  0.00           H  
ATOM   1996  NE  ARG   134      50.086  79.963  39.954  1.00  0.00           N  
ATOM   1997  HE  ARG   134      50.092  79.134  40.549  1.00  0.00           H  
ATOM   1998  CZ  ARG   134      51.169  80.687  39.997  1.00  0.00           C  
ATOM   1999  NH1 ARG   134      51.904  80.603  41.014  1.00  0.00           N  
ATOM   2000 HH11 ARG   134      51.649  79.979  41.778  1.00  0.00           H  
ATOM   2001 HH12 ARG   134      52.757  81.159  41.072  1.00  0.00           H  
ATOM   2002  NH2 ARG   134      51.465  81.461  39.013  1.00  0.00           N  
ATOM   2003 HH21 ARG   134      50.853  81.508  38.199  1.00  0.00           H  
ATOM   2004 HH22 ARG   134      52.312  82.027  39.047  1.00  0.00           H  
ATOM   2005  C   ARG   134      46.102  80.500  42.693  1.00  0.00           C  
ATOM   2006  O   ARG   134      45.175  79.836  42.291  1.00  0.00           O  
ATOM   2007  N   GLY   135      46.760  80.268  43.822  1.00  0.00           N  
ATOM   2008  H   GLY   135      47.572  80.812  44.114  1.00  0.00           H  
ATOM   2009  CA  GLY   135      46.399  79.227  44.752  1.00  0.00           C  
ATOM   2010  HA2 GLY   135      46.349  79.639  45.759  1.00  0.00           H  
ATOM   2011  HA3 GLY   135      45.404  78.852  44.510  1.00  0.00           H  
ATOM   2012  C   GLY   135      47.369  78.112  44.720  1.00  0.00           C  
ATOM   2013  O   GLY   135      47.177  77.137  45.495  1.00  0.00           O  
ATOM   2014  N   THR   136      48.385  78.229  43.883  1.00  0.00           N  
ATOM   2015  H   THR   136      48.557  79.096  43.373  1.00  0.00           H  
ATOM   2016  CA  THR   136      49.363  77.209  43.569  1.00  0.00           C  
ATOM   2017  HA  THR   136      49.332  76.507  44.404  1.00  0.00           H  
ATOM   2018  CB  THR   136      48.997  76.510  42.261  1.00  0.00           C  
ATOM   2019  HB  THR   136      49.699  75.678  42.203  1.00  0.00           H  
ATOM   2020  CG2 THR   136      47.531  76.005  42.211  1.00  0.00           C  
ATOM   2021 HG21 THR   136      47.346  75.521  41.252  1.00  0.00           H  
ATOM   2022 HG22 THR   136      47.365  75.290  43.016  1.00  0.00           H  
ATOM   2023 HG23 THR   136      46.851  76.848  42.328  1.00  0.00           H  
ATOM   2024  OG1 THR   136      49.079  77.427  41.150  1.00  0.00           O  
ATOM   2025  HG1 THR   136      48.843  76.960  40.323  1.00  0.00           H  
ATOM   2026  C   THR   136      50.802  77.717  43.491  1.00  0.00           C  
ATOM   2027  O   THR   136      50.921  78.887  43.023  1.00  0.00           O  
ATOM   2028  N   GLY   137      51.811  76.851  43.895  1.00  0.00           N  
ATOM   2029  H   GLY   137      51.651  75.898  44.221  1.00  0.00           H  
ATOM   2030  CA  GLY   137      53.247  77.273  43.878  1.00  0.00           C  
ATOM   2031  HA2 GLY   137      53.588  77.355  42.845  1.00  0.00           H  
ATOM   2032  HA3 GLY   137      53.338  78.263  44.323  1.00  0.00           H  
ATOM   2033  C   GLY   137      54.151  76.286  44.637  1.00  0.00           C  
ATOM   2034  O   GLY   137      53.792  75.380  45.378  1.00  0.00           O  
ATOM   2035  N   ARG   138      55.491  76.494  44.600  1.00  0.00           N  
ATOM   2036  H   ARG   138      55.901  77.186  43.973  1.00  0.00           H  
ATOM   2037  CA  ARG   138      56.499  75.820  45.387  1.00  0.00           C  
ATOM   2038  HA  ARG   138      55.933  75.292  46.155  1.00  0.00           H  
ATOM   2039  CB  ARG   138      57.325  74.773  44.557  1.00  0.00           C  
ATOM   2040  HB2 ARG   138      57.931  75.313  43.829  1.00  0.00           H  
ATOM   2041  HB3 ARG   138      58.015  74.266  45.231  1.00  0.00           H  
ATOM   2042  CG  ARG   138      56.479  73.674  43.787  1.00  0.00           C  
ATOM   2043  HG2 ARG   138      55.586  74.093  43.323  1.00  0.00           H  
ATOM   2044  HG3 ARG   138      57.053  73.193  42.996  1.00  0.00           H  
ATOM   2045  CD  ARG   138      56.143  72.718  44.911  1.00  0.00           C  
ATOM   2046  HD2 ARG   138      57.051  72.260  45.307  1.00  0.00           H  
ATOM   2047  HD3 ARG   138      55.669  73.249  45.736  1.00  0.00           H  
ATOM   2048  NE  ARG   138      55.242  71.691  44.374  1.00  0.00           N  
ATOM   2049  HE  ARG   138      55.688  70.787  44.217  1.00  0.00           H  
ATOM   2050  CZ  ARG   138      53.953  71.722  44.056  1.00  0.00           C  
ATOM   2051  NH1 ARG   138      53.183  72.711  44.466  1.00  0.00           N  
ATOM   2052 HH11 ARG   138      53.575  73.461  45.034  1.00  0.00           H  
ATOM   2053 HH12 ARG   138      52.195  72.724  44.215  1.00  0.00           H  
ATOM   2054  NH2 ARG   138      53.536  70.782  43.290  1.00  0.00           N  
ATOM   2055 HH21 ARG   138      54.184  70.067  42.962  1.00  0.00           H  
ATOM   2056 HH22 ARG   138      52.556  70.750  43.009  1.00  0.00           H  
ATOM   2057  C   ARG   138      57.470  76.787  46.072  1.00  0.00           C  
ATOM   2058  O   ARG   138      57.941  77.645  45.327  1.00  0.00           O  
ATOM   2059  N   ILE   139      57.827  76.530  47.295  1.00  0.00           N  
ATOM   2060  H   ILE   139      57.498  75.715  47.814  1.00  0.00           H  
ATOM   2061  CA  ILE   139      58.762  77.405  48.076  1.00  0.00           C  
ATOM   2062  HA  ILE   139      59.294  78.017  47.347  1.00  0.00           H  
ATOM   2063  CB  ILE   139      57.969  78.421  49.015  1.00  0.00           C  
ATOM   2064  HB  ILE   139      57.440  77.667  49.597  1.00  0.00           H  
ATOM   2065  CG2 ILE   139      58.806  79.219  49.935  1.00  0.00           C  
ATOM   2066 HG21 ILE   139      58.170  79.876  50.527  1.00  0.00           H  
ATOM   2067 HG22 ILE   139      59.356  78.551  50.598  1.00  0.00           H  
ATOM   2068 HG23 ILE   139      59.512  79.818  49.359  1.00  0.00           H  
ATOM   2069  CG1 ILE   139      56.799  79.258  48.433  1.00  0.00           C  
ATOM   2070 HG12 ILE   139      57.194  80.197  48.047  1.00  0.00           H  
ATOM   2071 HG13 ILE   139      56.367  78.722  47.588  1.00  0.00           H  
ATOM   2072  CD1 ILE   139      55.677  79.567  49.461  1.00  0.00           C  
ATOM   2073 HD11 ILE   139      54.895  80.154  48.981  1.00  0.00           H  
ATOM   2074 HD12 ILE   139      55.255  78.632  49.830  1.00  0.00           H  
ATOM   2075 HD13 ILE   139      56.094  80.131  50.296  1.00  0.00           H  
ATOM   2076  C   ILE   139      59.875  76.648  48.777  1.00  0.00           C  
ATOM   2077  O   ILE   139      59.658  75.700  49.526  1.00  0.00           O  
ATOM   2078  N   VAL   140      61.162  77.034  48.477  1.00  0.00           N  
ATOM   2079  H   VAL   140      61.349  77.842  47.884  1.00  0.00           H  
ATOM   2080  CA  VAL   140      62.362  76.406  48.919  1.00  0.00           C  
ATOM   2081  HA  VAL   140      62.038  75.696  49.680  1.00  0.00           H  
ATOM   2082  CB  VAL   140      63.092  75.529  47.830  1.00  0.00           C  
ATOM   2083  HB  VAL   140      63.701  76.217  47.245  1.00  0.00           H  
ATOM   2084  CG1 VAL   140      63.921  74.425  48.576  1.00  0.00           C  
ATOM   2085 HG11 VAL   140      64.437  73.802  47.846  1.00  0.00           H  
ATOM   2086 HG12 VAL   140      64.653  74.900  49.230  1.00  0.00           H  
ATOM   2087 HG13 VAL   140      63.250  73.805  49.171  1.00  0.00           H  
ATOM   2088  CG2 VAL   140      62.207  74.854  46.879  1.00  0.00           C  
ATOM   2089 HG21 VAL   140      62.805  74.277  46.172  1.00  0.00           H  
ATOM   2090 HG22 VAL   140      61.537  74.184  47.418  1.00  0.00           H  
ATOM   2091 HG23 VAL   140      61.620  75.596  46.338  1.00  0.00           H  
ATOM   2092  C   VAL   140      63.314  77.404  49.563  1.00  0.00           C  
ATOM   2093  O   VAL   140      63.989  78.237  48.871  1.00  0.00           O  
ATOM   2094  N   ASN   141      63.538  77.243  50.846  1.00  0.00           N  
ATOM   2095  H   ASN   141      63.081  76.530  51.414  1.00  0.00           H  
ATOM   2096  CA  ASN   141      64.469  78.074  51.582  1.00  0.00           C  
ATOM   2097  HA  ASN   141      64.600  79.063  51.143  1.00  0.00           H  
ATOM   2098  CB  ASN   141      63.911  78.228  52.987  1.00  0.00           C  
ATOM   2099  HB2 ASN   141      63.956  77.279  53.520  1.00  0.00           H  
ATOM   2100  HB3 ASN   141      64.506  78.942  53.556  1.00  0.00           H  
ATOM   2101  CG  ASN   141      62.437  78.719  52.878  1.00  0.00           C  
ATOM   2102  OD1 ASN   141      62.227  79.702  52.189  1.00  0.00           O  
ATOM   2103  ND2 ASN   141      61.422  78.090  53.417  1.00  0.00           N  
ATOM   2104 HD21 ASN   141      60.472  78.425  53.256  1.00  0.00           H  
ATOM   2105 HD22 ASN   141      61.582  77.267  53.995  1.00  0.00           H  
ATOM   2106  C   ASN   141      65.842  77.356  51.577  1.00  0.00           C  
ATOM   2107  O   ASN   141      65.869  76.172  51.975  1.00  0.00           O  
ATOM   2108  N   ILE   142      66.970  78.012  51.321  1.00  0.00           N  
ATOM   2109  H   ILE   142      67.025  79.013  51.131  1.00  0.00           H  
ATOM   2110  CA  ILE   142      68.255  77.304  51.296  1.00  0.00           C  
ATOM   2111  HA  ILE   142      68.116  76.262  51.008  1.00  0.00           H  
ATOM   2112  CB  ILE   142      69.235  77.915  50.260  1.00  0.00           C  
ATOM   2113  HB  ILE   142      69.297  78.974  50.509  1.00  0.00           H  
ATOM   2114  CG2 ILE   142      70.643  77.236  50.405  1.00  0.00           C  
ATOM   2115 HG21 ILE   142      71.331  77.666  49.677  1.00  0.00           H  
ATOM   2116 HG22 ILE   142      71.026  77.406  51.411  1.00  0.00           H  
ATOM   2117 HG23 ILE   142      70.551  76.165  50.229  1.00  0.00           H  
ATOM   2118  CG1 ILE   142      68.756  77.949  48.806  1.00  0.00           C  
ATOM   2119 HG12 ILE   142      67.938  78.667  48.733  1.00  0.00           H  
ATOM   2120 HG13 ILE   142      69.570  78.329  48.188  1.00  0.00           H  
ATOM   2121  CD1 ILE   142      68.283  76.620  48.208  1.00  0.00           C  
ATOM   2122 HD11 ILE   142      67.970  76.776  47.176  1.00  0.00           H  
ATOM   2123 HD12 ILE   142      69.098  75.898  48.235  1.00  0.00           H  
ATOM   2124 HD13 ILE   142      67.442  76.239  48.788  1.00  0.00           H  
ATOM   2125  C   ILE   142      68.825  77.459  52.699  1.00  0.00           C  
ATOM   2126  O   ILE   142      69.306  78.504  53.191  1.00  0.00           O  
ATOM   2127  N   ALA   143      68.636  76.474  53.603  1.00  0.00           N  
ATOM   2128  H   ALA   143      68.240  75.575  53.330  1.00  0.00           H  
ATOM   2129  CA  ALA   143      68.950  76.522  55.051  1.00  0.00           C  
ATOM   2130  HA  ALA   143      68.726  77.540  55.370  1.00  0.00           H  
ATOM   2131  CB  ALA   143      68.053  75.533  55.854  1.00  0.00           C  
ATOM   2132  HB1 ALA   143      68.307  75.589  56.913  1.00  0.00           H  
ATOM   2133  HB2 ALA   143      67.006  75.798  55.716  1.00  0.00           H  
ATOM   2134  HB3 ALA   143      68.221  74.518  55.495  1.00  0.00           H  
ATOM   2135  C   ALA   143      70.482  76.280  55.375  1.00  0.00           C  
ATOM   2136  O   ALA   143      71.364  76.942  54.846  1.00  0.00           O  
ATOM   2137  N   SER   144      70.873  75.552  56.468  1.00  0.00           N  
ATOM   2138  H   SER   144      70.201  75.133  57.112  1.00  0.00           H  
ATOM   2139  CA  SER   144      72.274  75.285  56.845  1.00  0.00           C  
ATOM   2140  HA  SER   144      72.876  75.236  55.938  1.00  0.00           H  
ATOM   2141  CB  SER   144      72.822  76.406  57.789  1.00  0.00           C  
ATOM   2142  HB2 SER   144      72.678  77.375  57.311  1.00  0.00           H  
ATOM   2143  HB3 SER   144      72.235  76.415  58.708  1.00  0.00           H  
ATOM   2144  OG  SER   144      74.194  76.253  58.119  1.00  0.00           O  
ATOM   2145  HG  SER   144      74.640  77.125  58.073  1.00  0.00           H  
ATOM   2146  C   SER   144      72.305  73.933  57.679  1.00  0.00           C  
ATOM   2147  O   SER   144      71.204  73.493  58.124  1.00  0.00           O  
ATOM   2148  N   THR   145      73.509  73.388  57.963  1.00  0.00           N  
ATOM   2149  H   THR   145      74.350  73.606  57.427  1.00  0.00           H  
ATOM   2150  CA  THR   145      73.744  72.458  59.027  1.00  0.00           C  
ATOM   2151  HA  THR   145      73.132  71.578  58.831  1.00  0.00           H  
ATOM   2152  CB  THR   145      75.273  72.057  59.097  1.00  0.00           C  
ATOM   2153  HB  THR   145      75.423  71.585  60.069  1.00  0.00           H  
ATOM   2154  CG2 THR   145      75.670  71.007  58.099  1.00  0.00           C  
ATOM   2155 HG21 THR   145      76.732  70.785  58.208  1.00  0.00           H  
ATOM   2156 HG22 THR   145      75.089  70.101  58.272  1.00  0.00           H  
ATOM   2157 HG23 THR   145      75.478  71.373  57.091  1.00  0.00           H  
ATOM   2158  OG1 THR   145      76.052  73.129  59.047  1.00  0.00           O  
ATOM   2159  HG1 THR   145      76.991  72.854  59.095  1.00  0.00           H  
ATOM   2160  C   THR   145      73.377  73.109  60.390  1.00  0.00           C  
ATOM   2161  O   THR   145      72.719  72.497  61.231  1.00  0.00           O  
ATOM   2162  N   GLY   146      73.655  74.358  60.517  1.00  0.00           N  
ATOM   2163  H   GLY   146      74.298  74.798  59.858  1.00  0.00           H  
ATOM   2164  CA  GLY   146      73.168  75.370  61.534  1.00  0.00           C  
ATOM   2165  HA2 GLY   146      73.544  75.081  62.516  1.00  0.00           H  
ATOM   2166  HA3 GLY   146      73.611  76.337  61.297  1.00  0.00           H  
ATOM   2167  C   GLY   146      71.630  75.544  61.627  1.00  0.00           C  
ATOM   2168  O   GLY   146      71.117  76.281  62.498  1.00  0.00           O  
ATOM   2169  N   GLY   147      70.853  74.740  60.848  1.00  0.00           N  
ATOM   2170  H   GLY   147      71.198  74.169  60.076  1.00  0.00           H  
ATOM   2171  CA  GLY   147      69.408  74.653  61.093  1.00  0.00           C  
ATOM   2172  HA2 GLY   147      69.052  75.588  61.528  1.00  0.00           H  
ATOM   2173  HA3 GLY   147      68.883  74.525  60.146  1.00  0.00           H  
ATOM   2174  C   GLY   147      69.073  73.497  62.024  1.00  0.00           C  
ATOM   2175  O   GLY   147      67.911  73.448  62.454  1.00  0.00           O  
ATOM   2176  N   LYS   148      70.029  72.553  62.318  1.00  0.00           N  
ATOM   2177  H   LYS   148      71.005  72.643  62.033  1.00  0.00           H  
ATOM   2178  CA  LYS   148      69.747  71.314  63.074  1.00  0.00           C  
ATOM   2179  HA  LYS   148      68.848  71.422  63.681  1.00  0.00           H  
ATOM   2180  CB  LYS   148      69.513  70.160  62.044  1.00  0.00           C  
ATOM   2181  HB2 LYS   148      70.130  70.330  61.162  1.00  0.00           H  
ATOM   2182  HB3 LYS   148      69.834  69.214  62.479  1.00  0.00           H  
ATOM   2183  CG  LYS   148      68.030  70.054  61.621  1.00  0.00           C  
ATOM   2184  HG2 LYS   148      67.431  70.022  62.530  1.00  0.00           H  
ATOM   2185  HG3 LYS   148      67.769  70.974  61.099  1.00  0.00           H  
ATOM   2186  CD  LYS   148      67.592  68.863  60.725  1.00  0.00           C  
ATOM   2187  HD2 LYS   148      67.950  67.931  61.162  1.00  0.00           H  
ATOM   2188  HD3 LYS   148      66.504  68.807  60.703  1.00  0.00           H  
ATOM   2189  CE  LYS   148      68.131  68.999  59.278  1.00  0.00           C  
ATOM   2190  HE2 LYS   148      67.694  69.870  58.791  1.00  0.00           H  
ATOM   2191  HE3 LYS   148      69.211  69.148  59.289  1.00  0.00           H  
ATOM   2192  NZ  LYS   148      67.788  67.755  58.516  1.00  0.00           N  
ATOM   2193  HZ1 LYS   148      68.453  67.638  57.725  1.00  0.00           H  
ATOM   2194  HZ2 LYS   148      67.854  66.931  59.147  1.00  0.00           H  
ATOM   2195  HZ3 LYS   148      66.819  67.830  58.145  1.00  0.00           H  
ATOM   2196  C   LYS   148      70.906  71.012  64.067  1.00  0.00           C  
ATOM   2197  O   LYS   148      70.679  70.732  65.223  1.00  0.00           O  
ATOM   2198  N   GLN   149      72.103  71.070  63.530  1.00  0.00           N  
ATOM   2199  H   GLN   149      72.283  70.945  62.534  1.00  0.00           H  
ATOM   2200  CA  GLN   149      73.284  71.322  64.317  1.00  0.00           C  
ATOM   2201  HA  GLN   149      73.221  70.641  65.164  1.00  0.00           H  
ATOM   2202  CB  GLN   149      74.614  70.955  63.605  1.00  0.00           C  
ATOM   2203  HB2 GLN   149      74.698  71.570  62.710  1.00  0.00           H  
ATOM   2204  HB3 GLN   149      75.437  71.234  64.263  1.00  0.00           H  
ATOM   2205  CG  GLN   149      74.823  69.414  63.172  1.00  0.00           C  
ATOM   2206  HG2 GLN   149      75.174  68.846  64.032  1.00  0.00           H  
ATOM   2207  HG3 GLN   149      73.863  68.990  62.880  1.00  0.00           H  
ATOM   2208  CD  GLN   149      75.818  69.252  62.019  1.00  0.00           C  
ATOM   2209  OE1 GLN   149      75.487  68.806  60.918  1.00  0.00           O  
ATOM   2210  NE2 GLN   149      76.965  69.923  62.148  1.00  0.00           N  
ATOM   2211 HE21 GLN   149      77.239  70.293  63.058  1.00  0.00           H  
ATOM   2212 HE22 GLN   149      77.567  70.066  61.337  1.00  0.00           H  
ATOM   2213  C   GLN   149      73.303  72.790  64.863  1.00  0.00           C  
ATOM   2214  O   GLN   149      72.788  73.675  64.266  1.00  0.00           O  
ATOM   2215  N   GLY   150      73.916  73.006  66.037  1.00  0.00           N  
ATOM   2216  H   GLY   150      73.989  72.313  66.783  1.00  0.00           H  
ATOM   2217  CA  GLY   150      74.545  74.298  66.336  1.00  0.00           C  
ATOM   2218  HA2 GLY   150      73.963  75.107  65.894  1.00  0.00           H  
ATOM   2219  HA3 GLY   150      74.556  74.465  67.413  1.00  0.00           H  
ATOM   2220  C   GLY   150      75.992  74.329  65.785  1.00  0.00           C  
ATOM   2221  O   GLY   150      76.848  73.547  66.168  1.00  0.00           O  
ATOM   2222  N   VAL   151      76.312  75.272  64.923  1.00  0.00           N  
ATOM   2223  H   VAL   151      75.638  75.892  64.476  1.00  0.00           H  
ATOM   2224  CA  VAL   151      77.744  75.509  64.523  1.00  0.00           C  
ATOM   2225  HA  VAL   151      78.295  74.598  64.295  1.00  0.00           H  
ATOM   2226  CB  VAL   151      77.717  76.421  63.256  1.00  0.00           C  
ATOM   2227  HB  VAL   151      77.196  77.349  63.496  1.00  0.00           H  
ATOM   2228  CG1 VAL   151      79.106  76.800  62.803  1.00  0.00           C  
ATOM   2229 HG11 VAL   151      79.040  77.435  61.919  1.00  0.00           H  
ATOM   2230 HG12 VAL   151      79.614  77.342  63.601  1.00  0.00           H  
ATOM   2231 HG13 VAL   151      79.669  75.898  62.563  1.00  0.00           H  
ATOM   2232  CG2 VAL   151      76.981  75.641  62.118  1.00  0.00           C  
ATOM   2233 HG21 VAL   151      76.948  76.255  61.219  1.00  0.00           H  
ATOM   2234 HG22 VAL   151      77.517  74.716  61.906  1.00  0.00           H  
ATOM   2235 HG23 VAL   151      75.965  75.407  62.437  1.00  0.00           H  
ATOM   2236  C   VAL   151      78.400  76.244  65.718  1.00  0.00           C  
ATOM   2237  O   VAL   151      77.836  77.321  66.000  1.00  0.00           O  
ATOM   2238  N   VAL   152      79.419  75.666  66.366  1.00  0.00           N  
ATOM   2239  H   VAL   152      79.860  74.802  66.048  1.00  0.00           H  
ATOM   2240  CA  VAL   152      80.027  76.219  67.630  1.00  0.00           C  
ATOM   2241  HA  VAL   152      79.226  76.557  68.286  1.00  0.00           H  
ATOM   2242  CB  VAL   152      80.848  75.077  68.419  1.00  0.00           C  
ATOM   2243  HB  VAL   152      80.197  74.209  68.529  1.00  0.00           H  
ATOM   2244  CG1 VAL   152      82.048  74.710  67.621  1.00  0.00           C  
ATOM   2245 HG11 VAL   152      82.612  73.938  68.145  1.00  0.00           H  
ATOM   2246 HG12 VAL   152      81.737  74.333  66.646  1.00  0.00           H  
ATOM   2247 HG13 VAL   152      82.678  75.589  67.485  1.00  0.00           H  
ATOM   2248  CG2 VAL   152      81.226  75.480  69.873  1.00  0.00           C  
ATOM   2249 HG21 VAL   152      81.776  74.665  70.344  1.00  0.00           H  
ATOM   2250 HG22 VAL   152      81.849  76.374  69.852  1.00  0.00           H  
ATOM   2251 HG23 VAL   152      80.319  75.682  70.441  1.00  0.00           H  
ATOM   2252  C   VAL   152      80.938  77.455  67.298  1.00  0.00           C  
ATOM   2253  O   VAL   152      81.423  77.619  66.213  1.00  0.00           O  
ATOM   2254  N   HIE   153      80.744  78.445  68.088  1.00  0.00           N  
ATOM   2255  H   HIE   153      80.089  78.258  68.833  1.00  0.00           H  
ATOM   2256  CA  HIE   153      81.220  79.835  67.903  1.00  0.00           C  
ATOM   2257  HA  HIE   153      80.798  80.450  68.698  1.00  0.00           H  
ATOM   2258  CB  HIE   153      82.781  79.966  67.942  1.00  0.00           C  
ATOM   2259  HB2 HIE   153      82.982  79.192  67.203  1.00  0.00           H  
ATOM   2260  HB3 HIE   153      83.226  80.905  67.617  1.00  0.00           H  
ATOM   2261  CG  HIE   153      83.499  79.563  69.190  1.00  0.00           C  
ATOM   2262  ND1 HIE   153      84.852  79.379  69.339  1.00  0.00           N  
ATOM   2263  CE1 HIE   153      85.089  79.330  70.675  1.00  0.00           C  
ATOM   2264  HE1 HIE   153      86.118  79.248  71.024  1.00  0.00           H  
ATOM   2265  NE2 HIE   153      83.936  79.396  71.350  1.00  0.00           N  
ATOM   2266  HE2 HIE   153      83.810  79.313  72.349  1.00  0.00           H  
ATOM   2267  CD2 HIE   153      82.923  79.602  70.442  1.00  0.00           C  
ATOM   2268  HD2 HIE   153      81.901  79.753  70.789  1.00  0.00           H  
ATOM   2269  C   HIE   153      80.610  80.531  66.678  1.00  0.00           C  
ATOM   2270  O   HIE   153      81.105  81.492  66.109  1.00  0.00           O  
ATOM   2271  N   ALA   154      79.404  80.089  66.272  1.00  0.00           N  
ATOM   2272  H   ALA   154      79.005  79.211  66.603  1.00  0.00           H  
ATOM   2273  CA  ALA   154      78.545  80.787  65.340  1.00  0.00           C  
ATOM   2274  HA  ALA   154      78.797  81.847  65.301  1.00  0.00           H  
ATOM   2275  CB  ALA   154      78.754  80.232  63.963  1.00  0.00           C  
ATOM   2276  HB1 ALA   154      78.109  80.755  63.258  1.00  0.00           H  
ATOM   2277  HB2 ALA   154      79.796  80.368  63.670  1.00  0.00           H  
ATOM   2278  HB3 ALA   154      78.512  79.170  63.958  1.00  0.00           H  
ATOM   2279  C   ALA   154      77.078  80.696  65.814  1.00  0.00           C  
ATOM   2280  O   ALA   154      76.153  80.173  65.202  1.00  0.00           O  
ATOM   2281  N   ALA   155      76.840  81.225  66.987  1.00  0.00           N  
ATOM   2282  H   ALA   155      77.567  81.708  67.517  1.00  0.00           H  
ATOM   2283  CA  ALA   155      75.574  81.205  67.676  1.00  0.00           C  
ATOM   2284  HA  ALA   155      75.306  80.153  67.571  1.00  0.00           H  
ATOM   2285  CB  ALA   155      75.710  81.609  69.157  1.00  0.00           C  
ATOM   2286  HB1 ALA   155      74.731  81.579  69.634  1.00  0.00           H  
ATOM   2287  HB2 ALA   155      76.382  80.915  69.663  1.00  0.00           H  
ATOM   2288  HB3 ALA   155      76.116  82.619  69.223  1.00  0.00           H  
ATOM   2289  C   ALA   155      74.366  81.961  67.039  1.00  0.00           C  
ATOM   2290  O   ALA   155      73.330  81.299  66.986  1.00  0.00           O  
ATOM   2291  N   PRO   156      74.571  83.153  66.467  1.00  0.00           N  
ATOM   2292  CD  PRO   156      75.721  84.064  66.410  1.00  0.00           C  
ATOM   2293  HD2 PRO   156      76.552  83.590  65.886  1.00  0.00           H  
ATOM   2294  HD3 PRO   156      76.069  84.295  67.417  1.00  0.00           H  
ATOM   2295  CG  PRO   156      75.300  85.343  65.689  1.00  0.00           C  
ATOM   2296  HG2 PRO   156      75.697  85.383  64.674  1.00  0.00           H  
ATOM   2297  HG3 PRO   156      75.655  86.234  66.204  1.00  0.00           H  
ATOM   2298  CB  PRO   156      73.755  85.250  65.697  1.00  0.00           C  
ATOM   2299  HB2 PRO   156      73.340  85.641  64.769  1.00  0.00           H  
ATOM   2300  HB3 PRO   156      73.338  85.846  66.510  1.00  0.00           H  
ATOM   2301  CA  PRO   156      73.400  83.796  65.868  1.00  0.00           C  
ATOM   2302  HA  PRO   156      72.536  83.661  66.517  1.00  0.00           H  
ATOM   2303  C   PRO   156      72.992  83.170  64.507  1.00  0.00           C  
ATOM   2304  O   PRO   156      71.873  83.234  64.201  1.00  0.00           O  
ATOM   2305  N   TYR   157      74.004  82.804  63.736  1.00  0.00           N  
ATOM   2306  H   TYR   157      74.977  82.981  63.984  1.00  0.00           H  
ATOM   2307  CA  TYR   157      73.851  82.120  62.469  1.00  0.00           C  
ATOM   2308  HA  TYR   157      73.286  82.728  61.761  1.00  0.00           H  
ATOM   2309  CB  TYR   157      75.269  81.846  61.884  1.00  0.00           C  
ATOM   2310  HB2 TYR   157      75.795  82.785  61.711  1.00  0.00           H  
ATOM   2311  HB3 TYR   157      75.866  81.272  62.594  1.00  0.00           H  
ATOM   2312  CG  TYR   157      75.116  81.083  60.592  1.00  0.00           C  
ATOM   2313  CD1 TYR   157      74.593  81.705  59.441  1.00  0.00           C  
ATOM   2314  HD1 TYR   157      74.309  82.746  59.479  1.00  0.00           H  
ATOM   2315  CE1 TYR   157      74.434  80.965  58.208  1.00  0.00           C  
ATOM   2316  HE1 TYR   157      74.024  81.434  57.326  1.00  0.00           H  
ATOM   2317  CZ  TYR   157      74.821  79.640  58.199  1.00  0.00           C  
ATOM   2318  OH  TYR   157      74.559  78.920  57.058  1.00  0.00           O  
ATOM   2319  HH  TYR   157      75.373  78.454  56.770  1.00  0.00           H  
ATOM   2320  CE2 TYR   157      75.424  79.029  59.250  1.00  0.00           C  
ATOM   2321  HE2 TYR   157      75.881  78.057  59.137  1.00  0.00           H  
ATOM   2322  CD2 TYR   157      75.441  79.710  60.520  1.00  0.00           C  
ATOM   2323  HD2 TYR   157      75.701  79.169  61.419  1.00  0.00           H  
ATOM   2324  C   TYR   157      73.080  80.795  62.699  1.00  0.00           C  
ATOM   2325  O   TYR   157      72.117  80.550  61.991  1.00  0.00           O  
ATOM   2326  N   SER   158      73.434  80.014  63.729  1.00  0.00           N  
ATOM   2327  H   SER   158      74.225  80.218  64.340  1.00  0.00           H  
ATOM   2328  CA  SER   158      72.705  78.769  64.086  1.00  0.00           C  
ATOM   2329  HA  SER   158      72.581  78.148  63.199  1.00  0.00           H  
ATOM   2330  CB  SER   158      73.519  77.898  65.079  1.00  0.00           C  
ATOM   2331  HB2 SER   158      73.529  78.385  66.053  1.00  0.00           H  
ATOM   2332  HB3 SER   158      73.016  76.939  65.205  1.00  0.00           H  
ATOM   2333  OG  SER   158      74.921  77.657  64.639  1.00  0.00           O  
ATOM   2334  HG  SER   158      75.453  78.468  64.785  1.00  0.00           H  
ATOM   2335  C   SER   158      71.315  79.135  64.601  1.00  0.00           C  
ATOM   2336  O   SER   158      70.397  78.502  64.183  1.00  0.00           O  
ATOM   2337  N   ALA   159      71.119  80.188  65.402  1.00  0.00           N  
ATOM   2338  H   ALA   159      71.840  80.835  65.719  1.00  0.00           H  
ATOM   2339  CA  ALA   159      69.766  80.458  65.881  1.00  0.00           C  
ATOM   2340  HA  ALA   159      69.308  79.512  66.173  1.00  0.00           H  
ATOM   2341  CB  ALA   159      69.932  81.430  67.067  1.00  0.00           C  
ATOM   2342  HB1 ALA   159      68.951  81.676  67.477  1.00  0.00           H  
ATOM   2343  HB2 ALA   159      70.540  80.959  67.841  1.00  0.00           H  
ATOM   2344  HB3 ALA   159      70.421  82.341  66.725  1.00  0.00           H  
ATOM   2345  C   ALA   159      68.744  80.941  64.844  1.00  0.00           C  
ATOM   2346  O   ALA   159      67.559  80.597  64.832  1.00  0.00           O  
ATOM   2347  N   SER   160      69.229  81.717  63.884  1.00  0.00           N  
ATOM   2348  H   SER   160      70.209  82.002  63.859  1.00  0.00           H  
ATOM   2349  CA  SER   160      68.455  82.256  62.769  1.00  0.00           C  
ATOM   2350  HA  SER   160      67.483  82.505  63.195  1.00  0.00           H  
ATOM   2351  CB  SER   160      69.106  83.508  62.200  1.00  0.00           C  
ATOM   2352  HB2 SER   160      68.510  83.864  61.360  1.00  0.00           H  
ATOM   2353  HB3 SER   160      69.085  84.289  62.960  1.00  0.00           H  
ATOM   2354  OG  SER   160      70.455  83.332  61.762  1.00  0.00           O  
ATOM   2355  HG  SER   160      71.049  83.285  62.540  1.00  0.00           H  
ATOM   2356  C   SER   160      68.188  81.243  61.634  1.00  0.00           C  
ATOM   2357  O   SER   160      67.017  81.158  61.320  1.00  0.00           O  
ATOM   2358  N   LYS   161      69.193  80.571  61.083  1.00  0.00           N  
ATOM   2359  H   LYS   161      70.185  80.785  61.187  1.00  0.00           H  
ATOM   2360  CA  LYS   161      68.859  79.406  60.238  1.00  0.00           C  
ATOM   2361  HA  LYS   161      68.330  79.865  59.402  1.00  0.00           H  
ATOM   2362  CB  LYS   161      70.060  78.673  59.680  1.00  0.00           C  
ATOM   2363  HB2 LYS   161      70.662  78.290  60.504  1.00  0.00           H  
ATOM   2364  HB3 LYS   161      69.720  77.812  59.106  1.00  0.00           H  
ATOM   2365  CG  LYS   161      70.914  79.539  58.810  1.00  0.00           C  
ATOM   2366  HG2 LYS   161      70.845  80.584  59.115  1.00  0.00           H  
ATOM   2367  HG3 LYS   161      71.963  79.253  58.887  1.00  0.00           H  
ATOM   2368  CD  LYS   161      70.413  79.357  57.415  1.00  0.00           C  
ATOM   2369  HD2 LYS   161      70.442  78.298  57.155  1.00  0.00           H  
ATOM   2370  HD3 LYS   161      69.370  79.670  57.361  1.00  0.00           H  
ATOM   2371  CE  LYS   161      71.249  80.164  56.380  1.00  0.00           C  
ATOM   2372  HE2 LYS   161      71.035  81.222  56.526  1.00  0.00           H  
ATOM   2373  HE3 LYS   161      72.304  80.017  56.610  1.00  0.00           H  
ATOM   2374  NZ  LYS   161      71.043  79.848  54.958  1.00  0.00           N  
ATOM   2375  HZ1 LYS   161      71.631  80.476  54.375  1.00  0.00           H  
ATOM   2376  HZ2 LYS   161      71.311  78.858  54.780  1.00  0.00           H  
ATOM   2377  HZ3 LYS   161      70.043  79.984  54.714  1.00  0.00           H  
ATOM   2378  C   LYS   161      67.916  78.401  60.910  1.00  0.00           C  
ATOM   2379  O   LYS   161      67.098  77.770  60.265  1.00  0.00           O  
ATOM   2380  N   HID   162      67.985  78.225  62.234  1.00  0.00           N  
ATOM   2381  H   HID   162      68.801  78.612  62.684  1.00  0.00           H  
ATOM   2382  CA  HID   162      67.054  77.368  63.058  1.00  0.00           C  
ATOM   2383  HA  HID   162      67.037  76.382  62.595  1.00  0.00           H  
ATOM   2384  CB  HID   162      67.407  77.214  64.487  1.00  0.00           C  
ATOM   2385  HB2 HID   162      68.155  77.989  64.652  1.00  0.00           H  
ATOM   2386  HB3 HID   162      66.592  77.337  65.201  1.00  0.00           H  
ATOM   2387  CG  HID   162      68.084  75.868  64.817  1.00  0.00           C  
ATOM   2388  ND1 HID   162      69.387  75.594  64.582  1.00  0.00           N  
ATOM   2389  HD1 HID   162      70.038  76.220  64.129  1.00  0.00           H  
ATOM   2390  CE1 HID   162      69.662  74.389  65.037  1.00  0.00           C  
ATOM   2391  HE1 HID   162      70.656  73.970  64.881  1.00  0.00           H  
ATOM   2392  NE2 HID   162      68.569  73.878  65.655  1.00  0.00           N  
ATOM   2393  CD2 HID   162      67.543  74.844  65.507  1.00  0.00           C  
ATOM   2394  HD2 HID   162      66.554  74.657  65.925  1.00  0.00           H  
ATOM   2395  C   HID   162      65.630  77.822  62.887  1.00  0.00           C  
ATOM   2396  O   HID   162      64.725  77.051  62.613  1.00  0.00           O  
ATOM   2397  N   GLY   163      65.441  79.129  63.017  1.00  0.00           N  
ATOM   2398  H   GLY   163      66.202  79.749  63.295  1.00  0.00           H  
ATOM   2399  CA  GLY   163      64.207  79.850  62.802  1.00  0.00           C  
ATOM   2400  HA2 GLY   163      63.442  79.488  63.489  1.00  0.00           H  
ATOM   2401  HA3 GLY   163      64.355  80.909  63.018  1.00  0.00           H  
ATOM   2402  C   GLY   163      63.712  79.672  61.301  1.00  0.00           C  
ATOM   2403  O   GLY   163      62.482  79.542  61.091  1.00  0.00           O  
ATOM   2404  N   VAL   164      64.491  79.526  60.256  1.00  0.00           N  
ATOM   2405  H   VAL   164      65.498  79.668  60.321  1.00  0.00           H  
ATOM   2406  CA  VAL   164      64.061  79.149  58.861  1.00  0.00           C  
ATOM   2407  HA  VAL   164      63.221  79.777  58.564  1.00  0.00           H  
ATOM   2408  CB  VAL   164      65.192  79.405  57.874  1.00  0.00           C  
ATOM   2409  HB  VAL   164      66.022  78.720  58.043  1.00  0.00           H  
ATOM   2410  CG1 VAL   164      64.698  79.199  56.453  1.00  0.00           C  
ATOM   2411 HG11 VAL   164      65.512  79.385  55.754  1.00  0.00           H  
ATOM   2412 HG12 VAL   164      64.344  78.174  56.336  1.00  0.00           H  
ATOM   2413 HG13 VAL   164      63.879  79.889  56.249  1.00  0.00           H  
ATOM   2414  CG2 VAL   164      65.634  80.863  58.071  1.00  0.00           C  
ATOM   2415 HG21 VAL   164      66.446  81.092  57.382  1.00  0.00           H  
ATOM   2416 HG22 VAL   164      64.793  81.528  57.876  1.00  0.00           H  
ATOM   2417 HG23 VAL   164      65.978  81.003  59.096  1.00  0.00           H  
ATOM   2418  C   VAL   164      63.558  77.669  58.818  1.00  0.00           C  
ATOM   2419  O   VAL   164      62.599  77.410  58.034  1.00  0.00           O  
ATOM   2420  N   VAL   165      64.074  76.765  59.623  1.00  0.00           N  
ATOM   2421  H   VAL   165      64.905  76.918  60.194  1.00  0.00           H  
ATOM   2422  CA  VAL   165      63.472  75.418  59.766  1.00  0.00           C  
ATOM   2423  HA  VAL   165      63.337  74.987  58.774  1.00  0.00           H  
ATOM   2424  CB  VAL   165      64.387  74.472  60.516  1.00  0.00           C  
ATOM   2425  HB  VAL   165      64.481  74.928  61.501  1.00  0.00           H  
ATOM   2426  CG1 VAL   165      63.796  73.042  60.679  1.00  0.00           C  
ATOM   2427 HG11 VAL   165      64.501  72.417  61.225  1.00  0.00           H  
ATOM   2428 HG12 VAL   165      62.857  73.098  61.231  1.00  0.00           H  
ATOM   2429 HG13 VAL   165      63.612  72.609  59.695  1.00  0.00           H  
ATOM   2430  CG2 VAL   165      65.814  74.347  59.864  1.00  0.00           C  
ATOM   2431 HG21 VAL   165      66.422  73.655  60.447  1.00  0.00           H  
ATOM   2432 HG22 VAL   165      65.717  73.975  58.845  1.00  0.00           H  
ATOM   2433 HG23 VAL   165      66.294  75.326  59.848  1.00  0.00           H  
ATOM   2434  C   VAL   165      62.156  75.538  60.414  1.00  0.00           C  
ATOM   2435  O   VAL   165      61.246  74.872  59.986  1.00  0.00           O  
ATOM   2436  N   GLY   166      61.939  76.449  61.415  1.00  0.00           N  
ATOM   2437  H   GLY   166      62.684  77.018  61.814  1.00  0.00           H  
ATOM   2438  CA  GLY   166      60.653  76.701  62.007  1.00  0.00           C  
ATOM   2439  HA2 GLY   166      60.297  75.783  62.477  1.00  0.00           H  
ATOM   2440  HA3 GLY   166      60.770  77.441  62.799  1.00  0.00           H  
ATOM   2441  C   GLY   166      59.588  77.195  61.026  1.00  0.00           C  
ATOM   2442  O   GLY   166      58.543  76.545  60.797  1.00  0.00           O  
ATOM   2443  N   PHE   167      59.894  78.178  60.193  1.00  0.00           N  
ATOM   2444  H   PHE   167      60.825  78.594  60.159  1.00  0.00           H  
ATOM   2445  CA  PHE   167      58.965  78.786  59.234  1.00  0.00           C  
ATOM   2446  HA  PHE   167      58.009  79.032  59.697  1.00  0.00           H  
ATOM   2447  CB  PHE   167      59.558  80.085  58.715  1.00  0.00           C  
ATOM   2448  HB2 PHE   167      59.631  80.782  59.551  1.00  0.00           H  
ATOM   2449  HB3 PHE   167      60.575  79.882  58.379  1.00  0.00           H  
ATOM   2450  CG  PHE   167      58.840  80.759  57.622  1.00  0.00           C  
ATOM   2451  CD1 PHE   167      57.642  81.451  57.848  1.00  0.00           C  
ATOM   2452  HD1 PHE   167      57.141  81.368  58.801  1.00  0.00           H  
ATOM   2453  CE1 PHE   167      57.075  82.282  56.790  1.00  0.00           C  
ATOM   2454  HE1 PHE   167      56.171  82.842  56.978  1.00  0.00           H  
ATOM   2455  CZ  PHE   167      57.683  82.361  55.554  1.00  0.00           C  
ATOM   2456  HZ  PHE   167      57.290  83.013  54.788  1.00  0.00           H  
ATOM   2457  CE2 PHE   167      58.848  81.558  55.307  1.00  0.00           C  
ATOM   2458  HE2 PHE   167      59.250  81.482  54.306  1.00  0.00           H  
ATOM   2459  CD2 PHE   167      59.463  80.873  56.362  1.00  0.00           C  
ATOM   2460  HD2 PHE   167      60.433  80.423  56.208  1.00  0.00           H  
ATOM   2461  C   PHE   167      58.718  77.753  58.100  1.00  0.00           C  
ATOM   2462  O   PHE   167      57.585  77.628  57.702  1.00  0.00           O  
ATOM   2463  N   THR   168      59.729  76.938  57.682  1.00  0.00           N  
ATOM   2464  H   THR   168      60.685  76.973  58.037  1.00  0.00           H  
ATOM   2465  CA  THR   168      59.487  75.928  56.663  1.00  0.00           C  
ATOM   2466  HA  THR   168      59.005  76.389  55.802  1.00  0.00           H  
ATOM   2467  CB  THR   168      60.854  75.335  56.344  1.00  0.00           C  
ATOM   2468  HB  THR   168      61.281  75.021  57.297  1.00  0.00           H  
ATOM   2469  CG2 THR   168      60.792  74.082  55.449  1.00  0.00           C  
ATOM   2470 HG21 THR   168      61.802  73.715  55.266  1.00  0.00           H  
ATOM   2471 HG22 THR   168      60.211  73.307  55.949  1.00  0.00           H  
ATOM   2472 HG23 THR   168      60.319  74.336  54.501  1.00  0.00           H  
ATOM   2473  OG1 THR   168      61.642  76.279  55.745  1.00  0.00           O  
ATOM   2474  HG1 THR   168      62.092  76.814  56.432  1.00  0.00           H  
ATOM   2475  C   THR   168      58.524  74.810  57.119  1.00  0.00           C  
ATOM   2476  O   THR   168      57.672  74.335  56.304  1.00  0.00           O  
ATOM   2477  N   LYS   169      58.516  74.447  58.392  1.00  0.00           N  
ATOM   2478  H   LYS   169      59.234  74.728  59.060  1.00  0.00           H  
ATOM   2479  CA  LYS   169      57.491  73.618  58.955  1.00  0.00           C  
ATOM   2480  HA  LYS   169      57.319  72.821  58.232  1.00  0.00           H  
ATOM   2481  CB  LYS   169      57.927  72.891  60.223  1.00  0.00           C  
ATOM   2482  HB2 LYS   169      58.304  73.621  60.940  1.00  0.00           H  
ATOM   2483  HB3 LYS   169      57.057  72.416  60.680  1.00  0.00           H  
ATOM   2484  CG  LYS   169      59.040  71.795  59.962  1.00  0.00           C  
ATOM   2485  HG2 LYS   169      58.697  71.119  59.179  1.00  0.00           H  
ATOM   2486  HG3 LYS   169      59.941  72.285  59.590  1.00  0.00           H  
ATOM   2487  CD  LYS   169      59.396  70.976  61.213  1.00  0.00           C  
ATOM   2488  HD2 LYS   169      59.567  71.640  62.061  1.00  0.00           H  
ATOM   2489  HD3 LYS   169      58.568  70.321  61.483  1.00  0.00           H  
ATOM   2490  CE  LYS   169      60.639  70.157  60.932  1.00  0.00           C  
ATOM   2491  HE2 LYS   169      60.525  69.648  59.975  1.00  0.00           H  
ATOM   2492  HE3 LYS   169      61.497  70.824  60.838  1.00  0.00           H  
ATOM   2493  NZ  LYS   169      60.903  69.176  61.971  1.00  0.00           N  
ATOM   2494  HZ1 LYS   169      61.763  68.641  61.733  1.00  0.00           H  
ATOM   2495  HZ2 LYS   169      61.038  69.662  62.881  1.00  0.00           H  
ATOM   2496  HZ3 LYS   169      60.098  68.522  62.043  1.00  0.00           H  
ATOM   2497  C   LYS   169      56.144  74.345  59.083  1.00  0.00           C  
ATOM   2498  O   LYS   169      55.088  73.794  58.720  1.00  0.00           O  
ATOM   2499  N   ALA   170      56.081  75.505  59.694  1.00  0.00           N  
ATOM   2500  H   ALA   170      56.916  76.057  59.895  1.00  0.00           H  
ATOM   2501  CA  ALA   170      54.858  76.146  60.157  1.00  0.00           C  
ATOM   2502  HA  ALA   170      54.237  75.403  60.656  1.00  0.00           H  
ATOM   2503  CB  ALA   170      55.210  77.264  61.116  1.00  0.00           C  
ATOM   2504  HB1 ALA   170      54.296  77.746  61.463  1.00  0.00           H  
ATOM   2505  HB2 ALA   170      55.751  76.854  61.969  1.00  0.00           H  
ATOM   2506  HB3 ALA   170      55.835  77.996  60.606  1.00  0.00           H  
ATOM   2507  C   ALA   170      54.071  76.757  58.936  1.00  0.00           C  
ATOM   2508  O   ALA   170      52.873  76.662  58.829  1.00  0.00           O  
ATOM   2509  N   LEU   171      54.800  77.292  57.930  1.00  0.00           N  
ATOM   2510  H   LEU   171      55.815  77.384  57.954  1.00  0.00           H  
ATOM   2511  CA  LEU   171      54.175  77.797  56.692  1.00  0.00           C  
ATOM   2512  HA  LEU   171      53.218  78.280  56.888  1.00  0.00           H  
ATOM   2513  CB  LEU   171      55.025  78.897  56.121  1.00  0.00           C  
ATOM   2514  HB2 LEU   171      55.157  79.681  56.866  1.00  0.00           H  
ATOM   2515  HB3 LEU   171      56.017  78.509  55.887  1.00  0.00           H  
ATOM   2516  CG  LEU   171      54.372  79.515  54.808  1.00  0.00           C  
ATOM   2517  HG  LEU   171      53.750  78.738  54.360  1.00  0.00           H  
ATOM   2518  CD1 LEU   171      53.618  80.755  55.157  1.00  0.00           C  
ATOM   2519 HD11 LEU   171      53.171  81.175  54.256  1.00  0.00           H  
ATOM   2520 HD12 LEU   171      52.832  80.513  55.872  1.00  0.00           H  
ATOM   2521 HD13 LEU   171      54.299  81.483  55.598  1.00  0.00           H  
ATOM   2522  CD2 LEU   171      55.477  80.031  53.870  1.00  0.00           C  
ATOM   2523 HD21 LEU   171      55.024  80.453  52.973  1.00  0.00           H  
ATOM   2524 HD22 LEU   171      56.057  80.801  54.381  1.00  0.00           H  
ATOM   2525 HD23 LEU   171      56.133  79.208  53.592  1.00  0.00           H  
ATOM   2526  C   LEU   171      53.744  76.646  55.761  1.00  0.00           C  
ATOM   2527  O   LEU   171      52.683  76.657  55.129  1.00  0.00           O  
ATOM   2528  N   GLY   172      54.475  75.538  55.786  1.00  0.00           N  
ATOM   2529  H   GLY   172      55.376  75.487  56.262  1.00  0.00           H  
ATOM   2530  CA  GLY   172      54.082  74.254  55.137  1.00  0.00           C  
ATOM   2531  HA2 GLY   172      53.926  74.432  54.073  1.00  0.00           H  
ATOM   2532  HA3 GLY   172      54.908  73.548  55.224  1.00  0.00           H  
ATOM   2533  C   GLY   172      52.838  73.624  55.717  1.00  0.00           C  
ATOM   2534  O   GLY   172      52.019  73.278  54.880  1.00  0.00           O  
ATOM   2535  N   LEU   173      52.605  73.551  57.011  1.00  0.00           N  
ATOM   2536  H   LEU   173      53.272  73.880  57.708  1.00  0.00           H  
ATOM   2537  CA  LEU   173      51.399  73.006  57.592  1.00  0.00           C  
ATOM   2538  HA  LEU   173      51.148  72.162  56.950  1.00  0.00           H  
ATOM   2539  CB  LEU   173      51.621  72.399  58.978  1.00  0.00           C  
ATOM   2540  HB2 LEU   173      51.925  73.207  59.643  1.00  0.00           H  
ATOM   2541  HB3 LEU   173      50.658  72.037  59.335  1.00  0.00           H  
ATOM   2542  CG  LEU   173      52.645  71.245  59.152  1.00  0.00           C  
ATOM   2543  HG  LEU   173      53.620  71.722  59.058  1.00  0.00           H  
ATOM   2544  CD1 LEU   173      52.422  70.574  60.542  1.00  0.00           C  
ATOM   2545 HD11 LEU   173      53.138  69.762  60.673  1.00  0.00           H  
ATOM   2546 HD12 LEU   173      52.566  71.313  61.330  1.00  0.00           H  
ATOM   2547 HD13 LEU   173      51.408  70.178  60.598  1.00  0.00           H  
ATOM   2548  CD2 LEU   173      52.621  70.192  58.122  1.00  0.00           C  
ATOM   2549 HD21 LEU   173      53.379  69.441  58.349  1.00  0.00           H  
ATOM   2550 HD22 LEU   173      51.638  69.720  58.105  1.00  0.00           H  
ATOM   2551 HD23 LEU   173      52.828  70.633  57.147  1.00  0.00           H  
ATOM   2552  C   LEU   173      50.178  73.865  57.469  1.00  0.00           C  
ATOM   2553  O   LEU   173      49.071  73.350  57.344  1.00  0.00           O  
ATOM   2554  N   GLU   174      50.409  75.142  57.289  1.00  0.00           N  
ATOM   2555  H   GLU   174      51.353  75.526  57.271  1.00  0.00           H  
ATOM   2556  CA  GLU   174      49.349  76.191  57.089  1.00  0.00           C  
ATOM   2557  HA  GLU   174      48.444  75.915  57.632  1.00  0.00           H  
ATOM   2558  CB  GLU   174      49.853  77.533  57.698  1.00  0.00           C  
ATOM   2559  HB2 GLU   174      50.077  77.390  58.755  1.00  0.00           H  
ATOM   2560  HB3 GLU   174      50.783  77.825  57.211  1.00  0.00           H  
ATOM   2561  CG  GLU   174      48.784  78.694  57.536  1.00  0.00           C  
ATOM   2562  HG2 GLU   174      48.449  78.757  56.500  1.00  0.00           H  
ATOM   2563  HG3 GLU   174      47.903  78.483  58.142  1.00  0.00           H  
ATOM   2564  CD  GLU   174      49.421  80.019  57.969  1.00  0.00           C  
ATOM   2565  OE1 GLU   174      50.008  80.024  59.092  1.00  0.00           O  
ATOM   2566  OE2 GLU   174      49.281  81.104  57.286  1.00  0.00           O  
ATOM   2567  C   GLU   174      48.839  76.265  55.630  1.00  0.00           C  
ATOM   2568  O   GLU   174      47.740  76.748  55.365  1.00  0.00           O  
ATOM   2569  N   LEU   175      49.610  75.705  54.740  1.00  0.00           N  
ATOM   2570  H   LEU   175      50.475  75.226  54.993  1.00  0.00           H  
ATOM   2571  CA  LEU   175      49.350  75.684  53.309  1.00  0.00           C  
ATOM   2572  HA  LEU   175      48.385  76.166  53.152  1.00  0.00           H  
ATOM   2573  CB  LEU   175      50.445  76.457  52.607  1.00  0.00           C  
ATOM   2574  HB2 LEU   175      51.392  75.954  52.804  1.00  0.00           H  
ATOM   2575  HB3 LEU   175      50.268  76.394  51.533  1.00  0.00           H  
ATOM   2576  CG  LEU   175      50.608  77.934  52.975  1.00  0.00           C  
ATOM   2577  HG  LEU   175      50.645  78.036  54.060  1.00  0.00           H  
ATOM   2578  CD1 LEU   175      51.894  78.395  52.204  1.00  0.00           C  
ATOM   2579 HD11 LEU   175      52.085  79.448  52.413  1.00  0.00           H  
ATOM   2580 HD12 LEU   175      52.747  77.800  52.530  1.00  0.00           H  
ATOM   2581 HD13 LEU   175      51.745  78.259  51.134  1.00  0.00           H  
ATOM   2582  CD2 LEU   175      49.444  78.822  52.456  1.00  0.00           C  
ATOM   2583 HD21 LEU   175      49.618  79.857  52.749  1.00  0.00           H  
ATOM   2584 HD22 LEU   175      49.392  78.755  51.370  1.00  0.00           H  
ATOM   2585 HD23 LEU   175      48.504  78.477  52.887  1.00  0.00           H  
ATOM   2586  C   LEU   175      49.159  74.311  52.714  1.00  0.00           C  
ATOM   2587  O   LEU   175      48.972  74.219  51.488  1.00  0.00           O  
ATOM   2588  N   ALA   176      49.115  73.227  53.449  1.00  0.00           N  
ATOM   2589  H   ALA   176      49.156  73.276  54.466  1.00  0.00           H  
ATOM   2590  CA  ALA   176      49.011  71.872  52.982  1.00  0.00           C  
ATOM   2591  HA  ALA   176      49.713  71.732  52.160  1.00  0.00           H  
ATOM   2592  CB  ALA   176      49.459  70.899  54.136  1.00  0.00           C  
ATOM   2593  HB1 ALA   176      49.385  69.867  53.791  1.00  0.00           H  
ATOM   2594  HB2 ALA   176      50.491  71.113  54.413  1.00  0.00           H  
ATOM   2595  HB3 ALA   176      48.814  71.039  55.003  1.00  0.00           H  
ATOM   2596  C   ALA   176      47.733  71.523  52.227  1.00  0.00           C  
ATOM   2597  O   ALA   176      47.811  71.045  51.132  1.00  0.00           O  
ATOM   2598  N   ARG   177      46.533  71.956  52.696  1.00  0.00           N  
ATOM   2599  H   ARG   177      46.459  72.401  53.611  1.00  0.00           H  
ATOM   2600  CA  ARG   177      45.220  71.874  52.027  1.00  0.00           C  
ATOM   2601  HA  ARG   177      45.083  70.856  51.662  1.00  0.00           H  
ATOM   2602  CB  ARG   177      43.973  71.968  52.975  1.00  0.00           C  
ATOM   2603  HB2 ARG   177      44.229  71.522  53.936  1.00  0.00           H  
ATOM   2604  HB3 ARG   177      43.752  73.018  53.159  1.00  0.00           H  
ATOM   2605  CG  ARG   177      42.707  71.282  52.436  1.00  0.00           C  
ATOM   2606  HG2 ARG   177      42.009  71.123  53.257  1.00  0.00           H  
ATOM   2607  HG3 ARG   177      42.216  71.946  51.725  1.00  0.00           H  
ATOM   2608  CD  ARG   177      42.989  69.951  51.758  1.00  0.00           C  
ATOM   2609  HD2 ARG   177      43.548  70.122  50.838  1.00  0.00           H  
ATOM   2610  HD3 ARG   177      43.618  69.340  52.406  1.00  0.00           H  
ATOM   2611  NE  ARG   177      41.764  69.236  51.455  1.00  0.00           N  
ATOM   2612  HE  ARG   177      41.220  69.615  50.681  1.00  0.00           H  
ATOM   2613  CZ  ARG   177      41.255  68.179  52.029  1.00  0.00           C  
ATOM   2614  NH1 ARG   177      41.719  67.750  53.134  1.00  0.00           N  
ATOM   2615 HH11 ARG   177      42.497  68.233  53.583  1.00  0.00           H  
ATOM   2616 HH12 ARG   177      41.312  66.923  53.571  1.00  0.00           H  
ATOM   2617  NH2 ARG   177      40.249  67.507  51.551  1.00  0.00           N  
ATOM   2618 HH21 ARG   177      39.810  67.799  50.678  1.00  0.00           H  
ATOM   2619 HH22 ARG   177      39.899  66.689  52.049  1.00  0.00           H  
ATOM   2620  C   ARG   177      45.222  72.796  50.806  1.00  0.00           C  
ATOM   2621  O   ARG   177      44.575  72.420  49.883  1.00  0.00           O  
ATOM   2622  N   THR   178      45.992  73.900  50.807  1.00  0.00           N  
ATOM   2623  H   THR   178      46.576  74.177  51.595  1.00  0.00           H  
ATOM   2624  CA  THR   178      46.063  74.842  49.633  1.00  0.00           C  
ATOM   2625  HA  THR   178      45.102  74.962  49.132  1.00  0.00           H  
ATOM   2626  CB  THR   178      46.507  76.222  50.208  1.00  0.00           C  
ATOM   2627  HB  THR   178      47.484  76.007  50.642  1.00  0.00           H  
ATOM   2628  CG2 THR   178      46.695  77.376  49.204  1.00  0.00           C  
ATOM   2629 HG21 THR   178      47.005  78.275  49.737  1.00  0.00           H  
ATOM   2630 HG22 THR   178      47.459  77.105  48.477  1.00  0.00           H  
ATOM   2631 HG23 THR   178      45.754  77.565  48.688  1.00  0.00           H  
ATOM   2632  OG1 THR   178      45.534  76.674  51.091  1.00  0.00           O  
ATOM   2633  HG1 THR   178      45.805  77.541  51.459  1.00  0.00           H  
ATOM   2634  C   THR   178      46.974  74.292  48.565  1.00  0.00           C  
ATOM   2635  O   THR   178      46.902  74.632  47.371  1.00  0.00           O  
ATOM   2636  N   GLY   179      47.815  73.316  48.860  1.00  0.00           N  
ATOM   2637  H   GLY   179      47.903  72.941  49.804  1.00  0.00           H  
ATOM   2638  CA  GLY   179      48.720  72.653  47.891  1.00  0.00           C  
ATOM   2639  HA2 GLY   179      48.928  71.653  48.271  1.00  0.00           H  
ATOM   2640  HA3 GLY   179      48.167  72.532  46.959  1.00  0.00           H  
ATOM   2641  C   GLY   179      50.029  73.290  47.558  1.00  0.00           C  
ATOM   2642  O   GLY   179      50.876  72.656  46.958  1.00  0.00           O  
ATOM   2643  N   ILE   180      50.278  74.536  48.073  1.00  0.00           N  
ATOM   2644  H   ILE   180      49.575  75.143  48.493  1.00  0.00           H  
ATOM   2645  CA  ILE   180      51.696  75.108  48.043  1.00  0.00           C  
ATOM   2646  HA  ILE   180      52.196  74.907  47.095  1.00  0.00           H  
ATOM   2647  CB  ILE   180      51.526  76.640  48.287  1.00  0.00           C  
ATOM   2648  HB  ILE   180      51.031  76.694  49.257  1.00  0.00           H  
ATOM   2649  CG2 ILE   180      52.915  77.293  48.197  1.00  0.00           C  
ATOM   2650 HG21 ILE   180      52.825  78.367  48.365  1.00  0.00           H  
ATOM   2651 HG22 ILE   180      53.571  76.862  48.955  1.00  0.00           H  
ATOM   2652 HG23 ILE   180      53.338  77.116  47.209  1.00  0.00           H  
ATOM   2653  CG1 ILE   180      50.630  77.434  47.291  1.00  0.00           C  
ATOM   2654 HG12 ILE   180      51.258  77.874  46.514  1.00  0.00           H  
ATOM   2655 HG13 ILE   180      49.946  76.746  46.794  1.00  0.00           H  
ATOM   2656  CD1 ILE   180      49.847  78.510  47.954  1.00  0.00           C  
ATOM   2657 HD11 ILE   180      49.241  79.030  47.211  1.00  0.00           H  
ATOM   2658 HD12 ILE   180      49.197  78.072  48.711  1.00  0.00           H  
ATOM   2659 HD13 ILE   180      50.529  79.218  48.426  1.00  0.00           H  
ATOM   2660  C   ILE   180      52.564  74.465  49.120  1.00  0.00           C  
ATOM   2661  O   ILE   180      52.226  74.391  50.324  1.00  0.00           O  
ATOM   2662  N   THR   181      53.776  73.953  48.670  1.00  0.00           N  
ATOM   2663  H   THR   181      54.104  74.092  47.714  1.00  0.00           H  
ATOM   2664  CA  THR   181      54.714  73.169  49.488  1.00  0.00           C  
ATOM   2665  HA  THR   181      54.180  72.871  50.391  1.00  0.00           H  
ATOM   2666  CB  THR   181      55.126  71.791  48.815  1.00  0.00           C  
ATOM   2667  HB  THR   181      55.449  71.220  49.686  1.00  0.00           H  
ATOM   2668  CG2 THR   181      54.031  71.013  48.073  1.00  0.00           C  
ATOM   2669 HG21 THR   181      54.451  70.094  47.664  1.00  0.00           H  
ATOM   2670 HG22 THR   181      53.226  70.767  48.767  1.00  0.00           H  
ATOM   2671 HG23 THR   181      53.636  71.625  47.262  1.00  0.00           H  
ATOM   2672  OG1 THR   181      56.131  72.002  47.771  1.00  0.00           O  
ATOM   2673  HG1 THR   181      56.371  71.141  47.370  1.00  0.00           H  
ATOM   2674  C   THR   181      55.899  74.019  49.976  1.00  0.00           C  
ATOM   2675  O   THR   181      56.482  74.855  49.165  1.00  0.00           O  
ATOM   2676  N   VAL   182      56.221  73.893  51.260  1.00  0.00           N  
ATOM   2677  H   VAL   182      55.762  73.268  51.923  1.00  0.00           H  
ATOM   2678  CA  VAL   182      57.355  74.729  51.820  1.00  0.00           C  
ATOM   2679  HA  VAL   182      57.847  75.338  51.061  1.00  0.00           H  
ATOM   2680  CB  VAL   182      56.782  75.727  52.837  1.00  0.00           C  
ATOM   2681  HB  VAL   182      56.499  75.172  53.731  1.00  0.00           H  
ATOM   2682  CG1 VAL   182      57.813  76.785  53.132  1.00  0.00           C  
ATOM   2683 HG11 VAL   182      57.410  77.495  53.853  1.00  0.00           H  
ATOM   2684 HG12 VAL   182      58.706  76.316  53.546  1.00  0.00           H  
ATOM   2685 HG13 VAL   182      58.071  77.309  52.212  1.00  0.00           H  
ATOM   2686  CG2 VAL   182      55.541  76.481  52.227  1.00  0.00           C  
ATOM   2687 HG21 VAL   182      55.147  77.184  52.961  1.00  0.00           H  
ATOM   2688 HG22 VAL   182      55.849  77.022  51.332  1.00  0.00           H  
ATOM   2689 HG23 VAL   182      54.770  75.757  51.967  1.00  0.00           H  
ATOM   2690  C   VAL   182      58.412  73.796  52.357  1.00  0.00           C  
ATOM   2691  O   VAL   182      58.124  73.044  53.296  1.00  0.00           O  
ATOM   2692  N   ASN   183      59.582  73.730  51.742  1.00  0.00           N  
ATOM   2693  H   ASN   183      59.810  74.360  50.972  1.00  0.00           H  
ATOM   2694  CA  ASN   183      60.630  72.847  52.021  1.00  0.00           C  
ATOM   2695  HA  ASN   183      60.479  72.322  52.963  1.00  0.00           H  
ATOM   2696  CB  ASN   183      60.671  71.699  50.922  1.00  0.00           C  
ATOM   2697  HB2 ASN   183      60.715  72.137  49.925  1.00  0.00           H  
ATOM   2698  HB3 ASN   183      61.571  71.095  51.045  1.00  0.00           H  
ATOM   2699  CG  ASN   183      59.422  70.815  51.057  1.00  0.00           C  
ATOM   2700  OD1 ASN   183      59.146  70.322  52.141  1.00  0.00           O  
ATOM   2701  ND2 ASN   183      58.706  70.680  49.966  1.00  0.00           N  
ATOM   2702 HD21 ASN   183      57.848  70.129  49.985  1.00  0.00           H  
ATOM   2703 HD22 ASN   183      59.007  71.125  49.099  1.00  0.00           H  
ATOM   2704  C   ASN   183      61.976  73.670  52.226  1.00  0.00           C  
ATOM   2705  O   ASN   183      62.105  74.834  51.849  1.00  0.00           O  
ATOM   2706  N   ALA   184      62.998  72.990  52.761  1.00  0.00           N  
ATOM   2707  H   ALA   184      62.920  72.045  53.135  1.00  0.00           H  
ATOM   2708  CA  ALA   184      64.371  73.583  52.852  1.00  0.00           C  
ATOM   2709  HA  ALA   184      64.507  74.397  52.140  1.00  0.00           H  
ATOM   2710  CB  ALA   184      64.572  74.218  54.231  1.00  0.00           C  
ATOM   2711  HB1 ALA   184      65.572  74.647  54.291  1.00  0.00           H  
ATOM   2712  HB2 ALA   184      63.832  75.003  54.383  1.00  0.00           H  
ATOM   2713  HB3 ALA   184      64.457  73.457  55.003  1.00  0.00           H  
ATOM   2714  C   ALA   184      65.370  72.536  52.492  1.00  0.00           C  
ATOM   2715  O   ALA   184      65.141  71.324  52.654  1.00  0.00           O  
ATOM   2716  N   VAL   185      66.553  73.006  52.118  1.00  0.00           N  
ATOM   2717  H   VAL   185      66.741  74.006  52.053  1.00  0.00           H  
ATOM   2718  CA  VAL   185      67.731  72.180  51.750  1.00  0.00           C  
ATOM   2719  HA  VAL   185      67.623  71.132  52.030  1.00  0.00           H  
ATOM   2720  CB  VAL   185      67.901  72.164  50.247  1.00  0.00           C  
ATOM   2721  HB  VAL   185      68.056  73.209  49.982  1.00  0.00           H  
ATOM   2722  CG1 VAL   185      69.137  71.318  49.801  1.00  0.00           C  
ATOM   2723 HG11 VAL   185      69.218  71.336  48.715  1.00  0.00           H  
ATOM   2724 HG12 VAL   185      70.043  71.739  50.238  1.00  0.00           H  
ATOM   2725 HG13 VAL   185      69.015  70.289  50.139  1.00  0.00           H  
ATOM   2726  CG2 VAL   185      66.654  71.653  49.489  1.00  0.00           C  
ATOM   2727 HG21 VAL   185      66.849  71.668  48.417  1.00  0.00           H  
ATOM   2728 HG22 VAL   185      66.430  70.633  49.803  1.00  0.00           H  
ATOM   2729 HG23 VAL   185      65.804  72.296  49.714  1.00  0.00           H  
ATOM   2730  C   VAL   185      68.923  72.771  52.519  1.00  0.00           C  
ATOM   2731  O   VAL   185      69.177  73.989  52.443  1.00  0.00           O  
ATOM   2732  N   CYS   186      69.659  71.913  53.199  1.00  0.00           N  
ATOM   2733  H   CYS   186      69.655  70.927  52.936  1.00  0.00           H  
ATOM   2734  CA  CYS   186      70.534  72.127  54.328  1.00  0.00           C  
ATOM   2735  HA  CYS   186      70.618  73.201  54.497  1.00  0.00           H  
ATOM   2736  CB  CYS   186      69.992  71.529  55.536  1.00  0.00           C  
ATOM   2737  HB2 CYS   186      70.155  70.451  55.501  1.00  0.00           H  
ATOM   2738  HB3 CYS   186      70.545  71.906  56.396  1.00  0.00           H  
ATOM   2739  SG  CYS   186      68.200  71.853  55.793  1.00  0.00           S  
ATOM   2740  HG  CYS   186      67.807  71.278  56.891  1.00  0.00           H  
ATOM   2741  C   CYS   186      71.899  71.557  54.029  1.00  0.00           C  
ATOM   2742  O   CYS   186      72.199  70.360  54.347  1.00  0.00           O  
ATOM   2743  N   PRO   187      72.687  72.308  53.215  1.00  0.00           N  
ATOM   2744  CD  PRO   187      72.333  73.631  52.717  1.00  0.00           C  
ATOM   2745  HD2 PRO   187      72.047  74.279  53.546  1.00  0.00           H  
ATOM   2746  HD3 PRO   187      71.470  73.565  52.054  1.00  0.00           H  
ATOM   2747  CG  PRO   187      73.491  74.211  51.992  1.00  0.00           C  
ATOM   2748  HG2 PRO   187      73.976  74.999  52.569  1.00  0.00           H  
ATOM   2749  HG3 PRO   187      73.192  74.650  51.041  1.00  0.00           H  
ATOM   2750  CB  PRO   187      74.456  72.954  51.785  1.00  0.00           C  
ATOM   2751  HB2 PRO   187      75.506  73.240  51.837  1.00  0.00           H  
ATOM   2752  HB3 PRO   187      74.302  72.484  50.813  1.00  0.00           H  
ATOM   2753  CA  PRO   187      74.077  72.044  52.902  1.00  0.00           C  
ATOM   2754  HA  PRO   187      74.241  71.010  52.600  1.00  0.00           H  
ATOM   2755  C   PRO   187      74.945  72.309  54.180  1.00  0.00           C  
ATOM   2756  O   PRO   187      74.583  73.045  55.111  1.00  0.00           O  
ATOM   2757  N   GLY   188      76.191  71.834  54.133  1.00  0.00           N  
ATOM   2758  H   GLY   188      76.514  71.169  53.431  1.00  0.00           H  
ATOM   2759  CA  GLY   188      77.254  72.242  55.130  1.00  0.00           C  
ATOM   2760  HA2 GLY   188      76.923  73.156  55.623  1.00  0.00           H  
ATOM   2761  HA3 GLY   188      77.314  71.471  55.897  1.00  0.00           H  
ATOM   2762  C   GLY   188      78.664  72.480  54.587  1.00  0.00           C  
ATOM   2763  O   GLY   188      79.483  73.051  55.323  1.00  0.00           O  
ATOM   2764  N   PHE   189      78.976  72.024  53.375  1.00  0.00           N  
ATOM   2765  H   PHE   189      78.271  71.771  52.681  1.00  0.00           H  
ATOM   2766  CA  PHE   189      80.346  71.838  52.903  1.00  0.00           C  
ATOM   2767  HA  PHE   189      81.051  72.572  53.295  1.00  0.00           H  
ATOM   2768  CB  PHE   189      80.806  70.387  53.389  1.00  0.00           C  
ATOM   2769  HB2 PHE   189      79.965  69.708  53.246  1.00  0.00           H  
ATOM   2770  HB3 PHE   189      81.602  70.052  52.726  1.00  0.00           H  
ATOM   2771  CG  PHE   189      81.299  70.217  54.825  1.00  0.00           C  
ATOM   2772  CD1 PHE   189      82.654  69.854  54.975  1.00  0.00           C  
ATOM   2773  HD1 PHE   189      83.286  69.789  54.101  1.00  0.00           H  
ATOM   2774  CE1 PHE   189      83.191  69.576  56.230  1.00  0.00           C  
ATOM   2775  HE1 PHE   189      84.239  69.339  56.353  1.00  0.00           H  
ATOM   2776  CZ  PHE   189      82.328  69.616  57.319  1.00  0.00           C  
ATOM   2777  HZ  PHE   189      82.721  69.568  58.324  1.00  0.00           H  
ATOM   2778  CE2 PHE   189      80.931  69.722  57.109  1.00  0.00           C  
ATOM   2779  HE2 PHE   189      80.261  69.536  57.936  1.00  0.00           H  
ATOM   2780  CD2 PHE   189      80.397  70.057  55.884  1.00  0.00           C  
ATOM   2781  HD2 PHE   189      79.335  70.189  55.746  1.00  0.00           H  
ATOM   2782  C   PHE   189      80.323  71.969  51.401  1.00  0.00           C  
ATOM   2783  O   PHE   189      81.013  71.246  50.662  1.00  0.00           O  
ATOM   2784  N   VAL   190      79.565  72.867  50.786  1.00  0.00           N  
ATOM   2785  H   VAL   190      78.827  73.394  51.253  1.00  0.00           H  
ATOM   2786  CA  VAL   190      79.720  73.195  49.338  1.00  0.00           C  
ATOM   2787  HA  VAL   190      79.735  72.221  48.845  1.00  0.00           H  
ATOM   2788  CB  VAL   190      78.564  73.998  48.732  1.00  0.00           C  
ATOM   2789  HB  VAL   190      78.570  74.982  49.201  1.00  0.00           H  
ATOM   2790  CG1 VAL   190      78.737  74.163  47.270  1.00  0.00           C  
ATOM   2791 HG11 VAL   190      77.903  74.737  46.867  1.00  0.00           H  
ATOM   2792 HG12 VAL   190      79.670  74.690  47.070  1.00  0.00           H  
ATOM   2793 HG13 VAL   190      78.765  73.182  46.795  1.00  0.00           H  
ATOM   2794  CG2 VAL   190      77.234  73.317  49.009  1.00  0.00           C  
ATOM   2795 HG21 VAL   190      76.428  73.904  48.571  1.00  0.00           H  
ATOM   2796 HG22 VAL   190      77.237  72.319  48.569  1.00  0.00           H  
ATOM   2797 HG23 VAL   190      77.082  73.238  50.086  1.00  0.00           H  
ATOM   2798  C   VAL   190      81.050  73.998  49.082  1.00  0.00           C  
ATOM   2799  O   VAL   190      81.362  74.919  49.826  1.00  0.00           O  
ATOM   2800  N   GLU   191      81.866  73.658  48.132  1.00  0.00           N  
ATOM   2801  H   GLU   191      81.736  72.787  47.616  1.00  0.00           H  
ATOM   2802  CA  GLU   191      83.017  74.381  47.665  1.00  0.00           C  
ATOM   2803  HA  GLU   191      83.661  74.644  48.505  1.00  0.00           H  
ATOM   2804  CB  GLU   191      83.724  73.430  46.689  1.00  0.00           C  
ATOM   2805  HB2 GLU   191      83.820  72.454  47.164  1.00  0.00           H  
ATOM   2806  HB3 GLU   191      83.087  73.297  45.814  1.00  0.00           H  
ATOM   2807  CG  GLU   191      85.120  73.887  46.216  1.00  0.00           C  
ATOM   2808  HG2 GLU   191      85.382  73.345  45.308  1.00  0.00           H  
ATOM   2809  HG3 GLU   191      85.078  74.945  45.956  1.00  0.00           H  
ATOM   2810  CD  GLU   191      86.224  73.673  47.264  1.00  0.00           C  
ATOM   2811  OE1 GLU   191      87.231  72.997  46.937  1.00  0.00           O  
ATOM   2812  OE2 GLU   191      86.280  74.455  48.234  1.00  0.00           O  
ATOM   2813  C   GLU   191      82.730  75.782  47.087  1.00  0.00           C  
ATOM   2814  O   GLU   191      82.375  75.930  45.922  1.00  0.00           O  
ATOM   2815  N   THR   192      82.730  76.761  47.961  1.00  0.00           N  
ATOM   2816  H   THR   192      82.884  76.578  48.952  1.00  0.00           H  
ATOM   2817  CA  THR   192      82.519  78.238  47.693  1.00  0.00           C  
ATOM   2818  HA  THR   192      82.582  78.336  46.609  1.00  0.00           H  
ATOM   2819  CB  THR   192      81.083  78.663  48.276  1.00  0.00           C  
ATOM   2820  HB  THR   192      80.853  79.661  47.902  1.00  0.00           H  
ATOM   2821  CG2 THR   192      80.001  77.745  47.789  1.00  0.00           C  
ATOM   2822 HG21 THR   192      79.044  78.060  48.201  1.00  0.00           H  
ATOM   2823 HG22 THR   192      79.957  77.780  46.700  1.00  0.00           H  
ATOM   2824 HG23 THR   192      80.218  76.726  48.111  1.00  0.00           H  
ATOM   2825  OG1 THR   192      81.108  78.726  49.665  1.00  0.00           O  
ATOM   2826  HG1 THR   192      80.323  79.218  49.985  1.00  0.00           H  
ATOM   2827  C   THR   192      83.579  79.188  48.188  1.00  0.00           C  
ATOM   2828  O   THR   192      84.569  78.731  48.724  1.00  0.00           O  
ATOM   2829  N   PRO   193      83.507  80.495  47.933  1.00  0.00           N  
ATOM   2830  CD  PRO   193      82.888  81.117  46.685  1.00  0.00           C  
ATOM   2831  HD2 PRO   193      81.803  81.160  46.782  1.00  0.00           H  
ATOM   2832  HD3 PRO   193      83.105  80.506  45.809  1.00  0.00           H  
ATOM   2833  CG  PRO   193      83.451  82.496  46.513  1.00  0.00           C  
ATOM   2834  HG2 PRO   193      82.706  83.212  46.167  1.00  0.00           H  
ATOM   2835  HG3 PRO   193      84.276  82.526  45.802  1.00  0.00           H  
ATOM   2836  CB  PRO   193      83.906  82.764  47.961  1.00  0.00           C  
ATOM   2837  HB2 PRO   193      83.073  83.131  48.560  1.00  0.00           H  
ATOM   2838  HB3 PRO   193      84.676  83.536  47.981  1.00  0.00           H  
ATOM   2839  CA  PRO   193      84.447  81.452  48.542  1.00  0.00           C  
ATOM   2840  HA  PRO   193      85.500  81.271  48.327  1.00  0.00           H  
ATOM   2841  C   PRO   193      84.406  81.406  50.084  1.00  0.00           C  
ATOM   2842  O   PRO   193      85.388  81.630  50.767  1.00  0.00           O  
ATOM   2843  N   MET   194      83.275  81.134  50.739  1.00  0.00           N  
ATOM   2844  H   MET   194      82.374  81.046  50.271  1.00  0.00           H  
ATOM   2845  CA  MET   194      83.199  80.928  52.227  1.00  0.00           C  
ATOM   2846  HA  MET   194      83.673  81.737  52.783  1.00  0.00           H  
ATOM   2847  CB  MET   194      81.738  80.919  52.648  1.00  0.00           C  
ATOM   2848  HB2 MET   194      81.241  81.841  52.343  1.00  0.00           H  
ATOM   2849  HB3 MET   194      81.204  80.098  52.170  1.00  0.00           H  
ATOM   2850  CG  MET   194      81.714  80.765  54.206  1.00  0.00           C  
ATOM   2851  HG2 MET   194      82.619  80.230  54.489  1.00  0.00           H  
ATOM   2852  HG3 MET   194      81.791  81.767  54.628  1.00  0.00           H  
ATOM   2853  SD  MET   194      80.338  79.950  55.030  1.00  0.00           S  
ATOM   2854  CE  MET   194      80.641  78.272  54.708  1.00  0.00           C  
ATOM   2855  HE1 MET   194      79.859  77.667  55.166  1.00  0.00           H  
ATOM   2856  HE2 MET   194      80.647  78.104  53.631  1.00  0.00           H  
ATOM   2857  HE3 MET   194      81.608  77.991  55.124  1.00  0.00           H  
ATOM   2858  C   MET   194      83.973  79.619  52.581  1.00  0.00           C  
ATOM   2859  O   MET   194      84.684  79.599  53.530  1.00  0.00           O  
ATOM   2860  N   ALA   195      83.962  78.605  51.707  1.00  0.00           N  
ATOM   2861  H   ALA   195      83.417  78.590  50.846  1.00  0.00           H  
ATOM   2862  CA  ALA   195      84.762  77.418  51.945  1.00  0.00           C  
ATOM   2863  HA  ALA   195      84.425  77.007  52.897  1.00  0.00           H  
ATOM   2864  CB  ALA   195      84.542  76.333  50.893  1.00  0.00           C  
ATOM   2865  HB1 ALA   195      85.166  75.470  51.123  1.00  0.00           H  
ATOM   2866  HB2 ALA   195      83.496  76.032  50.892  1.00  0.00           H  
ATOM   2867  HB3 ALA   195      84.809  76.720  49.909  1.00  0.00           H  
ATOM   2868  C   ALA   195      86.265  77.775  52.052  1.00  0.00           C  
ATOM   2869  O   ALA   195      87.041  77.309  52.880  1.00  0.00           O  
ATOM   2870  N   ALA   196      86.666  78.544  51.093  1.00  0.00           N  
ATOM   2871  H   ALA   196      86.035  78.886  50.368  1.00  0.00           H  
ATOM   2872  CA  ALA   196      88.064  79.024  50.915  1.00  0.00           C  
ATOM   2873  HA  ALA   196      88.722  78.156  50.965  1.00  0.00           H  
ATOM   2874  CB  ALA   196      88.288  79.657  49.542  1.00  0.00           C  
ATOM   2875  HB1 ALA   196      89.323  79.992  49.460  1.00  0.00           H  
ATOM   2876  HB2 ALA   196      88.082  78.923  48.764  1.00  0.00           H  
ATOM   2877  HB3 ALA   196      87.622  80.510  49.422  1.00  0.00           H  
ATOM   2878  C   ALA   196      88.440  79.991  52.050  1.00  0.00           C  
ATOM   2879  O   ALA   196      89.519  79.883  52.588  1.00  0.00           O  
ATOM   2880  N   SER   197      87.469  80.789  52.580  1.00  0.00           N  
ATOM   2881  H   SER   197      86.570  80.885  52.107  1.00  0.00           H  
ATOM   2882  CA  SER   197      87.504  81.592  53.804  1.00  0.00           C  
ATOM   2883  HA  SER   197      88.479  82.069  53.894  1.00  0.00           H  
ATOM   2884  CB  SER   197      86.378  82.690  53.664  1.00  0.00           C  
ATOM   2885  HB2 SER   197      85.393  82.223  53.672  1.00  0.00           H  
ATOM   2886  HB3 SER   197      86.414  83.376  54.509  1.00  0.00           H  
ATOM   2887  OG  SER   197      86.577  83.401  52.443  1.00  0.00           O  
ATOM   2888  HG  SER   197      86.759  84.342  52.640  1.00  0.00           H  
ATOM   2889  C   SER   197      87.477  80.794  55.125  1.00  0.00           C  
ATOM   2890  O   SER   197      88.039  81.299  56.108  1.00  0.00           O  
ATOM   2891  N   VAL   198      86.921  79.616  55.268  1.00  0.00           N  
ATOM   2892  H   VAL   198      86.343  79.201  54.537  1.00  0.00           H  
ATOM   2893  CA  VAL   198      87.043  78.737  56.472  1.00  0.00           C  
ATOM   2894  HA  VAL   198      86.932  79.260  57.423  1.00  0.00           H  
ATOM   2895  CB  VAL   198      85.897  77.771  56.508  1.00  0.00           C  
ATOM   2896  HB  VAL   198      85.844  77.371  55.495  1.00  0.00           H  
ATOM   2897  CG1 VAL   198      86.125  76.580  57.491  1.00  0.00           C  
ATOM   2898 HG11 VAL   198      85.259  75.919  57.468  1.00  0.00           H  
ATOM   2899 HG12 VAL   198      87.014  76.025  57.191  1.00  0.00           H  
ATOM   2900 HG13 VAL   198      86.262  76.964  58.502  1.00  0.00           H  
ATOM   2901  CG2 VAL   198      84.556  78.460  56.856  1.00  0.00           C  
ATOM   2902 HG21 VAL   198      83.758  77.719  56.869  1.00  0.00           H  
ATOM   2903 HG22 VAL   198      84.632  78.930  57.837  1.00  0.00           H  
ATOM   2904 HG23 VAL   198      84.334  79.220  56.106  1.00  0.00           H  
ATOM   2905  C   VAL   198      88.499  78.176  56.509  1.00  0.00           C  
ATOM   2906  O   VAL   198      89.120  78.294  57.555  1.00  0.00           O  
ATOM   2907  N   ARG   199      89.003  77.679  55.394  1.00  0.00           N  
ATOM   2908  H   ARG   199      88.472  77.567  54.530  1.00  0.00           H  
ATOM   2909  CA  ARG   199      90.454  77.223  55.302  1.00  0.00           C  
ATOM   2910  HA  ARG   199      90.636  76.456  56.055  1.00  0.00           H  
ATOM   2911  CB  ARG   199      90.703  76.629  53.886  1.00  0.00           C  
ATOM   2912  HB2 ARG   199      90.397  77.355  53.131  1.00  0.00           H  
ATOM   2913  HB3 ARG   199      91.771  76.458  53.748  1.00  0.00           H  
ATOM   2914  CG  ARG   199      89.944  75.314  53.666  1.00  0.00           C  
ATOM   2915  HG2 ARG   199      90.149  74.650  54.505  1.00  0.00           H  
ATOM   2916  HG3 ARG   199      88.875  75.523  53.679  1.00  0.00           H  
ATOM   2917  CD  ARG   199      90.279  74.577  52.368  1.00  0.00           C  
ATOM   2918  HD2 ARG   199      91.330  74.292  52.407  1.00  0.00           H  
ATOM   2919  HD3 ARG   199      89.700  73.655  52.347  1.00  0.00           H  
ATOM   2920  NE  ARG   199      90.048  75.289  51.095  1.00  0.00           N  
ATOM   2921  HE  ARG   199      90.738  75.989  50.819  1.00  0.00           H  
ATOM   2922  CZ  ARG   199      89.005  75.094  50.267  1.00  0.00           C  
ATOM   2923  NH1 ARG   199      87.908  74.523  50.571  1.00  0.00           N  
ATOM   2924 HH11 ARG   199      87.763  74.165  51.515  1.00  0.00           H  
ATOM   2925 HH12 ARG   199      87.174  74.423  49.870  1.00  0.00           H  
ATOM   2926  NH2 ARG   199      89.087  75.290  48.981  1.00  0.00           N  
ATOM   2927 HH21 ARG   199      89.965  75.602  48.568  1.00  0.00           H  
ATOM   2928 HH22 ARG   199      88.272  75.131  48.387  1.00  0.00           H  
ATOM   2929  C   ARG   199      91.385  78.319  55.591  1.00  0.00           C  
ATOM   2930  O   ARG   199      92.425  78.171  56.245  1.00  0.00           O  
ATOM   2931  N   GLU   200      91.132  79.477  55.065  1.00  0.00           N  
ATOM   2932  H   GLU   200      90.291  79.668  54.520  1.00  0.00           H  
ATOM   2933  CA  GLU   200      92.029  80.646  55.196  1.00  0.00           C  
ATOM   2934  HA  GLU   200      93.055  80.462  54.876  1.00  0.00           H  
ATOM   2935  CB  GLU   200      91.357  81.724  54.333  1.00  0.00           C  
ATOM   2936  HB2 GLU   200      91.673  81.567  53.302  1.00  0.00           H  
ATOM   2937  HB3 GLU   200      90.281  81.552  54.367  1.00  0.00           H  
ATOM   2938  CG  GLU   200      91.604  83.202  54.678  1.00  0.00           C  
ATOM   2939  HG2 GLU   200      90.744  83.616  55.204  1.00  0.00           H  
ATOM   2940  HG3 GLU   200      92.460  83.298  55.345  1.00  0.00           H  
ATOM   2941  CD  GLU   200      91.853  83.969  53.389  1.00  0.00           C  
ATOM   2942  OE1 GLU   200      91.028  84.803  52.995  1.00  0.00           O  
ATOM   2943  OE2 GLU   200      92.952  83.688  52.784  1.00  0.00           O  
ATOM   2944  C   GLU   200      92.093  81.065  56.705  1.00  0.00           C  
ATOM   2945  O   GLU   200      93.177  81.093  57.321  1.00  0.00           O  
ATOM   2946  N   HIE   201      90.935  81.314  57.410  1.00  0.00           N  
ATOM   2947  H   HIE   201      90.093  81.370  56.858  1.00  0.00           H  
ATOM   2948  CA  HIE   201      90.833  81.524  58.840  1.00  0.00           C  
ATOM   2949  HA  HIE   201      91.297  82.473  59.104  1.00  0.00           H  
ATOM   2950  CB  HIE   201      89.402  81.553  59.268  1.00  0.00           C  
ATOM   2951  HB2 HIE   201      88.873  82.398  58.826  1.00  0.00           H  
ATOM   2952  HB3 HIE   201      88.952  80.623  58.922  1.00  0.00           H  
ATOM   2953  CG  HIE   201      89.152  81.625  60.811  1.00  0.00           C  
ATOM   2954  ND1 HIE   201      89.003  80.524  61.709  1.00  0.00           N  
ATOM   2955  CE1 HIE   201      88.738  81.120  62.895  1.00  0.00           C  
ATOM   2956  HE1 HIE   201      88.558  80.471  63.752  1.00  0.00           H  
ATOM   2957  NE2 HIE   201      88.748  82.452  62.790  1.00  0.00           N  
ATOM   2958  HE2 HIE   201      88.603  83.108  63.546  1.00  0.00           H  
ATOM   2959  CD2 HIE   201      88.990  82.803  61.467  1.00  0.00           C  
ATOM   2960  HD2 HIE   201      89.012  83.853  61.177  1.00  0.00           H  
ATOM   2961  C   HIE   201      91.598  80.369  59.617  1.00  0.00           C  
ATOM   2962  O   HIE   201      92.523  80.581  60.436  1.00  0.00           O  
ATOM   2963  N   TYR   202      91.245  79.112  59.346  1.00  0.00           N  
ATOM   2964  H   TYR   202      90.522  78.852  58.675  1.00  0.00           H  
ATOM   2965  CA  TYR   202      91.909  77.959  60.028  1.00  0.00           C  
ATOM   2966  HA  TYR   202      91.722  78.045  61.098  1.00  0.00           H  
ATOM   2967  CB  TYR   202      91.337  76.670  59.366  1.00  0.00           C  
ATOM   2968  HB2 TYR   202      90.250  76.692  59.444  1.00  0.00           H  
ATOM   2969  HB3 TYR   202      91.580  76.688  58.305  1.00  0.00           H  
ATOM   2970  CG  TYR   202      91.834  75.366  59.950  1.00  0.00           C  
ATOM   2971  CD1 TYR   202      93.086  74.752  59.654  1.00  0.00           C  
ATOM   2972  HD1 TYR   202      93.764  75.277  58.998  1.00  0.00           H  
ATOM   2973  CE1 TYR   202      93.491  73.507  60.163  1.00  0.00           C  
ATOM   2974  HE1 TYR   202      94.420  73.055  59.849  1.00  0.00           H  
ATOM   2975  CZ  TYR   202      92.630  72.851  61.117  1.00  0.00           C  
ATOM   2976  OH  TYR   202      93.009  71.601  61.577  1.00  0.00           O  
ATOM   2977  HH  TYR   202      92.342  71.272  62.214  1.00  0.00           H  
ATOM   2978  CE2 TYR   202      91.403  73.346  61.252  1.00  0.00           C  
ATOM   2979  HE2 TYR   202      90.665  72.731  61.745  1.00  0.00           H  
ATOM   2980  CD2 TYR   202      90.985  74.658  60.782  1.00  0.00           C  
ATOM   2981  HD2 TYR   202      90.032  75.071  61.077  1.00  0.00           H  
ATOM   2982  C   TYR   202      93.495  77.917  59.798  1.00  0.00           C  
ATOM   2983  O   TYR   202      94.220  77.584  60.724  1.00  0.00           O  
ATOM   2984  N   SER   203      94.066  78.320  58.601  1.00  0.00           N  
ATOM   2985  H   SER   203      93.505  78.503  57.769  1.00  0.00           H  
ATOM   2986  CA  SER   203      95.481  78.529  58.378  1.00  0.00           C  
ATOM   2987  HA  SER   203      95.894  77.634  58.841  1.00  0.00           H  
ATOM   2988  CB  SER   203      95.869  78.639  56.907  1.00  0.00           C  
ATOM   2989  HB2 SER   203      95.596  79.617  56.512  1.00  0.00           H  
ATOM   2990  HB3 SER   203      96.948  78.535  56.787  1.00  0.00           H  
ATOM   2991  OG  SER   203      95.167  77.579  56.189  1.00  0.00           O  
ATOM   2992  HG  SER   203      94.216  77.801  56.126  1.00  0.00           H  
ATOM   2993  C   SER   203      96.059  79.814  59.027  1.00  0.00           C  
ATOM   2994  O   SER   203      97.299  79.971  59.074  1.00  0.00           O  
ATOM   2995  N   ASP   204      95.225  80.687  59.562  1.00  0.00           N  
ATOM   2996  H   ASP   204      94.221  80.650  59.384  1.00  0.00           H  
ATOM   2997  CA  ASP   204      95.584  81.748  60.420  1.00  0.00           C  
ATOM   2998  HA  ASP   204      96.529  82.142  60.050  1.00  0.00           H  
ATOM   2999  CB  ASP   204      94.647  82.929  60.373  1.00  0.00           C  
ATOM   3000  HB2 ASP   204      93.625  82.552  60.417  1.00  0.00           H  
ATOM   3001  HB3 ASP   204      94.807  83.523  61.273  1.00  0.00           H  
ATOM   3002  CG  ASP   204      94.759  83.894  59.124  1.00  0.00           C  
ATOM   3003  OD1 ASP   204      93.916  84.860  59.033  1.00  0.00           O  
ATOM   3004  OD2 ASP   204      95.727  83.652  58.353  1.00  0.00           O  
ATOM   3005  C   ASP   204      95.780  81.216  61.866  1.00  0.00           C  
ATOM   3006  O   ASP   204      96.846  81.439  62.493  1.00  0.00           O  
ATOM   3007  N   ILE   205      94.776  80.523  62.412  1.00  0.00           N  
ATOM   3008  H   ILE   205      93.921  80.359  61.880  1.00  0.00           H  
ATOM   3009  CA  ILE   205      94.685  79.924  63.722  1.00  0.00           C  
ATOM   3010  HA  ILE   205      94.834  80.726  64.446  1.00  0.00           H  
ATOM   3011  CB  ILE   205      93.296  79.424  64.143  1.00  0.00           C  
ATOM   3012  HB  ILE   205      92.926  78.734  63.386  1.00  0.00           H  
ATOM   3013  CG2 ILE   205      93.385  78.603  65.494  1.00  0.00           C  
ATOM   3014 HG21 ILE   205      92.390  78.257  65.776  1.00  0.00           H  
ATOM   3015 HG22 ILE   205      94.041  77.744  65.357  1.00  0.00           H  
ATOM   3016 HG23 ILE   205      93.784  79.240  66.282  1.00  0.00           H  
ATOM   3017  CG1 ILE   205      92.263  80.582  64.186  1.00  0.00           C  
ATOM   3018 HG12 ILE   205      92.141  80.984  63.180  1.00  0.00           H  
ATOM   3019 HG13 ILE   205      91.295  80.180  64.487  1.00  0.00           H  
ATOM   3020  CD1 ILE   205      92.651  81.763  65.163  1.00  0.00           C  
ATOM   3021 HD11 ILE   205      91.877  82.529  65.132  1.00  0.00           H  
ATOM   3022 HD12 ILE   205      92.742  81.378  66.180  1.00  0.00           H  
ATOM   3023 HD13 ILE   205      93.601  82.195  64.850  1.00  0.00           H  
ATOM   3024  C   ILE   205      95.828  78.879  63.888  1.00  0.00           C  
ATOM   3025  O   ILE   205      96.719  79.021  64.677  1.00  0.00           O  
ATOM   3026  N   TRP   206      95.949  77.944  62.934  1.00  0.00           N  
ATOM   3027  H   TRP   206      95.312  77.910  62.139  1.00  0.00           H  
ATOM   3028  CA  TRP   206      96.947  76.890  62.881  1.00  0.00           C  
ATOM   3029  HA  TRP   206      97.440  76.910  63.854  1.00  0.00           H  
ATOM   3030  CB  TRP   206      96.261  75.533  62.685  1.00  0.00           C  
ATOM   3031  HB2 TRP   206      95.733  75.572  61.732  1.00  0.00           H  
ATOM   3032  HB3 TRP   206      97.047  74.785  62.583  1.00  0.00           H  
ATOM   3033  CG  TRP   206      95.283  75.021  63.721  1.00  0.00           C  
ATOM   3034  CD1 TRP   206      93.994  75.204  63.679  1.00  0.00           C  
ATOM   3035  HD1 TRP   206      93.466  75.864  63.007  1.00  0.00           H  
ATOM   3036  NE1 TRP   206      93.430  74.415  64.633  1.00  0.00           N  
ATOM   3037  HE1 TRP   206      92.424  74.250  64.669  1.00  0.00           H  
ATOM   3038  CE2 TRP   206      94.281  73.857  65.538  1.00  0.00           C  
ATOM   3039  CZ2 TRP   206      94.093  73.115  66.736  1.00  0.00           C  
ATOM   3040  HZ2 TRP   206      93.096  72.865  67.072  1.00  0.00           H  
ATOM   3041  CH2 TRP   206      95.192  72.718  67.464  1.00  0.00           C  
ATOM   3042  HH2 TRP   206      95.086  72.223  68.418  1.00  0.00           H  
ATOM   3043  CZ3 TRP   206      96.484  72.990  66.898  1.00  0.00           C  
ATOM   3044  HZ3 TRP   206      97.363  72.713  67.459  1.00  0.00           H  
ATOM   3045  CE3 TRP   206      96.653  73.606  65.634  1.00  0.00           C  
ATOM   3046  HE3 TRP   206      97.636  73.659  65.190  1.00  0.00           H  
ATOM   3047  CD2 TRP   206      95.521  74.163  64.938  1.00  0.00           C  
ATOM   3048  C   TRP   206      98.157  77.116  61.927  1.00  0.00           C  
ATOM   3049  O   TRP   206      97.981  77.755  60.905  1.00  0.00           O  
ATOM   3050  N   GLU   207      99.369  76.751  62.291  1.00  0.00           N  
ATOM   3051  H   GLU   207      99.523  76.311  63.198  1.00  0.00           H  
ATOM   3052  CA  GLU   207     100.617  76.884  61.560  1.00  0.00           C  
ATOM   3053  HA  GLU   207     100.668  77.801  60.971  1.00  0.00           H  
ATOM   3054  CB  GLU   207     101.772  76.993  62.580  1.00  0.00           C  
ATOM   3055  HB2 GLU   207     101.666  76.185  63.306  1.00  0.00           H  
ATOM   3056  HB3 GLU   207     102.712  76.826  62.054  1.00  0.00           H  
ATOM   3057  CG  GLU   207     101.871  78.304  63.335  1.00  0.00           C  
ATOM   3058  HG2 GLU   207     102.094  79.090  62.612  1.00  0.00           H  
ATOM   3059  HG3 GLU   207     100.888  78.525  63.753  1.00  0.00           H  
ATOM   3060  CD  GLU   207     102.903  78.399  64.475  1.00  0.00           C  
ATOM   3061  OE1 GLU   207     102.465  78.886  65.577  1.00  0.00           O  
ATOM   3062  OE2 GLU   207     104.044  77.933  64.235  1.00  0.00           O  
ATOM   3063  C   GLU   207     100.725  75.795  60.518  1.00  0.00           C  
ATOM   3064  O   GLU   207     101.342  74.744  60.584  1.00  0.00           O  
ATOM   3065  N   VAL   208      99.895  75.975  59.433  1.00  0.00           N  
ATOM   3066  H   VAL   208      99.354  76.835  59.362  1.00  0.00           H  
ATOM   3067  CA  VAL   208      99.601  75.060  58.209  1.00  0.00           C  
ATOM   3068  HA  VAL   208     100.499  74.454  58.082  1.00  0.00           H  
ATOM   3069  CB  VAL   208      98.340  74.062  58.504  1.00  0.00           C  
ATOM   3070  HB  VAL   208      98.435  73.343  57.689  1.00  0.00           H  
ATOM   3071  CG1 VAL   208      98.383  73.238  59.792  1.00  0.00           C  
ATOM   3072 HG11 VAL   208      97.486  72.622  59.862  1.00  0.00           H  
ATOM   3073 HG12 VAL   208      99.265  72.596  59.785  1.00  0.00           H  
ATOM   3074 HG13 VAL   208      98.430  73.908  60.651  1.00  0.00           H  
ATOM   3075  CG2 VAL   208      96.958  74.828  58.454  1.00  0.00           C  
ATOM   3076 HG21 VAL   208      96.146  74.128  58.656  1.00  0.00           H  
ATOM   3077 HG22 VAL   208      96.952  75.616  59.206  1.00  0.00           H  
ATOM   3078 HG23 VAL   208      96.820  75.268  57.467  1.00  0.00           H  
ATOM   3079  C   VAL   208      99.457  75.773  56.917  1.00  0.00           C  
ATOM   3080  O   VAL   208      99.048  76.931  56.927  1.00  0.00           O  
ATOM   3081  N   SER   209      99.633  75.036  55.830  1.00  0.00           N  
ATOM   3082  H   SER   209     100.094  74.127  55.884  1.00  0.00           H  
ATOM   3083  CA  SER   209      99.233  75.354  54.450  1.00  0.00           C  
ATOM   3084  HA  SER   209      99.578  76.363  54.221  1.00  0.00           H  
ATOM   3085  CB  SER   209      99.831  74.255  53.562  1.00  0.00           C  
ATOM   3086  HB2 SER   209     100.915  74.226  53.673  1.00  0.00           H  
ATOM   3087  HB3 SER   209      99.453  73.278  53.865  1.00  0.00           H  
ATOM   3088  OG  SER   209      99.480  74.521  52.220  1.00  0.00           O  
ATOM   3089  HG  SER   209      99.983  73.926  51.626  1.00  0.00           H  
ATOM   3090  C   SER   209      97.703  75.314  54.230  1.00  0.00           C  
ATOM   3091  O   SER   209      97.012  74.455  54.700  1.00  0.00           O  
ATOM   3092  N   THR   210      97.108  76.263  53.433  1.00  0.00           N  
ATOM   3093  H   THR   210      97.595  77.094  53.097  1.00  0.00           H  
ATOM   3094  CA  THR   210      95.711  76.177  52.986  1.00  0.00           C  
ATOM   3095  HA  THR   210      95.134  76.173  53.910  1.00  0.00           H  
ATOM   3096  CB  THR   210      95.236  77.410  52.137  1.00  0.00           C  
ATOM   3097  HB  THR   210      94.224  77.172  51.809  1.00  0.00           H  
ATOM   3098  CG2 THR   210      95.229  78.647  52.977  1.00  0.00           C  
ATOM   3099 HG21 THR   210      94.898  79.493  52.375  1.00  0.00           H  
ATOM   3100 HG22 THR   210      94.549  78.511  53.819  1.00  0.00           H  
ATOM   3101 HG23 THR   210      96.235  78.839  53.350  1.00  0.00           H  
ATOM   3102  OG1 THR   210      96.018  77.634  50.918  1.00  0.00           O  
ATOM   3103  HG1 THR   210      95.665  78.414  50.441  1.00  0.00           H  
ATOM   3104  C   THR   210      95.433  74.885  52.197  1.00  0.00           C  
ATOM   3105  O   THR   210      94.293  74.491  52.199  1.00  0.00           O  
ATOM   3106  N   GLU   211      96.412  74.310  51.448  1.00  0.00           N  
ATOM   3107  H   GLU   211      97.278  74.802  51.226  1.00  0.00           H  
ATOM   3108  CA  GLU   211      96.369  72.959  50.875  1.00  0.00           C  
ATOM   3109  HA  GLU   211      95.437  72.848  50.320  1.00  0.00           H  
ATOM   3110  CB  GLU   211      97.594  72.804  49.940  1.00  0.00           C  
ATOM   3111  HB2 GLU   211      97.767  73.753  49.434  1.00  0.00           H  
ATOM   3112  HB3 GLU   211      98.474  72.602  50.551  1.00  0.00           H  
ATOM   3113  CG  GLU   211      97.469  71.708  48.890  1.00  0.00           C  
ATOM   3114  HG2 GLU   211      98.455  71.580  48.441  1.00  0.00           H  
ATOM   3115  HG3 GLU   211      97.237  70.784  49.417  1.00  0.00           H  
ATOM   3116  CD  GLU   211      96.492  71.837  47.774  1.00  0.00           C  
ATOM   3117  OE1 GLU   211      95.760  70.861  47.425  1.00  0.00           O  
ATOM   3118  OE2 GLU   211      96.141  73.001  47.425  1.00  0.00           O  
ATOM   3119  C   GLU   211      96.335  71.844  51.936  1.00  0.00           C  
ATOM   3120  O   GLU   211      95.808  70.764  51.701  1.00  0.00           O  
ATOM   3121  N   GLU   212      96.953  72.081  53.140  1.00  0.00           N  
ATOM   3122  H   GLU   212      97.522  72.910  53.312  1.00  0.00           H  
ATOM   3123  CA  GLU   212      96.867  71.156  54.342  1.00  0.00           C  
ATOM   3124  HA  GLU   212      96.870  70.128  53.977  1.00  0.00           H  
ATOM   3125  CB  GLU   212      98.121  71.193  55.288  1.00  0.00           C  
ATOM   3126  HB2 GLU   212      98.995  70.868  54.721  1.00  0.00           H  
ATOM   3127  HB3 GLU   212      98.302  72.225  55.587  1.00  0.00           H  
ATOM   3128  CG  GLU   212      98.010  70.345  56.527  1.00  0.00           C  
ATOM   3129  HG2 GLU   212      98.922  70.467  57.111  1.00  0.00           H  
ATOM   3130  HG3 GLU   212      97.189  70.727  57.134  1.00  0.00           H  
ATOM   3131  CD  GLU   212      97.779  68.829  56.287  1.00  0.00           C  
ATOM   3132  OE1 GLU   212      98.037  68.385  55.135  1.00  0.00           O  
ATOM   3133  OE2 GLU   212      97.350  68.101  57.242  1.00  0.00           O  
ATOM   3134  C   GLU   212      95.524  71.445  55.095  1.00  0.00           C  
ATOM   3135  O   GLU   212      94.815  70.526  55.395  1.00  0.00           O  
ATOM   3136  N   ALA   213      95.053  72.684  55.302  1.00  0.00           N  
ATOM   3137  H   ALA   213      95.618  73.519  55.148  1.00  0.00           H  
ATOM   3138  CA  ALA   213      93.719  72.981  55.757  1.00  0.00           C  
ATOM   3139  HA  ALA   213      93.628  72.529  56.744  1.00  0.00           H  
ATOM   3140  CB  ALA   213      93.534  74.515  55.805  1.00  0.00           C  
ATOM   3141  HB1 ALA   213      92.526  74.749  56.149  1.00  0.00           H  
ATOM   3142  HB2 ALA   213      94.261  74.948  56.490  1.00  0.00           H  
ATOM   3143  HB3 ALA   213      93.683  74.929  54.809  1.00  0.00           H  
ATOM   3144  C   ALA   213      92.576  72.352  54.885  1.00  0.00           C  
ATOM   3145  O   ALA   213      91.464  72.145  55.360  1.00  0.00           O  
ATOM   3146  N   PHE   214      92.820  72.097  53.625  1.00  0.00           N  
ATOM   3147  H   PHE   214      93.715  72.298  53.181  1.00  0.00           H  
ATOM   3148  CA  PHE   214      91.846  71.502  52.725  1.00  0.00           C  
ATOM   3149  HA  PHE   214      90.929  72.081  52.838  1.00  0.00           H  
ATOM   3150  CB  PHE   214      92.435  71.456  51.238  1.00  0.00           C  
ATOM   3151  HB2 PHE   214      92.750  72.456  50.938  1.00  0.00           H  
ATOM   3152  HB3 PHE   214      93.321  70.822  51.214  1.00  0.00           H  
ATOM   3153  CG  PHE   214      91.401  70.926  50.254  1.00  0.00           C  
ATOM   3154  CD1 PHE   214      91.325  69.622  49.721  1.00  0.00           C  
ATOM   3155  HD1 PHE   214      92.018  68.867  50.061  1.00  0.00           H  
ATOM   3156  CE1 PHE   214      90.357  69.294  48.755  1.00  0.00           C  
ATOM   3157  HE1 PHE   214      90.293  68.274  48.408  1.00  0.00           H  
ATOM   3158  CZ  PHE   214      89.479  70.236  48.229  1.00  0.00           C  
ATOM   3159  HZ  PHE   214      88.731  69.972  47.497  1.00  0.00           H  
ATOM   3160  CE2 PHE   214      89.619  71.555  48.704  1.00  0.00           C  
ATOM   3161  HE2 PHE   214      88.963  72.326  48.326  1.00  0.00           H  
ATOM   3162  CD2 PHE   214      90.557  71.874  49.624  1.00  0.00           C  
ATOM   3163  HD2 PHE   214      90.671  72.914  49.894  1.00  0.00           H  
ATOM   3164  C   PHE   214      91.696  69.958  53.033  1.00  0.00           C  
ATOM   3165  O   PHE   214      90.601  69.389  52.976  1.00  0.00           O  
ATOM   3166  N   ASP   215      92.795  69.322  53.439  1.00  0.00           N  
ATOM   3167  H   ASP   215      93.705  69.782  53.478  1.00  0.00           H  
ATOM   3168  CA  ASP   215      92.852  67.917  53.871  1.00  0.00           C  
ATOM   3169  HA  ASP   215      92.320  67.235  53.207  1.00  0.00           H  
ATOM   3170  CB  ASP   215      94.424  67.492  53.889  1.00  0.00           C  
ATOM   3171  HB2 ASP   215      94.981  68.111  53.185  1.00  0.00           H  
ATOM   3172  HB3 ASP   215      94.844  67.674  54.878  1.00  0.00           H  
ATOM   3173  CG  ASP   215      94.584  65.993  53.516  1.00  0.00           C  
ATOM   3174  OD1 ASP   215      93.566  65.298  53.342  1.00  0.00           O  
ATOM   3175  OD2 ASP   215      95.732  65.494  53.407  1.00  0.00           O  
ATOM   3176  C   ASP   215      92.178  67.820  55.269  1.00  0.00           C  
ATOM   3177  O   ASP   215      91.391  66.935  55.496  1.00  0.00           O  
ATOM   3178  N   ARG   216      92.495  68.739  56.175  1.00  0.00           N  
ATOM   3179  H   ARG   216      93.166  69.475  55.956  1.00  0.00           H  
ATOM   3180  CA  ARG   216      91.992  68.868  57.548  1.00  0.00           C  
ATOM   3181  HA  ARG   216      92.299  67.997  58.125  1.00  0.00           H  
ATOM   3182  CB  ARG   216      92.576  70.134  58.208  1.00  0.00           C  
ATOM   3183  HB2 ARG   216      92.292  71.012  57.628  1.00  0.00           H  
ATOM   3184  HB3 ARG   216      92.149  70.257  59.204  1.00  0.00           H  
ATOM   3185  CG  ARG   216      94.144  70.058  58.314  1.00  0.00           C  
ATOM   3186  HG2 ARG   216      94.580  69.640  57.407  1.00  0.00           H  
ATOM   3187  HG3 ARG   216      94.579  71.049  58.450  1.00  0.00           H  
ATOM   3188  CD  ARG   216      94.420  69.167  59.516  1.00  0.00           C  
ATOM   3189  HD2 ARG   216      94.057  69.641  60.428  1.00  0.00           H  
ATOM   3190  HD3 ARG   216      93.888  68.221  59.414  1.00  0.00           H  
ATOM   3191  NE  ARG   216      95.879  68.928  59.606  1.00  0.00           N  
ATOM   3192  HE  ARG   216      96.271  68.578  58.732  1.00  0.00           H  
ATOM   3193  CZ  ARG   216      96.741  69.053  60.499  1.00  0.00           C  
ATOM   3194  NH1 ARG   216      96.382  69.427  61.682  1.00  0.00           N  
ATOM   3195 HH11 ARG   216      95.400  69.616  61.881  1.00  0.00           H  
ATOM   3196 HH12 ARG   216      97.081  69.532  62.416  1.00  0.00           H  
ATOM   3197  NH2 ARG   216      98.022  68.936  60.248  1.00  0.00           N  
ATOM   3198 HH21 ARG   216      98.340  68.735  59.299  1.00  0.00           H  
ATOM   3199 HH22 ARG   216      98.701  69.044  61.002  1.00  0.00           H  
ATOM   3200  C   ARG   216      90.409  68.951  57.530  1.00  0.00           C  
ATOM   3201  O   ARG   216      89.694  68.237  58.298  1.00  0.00           O  
ATOM   3202  N   ILE   217      89.895  69.797  56.680  1.00  0.00           N  
ATOM   3203  H   ILE   217      90.414  70.411  56.052  1.00  0.00           H  
ATOM   3204  CA  ILE   217      88.380  69.883  56.610  1.00  0.00           C  
ATOM   3205  HA  ILE   217      87.949  69.637  57.581  1.00  0.00           H  
ATOM   3206  CB  ILE   217      87.996  71.336  56.287  1.00  0.00           C  
ATOM   3207  HB  ILE   217      88.394  71.483  55.284  1.00  0.00           H  
ATOM   3208  CG2 ILE   217      86.445  71.564  56.304  1.00  0.00           C  
ATOM   3209 HG21 ILE   217      86.228  72.606  56.069  1.00  0.00           H  
ATOM   3210 HG22 ILE   217      85.973  70.919  55.561  1.00  0.00           H  
ATOM   3211 HG23 ILE   217      86.053  71.326  57.292  1.00  0.00           H  
ATOM   3212  CG1 ILE   217      88.639  72.406  57.257  1.00  0.00           C  
ATOM   3213 HG12 ILE   217      89.714  72.228  57.285  1.00  0.00           H  
ATOM   3214 HG13 ILE   217      88.489  73.391  56.813  1.00  0.00           H  
ATOM   3215  CD1 ILE   217      88.137  72.459  58.694  1.00  0.00           C  
ATOM   3216 HD11 ILE   217      88.670  73.239  59.237  1.00  0.00           H  
ATOM   3217 HD12 ILE   217      87.069  72.678  58.698  1.00  0.00           H  
ATOM   3218 HD13 ILE   217      88.312  71.497  59.175  1.00  0.00           H  
ATOM   3219  C   ILE   217      87.738  68.805  55.717  1.00  0.00           C  
ATOM   3220  O   ILE   217      86.733  68.257  56.102  1.00  0.00           O  
ATOM   3221  N   THR   218      88.331  68.362  54.571  1.00  0.00           N  
ATOM   3222  H   THR   218      89.184  68.758  54.178  1.00  0.00           H  
ATOM   3223  CA  THR   218      87.757  67.233  53.793  1.00  0.00           C  
ATOM   3224  HA  THR   218      86.723  67.542  53.640  1.00  0.00           H  
ATOM   3225  CB  THR   218      88.480  67.007  52.442  1.00  0.00           C  
ATOM   3226  HB  THR   218      88.107  66.032  52.127  1.00  0.00           H  
ATOM   3227  CG2 THR   218      88.146  68.145  51.427  1.00  0.00           C  
ATOM   3228 HG21 THR   218      88.668  67.960  50.488  1.00  0.00           H  
ATOM   3229 HG22 THR   218      87.071  68.169  51.247  1.00  0.00           H  
ATOM   3230 HG23 THR   218      88.467  69.103  51.837  1.00  0.00           H  
ATOM   3231  OG1 THR   218      89.938  66.935  52.509  1.00  0.00           O  
ATOM   3232  HG1 THR   218      90.314  67.836  52.428  1.00  0.00           H  
ATOM   3233  C   THR   218      87.805  65.868  54.538  1.00  0.00           C  
ATOM   3234  O   THR   218      86.762  65.238  54.647  1.00  0.00           O  
ATOM   3235  N   ALA   219      88.913  65.572  55.329  1.00  0.00           N  
ATOM   3236  H   ALA   219      89.817  66.032  55.236  1.00  0.00           H  
ATOM   3237  CA  ALA   219      88.857  64.535  56.397  1.00  0.00           C  
ATOM   3238  HA  ALA   219      88.724  63.554  55.939  1.00  0.00           H  
ATOM   3239  CB  ALA   219      90.154  64.619  57.164  1.00  0.00           C  
ATOM   3240  HB1 ALA   219      90.156  63.874  57.959  1.00  0.00           H  
ATOM   3241  HB2 ALA   219      90.988  64.431  56.490  1.00  0.00           H  
ATOM   3242  HB3 ALA   219      90.255  65.614  57.600  1.00  0.00           H  
ATOM   3243  C   ALA   219      87.672  64.718  57.336  1.00  0.00           C  
ATOM   3244  O   ALA   219      87.257  63.706  57.836  1.00  0.00           O  
ATOM   3245  N   ARG   220      87.061  65.917  57.667  1.00  0.00           N  
ATOM   3246  H   ARG   220      87.362  66.831  57.329  1.00  0.00           H  
ATOM   3247  CA  ARG   220      85.878  65.944  58.576  1.00  0.00           C  
ATOM   3248  HA  ARG   220      86.173  65.185  59.301  1.00  0.00           H  
ATOM   3249  CB  ARG   220      85.614  67.412  59.107  1.00  0.00           C  
ATOM   3250  HB2 ARG   220      85.735  68.115  58.283  1.00  0.00           H  
ATOM   3251  HB3 ARG   220      84.579  67.488  59.442  1.00  0.00           H  
ATOM   3252  CG  ARG   220      86.557  67.832  60.275  1.00  0.00           C  
ATOM   3253  HG2 ARG   220      86.686  67.002  60.969  1.00  0.00           H  
ATOM   3254  HG3 ARG   220      87.547  68.076  59.887  1.00  0.00           H  
ATOM   3255  CD  ARG   220      85.956  69.061  61.015  1.00  0.00           C  
ATOM   3256  HD2 ARG   220      85.617  69.784  60.272  1.00  0.00           H  
ATOM   3257  HD3 ARG   220      85.074  68.737  61.568  1.00  0.00           H  
ATOM   3258  NE  ARG   220      86.899  69.756  61.973  1.00  0.00           N  
ATOM   3259  HE  ARG   220      87.785  69.287  62.157  1.00  0.00           H  
ATOM   3260  CZ  ARG   220      86.692  70.957  62.628  1.00  0.00           C  
ATOM   3261  NH1 ARG   220      87.673  71.530  63.186  1.00  0.00           N  
ATOM   3262 HH11 ARG   220      88.600  71.104  63.148  1.00  0.00           H  
ATOM   3263 HH12 ARG   220      87.536  72.416  63.673  1.00  0.00           H  
ATOM   3264  NH2 ARG   220      85.535  71.568  62.597  1.00  0.00           N  
ATOM   3265 HH21 ARG   220      84.756  71.160  62.080  1.00  0.00           H  
ATOM   3266 HH22 ARG   220      85.412  72.453  63.091  1.00  0.00           H  
ATOM   3267  C   ARG   220      84.530  65.617  57.993  1.00  0.00           C  
ATOM   3268  O   ARG   220      83.693  65.162  58.688  1.00  0.00           O  
ATOM   3269  N   VAL   221      84.427  65.507  56.666  1.00  0.00           N  
ATOM   3270  H   VAL   221      85.206  65.570  56.010  1.00  0.00           H  
ATOM   3271  CA  VAL   221      83.087  65.271  56.050  1.00  0.00           C  
ATOM   3272  HA  VAL   221      82.280  65.428  56.766  1.00  0.00           H  
ATOM   3273  CB  VAL   221      82.843  66.283  54.921  1.00  0.00           C  
ATOM   3274  HB  VAL   221      82.456  67.105  55.524  1.00  0.00           H  
ATOM   3275  CG1 VAL   221      84.073  66.807  54.170  1.00  0.00           C  
ATOM   3276 HG11 VAL   221      83.756  67.512  53.400  1.00  0.00           H  
ATOM   3277 HG12 VAL   221      84.741  67.308  54.870  1.00  0.00           H  
ATOM   3278 HG13 VAL   221      84.597  65.972  53.704  1.00  0.00           H  
ATOM   3279  CG2 VAL   221      81.759  65.849  53.844  1.00  0.00           C  
ATOM   3280 HG21 VAL   221      81.661  66.631  53.091  1.00  0.00           H  
ATOM   3281 HG22 VAL   221      82.072  64.922  53.365  1.00  0.00           H  
ATOM   3282 HG23 VAL   221      80.798  65.697  54.335  1.00  0.00           H  
ATOM   3283  C   VAL   221      83.037  63.850  55.604  1.00  0.00           C  
ATOM   3284  O   VAL   221      83.970  63.433  54.883  1.00  0.00           O  
ATOM   3285  N   PRO   222      81.972  63.105  55.962  1.00  0.00           N  
ATOM   3286  CD  PRO   222      80.825  63.412  56.838  1.00  0.00           C  
ATOM   3287  HD2 PRO   222      80.109  64.040  56.309  1.00  0.00           H  
ATOM   3288  HD3 PRO   222      81.162  63.976  57.709  1.00  0.00           H  
ATOM   3289  CG  PRO   222      80.153  62.114  57.283  1.00  0.00           C  
ATOM   3290  HG2 PRO   222      79.067  62.205  57.330  1.00  0.00           H  
ATOM   3291  HG3 PRO   222      80.488  61.793  58.270  1.00  0.00           H  
ATOM   3292  CB  PRO   222      80.611  61.154  56.171  1.00  0.00           C  
ATOM   3293  HB2 PRO   222      79.887  61.123  55.358  1.00  0.00           H  
ATOM   3294  HB3 PRO   222      80.712  60.136  56.548  1.00  0.00           H  
ATOM   3295  CA  PRO   222      81.918  61.684  55.704  1.00  0.00           C  
ATOM   3296  HA  PRO   222      82.684  61.173  56.285  1.00  0.00           H  
ATOM   3297  C   PRO   222      82.314  61.317  54.251  1.00  0.00           C  
ATOM   3298  O   PRO   222      83.047  60.324  54.107  1.00  0.00           O  
ATOM   3299  N   ILE   223      81.831  61.963  53.164  1.00  0.00           N  
ATOM   3300  H   ILE   223      81.227  62.783  53.236  1.00  0.00           H  
ATOM   3301  CA  ILE   223      82.106  61.577  51.802  1.00  0.00           C  
ATOM   3302  HA  ILE   223      82.123  60.489  51.869  1.00  0.00           H  
ATOM   3303  CB  ILE   223      81.014  62.044  50.818  1.00  0.00           C  
ATOM   3304  HB  ILE   223      81.363  61.713  49.840  1.00  0.00           H  
ATOM   3305  CG2 ILE   223      79.647  61.363  51.107  1.00  0.00           C  
ATOM   3306 HG21 ILE   223      78.905  61.719  50.392  1.00  0.00           H  
ATOM   3307 HG22 ILE   223      79.753  60.282  51.013  1.00  0.00           H  
ATOM   3308 HG23 ILE   223      79.325  61.611  52.119  1.00  0.00           H  
ATOM   3309  CG1 ILE   223      80.873  63.567  50.689  1.00  0.00           C  
ATOM   3310 HG12 ILE   223      80.427  63.951  51.606  1.00  0.00           H  
ATOM   3311 HG13 ILE   223      81.870  64.001  50.613  1.00  0.00           H  
ATOM   3312  CD1 ILE   223      80.034  64.060  49.495  1.00  0.00           C  
ATOM   3313 HD11 ILE   223      80.000  65.150  49.500  1.00  0.00           H  
ATOM   3314 HD12 ILE   223      80.485  63.715  48.565  1.00  0.00           H  
ATOM   3315 HD13 ILE   223      79.020  63.666  49.574  1.00  0.00           H  
ATOM   3316  C   ILE   223      83.525  62.055  51.224  1.00  0.00           C  
ATOM   3317  O   ILE   223      83.859  62.009  50.012  1.00  0.00           O  
ATOM   3318  N   GLY   224      84.416  62.557  52.140  1.00  0.00           N  
ATOM   3319  H   GLY   224      84.117  62.756  53.095  1.00  0.00           H  
ATOM   3320  CA  GLY   224      85.890  62.889  51.947  1.00  0.00           C  
ATOM   3321  HA2 GLY   224      86.299  63.242  52.894  1.00  0.00           H  
ATOM   3322  HA3 GLY   224      86.427  61.977  51.688  1.00  0.00           H  
ATOM   3323  C   GLY   224      86.155  63.950  50.864  1.00  0.00           C  
ATOM   3324  O   GLY   224      87.299  64.131  50.418  1.00  0.00           O  
ATOM   3325  N   ARG   225      85.087  64.683  50.480  1.00  0.00           N  
ATOM   3326  H   ARG   225      84.137  64.471  50.784  1.00  0.00           H  
ATOM   3327  CA  ARG   225      85.162  65.850  49.598  1.00  0.00           C  
ATOM   3328  HA  ARG   225      86.092  66.373  49.822  1.00  0.00           H  
ATOM   3329  CB  ARG   225      85.103  65.289  48.126  1.00  0.00           C  
ATOM   3330  HB2 ARG   225      85.443  66.047  47.421  1.00  0.00           H  
ATOM   3331  HB3 ARG   225      85.772  64.434  48.022  1.00  0.00           H  
ATOM   3332  CG  ARG   225      83.626  64.865  47.794  1.00  0.00           C  
ATOM   3333  HG2 ARG   225      83.445  63.849  48.146  1.00  0.00           H  
ATOM   3334  HG3 ARG   225      82.928  65.513  48.323  1.00  0.00           H  
ATOM   3335  CD  ARG   225      83.369  64.944  46.303  1.00  0.00           C  
ATOM   3336  HD2 ARG   225      83.356  65.983  45.974  1.00  0.00           H  
ATOM   3337  HD3 ARG   225      84.168  64.446  45.753  1.00  0.00           H  
ATOM   3338  NE  ARG   225      82.069  64.298  46.019  1.00  0.00           N  
ATOM   3339  HE  ARG   225      82.055  63.278  45.997  1.00  0.00           H  
ATOM   3340  CZ  ARG   225      80.945  64.907  45.797  1.00  0.00           C  
ATOM   3341  NH1 ARG   225      80.759  66.131  45.840  1.00  0.00           N  
ATOM   3342 HH11 ARG   225      81.531  66.757  46.067  1.00  0.00           H  
ATOM   3343 HH12 ARG   225      79.833  66.512  45.648  1.00  0.00           H  
ATOM   3344  NH2 ARG   225      79.859  64.242  45.566  1.00  0.00           N  
ATOM   3345 HH21 ARG   225      79.878  63.223  45.559  1.00  0.00           H  
ATOM   3346 HH22 ARG   225      78.985  64.737  45.394  1.00  0.00           H  
ATOM   3347  C   ARG   225      84.168  66.930  49.819  1.00  0.00           C  
ATOM   3348  O   ARG   225      83.192  66.652  50.535  1.00  0.00           O  
ATOM   3349  N   TYR   226      84.328  68.102  49.234  1.00  0.00           N  
ATOM   3350  H   TYR   226      85.172  68.355  48.718  1.00  0.00           H  
ATOM   3351  CA  TYR   226      83.332  69.149  49.260  1.00  0.00           C  
ATOM   3352  HA  TYR   226      82.872  69.144  50.248  1.00  0.00           H  
ATOM   3353  CB  TYR   226      83.927  70.594  49.137  1.00  0.00           C  
ATOM   3354  HB2 TYR   226      84.500  70.643  48.211  1.00  0.00           H  
ATOM   3355  HB3 TYR   226      83.096  71.291  49.036  1.00  0.00           H  
ATOM   3356  CG  TYR   226      84.809  71.080  50.255  1.00  0.00           C  
ATOM   3357  CD1 TYR   226      84.220  71.517  51.440  1.00  0.00           C  
ATOM   3358  HD1 TYR   226      83.146  71.604  51.512  1.00  0.00           H  
ATOM   3359  CE1 TYR   226      85.032  71.849  52.548  1.00  0.00           C  
ATOM   3360  HE1 TYR   226      84.568  72.092  53.493  1.00  0.00           H  
ATOM   3361  CZ  TYR   226      86.440  71.867  52.441  1.00  0.00           C  
ATOM   3362  OH  TYR   226      87.232  72.317  53.406  1.00  0.00           O  
ATOM   3363  HH  TYR   226      88.167  72.238  53.126  1.00  0.00           H  
ATOM   3364  CE2 TYR   226      87.018  71.402  51.171  1.00  0.00           C  
ATOM   3365  HE2 TYR   226      88.092  71.403  51.063  1.00  0.00           H  
ATOM   3366  CD2 TYR   226      86.234  70.952  50.086  1.00  0.00           C  
ATOM   3367  HD2 TYR   226      86.673  70.540  49.190  1.00  0.00           H  
ATOM   3368  C   TYR   226      82.236  68.850  48.213  1.00  0.00           C  
ATOM   3369  O   TYR   226      82.473  68.245  47.113  1.00  0.00           O  
ATOM   3370  N   VAL   227      81.003  69.376  48.514  1.00  0.00           N  
ATOM   3371  H   VAL   227      80.859  69.879  49.390  1.00  0.00           H  
ATOM   3372  CA  VAL   227      79.788  69.329  47.736  1.00  0.00           C  
ATOM   3373  HA  VAL   227      79.670  68.378  47.217  1.00  0.00           H  
ATOM   3374  CB  VAL   227      78.538  69.370  48.685  1.00  0.00           C  
ATOM   3375  HB  VAL   227      78.565  70.351  49.158  1.00  0.00           H  
ATOM   3376  CG1 VAL   227      77.179  69.207  48.024  1.00  0.00           C  
ATOM   3377 HG11 VAL   227      76.397  69.253  48.782  1.00  0.00           H  
ATOM   3378 HG12 VAL   227      77.028  70.007  47.300  1.00  0.00           H  
ATOM   3379 HG13 VAL   227      77.134  68.244  47.515  1.00  0.00           H  
ATOM   3380  CG2 VAL   227      78.649  68.129  49.588  1.00  0.00           C  
ATOM   3381 HG21 VAL   227      77.802  68.103  50.274  1.00  0.00           H  
ATOM   3382 HG22 VAL   227      78.646  67.231  48.972  1.00  0.00           H  
ATOM   3383 HG23 VAL   227      79.576  68.176  50.158  1.00  0.00           H  
ATOM   3384  C   VAL   227      79.855  70.341  46.582  1.00  0.00           C  
ATOM   3385  O   VAL   227      80.491  71.426  46.665  1.00  0.00           O  
ATOM   3386  N   GLN   228      79.358  69.981  45.404  1.00  0.00           N  
ATOM   3387  H   GLN   228      79.097  69.015  45.207  1.00  0.00           H  
ATOM   3388  CA  GLN   228      79.122  70.852  44.280  1.00  0.00           C  
ATOM   3389  HA  GLN   228      79.992  71.501  44.180  1.00  0.00           H  
ATOM   3390  CB  GLN   228      79.038  70.096  42.944  1.00  0.00           C  
ATOM   3391  HB2 GLN   228      78.351  69.258  43.059  1.00  0.00           H  
ATOM   3392  HB3 GLN   228      78.610  70.760  42.192  1.00  0.00           H  
ATOM   3393  CG  GLN   228      80.404  69.558  42.422  1.00  0.00           C  
ATOM   3394  HG2 GLN   228      80.953  70.390  41.979  1.00  0.00           H  
ATOM   3395  HG3 GLN   228      80.985  69.212  43.277  1.00  0.00           H  
ATOM   3396  CD  GLN   228      80.341  68.431  41.401  1.00  0.00           C  
ATOM   3397  OE1 GLN   228      79.663  67.431  41.638  1.00  0.00           O  
ATOM   3398  NE2 GLN   228      80.943  68.574  40.242  1.00  0.00           N  
ATOM   3399 HE21 GLN   228      81.503  69.406  40.057  1.00  0.00           H  
ATOM   3400 HE22 GLN   228      80.851  67.852  39.527  1.00  0.00           H  
ATOM   3401  C   GLN   228      77.939  71.732  44.530  1.00  0.00           C  
ATOM   3402  O   GLN   228      76.904  71.234  44.948  1.00  0.00           O  
ATOM   3403  N   PRO   229      77.863  73.000  44.105  1.00  0.00           N  
ATOM   3404  CD  PRO   229      78.907  73.661  43.258  1.00  0.00           C  
ATOM   3405  HD2 PRO   229      79.271  73.008  42.465  1.00  0.00           H  
ATOM   3406  HD3 PRO   229      79.776  73.972  43.839  1.00  0.00           H  
ATOM   3407  CG  PRO   229      78.131  74.839  42.716  1.00  0.00           C  
ATOM   3408  HG2 PRO   229      77.724  74.599  41.734  1.00  0.00           H  
ATOM   3409  HG3 PRO   229      78.793  75.695  42.586  1.00  0.00           H  
ATOM   3410  CB  PRO   229      76.947  75.210  43.722  1.00  0.00           C  
ATOM   3411  HB2 PRO   229      76.131  75.766  43.260  1.00  0.00           H  
ATOM   3412  HB3 PRO   229      77.269  75.783  44.592  1.00  0.00           H  
ATOM   3413  CA  PRO   229      76.605  73.742  44.033  1.00  0.00           C  
ATOM   3414  HA  PRO   229      76.087  73.744  44.992  1.00  0.00           H  
ATOM   3415  C   PRO   229      75.526  73.053  43.172  1.00  0.00           C  
ATOM   3416  O   PRO   229      74.352  73.063  43.505  1.00  0.00           O  
ATOM   3417  N   SER   230      75.952  72.344  42.125  1.00  0.00           N  
ATOM   3418  H   SER   230      76.942  72.302  41.889  1.00  0.00           H  
ATOM   3419  CA  SER   230      75.166  71.580  41.226  1.00  0.00           C  
ATOM   3420  HA  SER   230      74.456  72.328  40.872  1.00  0.00           H  
ATOM   3421  CB  SER   230      75.915  70.993  40.026  1.00  0.00           C  
ATOM   3422  HB2 SER   230      76.637  70.249  40.362  1.00  0.00           H  
ATOM   3423  HB3 SER   230      75.218  70.482  39.362  1.00  0.00           H  
ATOM   3424  OG  SER   230      76.563  72.015  39.345  1.00  0.00           O  
ATOM   3425  HG  SER   230      75.898  72.621  38.956  1.00  0.00           H  
ATOM   3426  C   SER   230      74.480  70.420  41.887  1.00  0.00           C  
ATOM   3427  O   SER   230      73.403  69.972  41.402  1.00  0.00           O  
ATOM   3428  N   GLU   231      75.062  69.866  42.985  1.00  0.00           N  
ATOM   3429  H   GLU   231      75.936  70.165  43.418  1.00  0.00           H  
ATOM   3430  CA  GLU   231      74.355  68.685  43.639  1.00  0.00           C  
ATOM   3431  HA  GLU   231      73.923  68.052  42.863  1.00  0.00           H  
ATOM   3432  CB  GLU   231      75.348  67.816  44.459  1.00  0.00           C  
ATOM   3433  HB2 GLU   231      75.857  68.435  45.198  1.00  0.00           H  
ATOM   3434  HB3 GLU   231      74.801  67.049  45.008  1.00  0.00           H  
ATOM   3435  CG  GLU   231      76.421  67.129  43.500  1.00  0.00           C  
ATOM   3436  HG2 GLU   231      75.948  66.284  43.000  1.00  0.00           H  
ATOM   3437  HG3 GLU   231      76.700  67.843  42.726  1.00  0.00           H  
ATOM   3438  CD  GLU   231      77.696  66.635  44.190  1.00  0.00           C  
ATOM   3439  OE1 GLU   231      78.227  65.561  43.764  1.00  0.00           O  
ATOM   3440  OE2 GLU   231      78.316  67.321  45.026  1.00  0.00           O  
ATOM   3441  C   GLU   231      73.268  69.230  44.560  1.00  0.00           C  
ATOM   3442  O   GLU   231      72.276  68.588  44.800  1.00  0.00           O  
ATOM   3443  N   VAL   232      73.481  70.429  45.115  1.00  0.00           N  
ATOM   3444  H   VAL   232      74.395  70.882  45.106  1.00  0.00           H  
ATOM   3445  CA  VAL   232      72.446  71.231  45.795  1.00  0.00           C  
ATOM   3446  HA  VAL   232      71.985  70.496  46.455  1.00  0.00           H  
ATOM   3447  CB  VAL   232      73.027  72.367  46.604  1.00  0.00           C  
ATOM   3448  HB  VAL   232      73.440  73.152  45.971  1.00  0.00           H  
ATOM   3449  CG1 VAL   232      71.868  73.013  47.434  1.00  0.00           C  
ATOM   3450 HG11 VAL   232      72.263  73.837  48.027  1.00  0.00           H  
ATOM   3451 HG12 VAL   232      71.101  73.388  46.756  1.00  0.00           H  
ATOM   3452 HG13 VAL   232      71.432  72.264  48.095  1.00  0.00           H  
ATOM   3453  CG2 VAL   232      74.223  71.860  47.442  1.00  0.00           C  
ATOM   3454 HG21 VAL   232      74.635  72.685  48.023  1.00  0.00           H  
ATOM   3455 HG22 VAL   232      73.886  71.074  48.119  1.00  0.00           H  
ATOM   3456 HG23 VAL   232      74.990  71.463  46.779  1.00  0.00           H  
ATOM   3457  C   VAL   232      71.305  71.784  44.891  1.00  0.00           C  
ATOM   3458  O   VAL   232      70.096  71.608  45.127  1.00  0.00           O  
ATOM   3459  N   ALA   233      71.722  72.219  43.681  1.00  0.00           N  
ATOM   3460  H   ALA   233      72.705  72.247  43.412  1.00  0.00           H  
ATOM   3461  CA  ALA   233      70.820  72.690  42.638  1.00  0.00           C  
ATOM   3462  HA  ALA   233      70.100  73.322  43.159  1.00  0.00           H  
ATOM   3463  CB  ALA   233      71.634  73.482  41.551  1.00  0.00           C  
ATOM   3464  HB1 ALA   233      70.957  73.833  40.773  1.00  0.00           H  
ATOM   3465  HB2 ALA   233      72.127  74.337  42.016  1.00  0.00           H  
ATOM   3466  HB3 ALA   233      72.386  72.827  41.110  1.00  0.00           H  
ATOM   3467  C   ALA   233      69.998  71.591  41.925  1.00  0.00           C  
ATOM   3468  O   ALA   233      68.974  71.900  41.328  1.00  0.00           O  
ATOM   3469  N   GLU   234      70.418  70.295  41.971  1.00  0.00           N  
ATOM   3470  H   GLU   234      71.362  70.017  42.237  1.00  0.00           H  
ATOM   3471  CA  GLU   234      69.550  69.194  41.644  1.00  0.00           C  
ATOM   3472  HA  GLU   234      69.075  69.443  40.694  1.00  0.00           H  
ATOM   3473  CB  GLU   234      70.351  67.894  41.437  1.00  0.00           C  
ATOM   3474  HB2 GLU   234      71.172  68.084  40.745  1.00  0.00           H  
ATOM   3475  HB3 GLU   234      70.796  67.591  42.385  1.00  0.00           H  
ATOM   3476  CG  GLU   234      69.481  66.740  40.890  1.00  0.00           C  
ATOM   3477  HG2 GLU   234      69.865  65.806  41.301  1.00  0.00           H  
ATOM   3478  HG3 GLU   234      68.471  66.869  41.278  1.00  0.00           H  
ATOM   3479  CD  GLU   234      69.390  66.590  39.425  1.00  0.00           C  
ATOM   3480  OE1 GLU   234      68.249  66.325  38.995  1.00  0.00           O  
ATOM   3481  OE2 GLU   234      70.374  66.685  38.683  1.00  0.00           O  
ATOM   3482  C   GLU   234      68.398  69.018  42.631  1.00  0.00           C  
ATOM   3483  O   GLU   234      67.266  68.903  42.225  1.00  0.00           O  
ATOM   3484  N   MET   235      68.646  69.146  43.949  1.00  0.00           N  
ATOM   3485  H   MET   235      69.531  69.450  44.359  1.00  0.00           H  
ATOM   3486  CA  MET   235      67.571  68.829  44.907  1.00  0.00           C  
ATOM   3487  HA  MET   235      67.131  67.880  44.598  1.00  0.00           H  
ATOM   3488  CB  MET   235      68.132  68.695  46.366  1.00  0.00           C  
ATOM   3489  HB2 MET   235      68.970  67.998  46.363  1.00  0.00           H  
ATOM   3490  HB3 MET   235      68.521  69.661  46.688  1.00  0.00           H  
ATOM   3491  CG  MET   235      67.078  68.213  47.379  1.00  0.00           C  
ATOM   3492  HG2 MET   235      66.245  68.915  47.371  1.00  0.00           H  
ATOM   3493  HG3 MET   235      66.690  67.252  47.044  1.00  0.00           H  
ATOM   3494  SD  MET   235      67.651  68.040  49.044  1.00  0.00           S  
ATOM   3495  CE  MET   235      68.651  66.511  49.209  1.00  0.00           C  
ATOM   3496  HE1 MET   235      68.999  66.412  50.236  1.00  0.00           H  
ATOM   3497  HE2 MET   235      68.040  65.647  48.946  1.00  0.00           H  
ATOM   3498  HE3 MET   235      69.509  66.565  48.539  1.00  0.00           H  
ATOM   3499  C   MET   235      66.498  69.956  44.905  1.00  0.00           C  
ATOM   3500  O   MET   235      65.326  69.650  45.131  1.00  0.00           O  
ATOM   3501  N   VAL   236      66.842  71.222  44.696  1.00  0.00           N  
ATOM   3502  H   VAL   236      67.818  71.511  44.653  1.00  0.00           H  
ATOM   3503  CA  VAL   236      65.938  72.323  44.510  1.00  0.00           C  
ATOM   3504  HA  VAL   236      65.183  72.278  45.295  1.00  0.00           H  
ATOM   3505  CB  VAL   236      66.703  73.670  44.669  1.00  0.00           C  
ATOM   3506  HB  VAL   236      67.365  73.703  43.805  1.00  0.00           H  
ATOM   3507  CG1 VAL   236      65.895  74.954  44.564  1.00  0.00           C  
ATOM   3508 HG11 VAL   236      66.556  75.812  44.693  1.00  0.00           H  
ATOM   3509 HG12 VAL   236      65.422  75.006  43.583  1.00  0.00           H  
ATOM   3510 HG13 VAL   236      65.129  74.967  45.337  1.00  0.00           H  
ATOM   3511  CG2 VAL   236      67.435  73.661  46.008  1.00  0.00           C  
ATOM   3512 HG21 VAL   236      67.975  74.599  46.134  1.00  0.00           H  
ATOM   3513 HG22 VAL   236      66.712  73.546  46.816  1.00  0.00           H  
ATOM   3514 HG23 VAL   236      68.139  72.830  46.032  1.00  0.00           H  
ATOM   3515  C   VAL   236      65.136  72.228  43.225  1.00  0.00           C  
ATOM   3516  O   VAL   236      63.945  72.537  43.242  1.00  0.00           O  
ATOM   3517  N   ALA   237      65.749  71.723  42.187  1.00  0.00           N  
ATOM   3518  H   ALA   237      66.755  71.556  42.213  1.00  0.00           H  
ATOM   3519  CA  ALA   237      65.177  71.327  40.885  1.00  0.00           C  
ATOM   3520  HA  ALA   237      64.603  72.208  40.602  1.00  0.00           H  
ATOM   3521  CB  ALA   237      66.237  71.043  39.795  1.00  0.00           C  
ATOM   3522  HB1 ALA   237      65.738  70.757  38.869  1.00  0.00           H  
ATOM   3523  HB2 ALA   237      66.832  71.939  39.625  1.00  0.00           H  
ATOM   3524  HB3 ALA   237      66.888  70.232  40.122  1.00  0.00           H  
ATOM   3525  C   ALA   237      64.273  70.175  40.958  1.00  0.00           C  
ATOM   3526  O   ALA   237      63.161  70.173  40.333  1.00  0.00           O  
ATOM   3527  N   TYR   238      64.530  69.196  41.850  1.00  0.00           N  
ATOM   3528  H   TYR   238      65.396  69.165  42.391  1.00  0.00           H  
ATOM   3529  CA  TYR   238      63.626  68.076  42.152  1.00  0.00           C  
ATOM   3530  HA  TYR   238      63.191  67.748  41.209  1.00  0.00           H  
ATOM   3531  CB  TYR   238      64.401  66.926  42.722  1.00  0.00           C  
ATOM   3532  HB2 TYR   238      64.857  66.392  41.888  1.00  0.00           H  
ATOM   3533  HB3 TYR   238      65.215  67.342  43.316  1.00  0.00           H  
ATOM   3534  CG  TYR   238      63.708  65.933  43.556  1.00  0.00           C  
ATOM   3535  CD1 TYR   238      62.914  64.970  42.946  1.00  0.00           C  
ATOM   3536  HD1 TYR   238      62.972  64.805  41.881  1.00  0.00           H  
ATOM   3537  CE1 TYR   238      62.047  64.226  43.728  1.00  0.00           C  
ATOM   3538  HE1 TYR   238      61.480  63.440  43.252  1.00  0.00           H  
ATOM   3539  CZ  TYR   238      61.867  64.429  45.082  1.00  0.00           C  
ATOM   3540  OH  TYR   238      61.023  63.693  45.842  1.00  0.00           O  
ATOM   3541  HH  TYR   238      61.167  63.904  46.788  1.00  0.00           H  
ATOM   3542  CE2 TYR   238      62.746  65.313  45.738  1.00  0.00           C  
ATOM   3543  HE2 TYR   238      62.727  65.412  46.813  1.00  0.00           H  
ATOM   3544  CD2 TYR   238      63.679  66.088  44.942  1.00  0.00           C  
ATOM   3545  HD2 TYR   238      64.350  66.784  45.422  1.00  0.00           H  
ATOM   3546  C   TYR   238      62.406  68.463  42.971  1.00  0.00           C  
ATOM   3547  O   TYR   238      61.284  67.979  42.639  1.00  0.00           O  
ATOM   3548  N   LEU   239      62.579  69.294  43.991  1.00  0.00           N  
ATOM   3549  H   LEU   239      63.482  69.641  44.314  1.00  0.00           H  
ATOM   3550  CA  LEU   239      61.383  69.799  44.766  1.00  0.00           C  
ATOM   3551  HA  LEU   239      60.752  68.938  44.991  1.00  0.00           H  
ATOM   3552  CB  LEU   239      61.925  70.479  46.051  1.00  0.00           C  
ATOM   3553  HB2 LEU   239      62.735  71.145  45.752  1.00  0.00           H  
ATOM   3554  HB3 LEU   239      61.128  71.104  46.454  1.00  0.00           H  
ATOM   3555  CG  LEU   239      62.454  69.597  47.209  1.00  0.00           C  
ATOM   3556  HG  LEU   239      63.205  68.881  46.873  1.00  0.00           H  
ATOM   3557  CD1 LEU   239      63.173  70.376  48.296  1.00  0.00           C  
ATOM   3558 HD11 LEU   239      63.513  69.689  49.071  1.00  0.00           H  
ATOM   3559 HD12 LEU   239      64.031  70.891  47.867  1.00  0.00           H  
ATOM   3560 HD13 LEU   239      62.490  71.106  48.731  1.00  0.00           H  
ATOM   3561  CD2 LEU   239      61.173  68.977  47.739  1.00  0.00           C  
ATOM   3562 HD21 LEU   239      61.407  68.318  48.575  1.00  0.00           H  
ATOM   3563 HD22 LEU   239      60.500  69.765  48.075  1.00  0.00           H  
ATOM   3564 HD23 LEU   239      60.693  68.402  46.948  1.00  0.00           H  
ATOM   3565  C   LEU   239      60.453  70.699  44.017  1.00  0.00           C  
ATOM   3566  O   LEU   239      59.268  70.638  44.283  1.00  0.00           O  
ATOM   3567  N   ILE   240      60.865  71.583  43.016  1.00  0.00           N  
ATOM   3568  H   ILE   240      61.853  71.698  42.792  1.00  0.00           H  
ATOM   3569  CA  ILE   240      60.047  72.403  42.211  1.00  0.00           C  
ATOM   3570  HA  ILE   240      59.191  72.711  42.812  1.00  0.00           H  
ATOM   3571  CB  ILE   240      60.667  73.732  41.813  1.00  0.00           C  
ATOM   3572  HB  ILE   240      59.834  74.267  41.358  1.00  0.00           H  
ATOM   3573  CG2 ILE   240      61.173  74.608  42.953  1.00  0.00           C  
ATOM   3574 HG21 ILE   240      61.593  75.528  42.547  1.00  0.00           H  
ATOM   3575 HG22 ILE   240      60.346  74.851  43.621  1.00  0.00           H  
ATOM   3576 HG23 ILE   240      61.942  74.071  43.509  1.00  0.00           H  
ATOM   3577  CG1 ILE   240      61.848  73.516  40.820  1.00  0.00           C  
ATOM   3578 HG12 ILE   240      62.654  74.215  41.047  1.00  0.00           H  
ATOM   3579 HG13 ILE   240      62.255  72.511  40.943  1.00  0.00           H  
ATOM   3580  CD1 ILE   240      61.374  73.715  39.363  1.00  0.00           C  
ATOM   3581 HD11 ILE   240      62.212  73.561  38.684  1.00  0.00           H  
ATOM   3582 HD12 ILE   240      60.585  72.999  39.136  1.00  0.00           H  
ATOM   3583 HD13 ILE   240      60.990  74.729  39.241  1.00  0.00           H  
ATOM   3584  C   ILE   240      59.581  71.599  41.033  1.00  0.00           C  
ATOM   3585  O   ILE   240      58.650  72.065  40.374  1.00  0.00           O  
ATOM   3586  N   GLY   241      59.966  70.309  40.884  1.00  0.00           N  
ATOM   3587  H   GLY   241      60.550  69.824  41.565  1.00  0.00           H  
ATOM   3588  CA  GLY   241      59.594  69.483  39.754  1.00  0.00           C  
ATOM   3589  HA2 GLY   241      59.471  70.131  38.885  1.00  0.00           H  
ATOM   3590  HA3 GLY   241      60.421  68.809  39.537  1.00  0.00           H  
ATOM   3591  C   GLY   241      58.318  68.644  39.911  1.00  0.00           C  
ATOM   3592  O   GLY   241      57.624  68.803  40.895  1.00  0.00           O  
ATOM   3593  N   PRO   242      58.010  67.743  38.965  1.00  0.00           N  
ATOM   3594  CD  PRO   242      58.797  67.404  37.749  1.00  0.00           C  
ATOM   3595  HD2 PRO   242      59.853  67.264  37.980  1.00  0.00           H  
ATOM   3596  HD3 PRO   242      58.737  68.191  36.998  1.00  0.00           H  
ATOM   3597  CG  PRO   242      58.141  66.091  37.256  1.00  0.00           C  
ATOM   3598  HG2 PRO   242      58.626  65.214  37.684  1.00  0.00           H  
ATOM   3599  HG3 PRO   242      58.205  65.993  36.172  1.00  0.00           H  
ATOM   3600  CB  PRO   242      56.705  66.222  37.722  1.00  0.00           C  
ATOM   3601  HB2 PRO   242      56.212  65.251  37.763  1.00  0.00           H  
ATOM   3602  HB3 PRO   242      56.123  66.846  37.043  1.00  0.00           H  
ATOM   3603  CA  PRO   242      56.802  66.848  39.096  1.00  0.00           C  
ATOM   3604  HA  PRO   242      55.895  67.378  39.386  1.00  0.00           H  
ATOM   3605  C   PRO   242      56.990  65.824  40.178  1.00  0.00           C  
ATOM   3606  O   PRO   242      58.146  65.359  40.315  1.00  0.00           O  
ATOM   3607  N   GLY   243      55.949  65.388  40.853  1.00  0.00           N  
ATOM   3608  H   GLY   243      55.050  65.870  40.854  1.00  0.00           H  
ATOM   3609  CA  GLY   243      55.959  64.206  41.653  1.00  0.00           C  
ATOM   3610  HA2 GLY   243      54.964  63.763  41.670  1.00  0.00           H  
ATOM   3611  HA3 GLY   243      56.630  63.468  41.216  1.00  0.00           H  
ATOM   3612  C   GLY   243      56.394  64.530  43.040  1.00  0.00           C  
ATOM   3613  O   GLY   243      56.410  63.650  43.931  1.00  0.00           O  
ATOM   3614  N   ALA   244      56.907  65.727  43.384  1.00  0.00           N  
ATOM   3615  H   ALA   244      57.108  66.449  42.691  1.00  0.00           H  
ATOM   3616  CA  ALA   244      57.242  66.153  44.770  1.00  0.00           C  
ATOM   3617  HA  ALA   244      57.323  65.233  45.349  1.00  0.00           H  
ATOM   3618  CB  ALA   244      58.640  66.928  44.775  1.00  0.00           C  
ATOM   3619  HB1 ALA   244      58.880  67.238  45.791  1.00  0.00           H  
ATOM   3620  HB2 ALA   244      59.423  66.268  44.402  1.00  0.00           H  
ATOM   3621  HB3 ALA   244      58.571  67.808  44.135  1.00  0.00           H  
ATOM   3622  C   ALA   244      56.159  66.930  45.504  1.00  0.00           C  
ATOM   3623  O   ALA   244      56.258  67.419  46.608  1.00  0.00           O  
ATOM   3624  N   ALA   245      54.960  66.778  44.968  1.00  0.00           N  
ATOM   3625  H   ALA   245      54.830  66.531  43.987  1.00  0.00           H  
ATOM   3626  CA  ALA   245      53.666  66.946  45.702  1.00  0.00           C  
ATOM   3627  HA  ALA   245      53.562  67.982  46.025  1.00  0.00           H  
ATOM   3628  CB  ALA   245      52.494  66.587  44.653  1.00  0.00           C  
ATOM   3629  HB1 ALA   245      51.526  66.694  45.140  1.00  0.00           H  
ATOM   3630  HB2 ALA   245      52.549  67.264  43.801  1.00  0.00           H  
ATOM   3631  HB3 ALA   245      52.618  65.560  44.309  1.00  0.00           H  
ATOM   3632  C   ALA   245      53.569  66.305  47.109  1.00  0.00           C  
ATOM   3633  O   ALA   245      53.110  66.821  48.132  1.00  0.00           O  
ATOM   3634  N   ALA   246      54.054  65.082  47.104  1.00  0.00           N  
ATOM   3635  H   ALA   246      54.348  64.599  46.255  1.00  0.00           H  
ATOM   3636  CA  ALA   246      54.222  64.282  48.336  1.00  0.00           C  
ATOM   3637  HA  ALA   246      53.308  64.298  48.929  1.00  0.00           H  
ATOM   3638  CB  ALA   246      54.688  62.966  47.710  1.00  0.00           C  
ATOM   3639  HB1 ALA   246      54.867  62.232  48.496  1.00  0.00           H  
ATOM   3640  HB2 ALA   246      53.920  62.593  47.033  1.00  0.00           H  
ATOM   3641  HB3 ALA   246      55.610  63.135  47.154  1.00  0.00           H  
ATOM   3642  C   ALA   246      55.230  64.749  49.409  1.00  0.00           C  
ATOM   3643  O   ALA   246      55.349  64.172  50.525  1.00  0.00           O  
ATOM   3644  N   VAL   247      55.984  65.828  49.103  1.00  0.00           N  
ATOM   3645  H   VAL   247      55.823  66.331  48.230  1.00  0.00           H  
ATOM   3646  CA  VAL   247      57.105  66.461  49.886  1.00  0.00           C  
ATOM   3647  HA  VAL   247      57.288  65.896  50.799  1.00  0.00           H  
ATOM   3648  CB  VAL   247      58.400  66.425  49.120  1.00  0.00           C  
ATOM   3649  HB  VAL   247      58.219  67.068  48.258  1.00  0.00           H  
ATOM   3650  CG1 VAL   247      59.586  66.923  50.069  1.00  0.00           C  
ATOM   3651 HG11 VAL   247      60.527  66.899  49.519  1.00  0.00           H  
ATOM   3652 HG12 VAL   247      59.385  67.942  50.400  1.00  0.00           H  
ATOM   3653 HG13 VAL   247      59.657  66.266  50.937  1.00  0.00           H  
ATOM   3654  CG2 VAL   247      58.824  65.043  48.579  1.00  0.00           C  
ATOM   3655 HG21 VAL   247      59.769  65.136  48.044  1.00  0.00           H  
ATOM   3656 HG22 VAL   247      58.944  64.348  49.410  1.00  0.00           H  
ATOM   3657 HG23 VAL   247      58.060  64.667  47.898  1.00  0.00           H  
ATOM   3658  C   VAL   247      56.676  67.911  50.260  1.00  0.00           C  
ATOM   3659  O   VAL   247      56.689  68.877  49.466  1.00  0.00           O  
ATOM   3660  N   THR   248      56.458  68.193  51.500  1.00  0.00           N  
ATOM   3661  H   THR   248      56.461  67.453  52.202  1.00  0.00           H  
ATOM   3662  CA  THR   248      56.186  69.505  52.120  1.00  0.00           C  
ATOM   3663  HA  THR   248      56.893  70.226  51.712  1.00  0.00           H  
ATOM   3664  CB  THR   248      54.728  69.928  51.755  1.00  0.00           C  
ATOM   3665  HB  THR   248      54.581  69.758  50.689  1.00  0.00           H  
ATOM   3666  CG2 THR   248      53.607  69.092  52.347  1.00  0.00           C  
ATOM   3667 HG21 THR   248      52.646  69.487  52.019  1.00  0.00           H  
ATOM   3668 HG22 THR   248      53.708  68.059  52.012  1.00  0.00           H  
ATOM   3669 HG23 THR   248      53.662  69.128  53.435  1.00  0.00           H  
ATOM   3670  OG1 THR   248      54.619  71.331  52.133  1.00  0.00           O  
ATOM   3671  HG1 THR   248      53.683  71.615  52.075  1.00  0.00           H  
ATOM   3672  C   THR   248      56.460  69.560  53.631  1.00  0.00           C  
ATOM   3673  O   THR   248      56.395  68.482  54.289  1.00  0.00           O  
ATOM   3674  N   ALA   249      56.838  70.712  54.150  1.00  0.00           N  
ATOM   3675  H   ALA   249      56.946  71.568  53.605  1.00  0.00           H  
ATOM   3676  CA  ALA   249      57.146  70.869  55.592  1.00  0.00           C  
ATOM   3677  HA  ALA   249      57.371  71.924  55.748  1.00  0.00           H  
ATOM   3678  CB  ALA   249      55.935  70.457  56.411  1.00  0.00           C  
ATOM   3679  HB1 ALA   249      56.157  70.572  57.471  1.00  0.00           H  
ATOM   3680  HB2 ALA   249      55.087  71.090  56.148  1.00  0.00           H  
ATOM   3681  HB3 ALA   249      55.691  69.416  56.201  1.00  0.00           H  
ATOM   3682  C   ALA   249      58.456  70.104  56.080  1.00  0.00           C  
ATOM   3683  O   ALA   249      58.727  69.864  57.261  1.00  0.00           O  
ATOM   3684  N   GLN   250      59.365  69.814  55.094  1.00  0.00           N  
ATOM   3685  H   GLN   250      59.211  70.112  54.132  1.00  0.00           H  
ATOM   3686  CA  GLN   250      60.654  69.063  55.244  1.00  0.00           C  
ATOM   3687  HA  GLN   250      60.654  68.798  56.301  1.00  0.00           H  
ATOM   3688  CB  GLN   250      60.671  67.832  54.306  1.00  0.00           C  
ATOM   3689  HB2 GLN   250      60.794  68.167  53.275  1.00  0.00           H  
ATOM   3690  HB3 GLN   250      61.533  67.210  54.544  1.00  0.00           H  
ATOM   3691  CG  GLN   250      59.356  66.966  54.416  1.00  0.00           C  
ATOM   3692  HG2 GLN   250      58.528  67.541  54.002  1.00  0.00           H  
ATOM   3693  HG3 GLN   250      59.472  66.079  53.793  1.00  0.00           H  
ATOM   3694  CD  GLN   250      58.980  66.521  55.827  1.00  0.00           C  
ATOM   3695  OE1 GLN   250      59.881  66.163  56.567  1.00  0.00           O  
ATOM   3696  NE2 GLN   250      57.736  66.581  56.244  1.00  0.00           N  
ATOM   3697 HE21 GLN   250      56.998  66.884  55.608  1.00  0.00           H  
ATOM   3698 HE22 GLN   250      57.507  66.326  57.205  1.00  0.00           H  
ATOM   3699  C   GLN   250      61.962  69.847  55.012  1.00  0.00           C  
ATOM   3700  O   GLN   250      62.008  70.798  54.254  1.00  0.00           O  
ATOM   3701  N   ALA   251      62.981  69.464  55.743  1.00  0.00           N  
ATOM   3702  H   ALA   251      62.933  68.670  56.382  1.00  0.00           H  
ATOM   3703  CA  ALA   251      64.278  70.108  55.735  1.00  0.00           C  
ATOM   3704  HA  ALA   251      64.348  70.892  54.980  1.00  0.00           H  
ATOM   3705  CB  ALA   251      64.531  70.783  57.128  1.00  0.00           C  
ATOM   3706  HB1 ALA   251      65.506  71.269  57.125  1.00  0.00           H  
ATOM   3707  HB2 ALA   251      63.756  71.526  57.319  1.00  0.00           H  
ATOM   3708  HB3 ALA   251      64.506  70.023  57.909  1.00  0.00           H  
ATOM   3709  C   ALA   251      65.311  68.995  55.448  1.00  0.00           C  
ATOM   3710  O   ALA   251      65.616  68.163  56.300  1.00  0.00           O  
ATOM   3711  N   LEU   252      65.873  69.010  54.251  1.00  0.00           N  
ATOM   3712  H   LEU   252      65.769  69.807  53.623  1.00  0.00           H  
ATOM   3713  CA  LEU   252      66.666  67.979  53.677  1.00  0.00           C  
ATOM   3714  HA  LEU   252      66.438  67.073  54.239  1.00  0.00           H  
ATOM   3715  CB  LEU   252      66.312  67.820  52.208  1.00  0.00           C  
ATOM   3716  HB2 LEU   252      66.282  68.813  51.758  1.00  0.00           H  
ATOM   3717  HB3 LEU   252      67.121  67.274  51.722  1.00  0.00           H  
ATOM   3718  CG  LEU   252      64.958  67.088  51.869  1.00  0.00           C  
ATOM   3719  HG  LEU   252      64.903  66.219  52.524  1.00  0.00           H  
ATOM   3720  CD1 LEU   252      63.763  68.029  52.031  1.00  0.00           C  
ATOM   3721 HD11 LEU   252      62.844  67.495  51.789  1.00  0.00           H  
ATOM   3722 HD12 LEU   252      63.717  68.384  53.061  1.00  0.00           H  
ATOM   3723 HD13 LEU   252      63.876  68.880  51.360  1.00  0.00           H  
ATOM   3724  CD2 LEU   252      64.923  66.762  50.345  1.00  0.00           C  
ATOM   3725 HD21 LEU   252      63.988  66.255  50.103  1.00  0.00           H  
ATOM   3726 HD22 LEU   252      64.994  67.686  49.773  1.00  0.00           H  
ATOM   3727 HD23 LEU   252      65.762  66.114  50.093  1.00  0.00           H  
ATOM   3728  C   LEU   252      68.166  68.202  53.808  1.00  0.00           C  
ATOM   3729  O   LEU   252      68.727  69.329  53.744  1.00  0.00           O  
ATOM   3730  N   ASN   253      68.966  67.153  54.093  1.00  0.00           N  
ATOM   3731  H   ASN   253      68.612  66.212  54.271  1.00  0.00           H  
ATOM   3732  CA  ASN   253      70.481  67.264  54.179  1.00  0.00           C  
ATOM   3733  HA  ASN   253      70.682  68.297  54.468  1.00  0.00           H  
ATOM   3734  CB  ASN   253      71.016  66.211  55.252  1.00  0.00           C  
ATOM   3735  HB2 ASN   253      70.738  65.201  54.949  1.00  0.00           H  
ATOM   3736  HB3 ASN   253      72.105  66.244  55.293  1.00  0.00           H  
ATOM   3737  CG  ASN   253      70.453  66.509  56.590  1.00  0.00           C  
ATOM   3738  OD1 ASN   253      70.037  67.633  56.921  1.00  0.00           O  
ATOM   3739  ND2 ASN   253      70.362  65.538  57.475  1.00  0.00           N  
ATOM   3740 HD21 ASN   253      69.961  65.723  58.394  1.00  0.00           H  
ATOM   3741 HD22 ASN   253      70.693  64.602  57.241  1.00  0.00           H  
ATOM   3742  C   ASN   253      71.248  67.047  52.831  1.00  0.00           C  
ATOM   3743  O   ASN   253      70.965  66.074  52.129  1.00  0.00           O  
ATOM   3744  N   VAL   254      72.234  67.903  52.481  1.00  0.00           N  
ATOM   3745  H   VAL   254      72.357  68.818  52.913  1.00  0.00           H  
ATOM   3746  CA  VAL   254      73.233  67.600  51.438  1.00  0.00           C  
ATOM   3747  HA  VAL   254      73.170  66.568  51.095  1.00  0.00           H  
ATOM   3748  CB  VAL   254      72.992  68.314  50.104  1.00  0.00           C  
ATOM   3749  HB  VAL   254      73.903  68.777  49.727  1.00  0.00           H  
ATOM   3750  CG1 VAL   254      72.437  67.200  49.149  1.00  0.00           C  
ATOM   3751 HG11 VAL   254      72.238  67.628  48.168  1.00  0.00           H  
ATOM   3752 HG12 VAL   254      73.175  66.402  49.055  1.00  0.00           H  
ATOM   3753 HG13 VAL   254      71.515  66.791  49.563  1.00  0.00           H  
ATOM   3754  CG2 VAL   254      71.982  69.427  50.247  1.00  0.00           C  
ATOM   3755 HG21 VAL   254      71.835  69.911  49.281  1.00  0.00           H  
ATOM   3756 HG22 VAL   254      71.034  69.016  50.595  1.00  0.00           H  
ATOM   3757 HG23 VAL   254      72.346  70.158  50.968  1.00  0.00           H  
ATOM   3758  C   VAL   254      74.616  67.844  52.127  1.00  0.00           C  
ATOM   3759  O   VAL   254      75.592  68.215  51.468  1.00  0.00           O  
ATOM   3760  N   CYS   255      74.803  67.647  53.416  1.00  0.00           N  
ATOM   3761  H   CYS   255      74.108  67.230  54.034  1.00  0.00           H  
ATOM   3762  CA  CYS   255      76.048  68.023  54.076  1.00  0.00           C  
ATOM   3763  HA  CYS   255      76.416  68.943  53.622  1.00  0.00           H  
ATOM   3764  CB  CYS   255      75.785  68.323  55.576  1.00  0.00           C  
ATOM   3765  HB2 CYS   255      76.731  68.514  56.083  1.00  0.00           H  
ATOM   3766  HB3 CYS   255      75.184  69.227  55.670  1.00  0.00           H  
ATOM   3767  SG  CYS   255      74.926  66.921  56.378  1.00  0.00           S  
ATOM   3768  HG  CYS   255      74.722  67.198  57.632  1.00  0.00           H  
ATOM   3769  C   CYS   255      77.151  67.021  53.844  1.00  0.00           C  
ATOM   3770  O   CYS   255      78.193  67.157  54.488  1.00  0.00           O  
ATOM   3771  N   GLY   256      77.055  66.067  52.949  1.00  0.00           N  
ATOM   3772  H   GLY   256      76.239  65.973  52.344  1.00  0.00           H  
ATOM   3773  CA  GLY   256      78.079  65.022  52.696  1.00  0.00           C  
ATOM   3774  HA2 GLY   256      77.988  64.650  51.675  1.00  0.00           H  
ATOM   3775  HA3 GLY   256      79.078  65.449  52.793  1.00  0.00           H  
ATOM   3776  C   GLY   256      77.904  63.874  53.686  1.00  0.00           C  
ATOM   3777  O   GLY   256      78.870  63.254  54.136  1.00  0.00           O  
ATOM   3778  N   GLY   257      76.624  63.607  54.024  1.00  0.00           N  
ATOM   3779  H   GLY   257      75.817  64.113  53.658  1.00  0.00           H  
ATOM   3780  CA  GLY   257      76.293  62.520  54.981  1.00  0.00           C  
ATOM   3781  HA2 GLY   257      75.305  62.133  54.735  1.00  0.00           H  
ATOM   3782  HA3 GLY   257      77.000  61.706  54.835  1.00  0.00           H  
ATOM   3783  C   GLY   257      76.303  62.909  56.460  1.00  0.00           C  
ATOM   3784  O   GLY   257      75.874  62.047  57.221  1.00  0.00           O  
ATOM   3785  N   LEU   258      76.981  64.000  56.913  1.00  0.00           N  
ATOM   3786  H   LEU   258      77.434  64.652  56.274  1.00  0.00           H  
ATOM   3787  CA  LEU   258      77.156  64.389  58.338  1.00  0.00           C  
ATOM   3788  HA  LEU   258      77.697  63.551  58.780  1.00  0.00           H  
ATOM   3789  CB  LEU   258      77.919  65.746  58.352  1.00  0.00           C  
ATOM   3790  HB2 LEU   258      78.837  65.639  57.774  1.00  0.00           H  
ATOM   3791  HB3 LEU   258      77.311  66.496  57.849  1.00  0.00           H  
ATOM   3792  CG  LEU   258      78.276  66.257  59.762  1.00  0.00           C  
ATOM   3793  HG  LEU   258      77.308  66.248  60.263  1.00  0.00           H  
ATOM   3794  CD1 LEU   258      79.382  65.410  60.429  1.00  0.00           C  
ATOM   3795 HD11 LEU   258      79.597  65.809  61.419  1.00  0.00           H  
ATOM   3796 HD12 LEU   258      79.044  64.377  60.520  1.00  0.00           H  
ATOM   3797 HD13 LEU   258      80.284  65.445  59.819  1.00  0.00           H  
ATOM   3798  CD2 LEU   258      78.975  67.623  59.755  1.00  0.00           C  
ATOM   3799 HD21 LEU   258      79.198  67.922  60.779  1.00  0.00           H  
ATOM   3800 HD22 LEU   258      79.904  67.553  59.187  1.00  0.00           H  
ATOM   3801 HD23 LEU   258      78.322  68.364  59.293  1.00  0.00           H  
ATOM   3802  C   LEU   258      75.922  64.466  59.268  1.00  0.00           C  
ATOM   3803  O   LEU   258      75.946  64.188  60.438  1.00  0.00           O  
ATOM   3804  N   GLY   259      74.769  64.702  58.665  1.00  0.00           N  
ATOM   3805  H   GLY   259      74.713  64.866  57.660  1.00  0.00           H  
ATOM   3806  CA  GLY   259      73.427  64.762  59.328  1.00  0.00           C  
ATOM   3807  HA2 GLY   259      73.476  65.446  60.173  1.00  0.00           H  
ATOM   3808  HA3 GLY   259      72.701  65.174  58.627  1.00  0.00           H  
ATOM   3809  C   GLY   259      72.922  63.367  59.826  1.00  0.00           C  
ATOM   3810  O   GLY   259      72.865  62.392  59.115  1.00  0.00           O  
ATOM   3811  N   ASN   260      72.587  63.302  61.119  1.00  0.00           N  
ATOM   3812  H   ASN   260      72.798  64.054  61.774  1.00  0.00           H  
ATOM   3813  CA  ASN   260      71.876  62.153  61.758  1.00  0.00           C  
ATOM   3814  HA  ASN   260      72.094  61.342  61.063  1.00  0.00           H  
ATOM   3815  CB  ASN   260      72.388  61.705  63.135  1.00  0.00           C  
ATOM   3816  HB2 ASN   260      71.910  62.325  63.894  1.00  0.00           H  
ATOM   3817  HB3 ASN   260      72.056  60.680  63.303  1.00  0.00           H  
ATOM   3818  CG  ASN   260      73.808  61.756  63.344  1.00  0.00           C  
ATOM   3819  OD1 ASN   260      74.582  61.385  62.468  1.00  0.00           O  
ATOM   3820  ND2 ASN   260      74.300  62.170  64.528  1.00  0.00           N  
ATOM   3821 HD21 ASN   260      75.307  62.174  64.689  1.00  0.00           H  
ATOM   3822 HD22 ASN   260      73.664  62.480  65.264  1.00  0.00           H  
ATOM   3823  C   ASN   260      70.322  62.420  61.890  1.00  0.00           C  
ATOM   3824  O   ASN   260      69.611  61.430  62.372  1.00  0.00           O  
ATOM   3825  N   TYR   261      69.779  63.622  61.473  1.00  0.00           N  
ATOM   3826  H   TYR   261      70.363  64.435  61.272  1.00  0.00           H  
ATOM   3827  CA  TYR   261      68.383  63.886  61.272  1.00  0.00           C  
ATOM   3828  HA  TYR   261      67.913  62.994  60.860  1.00  0.00           H  
ATOM   3829  CB  TYR   261      67.695  64.138  62.602  1.00  0.00           C  
ATOM   3830  HB2 TYR   261      66.642  63.869  62.524  1.00  0.00           H  
ATOM   3831  HB3 TYR   261      68.133  63.496  63.367  1.00  0.00           H  
ATOM   3832  CG  TYR   261      67.815  65.543  63.011  1.00  0.00           C  
ATOM   3833  CD1 TYR   261      69.039  65.914  63.592  1.00  0.00           C  
ATOM   3834  HD1 TYR   261      69.919  65.301  63.471  1.00  0.00           H  
ATOM   3835  CE1 TYR   261      69.089  67.097  64.330  1.00  0.00           C  
ATOM   3836  HE1 TYR   261      70.009  67.376  64.821  1.00  0.00           H  
ATOM   3837  CZ  TYR   261      68.004  67.906  64.445  1.00  0.00           C  
ATOM   3838  OH  TYR   261      67.958  69.011  65.135  1.00  0.00           O  
ATOM   3839  HH  TYR   261      68.832  69.455  65.098  1.00  0.00           H  
ATOM   3840  CE2 TYR   261      66.729  67.543  63.861  1.00  0.00           C  
ATOM   3841  HE2 TYR   261      65.880  68.205  63.945  1.00  0.00           H  
ATOM   3842  CD2 TYR   261      66.613  66.333  63.194  1.00  0.00           C  
ATOM   3843  HD2 TYR   261      65.658  65.991  62.822  1.00  0.00           H  
ATOM   3844  C   TYR   261      68.132  64.936  60.205  1.00  0.00           C  
ATOM   3845  O   TYR   261      67.005  65.100  59.783  1.00  0.00           O  
ATOM   3846  OXT TYR   261      69.071  65.667  59.843  1.00  0.00           O  
TER    3847      TYR   261 
ATOM   3847  N   MET   262      67.833  76.656 105.631  1.00  0.00           N  
ATOM   3848  H1  MET   262      67.495  76.198 106.502  1.00  0.00           H  
ATOM   3849  H2  MET   262      67.057  77.200 105.203  1.00  0.00           H  
ATOM   3850  H3  MET   262      68.157  75.930 104.962  1.00  0.00           H  
ATOM   3851  CA  MET   262      68.951  77.563 105.953  1.00  0.00           C  
ATOM   3852  HA  MET   262      68.588  78.370 106.589  1.00  0.00           H  
ATOM   3853  CB  MET   262      70.068  76.770 106.791  1.00  0.00           C  
ATOM   3854  HB2 MET   262      69.633  76.378 107.710  1.00  0.00           H  
ATOM   3855  HB3 MET   262      70.425  75.915 106.216  1.00  0.00           H  
ATOM   3856  CG  MET   262      71.219  77.683 107.118  1.00  0.00           C  
ATOM   3857  HG2 MET   262      71.605  78.064 106.173  1.00  0.00           H  
ATOM   3858  HG3 MET   262      70.810  78.535 107.662  1.00  0.00           H  
ATOM   3859  SD  MET   262      72.626  77.078 108.061  1.00  0.00           S  
ATOM   3860  CE  MET   262      71.702  76.345 109.471  1.00  0.00           C  
ATOM   3861  HE1 MET   262      72.405  75.910 110.182  1.00  0.00           H  
ATOM   3862  HE2 MET   262      71.119  77.121 109.968  1.00  0.00           H  
ATOM   3863  HE3 MET   262      71.032  75.567 109.103  1.00  0.00           H  
ATOM   3864  C   MET   262      69.490  78.264 104.713  1.00  0.00           C  
ATOM   3865  O   MET   262      70.017  77.580 103.798  1.00  0.00           O  
ATOM   3866  N   ALA   263      69.513  79.608 104.735  1.00  0.00           N  
ATOM   3867  H   ALA   263      69.282  80.158 105.561  1.00  0.00           H  
ATOM   3868  CA  ALA   263      69.884  80.430 103.552  1.00  0.00           C  
ATOM   3869  HA  ALA   263      70.015  79.858 102.634  1.00  0.00           H  
ATOM   3870  CB  ALA   263      68.731  81.409 103.243  1.00  0.00           C  
ATOM   3871  HB1 ALA   263      68.991  82.016 102.376  1.00  0.00           H  
ATOM   3872  HB2 ALA   263      67.822  80.844 103.030  1.00  0.00           H  
ATOM   3873  HB3 ALA   263      68.561  82.056 104.103  1.00  0.00           H  
ATOM   3874  C   ALA   263      71.233  81.073 103.871  1.00  0.00           C  
ATOM   3875  O   ALA   263      71.314  82.289 104.009  1.00  0.00           O  
ATOM   3876  N   THR   264      72.244  80.216 103.865  1.00  0.00           N  
ATOM   3877  H   THR   264      72.100  79.216 103.728  1.00  0.00           H  
ATOM   3878  CA  THR   264      73.718  80.571 104.053  1.00  0.00           C  
ATOM   3879  HA  THR   264      73.814  81.007 105.048  1.00  0.00           H  
ATOM   3880  CB  THR   264      74.626  79.319 103.929  1.00  0.00           C  
ATOM   3881  HB  THR   264      75.613  79.770 104.041  1.00  0.00           H  
ATOM   3882  CG2 THR   264      74.461  78.251 104.978  1.00  0.00           C  
ATOM   3883 HG21 THR   264      75.153  77.433 104.777  1.00  0.00           H  
ATOM   3884 HG22 THR   264      74.671  78.670 105.961  1.00  0.00           H  
ATOM   3885 HG23 THR   264      73.438  77.875 104.957  1.00  0.00           H  
ATOM   3886  OG1 THR   264      74.437  78.643 102.687  1.00  0.00           O  
ATOM   3887  HG1 THR   264      75.308  78.460 102.278  1.00  0.00           H  
ATOM   3888  C   THR   264      74.151  81.520 102.996  1.00  0.00           C  
ATOM   3889  O   THR   264      73.651  81.524 101.829  1.00  0.00           O  
ATOM   3890  N   GLN   265      75.076  82.426 103.383  1.00  0.00           N  
ATOM   3891  H   GLN   265      75.377  82.498 104.355  1.00  0.00           H  
ATOM   3892  CA  GLN   265      75.740  83.374 102.544  1.00  0.00           C  
ATOM   3893  HA  GLN   265      74.920  83.883 102.036  1.00  0.00           H  
ATOM   3894  CB  GLN   265      76.577  84.350 103.350  1.00  0.00           C  
ATOM   3895  HB2 GLN   265      77.325  83.791 103.910  1.00  0.00           H  
ATOM   3896  HB3 GLN   265      77.114  85.002 102.662  1.00  0.00           H  
ATOM   3897  CG  GLN   265      75.756  85.240 104.354  1.00  0.00           C  
ATOM   3898  HG2 GLN   265      74.875  85.638 103.849  1.00  0.00           H  
ATOM   3899  HG3 GLN   265      75.400  84.623 105.178  1.00  0.00           H  
ATOM   3900  CD  GLN   265      76.585  86.388 104.900  1.00  0.00           C  
ATOM   3901  OE1 GLN   265      77.629  86.693 104.465  1.00  0.00           O  
ATOM   3902  NE2 GLN   265      76.154  86.996 106.020  1.00  0.00           N  
ATOM   3903 HE21 GLN   265      75.250  86.747 106.418  1.00  0.00           H  
ATOM   3904 HE22 GLN   265      76.732  87.704 106.471  1.00  0.00           H  
ATOM   3905  C   GLN   265      76.652  82.754 101.465  1.00  0.00           C  
ATOM   3906  O   GLN   265      76.891  83.401 100.436  1.00  0.00           O  
ATOM   3907  N   ASP   266      77.163  81.531 101.635  1.00  0.00           N  
ATOM   3908  H   ASP   266      77.105  81.043 102.529  1.00  0.00           H  
ATOM   3909  CA  ASP   266      77.844  80.748 100.618  1.00  0.00           C  
ATOM   3910  HA  ASP   266      78.375  81.496 100.027  1.00  0.00           H  
ATOM   3911  CB  ASP   266      78.848  79.784 101.237  1.00  0.00           C  
ATOM   3912  HB2 ASP   266      79.401  79.309 100.425  1.00  0.00           H  
ATOM   3913  HB3 ASP   266      79.567  80.370 101.811  1.00  0.00           H  
ATOM   3914  CG  ASP   266      78.321  78.712 102.119  1.00  0.00           C  
ATOM   3915  OD1 ASP   266      79.085  78.053 102.871  1.00  0.00           O  
ATOM   3916  OD2 ASP   266      77.091  78.560 102.232  1.00  0.00           O  
ATOM   3917  C   ASP   266      76.943  80.037  99.597  1.00  0.00           C  
ATOM   3918  O   ASP   266      77.515  79.644  98.583  1.00  0.00           O  
ATOM   3919  N   SER   267      75.606  79.972  99.771  1.00  0.00           N  
ATOM   3920  H   SER   267      75.144  80.535 100.485  1.00  0.00           H  
ATOM   3921  CA  SER   267      74.641  79.146  99.027  1.00  0.00           C  
ATOM   3922  HA  SER   267      75.001  78.125  99.146  1.00  0.00           H  
ATOM   3923  CB  SER   267      73.239  79.295  99.552  1.00  0.00           C  
ATOM   3924  HB2 SER   267      72.571  78.664  98.966  1.00  0.00           H  
ATOM   3925  HB3 SER   267      73.204  78.930 100.578  1.00  0.00           H  
ATOM   3926  OG  SER   267      72.774  80.595  99.522  1.00  0.00           O  
ATOM   3927  HG  SER   267      73.145  81.093 100.280  1.00  0.00           H  
ATOM   3928  C   SER   267      74.567  79.552  97.593  1.00  0.00           C  
ATOM   3929  O   SER   267      75.247  80.482  97.150  1.00  0.00           O  
ATOM   3930  N   GLU   268      73.929  78.747  96.750  1.00  0.00           N  
ATOM   3931  H   GLU   268      73.421  77.920  97.062  1.00  0.00           H  
ATOM   3932  CA  GLU   268      73.873  78.952  95.219  1.00  0.00           C  
ATOM   3933  HA  GLU   268      74.892  79.252  94.977  1.00  0.00           H  
ATOM   3934  CB  GLU   268      73.535  77.689  94.403  1.00  0.00           C  
ATOM   3935  HB2 GLU   268      72.479  77.452  94.531  1.00  0.00           H  
ATOM   3936  HB3 GLU   268      73.689  77.896  93.344  1.00  0.00           H  
ATOM   3937  CG  GLU   268      74.390  76.446  94.809  1.00  0.00           C  
ATOM   3938  HG2 GLU   268      73.884  75.962  95.645  1.00  0.00           H  
ATOM   3939  HG3 GLU   268      74.364  75.746  93.973  1.00  0.00           H  
ATOM   3940  CD  GLU   268      75.904  76.634  95.220  1.00  0.00           C  
ATOM   3941  OE1 GLU   268      76.664  77.301  94.455  1.00  0.00           O  
ATOM   3942  OE2 GLU   268      76.319  76.184  96.323  1.00  0.00           O  
ATOM   3943  C   GLU   268      72.850  80.044  94.818  1.00  0.00           C  
ATOM   3944  O   GLU   268      71.868  80.287  95.498  1.00  0.00           O  
ATOM   3945  N   VAL   269      73.064  80.751  93.721  1.00  0.00           N  
ATOM   3946  H   VAL   269      73.807  80.509  93.065  1.00  0.00           H  
ATOM   3947  CA  VAL   269      72.313  81.925  93.293  1.00  0.00           C  
ATOM   3948  HA  VAL   269      71.452  81.983  93.961  1.00  0.00           H  
ATOM   3949  CB  VAL   269      73.183  83.224  93.448  1.00  0.00           C  
ATOM   3950  HB  VAL   269      74.031  83.060  92.784  1.00  0.00           H  
ATOM   3951  CG1 VAL   269      72.523  84.563  92.924  1.00  0.00           C  
ATOM   3952 HG11 VAL   269      73.210  85.394  93.081  1.00  0.00           H  
ATOM   3953 HG12 VAL   269      72.304  84.469  91.860  1.00  0.00           H  
ATOM   3954 HG13 VAL   269      71.597  84.749  93.469  1.00  0.00           H  
ATOM   3955  CG2 VAL   269      73.668  83.387  94.886  1.00  0.00           C  
ATOM   3956 HG21 VAL   269      74.268  84.294  94.967  1.00  0.00           H  
ATOM   3957 HG22 VAL   269      72.810  83.460  95.554  1.00  0.00           H  
ATOM   3958 HG23 VAL   269      74.274  82.526  95.166  1.00  0.00           H  
ATOM   3959  C   VAL   269      71.727  81.825  91.915  1.00  0.00           C  
ATOM   3960  O   VAL   269      72.421  81.490  90.961  1.00  0.00           O  
ATOM   3961  N   ALA   270      70.513  82.403  91.764  1.00  0.00           N  
ATOM   3962  H   ALA   270      70.112  83.057  92.438  1.00  0.00           H  
ATOM   3963  CA  ALA   270      69.674  82.146  90.627  1.00  0.00           C  
ATOM   3964  HA  ALA   270      70.267  81.826  89.771  1.00  0.00           H  
ATOM   3965  CB  ALA   270      68.701  81.155  91.136  1.00  0.00           C  
ATOM   3966  HB1 ALA   270      68.005  80.885  90.342  1.00  0.00           H  
ATOM   3967  HB2 ALA   270      69.232  80.263  91.472  1.00  0.00           H  
ATOM   3968  HB3 ALA   270      68.149  81.584  91.972  1.00  0.00           H  
ATOM   3969  C   ALA   270      68.864  83.415  90.177  1.00  0.00           C  
ATOM   3970  O   ALA   270      68.566  84.281  91.000  1.00  0.00           O  
ATOM   3971  N   LEU   271      68.544  83.466  88.902  1.00  0.00           N  
ATOM   3972  H   LEU   271      68.732  82.669  88.294  1.00  0.00           H  
ATOM   3973  CA  LEU   271      67.923  84.551  88.163  1.00  0.00           C  
ATOM   3974  HA  LEU   271      67.395  85.196  88.866  1.00  0.00           H  
ATOM   3975  CB  LEU   271      69.019  85.413  87.428  1.00  0.00           C  
ATOM   3976  HB2 LEU   271      69.752  85.766  88.155  1.00  0.00           H  
ATOM   3977  HB3 LEU   271      69.555  84.790  86.713  1.00  0.00           H  
ATOM   3978  CG  LEU   271      68.395  86.635  86.687  1.00  0.00           C  
ATOM   3979  HG  LEU   271      67.602  86.305  86.017  1.00  0.00           H  
ATOM   3980  CD1 LEU   271      67.861  87.618  87.735  1.00  0.00           C  
ATOM   3981 HD11 LEU   271      67.420  88.480  87.235  1.00  0.00           H  
ATOM   3982 HD12 LEU   271      67.103  87.125  88.344  1.00  0.00           H  
ATOM   3983 HD13 LEU   271      68.681  87.950  88.373  1.00  0.00           H  
ATOM   3984  CD2 LEU   271      69.535  87.365  85.906  1.00  0.00           C  
ATOM   3985 HD21 LEU   271      69.122  88.224  85.378  1.00  0.00           H  
ATOM   3986 HD22 LEU   271      70.298  87.702  86.608  1.00  0.00           H  
ATOM   3987 HD23 LEU   271      69.982  86.677  85.187  1.00  0.00           H  
ATOM   3988  C   LEU   271      66.869  83.986  87.134  1.00  0.00           C  
ATOM   3989  O   LEU   271      67.052  83.011  86.388  1.00  0.00           O  
ATOM   3990  N   VAL   272      65.674  84.583  87.162  1.00  0.00           N  
ATOM   3991  H   VAL   272      65.517  85.455  87.668  1.00  0.00           H  
ATOM   3992  CA  VAL   272      64.455  84.092  86.490  1.00  0.00           C  
ATOM   3993  HA  VAL   272      64.755  83.393  85.709  1.00  0.00           H  
ATOM   3994  CB  VAL   272      63.509  83.222  87.417  1.00  0.00           C  
ATOM   3995  HB  VAL   272      63.123  83.976  88.103  1.00  0.00           H  
ATOM   3996  CG1 VAL   272      62.296  82.507  86.727  1.00  0.00           C  
ATOM   3997 HG11 VAL   272      61.731  81.946  87.472  1.00  0.00           H  
ATOM   3998 HG12 VAL   272      61.648  83.253  86.266  1.00  0.00           H  
ATOM   3999 HG13 VAL   272      62.664  81.823  85.962  1.00  0.00           H  
ATOM   4000  CG2 VAL   272      64.304  82.066  88.089  1.00  0.00           C  
ATOM   4001 HG21 VAL   272      63.635  81.484  88.721  1.00  0.00           H  
ATOM   4002 HG22 VAL   272      64.730  81.422  87.319  1.00  0.00           H  
ATOM   4003 HG23 VAL   272      65.107  82.482  88.698  1.00  0.00           H  
ATOM   4004  C   VAL   272      63.710  85.321  85.844  1.00  0.00           C  
ATOM   4005  O   VAL   272      63.352  86.277  86.497  1.00  0.00           O  
ATOM   4006  N   THR   273      63.423  85.342  84.524  1.00  0.00           N  
ATOM   4007  H   THR   273      63.847  84.625  83.938  1.00  0.00           H  
ATOM   4008  CA  THR   273      62.584  86.218  83.666  1.00  0.00           C  
ATOM   4009  HA  THR   273      62.683  87.139  84.240  1.00  0.00           H  
ATOM   4010  CB  THR   273      63.104  86.325  82.241  1.00  0.00           C  
ATOM   4011  HB  THR   273      62.591  87.136  81.722  1.00  0.00           H  
ATOM   4012  CG2 THR   273      64.639  86.640  82.237  1.00  0.00           C  
ATOM   4013 HG21 THR   273      64.994  86.714  81.209  1.00  0.00           H  
ATOM   4014 HG22 THR   273      64.818  87.584  82.751  1.00  0.00           H  
ATOM   4015 HG23 THR   273      65.175  85.842  82.749  1.00  0.00           H  
ATOM   4016  OG1 THR   273      62.868  85.119  81.600  1.00  0.00           O  
ATOM   4017  HG1 THR   273      63.195  85.169  80.677  1.00  0.00           H  
ATOM   4018  C   THR   273      61.108  85.959  83.560  1.00  0.00           C  
ATOM   4019  O   THR   273      60.624  84.838  83.813  1.00  0.00           O  
ATOM   4020  N   GLY   274      60.274  86.972  83.308  1.00  0.00           N  
ATOM   4021  H   GLY   274      60.618  87.887  83.019  1.00  0.00           H  
ATOM   4022  CA  GLY   274      58.767  86.931  83.405  1.00  0.00           C  
ATOM   4023  HA2 GLY   274      58.410  87.960  83.456  1.00  0.00           H  
ATOM   4024  HA3 GLY   274      58.386  86.506  82.478  1.00  0.00           H  
ATOM   4025  C   GLY   274      58.129  86.158  84.571  1.00  0.00           C  
ATOM   4026  O   GLY   274      57.289  85.280  84.280  1.00  0.00           O  
ATOM   4027  N   ALA   275      58.588  86.400  85.786  1.00  0.00           N  
ATOM   4028  H   ALA   275      59.228  87.163  86.008  1.00  0.00           H  
ATOM   4029  CA  ALA   275      58.215  85.591  86.919  1.00  0.00           C  
ATOM   4030  HA  ALA   275      58.117  84.552  86.610  1.00  0.00           H  
ATOM   4031  CB  ALA   275      59.335  85.808  87.957  1.00  0.00           C  
ATOM   4032  HB1 ALA   275      59.120  85.222  88.852  1.00  0.00           H  
ATOM   4033  HB2 ALA   275      60.289  85.489  87.537  1.00  0.00           H  
ATOM   4034  HB3 ALA   275      59.389  86.864  88.220  1.00  0.00           H  
ATOM   4035  C   ALA   275      56.859  85.901  87.495  1.00  0.00           C  
ATOM   4036  O   ALA   275      56.481  85.309  88.508  1.00  0.00           O  
ATOM   4037  N   THR   276      56.028  86.756  86.858  1.00  0.00           N  
ATOM   4038  H   THR   276      56.268  87.258  86.003  1.00  0.00           H  
ATOM   4039  CA  THR   276      54.652  87.039  87.377  1.00  0.00           C  
ATOM   4040  HA  THR   276      54.631  86.742  88.426  1.00  0.00           H  
ATOM   4041  CB  THR   276      54.370  88.554  87.257  1.00  0.00           C  
ATOM   4042  HB  THR   276      53.292  88.644  87.392  1.00  0.00           H  
ATOM   4043  CG2 THR   276      55.233  89.322  88.309  1.00  0.00           C  
ATOM   4044 HG21 THR   276      55.038  90.392  88.230  1.00  0.00           H  
ATOM   4045 HG22 THR   276      54.975  88.980  89.311  1.00  0.00           H  
ATOM   4046 HG23 THR   276      56.289  89.131  88.123  1.00  0.00           H  
ATOM   4047  OG1 THR   276      54.735  89.120  86.040  1.00  0.00           O  
ATOM   4048  HG1 THR   276      55.175  89.981  86.197  1.00  0.00           H  
ATOM   4049  C   THR   276      53.543  86.184  86.726  1.00  0.00           C  
ATOM   4050  O   THR   276      52.359  86.166  87.121  1.00  0.00           O  
ATOM   4051  N   SER   277      53.837  85.257  85.795  1.00  0.00           N  
ATOM   4052  H   SER   277      54.691  85.333  85.243  1.00  0.00           H  
ATOM   4053  CA  SER   277      53.051  84.032  85.409  1.00  0.00           C  
ATOM   4054  HA  SER   277      52.122  84.077  85.976  1.00  0.00           H  
ATOM   4055  CB  SER   277      52.872  84.107  83.949  1.00  0.00           C  
ATOM   4056  HB2 SER   277      52.656  85.136  83.659  1.00  0.00           H  
ATOM   4057  HB3 SER   277      53.801  83.824  83.452  1.00  0.00           H  
ATOM   4058  OG  SER   277      51.838  83.273  83.519  1.00  0.00           O  
ATOM   4059  HG  SER   277      51.542  83.553  82.628  1.00  0.00           H  
ATOM   4060  C   SER   277      53.553  82.667  85.849  1.00  0.00           C  
ATOM   4061  O   SER   277      54.648  82.518  86.398  1.00  0.00           O  
ATOM   4062  N   GLY   278      52.624  81.657  85.860  1.00  0.00           N  
ATOM   4063  H   GLY   278      51.825  81.622  85.227  1.00  0.00           H  
ATOM   4064  CA  GLY   278      52.696  80.508  86.808  1.00  0.00           C  
ATOM   4065  HA2 GLY   278      52.946  80.891  87.796  1.00  0.00           H  
ATOM   4066  HA3 GLY   278      51.706  80.057  86.881  1.00  0.00           H  
ATOM   4067  C   GLY   278      53.698  79.415  86.445  1.00  0.00           C  
ATOM   4068  O   GLY   278      54.005  78.730  87.398  1.00  0.00           O  
ATOM   4069  N   ILE   279      54.136  79.241  85.181  1.00  0.00           N  
ATOM   4070  H   ILE   279      53.687  79.586  84.332  1.00  0.00           H  
ATOM   4071  CA  ILE   279      55.403  78.466  85.003  1.00  0.00           C  
ATOM   4072  HA  ILE   279      55.217  77.547  85.559  1.00  0.00           H  
ATOM   4073  CB  ILE   279      55.705  78.049  83.534  1.00  0.00           C  
ATOM   4074  HB  ILE   279      55.615  78.962  82.946  1.00  0.00           H  
ATOM   4075  CG2 ILE   279      57.103  77.479  83.317  1.00  0.00           C  
ATOM   4076 HG21 ILE   279      57.229  77.214  82.269  1.00  0.00           H  
ATOM   4077 HG22 ILE   279      57.847  78.226  83.595  1.00  0.00           H  
ATOM   4078 HG23 ILE   279      57.234  76.591  83.935  1.00  0.00           H  
ATOM   4079  CG1 ILE   279      54.725  76.957  83.114  1.00  0.00           C  
ATOM   4080 HG12 ILE   279      55.219  75.986  83.080  1.00  0.00           H  
ATOM   4081 HG13 ILE   279      53.909  76.874  83.831  1.00  0.00           H  
ATOM   4082  CD1 ILE   279      54.190  77.353  81.714  1.00  0.00           C  
ATOM   4083 HD11 ILE   279      53.482  76.600  81.369  1.00  0.00           H  
ATOM   4084 HD12 ILE   279      53.690  78.320  81.775  1.00  0.00           H  
ATOM   4085 HD13 ILE   279      55.021  77.418  81.011  1.00  0.00           H  
ATOM   4086  C   ILE   279      56.656  79.186  85.630  1.00  0.00           C  
ATOM   4087  O   ILE   279      57.268  78.628  86.523  1.00  0.00           O  
ATOM   4088  N   GLY   280      57.005  80.406  85.367  1.00  0.00           N  
ATOM   4089  H   GLY   280      56.503  81.007  84.712  1.00  0.00           H  
ATOM   4090  CA  GLY   280      58.165  81.045  85.991  1.00  0.00           C  
ATOM   4091  HA2 GLY   280      59.072  80.525  85.681  1.00  0.00           H  
ATOM   4092  HA3 GLY   280      58.248  82.071  85.632  1.00  0.00           H  
ATOM   4093  C   GLY   280      58.079  81.048  87.503  1.00  0.00           C  
ATOM   4094  O   GLY   280      59.095  80.701  88.154  1.00  0.00           O  
ATOM   4095  N   LEU   281      56.894  81.279  88.084  1.00  0.00           N  
ATOM   4096  H   LEU   281      56.049  81.466  87.544  1.00  0.00           H  
ATOM   4097  CA  LEU   281      56.657  81.295  89.546  1.00  0.00           C  
ATOM   4098  HA  LEU   281      57.371  81.997  89.978  1.00  0.00           H  
ATOM   4099  CB  LEU   281      55.255  81.734  89.848  1.00  0.00           C  
ATOM   4100  HB2 LEU   281      55.122  82.739  89.448  1.00  0.00           H  
ATOM   4101  HB3 LEU   281      54.573  81.081  89.300  1.00  0.00           H  
ATOM   4102  CG  LEU   281      54.830  81.746  91.284  1.00  0.00           C  
ATOM   4103  HG  LEU   281      54.856  80.749  91.724  1.00  0.00           H  
ATOM   4104  CD1 LEU   281      55.774  82.706  92.052  1.00  0.00           C  
ATOM   4105 HD11 LEU   281      55.488  82.735  93.103  1.00  0.00           H  
ATOM   4106 HD12 LEU   281      56.801  82.351  91.965  1.00  0.00           H  
ATOM   4107 HD13 LEU   281      55.698  83.708  91.628  1.00  0.00           H  
ATOM   4108  CD2 LEU   281      53.366  82.378  91.313  1.00  0.00           C  
ATOM   4109 HD21 LEU   281      53.005  82.412  92.341  1.00  0.00           H  
ATOM   4110 HD22 LEU   281      53.397  83.389  90.906  1.00  0.00           H  
ATOM   4111 HD23 LEU   281      52.693  81.766  90.713  1.00  0.00           H  
ATOM   4112  C   LEU   281      56.879  79.864  90.183  1.00  0.00           C  
ATOM   4113  O   LEU   281      57.484  79.809  91.259  1.00  0.00           O  
ATOM   4114  N   GLU   282      56.301  78.838  89.564  1.00  0.00           N  
ATOM   4115  H   GLU   282      55.727  78.942  88.726  1.00  0.00           H  
ATOM   4116  CA  GLU   282      56.426  77.479  90.017  1.00  0.00           C  
ATOM   4117  HA  GLU   282      55.957  77.419  90.999  1.00  0.00           H  
ATOM   4118  CB  GLU   282      55.613  76.447  89.150  1.00  0.00           C  
ATOM   4119  HB2 GLU   282      54.554  76.702  89.160  1.00  0.00           H  
ATOM   4120  HB3 GLU   282      55.941  76.492  88.112  1.00  0.00           H  
ATOM   4121  CG  GLU   282      55.814  75.049  89.698  1.00  0.00           C  
ATOM   4122  HG2 GLU   282      55.490  74.322  88.953  1.00  0.00           H  
ATOM   4123  HG3 GLU   282      56.877  74.880  89.869  1.00  0.00           H  
ATOM   4124  CD  GLU   282      55.032  74.804  91.035  1.00  0.00           C  
ATOM   4125  OE1 GLU   282      54.253  75.683  91.460  1.00  0.00           O  
ATOM   4126  OE2 GLU   282      55.077  73.700  91.607  1.00  0.00           O  
ATOM   4127  C   GLU   282      57.900  77.105  90.184  1.00  0.00           C  
ATOM   4128  O   GLU   282      58.277  76.423  91.095  1.00  0.00           O  
ATOM   4129  N   ILE   283      58.740  77.421  89.187  1.00  0.00           N  
ATOM   4130  H   ILE   283      58.451  77.892  88.330  1.00  0.00           H  
ATOM   4131  CA  ILE   283      60.128  77.120  89.249  1.00  0.00           C  
ATOM   4132  HA  ILE   283      60.294  76.089  89.559  1.00  0.00           H  
ATOM   4133  CB  ILE   283      60.710  77.370  87.804  1.00  0.00           C  
ATOM   4134  HB  ILE   283      60.364  78.356  87.493  1.00  0.00           H  
ATOM   4135  CG2 ILE   283      62.264  77.521  87.699  1.00  0.00           C  
ATOM   4136 HG21 ILE   283      62.543  77.689  86.659  1.00  0.00           H  
ATOM   4137 HG22 ILE   283      62.588  78.368  88.303  1.00  0.00           H  
ATOM   4138 HG23 ILE   283      62.742  76.612  88.061  1.00  0.00           H  
ATOM   4139  CG1 ILE   283      60.170  76.260  86.872  1.00  0.00           C  
ATOM   4140 HG12 ILE   283      60.749  75.346  86.999  1.00  0.00           H  
ATOM   4141 HG13 ILE   283      59.137  76.021  87.128  1.00  0.00           H  
ATOM   4142  CD1 ILE   283      60.260  76.763  85.378  1.00  0.00           C  
ATOM   4143 HD11 ILE   283      59.882  75.989  84.709  1.00  0.00           H  
ATOM   4144 HD12 ILE   283      59.663  77.667  85.260  1.00  0.00           H  
ATOM   4145 HD13 ILE   283      61.299  76.981  85.130  1.00  0.00           H  
ATOM   4146  C   ILE   283      60.840  78.051  90.304  1.00  0.00           C  
ATOM   4147  O   ILE   283      61.757  77.538  90.909  1.00  0.00           O  
ATOM   4148  N   ALA   284      60.422  79.279  90.518  1.00  0.00           N  
ATOM   4149  H   ALA   284      59.679  79.713  89.971  1.00  0.00           H  
ATOM   4150  CA  ALA   284      60.973  80.164  91.562  1.00  0.00           C  
ATOM   4151  HA  ALA   284      62.062  80.157  91.513  1.00  0.00           H  
ATOM   4152  CB  ALA   284      60.482  81.601  91.309  1.00  0.00           C  
ATOM   4153  HB1 ALA   284      60.884  82.264  92.076  1.00  0.00           H  
ATOM   4154  HB2 ALA   284      60.820  81.933  90.327  1.00  0.00           H  
ATOM   4155  HB3 ALA   284      59.393  81.625  91.344  1.00  0.00           H  
ATOM   4156  C   ALA   284      60.607  79.664  92.953  1.00  0.00           C  
ATOM   4157  O   ALA   284      61.455  79.870  93.837  1.00  0.00           O  
ATOM   4158  N   ARG   285      59.443  79.031  93.208  1.00  0.00           N  
ATOM   4159  H   ARG   285      58.648  79.059  92.570  1.00  0.00           H  
ATOM   4160  CA  ARG   285      59.178  78.204  94.469  1.00  0.00           C  
ATOM   4161  HA  ARG   285      59.489  78.882  95.264  1.00  0.00           H  
ATOM   4162  CB  ARG   285      57.709  77.872  94.785  1.00  0.00           C  
ATOM   4163  HB2 ARG   285      57.332  77.209  94.007  1.00  0.00           H  
ATOM   4164  HB3 ARG   285      57.677  77.314  95.722  1.00  0.00           H  
ATOM   4165  CG  ARG   285      56.757  79.069  94.902  1.00  0.00           C  
ATOM   4166  HG2 ARG   285      57.145  79.742  95.666  1.00  0.00           H  
ATOM   4167  HG3 ARG   285      56.776  79.614  93.959  1.00  0.00           H  
ATOM   4168  CD  ARG   285      55.245  78.734  95.254  1.00  0.00           C  
ATOM   4169  HD2 ARG   285      55.213  78.125  96.158  1.00  0.00           H  
ATOM   4170  HD3 ARG   285      54.713  79.660  95.476  1.00  0.00           H  
ATOM   4171  NE  ARG   285      54.565  78.038  94.187  1.00  0.00           N  
ATOM   4172  HE  ARG   285      54.947  77.148  93.869  1.00  0.00           H  
ATOM   4173  CZ  ARG   285      53.503  78.483  93.618  1.00  0.00           C  
ATOM   4174  NH1 ARG   285      52.651  79.382  94.158  1.00  0.00           N  
ATOM   4175 HH11 ARG   285      52.830  79.760  95.088  1.00  0.00           H  
ATOM   4176 HH12 ARG   285      51.828  79.683  93.635  1.00  0.00           H  
ATOM   4177  NH2 ARG   285      53.226  78.113  92.415  1.00  0.00           N  
ATOM   4178 HH21 ARG   285      53.847  77.471  91.923  1.00  0.00           H  
ATOM   4179 HH22 ARG   285      52.385  78.462  91.956  1.00  0.00           H  
ATOM   4180  C   ARG   285      60.007  76.924  94.490  1.00  0.00           C  
ATOM   4181  O   ARG   285      60.698  76.598  95.499  1.00  0.00           O  
ATOM   4182  N   ARG   286      60.125  76.180  93.383  1.00  0.00           N  
ATOM   4183  H   ARG   286      59.711  76.434  92.486  1.00  0.00           H  
ATOM   4184  CA  ARG   286      60.869  74.919  93.361  1.00  0.00           C  
ATOM   4185  HA  ARG   286      60.528  74.321  94.207  1.00  0.00           H  
ATOM   4186  CB  ARG   286      60.522  74.095  92.124  1.00  0.00           C  
ATOM   4187  HB2 ARG   286      59.459  73.854  92.129  1.00  0.00           H  
ATOM   4188  HB3 ARG   286      60.713  74.682  91.225  1.00  0.00           H  
ATOM   4189  CG  ARG   286      61.382  72.741  92.077  1.00  0.00           C  
ATOM   4190  HG2 ARG   286      61.277  72.275  91.097  1.00  0.00           H  
ATOM   4191  HG3 ARG   286      62.439  72.974  92.207  1.00  0.00           H  
ATOM   4192  CD  ARG   286      60.935  71.758  93.163  1.00  0.00           C  
ATOM   4193  HD2 ARG   286      61.040  72.211  94.149  1.00  0.00           H  
ATOM   4194  HD3 ARG   286      59.881  71.509  93.036  1.00  0.00           H  
ATOM   4195  NE  ARG   286      61.754  70.556  93.069  1.00  0.00           N  
ATOM   4196  HE  ARG   286      62.696  70.648  93.451  1.00  0.00           H  
ATOM   4197  CZ  ARG   286      61.472  69.376  92.572  1.00  0.00           C  
ATOM   4198  NH1 ARG   286      60.393  69.141  91.909  1.00  0.00           N  
ATOM   4199 HH11 ARG   286      59.716  69.888  91.755  1.00  0.00           H  
ATOM   4200 HH12 ARG   286      60.214  68.206  91.540  1.00  0.00           H  
ATOM   4201  NH2 ARG   286      62.346  68.393  92.652  1.00  0.00           N  
ATOM   4202 HH21 ARG   286      63.246  68.548  93.104  1.00  0.00           H  
ATOM   4203 HH22 ARG   286      62.120  67.479  92.263  1.00  0.00           H  
ATOM   4204  C   ARG   286      62.390  75.076  93.672  1.00  0.00           C  
ATOM   4205  O   ARG   286      62.975  74.303  94.372  1.00  0.00           O  
ATOM   4206  N   LEU   287      63.017  76.150  93.143  1.00  0.00           N  
ATOM   4207  H   LEU   287      62.569  76.846  92.546  1.00  0.00           H  
ATOM   4208  CA  LEU   287      64.412  76.383  93.402  1.00  0.00           C  
ATOM   4209  HA  LEU   287      64.877  75.429  93.147  1.00  0.00           H  
ATOM   4210  CB  LEU   287      65.019  77.521  92.516  1.00  0.00           C  
ATOM   4211  HB2 LEU   287      64.398  78.408  92.631  1.00  0.00           H  
ATOM   4212  HB3 LEU   287      66.005  77.768  92.908  1.00  0.00           H  
ATOM   4213  CG  LEU   287      65.157  77.232  91.045  1.00  0.00           C  
ATOM   4214  HG  LEU   287      64.130  76.981  90.775  1.00  0.00           H  
ATOM   4215  CD1 LEU   287      65.692  78.462  90.283  1.00  0.00           C  
ATOM   4216 HD11 LEU   287      65.781  78.224  89.224  1.00  0.00           H  
ATOM   4217 HD12 LEU   287      65.003  79.297  90.412  1.00  0.00           H  
ATOM   4218 HD13 LEU   287      66.670  78.736  90.678  1.00  0.00           H  
ATOM   4219  CD2 LEU   287      65.953  76.046  90.634  1.00  0.00           C  
ATOM   4220 HD21 LEU   287      65.959  75.971  89.547  1.00  0.00           H  
ATOM   4221 HD22 LEU   287      66.975  76.151  90.998  1.00  0.00           H  
ATOM   4222 HD23 LEU   287      65.509  75.146  91.059  1.00  0.00           H  
ATOM   4223  C   LEU   287      64.719  76.703  94.846  1.00  0.00           C  
ATOM   4224  O   LEU   287      65.890  76.498  95.299  1.00  0.00           O  
ATOM   4225  N   GLY   288      63.805  77.191  95.672  1.00  0.00           N  
ATOM   4226  H   GLY   288      62.873  77.449  95.347  1.00  0.00           H  
ATOM   4227  CA  GLY   288      63.980  77.426  97.099  1.00  0.00           C  
ATOM   4228  HA2 GLY   288      64.919  77.954  97.261  1.00  0.00           H  
ATOM   4229  HA3 GLY   288      63.181  78.079  97.452  1.00  0.00           H  
ATOM   4230  C   GLY   288      63.979  76.108  97.952  1.00  0.00           C  
ATOM   4231  O   GLY   288      64.842  76.041  98.820  1.00  0.00           O  
ATOM   4232  N   LYS   289      63.211  75.079  97.518  1.00  0.00           N  
ATOM   4233  H   LYS   289      62.510  75.166  96.783  1.00  0.00           H  
ATOM   4234  CA  LYS   289      63.328  73.710  98.087  1.00  0.00           C  
ATOM   4235  HA  LYS   289      63.285  73.863  99.166  1.00  0.00           H  
ATOM   4236  CB  LYS   289      62.164  72.778  97.608  1.00  0.00           C  
ATOM   4237  HB2 LYS   289      62.174  72.723  96.520  1.00  0.00           H  
ATOM   4238  HB3 LYS   289      62.336  71.768  97.980  1.00  0.00           H  
ATOM   4239  CG  LYS   289      60.757  73.273  98.088  1.00  0.00           C  
ATOM   4240  HG2 LYS   289      60.781  73.402  99.169  1.00  0.00           H  
ATOM   4241  HG3 LYS   289      60.564  74.253  97.653  1.00  0.00           H  
ATOM   4242  CD  LYS   289      59.616  72.350  97.733  1.00  0.00           C  
ATOM   4243  HD2 LYS   289      58.665  72.876  97.818  1.00  0.00           H  
ATOM   4244  HD3 LYS   289      59.706  72.017  96.699  1.00  0.00           H  
ATOM   4245  CE  LYS   289      59.644  71.125  98.700  1.00  0.00           C  
ATOM   4246  HE2 LYS   289      60.570  70.569  98.563  1.00  0.00           H  
ATOM   4247  HE3 LYS   289      59.629  71.470  99.733  1.00  0.00           H  
ATOM   4248  NZ  LYS   289      58.462  70.219  98.447  1.00  0.00           N  
ATOM   4249  HZ1 LYS   289      58.500  69.409  99.100  1.00  0.00           H  
ATOM   4250  HZ2 LYS   289      57.580  70.746  98.600  1.00  0.00           H  
ATOM   4251  HZ3 LYS   289      58.493  69.873  97.466  1.00  0.00           H  
ATOM   4252  C   LYS   289      64.632  73.018  97.742  1.00  0.00           C  
ATOM   4253  O   LYS   289      65.302  72.460  98.605  1.00  0.00           O  
ATOM   4254  N   GLU   290      65.111  73.145  96.486  1.00  0.00           N  
ATOM   4255  H   GLU   290      64.509  73.488  95.739  1.00  0.00           H  
ATOM   4256  CA  GLU   290      66.482  72.841  95.978  1.00  0.00           C  
ATOM   4257  HA  GLU   290      66.658  71.815  96.300  1.00  0.00           H  
ATOM   4258  CB  GLU   290      66.630  72.742  94.432  1.00  0.00           C  
ATOM   4259  HB2 GLU   290      66.496  73.750  94.043  1.00  0.00           H  
ATOM   4260  HB3 GLU   290      67.664  72.458  94.237  1.00  0.00           H  
ATOM   4261  CG  GLU   290      65.784  71.851  93.600  1.00  0.00           C  
ATOM   4262  HG2 GLU   290      64.783  72.279  93.577  1.00  0.00           H  
ATOM   4263  HG3 GLU   290      66.171  71.890  92.582  1.00  0.00           H  
ATOM   4264  CD  GLU   290      65.644  70.379  93.981  1.00  0.00           C  
ATOM   4265  OE1 GLU   290      66.644  69.819  94.524  1.00  0.00           O  
ATOM   4266  OE2 GLU   290      64.569  69.793  93.824  1.00  0.00           O  
ATOM   4267  C   GLU   290      67.570  73.719  96.646  1.00  0.00           C  
ATOM   4268  O   GLU   290      68.722  73.312  96.629  1.00  0.00           O  
ATOM   4269  N   GLY   291      67.265  74.772  97.391  1.00  0.00           N  
ATOM   4270  H   GLY   291      66.319  75.151  97.379  1.00  0.00           H  
ATOM   4271  CA  GLY   291      68.112  75.531  98.288  1.00  0.00           C  
ATOM   4272  HA2 GLY   291      67.547  75.685  99.207  1.00  0.00           H  
ATOM   4273  HA3 GLY   291      68.962  74.894  98.540  1.00  0.00           H  
ATOM   4274  C   GLY   291      68.678  76.885  97.879  1.00  0.00           C  
ATOM   4275  O   GLY   291      69.475  77.433  98.608  1.00  0.00           O  
ATOM   4276  N   LEU   292      68.276  77.381  96.695  1.00  0.00           N  
ATOM   4277  H   LEU   292      67.460  77.041  96.188  1.00  0.00           H  
ATOM   4278  CA  LEU   292      68.997  78.484  96.013  1.00  0.00           C  
ATOM   4279  HA  LEU   292      70.058  78.391  96.240  1.00  0.00           H  
ATOM   4280  CB  LEU   292      68.941  78.415  94.453  1.00  0.00           C  
ATOM   4281  HB2 LEU   292      67.903  78.512  94.136  1.00  0.00           H  
ATOM   4282  HB3 LEU   292      69.480  79.272  94.047  1.00  0.00           H  
ATOM   4283  CG  LEU   292      69.536  77.104  93.826  1.00  0.00           C  
ATOM   4284  HG  LEU   292      70.366  76.770  94.450  1.00  0.00           H  
ATOM   4285  CD1 LEU   292      68.510  75.988  93.781  1.00  0.00           C  
ATOM   4286 HD11 LEU   292      68.960  75.098  93.340  1.00  0.00           H  
ATOM   4287 HD12 LEU   292      68.174  75.761  94.793  1.00  0.00           H  
ATOM   4288 HD13 LEU   292      67.658  76.301  93.178  1.00  0.00           H  
ATOM   4289  CD2 LEU   292      70.010  77.410  92.421  1.00  0.00           C  
ATOM   4290 HD21 LEU   292      70.426  76.508  91.973  1.00  0.00           H  
ATOM   4291 HD22 LEU   292      69.168  77.758  91.822  1.00  0.00           H  
ATOM   4292 HD23 LEU   292      70.775  78.185  92.455  1.00  0.00           H  
ATOM   4293  C   LEU   292      68.455  79.790  96.543  1.00  0.00           C  
ATOM   4294  O   LEU   292      67.420  79.881  97.187  1.00  0.00           O  
ATOM   4295  N   ARG   293      69.041  80.946  96.245  1.00  0.00           N  
ATOM   4296  H   ARG   293      69.957  80.915  95.798  1.00  0.00           H  
ATOM   4297  CA  ARG   293      68.652  82.330  96.421  1.00  0.00           C  
ATOM   4298  HA  ARG   293      67.792  82.383  97.087  1.00  0.00           H  
ATOM   4299  CB  ARG   293      69.849  83.150  97.054  1.00  0.00           C  
ATOM   4300  HB2 ARG   293      70.738  83.052  96.430  1.00  0.00           H  
ATOM   4301  HB3 ARG   293      69.597  84.210  97.087  1.00  0.00           H  
ATOM   4302  CG  ARG   293      70.140  82.650  98.442  1.00  0.00           C  
ATOM   4303  HG2 ARG   293      69.208  82.592  99.004  1.00  0.00           H  
ATOM   4304  HG3 ARG   293      70.539  81.638  98.381  1.00  0.00           H  
ATOM   4305  CD  ARG   293      71.123  83.528  99.197  1.00  0.00           C  
ATOM   4306  HD2 ARG   293      70.919  84.585  99.025  1.00  0.00           H  
ATOM   4307  HD3 ARG   293      71.053  83.361 100.272  1.00  0.00           H  
ATOM   4308  NE  ARG   293      72.481  83.143  98.674  1.00  0.00           N  
ATOM   4309  HE  ARG   293      72.540  82.226  98.233  1.00  0.00           H  
ATOM   4310  CZ  ARG   293      73.633  83.851  98.708  1.00  0.00           C  
ATOM   4311  NH1 ARG   293      73.741  84.970  99.369  1.00  0.00           N  
ATOM   4312 HH11 ARG   293      72.940  85.339  99.882  1.00  0.00           H  
ATOM   4313 HH12 ARG   293      74.627  85.475  99.372  1.00  0.00           H  
ATOM   4314  NH2 ARG   293      74.716  83.299  98.271  1.00  0.00           N  
ATOM   4315 HH21 ARG   293      74.693  82.346  97.907  1.00  0.00           H  
ATOM   4316 HH22 ARG   293      75.595  83.816  98.288  1.00  0.00           H  
ATOM   4317  C   ARG   293      68.306  82.909  95.099  1.00  0.00           C  
ATOM   4318  O   ARG   293      69.089  82.760  94.148  1.00  0.00           O  
ATOM   4319  N   VAL   294      67.102  83.423  94.983  1.00  0.00           N  
ATOM   4320  H   VAL   294      66.546  83.766  95.767  1.00  0.00           H  
ATOM   4321  CA  VAL   294      66.477  83.539  93.718  1.00  0.00           C  
ATOM   4322  HA  VAL   294      67.146  83.266  92.902  1.00  0.00           H  
ATOM   4323  CB  VAL   294      65.330  82.539  93.576  1.00  0.00           C  
ATOM   4324  HB  VAL   294      64.472  82.968  94.094  1.00  0.00           H  
ATOM   4325  CG1 VAL   294      64.982  82.361  92.118  1.00  0.00           C  
ATOM   4326 HG11 VAL   294      64.165  81.647  92.023  1.00  0.00           H  
ATOM   4327 HG12 VAL   294      64.679  83.320  91.697  1.00  0.00           H  
ATOM   4328 HG13 VAL   294      65.854  81.988  91.578  1.00  0.00           H  
ATOM   4329  CG2 VAL   294      65.567  81.162  94.314  1.00  0.00           C  
ATOM   4330 HG21 VAL   294      64.705  80.513  94.161  1.00  0.00           H  
ATOM   4331 HG22 VAL   294      66.460  80.681  93.911  1.00  0.00           H  
ATOM   4332 HG23 VAL   294      65.701  81.340  95.382  1.00  0.00           H  
ATOM   4333  C   VAL   294      66.097  85.026  93.523  1.00  0.00           C  
ATOM   4334  O   VAL   294      65.122  85.456  94.111  1.00  0.00           O  
ATOM   4335  N   PHE   295      66.783  85.710  92.545  1.00  0.00           N  
ATOM   4336  H   PHE   295      67.629  85.360  92.097  1.00  0.00           H  
ATOM   4337  CA  PHE   295      66.350  87.002  92.066  1.00  0.00           C  
ATOM   4338  HA  PHE   295      65.854  87.540  92.872  1.00  0.00           H  
ATOM   4339  CB  PHE   295      67.547  87.840  91.680  1.00  0.00           C  
ATOM   4340  HB2 PHE   295      68.335  87.686  92.418  1.00  0.00           H  
ATOM   4341  HB3 PHE   295      67.931  87.485  90.725  1.00  0.00           H  
ATOM   4342  CG  PHE   295      67.274  89.312  91.571  1.00  0.00           C  
ATOM   4343  CD1 PHE   295      66.593  89.793  90.450  1.00  0.00           C  
ATOM   4344  HD1 PHE   295      66.354  89.152  89.614  1.00  0.00           H  
ATOM   4345  CE1 PHE   295      66.227  91.179  90.461  1.00  0.00           C  
ATOM   4346  HE1 PHE   295      65.565  91.563  89.699  1.00  0.00           H  
ATOM   4347  CZ  PHE   295      66.716  92.038  91.450  1.00  0.00           C  
ATOM   4348  HZ  PHE   295      66.605  93.108  91.349  1.00  0.00           H  
ATOM   4349  CE2 PHE   295      67.354  91.492  92.570  1.00  0.00           C  
ATOM   4350  HE2 PHE   295      67.603  92.130  93.405  1.00  0.00           H  
ATOM   4351  CD2 PHE   295      67.665  90.158  92.622  1.00  0.00           C  
ATOM   4352  HD2 PHE   295      68.209  89.761  93.467  1.00  0.00           H  
ATOM   4353  C   PHE   295      65.277  86.886  91.001  1.00  0.00           C  
ATOM   4354  O   PHE   295      65.585  86.102  90.102  1.00  0.00           O  
ATOM   4355  N   VAL   296      64.101  87.532  91.061  1.00  0.00           N  
ATOM   4356  H   VAL   296      63.870  88.168  91.824  1.00  0.00           H  
ATOM   4357  CA  VAL   296      63.011  87.416  90.062  1.00  0.00           C  
ATOM   4358  HA  VAL   296      63.336  86.676  89.330  1.00  0.00           H  
ATOM   4359  CB  VAL   296      61.735  86.948  90.707  1.00  0.00           C  
ATOM   4360  HB  VAL   296      60.979  87.198  89.963  1.00  0.00           H  
ATOM   4361  CG1 VAL   296      61.852  85.410  91.078  1.00  0.00           C  
ATOM   4362 HG11 VAL   296      60.926  85.077  91.544  1.00  0.00           H  
ATOM   4363 HG12 VAL   296      62.031  84.831  90.171  1.00  0.00           H  
ATOM   4364 HG13 VAL   296      62.680  85.264  91.770  1.00  0.00           H  
ATOM   4365  CG2 VAL   296      61.362  87.620  92.054  1.00  0.00           C  
ATOM   4366 HG21 VAL   296      60.425  87.203  92.422  1.00  0.00           H  
ATOM   4367 HG22 VAL   296      62.151  87.435  92.783  1.00  0.00           H  
ATOM   4368 HG23 VAL   296      61.248  88.694  91.907  1.00  0.00           H  
ATOM   4369  C   VAL   296      62.761  88.733  89.332  1.00  0.00           C  
ATOM   4370  O   VAL   296      63.172  89.811  89.785  1.00  0.00           O  
ATOM   4371  N   CYS   297      62.273  88.677  88.081  1.00  0.00           N  
ATOM   4372  H   CYS   297      62.015  87.818  87.596  1.00  0.00           H  
ATOM   4373  CA  CYS   297      62.089  89.862  87.341  1.00  0.00           C  
ATOM   4374  HA  CYS   297      61.724  90.641  88.010  1.00  0.00           H  
ATOM   4375  CB  CYS   297      63.483  90.244  86.691  1.00  0.00           C  
ATOM   4376  HB2 CYS   297      63.432  91.259  86.297  1.00  0.00           H  
ATOM   4377  HB3 CYS   297      64.254  90.239  87.462  1.00  0.00           H  
ATOM   4378  SG  CYS   297      63.944  89.135  85.394  1.00  0.00           S  
ATOM   4379  HG  CYS   297      63.830  87.908  85.811  1.00  0.00           H  
ATOM   4380  C   CYS   297      61.071  89.687  86.242  1.00  0.00           C  
ATOM   4381  O   CYS   297      60.730  88.602  85.748  1.00  0.00           O  
ATOM   4382  N   ALA   298      60.465  90.835  85.942  1.00  0.00           N  
ATOM   4383  H   ALA   298      60.805  91.740  86.269  1.00  0.00           H  
ATOM   4384  CA  ALA   298      59.232  90.939  85.101  1.00  0.00           C  
ATOM   4385  HA  ALA   298      59.482  90.315  84.243  1.00  0.00           H  
ATOM   4386  CB  ALA   298      58.000  90.441  85.889  1.00  0.00           C  
ATOM   4387  HB1 ALA   298      57.111  90.523  85.264  1.00  0.00           H  
ATOM   4388  HB2 ALA   298      58.149  89.400  86.176  1.00  0.00           H  
ATOM   4389  HB3 ALA   298      57.871  91.050  86.785  1.00  0.00           H  
ATOM   4390  C   ALA   298      58.875  92.332  84.528  1.00  0.00           C  
ATOM   4391  O   ALA   298      59.618  93.242  84.810  1.00  0.00           O  
ATOM   4392  N   ARG   299      57.798  92.467  83.804  1.00  0.00           N  
ATOM   4393  H   ARG   299      57.129  91.712  83.653  1.00  0.00           H  
ATOM   4394  CA  ARG   299      57.417  93.778  83.095  1.00  0.00           C  
ATOM   4395  HA  ARG   299      58.328  94.379  83.121  1.00  0.00           H  
ATOM   4396  CB  ARG   299      57.015  93.532  81.611  1.00  0.00           C  
ATOM   4397  HB2 ARG   299      56.959  94.499  81.111  1.00  0.00           H  
ATOM   4398  HB3 ARG   299      57.818  92.971  81.132  1.00  0.00           H  
ATOM   4399  CG  ARG   299      55.676  92.776  81.355  1.00  0.00           C  
ATOM   4400  HG2 ARG   299      55.567  91.963  82.072  1.00  0.00           H  
ATOM   4401  HG3 ARG   299      54.835  93.450  81.509  1.00  0.00           H  
ATOM   4402  CD  ARG   299      55.642  92.229  79.954  1.00  0.00           C  
ATOM   4403  HD2 ARG   299      55.557  93.035  79.226  1.00  0.00           H  
ATOM   4404  HD3 ARG   299      56.561  91.689  79.728  1.00  0.00           H  
ATOM   4405  NE  ARG   299      54.475  91.329  79.876  1.00  0.00           N  
ATOM   4406  HE  ARG   299      54.217  90.884  80.756  1.00  0.00           H  
ATOM   4407  CZ  ARG   299      53.725  91.016  78.867  1.00  0.00           C  
ATOM   4408  NH1 ARG   299      54.037  91.469  77.681  1.00  0.00           N  
ATOM   4409 HH11 ARG   299      54.860  92.060  77.561  1.00  0.00           H  
ATOM   4410 HH12 ARG   299      53.459  91.231  76.875  1.00  0.00           H  
ATOM   4411  NH2 ARG   299      52.796  90.074  79.061  1.00  0.00           N  
ATOM   4412 HH21 ARG   299      52.701  89.636  79.978  1.00  0.00           H  
ATOM   4413 HH22 ARG   299      52.185  89.796  78.296  1.00  0.00           H  
ATOM   4414  C   ARG   299      56.396  94.593  83.797  1.00  0.00           C  
ATOM   4415  O   ARG   299      56.047  95.695  83.358  1.00  0.00           O  
ATOM   4416  N   GLY   300      55.932  94.115  84.955  1.00  0.00           N  
ATOM   4417  H   GLY   300      56.138  93.174  85.292  1.00  0.00           H  
ATOM   4418  CA  GLY   300      55.047  94.919  85.894  1.00  0.00           C  
ATOM   4419  HA2 GLY   300      54.993  95.948  85.536  1.00  0.00           H  
ATOM   4420  HA3 GLY   300      54.034  94.518  85.859  1.00  0.00           H  
ATOM   4421  C   GLY   300      55.540  94.920  87.358  1.00  0.00           C  
ATOM   4422  O   GLY   300      55.806  93.782  87.889  1.00  0.00           O  
ATOM   4423  N   GLU   301      55.763  96.058  87.945  1.00  0.00           N  
ATOM   4424  H   GLU   301      55.429  96.936  87.547  1.00  0.00           H  
ATOM   4425  CA  GLU   301      56.516  96.270  89.248  1.00  0.00           C  
ATOM   4426  HA  GLU   301      57.404  95.637  89.239  1.00  0.00           H  
ATOM   4427  CB  GLU   301      56.901  97.749  89.313  1.00  0.00           C  
ATOM   4428  HB2 GLU   301      57.183  98.075  88.312  1.00  0.00           H  
ATOM   4429  HB3 GLU   301      56.018  98.320  89.599  1.00  0.00           H  
ATOM   4430  CG  GLU   301      58.070  98.115  90.301  1.00  0.00           C  
ATOM   4431  HG2 GLU   301      58.880  97.399  90.162  1.00  0.00           H  
ATOM   4432  HG3 GLU   301      58.461  99.096  90.028  1.00  0.00           H  
ATOM   4433  CD  GLU   301      57.695  98.137  91.751  1.00  0.00           C  
ATOM   4434  OE1 GLU   301      58.440  97.611  92.569  1.00  0.00           O  
ATOM   4435  OE2 GLU   301      56.574  98.709  92.055  1.00  0.00           O  
ATOM   4436  C   GLU   301      55.750  95.766  90.569  1.00  0.00           C  
ATOM   4437  O   GLU   301      56.233  95.077  91.434  1.00  0.00           O  
ATOM   4438  N   GLU   302      54.451  96.078  90.566  1.00  0.00           N  
ATOM   4439  H   GLU   302      54.010  96.686  89.875  1.00  0.00           H  
ATOM   4440  CA  GLU   302      53.545  95.556  91.580  1.00  0.00           C  
ATOM   4441  HA  GLU   302      54.081  95.604  92.529  1.00  0.00           H  
ATOM   4442  CB  GLU   302      52.286  96.450  91.616  1.00  0.00           C  
ATOM   4443  HB2 GLU   302      52.624  97.482  91.691  1.00  0.00           H  
ATOM   4444  HB3 GLU   302      51.788  96.347  90.651  1.00  0.00           H  
ATOM   4445  CG  GLU   302      51.201  96.230  92.726  1.00  0.00           C  
ATOM   4446  HG2 GLU   302      50.394  96.951  92.586  1.00  0.00           H  
ATOM   4447  HG3 GLU   302      50.765  95.237  92.612  1.00  0.00           H  
ATOM   4448  CD  GLU   302      51.752  96.370  94.104  1.00  0.00           C  
ATOM   4449  OE1 GLU   302      52.933  96.734  94.259  1.00  0.00           O  
ATOM   4450  OE2 GLU   302      50.909  96.193  95.001  1.00  0.00           O  
ATOM   4451  C   GLU   302      53.212  94.073  91.491  1.00  0.00           C  
ATOM   4452  O   GLU   302      53.097  93.414  92.492  1.00  0.00           O  
ATOM   4453  N   GLY   303      53.092  93.517  90.222  1.00  0.00           N  
ATOM   4454  H   GLY   303      53.128  94.067  89.363  1.00  0.00           H  
ATOM   4455  CA  GLY   303      52.901  92.086  90.000  1.00  0.00           C  
ATOM   4456  HA2 GLY   303      52.010  91.736  90.520  1.00  0.00           H  
ATOM   4457  HA3 GLY   303      52.755  91.882  88.941  1.00  0.00           H  
ATOM   4458  C   GLY   303      54.135  91.363  90.516  1.00  0.00           C  
ATOM   4459  O   GLY   303      53.945  90.422  91.260  1.00  0.00           O  
ATOM   4460  N   LEU   304      55.276  91.972  90.459  1.00  0.00           N  
ATOM   4461  H   LEU   304      55.404  92.854  89.962  1.00  0.00           H  
ATOM   4462  CA  LEU   304      56.513  91.480  91.095  1.00  0.00           C  
ATOM   4463  HA  LEU   304      56.715  90.416  90.967  1.00  0.00           H  
ATOM   4464  CB  LEU   304      57.691  92.284  90.352  1.00  0.00           C  
ATOM   4465  HB2 LEU   304      57.514  92.245  89.277  1.00  0.00           H  
ATOM   4466  HB3 LEU   304      57.638  93.331  90.647  1.00  0.00           H  
ATOM   4467  CG  LEU   304      59.106  91.768  90.632  1.00  0.00           C  
ATOM   4468  HG  LEU   304      59.180  91.550  91.698  1.00  0.00           H  
ATOM   4469  CD1 LEU   304      59.415  90.476  89.831  1.00  0.00           C  
ATOM   4470 HD11 LEU   304      60.427  90.141  90.057  1.00  0.00           H  
ATOM   4471 HD12 LEU   304      58.705  89.697  90.108  1.00  0.00           H  
ATOM   4472 HD13 LEU   304      59.330  90.681  88.764  1.00  0.00           H  
ATOM   4473  CD2 LEU   304      60.091  92.816  90.198  1.00  0.00           C  
ATOM   4474 HD21 LEU   304      61.104  92.465  90.391  1.00  0.00           H  
ATOM   4475 HD22 LEU   304      59.970  93.009  89.132  1.00  0.00           H  
ATOM   4476 HD23 LEU   304      59.913  93.736  90.755  1.00  0.00           H  
ATOM   4477  C   LEU   304      56.420  91.533  92.663  1.00  0.00           C  
ATOM   4478  O   LEU   304      56.723  90.525  93.281  1.00  0.00           O  
ATOM   4479  N   ARG   305      55.908  92.628  93.208  1.00  0.00           N  
ATOM   4480  H   ARG   305      55.573  93.429  92.672  1.00  0.00           H  
ATOM   4481  CA  ARG   305      55.783  92.777  94.677  1.00  0.00           C  
ATOM   4482  HA  ARG   305      56.737  92.517  95.136  1.00  0.00           H  
ATOM   4483  CB  ARG   305      55.525  94.266  95.103  1.00  0.00           C  
ATOM   4484  HB2 ARG   305      56.280  94.902  94.639  1.00  0.00           H  
ATOM   4485  HB3 ARG   305      54.558  94.583  94.715  1.00  0.00           H  
ATOM   4486  CG  ARG   305      55.549  94.487  96.575  1.00  0.00           C  
ATOM   4487  HG2 ARG   305      54.876  93.797  97.085  1.00  0.00           H  
ATOM   4488  HG3 ARG   305      56.547  94.319  96.981  1.00  0.00           H  
ATOM   4489  CD  ARG   305      55.109  95.939  96.785  1.00  0.00           C  
ATOM   4490  HD2 ARG   305      54.285  96.161  96.106  1.00  0.00           H  
ATOM   4491  HD3 ARG   305      54.725  96.052  97.799  1.00  0.00           H  
ATOM   4492  NE  ARG   305      56.185  96.917  96.568  1.00  0.00           N  
ATOM   4493  HE  ARG   305      56.757  97.172  97.373  1.00  0.00           H  
ATOM   4494  CZ  ARG   305      56.472  97.503  95.392  1.00  0.00           C  
ATOM   4495  NH1 ARG   305      55.659  97.370  94.360  1.00  0.00           N  
ATOM   4496 HH11 ARG   305      54.805  96.820  94.450  1.00  0.00           H  
ATOM   4497 HH12 ARG   305      55.885  97.818  93.471  1.00  0.00           H  
ATOM   4498  NH2 ARG   305      57.516  98.262  95.146  1.00  0.00           N  
ATOM   4499 HH21 ARG   305      58.195  98.450  95.885  1.00  0.00           H  
ATOM   4500 HH22 ARG   305      57.648  98.663  94.218  1.00  0.00           H  
ATOM   4501  C   ARG   305      54.730  91.779  95.227  1.00  0.00           C  
ATOM   4502  O   ARG   305      55.031  91.018  96.173  1.00  0.00           O  
ATOM   4503  N   THR   306      53.642  91.612  94.528  1.00  0.00           N  
ATOM   4504  H   THR   306      53.506  92.067  93.625  1.00  0.00           H  
ATOM   4505  CA  THR   306      52.495  90.776  94.918  1.00  0.00           C  
ATOM   4506  HA  THR   306      52.192  90.956  95.950  1.00  0.00           H  
ATOM   4507  CB  THR   306      51.386  91.165  94.003  1.00  0.00           C  
ATOM   4508  HB  THR   306      51.678  90.827  93.007  1.00  0.00           H  
ATOM   4509  CG2 THR   306      50.052  90.528  94.375  1.00  0.00           C  
ATOM   4510 HG21 THR   306      49.286  90.851  93.670  1.00  0.00           H  
ATOM   4511 HG22 THR   306      50.145  89.443  94.341  1.00  0.00           H  
ATOM   4512 HG23 THR   306      49.771  90.838  95.382  1.00  0.00           H  
ATOM   4513  OG1 THR   306      51.185  92.589  94.087  1.00  0.00           O  
ATOM   4514  HG1 THR   306      51.550  93.019  93.285  1.00  0.00           H  
ATOM   4515  C   THR   306      52.816  89.336  94.952  1.00  0.00           C  
ATOM   4516  O   THR   306      52.472  88.624  95.794  1.00  0.00           O  
ATOM   4517  N   THR   307      53.738  88.915  93.985  1.00  0.00           N  
ATOM   4518  H   THR   307      54.118  89.561  93.293  1.00  0.00           H  
ATOM   4519  CA  THR   307      54.258  87.595  93.826  1.00  0.00           C  
ATOM   4520  HA  THR   307      53.427  86.906  93.969  1.00  0.00           H  
ATOM   4521  CB  THR   307      54.783  87.282  92.434  1.00  0.00           C  
ATOM   4522  HB  THR   307      55.668  87.904  92.301  1.00  0.00           H  
ATOM   4523  CG2 THR   307      55.214  85.816  92.227  1.00  0.00           C  
ATOM   4524 HG21 THR   307      55.572  85.683  91.206  1.00  0.00           H  
ATOM   4525 HG22 THR   307      56.010  85.569  92.928  1.00  0.00           H  
ATOM   4526 HG23 THR   307      54.362  85.158  92.400  1.00  0.00           H  
ATOM   4527  OG1 THR   307      53.768  87.555  91.501  1.00  0.00           O  
ATOM   4528  HG1 THR   307      53.749  88.517  91.310  1.00  0.00           H  
ATOM   4529  C   THR   307      55.377  87.367  94.901  1.00  0.00           C  
ATOM   4530  O   THR   307      55.357  86.297  95.468  1.00  0.00           O  
ATOM   4531  N   LEU   308      56.239  88.338  95.171  1.00  0.00           N  
ATOM   4532  H   LEU   308      56.206  89.252  94.719  1.00  0.00           H  
ATOM   4533  CA  LEU   308      57.304  88.208  96.119  1.00  0.00           C  
ATOM   4534  HA  LEU   308      58.004  87.417  95.850  1.00  0.00           H  
ATOM   4535  CB  LEU   308      58.050  89.559  96.170  1.00  0.00           C  
ATOM   4536  HB2 LEU   308      57.376  90.338  95.817  1.00  0.00           H  
ATOM   4537  HB3 LEU   308      58.279  89.785  97.212  1.00  0.00           H  
ATOM   4538  CG  LEU   308      59.379  89.646  95.344  1.00  0.00           C  
ATOM   4539  HG  LEU   308      59.140  89.174  94.391  1.00  0.00           H  
ATOM   4540  CD1 LEU   308      59.793  91.071  95.062  1.00  0.00           C  
ATOM   4541 HD11 LEU   308      60.719  91.076  94.487  1.00  0.00           H  
ATOM   4542 HD12 LEU   308      59.010  91.571  94.492  1.00  0.00           H  
ATOM   4543 HD13 LEU   308      59.948  91.598  96.005  1.00  0.00           H  
ATOM   4544  CD2 LEU   308      60.525  88.845  95.927  1.00  0.00           C  
ATOM   4545 HD21 LEU   308      61.406  88.958  95.295  1.00  0.00           H  
ATOM   4546 HD22 LEU   308      60.748  89.205  96.931  1.00  0.00           H  
ATOM   4547 HD23 LEU   308      60.245  87.792  95.973  1.00  0.00           H  
ATOM   4548  C   LEU   308      56.674  87.902  97.462  1.00  0.00           C  
ATOM   4549  O   LEU   308      57.333  87.213  98.236  1.00  0.00           O  
ATOM   4550  N   LYS   309      55.423  88.411  97.779  1.00  0.00           N  
ATOM   4551  H   LYS   309      54.887  89.061  97.206  1.00  0.00           H  
ATOM   4552  CA  LYS   309      54.784  87.994  99.051  1.00  0.00           C  
ATOM   4553  HA  LYS   309      55.611  88.069  99.756  1.00  0.00           H  
ATOM   4554  CB  LYS   309      53.604  88.906  99.417  1.00  0.00           C  
ATOM   4555  HB2 LYS   309      52.814  88.775  98.678  1.00  0.00           H  
ATOM   4556  HB3 LYS   309      53.197  88.589 100.377  1.00  0.00           H  
ATOM   4557  CG  LYS   309      53.973  90.408  99.499  1.00  0.00           C  
ATOM   4558  HG2 LYS   309      54.728  90.568 100.268  1.00  0.00           H  
ATOM   4559  HG3 LYS   309      54.405  90.741  98.555  1.00  0.00           H  
ATOM   4560  CD  LYS   309      52.714  91.217  99.817  1.00  0.00           C  
ATOM   4561  HD2 LYS   309      52.012  91.149  98.986  1.00  0.00           H  
ATOM   4562  HD3 LYS   309      52.217  90.795 100.690  1.00  0.00           H  
ATOM   4563  CE  LYS   309      53.063  92.672 100.077  1.00  0.00           C  
ATOM   4564  HE2 LYS   309      53.796  92.761 100.879  1.00  0.00           H  
ATOM   4565  HE3 LYS   309      53.501  93.135  99.193  1.00  0.00           H  
ATOM   4566  NZ  LYS   309      51.747  93.354 100.458  1.00  0.00           N  
ATOM   4567  HZ1 LYS   309      51.920  94.361 100.650  1.00  0.00           H  
ATOM   4568  HZ2 LYS   309      51.069  93.264  99.675  1.00  0.00           H  
ATOM   4569  HZ3 LYS   309      51.356  92.902 101.310  1.00  0.00           H  
ATOM   4570  C   LYS   309      54.242  86.535  99.103  1.00  0.00           C  
ATOM   4571  O   LYS   309      54.263  85.949 100.149  1.00  0.00           O  
ATOM   4572  N   GLU   310      53.733  86.063  97.994  1.00  0.00           N  
ATOM   4573  H   GLU   310      53.496  86.624  97.177  1.00  0.00           H  
ATOM   4574  CA  GLU   310      53.464  84.617  97.865  1.00  0.00           C  
ATOM   4575  HA  GLU   310      52.811  84.240  98.653  1.00  0.00           H  
ATOM   4576  CB  GLU   310      52.708  84.368  96.548  1.00  0.00           C  
ATOM   4577  HB2 GLU   310      51.657  84.622  96.695  1.00  0.00           H  
ATOM   4578  HB3 GLU   310      53.097  85.047  95.789  1.00  0.00           H  
ATOM   4579  CG  GLU   310      52.796  82.888  95.996  1.00  0.00           C  
ATOM   4580  HG2 GLU   310      52.412  82.867  94.976  1.00  0.00           H  
ATOM   4581  HG3 GLU   310      53.845  82.592  95.948  1.00  0.00           H  
ATOM   4582  CD  GLU   310      52.015  81.848  96.851  1.00  0.00           C  
ATOM   4583  OE1 GLU   310      52.296  80.659  96.534  1.00  0.00           O  
ATOM   4584  OE2 GLU   310      51.335  82.197  97.840  1.00  0.00           O  
ATOM   4585  C   GLU   310      54.824  83.824  98.030  1.00  0.00           C  
ATOM   4586  O   GLU   310      54.749  82.803  98.723  1.00  0.00           O  
ATOM   4587  N   LEU   311      55.910  84.180  97.356  1.00  0.00           N  
ATOM   4588  H   LEU   311      55.961  84.995  96.744  1.00  0.00           H  
ATOM   4589  CA  LEU   311      57.167  83.400  97.446  1.00  0.00           C  
ATOM   4590  HA  LEU   311      57.061  82.360  97.141  1.00  0.00           H  
ATOM   4591  CB  LEU   311      58.135  84.095  96.496  1.00  0.00           C  
ATOM   4592  HB2 LEU   311      57.952  85.169  96.537  1.00  0.00           H  
ATOM   4593  HB3 LEU   311      59.150  83.931  96.855  1.00  0.00           H  
ATOM   4594  CG  LEU   311      58.054  83.642  95.029  1.00  0.00           C  
ATOM   4595  HG  LEU   311      56.981  83.499  94.906  1.00  0.00           H  
ATOM   4596  CD1 LEU   311      58.580  84.704  93.922  1.00  0.00           C  
ATOM   4597 HD11 LEU   311      58.474  84.272  92.926  1.00  0.00           H  
ATOM   4598 HD12 LEU   311      57.991  85.617  93.986  1.00  0.00           H  
ATOM   4599 HD13 LEU   311      59.629  84.933  94.108  1.00  0.00           H  
ATOM   4600  CD2 LEU   311      58.887  82.355  94.769  1.00  0.00           C  
ATOM   4601 HD21 LEU   311      58.801  82.072  93.719  1.00  0.00           H  
ATOM   4602 HD22 LEU   311      59.933  82.544  95.009  1.00  0.00           H  
ATOM   4603 HD23 LEU   311      58.511  81.546  95.396  1.00  0.00           H  
ATOM   4604  C   LEU   311      57.636  83.288  98.904  1.00  0.00           C  
ATOM   4605  O   LEU   311      58.082  82.198  99.322  1.00  0.00           O  
ATOM   4606  N   ARG   312      57.597  84.450  99.595  1.00  0.00           N  
ATOM   4607  H   ARG   312      57.204  85.319  99.233  1.00  0.00           H  
ATOM   4608  CA  ARG   312      58.127  84.547 100.936  1.00  0.00           C  
ATOM   4609  HA  ARG   312      59.108  84.085 100.829  1.00  0.00           H  
ATOM   4610  CB  ARG   312      58.375  86.014 101.483  1.00  0.00           C  
ATOM   4611  HB2 ARG   312      57.488  86.625 101.311  1.00  0.00           H  
ATOM   4612  HB3 ARG   312      58.537  85.981 102.560  1.00  0.00           H  
ATOM   4613  CG  ARG   312      59.593  86.665 100.795  1.00  0.00           C  
ATOM   4614  HG2 ARG   312      60.496  86.154 101.127  1.00  0.00           H  
ATOM   4615  HG3 ARG   312      59.514  86.507  99.720  1.00  0.00           H  
ATOM   4616  CD  ARG   312      59.750  88.169 101.063  1.00  0.00           C  
ATOM   4617  HD2 ARG   312      58.844  88.704 100.774  1.00  0.00           H  
ATOM   4618  HD3 ARG   312      59.903  88.352 102.126  1.00  0.00           H  
ATOM   4619  NE  ARG   312      60.921  88.661 100.272  1.00  0.00           N  
ATOM   4620  HE  ARG   312      61.648  88.008  99.979  1.00  0.00           H  
ATOM   4621  CZ  ARG   312      61.017  89.919  99.957  1.00  0.00           C  
ATOM   4622  NH1 ARG   312      60.168  90.923 100.034  1.00  0.00           N  
ATOM   4623 HH11 ARG   312      59.229  90.771 100.402  1.00  0.00           H  
ATOM   4624 HH12 ARG   312      60.451  91.854  99.726  1.00  0.00           H  
ATOM   4625  NH2 ARG   312      62.182  90.292  99.577  1.00  0.00           N  
ATOM   4626 HH21 ARG   312      62.946  89.618  99.540  1.00  0.00           H  
ATOM   4627 HH22 ARG   312      62.344  91.264  99.312  1.00  0.00           H  
ATOM   4628  C   ARG   312      57.289  83.792 101.943  1.00  0.00           C  
ATOM   4629  O   ARG   312      57.787  83.147 102.830  1.00  0.00           O  
ATOM   4630  N   GLU   313      55.973  83.703 101.838  1.00  0.00           N  
ATOM   4631  H   GLU   313      55.491  84.358 101.224  1.00  0.00           H  
ATOM   4632  CA  GLU   313      55.001  82.817 102.449  1.00  0.00           C  
ATOM   4633  HA  GLU   313      55.158  82.928 103.523  1.00  0.00           H  
ATOM   4634  CB  GLU   313      53.535  83.262 102.128  1.00  0.00           C  
ATOM   4635  HB2 GLU   313      53.376  84.272 102.506  1.00  0.00           H  
ATOM   4636  HB3 GLU   313      53.401  83.302 101.046  1.00  0.00           H  
ATOM   4637  CG  GLU   313      52.474  82.321 102.735  1.00  0.00           C  
ATOM   4638  HG2 GLU   313      51.583  82.337 102.108  1.00  0.00           H  
ATOM   4639  HG3 GLU   313      52.855  81.300 102.721  1.00  0.00           H  
ATOM   4640  CD  GLU   313      52.098  82.673 104.109  1.00  0.00           C  
ATOM   4641  OE1 GLU   313      51.096  82.111 104.576  1.00  0.00           O  
ATOM   4642  OE2 GLU   313      52.773  83.434 104.812  1.00  0.00           O  
ATOM   4643  C   GLU   313      55.242  81.273 102.205  1.00  0.00           C  
ATOM   4644  O   GLU   313      55.132  80.545 103.256  1.00  0.00           O  
ATOM   4645  N   ALA   314      55.638  80.809 101.043  1.00  0.00           N  
ATOM   4646  H   ALA   314      55.507  81.352 100.189  1.00  0.00           H  
ATOM   4647  CA  ALA   314      56.289  79.535 100.778  1.00  0.00           C  
ATOM   4648  HA  ALA   314      55.759  78.836 101.424  1.00  0.00           H  
ATOM   4649  CB  ALA   314      56.176  79.303  99.267  1.00  0.00           C  
ATOM   4650  HB1 ALA   314      56.649  78.356  99.008  1.00  0.00           H  
ATOM   4651  HB2 ALA   314      55.124  79.273  98.981  1.00  0.00           H  
ATOM   4652  HB3 ALA   314      56.673  80.113  98.736  1.00  0.00           H  
ATOM   4653  C   ALA   314      57.781  79.267 101.238  1.00  0.00           C  
ATOM   4654  O   ALA   314      58.315  78.167 101.260  1.00  0.00           O  
ATOM   4655  N   GLY   315      58.466  80.309 101.738  1.00  0.00           N  
ATOM   4656  H   GLY   315      58.101  81.262 101.710  1.00  0.00           H  
ATOM   4657  CA  GLY   315      59.731  80.225 102.346  1.00  0.00           C  
ATOM   4658  HA2 GLY   315      59.702  80.787 103.279  1.00  0.00           H  
ATOM   4659  HA3 GLY   315      59.917  79.183 102.606  1.00  0.00           H  
ATOM   4660  C   GLY   315      60.984  80.761 101.469  1.00  0.00           C  
ATOM   4661  O   GLY   315      62.044  80.873 102.050  1.00  0.00           O  
ATOM   4662  N   VAL   316      60.833  81.081 100.202  1.00  0.00           N  
ATOM   4663  H   VAL   316      59.919  81.191  99.763  1.00  0.00           H  
ATOM   4664  CA  VAL   316      61.943  81.310  99.288  1.00  0.00           C  
ATOM   4665  HA  VAL   316      62.614  80.452  99.297  1.00  0.00           H  
ATOM   4666  CB  VAL   316      61.427  81.443  97.838  1.00  0.00           C  
ATOM   4667  HB  VAL   316      60.769  82.310  97.829  1.00  0.00           H  
ATOM   4668  CG1 VAL   316      62.591  81.593  96.789  1.00  0.00           C  
ATOM   4669 HG11 VAL   316      62.170  81.682  95.788  1.00  0.00           H  
ATOM   4670 HG12 VAL   316      63.174  82.485  97.018  1.00  0.00           H  
ATOM   4671 HG13 VAL   316      63.238  80.716  96.834  1.00  0.00           H  
ATOM   4672  CG2 VAL   316      60.768  80.094  97.428  1.00  0.00           C  
ATOM   4673 HG21 VAL   316      60.397  80.166  96.407  1.00  0.00           H  
ATOM   4674 HG22 VAL   316      61.507  79.295  97.490  1.00  0.00           H  
ATOM   4675 HG23 VAL   316      59.939  79.874  98.101  1.00  0.00           H  
ATOM   4676  C   VAL   316      62.740  82.480  99.740  1.00  0.00           C  
ATOM   4677  O   VAL   316      62.154  83.495 100.038  1.00  0.00           O  
ATOM   4678  N   GLU   317      64.103  82.466  99.716  1.00  0.00           N  
ATOM   4679  H   GLU   317      64.635  81.600  99.612  1.00  0.00           H  
ATOM   4680  CA  GLU   317      64.930  83.605  99.828  1.00  0.00           C  
ATOM   4681  HA  GLU   317      64.475  84.324 100.509  1.00  0.00           H  
ATOM   4682  CB  GLU   317      66.290  83.140 100.379  1.00  0.00           C  
ATOM   4683  HB2 GLU   317      66.165  82.790 101.404  1.00  0.00           H  
ATOM   4684  HB3 GLU   317      66.647  82.292  99.794  1.00  0.00           H  
ATOM   4685  CG  GLU   317      67.273  84.192 100.348  1.00  0.00           C  
ATOM   4686  HG2 GLU   317      68.158  83.843 100.881  1.00  0.00           H  
ATOM   4687  HG3 GLU   317      67.566  84.349  99.310  1.00  0.00           H  
ATOM   4688  CD  GLU   317      66.880  85.521 100.925  1.00  0.00           C  
ATOM   4689  OE1 GLU   317      66.744  85.631 102.135  1.00  0.00           O  
ATOM   4690  OE2 GLU   317      66.715  86.528 100.124  1.00  0.00           O  
ATOM   4691  C   GLU   317      65.081  84.372  98.472  1.00  0.00           C  
ATOM   4692  O   GLU   317      65.596  83.808  97.509  1.00  0.00           O  
ATOM   4693  N   ALA   318      64.363  85.502  98.362  1.00  0.00           N  
ATOM   4694  H   ALA   318      63.883  85.939  99.149  1.00  0.00           H  
ATOM   4695  CA  ALA   318      64.200  86.218  97.104  1.00  0.00           C  
ATOM   4696  HA  ALA   318      65.118  86.038  96.544  1.00  0.00           H  
ATOM   4697  CB  ALA   318      62.857  85.679  96.385  1.00  0.00           C  
ATOM   4698  HB1 ALA   318      62.714  86.204  95.440  1.00  0.00           H  
ATOM   4699  HB2 ALA   318      62.948  84.610  96.197  1.00  0.00           H  
ATOM   4700  HB3 ALA   318      61.999  85.863  97.033  1.00  0.00           H  
ATOM   4701  C   ALA   318      64.015  87.743  97.250  1.00  0.00           C  
ATOM   4702  O   ALA   318      63.499  88.199  98.271  1.00  0.00           O  
ATOM   4703  N   ASP   319      64.295  88.531  96.147  1.00  0.00           N  
ATOM   4704  H   ASP   319      64.710  88.139  95.302  1.00  0.00           H  
ATOM   4705  CA  ASP   319      64.052  89.975  96.031  1.00  0.00           C  
ATOM   4706  HA  ASP   319      63.148  90.353  96.507  1.00  0.00           H  
ATOM   4707  CB  ASP   319      65.214  90.662  96.713  1.00  0.00           C  
ATOM   4708  HB2 ASP   319      65.466  90.097  97.610  1.00  0.00           H  
ATOM   4709  HB3 ASP   319      66.079  90.608  96.050  1.00  0.00           H  
ATOM   4710  CG  ASP   319      65.010  92.085  97.099  1.00  0.00           C  
ATOM   4711  OD1 ASP   319      64.165  92.843  96.543  1.00  0.00           O  
ATOM   4712  OD2 ASP   319      65.812  92.589  97.910  1.00  0.00           O  
ATOM   4713  C   ASP   319      63.941  90.228  94.546  1.00  0.00           C  
ATOM   4714  O   ASP   319      64.284  89.301  93.794  1.00  0.00           O  
ATOM   4715  N   GLY   320      63.450  91.365  94.003  1.00  0.00           N  
ATOM   4716  H   GLY   320      63.017  92.118  94.537  1.00  0.00           H  
ATOM   4717  CA  GLY   320      63.511  91.593  92.564  1.00  0.00           C  
ATOM   4718  HA2 GLY   320      64.334  90.999  92.167  1.00  0.00           H  
ATOM   4719  HA3 GLY   320      62.594  91.202  92.125  1.00  0.00           H  
ATOM   4720  C   GLY   320      63.698  93.087  92.052  1.00  0.00           C  
ATOM   4721  O   GLY   320      63.785  94.095  92.826  1.00  0.00           O  
ATOM   4722  N   ARG   321      63.644  93.212  90.692  1.00  0.00           N  
ATOM   4723  H   ARG   321      63.505  92.402  90.088  1.00  0.00           H  
ATOM   4724  CA  ARG   321      63.769  94.461  89.930  1.00  0.00           C  
ATOM   4725  HA  ARG   321      63.436  95.333  90.493  1.00  0.00           H  
ATOM   4726  CB  ARG   321      65.215  94.785  89.616  1.00  0.00           C  
ATOM   4727  HB2 ARG   321      65.806  94.693  90.527  1.00  0.00           H  
ATOM   4728  HB3 ARG   321      65.600  94.050  88.911  1.00  0.00           H  
ATOM   4729  CG  ARG   321      65.419  96.262  89.003  1.00  0.00           C  
ATOM   4730  HG2 ARG   321      64.940  96.277  88.023  1.00  0.00           H  
ATOM   4731  HG3 ARG   321      64.868  96.957  89.637  1.00  0.00           H  
ATOM   4732  CD  ARG   321      66.791  96.810  88.832  1.00  0.00           C  
ATOM   4733  HD2 ARG   321      67.198  97.135  89.789  1.00  0.00           H  
ATOM   4734  HD3 ARG   321      67.465  96.049  88.440  1.00  0.00           H  
ATOM   4735  NE  ARG   321      66.682  97.918  87.920  1.00  0.00           N  
ATOM   4736  HE  ARG   321      66.101  97.738  87.100  1.00  0.00           H  
ATOM   4737  CZ  ARG   321      67.214  99.142  87.966  1.00  0.00           C  
ATOM   4738  NH1 ARG   321      67.957  99.617  88.940  1.00  0.00           N  
ATOM   4739 HH11 ARG   321      68.170  99.035  89.749  1.00  0.00           H  
ATOM   4740 HH12 ARG   321      68.320 100.569  88.886  1.00  0.00           H  
ATOM   4741  NH2 ARG   321      66.866 100.060  87.114  1.00  0.00           N  
ATOM   4742 HH21 ARG   321      66.175  99.853  86.393  1.00  0.00           H  
ATOM   4743 HH22 ARG   321      67.285 100.989  87.167  1.00  0.00           H  
ATOM   4744  C   ARG   321      62.868  94.262  88.669  1.00  0.00           C  
ATOM   4745  O   ARG   321      62.635  93.123  88.362  1.00  0.00           O  
ATOM   4746  N   THR   322      62.319  95.280  87.965  1.00  0.00           N  
ATOM   4747  H   THR   322      62.369  96.244  88.297  1.00  0.00           H  
ATOM   4748  CA  THR   322      61.631  95.171  86.735  1.00  0.00           C  
ATOM   4749  HA  THR   322      60.842  94.422  86.807  1.00  0.00           H  
ATOM   4750  CB  THR   322      60.856  96.450  86.367  1.00  0.00           C  
ATOM   4751  HB  THR   322      60.536  96.488  85.327  1.00  0.00           H  
ATOM   4752  CG2 THR   322      59.559  96.479  87.184  1.00  0.00           C  
ATOM   4753 HG21 THR   322      58.993  97.378  86.938  1.00  0.00           H  
ATOM   4754 HG22 THR   322      58.960  95.598  86.948  1.00  0.00           H  
ATOM   4755 HG23 THR   322      59.798  96.480  88.248  1.00  0.00           H  
ATOM   4756  OG1 THR   322      61.716  97.540  86.532  1.00  0.00           O  
ATOM   4757  HG1 THR   322      61.245  98.367  86.302  1.00  0.00           H  
ATOM   4758  C   THR   322      62.638  94.716  85.682  1.00  0.00           C  
ATOM   4759  O   THR   322      63.797  95.119  85.741  1.00  0.00           O  
ATOM   4760  N   CYS   323      62.163  93.929  84.702  1.00  0.00           N  
ATOM   4761  H   CYS   323      61.259  93.459  84.741  1.00  0.00           H  
ATOM   4762  CA  CYS   323      62.910  93.682  83.496  1.00  0.00           C  
ATOM   4763  HA  CYS   323      63.503  94.572  83.282  1.00  0.00           H  
ATOM   4764  CB  CYS   323      63.889  92.582  83.648  1.00  0.00           C  
ATOM   4765  HB2 CYS   323      64.475  92.715  84.559  1.00  0.00           H  
ATOM   4766  HB3 CYS   323      63.377  91.625  83.734  1.00  0.00           H  
ATOM   4767  SG  CYS   323      64.980  92.598  82.177  1.00  0.00           S  
ATOM   4768  HG  CYS   323      65.901  93.501  82.330  1.00  0.00           H  
ATOM   4769  C   CYS   323      61.963  93.456  82.329  1.00  0.00           C  
ATOM   4770  O   CYS   323      61.310  92.422  82.261  1.00  0.00           O  
ATOM   4771  N   ASP   324      61.982  94.298  81.228  1.00  0.00           N  
ATOM   4772  H   ASP   324      62.353  95.247  81.255  1.00  0.00           H  
ATOM   4773  CA  ASP   324      61.472  93.900  79.918  1.00  0.00           C  
ATOM   4774  HA  ASP   324      60.653  93.185  80.001  1.00  0.00           H  
ATOM   4775  CB  ASP   324      60.962  95.170  79.233  1.00  0.00           C  
ATOM   4776  HB2 ASP   324      60.246  95.662  79.891  1.00  0.00           H  
ATOM   4777  HB3 ASP   324      61.797  95.858  79.100  1.00  0.00           H  
ATOM   4778  CG  ASP   324      60.296  94.928  77.866  1.00  0.00           C  
ATOM   4779  OD1 ASP   324      60.464  93.823  77.285  1.00  0.00           O  
ATOM   4780  OD2 ASP   324      59.575  95.776  77.377  1.00  0.00           O  
ATOM   4781  C   ASP   324      62.586  93.182  79.103  1.00  0.00           C  
ATOM   4782  O   ASP   324      63.638  93.805  78.909  1.00  0.00           O  
ATOM   4783  N   VAL   325      62.425  91.905  78.716  1.00  0.00           N  
ATOM   4784  H   VAL   325      61.608  91.334  78.931  1.00  0.00           H  
ATOM   4785  CA  VAL   325      63.468  91.229  77.919  1.00  0.00           C  
ATOM   4786  HA  VAL   325      64.340  91.247  78.575  1.00  0.00           H  
ATOM   4787  CB  VAL   325      63.127  89.732  77.582  1.00  0.00           C  
ATOM   4788  HB  VAL   325      63.879  89.326  76.906  1.00  0.00           H  
ATOM   4789  CG1 VAL   325      63.028  89.052  79.019  1.00  0.00           C  
ATOM   4790 HG11 VAL   325      62.792  87.993  78.904  1.00  0.00           H  
ATOM   4791 HG12 VAL   325      63.982  89.157  79.537  1.00  0.00           H  
ATOM   4792 HG13 VAL   325      62.245  89.539  79.599  1.00  0.00           H  
ATOM   4793  CG2 VAL   325      61.832  89.521  76.868  1.00  0.00           C  
ATOM   4794 HG21 VAL   325      61.689  88.456  76.680  1.00  0.00           H  
ATOM   4795 HG22 VAL   325      61.013  89.896  77.481  1.00  0.00           H  
ATOM   4796 HG23 VAL   325      61.849  90.056  75.919  1.00  0.00           H  
ATOM   4797  C   VAL   325      63.819  91.964  76.625  1.00  0.00           C  
ATOM   4798  O   VAL   325      64.693  91.427  75.932  1.00  0.00           O  
ATOM   4799  N   ARG   326      63.129  92.992  76.236  1.00  0.00           N  
ATOM   4800  H   ARG   326      62.446  93.465  76.830  1.00  0.00           H  
ATOM   4801  CA  ARG   326      63.258  93.579  74.907  1.00  0.00           C  
ATOM   4802  HA  ARG   326      63.670  92.790  74.281  1.00  0.00           H  
ATOM   4803  CB  ARG   326      61.867  93.963  74.284  1.00  0.00           C  
ATOM   4804  HB2 ARG   326      61.359  94.693  74.914  1.00  0.00           H  
ATOM   4805  HB3 ARG   326      62.006  94.426  73.307  1.00  0.00           H  
ATOM   4806  CG  ARG   326      61.012  92.677  74.152  1.00  0.00           C  
ATOM   4807  HG2 ARG   326      61.485  91.977  73.463  1.00  0.00           H  
ATOM   4808  HG3 ARG   326      60.933  92.174  75.114  1.00  0.00           H  
ATOM   4809  CD  ARG   326      59.644  93.060  73.649  1.00  0.00           C  
ATOM   4810  HD2 ARG   326      59.726  93.645  72.733  1.00  0.00           H  
ATOM   4811  HD3 ARG   326      59.065  92.168  73.408  1.00  0.00           H  
ATOM   4812  NE  ARG   326      58.948  93.866  74.732  1.00  0.00           N  
ATOM   4813  HE  ARG   326      59.322  93.840  75.681  1.00  0.00           H  
ATOM   4814  CZ  ARG   326      57.901  94.585  74.494  1.00  0.00           C  
ATOM   4815  NH1 ARG   326      57.260  94.600  73.328  1.00  0.00           N  
ATOM   4816 HH11 ARG   326      57.592  94.020  72.556  1.00  0.00           H  
ATOM   4817 HH12 ARG   326      56.437  95.190  73.206  1.00  0.00           H  
ATOM   4818  NH2 ARG   326      57.412  95.267  75.502  1.00  0.00           N  
ATOM   4819 HH21 ARG   326      57.858  95.213  76.419  1.00  0.00           H  
ATOM   4820 HH22 ARG   326      56.586  95.851  75.371  1.00  0.00           H  
ATOM   4821  C   ARG   326      64.280  94.717  74.832  1.00  0.00           C  
ATOM   4822  O   ARG   326      64.441  95.356  73.839  1.00  0.00           O  
ATOM   4823  N   SER   327      64.884  94.955  75.975  1.00  0.00           N  
ATOM   4824  H   SER   327      64.835  94.321  76.772  1.00  0.00           H  
ATOM   4825  CA  SER   327      65.715  96.187  76.232  1.00  0.00           C  
ATOM   4826  HA  SER   327      66.022  96.493  75.232  1.00  0.00           H  
ATOM   4827  CB  SER   327      64.899  97.318  76.879  1.00  0.00           C  
ATOM   4828  HB2 SER   327      63.936  97.417  76.377  1.00  0.00           H  
ATOM   4829  HB3 SER   327      64.691  97.078  77.922  1.00  0.00           H  
ATOM   4830  OG  SER   327      65.607  98.514  76.796  1.00  0.00           O  
ATOM   4831  HG  SER   327      65.085  99.232  77.209  1.00  0.00           H  
ATOM   4832  C   SER   327      67.014  95.962  77.000  1.00  0.00           C  
ATOM   4833  O   SER   327      66.951  95.770  78.221  1.00  0.00           O  
ATOM   4834  N   VAL   328      68.194  96.103  76.290  1.00  0.00           N  
ATOM   4835  H   VAL   328      68.233  96.423  75.322  1.00  0.00           H  
ATOM   4836  CA  VAL   328      69.509  95.798  76.876  1.00  0.00           C  
ATOM   4837  HA  VAL   328      69.467  94.775  77.250  1.00  0.00           H  
ATOM   4838  CB  VAL   328      70.605  95.830  75.804  1.00  0.00           C  
ATOM   4839  HB  VAL   328      70.497  96.828  75.379  1.00  0.00           H  
ATOM   4840  CG1 VAL   328      72.032  95.672  76.442  1.00  0.00           C  
ATOM   4841 HG11 VAL   328      72.786  95.699  75.657  1.00  0.00           H  
ATOM   4842 HG12 VAL   328      72.208  96.488  77.144  1.00  0.00           H  
ATOM   4843 HG13 VAL   328      72.091  94.719  76.969  1.00  0.00           H  
ATOM   4844  CG2 VAL   328      70.429  94.965  74.592  1.00  0.00           C  
ATOM   4845 HG21 VAL   328      71.282  95.094  73.925  1.00  0.00           H  
ATOM   4846 HG22 VAL   328      70.362  93.921  74.896  1.00  0.00           H  
ATOM   4847 HG23 VAL   328      69.515  95.252  74.071  1.00  0.00           H  
ATOM   4848  C   VAL   328      69.838  96.632  78.151  1.00  0.00           C  
ATOM   4849  O   VAL   328      70.294  96.021  79.104  1.00  0.00           O  
ATOM   4850  N   PRO   329      69.554  97.993  78.214  1.00  0.00           N  
ATOM   4851  CD  PRO   329      69.256  98.905  77.171  1.00  0.00           C  
ATOM   4852  HD2 PRO   329      68.183  98.968  76.987  1.00  0.00           H  
ATOM   4853  HD3 PRO   329      69.722  98.607  76.232  1.00  0.00           H  
ATOM   4854  CG  PRO   329      69.814 100.222  77.680  1.00  0.00           C  
ATOM   4855  HG2 PRO   329      69.374 101.082  77.175  1.00  0.00           H  
ATOM   4856  HG3 PRO   329      70.894 100.294  77.548  1.00  0.00           H  
ATOM   4857  CB  PRO   329      69.406 100.141  79.170  1.00  0.00           C  
ATOM   4858  HB2 PRO   329      68.354 100.390  79.317  1.00  0.00           H  
ATOM   4859  HB3 PRO   329      69.985 100.829  79.786  1.00  0.00           H  
ATOM   4860  CA  PRO   329      69.689  98.727  79.510  1.00  0.00           C  
ATOM   4861  HA  PRO   329      70.686  98.568  79.918  1.00  0.00           H  
ATOM   4862  C   PRO   329      68.774  98.223  80.653  1.00  0.00           C  
ATOM   4863  O   PRO   329      69.097  98.232  81.866  1.00  0.00           O  
ATOM   4864  N   GLU   330      67.613  97.671  80.369  1.00  0.00           N  
ATOM   4865  H   GLU   330      67.207  97.699  79.434  1.00  0.00           H  
ATOM   4866  CA  GLU   330      66.766  96.951  81.349  1.00  0.00           C  
ATOM   4867  HA  GLU   330      66.682  97.584  82.234  1.00  0.00           H  
ATOM   4868  CB  GLU   330      65.240  96.737  80.798  1.00  0.00           C  
ATOM   4869  HB2 GLU   330      65.231  95.985  80.010  1.00  0.00           H  
ATOM   4870  HB3 GLU   330      64.602  96.365  81.600  1.00  0.00           H  
ATOM   4871  CG  GLU   330      64.684  98.073  80.258  1.00  0.00           C  
ATOM   4872  HG2 GLU   330      65.309  98.401  79.427  1.00  0.00           H  
ATOM   4873  HG3 GLU   330      63.686  97.900  79.859  1.00  0.00           H  
ATOM   4874  CD  GLU   330      64.612  99.197  81.290  1.00  0.00           C  
ATOM   4875  OE1 GLU   330      64.127  99.055  82.405  1.00  0.00           O  
ATOM   4876  OE2 GLU   330      64.935 100.353  80.907  1.00  0.00           O  
ATOM   4877  C   GLU   330      67.419  95.640  81.809  1.00  0.00           C  
ATOM   4878  O   GLU   330      67.191  95.168  82.911  1.00  0.00           O  
ATOM   4879  N   ILE   331      68.206  94.998  80.965  1.00  0.00           N  
ATOM   4880  H   ILE   331      68.389  95.353  80.028  1.00  0.00           H  
ATOM   4881  CA  ILE   331      68.916  93.721  81.229  1.00  0.00           C  
ATOM   4882  HA  ILE   331      68.284  93.134  81.895  1.00  0.00           H  
ATOM   4883  CB  ILE   331      69.135  92.978  79.926  1.00  0.00           C  
ATOM   4884  HB  ILE   331      69.612  93.669  79.230  1.00  0.00           H  
ATOM   4885  CG2 ILE   331      70.057  91.710  80.171  1.00  0.00           C  
ATOM   4886 HG21 ILE   331      70.209  91.182  79.230  1.00  0.00           H  
ATOM   4887 HG22 ILE   331      71.021  92.033  80.566  1.00  0.00           H  
ATOM   4888 HG23 ILE   331      69.576  91.044  80.888  1.00  0.00           H  
ATOM   4889  CG1 ILE   331      67.823  92.507  79.334  1.00  0.00           C  
ATOM   4890 HG12 ILE   331      67.395  91.797  80.041  1.00  0.00           H  
ATOM   4891 HG13 ILE   331      67.159  93.371  79.308  1.00  0.00           H  
ATOM   4892  CD1 ILE   331      67.752  91.858  77.963  1.00  0.00           C  
ATOM   4893 HD11 ILE   331      66.717  91.599  77.737  1.00  0.00           H  
ATOM   4894 HD12 ILE   331      68.124  92.554  77.211  1.00  0.00           H  
ATOM   4895 HD13 ILE   331      68.362  90.955  77.956  1.00  0.00           H  
ATOM   4896  C   ILE   331      70.256  93.923  81.949  1.00  0.00           C  
ATOM   4897  O   ILE   331      70.543  93.158  82.887  1.00  0.00           O  
ATOM   4898  N   GLU   332      70.987  95.049  81.624  1.00  0.00           N  
ATOM   4899  H   GLU   332      70.640  95.701  80.921  1.00  0.00           H  
ATOM   4900  CA  GLU   332      72.255  95.492  82.155  1.00  0.00           C  
ATOM   4901  HA  GLU   332      72.992  94.712  81.966  1.00  0.00           H  
ATOM   4902  CB  GLU   332      72.713  96.749  81.425  1.00  0.00           C  
ATOM   4903  HB2 GLU   332      72.437  96.697  80.371  1.00  0.00           H  
ATOM   4904  HB3 GLU   332      72.221  97.628  81.840  1.00  0.00           H  
ATOM   4905  CG  GLU   332      74.180  96.861  81.566  1.00  0.00           C  
ATOM   4906  HG2 GLU   332      74.446  97.106  82.596  1.00  0.00           H  
ATOM   4907  HG3 GLU   332      74.660  95.911  81.332  1.00  0.00           H  
ATOM   4908  CD  GLU   332      74.658  97.959  80.610  1.00  0.00           C  
ATOM   4909  OE1 GLU   332      74.517  99.115  81.102  1.00  0.00           O  
ATOM   4910  OE2 GLU   332      75.274  97.849  79.529  1.00  0.00           O  
ATOM   4911  C   GLU   332      72.248  95.649  83.754  1.00  0.00           C  
ATOM   4912  O   GLU   332      72.932  94.865  84.464  1.00  0.00           O  
ATOM   4913  N   ALA   333      71.401  96.586  84.275  1.00  0.00           N  
ATOM   4914  H   ALA   333      70.859  97.196  83.662  1.00  0.00           H  
ATOM   4915  CA  ALA   333      71.134  96.863  85.665  1.00  0.00           C  
ATOM   4916  HA  ALA   333      72.009  96.899  86.313  1.00  0.00           H  
ATOM   4917  CB  ALA   333      70.503  98.217  85.628  1.00  0.00           C  
ATOM   4918  HB1 ALA   333      70.256  98.532  86.643  1.00  0.00           H  
ATOM   4919  HB2 ALA   333      71.199  98.930  85.188  1.00  0.00           H  
ATOM   4920  HB3 ALA   333      69.593  98.179  85.029  1.00  0.00           H  
ATOM   4921  C   ALA   333      70.401  95.756  86.331  1.00  0.00           C  
ATOM   4922  O   ALA   333      70.392  95.616  87.517  1.00  0.00           O  
ATOM   4923  N   LEU   334      69.742  94.879  85.592  1.00  0.00           N  
ATOM   4924  H   LEU   334      69.587  94.979  84.589  1.00  0.00           H  
ATOM   4925  CA  LEU   334      69.166  93.655  86.179  1.00  0.00           C  
ATOM   4926  HA  LEU   334      68.587  94.002  87.036  1.00  0.00           H  
ATOM   4927  CB  LEU   334      68.163  92.904  85.280  1.00  0.00           C  
ATOM   4928  HB2 LEU   334      67.302  93.547  85.095  1.00  0.00           H  
ATOM   4929  HB3 LEU   334      68.628  92.709  84.314  1.00  0.00           H  
ATOM   4930  CG  LEU   334      67.654  91.519  85.903  1.00  0.00           C  
ATOM   4931  HG  LEU   334      68.447  90.905  86.326  1.00  0.00           H  
ATOM   4932  CD1 LEU   334      66.648  91.873  87.055  1.00  0.00           C  
ATOM   4933 HD11 LEU   334      66.275  90.955  87.509  1.00  0.00           H  
ATOM   4934 HD12 LEU   334      67.157  92.470  87.811  1.00  0.00           H  
ATOM   4935 HD13 LEU   334      65.811  92.440  86.647  1.00  0.00           H  
ATOM   4936  CD2 LEU   334      66.997  90.752  84.768  1.00  0.00           C  
ATOM   4937 HD21 LEU   334      66.630  89.795  85.140  1.00  0.00           H
[truncated: 14,869,729 more chars]
