# Supplementary material for: Path to Actinorhodin: Regio- and Stereoselective Ketone Reduction by a Type II Polyketide Ketoreductase Revealed in Atomistic Detail
Source: JACS Au. 2022 Apr 7;2(4):972–84. doi: 10.1021/jacsau.2c00086 (PMC9088766; doi:10.1021/jacsau.2c00086)
Supplement: Supplementary file 2 — au2c00086_si_002.zip [file au2c00086_si_002.zip › SI_files/Series_IB_starting_structures/M10,M10,M10,M10.rst]

default_name
177482
  22.6291426  76.1524837  66.0425232  21.7513108  75.7082866  65.7045432
  23.0607745  76.6993088  65.2704500  23.2913434  75.4150970  66.3573437
  22.3230805  77.0534495  67.1706954  21.6956693  77.8712064  66.8176219
  21.4789424  76.2610874  68.2839480  20.5537610  75.8851495  67.8489490
  22.0438058  75.3962377  68.6303847  21.1690086  77.1691910  69.4428620
  22.1203698  77.5349088  69.8290127  20.6352020  78.0303932  69.0435748
  20.2227889  76.5620196  70.8485470  18.8009023  75.8554612  69.9232002
  18.0886187  75.4225558  70.6270687  18.3118277  76.6432074  69.3508428
  19.1568241  75.0811522  69.2436994  23.5740379  77.7342475  67.7090156
  24.4826095  77.0338307  68.2278575  23.5694352  79.0771603  67.7467411
  22.7481244  79.6403880  67.5219633  24.7652146  79.8813397  68.1203573
  25.6761463  79.2957719  68.2427485  25.0815500  80.8662723  66.9735340
  25.9570413  81.4607769  67.2369275  25.2845763  80.3069536  66.0600029
  24.2291798  81.5261458  66.8146569  24.4583613  80.5154618  69.4757316
  24.3372036  81.7315149  69.5691215  24.4569164  79.6499734  70.4793170
  24.5798023  78.6498800  70.3251701  24.2798262  79.9946350  71.9579601
  23.2910338  80.4417363  72.0619994  24.3916578  78.7321377  72.8526173
  24.2889161  79.1736709  73.8440877  23.3281296  77.6788124  72.6822545
  23.5225447  76.8510935  73.3656161  22.3511438  78.1084634  72.9014549
  23.3399813  77.3123598  71.6551060  25.6240047  78.0426532  72.6525544
  26.0564896  77.8880875  73.5181729  25.3512154  80.9258177  72.3950688
  26.5150419  80.9194947  71.8894110  24.9778524  81.8282547  73.3284554
  24.0080626  81.9087120  73.6343562  25.8323979  82.7593287  73.9976326
  26.3423498  83.2687154  73.1798061  25.0416819  83.7374115  74.8472631
  24.4772353  83.1785203  75.5933426  25.7401733  84.3753208  75.3872793
  24.0463814  84.6472608  74.0374605  24.5520492  85.0459858  73.1583590
  23.2119295  84.0436948  73.6792636  23.5164957  85.7955907  74.8803469
  23.9594763  86.0848971  75.9250167  22.4029408  86.4204647  74.4586550
  21.9980739  86.1842627  73.5526404  21.9628089  87.1302144  75.0449530
  26.9059733  82.1173302  74.9011900  27.9435976  82.7488099  75.1402784
  26.7225574  80.8920338  75.4009573  25.8226648  80.4161581  75.3421310
  27.7327582  80.0909112  76.0716539  28.3348547  80.8257352  76.6061411
  27.1056752  79.1231724  77.0686863  27.9128549  78.6325365  77.6138463
  26.5416067  79.7099873  77.7945541  26.2074701  78.0686104  76.5352977
  25.4497138  77.4122898  77.2963402  26.0871362  77.9292589  75.3047528
  28.7411070  79.3735336  75.1595273  29.7524147  78.9633963  75.7243264
  28.5604603  79.3232842  73.8226612  27.8521727  79.9001735  73.3687523
  29.2897524  78.4968886  72.8474518  29.1599680  77.4723638  73.1970844
  28.7619879  78.6652402  71.4490973  29.3374180  78.0332213  70.7740282
  27.7305315  78.3141568  71.4136554  28.8076072  79.9686189  70.9958515
  28.0960019  80.4891603  71.4230979  30.7297586  78.8842013  72.7718462
  31.1856759  79.8033650  73.4579266  31.5590827  78.0755793  72.1236318
  31.2348295  77.2573545  71.6085978  33.0918303  78.2613878  72.0634892
  33.3433919  78.5478328  73.0838372  33.8906099  76.9894231  71.7112875
  33.7548822  76.7652160  70.6529534  34.9534927  77.1826656  71.8631280
  33.4725492  75.7444566  72.5554687  32.6290747  75.2765570  72.0480196
  34.2994481  75.0355497  72.5203228  33.0692273  75.9252989  74.0728343
  33.8458735  76.5758723  74.8363308  31.9633551  75.4853353  74.4883831
  33.5029433  79.3567974  71.0479328  32.8233650  79.6175035  70.0700152
  34.6101078  80.0478280  71.2644193  35.2642080  79.7902295  72.0032549
  35.0502643  81.2244211  70.5232763  34.3809641  81.2990194  69.6670232
  34.9142498  82.5173763  71.4052512  35.5795710  82.3362922  72.2489373
  35.4546963  83.8553488  70.7550072  35.3102830  84.6820341  71.4501885
  36.5168893  83.7484899  70.5335908  34.9101863  84.0568980  69.8327855
  33.4823551  82.6944547  71.8979071  33.4165389  83.5970585  72.5059570
  32.8113602  82.7829129  71.0441103  33.1947503  81.8307270  72.4987031
  36.4252524  81.1115079  69.9309737  37.3782201  80.7575548  70.6188979
  36.5790719  81.6999390  68.7222779  35.9133540  82.3651483  68.3298619
  37.7096206  81.4336300  67.8750300  38.5638936  81.0967828  68.4610339
  37.1840640  80.4598164  66.8963991  37.9720778  80.1866425  66.1951670
  36.8385383  79.5674288  67.4202743  36.3513645  80.9046555  66.3506237
  38.1715941  82.7062041  67.0747290  37.3594788  83.5846196  66.7893452
  39.4464211  82.7447531  66.7515416  40.0451166  81.9382516  66.9296902
  40.1977602  83.8246910  66.1374148  39.5007341  84.4836795  65.6196709
  40.9472846  84.6677362  67.2381769  40.2290892  85.0221162  67.9771973
  41.6558107  84.0291316  67.7656805  41.7025527  85.8840562  66.6221877
  42.3636647  85.5519412  65.8231861  40.6637726  86.8870241  66.1017299
  41.1738267  87.7458540  65.6657653  40.0445428  86.4079536  65.3422123
  40.0331358  87.2190643  66.9262513  42.4956590  86.5934499  67.7662039
  43.0336982  87.4501284  67.3600587  41.8004050  86.9330074  68.5350735
  43.2070343  85.8929699  68.2043077  41.2150036  83.2565196  65.0738802
  41.9488152  82.2704224  65.2451667  41.1900656  83.8642998  63.8842721
  40.6926136  84.7419317  63.7381733  41.8523043  83.3753368  62.6568939
  42.6253235  82.6649689  62.9482352  40.9084697  82.5270510  61.7085330
  40.2298195  83.2925448  61.3328733  41.5859617  81.8139729  60.4852451
  40.8300051  81.2683258  59.9195299  42.0538797  82.5584784  59.8429132
  42.3433485  81.1174061  60.8446683  40.2267187  81.3723094  62.4947495
  39.5837357  80.8040127  61.8221139  40.9897931  80.7137782  62.9093265
  39.6266100  81.7878152  63.3053952  42.5103032  84.6039741  61.9226127
  41.8673884  85.5710735  61.5747763  43.8289436  84.6114244  61.6304777
  44.4077367  83.8829321  62.0464171  44.6945550  85.4824693  60.7960475
  44.1327924  86.4088733  60.9060453  46.1241157  85.5670728  61.3115003
  46.6507506  86.3766000  60.8052767  46.1383781  85.8678267  62.8495174
  47.1680802  85.9249560  63.2001449  45.6363906  86.8175788  63.0379678
  45.6173355  85.0708109  63.3806044  46.7476192  84.3555685  61.0618893
  47.6720610  84.3913219  61.3868202  44.7917073  85.2347352  59.3174583
  44.5215602  84.1229912  58.8243345  45.0530948  86.2533450  58.4923095
  45.3556549  87.1619746  58.8437788  44.9499943  86.2277023  56.9850113
  44.9112896  87.2598739  56.6380161  45.8722423  85.7948989  56.5972321
  43.7719734  85.4743030  56.3436265  44.0491300  84.6000204  55.4944104
  42.5628217  85.7281505  56.8100133  42.3527634  86.4871772  57.4577601
  41.4175649  84.9384227  56.4344926  41.7144145  83.8944487  56.3275695
  40.3866481  85.1558639  57.5602714  39.4847247  84.5834332  57.3433976
  40.8074607  84.8231281  58.5096047  40.1376583  86.2149423  57.6263866
  40.8407925  85.2671822  55.0824365  39.8179787  84.6909550  54.7030170
  41.4857361  86.1215943  54.2563779  42.3494310  86.6088353  54.4976502
  40.9650122  86.4228728  52.8867612  39.9111467  86.1410362  52.8652732
  41.1026751  87.9396676  52.6175657  40.9663959  88.0405479  51.5414857
  40.0629162  88.7119138  53.4903241  40.1570344  89.7818026  53.3059097
  39.0555716  88.3848014  53.2320347  40.2504510  88.5080327  54.5454114
  42.3290262  88.4863789  52.9831511  43.0299672  88.1428406  52.3900819
  41.6006556  85.5701973  51.7660173  41.2011579  85.5689138  50.5844497
  42.5202007  84.6280212  52.0488654  43.0771798  84.6906955  52.9014850
  42.8878952  83.4062482  51.2507799  42.3182110  83.4673094  50.3242744
  44.3487656  83.4636409  51.0660618  44.6509247  84.4902044  50.8588680
  44.8462070  83.1660029  51.9895073  44.7634922  82.6342934  50.0240106
  45.6357596  82.2443571  50.2429128  42.4332154  82.0418090  51.7406881
  41.8875437  81.8905936  52.8370974  42.4051667  81.0398151  50.8030553
  43.0352889  81.0027960  50.0014085  41.4433241  79.9044266  50.8687045
  40.4605321  80.2982851  51.1274926  41.3600451  79.4648020  49.8753200
  41.7964953  78.7963438  51.8597846  40.8358426  78.1207457  52.1637643
  43.0602059  78.6033874  52.2905008  43.9112365  78.9419688  51.8416739
  43.2331010  77.8139212  53.5496780  42.6644215  76.9038715  53.3580818
  44.6982202  77.3750553  53.8422128  45.2967330  78.2812633  53.7585142
  44.9121137  76.7914250  55.2347756  45.9577463  76.5112383  55.3554355
  44.6464613  77.5357329  55.9862512  44.2835165  75.9097597  55.3603500
  45.0994998  76.2885391  52.8516730  45.1228773  75.3125889  53.3357894
  44.3786932  76.2218719  52.0359804  46.5026659  76.6705686  52.3147119
  46.8344424  75.9188836  51.5979664  46.4519008  77.6428051  51.8241049
  47.2085572  76.7187377  53.1430676  42.6186448  78.5297826  54.8133730
  41.7215593  77.9777306  55.4224503  42.8993428  79.7444972  55.1716274
  43.5600962  80.3404499  54.6724860  42.2873896  80.3797442  56.3394629
  42.5926961  79.8477488  57.2403301  42.6584280  81.4009014  56.4309586
  40.7756976  80.4031199  56.2593214  40.1242887  80.0545194  57.2745224
  40.1920876  80.6527706  55.0786013  40.7310670  80.8403072  54.2330824
  38.7305627  80.6895211  54.8476806  38.3108690  81.3898769  55.5698904
  38.4302660  81.1443271  53.4498478  38.8419699  82.1461849  53.3253254
  38.9659549  80.4918696  52.7604991  36.9921935  81.1795079  53.0310401
  36.5388295  80.1896434  53.0497816  36.2404734  82.1398718  53.9867949
  35.1887340  82.1851151  53.7044770  36.3264724  81.7742214  55.0105424
  36.6777280  83.1357188  53.9195179  36.9647297  81.8241249  51.5740210
  35.9359262  81.8748205  51.2169153  37.3847877  82.8290372  51.6118682
  37.5541401  81.2093343  50.8928090  38.0765701  79.2642354  55.0597470
  37.0008525  79.2174957  55.6670864  38.6805016  78.2369704  54.4686849
  39.5166644  78.3346317  53.8944288  38.2101240  76.8814486  54.5835531
  37.2252696  76.8378465  54.1191420  39.0614438  75.8462326  53.7581711
  39.0512579  76.1135218  52.7017518  40.1008452  75.8749768  54.0834963
  38.4971150  74.4540207  53.9476650  39.2303485  73.7198230  53.6144198
  38.3296816  74.2763877  55.0103416  37.1531129  74.2317527  53.1692118
  36.7365886  75.1251057  52.3986913  36.5684041  73.1364543  53.2065609
  38.0454271  76.4978655  56.0541954  37.1252636  75.8223377  56.4288690
  39.0486976  76.7926133  56.8945329  39.9117777  77.2547050  56.6067588
  38.9879861  76.4805272  58.2789823  38.6649094  75.4517605  58.4385777
  40.4377343  76.7052182  58.8581998  40.7590720  77.6898242  58.5195156
  40.5505210  76.8412303  60.4113868  41.5946032  76.9923732  60.6880639
  39.9596507  77.6934141  60.7470727  40.1775133  75.9323551  60.8839406
  41.3528421  75.5888226  58.3040575  41.2162360  74.6702093  58.8757851
  41.0890742  75.3628446  57.2711904  42.8554212  76.0707841  58.3934283
  43.5118790  75.2918073  58.0050261  42.9820293  76.9792846  57.8026541
  43.1108310  76.2758755  59.4325320  37.9476609  77.4170377  59.0032892
  37.3399705  76.9034593  59.9190117  37.7473410  78.6511951  58.5979220
  38.2957608  79.0846796  57.8554882  36.7172052  79.5442836  59.1606377
  36.7698391  79.5267634  60.2497014  36.9862045  80.9828146  58.6810817
  36.2296210  81.6511207  59.0915479  37.9726831  81.2995562  59.0180989
  36.9466161  81.0162933  57.5923954  35.3174486  79.0656476  58.7944900
  34.4398268  79.2746987  59.6475267  35.0512135  78.4453441  57.6264997
  35.6877545  78.4715981  56.8288937  33.7770471  77.6382059  57.3583951
  32.9920640  78.3221067  57.6804065  33.4521118  77.3226140  55.8884309
  34.2228678  76.6537771  55.5033588  32.5099216  76.7774541  55.8546770
  33.3462361  78.5299116  54.9466089  32.5915005  79.2081056  55.3440823
  34.2959473  79.0641552  54.9673525  32.9845049  78.2148965  53.4337526
  32.0729561  77.6183937  53.3989939  32.7741034  79.1484820  52.9122697
  34.0408318  77.5105113  52.7436042  34.3496811  76.6137031  53.1161258
  34.6108252  77.9575485  51.6839088  34.0794643  78.8710307  50.8414898
  33.1546171  79.2594100  51.0274604  34.6031936  79.1718651  50.0195303
  35.8077286  77.5763392  51.3984695  36.2939505  76.9230413  52.0122456
  36.2680671  77.9269080  50.5587028  33.7445928  76.3512801  58.1765355
  32.7328311  76.0318716  58.8687713  34.8407877  75.5916270  58.2837640
  35.7395277  75.8362416  57.8671873  34.8499056  74.3245698  59.0160324
  33.9950300  73.7408491  58.6730355  36.0761066  73.4862651  58.6572755
  36.0643167  73.2563500  57.5916743  36.9822770  74.0604994  58.8498037
  36.1079520  72.1250408  59.5042130  37.0812211  71.6473240  59.3924457
  35.9832815  72.3492812  60.5638670  35.0097044  71.1603980  59.0521359
  34.0295248  71.6242136  59.1638859  35.1289998  70.9189708  57.9961859
  35.0908758  69.9502265  59.8591862  34.7137254  70.0376997  60.8030919
  35.5719483  68.7663486  59.5650872  36.2261829  68.5328185  58.4810896
  36.3877763  69.2847578  57.8110083  36.5832352  67.5956960  58.2931826
  35.4815073  67.7761507  60.4313218  35.0355094  67.9281839  61.3351398
  35.8576707  66.8573536  60.1963517  34.5475920  74.4713768  60.5398717
  33.8402137  73.7000308  61.1191775  35.0923998  75.5315790  61.1746037
  35.6961342  76.2233567  60.7301194  34.8414245  75.7548830  62.5725478
  35.0858875  74.7948792  63.0284344  35.7455283  76.8771271  63.1852985
  35.6392858  77.7724286  62.5714509  35.3602835  77.1206394  64.1754567
  37.2123447  76.5671043  63.3154461  37.4735697  76.3230680  62.2862392
  37.9911987  77.7829188  63.8585257  39.0484902  77.5303608  63.9420679
  37.8723683  78.6251436  63.1764035  37.6039142  78.0534244  64.8403054
  37.6102193  75.3698691  64.0986477  38.6965571  75.2812307  64.1004914
  37.2521900  75.4707559  65.1233647  37.1736117  74.4782195  63.6484467
  33.4021058  76.0906792  62.8875425  32.9526143  75.8817036  64.0582694
  32.5796966  76.5978943  61.9822448  32.9039922  76.8592409  61.0513037
  31.1565356  76.8492858  62.1625703  31.0047919  77.3709852  63.1087952
  30.8084415  77.5143467  61.3721239  30.2871123  75.5423758  62.1528534
  29.4209228  75.4790591  63.0202799  30.7045955  74.5149425  61.3762894
  31.4384577  74.5996693  60.6721207  30.1186817  73.1521965  61.4819272
  29.0422601  73.3199012  61.4426113  30.5808070  72.2258591  60.3086156
  31.6683644  72.1563931  60.3134477  30.1969038  71.2193405  60.4721045
  30.1037048  72.7393552  58.9079053  29.0240445  72.8833352  58.9371215
  30.5507137  73.7151781  58.7221805  30.4413128  71.8223050  57.7562779
  30.3577274  72.3585129  56.8111834  31.4719178  71.4761910  57.8375580
  29.4600564  70.6083581  57.7766979  29.5934083  70.0406058  58.6983988
  28.4302832  70.9658364  57.7690667  29.6960313  69.7104430  56.5866188
  29.0333259  68.9092963  56.6194603  29.5449712  70.2496792  55.7101975
  30.6733613  69.3531193  56.6093061  30.4594957  72.4454524  62.7789903
  29.5927492  71.8914827  63.4458765  31.7182413  72.5518621  63.2530338
  32.4692809  72.8911361  62.6515135  32.2284045  72.2277105  64.6194424
  31.8944610  71.2037610  64.7866997  33.7733027  72.1076864  64.7609796
  34.1754279  73.1127985  64.6338773  33.9696297  71.8133578  65.7914307
  34.5912033  71.2146515  63.9037437  34.6162111  71.6506874  62.9054791
  35.6109539  71.2368341  64.2875479  34.1895011  69.7487794  63.7539093
  33.6444488  69.1866997  64.7487652  34.3364941  69.1711984  62.6718916
  31.5760528  73.1049775  65.7177342  31.5913748  72.6872612  66.8684420
  30.8423828  74.1694193  65.4269149  30.8572808  74.5568916  64.4839980
  29.9585614  74.9324335  66.2838851  29.0406076  75.1048085  65.7229744
  29.7010601  74.2917628  67.1275232  30.3874926  76.2764066  66.8606461
  29.6676227  76.8259078  67.6659534  31.5763678  76.7606238  66.4582550
  32.0767523  76.4195940  65.6381531  32.2750154  77.8480388  67.1852191
  32.0517639  77.7494448  68.2474639  33.8323634  77.7599886  67.1235799
  34.1465249  77.8627803  66.0853095  34.2510987  78.6068859  67.6674069
  34.4454775  76.4365114  67.7046284  33.8225232  76.1022683  68.5334610
  34.4716674  75.3275411  66.6678984  34.9034070  74.4286175  67.1082395
  33.4564695  75.1176532  66.3346907  35.0756503  75.6402393  65.8160461
  35.8561747  76.7189488  68.1749267  36.2939863  75.8071924  68.5823520
  36.4568663  77.0670782  67.3350241  35.8354052  77.4875252  68.9478355
  31.7588737  79.1653238  66.6591982  31.1129751  79.2746207  65.6253349
  32.0743791  80.3116542  67.2539014  32.5266489  80.2674695  68.1682393
  31.9149445  81.7029152  66.8790114  31.2459705  81.7730379  66.0205532
  31.2963552  82.5191690  68.0839077  31.9226742  82.4054761  68.9682540
  31.2762415  83.5817503  67.8407422  29.9041890  82.0346444  68.3774930
  29.3375583  81.9920436  67.4468804  29.9542647  81.0185644  68.7665211
  29.1628879  82.9127393  69.3702513  29.3470827  83.9690829  69.1754092
  28.0857832  82.7589022  69.3050246  29.6874803  82.5087053  70.7222511
  30.1183746  81.5853660  70.7721474  29.6641954  83.2061892  71.8803254
  29.0192841  84.3323161  72.0021147  28.5092986  84.7164556  71.2064429
  29.0248845  84.8295306  72.8929740  30.1001045  82.6383278  72.9576511
  30.4518670  81.6814162  72.9229480  30.0908353  83.1469705  73.8421627
  33.2424980  82.2663838  66.5326431  34.1941459  82.0996504  67.3092917
  33.3597190  82.7905604  65.3314919  32.5792144  83.1490317  64.7814410
  34.6239055  82.8967876  64.7029465  35.4379062  82.6074862  65.3674332
  34.7500947  81.9056494  63.5470666  34.2344489  82.3477042  62.6946871
  36.2048166  81.7122323  63.1920732  36.2874691  81.0046052  62.3662904
  36.6371035  82.6683203  62.8950300  36.7419591  81.3248650  64.0572654
  33.9948335  80.5350740  63.7750529  34.1375462  79.8915917  62.9064191
  34.3949894  80.0418386  64.6602597  32.9300996  80.7245129  63.9151054
  34.8366524  84.3829951  64.3373362  34.2512844  84.8305067  63.3669776
  35.8271175  85.0485837  65.0239886  36.2743249  84.6855957  65.8658504
  36.3206997  86.3392168  64.6012016  35.5178028  86.8895197  64.1115260
  36.7211408  87.1625920  65.8049778  35.9846341  87.0087211  66.5937640
  37.6732017  86.7910619  66.1810780  36.8480555  88.6335725  65.5446431
  37.9727649  89.1071605  64.8632005  38.7994131  88.4571990  64.6149669
  37.9764884  90.4971357  64.5096130  38.7414962  90.8776655  63.8481940
  37.0019855  91.3634362  65.0106734  37.1147068  92.4320320  64.9082727
  35.8767729  90.8256263  65.6482493  35.0517800  91.4726654  65.9071937
  35.8077320  89.4896974  65.9477847  34.9602410  89.0974462  66.4901904
  37.3797315  86.2195277  63.5237973  38.2688828  85.4212796  63.8215760
  37.3227139  86.8768976  62.3530506  36.5673936  87.5252198  62.1313016
  38.3160721  86.7567143  61.2587721  39.0382043  86.0039945  61.5732179
  37.6608543  86.3107116  59.9792350  38.4057617  86.5587021  59.2233265
  37.2716316  84.7754453  60.0854566  36.7976939  84.4554880  59.1573680
  38.1711476  84.1834072  60.2560226  36.5796849  84.6312397  60.9151816
  36.3204653  87.0018726  59.6193683  35.9443243  86.5990008  58.6790315
  35.5917435  86.8190231  60.4105286  36.4807749  88.0755151  59.5160316
  39.0621357  88.0669188  61.0186299  38.6241376  89.1472185  61.4399852
  40.3106179  87.9999375  60.5252593  40.7838642  87.1375899  60.2549286
  41.0645544  89.1778877  60.3483692  40.4038676  89.9690285  59.9922426
  41.7264181  89.5386517  61.7433888  42.1337236  90.5481339  61.7002392
  40.9595704  89.5370635  62.5179132  43.0090547  88.4082938  62.1888813
  42.6114248  87.1903243  61.9641420  42.1579368  88.9975352  59.3238893
  42.6364802  87.9091510  58.9716479  42.4694667  90.1491199  58.7287524
  42.1556344  91.0534777  59.0784324  43.3063670  90.2514814  57.4929653
  44.1580359  89.6139394  57.7333887  42.5083158  89.7741324  56.2600009
  43.1313997  89.8552444  55.3699260  42.2084081  88.7361751  56.3995033
  41.6202543  90.3948726  56.1385366  43.8967252  91.6403013  57.1459659
  43.6300572  92.5479042  57.8982711  44.6190340  91.7764130  56.0673401
  44.7577579  91.0251158  55.3910862  45.3419213  93.0829074  55.6961632
  45.3269649  93.6746199  56.6112209  46.8207265  92.8201104  55.2855604
  47.3333626  93.7805483  55.2359986  47.2954274  92.2456161  56.0814306
  47.0638177  92.0726509  53.9394605  46.3362897  91.2698133  53.8255670
  46.9152332  92.7577869  53.1037714  48.4575040  91.5087945  53.8942014
  49.1955255  92.3080240  53.8138119  48.6805261  90.9589162  54.8078546
  48.5204611  90.6192520  52.7186745  47.6329204  90.1867608  52.4598002
  49.5219968  90.2997076  51.9631087  50.7147920  90.7344026  52.2740010
  50.8457724  91.3169079  53.1019054  51.5149669  90.4919405  51.6899990
  49.3114298  89.3690232  51.0256173  48.3894630  88.9427254  50.9291113
  50.0717778  89.0858306  50.4086481  44.6469759  93.9153441  54.6852161
  45.0982181  95.0150716  54.3443277  43.4823312  93.4551926  54.2206471
  43.1343996  92.5171441  54.4187321  42.5495698  94.2807284  53.3463378
  42.9186458  95.3043976  53.3013900  42.5746223  93.8864779  52.3308518
  41.0875448  94.2943766  53.8447147  40.5440129  93.1614279  54.1037865
  40.5160924  95.4379387  54.0816552  40.9230361  96.3149442  53.7545341
  39.2190971  95.6594135  54.8410940  39.2230672  95.0180566  55.7216277
  39.1731329  97.1358094  55.2402838  40.1797992  97.4460389  55.5204938
  38.8917561  97.7199733  54.3640501  38.1952674  97.5041377  56.4163978
  38.3278092  96.7787483  57.2194021  38.4816820  98.4769164  56.8153141
  36.7443617  97.5479379  56.0475803  35.9224666  97.0254586  56.7896045
  36.4431218  98.1340007  54.9323741  37.8886348  95.1794846  54.0765161
  37.0173483  94.4972968  54.5562834  37.8913424  95.5038952  52.7795518
  38.5871400  96.1085353  52.3418794  36.8665259  95.0021185  51.8728002
  35.9221327  95.0554172  52.4121671  36.8374606  95.9078983  50.6228497
  36.7740490  96.9387550  50.9709565  37.7983350  95.7988822  50.1210053
  35.7208609  95.7123777  49.5385114  35.8660206  96.4365370  48.7378154
  35.8198357  94.7214372  49.0951526  34.3467386  95.8651149  50.0968244
  34.2008834  96.2199351  51.2823955  33.4446584  95.7070254  49.2566607
  36.9349503  93.5221907  51.5249141  35.9268529  92.8777494  51.4094629
  38.1978037  92.9503174  51.3967606  39.0639799  93.4878664  51.4360777
  38.3989048  91.5188509  51.1914417  37.8710607  91.1842114  50.2992354
  39.4559973  91.3017205  51.0370788  37.8796300  90.7908016  52.4203908
  37.1220936  89.8618448  52.2247205  37.9488281  91.3890206  53.5668718
  38.4581361  92.2621155  53.7008887  37.3106141  90.8941038  54.8016257
  37.4256286  89.8276424  54.9941476  38.0687560  91.6762215  55.9842387
  39.1430426  91.6258849  55.8031705  37.7881091  92.7281525  55.9418194
  37.7875420  91.1522348  57.3956475  36.7185846  90.9489244  57.4714882
  38.5718004  89.8482706  57.6903223  38.3449597  89.5083088  58.7013645
  38.2810172  89.0796225  56.9744130  39.6404856  90.0402203  57.6034880
  38.2391248  92.1857522  58.3881826  38.0444129  91.8287397  59.3991303
  39.3062116  92.3660975  58.2643512  37.6917173  93.1139972  58.2208529
  35.7435644  90.9683851  54.7156393  35.1141529  89.9635423  55.0117325
  35.2108945  92.0731536  54.2162565  35.7553071  92.8701740  53.8840661
  33.7437129  92.2418461  54.0971809  33.2847688  91.9791407  55.0499611
  33.3357780  93.7392814  53.8559532  33.8108100  94.3608213  54.6142603
  33.7255988  94.0602483  52.8898854  31.8655343  93.9784407  53.8863534
  31.3451098  93.3015298  53.2096770  31.4612931  93.8050238  54.8827703
  31.6735669  95.4373004  53.4601502  32.3523455  95.6581826  52.6361085
  30.6596955  95.5653403  53.0815996  31.9058388  96.4026207  54.5436904
  31.1063049  96.6614624  55.1203918  33.0909535  96.9709332  54.8330332
  34.1171102  96.8327371  54.0132521  34.0157914  96.2925701  53.1545961
  35.0130806  97.2666892  54.2395718  33.3496756  97.7169057  55.8831684
  32.6173432  97.9078947  56.5662558  34.2833041  98.1046312  56.0152438
  33.1752290  91.2614900  53.0375040  32.2219138  90.5100308  53.3332828
  33.8687335  91.0954907  51.9456026  34.7773329  91.5395847  51.8099241
  33.4637331  90.2762606  50.7930517  32.4327265  90.4702659  50.4962076
  34.3816501  90.6621899  49.6839200  35.3724158  90.3109511  49.9705987
  33.9946672  90.0438553  48.3457853  34.7011190  90.3628427  47.5784054
  34.0153134  88.9566093  48.4264073  32.9908822  90.3680282  48.0717533
  34.3131329  92.0896715  49.4942977  35.0968154  92.5123181  49.9015416
  33.4138025  88.8337798  51.1008017  32.5607046  88.1353795  50.7522893
  34.3775159  88.3906134  52.0153677  35.0774405  89.0250566  52.3980183
  34.5211627  87.0645850  52.5226264  34.3660692  86.3840885  51.6850635
  35.9126257  86.7306131  53.0375977  36.0563627  87.3417307  53.9290364
  36.1024269  85.2575197  53.4542768  37.1219576  85.1072025  53.8081354
  35.4010122  85.0110196  54.2521396  35.9163832  84.6101303  52.5966390
  36.8446479  87.0004288  52.0238216  37.0356457  87.9609531  52.0022376
  33.4483259  86.8393891  53.6422295  32.8691323  85.7771804  53.6159574
  33.1944477  87.8066640  54.5161146  33.6580999  88.7137329  54.4896251
  32.2496918  87.6793598  55.5825056  32.5095804  86.8787155  56.2759266
  32.2176831  89.0224103  56.3419152  32.5780832  89.8027028  55.6718126
  31.1805362  89.2590931  56.5751823  33.0491753  89.0877313  57.6678291
  33.9945339  88.6054971  57.4214305  33.3511493  90.5057955  58.0931227
  33.9284810  90.4941674  59.0179291  33.9247696  91.0049220  57.3127936
  32.4159261  91.0433048  58.2564977  32.4611218  88.2837046  58.8086254
  33.0968201  88.3819538  59.6886621  31.4629793  88.6556656  59.0374825
  32.3998299  87.2341250  58.5204312  30.8995304  87.3948659  54.9534679
  30.1189078  86.7097578  55.6103835  30.5851378  87.9188572  53.7088007
  31.1651658  88.5678573  53.1766689  29.3044204  87.5243904  53.0719831
  28.6024965  87.6010250  53.9014173  28.9464547  88.4523638  51.9002054
  29.6817241  88.3204778  51.1071216  27.9819750  88.1512454  51.4934676
  28.8844368  89.9520815  52.2841514  28.1185119  90.1147151  53.0433999
  29.8341735  90.2689139  52.7162213  28.5722413  90.7761832  51.0342920
  29.4006523  90.7044223  50.3297669  27.6923241  90.3697664  50.5354323
  28.3319560  92.2318247  51.3969773  27.5346093  92.3242861  52.1343735
  29.2239748  92.6782673  51.8358913  27.9542319  92.9299547  50.0892636
  27.7751028  93.9370371  50.2730560  28.7335715  92.8342179  49.4080013
  27.0959552  92.4922892  49.6973861  29.2322127  86.0723320  52.5170368
  28.1794140  85.4979273  52.5353453  30.3323996  85.5898628  52.0001642
  31.1567134  86.1429537  51.7641233  30.4416186  84.1447506  51.7164394
  29.6471537  83.7853199  51.0623018  31.7545942  83.8862038  50.9520720
  31.6065224  84.1526069  49.9060772  32.5223792  84.5522176  51.3450795
  32.2876261  82.3987965  51.0263860  33.3054746  82.3679953  50.6399642
  32.3339733  82.0916760  52.0719509  31.4171106  81.3761775  50.2386277
  31.7193857  80.1820040  50.5058232  30.4290207  81.7446214  49.5664341
  30.2728047  83.3418142  53.0703132  29.5671084  82.3306189  52.9889076
  30.9540084  83.6793191  54.1576056  31.5760964  84.4850817  54.2127808
  30.8614010  82.8891288  55.4066409  31.1528274  81.8464236  55.2904453
  31.8231659  83.5638115  56.3775953  31.7930002  84.6397915  56.2041538
  31.4652909  83.3940814  57.3933409  33.2840909  83.0931210  56.2874244
  33.4016166  82.9575521  55.2122678  34.4066963  84.1349034  56.8169106
  35.3964776  83.6923579  56.7033180  34.3507422  85.0542244  56.2365762
  34.2273830  84.3586215  57.8690884  33.5307067  81.7955809  57.1076220
  34.5746907  81.4992136  57.0155463  33.2970559  81.9783361  58.1559940
  32.8926787  80.9980027  56.7273808  29.4026189  82.7914934  55.8801291
  28.9728348  81.7026306  56.3182312  28.7261636  83.9629774  55.8553144
  29.0991254  84.8304792  55.4671777  27.3876585  84.0722839  56.3909514
  27.4925784  83.6000281  57.3681235  26.8609526  85.5428173  56.6551965
  27.0364678  86.1581835  55.7727901  25.7847978  85.5218068  56.8202613
  27.5612593  86.1738708  57.8755542  27.2262891  85.6599778  58.7760252
  28.6341406  86.0024692  57.7907943  27.3136307  87.6797288  58.0459003
  27.6060396  88.2175857  57.1449142  26.2540721  87.8759936  58.2059683
  28.1161557  88.1517628  59.2191174  28.4039945  87.4873948  59.9380248
  28.4463776  89.4041794  59.3263340  28.3792720  90.4186388  58.4868658
  28.0071812  90.2786930  57.5472437  28.6993711  91.3420043  58.7774645
  28.8366238  89.7623513  60.4928013  28.8692064  89.0814580  61.2505702
  29.1136661  90.7296423  60.6633931  26.3690781  83.3382094  55.5498185
  25.4754283  82.6991313  56.0448974  26.4669190  83.2604929  54.2323488
  27.0875276  83.9133524  53.7532577  25.8418595  82.3896621  53.2553666
  24.7714858  82.5111626  53.4186479  26.1642101  82.8434851  51.7911010
  25.7984639  83.8595133  51.6429882  27.2445710  82.8708583  51.6541044
  25.5406313  81.9201631  50.7249701  26.1647854  81.9355739  49.8309952
  25.5429819  80.8958904  51.0963578  24.1678954  82.2940627  50.3571113
  23.6906226  81.7463843  49.3510675  23.4785319  83.0579519  51.0424472
  26.0676778  80.8415682  53.4813216  25.0070398  80.1271345  53.3695517
  27.2237878  80.3583015  53.8685978  28.0847106  80.8891773  53.7383835
  27.4768448  79.0758416  54.5067731  26.8192678  78.3902503  53.9725391
  28.9842985  78.8251309  54.3860569  29.2333852  77.8708032  54.8501532
  29.2657091  78.8001335  53.3333868  29.5288899  79.6249100  54.8876807
  27.0184060  78.7998412  55.9990411  26.9838826  77.6948716  56.5210452
  26.5341801  79.8414931  56.6928873  26.5717715  80.7971886  56.3382564
  25.9301815  79.7543069  57.9618023  25.0035540  80.3273388  57.9396233
  25.6572898  78.7137348  58.1391769  26.8177701  80.2681190  59.2160860
  26.2416042  80.3766879  60.2781984  28.0898809  80.5717397  59.0633001
  28.5252189  80.6834865  58.1476716  29.0105616  80.7808212  60.1700399
  28.9934860  79.9162589  60.8347672  30.4590212  80.8983201  59.6506290
  30.4763420  81.7726002  58.9984118  31.5140582  81.0257966  60.8118115
  32.5147648  81.1054267  60.3864655  31.2994947  81.9158284  61.4016071
  31.4598887  80.1437387  61.4503291  30.8493120  79.5512838  58.9777015
  31.8703983  79.6143180  58.6026569  30.7801536  78.7453327  59.7089504
  30.1708774  79.3484721  58.1484711  28.5767517  81.9463897  60.9799073
  28.2880771  82.9715372  60.4052199  28.6047033  81.9200816  62.3425446
  28.7004780  81.0490158  62.8657498  28.5101463  83.0542206  63.1811295
  27.8359989  83.7854796  62.7354933  27.9585858  82.5832631  64.5383380
  26.9286563  82.2478593  64.4150677  28.5338378  81.7261966  64.8854795
  28.0064663  83.6261876  65.5318760  27.4722198  83.2763365  66.4159381
  29.0475770  83.7674224  65.8241415  27.4468209  84.9648442  65.1528540
  26.2347726  85.0923254  65.0213836  28.2573028  85.9628059  64.9936482
  29.8770164  83.8007447  63.3324738  30.8338646  83.2217975  63.8400245
  29.9984571  84.9369742  62.6256530  29.2157963  85.3884270  62.1532151
  31.2637484  85.6382775  62.4637596  31.8252655  85.4429596  63.3772104
  31.9706740  85.1032990  61.1128191  32.9222154  85.6165474  60.9723800
  32.1449962  84.0308019  61.1930415  31.3215460  85.3024583  60.2593313
  31.1368129  87.1667126  62.2927840  30.1201133  87.6397412  61.7854706
  32.2517166  87.9377627  62.5756556  33.0936013  87.5314024  62.9839282
  32.3842444  89.3820338  62.3445117  31.9076727  89.7755163  61.4454851
  31.7156528  90.0672997  63.5167284  30.8121900  89.5110231  63.7670266
  32.3813520  89.9971464  64.3783920  31.3461428  91.4971573  63.3262824
  31.9092912  92.2575109  62.4872019  30.5455925  92.0047548  64.1348663
  33.8725102  89.6178597  62.2315996  34.6138014  88.6776969  62.5628989
  34.4279423  90.7510696  61.7488331  33.9013602  91.5144757  61.3241739
  35.8688730  90.9611541  61.8063228  36.2622651  90.3540407  62.6214509
  36.2996511  90.5736400  60.8825284  36.4012649  92.4470968  62.0059504
  35.6417226  93.4636368  62.1019243  37.7615373  92.5556379  61.9460597
  38.3553505  91.7398134  61.7968580  38.5413803  93.7936961  62.0813584
  37.9890760  94.6768037  61.7582223  38.8641722  94.1004564  63.5272102
  37.9543357  94.0130672  64.1205100  39.5622875  93.3517586  63.9029505
  39.4970526  95.5682201  63.7432266  40.4743158  95.5742600  63.2601581
  38.8696302  96.2761553  63.2012849  39.6797997  96.1007875  65.1186540
  38.7291812  96.4349359  65.5342240  40.0658087  95.3292706  65.7852190
  40.6056447  97.1979354  65.0155503  41.4193374  97.0122757  64.4293655
  40.5779843  98.4166583  65.5585858  39.6118822  98.8980008  66.3107135
  38.7964338  98.3242762  66.5219219  39.6797298  99.8458089  66.6826309
  41.4390412  99.3277681  65.2171770  42.1553824  99.1176242  64.5216248
  41.4001880 100.2524406  65.6452075  39.7965773  93.5861374  61.1714030
  40.0869260  92.4458610  60.9283859  40.5094145  94.6013908  60.6302593
  40.1915887  95.5684492  60.6897485  41.7360535  94.4825740  59.9359386
  41.6532221  93.7420037  59.1407470  42.1159953  95.7636559  59.1710835
  43.1564231  95.7921216  58.8472924  41.2965790  95.8145100  57.8782684
  41.5502878  96.7158235  57.3208819  41.5197486  94.9372698  57.2714933
  40.2339408  95.8261044  58.1210971  41.9703543  96.8463919  60.0434048
  42.2092342  97.6756167  59.5784375  42.7879238  94.0048306  60.9346284
  42.7378601  94.3972312  62.0980029  43.7544118  93.2102587  60.4491488
  43.7073747  92.7497787  59.5406382  44.9610769  92.9408250  61.1889880
  45.1884599  93.8214861  61.7897126  44.7979487  91.8341992  62.1592377
  43.8915900  91.9726212  62.7473221  44.6979597  90.8815498  61.6377559
  46.2744170  91.8217616  63.2436304  46.1462200  92.7331940  64.1614685
  46.1215717  92.7079596  60.2347598  46.1757860  91.6803395  59.5721726
  47.2331994  93.5362083  60.2577592  47.2185573  94.4837227  60.6371166
  48.5366417  93.1274325  59.7392908  48.4425677  92.4196792  58.9148307
  49.2356229  94.3922355  59.2387797  48.5812666  94.8986794  58.5295066
  49.3802445  95.0714606  60.0787345  50.5969490  94.1389626  58.5647307
  51.1643679  93.0246842  58.7207841  51.0933692  94.9877249  57.8492473
  49.3461709  92.3874003  60.8444766  49.5511683  93.0000882  61.8996001
  49.7170452  91.1085298  60.6683724  49.4917596  90.5469273  59.8475814
  50.5083990  90.4125807  61.7036202  49.8567854  90.4307008  62.5767229
  50.8248755  88.9134454  61.3466093  51.4982609  88.4905086  62.0932783
  49.3796597  88.2537115  61.2483255  49.4786943  87.1973936  61.0025111
  48.8680016  88.3570320  62.2050186  48.8031614  88.7559191  60.4725528
  51.5319218  88.7063705  60.0475837  51.7036351  87.6402807  59.8940260
  50.9204565  89.0964517  59.2334579  52.4884006  89.2296279  60.0657777
  51.8125991  91.1269925  62.0564348  52.5031106  90.5743260  62.9220066
  52.2129148  92.1569300  61.3739592  51.6231639  92.6429428  60.6971162
  53.5486837  92.7255070  61.5027522  54.1696250  91.9253618  61.9070993
  54.1725501  93.1140191  60.1122480  53.5492163  93.8547575  59.6131692
  55.1550243  93.5647114  60.2520872  54.2849494  91.8343668  59.2455816
  54.9658596  91.1213748  59.7104683  53.3144082  91.3437127  59.1668461
  54.7866604  92.2235785  57.8800289  55.7111635  92.7953094  57.9633524
  55.0145633  91.3343953  57.2913910  53.7127957  93.0503245  57.1950721
  52.7645206  93.0328118  57.5719377  53.9557775  93.7759356  56.1524057
  55.1189862  93.7815293  55.5086479  55.8840307  93.1893193  55.8328999
  55.2474819  94.3779623  54.6912700  52.9535733  94.4745774  55.6754660
  52.0399483  94.4285274  56.1248987  53.0893838  95.0649330  54.8542724
  53.6422721  93.8536361  62.5360014  54.6451669  94.4781614  62.6983598
  52.5057999  94.0990149  63.1455104  51.6994576  93.4759857  63.0944439
  52.2673379  95.3286410  63.9880401  53.2722095  95.6195182  64.2927504
  51.6305256  96.4730420  63.1842158  52.1302292  96.5750783  62.2216324
  50.5846284  96.2487627  62.9786146  51.7331687  97.6620174  63.9043984
  51.3277841  98.3912547  63.3901588  51.5008277  95.0999209  65.2879891
  50.2768928  94.9239679  65.2291502  52.2176368  95.2205660  66.4660619
  53.1892410  95.5281663  66.5060787  51.6325402  94.9118582  67.7815049
  51.2459461  93.8940678  67.7303041  52.7080758  94.9198158  68.8735786
  53.1444190  95.9134230  68.7735273  52.0734167  94.7576092  70.3020081
  52.8620125  94.7669175  71.0541351  51.3833589  95.5806595  70.4889691
  51.5339549  93.8125900  70.3539472  53.9097077  94.0423667  68.6849572
  54.5799163  94.1560113  69.5361318  53.5926784  93.0029028  68.6082223
  54.4318993  94.3311300  67.7720861  50.3689736  95.7595511  68.1233897
  49.4108664  95.1556605  68.5769707  50.3226988  97.1231343  67.8504350
  51.3765718  98.0242954  67.5577396  51.5586688  98.0946592  66.4859366
  52.3132976  97.7101329  68.0201113  50.8871900  99.3435313  68.1282264
  51.4001802 100.2003255  67.6927464  51.0232041  99.4047065  69.2077627
  49.3931833  99.2841349  67.7253094  49.2454450  99.5436130  66.6770935
  48.7876058  99.9741950  68.3130381  49.0370199  97.8719993  67.9978227
  48.6303138  97.7095893  68.9955697  47.8829288  97.3911195  67.0830471
  46.6727915  97.4135638  67.4108246  48.1564343  96.8467150  65.9165848
  49.0912143  96.8688908  65.5069452  47.1636290  96.1478931  65.0653083
  46.2884105  96.7920435  64.9911941  47.7068255  95.9389674  63.5358422
  48.4859255  95.1775481  63.5181239  46.8975611  95.5842832  62.8984512
  48.2613778  97.2742565  62.9910819  49.0991134  97.5862453  63.6150379
  48.6554781  97.1055582  61.9891573  47.2438110  98.4110549  62.9331491
  46.1248420  98.2879723  62.4501336  47.6423427  99.5585213  63.2648346
  46.6892895  94.8367021  65.7081614  45.5808395  94.3804731  65.4829265
  47.5292155  94.1744024  66.4873048  48.4726160  94.5169236  66.6694908
  47.2503668  92.8960931  67.1857557  46.5747967  92.3245985  66.5506149
  48.5457489  92.1343373  67.3938307  49.2515119  92.8114352  67.8748860
  48.2864702  90.8628671  68.3057676  49.2214223  90.3205065  68.4496797
  47.8996119  91.1812315  69.2734637  47.5598749  90.2102300  67.8205078
  49.1261669  91.6681785  66.0749630  48.4079355  90.9715366  65.6430663
  49.1598663  92.5388522  65.4197907  50.4885979  91.0020039  65.9914926
  50.7064587  90.7493224  64.9534643  51.2510731  91.6848495  66.3676924
  50.4873966  90.0938042  66.5934044  46.5402327  93.0955094  68.5311582
  45.5919881  92.3392421  68.8152250  46.8806029  94.2099485  69.2704494
  47.5909128  94.8556717  68.9256779  46.3607994  94.6484038  70.5452217
  46.5423553  93.8595338  71.2757150  47.1091245  95.8915766  71.0105741
  48.1609324  95.8279358  70.7302904  46.7036503  96.7814499  70.5299066
  46.9727642  95.9910588  72.4795149  45.9494441  96.2467162  72.7520477
  47.1992488  95.0358009  72.9507719  47.9451360  97.0739131  72.9650927
  47.4676569  98.2352389  72.8352384  49.0274427  96.9445856  73.5735954
  44.7630356  94.8253196  70.5461364  44.0463738  94.0447246  71.2253735
  44.2512630  95.7763931  69.7078655  44.8694807  96.3838993  69.1703675
  42.8631136  96.0727918  69.4483120  42.2180155  96.1109017  70.3267021
  42.9152286  97.4327812  68.8303420  41.9040541  97.7620252  68.5893658
  43.3679820  98.1342386  69.5310830  43.5113047  97.3955596  67.9184101
  42.1802243  94.9822334  68.7096520  40.9924290  94.8566581  68.7053752
  42.9059618  94.1024107  68.0391604  43.9104222  94.1937996  67.8798230
  42.3030312  92.8910543  67.4559175  41.4489253  93.2531223  66.8840514
  43.1871872  92.1376374  66.4412076  43.3759340  92.7855249  65.5863565
  44.1512009  91.9252257  66.9015422  42.5448912  90.7657154  65.9213529
  42.1178829  90.1493806  66.7118391  41.3919715  91.1431287  64.9236032
  40.9261064  90.2337787  64.5453584  40.6448190  91.7450355  65.4416575
  41.8033936  91.7139580  64.0921131  43.6677577  89.9895214  65.2548263
  43.2810323  89.0411836  64.8812556  44.0684211  90.5717396  64.4249319
  44.4591155  89.7981569  65.9788501  41.8574894  91.9432248  68.5509520
  40.7615311  91.3221603  68.5047540  42.6733166  91.8229655  69.5904807
  43.5332524  92.3608703  69.6979881  42.4067405  90.8841237  70.7037234
  42.0680649  89.9254497  70.3092630  43.7327835  90.6386213  71.5223926
  44.2186147  91.5982822  71.7062508  43.5463693  89.9704840  72.9197799
  44.5193973  89.8478063  73.3970425  42.9129521  90.6022598  73.5427775
  43.0777629  88.9945598  72.7964181  44.4896074  89.5732597  70.6435431
  45.4390560  89.3190854  71.1157411  43.8770724  88.6746703  70.5532551
  44.6757249  89.9864577  69.6524278  41.3191195  91.4577183  71.5912052
  40.4211227  90.6854132  71.9161615  41.3240495  92.7522313  71.8569057
  42.0896373  93.3561736  71.5588536  40.2803675  93.4951665  72.5890423
  40.0151679  93.0439940  73.5448596  40.8727705  94.8445244  72.7881580
  40.1670737  95.4762245  73.3267005  41.7936452  94.7565702  73.3640883
  41.0922858  95.2923833  71.8187038  38.9476650  93.4957285  71.8279998
  37.9220754  93.5715122  72.5142393  38.9645417  93.4461418  70.4795543
  39.8168546  93.3828901  69.9218259  37.7290118  93.4814419  69.6945793
  37.1405826  94.2930192  70.1234700  37.9300835  93.8179053  68.2038719
  36.9635951  93.8219817  67.6984675  38.3924844  94.8009227  68.1119358
  38.5743017  93.0683360  67.7449048  36.9700186  92.1071097  69.8076527
  35.8222083  91.9990717  70.2022337  37.6623162  90.9526369  69.5458847
  38.6388564  90.9590904  69.2505162  37.0948605  89.5674758  69.6539445
  36.2451295  89.5889770  68.9703687  37.9074579  88.3919834  69.0372468
  38.0298651  88.6045874  67.9753852  39.2511237  88.2566882  69.8674831
  39.8489370  87.4404869  69.4634229  39.8155129  89.1871750  69.8015644
  39.0154525  88.0499839  70.9119535  37.1992982  86.9905098  69.2668891
  37.8030084  86.2011398  68.8201286  37.0951002  86.8068988  70.3360877
  36.2132213  87.0016114  68.8023740  36.5821959  89.2889634  71.0680124
  35.4860243  88.7173347  71.2679058  37.2575947  89.7729199  72.1701115
  38.1132532  90.3276596  72.1348909  36.7355884  89.4894035  73.5330942
  36.5538178  88.4150337  73.4868986  37.6877877  89.6132471  74.7036702
  37.0778357  89.4868279  75.5983068  38.7743479  88.5539849  74.6094549
  39.4535172  88.6533977  75.4559218  38.3195246  87.5633436  74.6213944
  39.3309952  88.6853640  73.6809952  38.4022458  91.0140229  74.7734037
  39.0711858  91.0390147  75.6333570  38.9771608  91.1739217  73.8623196
  37.6534603  91.7986854  74.8722317  35.4347310  90.2468110  73.8041979
  34.5515584  89.6894093  74.4261909  35.3116555  91.4811177  73.3482808
  36.0842562  91.9486391  72.8742113  34.1537238  92.3156771  73.4345120
  33.8560002  92.3974218  74.4797911  34.4415562  93.7930259  73.0843835
  35.4541117  94.0459033  73.3975182  34.4007488  93.9207624  72.0028368
  33.4451748  94.7651719  73.7478540  33.4139839  95.6906656  73.1713520
  32.4458554  94.3321530  73.7079642  33.7789773  95.0856307  75.1639045
  34.3756460  94.2925076  75.9222608  33.5441825  96.2248972  75.5881501
  32.9180716  91.6420694  72.7387495  31.8096784  91.6380408  73.2922089
  33.2793037  91.0979458  71.5062420  34.2438422  90.9586614  71.2037751
  32.2590007  90.6742248  70.5265388  31.3994588  91.3434723  70.5557220
  32.8248218  90.7749743  69.1001959  33.0432442  91.8173701  68.8684359
  33.7685161  90.2318980  69.0436959  31.8677991  90.2235268  68.0775444
  32.3768244  90.0932422  67.1225841  31.5160134  89.2406385  68.3891923
  30.6834953  91.1751670  67.9136343  30.0510079  91.1328310  68.8007106
  31.0430503  92.2003141  67.8252796  29.9168657  90.8317289  66.7577254
  30.1983233  91.2929787  65.8922416  28.9031550  90.0075620  66.6538582
  28.4342277  89.3106030  67.6444032  28.8570770  89.3879284  68.5685250
  27.6419395  88.6853831  67.4969225  28.3603639  89.9775714  65.4894045
  28.7256131  90.5665024  64.7413194  27.5646577  89.3643746  65.3120280
  31.7245914  89.2629563  70.8983529  30.5632248  88.9852169  70.6993721
  32.5655050  88.3808206  71.4558430  33.5290392  88.5721508  71.7310983
  32.0830186  86.9953976  71.7062445  31.0034938  87.1475923  71.7278778
  32.5545778  86.0791564  70.6172303  33.6430577  86.1356678  70.5864554
  32.2958390  85.0607585  70.9072371  32.0542753  86.2968444  69.2411637
  30.6951296  86.2901819  68.9525125  29.9829309  86.1987306  69.7592408
  30.2359528  86.3968296  67.6573392  29.1932200  86.2335133  67.4327772
  31.1536548  86.7276053  66.6170336  30.7052316  86.9719195  65.3768993
  29.7815946  86.6541229  65.2943832  32.5209005  86.8204524  66.9029262
  33.2222216  87.0746040  66.1212635  32.9921817  86.5755024  68.2515783
  34.0469277  86.6081746  68.4818661  32.3775329  86.3394107  73.0244984
  31.7897951  85.3686641  73.4960845  33.3032571  86.9497050  73.7720783
  33.7011488  87.8371532  73.4673180  33.8940056  86.5221307  75.0700853
  33.9818836  87.3811338  75.7358504  33.2340510  85.8058028  75.5601611
  35.2948687  85.8827059  74.8455000  35.9076935  85.9386047  73.7465973
  35.8372867  85.1875485  75.8962816  35.2744280  85.1334915  77.1747866
  34.2726866  84.7031550  77.1608378  35.1887041  86.1228013  77.6238686
  36.2936635  84.2210634  77.9525507  35.9756458  83.1783470  77.9362347
  36.3631259  84.5169994  78.9997097  37.6123627  84.3961000  77.2518207
  38.2254193  83.4972820  77.3183475  38.1922998  85.2099015  77.6848658
  37.2169980  84.6906408  75.8454934  37.8332747  85.4730795  75.4025197
  37.5198854  83.5502141  74.8758975  36.8269253  82.5215224  74.9801735
  38.6277589  83.6222594  74.0954349  39.4085664  84.2566820  74.2665271
  38.7864210  82.7563772  72.9037300  37.7613778  82.5856186  72.5758110
  39.5433280  83.4302857  71.7595023  38.9780996  82.8971134  70.9944303
  39.3997682  84.9220400  71.6342121  39.9853965  85.2738561  70.7855060
  38.3511458  85.1754824  71.4812288  39.7597399  85.4001748  72.5450186
  41.0062060  83.1352608  71.5266822  41.3606753  83.7097597  70.6697968
  41.5782100  83.4129242  72.4113631  41.1350082  82.0717831  71.3283717
  39.4089161  81.3771437  73.2102439  40.4524036  81.2475998  73.8343034
  38.6493927  80.2885470  72.9523712  37.7082956  80.3609254  72.5655928
  39.0592791  78.9120105  73.1861370  39.5470411  78.8418380  74.1580156
  37.8030787  78.0605464  73.1512307  37.3573599  78.1481118  72.1607010
  38.0936600  77.0178851  73.2796988  36.7502612  78.3859751  74.1720521
  36.7834396  77.7796023  75.2743154  35.8019615  79.1528873  73.8946580
  40.1092566  78.4204569  72.2213554  40.8831014  77.5684626  72.6329267
  40.1163698  79.0011953  70.9984088  39.5178045  79.8069203  70.8141463
  40.9075074  78.6391376  69.7769587  41.7631897  78.0588866  70.1243570
  40.0654165  77.7591727  68.7868644  39.2142769  78.3592932  68.4623913
  40.8886927  77.3967436  67.5115165  40.2790935  76.7864489  66.8460707
  41.1845185  78.3113811  66.9963513  41.7805620  76.8394364  67.8000160
  39.4742211  76.5081749  69.4743772  38.8997176  75.9314381  68.7496425
  40.2827491  75.8944041  69.8696806  38.8205576  76.8169267  70.2910615
  41.4383465  79.9009292  69.0341231  40.6827214  80.8152492  68.7780946
  42.7169462  79.7729542  68.6426971  43.2905526  78.9992280  68.9805276
  43.4789288  80.6499368  67.7264695  42.8241704  81.4020542  67.2839948
  44.5174752  81.5732467  68.4182159  43.9734522  82.4255019  68.8273479
  44.9301067  81.0219202  69.2644513  45.6896592  82.1216481  67.6168978
  46.0794911  81.2335720  67.1207085  45.2675209  83.1932477  66.5540715
  46.1502698  83.5422815  66.0188867  44.5674197  82.7487024  65.8476560
  44.7900344  84.0361231  67.0551160  46.7751488  82.7456195  68.4691864
  47.5758787  83.1134750  67.8269846  46.3579885  83.5747485  69.0401579
  47.1746101  81.9968863  69.1540800  44.0395421  79.7291515  66.6235729
  44.8145329  78.7805962  66.9424260  43.7602532  80.0345029  65.3662038
  43.0180571  80.6501112  65.0327607  44.6442760  79.3926799  64.3299581
  45.3467372  78.6739226  64.7494211  43.7463236  78.6446949  63.3598586
  43.0341421  79.4272862  63.1023485  44.3905069  78.2001784  62.0695320
  43.6547089  77.6769392  61.4572387  44.7597040  79.0711083  61.5287680
  45.2210208  77.5304471  62.2905309  42.9663782  77.4424942  63.9907030
  42.3515052  76.9667302  63.2269329  43.6748866  76.7169428  64.3903854
  42.3269589  77.8064754  64.7962603  45.4986563  80.5567350  63.6347216
  44.9321498  81.5087034  63.0740429  46.8545703  80.4682784  63.6692707
  47.3091858  79.7155014  64.1846042  47.8056158  81.3148440  63.0604127
  47.4609431  82.3466856  63.0016802  49.0943185  81.2498600  63.9144059
  49.4128039  80.2115656  64.0118370  49.8952987  81.7830240  63.4038172
  48.8927783  81.8385268  65.2764873  48.6100002  83.0041981  65.3842832
  49.0402910  81.0968146  66.3370386  48.9162708  81.5031821  67.2643171
  49.2798227  80.1101677  66.2404237  48.0620338  80.8050677  61.6456463
  48.9410754  80.0841680  61.3432583  47.1847887  81.1217812  60.6912446
  46.3467933  81.6616763  60.9090537  47.2526308  80.7842532  59.2586007
  47.6945079  79.8002525  59.0985718  45.7971100  80.7995089  58.7565732
  45.2985091  79.8839138  59.0745398  45.2669315  81.6302083  59.2223856
  45.6934407  80.9266769  57.2301827  46.0098195  80.0453759  56.4109892
  45.2655684  82.0732733  56.7502909  45.2034250  82.2135402  55.7412823
  44.9959047  82.8240353  57.3860416  48.2113444  81.7378079  58.4604901
  48.8443527  81.1997492  57.5506355  48.2493133  83.0225787  58.7327111
  47.8082267  83.4237543  59.5596856  48.9451610  84.0533746  57.8645632
  48.5062251  84.0626194  56.8671145  48.7207415  85.4666562  58.4711110
  49.2184185  86.2115200  57.8501395  47.6532745  85.6812484  58.5084657
  49.1331417  85.4997238  59.4789768  50.3547283  83.7046268  57.6444639
  51.0382765  83.3246923  58.5638423  50.8309082  83.9128568  56.4120833
  50.2419599  84.2096936  55.6331778  52.2226010  83.7397012  56.0515387
  52.8572097  84.2295684  56.7900581  52.4771316  82.6797110  56.0656387
  52.4896609  84.2887300  54.7382195  51.4677186  84.7361266  54.0889713
  53.7116155  84.1991762  54.2509126  54.4500242  83.7512189  54.7936039
  54.2250349  84.6753531  52.9527465  53.4981767  84.3567406  52.2049062
  54.4067851  86.1611005  53.0845776  53.5306144  86.5733034  53.5853768
  55.2622439  86.3476383  53.7344937  54.6164600  86.9143722  51.7903847
  55.5631498  86.5942132  51.3562712  53.8312660  86.6213874  51.0930037
  54.6251647  88.4055461  51.8874191  54.4423584  88.8217253  50.8969006
  53.7977815  88.7206735  52.5226211  55.8707423  88.9786083  52.4164088
  55.8415364  89.2996650  53.3848373  57.0092993  89.1248352  51.7946649
  57.3768465  88.5406489  50.6362390  56.7342890  87.9106839  50.1559413
  58.2972539  88.7288604  50.2393907  57.8818726  89.9854912  52.2507263
  57.6687890  90.5338672  53.0843067  58.7752685  90.1088197  51.7738744
  55.5375756  84.1000512  52.4947122  56.4925647  84.0999195  53.2679377
  55.7792700  83.8305633  51.1632806  54.8034437  83.8537085  50.1053636
  54.7942305  84.8111519  49.5856259  53.7943935  83.6845544  50.4817113
  55.2517553  82.7519540  49.2198227  54.9244710  82.9180874  48.1925595
  54.8305160  81.7986206  49.5378508  56.7506033  82.7370342  49.3121923
  57.1979833  83.3379193  48.5211581  57.1394195  81.7243915  49.2006317
  57.1001372  83.3228804  50.7324920  57.5329694  82.6262873  51.4507291
  58.1696775  84.4580165  50.5662885  57.8391928  85.6207530  50.4122343
  59.4471379  84.0826966  50.4798891  59.7507311  83.1409644  50.7265013
  60.5174729  84.9023257  50.0503671  60.2533941  85.3934407  49.1138617
  60.6958400  85.6897174  50.7832556  61.7838851  84.0769086  49.8632231
  61.9837123  83.2516606  50.7346449  62.5677827  84.3413709  48.8515521
  62.4010712  85.1134042  48.2059479  63.7718553  83.5570334  48.5337206
  64.3893098  83.4767246  49.4283587  63.4727751  82.5442123  48.2600009
  64.6365754  84.1673013  47.3686312  64.4537545  85.2945796  46.8952665
  65.5326812  83.3590174  46.8248394  65.6001091  82.3844236  47.1199910
  66.5120385  83.6699246  45.7918050  66.0856722  83.4643583  44.8104563
  66.7479396  84.7327294  45.8205042  67.7680451  82.8723172  45.9702282
  67.8959791  82.1466343  46.9422936  68.8855598  83.2325437  45.2647562
  68.8176412  83.7694943  44.4011908  70.3112458  82.9176492  45.6236319
  70.4669399  81.8410365  45.7003820  71.2252787  83.4354237  44.5161553
  72.2616336  83.2123459  44.7657745  70.9667517  82.9508506  43.5744697
  71.1005448  84.5147308  44.4158425  70.6385281  83.5098700  46.9950519
  70.6886690  84.7196299  47.1301810  70.9062466  82.6911823  48.0191980
  70.9955577  81.6782666  47.9382585  71.0953452  83.2198282  49.3726873
  70.2048832  83.7799701  49.6550127  71.2555764  82.0320852  50.3458956
  72.1892086  81.5480327  50.0597329  71.2926804  82.4083784  51.8296627
  71.4074915  81.5062433  52.4309851  72.1335133  83.0771831  52.0146769
  70.3635873  82.9096876  52.1009727  70.0488349  81.2570214  50.2621036
  70.1110624  80.4882064  50.8671278  72.1733898  84.2760051  49.4877134
  71.9842918  85.2608396  50.2017667  73.3142572  84.1146971  48.7590164
  73.4121519  83.3740073  48.0651712  74.5227513  84.9569856  48.8648939
  74.9145633  85.0675451  49.8752374  75.5488300  84.2570039  48.0484179
  76.4814935  84.8201446  48.0751056  75.7166840  83.2583195  48.4531196
  75.2027927  84.1777380  47.0180645  74.1960399  86.4335788  48.4752770
  74.7808590  87.3904214  49.0132573  73.1436781  86.6128657  47.6682287
  72.5863535  85.8142048  47.3660632  72.6183468  87.8609585  47.1053298
  73.3674186  88.6528052  47.0982436  72.1966623  87.4934391  45.6030988
  71.3133908  86.8541745  45.6280211  71.9144659  88.4068239  45.0788906
  73.2979904  86.7893876  44.8191646  73.4430799  85.7990375  45.2502920
  72.9493065  86.6447432  43.7964038  74.6713720  87.4996938  44.7665435
  74.8310889  88.7118980  44.8897930  75.6223547  86.7882506  44.4868945
  71.5182340  88.5395531  47.9751213  71.0434444  89.5959829  47.5905698
  71.0616874  87.9514979  49.1128793  71.6139753  87.3218654  49.6961066
  69.7155054  88.1893597  49.5891731  68.9952507  88.5520627  48.8548803
  69.2594135  86.7368743  50.1201650  69.4177593  86.0133835  49.3200895
  69.9142433  86.4497464  50.9430748  67.8215993  86.6229929  50.5902748
  67.3131189  87.4776340  50.1441097  67.2380985  85.3681002  50.1191259
  66.2062051  85.2966661  50.4624585  67.2606895  85.3429729  49.0307017
  67.8106830  84.5294925  50.5145702  67.5941340  86.7984655  52.0719950
  66.5309709  86.6971228  52.2913733  68.1518502  86.0376311  52.6180257
  67.9348545  87.7875259  52.3774245  69.7569933  89.2968283  50.6366944
  70.3671531  89.2050983  51.7153253  68.9576718  90.3802250  50.4146907
  68.3929428  90.4591531  49.5682927  68.7868255  91.5578215  51.3161358
  69.7798101  91.9860974  51.4549567  67.8283435  92.5247874  50.6552462
  67.6886627  93.3942900  51.2973306  68.2383349  92.8441347  49.6963560
  66.8680710  92.0338781  50.4946541  68.2868940  91.2260303  52.7676636
  67.3274756  90.4932920  52.9438252  68.7860402  92.0004594  53.7579695
  69.5947453  92.6123010  53.6466191  68.1875904  92.0233421  55.1172120
  68.3192542  91.0373455  55.5633660  68.8598518  93.1066939  55.8920536
  68.6888161  94.0517766  55.3784541  68.3759846  93.1809991  56.8659449
  70.4182467  92.9399965  56.1230585  71.0901562  92.1726851  55.3908435
  70.8596669  93.6501940  57.0447274  66.7069481  92.3424909  55.0844018
  65.9774938  91.6028973  55.7306809  66.2184134  93.3095580  54.3087105
  66.8138118  93.9208094  53.7498057  64.8290378  93.5982121  54.1726216
  64.5039247  93.7628695  55.1997542  64.6390484  94.8060223  53.2390839
  65.1887247  94.6282990  52.3152212  63.5847412  94.8838143  52.9728591
  65.1114193  96.1800724  53.8564574  64.8681083  96.9747209  53.1509025
  64.5329825  96.3672254  54.7610090  66.5925780  96.2822532  54.2032902
  67.3901204  95.6457454  53.4409458  66.9783919  96.8029995  55.2912787
  63.9461616  92.4645408  53.5689710  62.7818893  92.3182326  54.0655442
  64.4898992  91.6107678  52.7012372  65.4057405  91.7163410  52.2655550
  63.7547086  90.4319524  52.3275995  62.7043498  90.6387718  52.1234177
  64.4166200  89.9079174  51.0312298  64.3356893  90.6740793  50.2601298
  65.4797980  89.7547442  51.2159501  63.8111631  88.5946045  50.4931033
  63.9661379  87.8372428  51.2631904  62.3169509  88.5006369  50.3217588
  62.0559779  87.5139723  49.9352886  61.8296130  88.6537964  51.2847437
  61.9819506  89.2651838  49.6202006  64.5608582  88.3264974  49.1188304
  64.1846571  87.4056048  48.6729756  64.3831971  89.1595513  48.4389100
  65.6308842  88.2297022  49.3007890  63.6923939  89.4059519  53.5023858
  62.6234261  88.8368308  53.7687824  64.7689124  89.1633601  54.1984253
  65.6630022  89.6122970  54.0017959  64.8248965  88.2446541  55.3135267
  64.4519818  87.2577479  55.0388688  66.2767710  88.1146844  55.7499007
  66.8857308  87.8898787  54.8736796  66.6143186  89.0770973  56.1338849
  66.5280622  87.0733792  56.7844688  66.3501777  87.2873774  58.1400085
  66.0280795  88.2027384  58.6148748  66.6515672  86.1551737  58.7347783
  66.6084435  86.0533469  59.7486031  67.0209727  85.1351306  57.9297550
  67.4149134  83.7986316  58.0259391  67.3925816  83.3174967  58.9918787
  67.8257959  83.0838200  56.9476697  68.2411643  82.0992894  57.1090315
  67.7371513  83.5611296  55.6393186  67.9494171  82.9467988  54.7771324
  67.3408916  84.9348328  55.5339439  67.3136282  85.3861131  54.5532387
  66.9836966  85.7263622  56.6422137  63.9653809  88.7783167  56.4196416
  63.0177536  88.0279517  56.8011085  64.2241237  89.9895089  56.9332587
  64.9334307  90.6292033  56.5733661  63.4492305  90.5028672  58.1243900
  63.6384567  89.8402461  58.9693708  63.9261895  91.8654434  58.4986311
  63.9178456  92.4815886  57.6005975  63.2015565  92.2964577  59.1899991
  65.3754434  91.9891281  59.1662313  65.9856196  91.1757616  58.7713973
  65.9359197  93.3759168  58.8039695  66.9256145  93.4944022  59.2440892
  66.0070146  93.4664440  57.7197180  65.2715018  94.1483505  59.1904163
  65.4017472  91.8027775  60.6548197  66.4246727  91.9039055  61.0167253
  64.7721902  92.5571982  61.1278763  65.0259241  90.8108405  60.9028255
  61.9401492  90.4508972  57.8914571  61.2744205  89.9988380  58.8002568
  61.3285383  90.9421273  56.8407307  61.7999201  91.2992098  56.0088771
  59.8663845  91.0098844  56.8016411  59.4272073  91.4485818  57.6983111
  59.5655483  91.8371639  55.5705931  60.0129944  92.8279709  55.6556307
  59.9912745  91.3706141  54.6817537  58.0817875  91.9417353  55.4476951
  57.5297288  92.8043912  56.2009394  57.4047017  91.3354710  54.5704514
  59.3020912  89.6180380  56.6829405  58.2456527  89.4402822  57.2937543
  59.8138580  88.7274218  55.8789048  60.5264644  88.9850482  55.1961590
  59.4866857  87.2820976  55.8054122  58.4844815  87.2161379  55.3810902
  60.3944805  86.5488802  54.8974084  61.3702891  86.7559159  55.3375991
  60.2810544  85.0386135  54.8635397  61.0059562  84.6354694  54.1555530
  60.4824597  84.6363475  55.8575940  59.2762567  84.7551146  54.5542956
  60.2764834  87.0619229  53.4795421  60.9553282  86.5051371  52.8344124
  59.2525803  86.9309084  53.1300801  60.5365558  88.1202626  53.4524039
  59.4345229  86.6328482  57.1847774  58.4593547  85.9110853  57.5499217
  60.4127938  86.9602508  58.0145470  61.2035063  87.5408928  57.7325834
  60.4799885  86.5245250  59.4480088  60.2376576  85.4620225  59.4327099
  61.8787162  86.7993358  60.0186295  62.0876206  87.8598694  59.8815185
  62.0677330  86.6476842  61.5193611  63.1017851  86.8723883  61.7799397
  61.4042057  87.3380043  62.0403983  61.8326972  85.6248347  61.8142000
  62.8143291  85.8591085  59.2528194  63.8365593  85.9966345  59.6046900
  62.5098409  84.8262726  59.4188885  62.7654267  86.0855174  58.1870283
  59.4722037  87.2495943  60.3704563  58.9257759  86.6470567  61.2449699
  59.2650675  88.5349158  60.1305122  59.8284924  89.0480478  59.4522120
  58.2466115  89.3871461  60.7665435  58.4643822  89.3710796  61.8330967
  58.3172987  90.8053253  60.2495290  59.3611549  91.1138270  60.1836741
  57.9090242  90.8425053  59.2393718  57.5509690  91.7933834  61.1460082
  57.1255541  92.5707124  60.5094332  56.7150699  91.2608865  61.6006484
  58.3593156  92.4849271  62.2795311  59.3706203  91.9268806  62.7368459
  57.8981144  93.5382827  62.7530460  56.8189208  88.8528021  60.5419773
  55.9944304  88.8595595  61.4511147  56.5681696  88.2179881  59.4152506
  57.3215256  88.0841560  58.7417080  55.3263611  87.6223885  58.9008162
  54.5714264  88.2354613  59.3932432  55.1872418  87.6984059  57.3764051
  55.9009609  86.9225483  57.0998841  53.7197154  87.4786778  56.9051103
  53.6735857  87.5415186  55.8184438  53.3768092  86.4957511  57.2267659
  53.0799434  88.2467835  57.3407186  55.5259556  88.9337354  56.7227973
  56.4701745  89.1408516  56.8842514  55.1345686  86.1567063  59.2587050
  54.2271926  85.8901066  60.0396867  55.9702698  85.2349756  58.7425918
  56.7330519  85.4386230  58.0965568  55.8203280  83.8490617  59.0953301
  54.7594646  83.6311054  58.9780750  56.7128724  83.0150320  58.1760886
  57.7422285  83.3566342  58.2876008  56.6834208  81.9778401  58.5104935
  56.3461931  83.0582293  56.6977780  55.3328875  82.5032485  56.2571443
  57.1175404  83.7851025  55.9547250  56.8977908  83.9182316  54.9668192
  57.9445951  84.2266952  56.3562338  56.1564914  83.4957082  60.5410688
  55.5037482  82.5616122  60.9971292  57.1052284  84.1201427  61.1962394
  57.6143242  84.9226091  60.8264582  57.5305499  83.7088373  62.5537546
  57.0085977  82.7731326  62.7512707  59.0928885  83.4824073  62.6172558
  59.3317633  82.5630998  62.0832178  59.5823640  84.2964839  62.0849654
  59.6825370  83.3954304  64.0237674  59.2872232  84.1693495  64.6823608
  59.3636386  82.0261552  64.5662497  59.7719066  81.9289891  65.5720852
  58.2828465  81.8896404  64.5981896  59.8062241  81.2669906  63.9205283
  61.2440965  83.5214940  63.8723811  61.7110178  83.4654814  64.8546117
  61.6166540  82.7101466  63.2460255  61.4884553  84.4789165  63.4092408
  57.1286510  84.7041150  63.6373221  56.4117457  84.3523040  64.5509461
  57.6505607  85.9795879  63.6766701  58.2161607  86.3910804  62.9337968
  57.4179719  86.8662927  64.8342244  57.6722159  86.3124872  65.7382462
  58.3081077  88.1253533  64.6144408  58.0448002  88.5122692  63.6296865
  58.0606790  89.1755072  65.6797717  58.6988666  90.0400345  65.4942613
  57.0149164  89.4832677  65.6509631  58.2891286  88.7595255  66.6607691
  59.6960032  87.7922824  64.6740316  60.2316202  88.5994828  64.5307459
  55.9535044  87.2925666  65.0357847  55.5702628  87.5175607  66.1753788
  55.1333458  87.3219230  63.9728703  55.5189473  87.2540567  63.0312341
  53.6819256  87.4403934  63.9249517  53.4060071  88.3683726  64.4268407
  53.3888742  87.5455067  62.8796703  52.8496317  86.3186318  64.5299083
  51.9371230  86.6243139  65.1975364  53.2108921  85.0501940  64.3774628
  53.8949570  84.7607866  63.6765694  52.6952269  83.9187713  65.1694887
  51.6308198  83.8525520  64.9455456  53.2081385  82.5074081  64.7772178
  54.2731437  82.4862046  65.0099867  52.5394092  81.3313503  65.5827749
  52.9514160  80.3798232  65.2490272  52.7375799  81.4597669  66.6465900
  51.4629999  81.3398751  65.4112367  52.9239240  82.2867640  63.2901740
  53.2775028  81.2997089  62.9940419  51.8507033  82.3565850  63.1112461
  53.4392717  83.0481937  62.7039490  52.9347433  84.2145337  66.6362268
  51.9505183  84.2233169  67.4115106  54.1832422  84.4374245  67.0859357
  54.9885100  84.4083634  66.4595651  54.5677468  84.7403590  68.4575318
  54.2445297  83.8908087  69.0592036  56.1361393  84.8449697  68.5955744
  56.5474265  83.8443088  68.7242230  56.5484673  85.2433258  67.6675900
  56.6053849  85.7433588  69.7842559  56.4972969  85.2659598  71.0791057
  56.2179594  84.2356575  71.2437531  56.7543832  86.1273020  72.2172701
  56.6574204  85.7440752  73.2233245  57.1220801  87.4341377  72.0082619
  57.2219617  88.1165512  72.8396622  57.3661254  87.8721119  70.6856582
  57.7587390  88.8648118  70.5165860  57.1086407  87.0410427  69.6007234
  57.2999131  87.3996076  68.6006274  53.8106877  85.9285811  69.0883526
  53.2645549  85.6843937  70.1044748  53.7575650  87.1413473  68.4606694
  54.2395696  87.3207795  67.5796372  53.0108938  88.3283743  68.9657576
  53.3452024  88.5931281  69.9693597  53.3089993  89.4778093  68.0034134
  53.1176148  89.1233135  66.9908633  52.5922982  90.2741648  68.2025204
  54.7077835  90.0921624  68.0273084  54.8933622  90.5166209  69.0140027
  55.4445756  89.3033120  67.8762538  54.9134187  91.1638633  66.9850352
  54.9738773  90.7042107  65.9982367  54.0507286  91.8296908  66.9735319
  56.1377179  91.9489082  67.2375462  56.4215063  92.0679676  68.2096712
  56.9120899  92.5219505  66.2942686  56.6811967  92.3514208  64.9732440
  55.9004793  91.7742444  64.6623989  57.2880258  92.7998251  64.2862606
  57.8858202  93.3492808  66.6474580  58.0492982  93.5528038  67.6344263
  58.4716006  93.7835081  65.9335309  51.5521263  88.0638903  69.1674986
  50.9337635  88.3925138  70.1467897  50.8439284  87.4107648  68.1993700
  51.2714930  87.0877952  67.3309351  49.3697363  87.0902076  68.2899765
  48.8112789  87.9496153  68.6597830  48.8464629  86.7921686  66.8552672
  49.4259211  85.9284523  66.5299624  47.3855401  86.4714667  66.8483652
  47.0623706  86.2693200  65.8277261  47.2026503  85.5936430  67.4674112
  46.8252048  87.3180338  67.2457687  49.0765819  87.9439917  65.8712175
  48.6883626  87.6683148  64.8904259  48.5616177  88.8354591  66.2277378
  50.1442271  88.1485316  65.7940477  49.0536134  86.0023756  69.3767611
  48.2303992  86.2457079  70.2566979  49.6502253  84.8131157  69.3360545
  50.2285829  84.5051413  68.5538146  49.5363125  83.8025760  70.4323767
  48.4722522  83.5921115  70.5434146  50.3855005  82.5473191  70.0451060
  51.4323476  82.8469271  70.0929742  50.2314261  81.3882404  71.0496884
  50.8446748  80.5454148  70.7291560  50.5557338  81.7167577  72.0371284
  49.1869526  81.0815114  71.0937150  50.1197720  82.1466907  68.7465109
  50.6967225  82.6402930  68.1270805  50.0826182  84.2947133  71.7876420
  49.4868304  83.8949639  72.7833725  51.0858387  85.1759584  71.8357863
  51.6831961  85.3805309  71.0341628  51.4458742  85.9634853  73.0718780
  51.7272017  85.2830435  73.8741416  52.6111016  86.8772884  72.7065096
  53.4555272  86.2847995  72.3546909  52.3258444  87.5398470  71.8900775
  53.0415976  87.7382101  73.9890828  52.1643313  88.2692380  74.3601114
  53.3572062  87.0534784  74.7761017  54.1514860  88.7465524  73.7515188
  55.1132607  88.2358519  73.8102008  54.0611555  89.1411020  72.7392199
  54.1461549  89.8874651  74.7197025  53.2536145  90.4968538  74.5838826
  54.1265521  89.5161852  75.7446966  55.3331980  90.6742919  74.4914694
  55.3515146  91.4747204  75.1551778  56.1757071  90.0826375  74.6396734
  55.3290881  91.0333443  73.5154466  50.2404829  86.7872774  73.6005711
  49.9251898  86.5697128  74.7723027  49.6687234  87.6242175  72.7701205
  49.9279560  87.6652646  71.7846462  48.5992589  88.6030888  73.1184520
  48.8361436  89.1010851  74.0578083  48.5642784  89.7584001  72.1044337
  49.5805510  90.1152756  71.9322391  48.1904814  89.3874712  71.1499492
  47.6799364  90.9436311  72.5714889  47.3459000  91.4701897  71.6774063
  46.7931402  90.5202937  73.0419312  48.2316302  91.9537937  73.4969918
  49.3979865  92.1771797  73.6437728  47.4474233  92.5770902  74.2881220
  46.4392336  92.4373347  74.2235559  47.8298180  93.2154773  74.9871966
  47.2733726  87.9106872  73.4537524  46.6008432  88.2936922  74.3953789
  46.9365578  86.8370624  72.7178585  47.3783135  86.6539725  71.8165861
  45.9631018  85.8276768  73.0529988  45.0085156  86.3548115  73.0445586
  45.7358608  84.7181144  71.9913196  46.6991942  84.3406485  71.6510353
  44.9673195  83.4457315  72.4955646  44.8632739  82.7358804  71.6752476
  45.5258200  82.9824219  73.3085397  43.9790188  83.7352371  72.8528672
  44.8491278  85.4228688  70.9395103  44.6207421  84.7272637  70.1317464
  43.9212270  85.7506226  71.4072437  45.3782627  86.2856244  70.5364928
  46.1849076  85.2881675  74.4447064  45.2357755  85.3559963  75.2595264
  47.3194289  84.7005046  74.7409202  48.0666206  84.4992272  74.0772840
  47.5786332  84.2756715  76.1566426  46.7358804  83.6165356  76.3684669
  48.8994701  83.3689505  76.3815442  49.7690935  83.9661052  76.1076692
  48.9844394  83.1536750  77.4468530  48.9789127  82.0122677  75.6055760
  48.8071240  82.2255859  74.5504433  50.3474047  81.3561224  75.6781430
  50.3326151  80.4202964  75.1197014  51.0939221  82.0225099  75.2482656
  50.5983207  81.1533382  76.7190661  47.9120464  81.0768366  76.1404918
  47.9585413  80.1275641  75.6061624  48.0792857  80.9034651  77.2032120
  46.9295182  81.5263843  75.9960682  47.5372402  85.4590585  77.1688772
  47.1209676  85.3026727  78.3035373  48.1102030  86.6006067  76.8563463
  48.4950762  86.8159275  75.9366297  48.2408539  87.6846088  77.8490470
  48.5124658  87.3535379  78.8509292  49.3736269  88.5905408  77.2345567
  50.3071927  88.0266812  77.2305301  49.1247987  88.8039395  76.1946199
  49.6093884  89.9320762  77.9727100  50.0906139  90.6413020  77.2996493
  48.6512786  90.3654231  78.2602115  50.4562719  89.7368868  79.1861408
  50.1839429  88.8226364  79.7153329  51.5102250  89.6515148  78.9212569
  50.1958502  90.9960159  80.0648555  50.8784684  91.7931993  79.7709168
  49.1837595  91.3599484  79.8884769  50.3762608  90.6926482  81.5375666
  50.1945679  91.5527857  82.0935856  49.7075481  89.9486279  81.8240683
  51.3485211  90.3682331  81.7085689  46.8934303  88.3897240  78.1042102
  46.6596556  88.8167825  79.2530554  45.9892002  88.5935059  77.1133631
  46.0960431  88.2104400  76.1734365  44.7582553  89.3912986  77.2956114
  44.4360397  89.2513709  78.3277952  45.1448340  90.8012263  76.9368483
  44.2798701  91.4552266  77.0483245  45.9426635  91.1389759  77.5992086
  45.4927512  90.8314071  75.9049202  43.4957669  88.9585034  76.5338552
  42.4204024  89.5331739  76.6314620  43.6068657  87.8879823  75.7137128
  44.5103573  87.4443025  75.5465778  42.5511624  87.2367460  74.9873742
  41.8174662  87.9860580  74.6894709  42.9666374  86.8152506  74.0713315
  41.8001798  86.0776306  75.7867380  41.2046522  85.1506689  75.1688424
  41.9737123  86.0818828  77.0993626  42.6934016  86.6531209  77.5424737
  41.1962153  85.3056909  78.0790056  41.3921993  85.7215931  79.0678260
  40.1391439  85.4643471  77.8700027  41.4399082  83.8023558  78.1473815
  40.9109732  83.2738606  79.0701104  42.2555080  83.2144128  77.3331297
  42.8198453  83.7616570  76.6832288  42.5300189  81.7232259  77.1791575
  41.6527594  81.0766705  77.1349661  43.2291659  81.5091412  75.8242618
  42.5758821  81.8300882  75.0123010  44.1302759  82.1200820  75.7683146
  43.5925369  80.0056686  75.6539514  44.0782250  79.6676281  76.5696837
  42.6656207  79.4405491  75.5573062  44.6499688  79.5862448  74.2722469
  43.5651099  80.0054585  72.9036071  44.0738161  79.8020143  71.9610391
  42.6561701  79.4063203  72.9616506  43.3057199  81.0629620  72.9559617
  43.3033864  81.3263681  78.4200698  43.1115848  80.2352857  78.9318904
  44.3938585  82.0473727  78.7913754  44.7106791  82.8722214  78.2815182
  45.2035418  81.7338145  79.9207469  45.2201451  80.6436916  79.9394950
  46.6788238  82.2922027  79.7330621  46.9927823  82.1692137  78.6968016
  46.7004145  83.3600979  79.9487349  47.6946467  81.5181224  80.7061394
  47.2567372  81.3879230  81.6960235  48.0206007  80.1595518  80.1455095
  48.7100435  79.6444923  80.8144253  47.1052426  79.5760984  80.0483311
  48.4829658  80.2726192  79.1645373  48.9372241  82.3266442  80.7463729
  49.6651757  81.8432504  81.3975303  49.3485962  82.4099167  79.7407842
  48.7114536  83.3212725  81.1294803  44.6346531  82.0984324  81.2900480
  44.7757377  81.4385866  82.3145496  43.8318620  83.1957792  81.2446437
  43.7704835  83.7912974  80.4182680  42.9682895  83.6575812  82.3499850
  43.5612193  83.6966972  83.2634450  42.4682891  85.1032232  82.1208983
  43.2483041  85.6985594  81.6456379  41.6128588  85.1005725  81.4446846
  42.0776709  85.7196621  83.4575978  41.5363129  86.6487945  83.2821062
  41.3958088  85.0475636  83.9793724  43.2514309  85.9907072  84.3168434
  42.8407242  86.4161066  85.4515000  44.4148518  86.0171067  83.8644311
  41.8444416  82.6679756  82.5878162  41.5170143  82.4850807  83.6960043
  41.2345966  82.0159594  81.5567076  41.4131653  82.2498148  80.5801939
  40.2760147  80.9314199  81.7150863  39.5127842  81.1218542  82.4695530
  39.3565379  80.7629255  80.5198014  38.7933229  81.6808970  80.3555661
  39.9494941  80.5876089  79.6223973  38.4274725  79.6397667  80.7291834
  38.9814269  78.7370705  80.9889274  37.7600786  79.8556912  81.5630892
  37.6007725  79.4052861  79.4271450  36.9595566  78.5377022  79.5789584
  36.9452022  80.2636928  79.2771765  38.3747951  79.1999190  78.2102915
  38.9658970  78.3688614  78.2054283  38.4215921  79.9239777  77.1281515
  39.4378348  79.8341989  76.3922958  40.1990612  79.2064930  76.6483534
  39.4998175  80.3906533  75.5396513  37.4426507  80.7039883  76.8314310
  36.6285336  80.7551628  77.4433555  37.4801623  81.2697232  75.9844470
  41.1160161  79.7195042  82.1948768  40.7108874  79.0598969  83.1208649
  42.2446652  79.4821754  81.5365826  42.5391953  80.0247653  80.7251627
  43.1676902  78.4358078  81.8971804  44.1773087  78.8422580  81.9467156
  42.9244360  78.0620144  82.8923788  43.1296751  77.3209051  80.9273873
  43.8985886  76.3417189  81.1193159  42.2927563  77.4429872  79.9118757
  41.7870187  78.3121796  79.7413204  41.9742340  76.4248818  78.9331383
  42.8048297  75.7192349  78.9635721  40.6610433  75.7347619  79.3001501
  40.5973589  74.9021899  78.5988312  40.6071916  75.2294689  80.7662026
  39.6452685  74.7506043  80.9509585  41.4082700  74.5089776  80.9316860
  40.7298399  76.0717451  81.4461183  39.5558720  76.6575389  79.2165019
  38.9802437  76.4120878  78.4622634  41.8989345  76.9349255  77.4936636
  41.4366638  78.1060116  77.3766326  42.2967428  76.0648848  76.4863519
  42.6158244  75.1086549  76.6463215  42.2817745  76.4873124  75.0499666
  41.2503886  76.5754556  74.7089858  42.7339661  77.4751870  74.9598132
  43.0359915  75.4960064  74.1451367  43.7717831  74.5866690  74.5051162
  43.0006291  75.7042275  72.8053623  42.3774110  76.4006999  72.3961418
  43.7839000  75.0247633  71.7984120  44.5472083  74.4918166  72.3635496
  42.9463488  73.9837206  70.9708427  42.2215250  74.5288773  70.3662101
  43.6182203  73.4733293  70.2822168  42.1701496  72.8887328  71.8168088
  41.7088902  73.3106438  72.7107242  41.3764879  72.4128430  71.2422490
  43.2885864  71.9263881  72.1532324  43.6815070  71.4663845  71.2471611
  44.1160040  72.4532412  72.6279910  42.7452040  70.9027726  73.0543012
  42.5830523  70.0000647  72.6095504  42.4278267  70.9359329  74.3426591
  42.8432906  71.9205649  75.1134474  43.4160924  72.6686579  74.7215061
  42.5931773  71.9362695  76.1025398  41.6561168  70.0000940  74.7610782
  41.3228640  69.2859963  74.1127379  41.3761226  69.9704541  75.7407361
  44.4738278  75.9888534  70.8262435  43.7343397  76.8503144  70.3556467
  45.6956720  75.7245308  70.4700619  46.2099639  74.9069983  70.7995986
  46.4810665  76.5943590  69.5346329  45.7566838  77.2092732  69.0016223
  47.4255271  77.6053165  70.3288817  48.0022548  76.8487175  70.8600589
  48.3505431  78.3977763  69.4895046  48.9472738  79.0531349  70.1250733
  49.0103532  77.7255979  68.9392603  47.7768269  79.0003745  68.7842939
  46.8490651  78.4452016  71.4974896  46.4688921  79.3868440  71.1036888
  46.0005143  77.9148487  71.9304888  47.8782270  78.7475896  72.6195508
  47.4022463  79.3383816  73.4020731  48.2409117  77.8110065  73.0435768
  48.7172703  79.3063876  72.2026911  47.1780301  75.8344888  68.4218907
  47.9204215  74.8799659  68.6387454  46.8820226  76.2216350  67.1348043
  46.2941919  77.0347600  66.9475407  47.3184673  75.5913808  65.9349553
  48.0737157  74.8758513  66.2586316  46.2241719  74.7200027  65.2048403
  45.6444673  75.4117827  64.5948175  46.9629510  73.6126181  64.3764136
  46.2296929  72.9940485  63.8600248  47.6198381  74.0818723  63.6449953
  47.5545452  72.9898808  65.0475980  45.2692461  74.0500428  66.0900123
  44.5594921  73.4777994  65.4916940  45.8054011  73.3789742  66.7599389
  44.7322439  74.7954314  66.6762635  47.9683304  76.5854340  64.9826623
  47.2815810  77.4226588  64.3073994  49.2507668  76.4167863  64.7582453
  49.8133860  75.6998055  65.2173575  49.9912723  77.2431738  63.8277045
  49.5602751  78.2364432  63.6966308  51.3975592  77.3890726  64.3867258
  51.9235465  76.4364190  64.3419438  51.9712650  78.0997071  63.7906937
  51.2915492  77.8805484  65.8595226  50.6080056  78.8675816  66.0706118
  51.8246341  77.2480548  66.8751594  51.6661169  77.5831333  67.8254776
  52.3997212  76.4204031  66.7154482  49.9819615  76.5269849  62.4542662
  50.3721603  75.3382405  62.4282349  49.7304905  77.1834928  61.3272477
  49.5459560  78.1843517  61.2720986  49.7011604  76.4748457  60.0407482
  49.4063402  75.4348630  60.1801255  48.6685349  77.0925530  59.0614937
  48.9223927  78.1502850  58.9992983  48.8100762  76.4137804  57.6534768
  48.0849111  76.8472062  56.9653811  49.8166195  76.5780751  57.2698419
  48.6272558  75.3429967  57.7463209  47.2148492  77.1357457  59.5405942
  47.1459832  77.8528596  60.3577784  46.6001923  77.5192845  58.7265770
  46.6080287  75.8093356  60.0142545  45.5774533  75.9712205  60.3268382
  46.6308959  75.0871752  59.1986943  47.1863263  75.4247044  60.8541330
  51.1046077  76.6211135  59.4712551  51.6027889  77.6647348  58.9899786
  52.0024579  75.6317146  59.6603571  51.7235087  74.7342288  60.0565938
  53.4513839  75.6715390  59.3462764  53.7776967  76.6872138  59.5701639
  54.2478139  74.6764301  60.2434711  55.3069980  74.7273505  59.9911573
  54.1101834  74.9419453  61.2909011  53.8831858  73.6623253  60.0746696
  53.7736623  75.4272713  57.8141406  53.2483912  76.0924024  56.9315892
  54.8625608  74.6928694  57.4237255  55.5049012  74.2711437  58.0953230
  55.2385569  74.4238203  56.0232951  54.3311781  74.3809371  55.4205981
  56.1891789  75.5386268  55.4748990  55.7163941  76.5091654  55.6191326
  57.1074411  75.5412311  56.0611897  56.5177438  75.3851995  54.1026085
  56.4921859  76.2588100  53.6599026  56.0648207  73.0678008  55.9913206
  56.5062715  72.6239049  57.0935835  56.3441804  72.5216109  54.7880813
  55.8110108  72.7426711  53.9472029  57.4031432  71.5844352  54.5526489
  57.2035535  70.7045625  55.1652206  57.4710702  71.1830351  53.0224584
  58.4395255  70.7059606  52.8723973  56.4670503  70.1391101  52.6259643
  56.5741059  69.9156433  51.5648556  56.6357544  69.2323650  53.2074298
  55.4600415  70.5112795  52.8186227  57.4284524  72.2547355  52.2441197
  57.4734977  71.9800806  51.3044833  58.7700835  72.2275007  54.9189684
  59.6070740  71.6092532  55.5769805  58.9033478  73.4740712  54.6411453
  58.2491443  73.9176300  53.9969448  59.9269433  74.4815350  55.1290472
  60.9070710  74.1864025  54.7542934  59.6950100  75.4504722  54.6863592
  60.0225777  74.6539324  56.6666164  60.8975246  75.3876653  57.1797382
  59.2376129  73.8561669  57.4440620  58.4626517  73.2886157  57.0995684
  59.4808080  73.7674995  58.8893707  59.9206508  74.6993832  59.2434273
  58.5334934  73.6420693  59.4137553  60.4068403  72.6053627  59.2241724
  60.8363078  72.5537900  60.3859399  60.6947403  71.6595481  58.2673236
  60.4109829  71.7511796  57.2906853  61.4435354  70.4163905  58.5494316
  62.0510263  70.5201504  59.4481222  60.4060458  69.2682596  58.7825746
  59.5248033  69.4439631  58.1659216  60.8343721  68.3199711  58.4605395
  59.9836691  69.1638951  60.2655888  60.8934668  69.1276004  60.8656353
  59.4671319  70.0874111  60.5269019  59.0817876  67.9793160  60.7043211
  59.5108440  67.0435146  60.3457136  59.0596872  67.9231989  61.7930967
  57.6336359  68.1230294  60.1648731  57.1533709  68.9993764  60.6025619
  57.6459119  68.2733629  59.0856761  56.8630235  66.8835280  60.5082065
  56.0616855  66.7808730  59.8538600  57.4859585  66.0542949  60.4254438
  56.5082601  66.9537190  61.4832435  62.4334661  70.1080102  57.3890230
  63.5886064  69.8217369  57.6171400  61.8988007  70.1709159  56.1941348
  60.9015192  70.0523535  56.0142524  62.6855248  70.4164892  55.0117119
  63.5287381  69.7286270  55.0754849  61.9736273  70.0543307  53.6828639
  61.0813356  70.6760501  53.5973321  62.6335070  70.3298537  52.8603125
  61.5306166  68.5160551  53.4729766  62.3869912  67.9411474  53.1226143
  61.2355573  68.0937476  54.4338150  60.3759419  68.3610756  52.4780346
  59.2723564  67.9216620  52.8098190  60.5097524  69.0310945  51.3329711
  61.4228409  69.3948642  51.0576042  59.7004674  69.1807928  50.7303127
  63.2409747  71.8814565  54.9938508  62.6497483  72.7696359  55.5076552
  64.4165932  72.0906083  54.3809335  65.1589609  71.3943475  54.3085241
  64.7231170  73.3803964  53.7508003  64.2846490  74.1918326  54.3332152
  65.8007054  73.5420715  53.7407852  64.1716150  73.4150817  52.3041461
  64.5504734  72.6321780  51.4495795  63.3159156  74.3634035  51.9842581
  62.8736562  74.9868433  52.6583460  62.9177341  74.6029766  50.5539389
  62.6851161  73.6917653  50.0031069  61.6557728  75.5221287  50.5796148
  61.9018299  76.4482787  51.0993947  61.2044621  75.9041665  49.1905883
  60.3241975  76.5433143  49.2560287  62.0061782  76.4409898  48.6826582
  60.9576322  75.0044235  48.6275293  60.5139380  74.7488846  51.3152695
  59.6172880  75.3685941  51.3488090  60.2962824  73.8249655  50.7792914
  60.8296180  74.5137920  52.3315798  64.1160573  75.3305610  49.8970893
  64.4054128  76.4072032  50.4606681  64.7613798  74.7487509  48.8774159
  64.4386190  73.8871767  48.4374326  66.0270848  75.2949491  48.2698991
  66.6848454  75.6301464  49.0727165  66.8104628  74.1480478  47.4489129
  66.9163859  73.2802667  48.0998217  66.0095314  73.7843819  46.2487183
  66.5298393  73.0089943  45.6850581  65.0344712  73.4132471  46.5611563
  65.8782807  74.6637929  45.6185281  68.2666623  74.5418573  47.0713842
  68.7336231  73.7249939  46.5205242  68.2504256  75.4366671  46.4487208
  68.8362691  74.7409787  47.9790740  65.7034143  76.5324268  47.3588605
  64.6197356  76.7029982  46.8741402  66.4985374  77.5174434  47.5519735
  67.2454151  77.3264112  48.2043495  66.3227571  78.9088980  47.0767751
  67.1205887  79.5192966  47.4977673  66.3614637  79.0407919  45.5165059
  65.6177696  78.2699105  45.3149571  66.0393035  79.9817139  45.0715289
  67.6073756  78.6302929  44.7966690  67.7559622  78.4451698  43.4448526
  69.0910068  78.3882147  43.2078615  69.4399827  78.3028394  42.1793461
  69.7662589  78.4509230  44.3613307  70.7647135  78.3624404  44.4877156
  68.8599019  78.6608963  45.3737646  69.2083210  78.8108527  46.3956815
  65.1010346  79.6120857  47.6868432  64.5379457  80.5775251  47.1909322
  64.6923603  79.1731540  48.8927148  65.0179483  78.2929516  49.2934155
  63.7642899  79.8772346  49.7516477  63.7325909  80.9373845  49.5003663
  62.3852290  79.3302784  49.5426402  61.6824372  79.8576071  50.1864213
  62.0936109  79.4663980  48.5013024  62.3732648  78.2676018  49.7857888
  64.2374650  79.7817572  51.2194022  63.6245174  79.2627958  52.1443651
  65.4152629  80.3038490  51.4559045  65.9485164  80.7816840  50.7295958
  66.1030872  80.2805332  52.7227924  65.9914106  79.2300605  52.9899094
  67.5868401  80.6753078  52.5868168  68.0631057  80.6434278  53.5663451
  68.0883323  79.9773154  51.9154442  67.6595890  81.6845198  52.1800137
  65.4709801  81.0399846  53.9298716  65.4156035  80.3786598  54.9664061
  64.9056529  82.2350010  53.7268076  64.8536707  83.1457928  52.5748504
  64.3265097  82.6752087  51.7450668  65.8619783  83.3711037  52.2263569
  64.1405453  84.4306256  52.9965918  63.1267359  84.4779444  52.6004889
  64.6635345  85.3179579  52.6411895  64.1490852  84.3373438  54.5421682
  63.2229079  84.7344449  54.9564788  64.9641854  84.9282298  54.9581554
  64.3112782  82.8817216  54.8961772  64.9594779  82.7412785  55.7605069
  62.9459472  82.2634364  55.3051314  62.6411264  82.3287640  56.4234934
  62.1728728  81.9023052  54.2934668  62.4213182  82.0779691  53.3197799
  60.9007804  81.2255450  54.4449016  60.1967797  81.8383166  55.0071472
  60.3155665  80.9549660  53.0282843  60.1467069  81.8940204  52.5009397
  61.0210094  80.3771297  52.4307195  59.0185493  80.1997399  53.1806485
  57.8696989  80.8281803  53.7037886  57.9145286  81.8687559  53.9878689
  56.6355525  80.0951395  53.8635064  55.7544466  80.5687536  54.2724943
  56.6174951  78.7707609  53.4755410  55.4733632  78.0565078  53.7383239
  55.1835002  77.5934682  52.9242485  57.6650691  78.1535608  52.8724336
  57.5461475  77.1824760  52.4150431  58.9391583  78.8270025  52.8559098
  59.8339617  78.2814380  52.5940699  61.1249349  79.8996642  55.2181705
  60.4150026  79.6582020  56.1795909  62.1490984  79.1125872  54.8625077
  62.7588405  79.3126462  54.0700627  62.4987989  77.8653455  55.5913346
  61.6079887  77.2482615  55.7179583  63.4860314  76.9876388  54.7774661
  64.4643490  77.4682796  54.7670262  63.6084216  76.0281946  55.2799137
  63.0447650  76.7508692  53.3756494  63.2100616  77.5546075  52.8408758
  63.0166644  78.2285683  56.9818304  62.5953373  77.5979582  57.8987204
  63.8235709  79.2760623  57.1782181  64.1445271  79.9214362  56.4568598
  64.3042671  79.5442942  58.5310816  64.5908975  78.5982875  58.9883783
  65.4967368  80.5083308  58.3643648  65.9067183  80.7518255  59.3443095
  66.2673103  80.0344477  57.7572747  65.1603402  81.4221433  57.8752586
  63.2686106  80.0322545  59.5528895  63.2565385  79.6897630  60.7377852
  62.3155428  80.8143850  59.0670472  62.2911150  81.0978650  58.0885767
  61.2022839  81.3596449  59.8422711  61.6308692  81.6069218  60.8141172
  60.6411274  82.6151564  59.1891805  59.8029070  82.9749947  59.7869062
  61.4048814  83.3917558  59.2106769  60.2014848  82.4413193  57.8417226
  60.9793832  82.4062584  57.2466076  60.0621024  80.3538804  60.1091214
  59.7464429  80.2702279  61.2801942  59.5065679  79.6851206  59.1037037
  59.6125399  79.8980387  58.1117835  58.6554483  78.5258637  59.4382391
  57.8224118  78.9894618  59.9658146  58.0929672  77.7954831  58.2367025
  58.9150339  77.4066322  57.6356115  57.5132538  76.9378777  58.5777983
  57.2273034  78.6664096  57.3817737  57.5370354  79.7083617  57.4492049
  57.3032796  78.3774496  56.3329006  55.8312387  78.4920260  57.8833551
  55.5651119  77.4352548  57.8547180  55.7788540  78.8055942  58.9256798
  54.8017293  79.3051821  57.0479759  54.9530344  80.3632678  57.2619323
  55.0298205  79.1587941  55.9920862  53.3785656  78.9970975  57.2532320
  52.7951535  79.6829853  56.7317107  53.1768148  78.0376999  56.9072495
  53.1540080  79.0527238  58.2675665  59.3215902  77.5161933  60.3806327
  58.6727043  76.8884077  61.1982703  60.6457019  77.3319567  60.3128304
  61.0979775  77.7166463  59.4960368  61.4621659  76.4710066  61.2436265
  60.9933237  75.4868248  61.2603352  62.8911076  76.3085314  60.8900426
  63.0617805  77.0822402  60.1408434  63.6059304  76.4274521  61.7035511
  63.2133203  74.9600941  60.2130626  62.9767350  74.6877773  58.9095873
  62.5287952  75.3161206  58.2582512  63.4248573  73.4791797  58.6349364
  63.2642677  73.0601474  57.6413791  64.0399125  72.9648190  59.7285827
  63.8978440  73.9306367  60.7525660  64.3136577  73.7413301  61.7424589
  61.2952534  76.9250542  62.6681945  61.0149407  76.1557332  63.5718471
  61.4319617  78.2314861  62.8561877  61.7134619  78.8488298  62.0951868
  61.2201765  78.9544595  64.0892815  61.9053227  78.5885982  64.8538136
  61.4429725  80.0106198  63.9404276  59.7199505  78.7838810  64.5858716
  59.5088271  78.6556731  65.8134068  58.6729797  78.6441500  63.8071871
  58.7399598  78.7843951  62.7978235  57.2763453  78.2759146  64.2345852
  56.9813706  78.9060678  65.0741910  56.2906504  78.5379189  63.1049051
  56.4546035  77.8526100  62.2744208  54.8688803  78.3394199  63.5990245
  54.1700381  78.5287867  62.7848128  54.7462659  77.3144931  63.9509871
  54.6682579  79.0295915  64.4182966  56.4962658  79.9931655  62.6627665
  55.8076686  80.2278634  61.8510302  56.3059592  80.6595511  63.5032709
  57.5221119  80.1274573  62.3188459  57.2245546  76.7954130  64.7384907
  56.4395921  76.5419045  65.6973897  58.0249281  75.8866400  64.2225964
  58.5978971  76.0366144  63.3930398  58.1594506  74.5407883  64.8236089
  57.1647197  74.1168520  64.9591457  58.9038596  73.5891147  63.9094478
  59.8911941  74.0396938  63.8171483  59.0588723  72.1580597  64.5009455
  59.6012642  71.5294111  63.7946495  59.6116927  72.2099627  65.4387513
  58.0719769  71.7326151  64.6837826  58.2508079  73.4682328  62.4823511
  58.8308821  72.7720999  61.8750597  57.2286505  73.1012118  62.5794894
  58.2420404  74.4470581  62.0022696  58.8086818  74.6554341  66.1403584
  58.3761070  73.9925863  67.0498175  59.8149534  75.5604879  66.3587550
  60.2179266  76.1270671  65.6121858  60.4072531  75.8090762  67.6441962
  60.8723608  74.8895693  68.0001933  61.2039669  76.5442137  67.5270723
  59.4300234  76.3083670  68.7083351  59.1980039  75.6595265  69.7532614
  58.6035964  77.2962879  68.4021967  58.5719246  77.7117160  67.4709301
  57.6473260  77.9104250  69.3306704  58.1109971  78.1554582  70.2868654
  57.1363448  79.2126374  68.7389594  57.9755662  79.9027060  68.6660837
  56.7994826  79.0124747  67.7208844  56.0460986  79.8918397  69.4566087
  56.2762290  80.5820643  70.6542046  57.2288482  80.4934553  71.1568010
  55.2236783  81.4219782  71.2222149  55.4148839  81.9817157  72.1260967
  53.9877830  81.5071637  70.6139212  53.2243878  82.1629082  71.0067011
  53.7359268  80.7056250  69.4476644  52.7364642  80.6362600  69.0460775
  54.7884983  80.0138030  68.8330411  54.6317852  79.5660549  67.8625137
  56.5064969  76.8843584  69.5801309  56.1083605  76.7623376  70.7121213
  56.0846297  76.0723309  68.5682770  56.4378919  76.1052990  67.6126552
  55.0612660  75.0683055  68.8094253  54.2019055  75.5337520  69.2917168
  54.7384407  74.4756622  67.4422429  55.6900191  74.1558672  67.0171831
  53.8352584  73.2286062  67.5046775  53.6489218  72.8639002  66.4950036
  54.3291924  72.4510217  68.0861521  52.8884771  73.4889126  67.9768128
  54.1448782  75.4245293  66.6548499  54.8349337  75.9764008  66.2304630
  55.5091382  73.9459817  69.7735813  54.6912368  73.4767011  70.6240811
  56.7801147  73.5753533  69.7791871  57.4495673  73.8526778  69.0609627
  57.3384103  72.7448634  70.8049685  56.6096728  71.9524141  70.9772701
  58.6020032  72.0096374  70.3699644  59.3245349  72.7339942  69.9925680
  59.0543084  71.5313571  71.2393349  58.3343735  70.9153977  69.2562472
  57.5490428  70.2437381  69.5999345  57.9641888  71.4067718  68.3570310
  59.5818594  70.0893838  68.9006353  60.4326051  70.7478780  68.7284809
  59.8481375  69.4332239  69.7289355  59.2937133  69.2710926  67.6568968
  58.3343971  68.7665609  67.7716927  59.2033952  69.9385857  66.7985195
  60.3279887  68.2854373  67.3942199  60.0879603  67.7509959  66.5333548
  61.2402196  68.7662834  67.2588580  60.3977186  67.6316974  68.1998717
  57.4704091  73.4701606  72.1522210  57.1033838  72.9208610  73.2095991
  58.0894581  74.6257377  72.2157343  58.2948816  75.1759641  71.3819832
  58.5549957  75.2658799  73.4377890  59.0480069  74.5190616  74.0591709
  59.5202084  76.3770003  73.0867721  59.8696664  76.8571195  74.0015188
  60.3707514  75.9621204  72.5463490  59.0166344  77.1123862  72.4607290
  57.3378343  75.8821992  74.2248376  57.2293440  75.7879637  75.4230928
  56.3349206  76.4232469  73.4967136  56.3591191  76.5156360  72.4815581
  55.1000708  76.9360536  74.1211945  55.2978756  77.4162643  75.0781699
  54.5346044  78.0397191  73.2731956  55.2857727  78.8193120  73.1420956
  54.2995967  77.6539400  72.2800456  53.2264295  78.6644042  73.9245955
  52.7740071  77.8915045  74.5456752  53.5821660  79.9029004  74.6792079
  52.6841292  80.3292794  75.1244201  54.2959365  79.6570159  75.4647685
  54.0274362  80.6279965  73.9976413  52.2907924  79.1868629  72.8201494
  51.3960890  79.6127992  73.2721948  52.8054679  79.9531513  72.2398355
  52.0088068  78.3635558  72.1638723  54.1618839  75.7906092  74.5522207
  53.5306602  75.8063439  75.6136650  54.1800563  74.6820785  73.8217774
  54.6556549  74.6289138  72.9207538  53.5237631  73.4013692  74.2135056
  52.4608534  73.5825437  74.3696942  53.6090943  72.6945689  73.3873476
  54.1001525  72.7691468  75.4590156  53.2619648  72.4286126  76.2778482
  55.3944034  72.6877888  75.6926934  56.0942067  73.0130507  75.0249651
  55.9719350  72.1399334  76.8977448  55.3245396  71.2990359  77.1495714
  57.3534592  71.5249397  76.6742245  58.0231851  72.3299125  76.3693718
  57.7096044  71.1621068  77.6392514  57.5216857  70.3689374  75.6523808
  57.4300562  70.8477472  74.6779306  58.9082479  69.6902441  75.8736020
  59.0332419  68.8766891  75.1593291  59.7004565  70.4251375  75.7290985
  58.9619207  69.2943487  76.8877445  56.4829752  69.3226019  75.6746608
  56.7084082  68.5704557  74.9172724  56.4615974  68.8532010  76.6572858
  55.5119906  69.7701617  75.4643297  55.8530568  72.9988073  78.1181746
  55.7254730  72.4850062  79.2255389  55.6807575  74.2772296  77.8878630
  55.6662981  74.6621776  76.9430059  55.4871699  75.3271692  78.9479888
  56.0277092  75.0485572  79.8532526  56.1026067  76.6652312  78.4442454
  57.1590929  76.5175476  78.2200414  55.6173643  76.9609150  77.5129662
  55.9483634  77.8283243  79.5122647  54.9127827  77.8977867  79.8466204
  56.5531324  77.6133448  80.3926597  56.3893765  79.1491676  78.8766355
  57.5121405  79.1489728  78.2885258  55.7137642  80.2391745  79.0141346
  54.0282055  75.4105716  79.4567086  53.7675077  75.8950288  80.5558191
  53.1346278  74.8548232  78.6857120  53.3850589  74.3745308  77.8210546
  51.7027898  74.8439781  78.9457723  51.5486010  75.3247134  79.9121953
  51.0068082  75.6202041  77.8514928  51.2002117  75.1157776  76.9049427
  49.9334312  75.5644189  78.0290477  51.3827113  77.0949755  77.6874097
  52.4682759  77.1894875  77.6502745  50.6156786  77.5603149  76.4027693
  50.8300303  78.6122380  76.2109300  50.9381210  76.9629952  75.5491107
  49.5439071  77.4308238  76.5519367  50.8703208  77.9848763  78.8533199
  51.1674846  79.0185575  78.6794636  49.7827428  77.9253725  78.9052663
  51.2983230  77.6367086  79.7933168  51.0993363  73.4728680  79.1369869
  49.8747796  73.3892108  79.3251665  51.8296832  72.3847037  79.1811543
  52.8475657  72.4284130  79.1405246  51.3544369  71.0329102  79.2854680
  50.5317143  70.8961994  78.5846145  52.5027345  70.0528854  78.8364092
  52.1525527  69.0229509  78.9118324  52.7811465  70.2673883  77.8051070
  53.3701920  70.1888636  79.4818799  50.5980697  70.6888253  80.5634834
  49.5009983  70.2169724  80.4863714  51.0686698  71.1188707  81.7637511
  51.9862764  71.5583712  81.8368974  50.4011863  71.0393790  83.0761340
  50.0301718  70.0224582  83.2127589  51.3486795  71.1284201  84.3229966
  52.3080362  70.6789473  84.0675013  51.5375347  72.1796271  84.5446780
  50.8049655  70.4457796  85.5894925  51.6259328  70.2820268  86.2872509
  50.0980279  71.1153472  86.0800193  50.1198894  69.1191440  85.3065176
  49.1991809  69.2947545  84.7490628  50.7622068  68.5041725  84.6774863
  49.8144898  68.4056303  86.5326143  49.0428145  68.7892840  87.0768837
  50.3810661  67.3449971  87.0408530  51.4832051  66.9095441  86.5775870
  51.9359850  67.3903282  85.8002853  51.9151613  66.0798277  86.9854269
  49.8983630  66.6756561  88.0472244  49.0273056  66.9727431  88.4853881
  50.3922083  65.8534447  88.3963836  49.1844106  71.9690494  83.0744488
  48.2587442  71.5971140  83.7218683  49.1909761  73.0739102  82.3045589
  49.9800836  73.3458263  81.7197641  48.0229053  74.0225440  82.2339519
  47.5218151  74.1462882  83.1938373  48.6065257  75.3985055  81.7891606
  49.0405953  75.1819951  80.8126418  47.6089685  76.5594712  81.6021520
  48.1467454  77.4559406  81.2925191  46.8791001  76.2915796  80.8379922
  47.0939063  76.7514736  82.5434208  49.4932442  75.8455521  82.7620751
  49.8672123  76.7102485  82.4922436  46.9531414  73.4777999  81.3220500
  45.7613443  73.8253005  81.3936888  47.2405727  72.5014295  80.4811112
  48.1823056  72.1202151  80.3941989  46.2688099  71.8434315  79.5768476
  46.6425562  70.8420000  79.3663870  45.3353270  71.7268450  80.1288633
  45.9388636  72.4829231  78.2677850  45.3355303  71.8521869  77.4207355
  46.4602430  73.7255692  78.0176988  46.8843203  74.3305677  78.7222287
  46.4340020  74.2976634  76.6014836  45.4850612  74.1025226  76.1021267
  46.6883586  75.8287025  76.7704897  47.6592153  75.8777877  77.2643286
  46.6017263  76.4825077  75.3803934  46.7761533  77.5549335  75.4711681
  47.3560956  76.0464496  74.7249742  45.6115239  76.3112346  74.9589070
  45.6948314  76.6282934  77.6657847  44.9218776  77.0718057  77.0372163
  45.1959495  75.9422192  78.3491046  46.3650635  77.7005574  78.4496786
  45.6261991  78.2255805  79.0547110  47.1202005  77.2588984  79.0990586
  46.8419425  78.4053369  77.7677671  47.5080917  73.6479744  75.7322100
  48.7121912  73.5677082  76.0709618  47.0540034  73.1396701  74.5199888
  46.0997190  73.2859359  74.1912599  47.8677153  72.3488104  73.5808280
  48.7678990  72.0450996  74.1145330  47.1873006  70.9760626  73.1708336
  48.0537952  70.4001903  72.8479604  46.4415953  70.2024824  74.2659689
  46.0271463  69.2866157  73.8459759  47.1330795  69.9523319  75.0695883
  45.6331152  70.8184853  74.6597282  46.1445922  71.1938148  72.1656131
  45.7380152  70.3356065  71.9236160  48.3616058  73.1973242  72.3988464
  47.5545311  74.0372785  71.8140677  49.6446747  73.0640213  72.0755793
  50.3041116  72.4342963  72.5333591  50.2100385  73.8965109  70.9421343
  49.4540621  74.5090238  70.4501367  51.2321685  74.8891315  71.5148154
  52.1236479  74.3277819  71.7969504  51.5346399  75.9451222  70.4842871
  52.2590320  76.6505330  70.8888680  51.9444512  75.4744773  69.5900677
  50.6168062  76.4747982  70.2267128  50.6263955  75.6455948  72.7540750
  51.3638402  76.3453924  73.1488518  49.7360008  76.1924079  72.4476396
  50.3617856  74.9233018  73.5269653  50.7416847  72.9594247  69.8843618
  51.6761053  72.2034276  70.1720139  50.1255727  72.8986291  68.7148987
  49.3605360  73.5343092  68.4865339  50.4007713  72.0154242  67.6667389
  51.3403326  71.4836386  67.8188927  49.2941734  70.8721364  67.6249754
  48.2991066  71.3164968  67.5821878  49.4125596  70.2692005  66.7253221
  49.4226546  69.9870750  68.8734304  50.5057030  69.4879662  69.1519040
  48.3325659  69.8579259  69.5910293  48.3495502  69.3098294  70.4501823
  47.4677407  70.3072094  69.2895104  50.6102759  72.8351701  66.3205928
  50.2383715  74.0004825  66.1910084  51.1401818  72.1521911  65.2987159
  51.5077575  71.2044003  65.3757211  51.2356823  72.7460073  63.9253511
  50.5288819  73.5637550  63.7891054  52.6182777  73.3715644  63.7250354
  52.6813045  73.8020112  62.7246919  52.7748003  74.1543369  64.4676954
  53.3844798  72.6051712  63.8388501  50.8689929  71.7009401  62.9270949
  51.0237650  70.4882062  63.1557237  50.4970565  72.1708780  61.7441686
  50.4393443  73.1721608  61.5559109  50.1252165  71.3486473  60.5658809
  50.3967827  70.2991377  60.6714246  48.6216437  71.3411947  60.3957801
  48.3626115  72.3882034  60.2409349  48.1703721  70.4978822  59.1582878
  47.0839862  70.5221153  59.0780990  48.6104997  70.9157684  58.2532763
  48.5021962  69.4668084  59.2815829  47.8605090  70.8339936  61.6427248
  46.7885261  70.8569623  61.4493284  48.1682781  69.8128105  61.8666405
  48.0889358  71.4766512  62.4940152  50.8965021  71.9343253  59.3724837
  50.8293570  73.1523724  59.1201850  51.5716861  71.0727364  58.6371008
  51.3043582  70.0888147  58.6431840  52.7017421  71.2814131  57.7617395
  52.8774437  72.3545750  57.6766198  53.9081417  70.6744008  58.3046660
  53.8656983  69.5963047  58.1415299  54.7708803  71.0463526  57.7517510
  54.1648012  70.9974907  60.0980373  55.2593182  70.4164299  60.4910244
  52.3993878  70.7129042  56.3966712  52.7113894  69.5134484  56.0978424
  51.5903652  71.4676108  55.6100484  51.0996079  72.7947772  55.9642525
  51.9319859  73.4375902  56.2501971  50.4351214  72.7304710  56.8249779
  50.3787960  73.3778340  54.8053271  50.9603594  74.1624729  54.3219165
  49.4292520  73.8221598  55.1035566  50.1643741  72.1231578  53.8405328
  50.2195021  72.4089736  52.7901847  49.1899545  71.6587444  53.9945641
  51.2751131  71.2050150  54.2194293  50.9668370  70.1726739  54.0556160
  52.5561500  71.4630754  53.3527879  53.4912252  72.1942984  53.7139252
  52.5060877  70.9892702  52.1053712  51.8001946  70.3282990  51.7815733
  53.5045503  71.3910693  51.0412457  54.0026668  72.3028606  51.3725983
  54.2676920  70.6147573  50.9833710  52.9631693  71.6325282  49.6321715
  53.7037024  72.1993633  48.8121230  51.7485003  71.1838894  49.3209487
  51.0546588  70.9335246  50.0257432  51.2748866  71.0007121  47.9502371
  51.6700823  71.7327449  47.2462780  51.7535138  69.5464096  47.4903955
  51.6057981  68.8677128  48.3304060  51.0873221  69.2148201  46.6939736
  53.1872826  69.3681118  46.9977708  53.3359081  69.0025574  45.6430279
  52.4617949  68.9428137  45.0114498  54.5899538  68.7182809  45.1049153
  54.7098549  68.4812894  44.0577377  55.6789947  68.7534736  45.9695755
  56.6834223  68.6977727  45.5763801  55.4695453  68.8609649  47.3661021
  56.2949429  68.6696526  48.0347428  54.2459162  69.2017033  47.8993273
  54.1099541  69.3332168  48.9618486  49.7754226  71.1398133  47.9726047
  49.0310801  70.4210780  47.2842044  49.1637985  72.0406337  48.7311827
  49.6331129  72.5651219  49.4693088  47.7182709  72.3770072  48.5765518
  47.2198790  71.4080602  48.5597834  47.1191844  73.1850660  49.7320368
  47.5942347  74.1659330  49.7256949  45.6560400  73.3577881  49.5600323
  45.2573560  73.9341899  50.3936245  45.4596870  73.8850093  48.6269260
  45.1752952  72.3795794  49.5315675  47.3905190  72.5011651  51.0631559
  46.9567977  73.0919244  51.8701350  46.9435065  71.5073792  51.0599592
  48.4667673  72.4139753  51.2147496  47.4676775  73.1830298  47.2468844
  48.2171908  74.1005662  46.9335240  46.5158885  72.8482733  46.4300619
  45.9929840  71.9823986  46.5614428  46.0529866  73.5745230  45.2798697
  46.8939154  73.8326941  44.6349532  45.0709399  72.6286111  44.5738783
  45.5422264  71.6504142  44.4767095  44.1953371  72.5006272  45.2101910
  44.6008834  73.0890375  43.1758055  43.6896487  72.5527999  42.9135736
  44.3467924  74.1486681  43.2173713  45.6481657  72.8678199  42.0732626
  45.3166906  72.1956549  41.0661795  46.6212640  73.6443241  42.0166310
  45.4826979  74.9786447  45.5663416  44.3183831  75.1337290  45.9219200
  46.3626252  75.9521008  45.5664556  47.3530459  75.7629328  45.4135004
  46.1027146  77.4294836  45.7782662  45.0186680  77.5340350  45.7158955
  46.6876207  77.8526237  47.2144289  46.3198835  78.8531297  47.4444352
  46.1960425  76.9361858  48.2951733  46.6100055  77.2492315  49.2542661
  45.1080802  76.9759387  48.3392489  46.5119566  75.9162490  48.0787981
  48.0783369  77.9071426  47.1888715  48.3993655  78.4113509  47.9643613
  46.6044754  78.3776658  44.7175869  47.1368226  77.9165789  43.7277717
  46.3567979  79.6865661  44.7892940  45.1131577  80.3153209  45.4093299
  45.2116916  80.3575710  46.4940699  44.2324690  79.7098914  45.1913746
  44.9494295  81.6951399  44.8452531  44.6083518  82.4143677  45.5893118
  44.2378986  81.7294040  44.0197200  46.3977415  81.9559289  44.3900756
  46.9994434  82.3197470  45.2235569  46.4223855  82.7260775  43.6192456
  46.9720181  80.6391966  43.8501927  46.7571944  80.4584029  42.7972547
  48.5132202  80.5847262  43.8912409  49.1969153  80.8050155  42.9090523
  49.1661456  80.3074434  45.0208451  48.6973204  80.2209917  45.9237156
  50.6530593  80.0941778  45.0972607  51.2132328  80.8995084  44.6240152
  51.0734608  80.0822754  46.5590018  50.7747074  81.0061484  47.0540564
  50.5916974  79.2637145  47.0938251  52.6300186  79.9197694  46.5835119
  52.9095396  79.3822650  45.6778354  53.0581363  80.9185174  46.5053676
  53.4507142  79.0988221  47.9579654  53.1196356  77.4243066  47.6552348
  53.5735860  76.8167665  48.4380132  52.0418073  77.2619049  47.6512708
  53.5333896  77.1399054  46.6878871  50.9988426  78.7827721  44.3236677
  51.9470474  78.7571438  43.6112551  50.1190758  77.7745508  44.3333699
  49.2576017  77.7651846  44.8788629  50.3503477  76.5858507  43.5350483
  51.2993498  76.1700669  43.8717243  49.2910239  75.5071466  43.7546563
  49.5179967  74.6435039  43.1303699  49.2884070  75.2068130  44.8014241
  48.3093496  75.9007437  43.4876529  50.4599334  76.9421276  42.0318617
  51.2845771  76.4723654  41.2548056  49.5045664  77.7171663  41.6312686
  48.7824890  78.0644737  42.2629908  49.3309188  78.1968476  40.2329738
  49.3757697  77.3296186  39.5745148  47.9608300  78.8400919  40.0085911
  47.8805092  79.1748070  38.9731915  47.1782719  78.1093160  40.2150939
  47.8452486  79.6939856  40.6763968  50.4695133  79.1580018  39.8564448
  51.0088774  79.0473906  38.7776156  51.0050805  79.9534820  40.8280060
  50.5328757  80.0503536  41.7269858  52.2345489  80.7489744  40.7938863
  52.3276622  81.2262987  39.8184888  52.0996386  81.8480759  41.9175501
  52.1059945  81.3820056  42.9029597  52.9490604  82.5293584  41.8821544
  50.8843771  82.5650988  41.7191525  50.1653400  82.1407497  42.2336954
  53.5507328  79.9431518  40.8187608  54.5365155  80.4424910  40.2576852
  53.6856837  78.7649676  41.3765711  52.9537615  78.3536335  41.9557560
  54.8843449  77.8789136  41.2544037  55.8373321  78.3966720  41.3635073
  54.9147073  76.9117614  42.3996463  53.9005082  76.5181078  42.4522496
  55.8919184  75.7154592  42.1715027  55.8654957  75.0549151  43.0379605
  55.5888949  75.1622282  41.2832227  56.9049916  76.0937360  42.0343045
  55.2669380  77.6006004  43.7410080  55.2772073  76.8577347  44.5387211
  56.2504235  78.0637193  43.6648621  54.5220158  78.3640523  43.9646286
  54.9180451  77.3168989  39.7975307  55.9649889  77.4289618  39.1767026
  53.8000178  76.8281550  39.2935880  52.9353819  76.7208911  39.8246229
  53.7065869  76.3710547  37.8426004  54.4554714  75.5991790  37.6606972
  52.2865098  75.7862704  37.5931987  51.5367512  76.5156963  37.8992197
  52.1478845  75.6155970  36.5255505  52.0572722  74.4717847  38.3529114
  52.8934923  73.8031993  38.1479736  52.0719877  74.6816817  39.4219351
  50.7570352  73.7425771  38.0171079  50.7940334  73.4576030  36.9652629
  50.7309486  72.8201598  38.5965791  49.4875765  74.4627717  38.2491178
  49.2164182  75.1633408  37.5585166  48.6581769  74.2726846  39.2917549
  48.9602911  73.6998055  40.3889493  49.9024701  73.3375041  40.5335366
  48.2581840  73.6031401  41.1229523  47.3729609  74.4759694  39.2101073
  46.9611453  74.7899014  38.3315587  46.7789456  74.3194996  40.0243388
  54.0020649  77.4655756  36.9110544  54.6551278  77.3142196  35.8718791
  53.4826111  78.6271489  37.1644794  52.9378565  78.8209456  38.0042980
  53.6205167  79.7952830  36.2670071  53.2995287  79.6152216  35.2413197
  52.7653010  80.8780168  36.9400477  51.7321802  80.7271556  36.6249679
  52.7996658  80.7057963  38.0161481  53.1172708  82.3540703  36.6931845
  53.6444977  82.7656683  37.5533595  53.7863843  82.4444846  35.8377470
  51.8320975  83.1287880  36.4426271  51.4432432  83.9653241  37.2693971
  51.2274124  82.8503719  35.3442258  55.1315570  80.2051756  36.2046034
  55.7474025  80.2283359  35.1190824  55.8383133  80.4500434  37.3607974
  55.2845080  80.5102898  38.2041360  57.2684318  80.6504119  37.4636158
  57.5392827  81.5993408  37.0003192  57.6973966  80.6787481  38.8939319
  57.2609699  81.5256328  39.4251097  57.3460319  79.7500776  39.3441086
  59.2400445  80.7409147  39.1437856  60.1333963  79.6353919  39.2953638
  61.3224568  80.2230671  39.5595966  62.1770391  79.5704124  39.7395212
  61.2258485  81.5570331  39.5497205  61.9852354  82.2078916  39.6947163
  59.9040024  81.9147587  39.3070160  59.6194471  82.9669524  39.2852523
  58.0391893  79.4920913  36.6979497  58.8607160  79.6985337  35.7737758
  57.7610772  78.2364324  37.0516973  57.0898465  77.9794796  37.7754747
  58.4374420  77.0800194  36.3892757  59.5090260  77.1612062  36.5748330
  57.7672583  75.7948428  36.9598840  57.8454955  75.8166076  38.0464663
  56.7046159  75.8202090  36.7158417  58.3443571  74.4860060  36.4628927
  58.0440334  73.8751277  35.2108718  57.3911190  74.4050597  34.5316856
  58.5447099  72.6283373  34.8061079  58.2261904  72.1773831  33.8780117
  59.4954816  71.9654332  35.6663615  59.9475288  70.7134360  35.2867388
  60.5843724  70.3799087  35.9535601  59.6338433  72.4588151  36.8943628
  60.1237953  71.8398369  37.6317644  59.1709569  73.7746391  37.3106278
  59.4684742  74.1865823  38.2640035  58.2058704  77.0377722  34.8023504
  59.1303803  76.7006591  34.0764894  57.0118512  77.4490421  34.2308994
  56.1810499  77.6372683  34.7912056  56.7893227  77.6588248  32.8162824
  57.2475067  76.7606226  32.4019983  55.3207167  77.7774145  32.4272851
  54.9294187  78.7575682  32.7001012  55.1992280  77.6746314  31.3490898
  54.5960982  76.7227155  33.1279163  54.5060807  76.9604414  34.0755376
  57.4458042  78.9407532  32.2366354  57.4940250  79.0979472  30.9973700
  57.9874912  79.8093969  33.0719482  57.8096585  79.7741887  34.0757519
  58.8498065  80.8663628  32.7144955  58.4827655  81.2629327  31.7673597
  58.8087106  82.0473968  33.6490166  58.8520075  81.6693822  34.6711352
  59.7120633  82.6353396  33.4890691  57.5671133  83.0197561  33.5375200
  57.4814997  83.9865090  34.3802163  56.7954564  82.7824597  32.5690402
  60.2939425  80.3261021  32.5163473  60.9205715  80.5459450  31.4508924
  60.8367913  79.6304281  33.5210795  60.3020928  79.4693827  34.3755922
  62.1411259  79.0237772  33.6124911  62.8704317  79.8201591  33.4635821
  62.5596266  78.5207955  35.0017857  61.7981108  77.8347465  35.3718511
  63.9066163  77.6913131  34.9119029  64.1861683  77.3435707  35.9070757
  63.7621498  76.8333104  34.2547829  64.6993558  78.3237497  34.5133280
  62.6095770  79.6786037  36.0340982  61.6058392  80.0851321  36.1552391
  62.9085758  79.2747576  37.0018084  63.5932934  80.8532990  35.6461237
  63.5671665  81.6202216  36.4197827  64.6070659  80.4637585  35.5541157
  63.2839679  81.2884428  34.6949910  62.3011399  77.9775376  32.4700542
  63.0919960  78.1138713  31.5775203  61.3415595  77.0474976  32.3487279
  60.5458735  77.0185505  32.9849597  61.2839552  75.9943804  31.3485899
  62.2555232  76.0094505  30.8554210  61.0793472  74.6396146  32.0354336
  60.1263808  74.6843838  32.5640884  60.9728119  73.8907457  31.2499506
  62.1111808  74.1207108  33.0135722  62.0718996  74.3032959  34.3032686
  61.4032077  74.9678312  34.8318866  63.0201613  73.5092143  34.8670728
  63.0554486  73.3431688  35.8727317  63.9228054  72.9466731  34.0159559
  65.1161928  72.1965842  34.2038573  65.4505453  71.9445386  35.1988385
  65.8425706  71.7955652  33.1058664  66.7945295  71.2963772  33.2104735
  65.2770244  72.0709058  31.8121918  65.8367706  71.7908649  30.9319604
  64.0175756  72.6928904  31.6432421  63.5728564  72.7469304  30.6605898
  63.3245255  73.2550541  32.7746343  60.3313116  76.2263870  30.1382082
  59.3128706  76.8709242  30.3164769  60.6918515  75.8588955  28.9275782
  61.5961594  75.4110534  28.7730927  59.9608129  75.9966841  27.6790888
  59.3791694  76.9171290  27.6286396  60.9831252  76.0990668  26.5251025
  61.7038869  75.2880831  26.6319997  60.4571374  75.9349877  25.5849409
  61.7463031  77.4055522  26.4256418  61.0291264  78.1952610  26.2014691
  62.1656787  77.6241609  27.4071479  62.8850620  77.4932014  25.3936069
  63.9906131  77.9749946  25.8304525  62.6421315  77.0299686  24.2531065
  58.9142072  74.9127823  27.5728330  58.9739899  73.8603991  26.9540725
  57.8297339  75.0985177  28.4008729  57.7619539  75.9603137  28.9422604
  56.6002112  74.1915154  28.6953127  56.4696790  73.5857820  27.7980739
  56.8896642  73.1925341  29.9570842  56.0703641  72.4795370  29.8604123
  58.1723246  72.3605151  29.9140770  58.2370924  71.7449524  30.8111120
  58.1613206  71.7182902  29.0328505  59.0351126  73.0251670  29.8681568
  56.8446765  73.9575027  31.3382186  57.0422061  73.2551154  32.1494992
  57.6017763  74.7415292  31.3445637  55.8602665  74.4031751  31.4757355
  55.3122797  74.9122265  28.8391949  55.3292914  76.0707104  29.2485342
  54.2204218  74.1826042  28.6629376  54.2695621  73.2745127  28.2009624
  52.8435016  74.5074170  29.0634179  52.6219668  75.5161670  28.7187749
  51.9494063  73.4132680  28.4667760  52.0593286  73.3830632  27.3829828
  52.2452766  72.4351434  28.8446053  50.6087271  73.6891248  28.8155272
  50.0111791  73.0965918  28.3126245  52.6220430  74.4678477  30.5938398
  53.0888011  73.6053722  31.2846350  51.8319019  75.4230851  31.1892662
  51.5012918  76.2564707  30.7028102  51.3832279  75.3400310  32.5847799
  52.3075832  75.3288262  33.1628134  50.5424033  76.5767773  33.0602856
  50.2128806  76.3397976  34.0716003  51.3888227  77.8097373  33.0679458
  50.7921634  78.6594808  33.3995657  52.2293393  77.6690191  33.7481474
  51.7640555  78.0006787  32.0629608  49.3255220  76.8089012  32.2772075
  48.8539629  77.5923277  32.6308726  50.5879172  74.0518866  32.8631068
  50.5878672  73.6578656  34.0042625  49.8361127  73.4823877  31.8852279
  49.6170758  73.9731805  31.0190725  49.2541485  72.1339421  31.9279618
  48.6987063  72.0266343  32.8594418  48.3186700  71.9843738  30.7027813
  47.8175835  72.9360711  30.5287163  48.9279174  71.7787804  29.8229814
  47.2624500  70.8956856  30.8265683  46.8129323  70.7709066  29.8419902
  47.7833578  69.9669364  31.0594763  46.1469075  71.0301382  31.8048839
  45.7930073  70.0555490  32.5356209  45.8047703  72.1960970  32.1559028
  50.3082811  71.0125194  31.9610042  50.0661167  69.9346556  32.4888830
  51.5141409  71.2426113  31.3436181  51.6915696  72.0715090  30.7749945
  52.7109952  70.3090721  31.4291136  52.3381433  69.2848956  31.4246499
  53.6577860  70.3404251  30.1763889  53.0891506  70.0181994  29.3028367
  53.9625689  71.3709016  29.9965594  54.8915790  69.4872601  30.2869747
  55.4760006  69.6059634  29.3742919  55.5010063  69.8658859  31.1069635
  54.6421735  67.9716062  30.5178258  53.4886686  67.5346518  30.2585975
  55.5920043  67.2396399  30.9471785  53.4645149  70.5936923  32.7722939
  53.7604732  69.6742418  33.4827166  53.6802394  71.8327974  33.2428495
  53.5325303  72.6688759  32.6768576  54.1366425  72.1280189  34.5777017
  55.1213776  71.6690237  34.6690700  54.1936571  73.6595950  34.7622278
  54.5384095  73.8921048  35.7693296  54.8837050  74.0889075  34.0356071
  53.1995550  74.0813805  34.6125784  53.2606610  71.5031625  35.7208513
  53.7343949  71.2928241  36.8327398  51.9999062  71.2560393  35.4767745
  51.5569398  71.4601649  34.5815765  51.0969145  70.6656831  36.4497706
  51.2113683  71.2447134  37.3652695  49.6085839  70.6275054  35.8622364
  49.3137350  71.6284951  35.5474399  49.5802891  69.9930192  34.9758969
  48.6215327  70.1046863  36.8956869  48.0812476  68.8031002  36.9714669
  48.4160230  68.0451472  36.2783163  47.1123739  68.4795808  37.9395934
  46.7594529  67.4607332  38.0039002  46.5927640  69.4264462  38.8169539
  45.8590299  69.1650707  39.5644959  47.0755215  70.7429690  38.6778614
  46.7011319  71.5153386  39.3331717  47.9972741  71.0563531  37.7401137
  48.2749738  72.0936637  37.6272081  51.3964924  69.1199341  36.5997978
  51.3342628  68.5512866  37.6957287  51.7971562  68.4799332  35.5015053
  51.8381625  68.9403497  34.5912613  52.2196287  67.0734749  35.4446024
  51.5517408  66.3968632  35.9762436  52.2358350  66.6489215  33.8725802
  51.5360054  67.2722343  33.3148188  53.2257438  66.8260637  33.4517938
  51.8539624  65.1525598  33.7118291  51.6758054  64.4579121  34.7311714
  51.7427891  64.6538338  32.5649032  53.6186211  66.9683480  36.1179475
  53.8401487  66.0832840  36.9058340  54.5312785  67.8831256  35.8012153
  54.3165175  68.6208789  35.1314632  55.9026923  68.0035543  36.3056459
  56.4737945  67.1266330  35.9981963  56.5711121  69.2659592  35.7202275
  55.9959560  70.1475153  36.0036129  57.5667093  69.3833258  36.1467123
  56.6755360  69.1886629  34.1521057  55.7657044  68.7772559  33.7165408
  56.8168148  70.1786607  33.7177987  57.8720656  68.2913407  33.8779038
  58.7867535  68.7599882  34.2397332  57.7665789  67.3457254  34.4097256
  57.9618585  68.0516301  32.4177661  57.0854127  67.7065866  32.0256784
  58.8553098  68.1717414  31.5556472  60.0400848  68.5379246  31.9141609
  60.2411449  68.7260807  32.8957031  60.7756742  68.6385480  31.2147160
  58.6041894  68.0556025  30.2740625  57.6541211  67.8617318  29.9560729
  59.3572460  68.1598181  29.5953056  55.8859064  68.0863274  37.8878598
  56.6495619  67.3682911  38.6019628  55.0410951  68.9374164  38.4017921
  54.4177314  69.5554000  37.8824830  54.9714324  69.0233230  39.9172211
  55.9407248  68.7707015  40.3479364  54.6569136  70.4777859  40.3017009
  53.6546366  70.6313085  39.9021691  54.6748750  70.7066206  41.8515477
  54.4457733  71.7500864  42.0679283  53.9282270  70.0665037  42.3224108
  55.6615265  70.4624665  42.2436111  55.6326734  71.5426646  39.6574648
  55.6594197  71.3651803  38.5827542  55.1950331  72.5296086  39.8062515
  57.0703700  71.5877753  40.1599513  57.6174408  72.3648767  39.6268773
  57.0754578  71.8066319  41.2279592  57.5475174  70.6231625  39.9852898
  54.0714186  67.9509354  40.5579722  54.4532251  67.4013571  41.5611654
  52.9232928  67.5145273  39.9651248  52.5320644  67.9140828  39.1131050
  52.1381564  66.3906539  40.5396231  51.9859690  66.6998931  41.5741568
  50.7866046  66.1712809  39.8149437  50.4650600  65.1978856  40.1875289
  49.7781590  67.3165801  40.1501439  48.8384746  67.1367205  39.6279440
  49.5986795  67.3405148  41.2245834  50.1946225  68.2723621  39.8300675
  50.8536384  66.0992674  38.3593567  50.6975988  66.9888193  37.9797252
  52.8752489  65.0210027  40.4912883  52.9808560  64.3899210  41.5337891
  53.6657097  64.7198544  39.3832867  53.5758728  65.1810689  38.4788236
  54.7271734  63.6766948  39.4386036  54.2636453  62.6987195  39.5709291
  55.4956144  63.7584195  38.1429712  56.2855858  63.0075463  38.1408283
  54.8191186  63.5756567  37.3078011  55.9348938  64.7499910  38.0434045
  55.6663287  63.8546969  40.6247585  56.1598740  62.8385409  41.0400873
  56.0049006  65.0516228  41.2344630  55.6717647  65.9678958  40.9340266
  56.9138182  65.0723732  42.4178646  57.6332489  64.3080871  42.1223310
  57.4534705  66.5375055  42.6821159  56.6327661  67.2453966  42.5619763
  57.7876423  66.6118006  43.7180818  58.6241959  66.9512809  41.7388833
  59.3135718  66.1164101  41.6116366  58.2367946  67.1990454  40.7501857
  59.3702318  68.1747751  42.3417875  58.6323715  68.9019870  42.6799105
  59.9223683  67.8477696  43.2231856  60.3330148  68.8651447  41.3977623
  60.5127860  68.3954047  40.5103055  60.9962532  70.0636063  41.6047929
  61.5564942  70.6313539  40.6242611  61.5161579  70.2061234  39.6973501
  62.0486585  71.5141938  40.7586381  60.9687050  70.6749462  42.7611227
  60.4499268  70.2682605  43.5397118  61.4664601  71.5562439  42.8840382
  56.3296497  64.7495656  43.7675032  57.0215828  64.2901774  44.6035941
  55.0013557  64.6461521  43.8697860  54.3459733  64.7129448  43.0903858
  54.3850584  64.4155809  45.2093160  55.1004369  64.5688337  46.0171676
  53.2620695  65.4333472  45.4531041  53.8696708  66.2507890  45.8411332
  52.5137751  65.9616719  44.2225260  51.7486426  66.6701702  44.5379107
  53.2170863  66.4596341  43.5553469  52.0424571  65.1295958  43.6984319
  52.1811870  65.0054505  46.5375983  51.4337680  65.7921694  46.6347222
  51.6969094  64.0809311  46.2236953  52.6715741  64.8512613  47.4976318
  53.9298358  62.9964230  45.2601313  53.2060674  62.5834924  44.3264266
  54.2820535  62.2487629  46.3244889  55.1623469  62.5509595  47.4707188
  54.6376483  63.1824537  48.1870073  56.0357956  63.1097469  47.1342472
  55.5994581  61.2512710  48.1429708  55.6457249  61.3419478  49.2278077
  56.5839326  60.9236437  47.8076021  54.4820384  60.2980358  47.6857654
  53.6681873  60.2713188  48.4104678  54.8530084  59.2779219  47.5849143
  54.0163079  60.8289267  46.3779535  54.5933393  60.3142737  45.6104848
  52.5609686  60.4707565  45.9817471  52.4123282  59.4781009  45.2485732
  51.4799654  61.1229225  46.4658634  51.5566784  61.9418729  47.0702354
  50.1143667  60.7466786  46.1908097  50.1739749  59.6577391  46.1727043
  49.1342407  61.2192486  47.2819969  48.1538749  60.8927903  46.9352218
  49.4184597  60.5363797  48.6487521  48.7060731  60.8972926  49.3903377
  49.3181307  59.4569178  48.5437658  50.4313874  60.7777665  48.9712050
  49.0125531  62.7415936  47.4229995  49.9326983  63.1215331  47.8681780
  48.9383713  63.1752868  46.4257005  47.8218935  63.2425245  48.2622318
  47.8322615  64.3319788  48.2959918  46.8900048  62.9026004  47.8107398
  47.8991004  62.8475195  49.2757811  49.5407313  61.2277628  44.7704064
  48.3277532  61.1895685  44.4376780  50.4596397  61.7241405  43.8798523
  51.4146441  61.9177388  44.1791721  50.2684810  62.0568795  42.4057991
  51.2167548  62.4056982  41.9968340  50.0045868  61.1463096  41.8676316
  49.1891309  63.1237933  42.1418154  48.7452969  63.3070795  40.9971982
  48.8104867  63.8599986  43.2095492  49.1138531  63.6469353  44.1598285
  47.9354139  65.0324491  43.1334399  48.1611140  65.5531488  42.2034440
  46.4606493  64.4797892  43.1934849  45.7596068  65.2421267  42.8535690
  46.3517126  63.6268711  42.5240451  46.1261666  64.0568703  44.6712318
  46.4722949  63.0385427  44.8501319  46.6593302  64.7022441  45.3693587
  44.6353346  64.1454954  44.9265622  44.3142575  65.1867390  44.9397592
  44.0835412  63.6501431  44.1275321  44.3474292  63.5009554  46.2270335
  44.3176877  62.4813550  46.2409085  44.1294238  64.1123468  47.3510047
  44.1792517  65.3344272  47.5377197  44.4109788  65.9602706  46.7652564
  43.9906483  65.7169363  48.4630545  43.8955307  63.4469066  48.4365996
  43.8812076  62.4271654  48.4163095  43.7261002  63.9428855  49.3117849
  48.1638411  66.1110021  44.1298963  48.8777484  65.8275503  45.1055455
  47.5848976  67.2861210  43.9670155  47.0722656  67.5411433  43.1237332
  47.6171770  68.3330554  44.9646188  48.6044045  68.3236169  45.4250216
  47.5025608  69.7769075  44.3699028  46.5760774  69.8317485  43.7982220
  47.4051212  70.4767007  45.2007818  48.6237061  70.2579125  43.4874072
  49.8106628  70.6883284  44.0777536  49.8820166  70.7730207  45.1525991
  50.9217314  71.0129051  43.2636513  51.8683518  71.2503190  43.7276583
  50.8142672  71.0323248  41.8565247  51.7823139  71.4771764  41.0646645
  51.5011257  71.3999411  40.1286640  49.5413143  70.5742177  41.2788223
  49.4341567  70.5788286  40.2038125  48.4536842  70.1306992  42.0620783
  47.5559412  69.7222068  41.6232930  46.5677529  68.0382695  46.0606829
  45.4636852  67.4416873  45.8239255  46.8722057  68.5639616  47.2930247
  47.7499453  69.0629019  47.4364458  46.0951782  68.5219260  48.5081956
  45.5701574  67.5736768  48.6241506  47.0435478  68.5566466  49.7588680
  47.5224794  69.5356079  49.7333871  46.3809197  68.3980710  51.1181994
  47.1399470  68.4389471  51.8993811  45.6609484  69.2020840  51.2681772
  45.8665398  67.4380761  51.1616160  47.9390439  67.3107561  49.6483026
  48.6244643  67.2787272  50.4949129  47.3181581  66.4156282  49.6499727
  48.5098203  67.3556210  48.7206634  44.9457889  69.5403967  48.4423654
  45.0341174  70.6242298  47.8047920  43.7660762  69.1874674  48.9383543
  43.5631483  68.2237293  49.1982371  42.6471235  70.0652637  49.1743259
  42.5515019  70.7152666  48.3035000  41.3084717  69.3172954  49.2586395
  41.4172815  68.4786781  49.9464690  40.5600830  69.9838799  49.6865092
  40.7806925  68.7820079  47.8925657  40.3425598  69.6166951  47.3449362
  41.6345873  68.4319099  47.3109472  39.7544346  67.6607320  47.9558687
  39.9841925  66.6584130  48.6346793  38.5960337  67.8093924  47.3531039
  38.4155965  68.6428861  46.7929586  37.8770619  67.0913904  47.4446823
  42.9016110  70.9434517  50.3577281  43.3178922  70.4419414  51.3931698
  42.4836817  72.2130361  50.4332560  41.6417906  72.8803101  49.3897788
  40.8450426  72.2311776  49.0244328  42.2252889  73.1865231  48.5213035
  41.1062662  74.0600849  50.1657441  40.1229621  73.8238542  50.5727491
  40.9805548  74.9168552  49.5038724  42.1152544  74.4265214  51.3489183
  41.6555005  74.9848905  52.1651813  42.9875817  74.9929702  51.0266611
  42.4170010  72.9562824  51.6915631  43.3760319  72.9525181  52.2083818
  41.5521419  72.2714483  52.7712542  41.8844402  72.2807553  53.9438293
  40.5012662  71.5688824  52.3448022  40.2649808  71.5288858  51.3530162
  39.5973417  70.8115410  53.1296280  39.2483380  71.5603605  53.8396645
  38.3940786  70.2314568  52.3808060  38.7262136  69.4859304  51.6588700
  37.7275954  69.7244297  53.0777261  37.7177001  71.2559197  51.7338331
  37.1394797  71.7211836  52.3732655  40.2524176  69.6471274  53.8171470
  39.7641504  69.2014536  54.8929666  41.3467321  69.0858688  53.2339364
  41.7806538  69.3835021  52.3607484  41.9936898  67.9012952  53.9416710
  41.2146663  67.2735799  54.3739592  42.8090495  67.0271017  52.9478681
  43.5509295  67.6417236  52.4400689  43.3531366  66.2576470  53.4948669
  41.8454237  66.3461332  51.8751197  41.3396322  65.5046335  52.3477381
  41.0750854  67.0650096  51.5950220  42.5324686  65.8473432  50.6006132
  42.1010197  64.7761962  50.0688032  43.3727468  66.5299419  49.9802887
  42.9178568  68.4407969  55.0286017  43.1536780  67.7977761  56.0202718
  43.4800072  69.6363676  54.8166026  43.4746248  70.0876951  53.9016182
  44.1652935  70.4347455  55.8506840  44.8207214  69.6955820  56.3105009
  44.9804649  71.5652757  55.2707459  44.3514581  72.3536156  54.8574221
  45.8135747  72.2069286  56.4284699  46.4121623  73.0273789  56.0336128
  45.1380318  72.5857502  57.1953897  46.4711764  71.4540552  56.8629232
  45.8153342  71.0537602  54.0747697  46.4006468  71.8755080  53.6626183
  46.4855369  70.2635973  54.4103660  45.1495273  70.6611584  53.3065497
  43.2632890  70.9933720  56.9909968  43.4986134  70.8151800  58.1987315
  42.0565685  71.4342134  56.5753187  41.7862471  71.4642881  55.5909190
  41.0159854  71.9123281  57.4762556  41.5396497  72.5403845  58.1963340
  39.9341964  72.7113055  56.6628267  39.1576709  73.0671353  57.3403938
  40.4048007  73.5638467  56.1712099  39.4882436  72.0591876  55.9114757
  40.2966893  70.8180729  58.2983156  39.7007033  71.1305541  59.3218415
  40.3366743  69.5214207  57.8794418  40.6021069  69.2417371  56.9349967
  40.0016536  68.4218909  58.7468295  39.0522082  68.6764716  59.2193082
  39.7871534  67.1228823  57.9450096  39.0967204  67.3159895  57.1244501
  40.7332209  66.8146270  57.5007023  39.2324747  65.9720545  58.8155428
  39.6376987  65.0351094  58.4335109  39.6210295  66.0981165  59.8261379
  37.7668833  65.8311635  58.9051045  37.3365810  65.5689467  60.0475091
  37.0253155  65.9300470  57.9222116  40.9877525  68.2405879  59.8973456
  40.5807315  68.1287366  61.0309629  42.3064731  68.3600189  59.6500359
  42.7181687  68.6592915  58.7656985  43.2624501  68.0370337  60.7263104
  42.9479243  67.0917866  61.1684184  44.7194989  67.8943679  60.1639046
  44.7122840  67.1967567  59.3262671  45.0467863  68.8580963  59.7736963
  45.7304042  67.4075700  61.2179920  45.7267280  68.1096650  62.0517204
  45.3897628  66.4478918  61.6070744  47.3952335  67.2231319  60.6450348
  47.5488135  65.6942009  59.6455443  48.5764974  65.5884690  59.2974715
  47.2831774  64.8316965  60.2566300  46.8790713  65.7500301  58.7874130
  43.2667355  69.1650515  61.7987257  43.4914285  68.8572379  62.9700296
  43.0658527  70.4310649  61.4542345  43.0226719  70.7201970  60.4769367
  42.8863426  71.5339073  62.3582830  43.6710609  71.4839955  63.1121239
  43.0522375  72.8796718  61.5937395  42.1875748  72.9181366  60.9315712
  42.9546934  74.1642418  62.4013793  43.0891030  75.0197492  61.7388287
  41.9755583  74.2231665  62.8756666  43.7312518  74.1726118  63.1667811
  44.3913804  72.8630897  60.8618431  44.5222116  73.7998579  60.3208896
  45.1994184  72.7448676  61.5836388  44.4103671  72.0320111  60.1570247
  41.5984128  71.4456693  63.1608475  41.6180354  71.7556274  64.3522055
  40.5580928  70.9480700  62.5471543  40.5825876  70.7819796  61.5401350
  39.2560575  70.5591724  63.1193629  38.9773974  71.4421685  63.6944572
  38.1632265  70.2810917  62.0600823  37.2345264  70.0015605  62.5589646
  37.9978023  71.1777364  61.4637768  38.4854884  69.4672965  61.4103950
  39.3219523  69.4058953  64.0227233  38.6969152  69.4078444  65.1352820
  40.2074850  68.4230313  63.7650294  40.7488158  68.3890100  62.9010841
  40.5034107  67.3018618  64.6703558  39.5585415  66.9777914  65.1048734
  41.0669147  66.1478857  63.8951446  40.2286761  65.6188347  63.4395713
  41.6634127  66.5599330  63.0808921  41.8946007  65.1505119  64.5893321
  41.2782008  64.1906657  65.3814656  40.2108635  64.0323246  65.3227435
  42.0558345  63.4414629  66.2493192  41.5743186  62.6594236  66.8184370
  43.4111115  63.6362105  66.4291126  44.1670348  62.8956719  67.2729957
  45.1146914  63.1010981  67.1300236  44.0723383  64.5175555  65.5494400
  45.1486824  64.6100333  65.5699402  43.2809955  65.2965289  64.6173230
  43.7654438  65.9910587  63.9455431  41.3247288  67.6834236  65.8903018
  40.9893322  67.2007607  67.0112030  42.3487765  68.5081912  65.7174042
  42.6733459  68.8510157  64.8134130  43.1272352  69.0077716  66.9127801
  43.3479646  68.1461748  67.5440854  44.4160660  69.6805809  66.3709656
  44.1215585  70.3495998  65.5613669  44.8218657  70.3041190  67.1671264
  45.5678744  68.7917051  65.8439997  45.2260963  68.0798885  65.0918177
  46.6599520  69.5634813  65.1230101  47.4316893  68.8710803  64.7836409
  46.2340518  70.0817833  64.2638395  47.1012587  70.2911540  65.8051302
  46.0951833  68.1685192  67.1215010  46.9271953  67.5050119  66.8870419
  46.4367825  68.9543283  67.7955863  45.3002521  67.5979981  67.6035964
  42.3842053  69.9119799  67.8441209  42.6496200  69.8507890  69.0288047
  41.3878500  70.8025082  67.4320765  41.1633485  70.9192970  66.4435278
  40.5861951  71.6276648  68.2503557  41.1889394  71.9305107  69.1061598
  40.1960383  72.9581874  67.6294899  39.7432253  73.4964691  68.4617003
  41.3424230  73.8279405  67.1230912  40.9409386  74.7492773  66.7029558
  42.0108995  74.0670687  67.9506048  41.8949653  73.2879126  66.3540711
  39.2039485  72.7481539  66.4479113  39.4340109  73.4468732  65.6429315
  39.3206200  71.7435497  66.0421575  37.7461567  72.9571205  66.9218996
  37.0669488  72.8062098  66.0842621  37.5151550  72.2417681  67.7101624
  37.6296580  73.9704426  67.3054506  39.4041081  70.8307420  68.7156679
  38.7481296  71.3004161  69.6466396  39.2471579  69.5414520  68.3302654
  39.9240254  69.0520437  67.7449050  38.1119773  68.7224052  68.7032125
  37.2478568  69.3738863  68.8258216  37.8895513  68.0493991  67.8758586
  38.2667771  67.8825677  69.9780517  39.2507803  68.0357215  70.6725642
  37.3128268  66.9860989  70.2855276  36.0957547  66.6536245  69.4987492
  36.3241085  66.5133651  68.4422503  35.3482757  67.4458853  69.5596752
  35.5949346  65.3447186  70.1548143  36.0192482  64.4640165  69.6705264
  34.5104162  65.2516827  70.0907037  36.0614477  65.4719246  71.5913651
  36.0966534  64.5004421  72.0844890  35.3866621  66.1005775  72.1733152
  37.4397710  66.0902697  71.4939365  37.7325738  66.6176251  72.4014776
  38.5159102  65.0609785  71.3060615  38.6507619  64.5957024  70.1503131
  39.1880091  64.6206199  72.3463814  39.1905326  65.1026642  73.2458078
  39.9814903  63.4345954  72.3377524  39.9964099  62.9909447  73.3324370
  39.5399868  62.6978716  71.6662641  41.3682819  63.7489617  71.9025928
  42.2565146  62.8641594  71.8856947  41.7202283  64.9442332  71.3884743
  41.0321611  65.6693754  71.1871879  43.1094013  65.3624593  71.0553219
  43.6820198  64.4387499  70.9754719  43.1191144  66.1378621  69.6562504
  44.1372277  66.4433363  69.4158757  42.7417436  65.4812565  68.8729092
  42.4837449  67.0206272  69.7255707  43.8482979  66.1345591  72.1370625
  44.9546236  66.6177837  72.0387348  43.3106365  65.9867879  73.3355940
  42.3283356  65.7450078  73.4655986  44.0462744  66.1500100  74.6300227
  44.3745275  67.1844370  74.7331518  42.9959850  65.7975810  75.8007762
  43.4827636  65.9013378  76.7704989  42.1480419  66.4808769  75.7464783
  42.6448636  64.7726046  75.6778046  45.4494952  65.4995158  74.7284542
  46.4759225  66.0103292  75.1867531  45.4374812  64.2778572  74.2421930
  44.5861296  63.8008057  73.9462414  46.6638651  63.4701561  74.0748451
  47.2557786  63.4839511  74.9892094  46.0299043  62.1583350  73.6083796
  46.8122928  61.4200103  73.4304526  45.3508461  61.7896171  74.3764435
  45.4764106  62.3304696  72.6851226  47.7417114  63.9306150  73.0671135
  48.8531184  63.3476224  72.9472877  47.4403384  65.0120067  72.3124558
  46.5712596  65.5207371  72.4741883  48.2260193  65.6397141  71.1918823
  49.1366583  65.0704280  71.0068311  47.4614350  65.6082832  69.8959649
  46.6030646  66.2553232  70.0765068  48.4124955  66.1005562  68.7087723
  47.8620507  66.0784799  67.7683739  48.7486359  67.1176323  68.9099562
  49.2768961  65.4401674  68.6378408  46.9120354  64.2307050  69.4725273
  46.3787628  64.3267073  68.5258400  47.7379857  63.5305022  69.3538210
  46.2285276  63.8599601  70.2363377  48.6101696  67.0882116  71.6206219
  47.8225773  68.0588372  71.6070099  49.8513413  67.3627984  71.8387130
  50.5479861  66.6194012  71.8370679  50.4792428  68.6709687  72.1098942
  50.0752190  69.3957400  71.4035760  50.1170939  69.0956374  73.5683833
  49.0497271  68.9318749  73.7161089  50.7033599  68.2564478  74.6894222
  50.3779027  68.6534241  75.6504048  50.3622187  67.2260510  74.5884509
  51.7916214  68.2857621  74.6344549  50.5027407  70.4955920  73.6768522
  50.4478519  70.7788132  74.6130648  51.9912243  68.7176688  71.8347199
  52.6419585  67.6340202  71.9014796  52.5165646  69.8664237  71.4592513
  51.9782142  70.7257066  71.3538666  53.9584043  70.0135686  71.1498721
  54.1202705  71.0675989  70.9237717  54.7752052  69.5982489  72.3616691
  55.8360137  69.7057298  72.1390077  54.5161275  70.2321273  73.2099078
  54.5586393  68.5582229  72.6065796  54.4424469  69.2469938  69.8401180
  55.6228869  69.0007737  69.5694056  53.4547705  68.9621328  68.9303249
  52.4936566  69.2652791  69.0852942  53.6006740  68.2103282  67.6430611
  54.6555075  67.9395305  67.6421801  52.6552546  66.9865262  67.6257506
  51.6282741  67.3272252  67.4997655  52.8910565  66.3616451  66.7644243
  52.7608915  66.1189238  68.9415059  52.3497415  66.6949103  69.7704693
  52.1325507  65.2355615  68.8252311  54.1684329  65.6650554  69.3176453
  54.9063756  65.3032198  68.4152864  54.5865262  65.7235588  70.5608739
  53.9508361  66.0300205  71.2982505  55.5451010  65.4624169  70.7896274
  53.3724163  68.9970924  66.3344704  52.6195249  69.9513009  66.2872084
  54.1019241  68.6094544  65.3149916  54.7364482  67.8120629  65.3638602
  54.0972919  69.2530959  64.0188723  53.3477423  70.0412969  63.9494211
  55.4942601  69.9190524  63.7649908  55.4940395  70.4063022  62.7901069
  55.6897953  70.6600913  64.5396245  56.2716929  69.1553169  63.7889121
  53.8042311  68.1423361  62.9857116  54.6502667  67.3041916  62.6796830
  52.6063145  68.1640563  62.4234153  51.9835423  68.9662058  62.5276129
  52.0275809  67.1345842  61.6301471  52.5854341  66.2263930  61.8576327
  50.5570148  66.9846153  61.9840889  50.1140780  67.9808859  62.0143052
  50.0675903  66.4421577  61.1747050  50.2131569  66.2554592  63.3382766
  50.8629901  65.3825413  63.3939556  50.3814131  67.1957784  64.5333781
  50.1377988  66.6628485  65.4524421  51.4134627  67.5447558  64.5790773
  49.7149231  68.0506476  64.4202639  48.6882633  65.9383793  63.3730595
  48.4423730  65.4343289  64.3075439  48.1214443  66.8671612  63.3028940
  48.4312537  65.2922911  62.5340266  52.1596590  67.3590389  60.1302787
  52.1019247  68.4860379  59.5685099  52.4386876  66.3076647  59.3305810
  52.6106686  65.3664841  59.6835789  52.5254094  66.4185817  57.8163608
  52.8215389  67.4483501  57.6158283  53.5912501  65.3596645  57.2816814
  53.2830154  64.3509961  57.5595848  53.6305379  65.3913401  56.1924505
  54.9310501  65.6494653  57.8430917  55.2680151  66.7708912  58.2588808
  55.8097979  64.6749360  57.9338881  56.7306255  64.8538890  58.3354206
  55.5713063  63.7398267  57.6030115  51.1755643  66.2097097  57.0470404
  50.4688015  65.2414654  57.3299686  50.8304608  67.0671056  56.0621274
  51.2672391  67.9812514  55.9393014  49.7861277  66.7708108  55.0637663
  49.4362334  65.7409663  55.1254451  48.4555278  67.4923983  55.3047651
  48.0819356  67.9577145  54.3930838  47.4948779  66.3836487  55.8588844
  46.5161440  66.8175017  56.0588679  47.3946928  65.5875386  55.1212444
  47.9049917  65.9738989  56.7806424  48.6058201  68.6045271  56.3131214
  47.6424701  69.0951093  56.4601037  48.9517722  68.1919674  57.2610211
  49.3307358  69.3320703  55.9491102  50.4757764  67.0096455  53.6797696
  49.8190782  67.3859418  52.7041787  51.7649954  66.8072935  53.4934712
  52.3814486  66.3857468  54.1885380  52.4273069  67.1782399  52.2481510
  51.9789978  68.1011354  51.8809591  53.9279020  67.4688330  52.5093158
  54.4363500  67.6569241  51.5642855  54.0284901  68.3736073  53.1108201
  54.7233253  66.0636595  53.3697547  55.9781729  66.3334796  53.5736948
  52.1877958  66.1766901  51.1450144  52.8331550  66.3102930  50.1031782
  51.2881339  65.2286783  51.2413479  50.6831996  65.1374848  52.0575245
  51.0283791  64.1857317  50.2169673  50.0057828  63.8203735  50.3093054
  51.1250534  64.6121817  49.2188293  52.0123008  63.0313455  50.3904192
  52.4590080  62.4097951  49.4270103  52.3481756  62.7619285  51.6725622
  51.9866167  63.2708488  52.4785505  53.2995006  61.6705260  52.0026810
  53.0502707  61.2841012  52.9913419  53.1485097  60.8561152  51.2937615
  54.7798634  62.0510038  51.9922645  55.5362540  61.1841401  52.4223629
  55.2395187  63.1378313  51.3151131  54.6050639  63.7945543  50.8606519
  56.6663728  63.5204392  51.1405434  57.1032539  62.6797430  50.5995934
  56.6889294  64.8763841  50.3772155  56.1099088  64.7732421  49.4592619
  56.1896734  65.6303171  50.9852661  58.1016176  65.3793443  50.0202269
  58.6034592  65.3659842  50.9886248  58.7634022  64.5286894  48.9146671
  59.7569553  64.9225223  48.6990218  58.8482849  63.4950824  49.2523602
  58.1537178  64.5657962  48.0122692  58.1027599  66.7442005  49.3208991
  59.1285353  67.0381454  49.0991622  57.5347940  66.6783049  48.3933801
  57.6453477  67.4873464  49.9747181  57.5978748  63.5903254  52.3749412
  58.7649900  63.3053196  52.3501234  56.9953644  63.8304995  53.5283829
  55.9912392  64.0010626  53.5851090  57.6586928  63.8862414  54.8692696
  58.5087210  64.5655877  54.8179402  56.9611736  64.3032302  55.5953813
  58.1479603  62.4894004  55.3745632  57.4328456  61.5181080  55.4311687
  59.4411016  62.4171704  55.7110830  60.1018125  63.1655786  55.4997459
  60.0737788  61.2648003  56.4198210  59.3746552  60.4578281  56.2010701
  61.4485968  60.8067946  55.9079801  62.2107229  61.4212031  56.3867481
  61.6111173  59.7799923  56.2392656  61.6572741  60.8582627  54.4884682
  60.7800613  60.4924227  53.7144736  62.8434347  61.2646672  53.9964567
  63.0048437  61.2671836  52.9899127  63.5812345  61.5717939  54.6318232
  60.2089087  61.5294762  57.9736629  60.6833672  60.5374756  58.6845068
  59.7966002  62.7343948  58.5172931  59.5995858  63.5483902  57.9344099
  59.5984687  62.9986914  59.9137734  59.1811089  62.1084877  60.3826842
  60.9290812  63.2423318  60.6010677  60.8498063  62.9727616  61.6534181
  61.6899149  62.5962612  60.1633340  61.3475377  64.6458970  60.4825906
  61.9300425  65.0136176  59.2574070  61.8037016  64.4000235  58.3781026
  62.6749032  66.1915334  59.2075784  63.1665573  66.4667848  58.2867771
  62.7950364  67.0009615  60.2929908  63.4905420  68.1013608  60.3383161
  63.4575713  68.5449856  59.4652669  62.2082766  66.6402587  61.5672422
  62.2936819  67.3025112  62.4161059  61.5348196  65.4351814  61.6832128
  61.1613356  65.0947417  62.6377083  58.5375219  64.0553856  60.1639161
  58.1154333  64.2211536  61.2900867  58.1797629  64.7887385  59.2257274
 104.0309614  75.5081639  60.4636470 104.8990818  75.0451843  60.8011598
 103.6071132  76.0550649  61.2391146 103.3565163  74.7864555  60.1398911
 104.3589623  76.4125206  59.3451335 105.0000034  77.2167510  59.7082379
 105.1921743  75.6159283  58.2286711 106.1088675  75.2186018  58.6632321
 104.6134304  74.7648959  57.8713653 105.5237530  76.5282569  57.0786355
 104.5812228  76.9149884  56.6921389 106.0722740  77.3751854  57.4883219
 106.4635883  75.9167715  55.6707320 107.8692962  75.1756050  56.5947750
 108.5755074  74.7356363  55.8907399 108.3705935  75.9486101  57.1760780
 107.4960352  74.4009857  57.2655187 103.1230118  77.1226973  58.8079394
 102.2033023  76.4428143  58.2804828 103.1531410  78.4648957  58.7828700
 103.9826234  79.0108773  59.0159536 101.9732367  79.2941845  58.4126404
 101.0523904  78.7276728  58.2816263 101.6709463  80.2746025  59.5669493
 100.8074834  80.8877481  59.3058203 101.4546431  79.7112042  60.4752533
 102.5354652  80.9170505  59.7350430 102.2974334  79.9350579  57.0646664
 102.4416621  81.1501815  56.9824370 102.2862903  79.0793424  56.0530416
 102.1446929  78.0797925  56.1974165 102.4760169  79.4332233  54.5783630
 103.4720492  79.8634419  54.4819650 102.3440407  78.1820902  53.6716302
 102.4586002  78.6305681  52.6844875 103.3872738  77.1071420  53.8359293
 103.1797946  76.2900025  53.1441451 104.3737528  77.5205292  53.6235380
 103.3650338  76.7317792  54.8597502 101.0992123  77.5137427  53.8603598
 100.6665398  77.3751934  52.9923819 101.4237702  80.3890403  54.1457143
 100.2570961  80.3998783  54.6463218 101.8180099  81.2927421  53.2215330
 102.7897025  81.3580111  52.9199000 100.9836763  82.2454020  52.5572532
 100.4793254  82.7566614  53.3777317 101.7950622  83.2159180  51.7201574
 102.3515280  82.6529096  50.9711497 101.1110229  83.8722159  51.1825866
 102.8042601  84.0999193  52.5422129 102.3018931  84.4993353  53.4235530
 103.6246177  83.4778722  52.8971113 103.3586527  85.2455883  51.7115834
 102.9249006  85.5535808  50.6686161 104.4808142  85.8454501  52.1434379
 104.8785260  85.5941746  53.0487306 104.9370550  86.5531658  51.5658836
  99.9013044  81.6320418  51.6439836  98.8765719  82.2849713  51.4065890
 100.0630126  80.4077860  51.1342737 100.9541881  79.9148463  51.1918135
  99.0409519  79.6314346  50.4523468  98.4556680  80.3822869  49.9220444
  99.6544371  78.6615831  49.4482382  98.8397034  78.1916086  48.8961948
 100.2318597  79.2444177  48.7303072 100.5310150  77.5850087  49.9757348
 101.2789448  76.9222355  49.2117442 100.6428332  77.4324336  51.2057184
  98.0160157  78.9248250  51.3539308  96.9999062  78.5393004  50.7816395
  98.1908355  78.8587006  52.6912227  98.9085540  79.4183778  53.1534246
  97.4421286  78.0377872  53.6552414  97.5543750  77.0136703  53.2975050
  97.9681140  78.1841719  55.0575836  97.3779755  77.5567188  55.7249727
  98.9922415  77.8121994  55.0942501  97.9450556  79.4834298  55.5231019
  98.6677445  79.9945429  55.1032778  96.0095027  78.4506924  53.7294739
  95.5730457  79.3846296  53.0500391  95.1627641  77.6520131  54.3676745
  95.4696579  76.8229093  54.8754895  93.6337890  77.8655221  54.4233073
  93.3914852  78.1665781  53.4045982  92.8096199  76.6058931  54.7610233
  92.9373348  76.3691630  55.8177000  91.7520428  76.8201231  54.6069412
  93.2084909  75.3617136  53.9069112  94.0410605  74.8730347  54.4137629
  92.3684028  74.6674591  53.9323767  93.6208531  75.5474907  52.3932262
  92.8596336  76.2197013  51.6328191  94.7201909  75.0917188  51.9771332
  93.2387365  78.9591878  55.4474195  93.9191953  79.1985685  56.4303756
  92.1454460  79.6730018  55.2332175  91.4901735  79.4341825  54.4900161
  91.7243526  80.8500195  55.9831832  92.3921430  80.9052206  56.8428737
  91.8880101  82.1486843  55.1148245  91.2224312  81.9872716  54.2660532
  91.3697099  83.4905304  55.7739086  91.5317036  84.3205581  55.0868854
  90.3052325  83.4018577  55.9905048  91.9141036  83.6735314  56.7006099
  93.3249946  82.3034993  54.6277219  93.4100908  83.2094835  54.0282052
  93.9938722  82.3709678  55.4848962  93.5991870  81.4398845  54.0207936
  90.3460471  80.7584198  56.5701487  89.3895662  80.4285785  55.8746186
  90.1973913  81.3376005  57.7824494  90.8749712  81.9873731  58.1832859
  89.0596278  81.0850327  58.6233120  88.2011853  80.7699179  58.0312064
  89.5633805  80.0922447  59.5949417  88.7665865  79.8277526  60.2905056
  89.8937946  79.1997229  59.0645217  90.4011906  80.5173669  60.1489203
  88.6169536  82.3591710  59.4332682  89.4442232  83.2190958  59.7294765
  87.3422155  82.4174094  59.7518527  86.7295399  81.6251882  59.5644730
  86.6091465  83.5069618  60.3737984  87.3162117  84.1470286  60.8998205
  85.8792623  84.3729146  59.2778693  86.6068389  84.7211388  58.5445180
  85.1611079  83.7524713  58.7425764  85.1452307  85.5971754  59.9019864
  84.4737944  85.2711788  60.6960270  86.1997486  86.5762611  60.4361861
  85.7042108  87.4407016  60.8771881  86.8071040  86.0791674  61.1929933
  86.8401751  86.9039653  59.6164069  84.3688108  86.3322308  58.7610094
  83.8452680  87.1947304  59.1736926  85.0737836  86.6654714  57.9984938
  83.6465893  85.6487418  58.3136182  85.5776475  82.9467207  61.4285561
  84.8255894  81.9764679  61.2449531  85.6089450  83.5445137  62.6233523
  86.1218138  84.4113508  62.7796663  84.9330609  83.0561124  63.8433916
  84.1479145  82.3625024  63.5428234  85.8570146  82.1819233  64.7874812
  86.5488034  82.9310451  65.1728951  85.1618460  81.4701875  66.0012896
  85.9041434  80.9057481  66.5655632  84.7045494  82.2174558  66.6490264
  84.3927793  80.7905368  65.6330488  86.5206481  81.0214287  63.9931495
  87.1498528  80.4359623  64.6631819  85.7464725  80.3817209  63.5698410
  87.1311058  81.4338616  63.1887954  84.2951438  84.2892742  64.5870069
  84.9534855  85.2413696  64.9464210  82.9762397  84.3190085  64.8739231
  82.3846240  83.6047351  64.4489248  82.1229131  85.1981673  65.7141751
  82.7027570  86.1162660  65.6140119  80.6977151  85.3144777  65.1929260
  80.1842713  86.1286005  65.7043802  80.6952747  85.6298020  63.6578799
  79.6673845  85.7082380  63.3044672  81.2143932  86.5714949  63.4799881
  81.2022414  84.8280651  63.1221433  80.0503391  84.1131908  65.4288609
  79.1280906  84.1684999  65.1017345  82.0152348  84.9392412  67.1896638
  82.2625326  83.8178090  67.6724913  81.7690276  85.9549793  68.0225552
  81.4854462  86.8724969  67.6788546  81.8659053  85.9136500  69.5297213
  81.9226119  86.9415408  69.8866510  80.9344703  85.4948471  69.9099870
  83.0272249  85.1331910  70.1681361  82.7317100  84.2560491  71.0081213
  84.2439290  85.3684140  69.7088198  84.4701017  86.1301518  69.0683104
  85.3718840  84.5536532  70.0813320  85.0557586  83.5151064  70.1783652
  86.4118819  84.7620108  68.9620231  87.3021731  84.1716976  69.1771529
  85.9881974  84.4464541  68.0079490  86.6800526  85.8172958  68.9060043
  85.9496979  84.8597091  71.4380025  86.9601040  84.2613483  71.8160207
  85.3173985  85.7183462  72.2705203  84.4639719  86.2236087  72.0298489
  85.8393243  85.9979957  73.6444019  86.8860073  85.6964039  73.6667220
  85.7275269  87.5137377  73.9267890  85.8616211  87.6022696  75.0049364
  86.7851691  88.2748969  73.0644435  86.7106864  89.3446822  73.2593478
  87.7847617  87.9267122  73.3249161  86.5982457  88.0844101  72.0080967
  84.5132164  88.0869105  73.5620206  83.8031058  87.7511192  74.1489227
  85.1825325  85.1466019  74.7550751  85.5772584  85.1274527  75.9375005
  84.2463380  84.2242868  74.4605454  83.6946053  84.3057564  73.6059234
  83.8529917  83.0026455  75.2447171  84.4199070  83.0440267  76.1746728
  82.3928910  83.0857268  75.4246959  82.1090256  84.1155566  75.6411514
  81.8934285  82.8052893  74.4974235  81.9595365  82.2542786  76.4581037
  81.0807413  81.8836513  76.2327762  84.2846234  81.6341950  74.7451659
  84.8319419  81.4828913  73.6494298  84.2905064  80.6238747  75.6737445
  83.6561042  80.5910893  76.4722255  85.2306607  79.4705469  75.6009521
  86.2215335  79.8494994  75.3493569  85.3028995  79.0205638  76.5911191
  84.8607149  78.3785467  74.5986099  85.8108676  77.6889149  74.2918026
  83.5954853  78.2130898  74.1613684  82.7491726  78.5632519  74.6106559
  83.4135538  77.4393558  72.8946057  83.9640540  76.5163135  73.0794958
  81.9417034  77.0294986  72.5917900  81.3592478  77.9465745  72.6827409
  81.7229068  76.4630864  71.1935600  80.6719918  76.2035814  71.0664188
  82.0044838  77.2089202  70.4497722  82.3347393  75.5704461  71.0623487
  81.5158101  75.9416246  73.5717269  81.4767742  74.9710129  73.0780314
  82.2327388  75.8547636  74.3891707  80.1184785  76.3451161  74.1065315
  79.7695089  75.5931923  74.8141648  80.1843965  77.3112766  74.6064351
  79.4173863  76.4133307  73.2757640  84.0464766  78.1552535  71.6400156
  84.9350320  77.5919376  71.0278232  83.7893969  79.3766246  71.2916557
  83.1380150  79.9801469  71.7933891  84.4178961  80.0118773  70.1316110
  84.1057982  79.4942564  69.2250397  84.0649232  81.0401783  70.0484537
  85.9294069  80.0064240  70.2179776  86.5777509  79.6556772  69.2014080
  86.5131854  80.2344119  71.4024830  85.9742074  80.4241073  72.2478524
  87.9731096  80.2421141  71.6399911  88.4092477  80.9408581  70.9257570
  88.2769305  80.6777010  73.0424172  87.8831585  81.6865239  73.1741483
  87.7266570  80.0290463  73.7238158  89.7136941  80.6833038  73.4671395
  90.1490607  79.6845326  73.4413323  90.4867479  81.6372570  72.5223992
  91.5381874  81.6605677  72.8097434  90.3985887  81.2827550  71.4952015
  90.0679890  82.6406600  72.5970402  89.7472789  81.3136505  74.9313240
  90.7760649  81.3417298  75.2913460  89.3456926  82.3267771  74.8994354
  89.1433696  80.7036844  75.6029049  88.6015042  78.8067263  71.4169553
  89.6798480  78.7452583  70.8137643  87.9766398  77.7849558  71.9961293
  87.1399264  77.8938829  72.5686706  88.4223361  76.4222842  71.8710254
  89.4047710  76.3564481  72.3381617  87.5482802  75.3966305  72.6828763
  87.5601200  75.6527129  73.7425383  86.5103309  75.4462983  72.3541659
  88.0881535  73.9947169  72.4826542  87.3399899  73.2714420  72.8073550
  88.2563101  73.8241079  71.4198956  89.4243408  73.7409079  73.2648118
  89.8546124  74.6189673  74.0450343  89.9879453  72.6344598  73.2189367
  88.5857940  76.0485705  70.3962724  89.4943611  75.3604911  70.0198502
  87.5917283  76.3699105  69.5562320  86.7363979  76.8456079  69.8446327
  87.6507708  76.0692159  68.1686089  87.9560686  75.0358640  68.0014712
  86.2085382  76.3267204  67.5863757  85.9038753  77.3139971  67.9337345
  86.1042818  76.4777360  66.0337183  85.0649412  76.6511881  65.7546818
  86.7117696  77.3226657  65.7083993  86.4622799  75.5674098  65.5543974
  85.2708907  75.2218037  68.1265953  85.3922808  74.3069321  67.5471297
  85.5260986  74.9819355  69.1590711  83.7772676  75.7335751  68.0364965
  83.1059064  74.9624144  68.4148751  83.6654064  76.6381474  68.6346470
  83.5300144  75.9518730  66.9972795  88.7119939  76.9939313  67.4577974
  89.3138623  76.4774791  66.5384838  88.9339579  78.2199303  67.8747032
  88.3902442  78.6572635  68.6190076  89.9826096  79.0982550  67.3237536
  89.9343168  79.0921082  66.2348440  89.7380681  80.5367170  67.8154534
  90.5088787  81.1952371  67.4137530  88.7588379  80.8756670  67.4774238
  89.7737481  80.5595645  68.9044267  91.3709868  78.5909092  67.6904112
  92.2561512  78.7905107  66.8430451  91.6210982  77.9553896  68.8539898
  90.9817723  77.9854820  69.6492871  92.8794113  77.1217113  69.1186601
  93.6779724  77.7940198  68.8069029  93.1923150  76.7865097  70.5876043
  92.4086713  76.1289338  70.9637231  94.1245795  76.2240430  70.6200108
  93.3167891  77.9838376  71.5407560  94.0862282  78.6504323  71.1523943
  92.3770692  78.5351757  71.5212170  93.6673006  77.6476560  73.0521702
  94.5668283  77.0340591  73.0846485  93.8930611  78.5724429  73.5839580
  92.5945492  76.9570340  73.7328422  92.2714617  76.0693660  73.3503046
  92.0297508  77.4053187  74.7932693  92.5744650  78.3012099  75.6462853
  93.5074295  78.6733946  75.4674282  92.0527455  78.6037818  76.4691814
  90.8246791  77.0431101  75.0717063  90.3289238  76.4055175  74.4499344
  90.3679257  77.3951546  75.9130920  92.8910351  75.8423290  68.2900493
  93.8987472  75.5101387  67.5987014  91.7816850  75.1037061  68.1716454
  90.8858152  75.3620812  68.5872096  91.7521817  73.8436560  67.4278628
  92.5936240  73.2413578  67.7689257  90.5090236  73.0260941  67.7741148
  90.5125796  72.7856876  68.8371195  89.6141935  73.6182729  67.5840033
  90.4549525  71.6720082  66.9141743  89.4730017  71.2119756  67.0187476
  90.5876161  71.9046126  65.8576784  91.5334423  70.6839198  67.3617847
  92.5226340  71.1304968  67.2579296  91.4046320  70.4350165  68.4151987
  91.4336944  69.4821176  66.5433572  91.8153660  69.5722337  65.6020183
  90.9291239  68.3054589  66.8243482  90.2669525  68.0739895  67.9036077
  90.1164516  68.8227953  68.5809085  89.8913298  67.1421049  68.0828191
  91.0036750  67.3217280  65.9505333  91.4562509  67.4734451  65.0488415
  90.6102057  66.4078664  66.1753261  92.0624200  73.9985633  65.9059463
  92.7579782  73.2197423  65.3225745  91.5394407  75.0747897  65.2795460
  90.9482503  75.7735530  65.7279396  91.8010950  75.3067079  63.8843690
  91.5398095  74.3552582  63.4186725  90.9206192  76.4499159  63.2786498
  91.0406069  77.3374675  63.9007463  91.3134777  76.6963106  62.2925130
  89.4487078  76.1680027  63.1401549  89.1782525  75.9204887  64.1661689
  88.6945175  77.4037970  62.6060019  87.6328726  77.1713774  62.5152648
  88.8263516  78.2374667  63.2952207  89.0900674  77.6766827  61.6281709
  89.0308498  74.9863361  62.3444534  87.9429229  74.9182307  62.3376215
  89.3946594  75.0903958  61.3222904  89.4486340  74.0832679  62.7879678
  93.2472151  75.6179652  63.5781182  93.6970991  75.4117478  62.4066457
  94.0754671  76.1015601  64.4913344  93.7526169  76.3607422  65.4230942
  95.5035651  76.3278080  64.3168584  95.6690200  76.8557360  63.3777920
  95.8608354  76.9793514  65.1161162  96.3490725  75.0046942  64.3188972
  97.2169064  74.9336758  63.4549911  95.9092973  73.9785861  65.0852613
  95.1741943  74.0706511  65.7864144  96.4703306  72.6064060  64.9684010
  97.5492143  72.7526218  65.0135342  95.9850729  71.6780189  66.1319238
  94.8976839  71.6287125  66.1223887  96.3516279  70.6665187  65.9598807
  96.4677583  72.1696359  67.5382398  97.5492071  72.2934404  67.5149613
  96.0377451  73.1522289  67.7319030  96.1085564  71.2491078  68.6808776
  96.1975574  71.7743499  69.6319431  95.0717231  70.9228476  68.5924460
  97.0675016  70.0167483  68.6533610  96.9262376  69.4609881  67.7256671
  98.1026526  70.3557351  68.6671922  96.8092961  69.1130100  69.8344541
  97.4574418  68.2998909  69.7966331  96.9668463  69.6409493  70.7158150
  95.8263381  68.7742818  69.8046913  96.1210741  71.9173376  63.6637694
  96.9800752  71.3538933  62.9948625  94.8667903  72.0514258  63.1865917
  94.1194138  72.3992621  63.7881034  94.3558409  71.7493400  61.8149756
  94.6709144  70.7217850  61.6397860  92.8097912  71.6599628  61.6674596
  92.4253331  72.6708434  61.8009269  92.6122477  71.3782623  60.6327754
  91.9718072  70.7742360  62.5121937  91.9517431  71.2020627  63.5146894
  90.9540726  70.8190347  62.1251596  92.3454657  69.3002259  62.6509256
  92.8841684  68.7371504  61.6522813  92.1847851  68.7150825  63.7272276
  95.0291953  72.6251310  60.7270721  95.0101253  72.2169460  59.5737164
  95.7801181  73.6729860  61.0309897  95.7693931  74.0522155  61.9770489
  96.6818738  74.4262311  60.1843213  97.6009555  74.5763543  60.7497678
  96.9307984  73.7890551  59.3362851  96.2806038  75.7837190  59.6181854
  97.0135263  76.3271184  58.8200878  95.0985551  76.2858762  60.0204105
  94.5892511  75.9471631  60.8352208  94.4237467  77.3928799  59.3000171
  94.6488789  77.2991891  58.2378625  92.8640029  77.3335807  59.3556213
  92.5482161  77.4316519  60.3932083  92.4638258  78.1924053  58.8176745
  92.2284425  76.0266711  58.7605933  92.8495911  75.6889240  57.9303794
  92.1777919  74.9098132  59.7863867  91.7323488  74.0226279  59.3362484
  93.1888482  74.6771204  60.1220671  91.5770851  75.2254290  60.6391469
  90.8260149  76.3399295  58.2869467  90.3729561  75.4394394  57.8703938
  90.2283881  76.6911474  59.1282178  90.8641726  77.1145760  57.5212308
  94.9626141  78.6957708  59.8408297  95.6057440  78.7832243  60.8781058
  94.6697810  79.8528435  59.2553507  94.2206857  79.8256020  58.3395203
  94.8536606  81.2377256  59.6439067  95.5203764  81.2872013  60.5046286
  95.4917429  82.0532778  58.4485734  94.8676942  81.9596061  57.5605160
  95.5307655  83.1128213  58.7010073  96.8768198  81.5452994  58.1557632
  97.4386149  81.4837638  59.0888670  96.8086474  80.5331596  57.7570071
  97.6383189  82.4182161  57.1737996  97.4730549  83.4766490  57.3778625
  98.7117515  82.2441924  57.2418233  97.1110126  82.0372027  55.8152939
  96.6630771  81.1225713  55.7560641  97.1515392  82.7433143  54.6648048
  97.8176197  83.8593246  54.5557362  98.3317606  84.2263539  55.3575040
  97.8243139  84.3643916  53.6695131  96.7101320  82.1938021  53.5802671
  96.3399428  81.2441587  53.6045040  96.7321576  82.7103024  52.7007694
  93.5359433  81.8227174  59.9903601  92.5847476  81.6808428  59.2084265
  93.4231758  82.3379557  61.1953534  94.2090581  82.6759496  61.7516044
  92.1586846  82.4607851  61.8201536  91.3415695  82.1940657  61.1499971
  92.0102640  81.4616539  62.9671222  92.5310891  81.8879473  63.8246402
  90.5505743  81.2929779  63.3148392  90.4520704  80.5802771  64.1327381
  90.1351567  82.2540788  63.6186752  90.0103530  80.9234612  62.4439727
  92.7401340  80.0801470  62.7291001  92.5830577  79.4319015  63.5907229
  92.3348548  79.6025713  61.8372121  93.8093428  80.2511781  62.5945569
  91.9725056  83.9491448  62.1988089  92.5627537  84.3761000  63.1749945
  90.9971223  84.6385959  61.5145767  90.5466978  84.2912391  60.6673424
  90.5264636  85.9338767  61.9473515  91.3368347  86.4654360  62.4440479
  90.1454822  86.7749864  60.7502957  90.8817981  86.6153104  59.9620720
  89.1881507  86.4247507  60.3663042  90.0460420  88.2463275  61.0230466
  88.9260806  88.7346092  61.7047742  88.0867053  88.0985785  61.9436677
  88.9473639  90.1207872  62.0707298  88.1868335  90.5098319  62.7331336
  89.9391963  90.9740485  61.5812895  89.8458677  92.0430906  61.6932886
  91.0570838  90.4205618  60.9436188  91.8956303  91.0542128  60.6935607
  91.1024212  89.0873060  60.6315698  91.9452304  88.6842587  60.0886614
  89.4606966  85.8241349  63.0200571  88.5572839  85.0453117  62.7107822
  89.5245940  86.4699121  64.1962051  90.2916012  87.1010500  64.4267931
  88.5260974  86.3582153  65.2864570  87.7910310  85.6220436  64.9617749
  89.1673920  85.8880594  66.5636338  88.4245429  86.1434618  67.3189522
  89.5279170  84.3470919  66.4449668  89.9925237  84.0097343  67.3716126
  88.6188075  83.7735836  66.2650416  90.2212041  84.1973463  65.6166195
  90.5197422  86.5514644  66.9345833  90.8843618  86.1320828  67.8727883
  91.2470744  86.3623738  66.1453243  90.3782614  87.6268904  67.0473631
  87.8036652  87.6792543  65.5349341  88.2623099  88.7549584  65.1246333
  86.5524079  87.6319484  66.0231331  86.0617978  86.7755407  66.2833761
  85.8191146  88.8214994  66.2080968  86.4930643  89.5976418  66.5736701
  85.1695601  89.2070666  64.8134188  84.7801084  90.2237681  64.8654050
  85.9393044  89.1984344  64.0423804  83.8679108  88.1042889  64.3531270
  84.2419445  86.8788245  64.5679241  84.7191039  88.6528121  67.2262241
  84.2183681  87.5704956  67.5666277  84.4262283  89.8033902  67.8311479
  84.7587860  90.7051608  67.4912830  83.5863685  89.9104693  69.0649703
  82.7240364  89.2914226  68.8147876  84.3709361  89.4075614  70.2960370
  83.7458016  89.4922037  71.1849715  84.6520611  88.3646211  70.1484118
  85.2700401  90.0103477  70.4263973  83.0207722  91.3072071  69.4219933
  83.3072256  92.2163570  68.6785036  82.2968968  91.4466708  70.4997712
  82.1409526  90.6927163  71.1684295  81.5960461  92.7624283  70.8800639
  81.6259420  93.3632469  69.9707249  80.1116261  92.5243312  71.2820315
  79.6171624  93.4937429  71.3382779  79.6298542  91.9651121  70.4796825
  79.8491561  91.7689781  72.6211615  80.5616117  90.9518345  72.7298090
  80.0073817  92.4437398  73.4631177  78.4459984  91.2313965  72.6553010
  77.7228284  92.0427637  72.7399972  78.2154896  90.6928708  71.7361118
  78.3615518  90.3319361  73.8230316  79.2401203  89.8813418  74.0811753
  77.3517827  90.0244154  74.5717006  76.1679577  90.4842466  74.2600859
  76.0506629  91.0759063  73.4364441  75.3606871  90.2515083  74.8388639
  77.5408307  89.0815866  75.5014966  78.4546008  88.6366429  75.5969292
  76.7728228  88.8067014  76.1131240  82.3032165  93.5736103  71.9013724
  81.8714818  94.6780785  72.2501145  83.4574545  93.0877974  72.3656422
  83.7889692  92.1454085  72.1597049  84.4016873  93.8866879  73.2506079
  84.0517243  94.9165595  73.3043794  84.3650675  93.4848222  74.2626045
  85.8654416  93.8774956  72.7584079  86.3896701  92.7376647  72.4910376
  86.4592932  95.0132255  72.5342388  86.0675413  95.8941858  72.8677299
  87.7632183  95.2175393  71.7818796  87.7509760  94.5839222  70.8947903
  87.8382101  96.6957124  71.3958736  86.8383013  97.0281107  71.1143371
  88.1260649  97.2664901  72.2784944  88.8269663  97.0569323  70.2262915
  88.6836844  96.3411795  69.4166835  88.5610182  98.0389010  69.8360170
  90.2767622  97.0706486  70.6020104  91.0928738  96.5394094  69.8577688
  90.5847574  97.6407572  71.7229628  89.0809765  94.7061740  72.5471232
  89.9412648  94.0125176  72.0642301  89.0796149  95.0194516  73.8465443
  88.3931379  95.6314326  74.2869199  90.0910663  94.4903398  74.7525971
  91.0393894  94.5301101  74.2171958  90.1319591  95.3833291  76.0108606
  90.2152320  96.4162142  75.6727513  89.1680174  95.2874192  76.5082435
  91.2408953  95.1570835  77.0970794  91.1054062  95.8773322  77.9039416
  91.1212912  94.1642966  77.5307302  92.6196840  95.2896905  76.5453158
  92.7770281  95.6521816  75.3648993  93.5160116  95.1068552  77.3872743
  89.9941980  93.0083605  75.0859540  90.9897267  92.3434852  75.2004282
  88.7205578  92.4595934  75.2045808  87.8648857  93.0133415  75.1667347
  88.4920533  91.0299928  75.3958342  89.0103766  90.6766945  76.2870482
  87.4306535  90.8303164  75.5443225  89.0021870  90.3030100  74.1624066
  89.7413834  89.3584542  74.3517576  88.9492241  90.9124320  73.0215521
  88.4559198  91.7968997  72.8934831  89.5820270  90.4173255  71.7836959
  89.4486528  89.3551304  71.5820925  88.8430703  91.2245869  70.6055597
  87.7685656  91.1916628  70.7828042  89.1437268  92.2702765  70.6590745
  89.1211432  90.7079291  69.1916377  90.1851304  90.4854014  69.1172706
  88.3138215  89.4215237  68.8814863  88.5383364  89.0862294  67.8688122
  88.5872040  88.6404072  69.5916876  87.2480551  89.6325506  68.9657814
  88.6931658  91.7585962  68.2062565  88.8843416  91.4072900  67.1921254
  87.6285360  91.9583659  68.3271710  89.2556914  92.6752466  68.3844527
  91.1499361  90.4618067  71.8763711  91.7616877  89.4482074  71.5738971
  91.7012349  91.5518092  72.3885478  91.1703635  92.3551745  72.7251691
  93.1711433  91.6917252  72.5142846  93.6291839  91.4298195  71.5608884
  93.6063601  93.1798647  72.7712635  93.1458551  93.8165970  72.0166960
  93.2184397  93.4990455  73.7385062  95.0797199  93.3909775  72.7480234
  95.5856680  92.6981623  73.4208864  95.4852043  93.2194185  71.7517750
  95.2973553  94.8421733  73.1879218  94.6199907  95.0687503  74.0114301
  96.3112433  94.9488453  73.5721564  95.0871687  95.8218029  72.1136479
  95.8939808  96.0712340  71.5417359  93.9145326  96.4150249  71.8240944
  92.8822773  96.2878653  72.6391732  92.9707520  95.7379744  73.4930434
  91.9957992  96.7402646  72.4138347  93.6741198  97.1751308  70.7804916
  94.4122572  97.3589153  70.1012888  92.7478592  97.5810813  70.6485279
  93.7173323  90.6924161  73.5666462  94.6565813  89.9255405  73.2676176
  93.0160176  90.5289510  74.6549177  92.1157975  90.9891707  74.7912350
  93.4015365  89.6910444  75.8007958  94.4343175  89.8640304  76.1035719
  92.4864783  90.0844871  76.9102877  91.4902911  89.7539573  76.6175043
  92.8562481  89.4461720  78.2450739  92.1535833  89.7726546  79.0121751
  92.8163457  88.3606816  78.1530987  93.8658651  89.7494670  78.5257367
  92.5813659  91.5090913  77.1134587  91.8064367  91.9487049  76.7074592
  93.4264964  88.2508168  75.4806356  94.2641600  87.5345746  75.8261120
  92.4584209  87.8342231  74.5590401  91.7711035  88.4854087  74.1787401
  92.2915596  86.5155712  74.0381288  92.4308717  85.8251215  74.8705334
  90.8961949  86.2127010  73.5149777  90.7675581  86.8345350  72.6288710
  90.6813404  84.7471624  73.0846475  89.6595229  84.6190809  72.7245531
  91.3806823  84.4951684  72.2874066  90.8501011  84.0885203  73.9362110
  89.9652878  86.4907710  74.5288717  89.7913878  87.4543707  74.5581717
  93.3648585  86.2806478  72.9205432  93.9243406  85.2072449  72.9394062
  93.6389427  87.2505511  72.0573622  93.1924368  88.1675929  72.0900408
  94.5854716  87.1165632  70.9927899  94.3136980  86.3266499  70.2911083
  94.6453865  88.4655694  70.2463499  94.2967431  89.2460481  70.9221145
  95.6888755  88.6848946  70.0186018  93.8207209  88.5582827  68.9176845
  92.8656548  88.0913366  69.1563564  93.5470403  89.9853795  68.5044066
  92.9724362  89.9921291  67.5776609  92.9796066  90.4881202  69.2874952
  94.4927050  90.5064583  68.3499265  94.3984685  87.7537696  67.7722534
  93.7680824  87.8719274  66.8900340  95.4045800  88.1084937  67.5494118
  94.4392035  86.7008196  68.0506183  95.9284671  86.8012892  71.6240810
  96.6983490  86.1076905  70.9648992  96.2473079  87.3077216  72.8740593
  95.6776504  87.9622924  73.4107952  97.5174556  86.8839875  73.5138118
  98.2242382  86.9551360  72.6876295  97.8884715  87.7943875  74.6939691
  97.1470473  87.6690724  75.4839307  98.8456080  87.4716569  75.1019258
  97.9796286  89.2953646  74.3243842  98.7514917  89.4519742  73.5701874
  97.0371404  89.6342238  73.8913019  98.3017185  90.1022308  75.5827272
  97.4702791  90.0396858  76.2841270  99.1722332  89.6757703  76.0818309
  98.5716628  91.5562421  75.2346910  99.3729689  91.6413600  74.5011594
  97.6895837  92.0239113  74.7971674  98.9565412  92.2363652  76.5500496
  99.1551230  93.2415765  76.3772190  98.1729796  92.1483940  77.2280564
  99.8045428  91.7782846  76.9413047  97.5610663  85.4255768  74.0545624
  98.6038369  84.8323388  74.0351662  96.4495825  84.9588655  74.5630202
  95.6354081  85.5252352  74.8013635  96.3124858  83.5135074  74.8337866
  97.0981104  83.1343788  75.4868330  94.9927989  83.2727828  75.5905979
  95.1420047  83.5264853  76.6395849  94.2382093  83.9564863  75.2014643
  94.4318922  81.7958436  75.5004410  93.4126541  81.7809419  75.8828240
  94.3838469  81.4999812  74.4517661  95.2800636  80.7501948  76.2824856
  94.9572776  79.5646500  76.0025556  96.2721409  81.0949485  76.9611780
  96.4720809  82.7201713  73.4727619  97.1588290  81.6953650  73.5478630
  95.8011809  83.0799987  72.3861031  95.1946854  83.8974834  72.3364244
  95.8847394  82.3004470  71.1309672  95.5727250  81.2618610  71.2359438
  94.9401493  83.0004099  70.1619504  94.9888593  84.0747179  70.3454919
  95.2981837  82.8333285  69.1459675  93.4683872  82.5562219  70.2426310
  93.3450153  82.4145812  71.3154139  92.3693758  83.6239546  69.7174084
  91.3701740  83.1989677  69.8240331  92.4388950  84.5372818  70.3078419
  92.5561621  83.8538154  68.6681382  93.2018310  81.2715478  69.4099130
  92.1513273  80.9935179  69.4954727  93.4432024  81.4590908  68.3639085
  93.8234180  80.4585289  69.7851593  97.3429851  82.1792267  70.6617100
  97.7542852  81.0867653  70.2148339  98.0411590  83.3376562  70.6993950
  97.6834473  84.2085248  71.0937747  99.3827189  83.4267339  70.1697043
  99.2738713  82.9661400  69.1874342  99.9379218  84.8895210  69.9213303
  99.7703243  85.5009666  70.8082233 101.0144402  84.8504956  69.7598089
  99.2544906  85.5449236  68.7036361  99.5833470  85.0324550  67.8002467
  98.1783644  85.3930100  68.7829374  99.5304247  87.0475118  68.5481211
  99.2447686  87.5829590  69.4534376 100.5941372  87.2251838  68.3942986
  98.7416970  87.5447173  67.3760813  98.4443704  86.8920576  66.6505357
  98.4351176  88.8039055  67.2801271  98.5182248  89.8095008  68.1283530
  98.8836469  89.6546576  69.0689614  98.2154274  90.7416753  67.8450255
  98.0566552  89.1798076  66.1152199  98.0144440  88.5073449  65.3496990
  97.7979990  90.1542000  65.9522677 100.3858209  82.6665544  71.0079338
 101.2684676  82.0151052  70.5111605 100.2801819  82.5780918  72.3245889
  99.6699490  83.2377944  72.8068152 100.8846995  81.6868536  73.2959354
 101.9586096  81.7906911  73.1374774 100.5661556  82.1336444  74.7626844
 100.9499786  83.1417437  74.9220259  99.4848599  82.1801872  74.8959982
 101.1681664  81.1891585  75.8226841 100.5404811  81.2084523  76.7146297
 101.1482976  80.1688820  75.4416920 102.5459029  81.5333456  76.1990593
 103.0084960  80.9684977  77.2016597 103.2521240  82.2914309  75.5236036
 100.6324057  80.1456703  73.0553134 101.6787734  79.4103532  73.1642782
  99.4682174  79.6879418  72.6579971  98.6172807  80.2336565  72.7908848
  99.1940777  78.4159474  72.0070226  99.8369521  77.7134368  72.5379731
  97.6814294  78.1918814  72.1210296  97.4168231  77.2474161  71.6470151
  97.3956607  78.1625774  73.1721617  97.1540763  79.0071951  71.6240102
  99.6532681  78.1452922  70.5146839  99.6691303  77.0448565  69.9828713
 100.1597059  79.1841253  69.8312122 100.1376049  80.1370205  70.1958247
 100.7665618  79.0961628  68.5644843 101.7031694  79.6531657  68.5951433
 101.0206781  78.0533878  68.3789710  99.8935704  79.6389533  67.3124031
 100.4749528  79.7467616  66.2526895  98.6271986  79.9640803  67.4633138
  98.1899196  80.0756544  68.3775262  97.7143931  80.2000396  66.3541956
  97.7186035  79.3421682  65.6820698  96.2666035  80.3401740  66.8705052
  96.2623670  81.2091528  67.5296068  95.2185760  80.4981121  65.7060993
  94.2174478  80.5924214  66.1279917  95.4519721  81.3889080  65.1244276
  95.2584000  79.6209946  65.0592571  95.8484410  78.9943472  67.5289307
  94.8270279  79.0734098  67.9003150  95.9051963  78.1950340  66.7906236
  96.5200657  78.7717337  68.3580709  98.1731279  81.3660280  65.5570580
  98.4790580  82.3793012  66.1419591  98.1495684  81.3515231  64.1944636
  98.0401874  80.4875047  63.6626704  98.2692522  82.4917976  63.3667108
  98.9548756  83.2053402  63.8216092  98.8171227  82.0229505  62.0067647
  99.8396285  81.6671409  62.1314660  98.2263225  81.1796376  61.6496938
  98.7924996  83.0760342  61.0226334  99.3231266  82.7240784  60.1384846
  97.7551338  83.2381659  60.7274121  99.3752741  84.4000103  61.4169516
 100.5884428  84.5031688  61.5530112  98.5827585  85.4119228  61.5818338
  96.9172874  83.2648482  63.2166775  95.9512857  82.7084587  62.7001929
  96.8137911  84.3968925  63.9334851  97.6031426  84.8292914  64.4133772
  95.5607259  85.1200289  64.0971020  94.9987269  84.9430336  63.1805488
  94.8390853  84.5866009  65.4403035  93.8968544  85.1152477  65.5820834
  94.6443229  83.5173776  65.3499975  95.4881189  84.7646436  66.2982232
  95.7150582  86.6437265  64.2820843  96.7391095  87.0941437  64.7982163
  94.6162335  87.4375606  64.0021545  93.7679159  87.0515147  63.5872500
  94.5097167  88.8825299  64.2462096  94.9890805  89.2585917  65.1501145
  95.1945628  89.5657408  63.0824190  96.0886857  88.9956120  62.8308810
  94.5311219  89.5162957  62.2184918  95.5896042  90.9867291  63.2883523
  95.0386063  91.7491855  64.1321998  96.4026503  91.4867053  62.4868445
  93.0259867  89.1456317  64.3557167  92.2685735  88.2221198  64.0129704
  92.4895808  90.2839717  64.8474227  93.0288086  91.0335581  65.2800689
  91.0525270  90.5217799  64.7866165  90.6517332  89.9282290  63.9643461
  90.6109967  90.1332067  65.7035772  90.5488594  92.0194060  64.5979552
  91.3275553  93.0212784  64.5136316  89.1903973  92.1521789  64.6535703
  88.5808028  91.3460059  64.7933509  88.4340392  93.4057367  64.5269989
  89.0017386  94.2744464  64.8603979  88.1230526  93.7313942  63.0826968
  89.0339090  93.6326071  62.4914736  87.4127589  92.9989522  62.6978781
  87.5176593  95.2124938  62.8776119  86.5393226  95.2326010  63.3573368
  88.1572234  95.9036376  63.4287488  87.3504642  95.7610135  61.5065317
  88.3100479  96.0804709  61.0976110  86.9532000  95.0028054  60.8316809
  86.4452013  96.8737868  61.6164578  85.6256943  96.6985631  62.1973209
  86.4980549  98.0960487  61.0840367  87.4751621  98.5675558  60.3409965
  88.2805948  97.9801796  60.1272156  87.4260746  99.5193777  59.9773243
  85.6511790  99.0208830  61.4312135  84.9296768  98.8178791  62.1228616
  85.7099929  99.9484850  61.0115799  87.1721168  93.2132310  65.4293926
  86.8598619  92.0758384  65.6614054  86.4763193  94.2360049  65.9783419
  86.8109167  95.1975462  65.9287739  85.2437623  94.1339790  66.6660728
  85.3106347  93.3852141  67.4551090  84.8851930  95.4151229  67.4416013
  83.8440807  95.4601600  67.7625851  85.7003039  95.4381242  68.7385204
  85.4608437  96.3392693  69.3029851  85.4582559  94.5606739  69.3358140
  86.7639208  95.4322254  68.4992418  85.0535882  96.5030977  66.5798200
  84.8288251  97.3318051  67.0522261  84.1880112  93.6846080  65.6592678
  84.2496151  94.0866807  64.5008993  83.2051031  92.9045478  66.1338768
  83.2401618  92.4345962  67.0384465  81.9968091  92.6636935  65.3878253
  81.7875103  93.5536591  64.7940507  82.1423381  91.5640978  64.4082206
  83.0526784  91.6902148  63.8239157  82.2228259  90.6044667  64.9202674
  80.6705164  91.5876135  63.3174494  80.8198018  92.5055946  62.4083187
  80.8278407  92.4446330  66.3356435  80.7529457  91.4113637  66.9886713
  79.7319913  93.2931357  66.3147841  79.7653664  94.2436084  65.9451885
  78.4194863  92.9029731  66.8254315  78.4966269  92.1871223  67.6430549
  77.7419774  94.1775445  67.3349405  78.4027310  94.6643701  68.0508502
  77.6134291  94.8655966  66.4994713  76.3733763  93.9429768  68.0012782
  75.7865822  92.8408422  67.8327101  75.8899214  94.7937968  68.7224846
  77.6003770  92.1896361  65.7109669  77.4110271  92.8148086  64.6599094
  77.2047063  90.9156846  65.8726772  77.4175291  90.3427264  66.6892721
  76.4051069  90.2439946  64.8293946  77.0598049  90.2577177  63.9578745
  76.0595037  88.7489770  65.1705596  75.3813769  88.3452157  64.4177243
  77.4914554  88.0606064  65.2680345  77.3721434  87.0041838  65.5048315
  78.0096715  88.1626358  64.3150056  78.0751503  88.5447233  66.0515063
  75.3430282  88.5420768  66.4653681  75.1516502  87.4782902  66.6084995
  75.9588970  88.9141919  67.2850125  74.3971337  89.0831729  66.4484703
  75.1151897  90.9858755  64.4779003  74.4177730  90.4542405  63.6039940
  74.7323755  92.0168268  65.1685592  75.3283901  92.4853057  65.8509089
  73.4072110  92.6110037  65.0395243  72.7733080  91.8263064  64.6264949
  72.7859334  92.9981844  66.4310138  73.4206776  93.7242924  66.9394979
  71.8125995  93.4685487  66.2915025  72.6465885  91.7135637  67.2853490
  71.9543432  91.0180824  66.8123138  73.6076953  91.2039629  67.3630137
  72.1463770  92.0992182  68.6529502  71.2332289  92.6890015  68.5720116
  71.8996686  91.2092166  69.2319478  73.2324834  92.8997513  69.3496896
  74.1813702  92.8682555  68.9757900  72.9994495  93.6197779  70.3978813
  71.8338549  93.6415607  71.0369665  71.0591899  93.0665814  70.7048719
  71.7136437  94.2323356  71.8594525  74.0124946  94.2961138  70.8855773
  74.9266487  94.2372317  70.4378697  73.8847547  94.8811321  71.7109240
  73.3387714  93.7499399  64.0170594  72.3485619  94.3955405  63.8554240
  74.4820548  93.9809812  63.4134312  75.2760016  93.3416561  63.4616491
  74.7469566  95.2131551  62.5829878  73.7484316  95.5248984  62.2764622
  75.4011171  96.3378244  63.3996291  74.9000581  96.4403301  64.3609041
  76.4424254  96.0917626  63.6072936  75.3243621  97.5343135  62.6899302
  75.7404377  98.2519238  63.2123377  75.5144908  94.9817661  61.2837586
  76.7338027  94.7824926  61.3461558  74.8044377  95.1265168  60.1045089
  73.8388082  95.4521498  60.0635241  75.3880958  94.8179384  58.7882685
  75.7568528  93.7932057  58.8320541  74.3178479  94.8565608  57.6926815
  73.8986756  95.8568913  57.8002526  74.9547468  94.6950200  56.2650169
  74.1698367  94.7257496  55.5101733  75.6605495  95.5062144  56.0875563
  75.4778155  93.7408129  56.2066308  73.0986801  94.0001648  57.8687119
  72.4342238  94.1331369  57.0157798  73.3961637  92.9534287  57.9361820
  72.5793830  94.2899103  58.7819386  76.6685613  95.6457075  58.4590158
  77.6176127  95.0276650  58.0035754  76.7394684  97.0060229  58.7437704
  75.7014514  97.9228538  59.0412783  75.5165521  97.9876113  60.1136890
  74.7612295  97.6311903  58.5726845  76.2178177  99.2385110  58.4844589
  75.7185463 100.1004915  58.9253668  76.0864830  99.3124784  57.4056869
  77.7089326  99.1476253  58.8926614  77.8559745  99.3947756  59.9437429
  78.3291262  99.8317472  58.3142349  78.0388685  97.7325628  58.6091664
  78.4470368  97.5708220  57.6110740  79.1811019  97.2209388  59.5226529
  80.3923755  97.2241788  59.2009607  78.8928928  96.6716061  60.6842665
  77.9561669  96.7070164  61.0896587  79.8687033  95.9459873  61.5317553
  80.7558807  96.5735357  61.6155366  79.3158149  95.7348095  63.0576135
  78.5227498  94.9869152  63.0660316  80.1156553  95.3582727  63.6952587
  78.7844512  97.0744302  63.6131680  77.9550554  97.4075190  62.9885894
  78.3825699  96.9038663  64.6113991  79.8225889  98.1920060  63.6851987
  80.9369406  98.0431613  64.1702663  79.4461949  99.3495756  63.3625187
  80.3210135  94.6324770  60.8797705  81.4200825  94.1541724  61.1052392
  79.4729568  93.9936955  60.0908478  78.5363818  94.3546247  59.9086080
  79.7290718  92.7167138  59.3819587  80.3927596  92.1258776  60.0144800
  78.4218737  91.9806070  59.1625208  77.7308644  92.6744651  58.6846380
  78.6610537  90.7123097  58.2398660  77.7162094  90.1895504  58.0872459
  79.0572326  91.0332777  57.2765505  79.3730343  90.0417597  58.7216142
  77.8276793  91.5134913  60.4743356  78.5312737  90.7999863  60.9028057
  77.8073361  92.3783149  61.1372203  76.4528984  90.8720521  60.5461495
  76.2263929  90.6144045  61.5810925  75.7045785  91.5723995  60.1744993
  76.4401574  89.9692253  59.9364550  80.4486861  92.9141265  58.0406622
  81.3839484  92.1438944  57.7537513  80.1327599  94.0418551  57.3108862
  79.4333896  94.6972635  57.6589481  80.6651952  94.4815671  56.0414726
  80.4719315  93.7039605  55.3037530  79.9416580  95.7426708  55.5847394
  78.8878380  95.6973267  55.8609934  80.3627608  96.6205411  56.0751241
  80.0862125  95.8542741  54.1171336  81.1154809  96.0925858  53.8510150
  79.8439384  94.9070598  53.6365836  79.1363626  96.9580768  53.6382665
  79.6345494  98.1103347  53.7804265  78.0532200  96.8555449  53.0245179
  82.2661351  94.6295793  56.0490814  82.9713123  93.8416417  55.3650102
  82.7918472  95.5634084  56.8980195  82.1829355  96.1774222  57.4382524
  84.1843941  95.8315987  57.1646353  84.8332375  95.8649262  56.2891922
  84.1553168  97.1865165  57.7951861  85.1714821  97.4949414  58.0432789
  83.7182063  97.9025444  57.0999052  83.5554954  97.1523009  58.7041710
  84.8437433  94.7216199  57.8960358  86.0295728  94.5744519  57.9035062
  84.0988699  93.8496148  58.5561862  83.0965938  93.9574865  58.7118536
  84.6784397  92.6220229  59.1303944  85.5360348  92.9625382  59.7084610
  83.7757710  91.8755100  60.1346790  83.5952799  92.5189359  60.9946645
  82.8089958  91.6858116  59.6692531  84.3897687  90.4875877  60.6439496
  84.8091314  89.8693492  59.8498047  85.5455502  90.8347925  61.6493406
  85.9929515  89.9122702  62.0215362  86.3062342  91.4266162  61.1402576
  85.1414889  91.4054482  62.4851837  83.2517123  89.7263045  61.2996564
  83.6177982  88.7672405  61.6664196  82.8572819  90.3084324  62.1335934
  82.4590929  89.5563931  60.5699670  85.1097252  91.6755353  58.0283349
  86.1935381  91.0338324  58.0725600  84.2956628  91.5802652  56.9848130
  83.4467586  92.1344741  56.8790111  84.5495410  90.6460284  55.8638439
  84.8687246  89.6785319  56.2503065  83.2212156  90.4335073  55.0375447
  82.7546189  91.4028795  54.8608245  83.4016005  89.7744066  53.6357075
  82.4285194  89.6746195  53.1528403  84.0489214  90.4000564  53.0207963
  83.8518791  88.7890518  53.7513026  82.4428728  89.3743043  55.9044359
  81.4903831  89.1422715  55.4263720  83.0374059  88.4638827  55.9890523
  82.2591786  89.7816952  56.8983550  85.6511184  91.2069649  54.9858277
  86.5359776  90.4213412  54.6569453  85.6717417  92.5048980  54.7313042
  84.9154673  93.1200262  55.0320753  86.7313036  93.2349285  54.0113256
  86.9919116  92.7875332  53.0519305  86.1649431  94.5968292  53.8222104
  86.8845509  95.2201053  53.2917384  85.2440615  94.5304893  53.2419958
  85.9495138  95.0393732  54.7949601  88.0607915  93.2032999  54.7768994
  89.0901726  93.2671243  54.0949273  88.0378232  93.1418248  56.1249270
  87.1819306  93.0887431  56.6778900  89.2710165  93.1473182  56.9138308
  89.8749643  93.9516099  56.4949703  89.0704058  93.4734403  58.4075760
  90.0341905  93.4554534  58.9163250  88.6260462  94.4643621  58.5064826
  88.4095198  92.7316580  58.8562126  90.0046476  91.7597704  56.7906579
  91.1519652  91.6342563  56.4002126  89.2897245  90.6165755  57.0401843
  88.3126653  90.6387285  57.3309273  89.8321537  89.2214910  56.9212570
  90.6780168  89.2211875  57.6079465  88.9944104  88.0560419  57.5242858
  88.8723810  88.2614838  58.5880191  87.6515472  87.9537727  56.6879273
  87.0374325  87.1447104  57.0823159  87.1055053  88.8943492  56.7601494
  87.8884010  87.7522290  55.6423368  89.6773610  86.6441976  57.2842106
  89.0582512  85.8613752  57.7221022  89.7834077  86.4681462  56.2137873
  90.6622872  86.6314329  57.7528377  90.3447798  88.9464026  55.5074929
  91.4311860  88.3565172  55.3059026  89.6817734  89.4533169  54.4069015
  88.8368016  90.0229467  54.4431586  90.2046167  89.1722252  53.0422044
  90.3670040  88.0950670  53.0802388  89.2594216  89.3248049  51.8698740
  89.8711321  89.1948309  50.9770880  88.1528862  88.2856399  51.9514614
  87.4790220  88.4050837  51.1028277  88.5897464  87.2868390  51.9309237
  87.5949860  88.4188190  52.8783528  88.5712274  90.7389802  51.8110428
  87.9072250  90.7838329  50.9483760  87.9959467  90.9016094  52.7213932
  89.3351790  91.5105838  51.7216293  91.5204836  89.9077819  52.7838081
  92.3959329  89.3404214  52.1597467  91.6641068  91.1352544  53.2523428
  90.8997615  91.6136870  53.7273212  92.8382400  91.9488099  53.1774588
  93.1416030  92.0356835  52.1336198  92.5770264  93.4288823  53.5405210
  91.5699813  93.7035094  53.2246251  92.6149882  93.5452717  54.6227333
  93.5941286  94.3881892  52.8894739  93.6391598  95.3080140  53.4739810
  94.5841986  93.9368929  52.9292741  93.2704618  94.7270916  51.4744598
  92.6624043  93.9517120  50.7066880  93.5287523  95.8654943  51.0619066
  94.0580639  91.2457361  53.8710801  95.1685511  91.2260573  53.3229661
  93.6813434  90.6981684  55.0976445  92.7139124  90.5737406  55.3952687
  94.6905009  90.2461419  56.0772746  95.5626606  90.8996280  56.0576697
  94.1206603  90.3442087  57.5026523  93.9215335  91.3884261  57.7428015
  93.1673656  89.8184960  57.5497716  95.0638320  89.7663873  58.5228595
  94.5486593  89.6370215  59.4746817  95.3983739  88.7798322  58.2038506
  96.2649572  90.6943282  58.7009545  96.9000741  90.6488884  57.8151047
  95.9237303  91.7247679  58.7970386  97.0205150  90.3261404  59.8565566
  96.7452072  90.7846971  60.7249168  98.0179253  89.4817306  59.9565803
  98.4786185  88.7857198  58.9608907  98.0606508  88.8807016  58.0355980
  99.2590531  88.1445032  59.1057256  98.5558423  89.4312724  61.1221515
  98.1986565  90.0201647  61.8744056  99.3404340  88.8021238  61.2966188
  95.2005568  88.8289929  55.6945099  96.3552267  88.5273763  55.8961059
  94.3453155  87.9674862  55.1257414  93.3860395  88.1795460  54.8477593
  94.8032955  86.5759296  54.8647230  95.8845923  86.7078589  54.8476061
  94.3101621  85.6586850  55.9432469  93.2235016  85.7352895  55.9712207
  94.5513338  84.6382389  55.6451998  94.8094833  85.8545370  57.3228734
  96.1670332  85.8203354  57.6166805  96.8805435  85.7219413  56.8113559
  96.6229212  85.9071720  58.9150162  97.6609853  85.7213990  59.1417787
  95.7073511  86.2439110  59.9544979  96.1554373  86.4690705  61.1981353
  97.0729078  86.1344517  61.2806165  94.3433351  86.3658477  59.6639674
  93.6437586  86.6261063  60.4457603  93.8715789  86.1417269  58.3122345
  92.8198799  86.1964582  58.0777807  94.5013792  85.9369441  53.5393642
  95.0728697  84.9594757  53.0610136  93.5910647  86.5714653  52.7934899
  93.2074873  87.4644307  53.1051853  92.9969287  86.1678562  51.4890973
  92.9272390  87.0337471  50.8315128  93.6444580  85.4430116  50.9963112
  91.5840901  85.5519219  51.7025943  90.9675009  85.6091094  52.7999759
  91.0329065  84.8761742  50.6435274  91.5992304  84.8232634  49.3672321
  92.5917078  84.3741836  49.3811230  91.7040014  85.8152313  48.9271541
  90.5666395  83.9377587  48.5774179  90.8637867  82.8889629  48.5846249
  90.5058294  84.2440104  47.5332910  89.2488442  84.1305898  49.2744636
  88.6188706  83.2441047  49.1982959  88.6847259  84.9584113  48.8463853
  89.6427685  84.4039029  50.6853515  89.0398359  85.1936764  51.1332222
  89.3150606  83.2613480  51.6434109  89.9897020  82.2205629  51.5328427
  88.2065665  83.3465093  52.4194329  87.4386163  83.9973024  52.2515670
  88.0273582  82.4732038  53.6025960  89.0477765  82.2801765  53.9326203
  87.2780317  83.1502214  54.7505881  87.8306443  82.6002709  55.5117975
  87.4489223  84.6383365  54.8900652  86.8663370  84.9932161  55.7401875
  88.5016481  84.8702849  55.0493679  87.1019016  85.1306509  53.9823906
  85.8091666  82.8806570  54.9756578  85.4623208  83.4537716  55.8362869
  85.2451518  83.1770276  54.0911914  85.6596303  81.8175240  55.1631044
  87.3792613  81.1089530  53.2821692  86.3370967  81.0041984  52.6522381
  88.1181860  80.0039680  53.5317982  89.0591002  80.0552608  53.9233113
  87.6842872  78.6370205  53.2848076  87.1996027  78.5847421  52.3102273
  88.9238274  77.7627544  53.3152703  89.3668941  77.8327485  54.3089587
  88.6150180  76.7269775  53.1773975  89.9869589  78.0774548  52.3023478
  89.9468791  77.4823367  51.1946935  90.9478698  78.8243416  52.5892613
  86.6209615  78.1565319  54.2401087  85.8328643  77.3232570  53.8185158
  86.6208683  78.7266529  55.4696452  87.2328864  79.5188340  55.6629042
  85.8172214  78.3689598  56.6839389  84.9531850  77.8069291  56.3286693
  86.6388090  77.4631678  57.6697710  87.4995255  78.0449333  58.0021821
  85.8040855  77.1050298  58.9384159  86.4001542  76.4782808  59.6007186
  85.5235174  78.0206212  59.4597709  84.9034734  76.5670077  58.6414714
  87.2100537  76.2082768  56.9726384  87.7700524  75.6137012  57.6935484
  86.3912514  75.6128147  56.5681121  87.8725562  76.5119037  56.1614577
  85.3076139  79.6330658  57.4363340  86.0787365  80.5305790  57.7023657
  84.0242021  79.5246852  57.8215283  83.4385701  78.7658335  57.4742858
  83.2766264  80.4077143  58.7430315  83.9422022  81.1436716  59.1948199
  82.2580782  81.3563044  58.0552276  82.8179068  82.2015658  57.6568847
  81.8374253  80.8208598  57.2032374  81.0931267  81.9196015  58.8583000
  80.6844746  81.0333918  59.3448807  81.5306416  82.9729588  59.9327404
  80.6517675  83.3343099  60.4674185  82.2197265  82.5091075  60.6373438
  82.0242963  83.8108773  59.4402004  80.0218972  82.5706550  58.0074541
  79.2265297  82.9474767  58.6500596  80.4568881  83.3978260  57.4455163
  79.6118543  81.8357992  57.3141543  82.6944609  79.4876655  59.8353902
  81.9025872  78.5558032  59.5054012  82.9738530  79.7763055  61.0966502
  83.7255314  80.3744256  61.4382377  82.0746725  79.1423369  62.1233534
  81.3596077  78.4391538  61.6943176  82.9540205  78.3674807  63.0905152
  83.6797660  79.1346135  63.3582365  82.2962068  77.9240421  64.3734339
  83.0195537  77.3816978  64.9843838  81.9416834  78.7963713  64.9217704
  81.4546645  77.2710401  64.1435446  83.7142658  77.1576875  62.4508891
  84.3172155  76.6629925  63.2135132  82.9939677  76.4494547  62.0426647
  84.3627236  77.5171257  61.6517848  81.2386286  80.3143432  62.8261912
  81.8201221  81.2513600  63.3980223  79.8813882  80.2521848  62.7860446
  79.4146306  79.5115748  62.2615533  78.9436050  81.1105236  63.3984840
  79.3075992  82.1350655  63.4684641  77.6576910  81.0771577  62.5395398
  77.3201708  80.0464083  62.4316573  76.8642954  81.6209870  63.0525360
  77.8749702  81.6740769  61.1842398  78.1803207  82.8346600  61.0873436
  77.7187061  80.9456773  60.1154088  77.8536662  81.3574607  59.1930606
  77.4601253  79.9624872  60.2015667  78.6728484  80.5927073  64.8075326
  77.7793509  79.8855377  65.1002689  79.5514309  80.8842588  65.7687820
  80.4004079  81.4103101  65.5586176  79.4719782  80.5346751  67.1979942
  79.0118348  79.5582334  67.3472074  80.9260638  80.5189760  67.7047908
  81.4094288  79.5969939  67.3805869  81.4737956  81.3433468  67.2486530
  81.0258129  80.6302083  69.2328783  80.6897729  79.7474243  70.0429490
  81.4726208  81.7641232  69.7248222  81.5339627  81.8932932  70.7355780
  81.7592347  82.5149337  69.0972922  78.5282943  81.4987223  68.0013340
  77.8811130  80.9642921  68.9036525  78.5145976  82.7863887  67.7403503
  78.9666752  83.1862181  66.9181950  77.8349248  83.8226099  68.6153842
  78.2700854  83.8141610  69.6142870  78.0881889  85.2365170  68.0224921
  77.6014105  85.9846568  68.6482275  79.1599851  85.4313833  67.9909644
  77.6798436  85.2867506  67.0139468  76.4191635  83.4981771  68.8267997
  75.7314236  83.1391899  67.9014047  75.9415364  83.7035070  70.0594565
  76.5319513  83.9822862  70.8434708  74.5442316  83.5529438  70.4127442
  73.9227710  84.0616992  69.6768904  74.2713320  82.4981677  70.3881256
  74.2828115  84.0951814  71.7300516  75.3109264  84.5169298  72.3879566
  73.0582202  84.0239089  72.2118851  72.3141610  83.5945467  71.6622406
  72.5484618  84.4973345  73.5128522  73.2659546  84.1594386  74.2607823
  72.3951461  85.9873843  73.3941132  73.2803702  86.3880100  72.8996979
  71.5452797  86.1956586  72.7427517  72.1947314  86.7328212  74.6939462
  71.2398081  86.4259151  75.1211629  72.9717537  86.4186996  75.3915470
  72.2138776  88.2247827  74.6113493  72.3996075  88.6283661  75.6064226
  73.0490158  88.5301986  73.9812451  70.9807421  88.8255021  74.0822283
  71.0195167  89.1548052  73.1176030  69.8421747  88.9875300  74.7009699
  69.4599069  88.4000104  75.8531631  70.0898625  87.7533378  76.3296413
  68.5413655  88.6017016  76.2484560  68.9880847  89.8685307  74.2494944
  69.2147608  90.4204136  73.4218737  68.0953245  90.0036420  74.7247776
  71.2235738  83.9421981  73.9606083  70.2717867  83.9668545  73.1843362
  70.9714701  83.6658349  75.2886852  71.9436860  83.6610248  76.3505755
  71.9684167  84.6138150  76.8787783  72.9507608  83.4770176  75.9760215
  71.4719373  82.5598226  77.2242596  71.7974696  82.7100685  78.2539940
  71.8765698  81.6020957  76.8988296  69.9726921  82.5731494  77.1255414
  69.5343574  83.1762149  77.9213729  69.5649725  81.5669665  77.2263274
  69.6405336  83.1786248  75.7096939  69.1968063  82.4969542  74.9837337
  68.5908149  84.3309750  75.8829935  68.9425544  85.4867312  76.0480873
  67.3065090  83.9796299  75.9607818  66.9867959  83.0462469  75.7041757
  66.2503939  84.8155137  76.3931452  66.5188258  85.2923570  77.3352056
  66.0895756  85.6117655  75.6670628  64.9671946  84.0115947  76.5688346
  64.7559054  83.1985264  75.6881936  64.1855450  84.2811483  77.5794651
  64.3637744  85.0449686  78.2327459  62.9652567  83.5165777  77.8859440
  62.3498759  83.4556564  76.9880236  63.2443537  82.4958565  78.1513892
  62.1074266  84.1331314  79.0535342  62.3093195  85.2512658  79.5371961
  61.1947453  83.3353539  79.5853734  61.1095004  82.3658249  79.2812685
  60.2168173  83.6556229  80.6177679  60.6358536  83.4324980  81.5987760
  60.0003306  84.7231078  80.5986195  58.9475895  82.8826912  80.4283496
  58.8097201  82.1692781  79.4492741  57.8333763  83.2581703  81.1317225
  57.9080425  83.7855325  82.0010873  56.4039294  82.9725509  80.7657809
  56.2289062  81.9009214  80.6778365  55.4949316  83.4982938  81.8743013
  54.4553877  83.2955937  81.6176807  55.7413559  82.9997675  82.8123533
  55.6400692  84.5729542  81.9847770  56.0923966  83.5838986  79.3982045
  56.0656404  84.7942980  79.2735155  55.8139499  82.7793698  78.3660446
  55.7060002  81.7681480  78.4370533  55.6393704  83.3228295  77.0163856
  56.5425640  83.8690550  76.7420062  55.4617563  82.1480008  76.0319300
  54.5173692  81.6787905  76.3098808  55.4371190  82.5380276  74.5510397
  55.3083219  81.6438327  73.9420299  54.6092166  83.2242523  74.3690555
  56.3760531  83.0246763  74.2885862  56.6543146  81.3496127  76.1127637
  56.5797427  80.5878760  75.5005169  54.5826955  84.4006517  76.9063917
  54.7921748  85.3885172  76.2026238  53.4366655  84.2545606  77.6296942
  53.3225544  83.5087778  78.3165244  52.2438278  85.1192231  77.5276798
  51.8583247  85.2462993  76.5157499  51.2013371  84.4307393  78.3331946
  50.2798293  85.0123800  78.3079050  51.0163319  83.4395784  77.9194724
  51.5422498  84.3356617  79.3638273  52.5966400  86.5853445  77.9314330
  52.0313326  87.5587648  77.3999497  53.6484767  86.7391598  78.7439250
  54.1893604  85.9272237  79.0410958  54.1945476  87.9720284  79.3204444
  53.4608984  88.7768985  79.3319767  54.6039864  87.5826124  80.8207377
  55.4752073  86.9272670  80.7936359  54.9008881  88.4855563  81.3538707
  53.4867955  86.8916666  81.5938978  53.3245383  85.9085109  81.1523287
  53.8280623  86.7313209  82.6164712  52.1263865  87.6274419  81.6479632
  51.9892204  88.8431484  81.5356236  51.1611670  86.9316409  81.9174466
  55.3101488  88.6361765  78.4608589  55.8030666  89.6810362  78.8564905
  55.7607687  88.0513176  77.3183538  55.1995865  87.4370022  76.7285428
  57.1127039  88.2678108  76.8503935  57.8364404  88.6101406  77.5909026
  57.5441481  86.8126804  76.3077082  57.3692337  86.0844038  77.1001153
  56.8872588  86.5454206  75.4795979  58.9807087  86.6762667  75.8420450
  59.5039398  87.5175091  76.2985299  59.5400417  85.4072974  76.3031498
  60.5709735  85.3190753  75.9635538  59.5125183  85.3715714  77.3928186
  58.9533893  84.5822675  75.8987025  59.2175133  86.8612948  74.3633168
  60.2790851  86.7421488  74.1477003  58.6479759  86.1152755  73.8073921
  58.8966643  87.8596508  74.0649844  57.0962384  89.3861805  75.8125109
  56.4879333  89.3158553  74.7311116  57.9142929  90.4518222  76.0485392
  58.4772329  90.5129046  76.8975625  58.1108229  91.6339663  75.1580599
  57.1265823  92.0818407  75.0190463  59.0836646  92.5780203  75.8315427
  59.2422947  93.4501546  75.1973279  58.6766429  92.8955549  76.7920452
  60.0342255  92.0674450  75.9917049  58.6102517  91.3064278  73.7050426
  59.5560220  90.5583893  73.5261041  58.1292672  92.0985064  72.7201337
  57.3322186  92.7249278  72.8345961  58.7334019  92.1237967  71.3637264
  58.5853261  91.1440391  70.9082886  58.0841970  93.2254690  70.5958143
  58.2702687  94.1636662  71.1190020  58.5737276  93.3009931  69.6247685
  56.5238653  93.0905031  70.3577738  55.8358976  92.3288952  71.0811712
  56.0985915  93.8173963  69.4403942  60.2196156  92.4145466  71.4052298
  60.9378722  91.6672551  70.7548753  60.7222722  93.3654544  72.1911538
  60.1364082  93.9826580  72.7537168  62.1168667  93.6270962  72.3353199
  62.4495325  93.7947658  71.3109576  62.3257389  94.8226918  73.2795305
  61.7691029  94.6468598  74.2007147  63.3800843  94.8779554  73.5514291
  61.8810973  96.2109252  72.6740548  62.1371417  96.9941841  73.3873687
  62.4664084  96.3952801  71.7738253  60.4036375  96.3439402  72.3229458
  59.5909082  95.7144541  73.0758112  60.0321362  96.8810162  71.2378167
  62.9767152  92.4716376  72.9320150  64.1391311  92.3084610  72.4383970
  62.4129257  91.6197185  73.7885991  61.4975375  91.7395128  74.2231469
  63.1245317  90.4240772  74.1551474  64.1784588  90.6099735  74.3654672
  62.4478397  89.9017506  75.4439211  62.5403247  90.6591951  76.2226182
  61.3831743  89.7695801  75.2540275  63.0265226  88.5715723  75.9722571
  62.8615247  87.8249232  75.1953880  64.5188517  88.4487202  76.1480361
  64.7599656  87.4545102  76.5259244  65.0124487  88.6013370  75.1893667
  64.8654282  89.2004316  76.8571438  62.2664161  88.3052690  77.3417222
  62.6244961  87.3734741  77.7807439  62.4579168  89.1289176  78.0297224
  61.1961840  88.2310374  77.1544925  63.1733119  89.4075753  72.9717263
  64.2319650  88.8217141  72.7034459  62.0947612  89.1917303  72.2689324
  61.2079667  89.6552718  72.4657950  62.0262523  88.2843203  71.1442331
  62.3787191  87.2886988  71.4131235  60.5735347  88.1848800  70.7026290
  59.9565798  87.9642815  71.5742390  60.2557344  89.1572157  70.3260492
  60.3064148  87.1587848  69.6574689  60.4939745  87.3812297  68.3041158
  60.8352599  88.2948586  67.8394422  60.1740966  86.2606825  67.6977033
  60.2193928  86.1665554  66.6832959  59.7826398  85.2406612  68.4919653
  59.3642035  83.9124710  68.3821891  59.3823886  83.4399311  67.4116653
  58.9366941  83.1951106  69.4529172  58.5033367  82.2204286  69.2800987
  59.0295218  83.6592288  70.7657730  58.8024675  83.0410313  71.6204538
  59.4505860  85.0245141  70.8854510  59.4811161  85.4664893  71.8698898
  59.8263503  85.8190678  69.7859890  62.8991311  88.8121090  70.0475296
  63.8345516  88.0478185  69.6628758  62.6645484  90.0329201  69.5440098
  61.9667793  90.6821203  69.9058155  63.4542951  90.5414292  68.3603157
  63.2558168  89.8915083  67.5096041  63.0043607  91.9162390  67.9967032
  63.0205951  92.5252626  68.9007401  63.7395127  92.3396938  67.3126772
  61.5594791  92.0738860  67.3247065  60.9340417  91.2685209  67.7103699
  61.0240294  93.4673429  67.6978358  60.0382107  93.6081344  67.2544744
  60.9503001  93.5499082  68.7822923  61.7042063  94.2299471  67.3208951
  61.5363634  91.9009876  65.8347059  60.5168544  92.0248343  65.4706340
  62.1814969  92.6485325  65.3715900  61.8947508  90.9042990  65.5783365
  64.9609610  90.4610797  68.5988799  65.6223775  90.0043602  67.6873145
  65.5777244  90.9308630  69.6562240  65.1098912  91.2886410  70.4897760
  67.0405240  90.9700344  69.7010473  67.4912437  91.4086776  68.8107991
  67.3525720  91.7814844  70.9404390  66.9236507  92.7801298  70.8627019
  66.9149090  91.3143467  71.8237891  68.8370100  91.8569112  71.0704229
  69.4077646  92.7158735  70.3270946  69.5000233  91.2302141  71.9443204
  67.5790224  89.5673417  69.8092073  68.6332520  89.3760100  69.2007329
  67.0473880  88.6795895  70.6031493  66.3367816  88.9449514  71.2854319
  67.3472319  87.2279116  70.6638705  68.3460584  87.1395167  71.0916950
  66.4229174  86.5036562  71.5626418  65.4526116  86.7322664  71.1197432
  66.5075199  84.9907700  71.5828820  65.7724662  84.5941490  72.2841108
  66.3028264  84.6014368  70.5851043  67.5064890  84.6863551  71.8927389
  66.5446434  87.0010384  72.9845819  65.8533170  86.4510436  73.6226411
  67.5642158  86.8474653  73.3368921  66.3037645  88.0636039  73.0203317
  67.3929985  86.5895270  69.2794340  68.3557923  85.8529714  68.9114681
  66.4234928  86.9423105  68.4494988  65.6438485  87.5358430  68.7330512
  66.3542613  86.5219356  67.0123541  66.5769275  85.4545618  67.0172266
  64.9633196  86.8273075  66.4380551  64.7733169  87.8913480  66.5844505
  64.7770222  86.6936060  64.9355122  63.7483364  86.9396464  64.6739806
  65.4549227  87.3754316  64.4228858  64.9947971  85.6690437  64.6319286
  64.0073310  85.8981341  67.1920735  62.9893951  86.0574428  66.8374341
  64.2932847  84.8610998  67.0173042  64.0560110  86.1134488  68.2596605
  67.3783395  87.2359634  66.0996689  67.9175689  86.6316880  65.2219059
  67.6092080  88.5157208  66.3521005  67.0529788  89.0322265  67.0322718
  68.6458585  89.3540625  65.7286090  68.4316639  89.3526003  64.6596148
  68.5989483  90.7691896  66.2579035  67.5605321  91.0955540  66.3225718
  69.0046194  90.7895558  67.2696926  69.3875062  91.7509691  65.3732575
  69.8238970  92.5135760  66.0173063  70.2150088  91.2068757  64.9166319
  68.5975448  92.4671334  64.2432236  67.5756503  91.9327129  63.7759159
  69.0795529  93.5158941  63.7804138  70.0619704  88.7913838  65.9527357
  70.8901184  88.7911488  65.0467732  70.2972127  88.1417982  67.0750946
  69.5380209  88.0164031  67.7433258  71.5254053  87.5183066  67.5880294
  72.2935557  88.1214223  67.1038410  71.6600984  87.5782167  69.1138927
  70.9298572  86.8137343  69.3797656  73.1208847  87.3275934  69.5878605
  73.1639932  87.3790488  70.6756486  73.4465471  86.3410767  69.2588440
  73.7766878  88.0867642  69.1625863  71.3409099  88.8136675  69.7766634
  70.4016392  89.0397377  69.6137834  71.6915610  86.0526950  67.2178350
  72.5961833  85.7771141  66.4376115  70.8372416  85.1429965  67.7224419
  70.0751906  85.3545623  68.3666268  70.9621620  83.7576560  67.3573672
  72.0184002  83.5175184  67.4767650  70.0497118  82.9313131  68.2651039
  69.0285205  83.2935747  68.1533503  70.0622528  81.8978285  67.9211544
  70.4118917  82.9542295  69.7450629  71.4140051  82.3766760  70.1843778
  69.6518150  83.6897471  70.4920323  69.8702867  83.8080925  71.4813394
  68.8342089  84.1492024  70.0915999  70.6256448  83.4231232  65.9068994
  71.2616448  82.4812574  65.4451918  69.6908981  84.0700344  65.2537965
  69.1958074  84.8793744  65.6298392  69.2636912  83.6795499  63.8907745
  69.7689075  82.7368434  63.6875954  67.6979061  83.4830647  63.8194122
  67.4393114  82.5635745  64.3444918  67.2205033  84.3016093  64.3580599
  67.1122271  83.4202438  62.4096020  67.5243600  84.1919870  61.7595151
  67.4070372  82.0500974  61.8569756  67.0006676  81.9705117  60.8482765
  68.4851444  81.8938701  61.8269919  66.9472950  81.2934061  62.4935055
  65.5510219  83.5742716  62.5571544  65.0876253  83.5355935  61.5726314
  65.1618712  82.7640245  63.1745111  65.3232626  84.5303588  63.0277125
  69.6877797  84.6777975  62.8176665  70.4010875  84.3204534  61.9039083
  69.1899285  85.9629280  62.7886009  68.6299778  86.3777604  63.5326367
  69.4429468  86.8546017  61.6398425  69.1825700  86.3155178  60.7300654
  68.5756446  88.1279809  61.8683888  68.8420506  88.5020413  62.8573169
  68.8468290  89.1844495  60.8127628  68.2238915  90.0582925  61.0045162
  69.8977064  89.4727174  60.8484180  68.6146438  88.7810717  59.8276327
  67.1814533  87.8221631  61.8003365  66.6600895  88.6377964  61.9493062
  70.9158278  87.2566493  61.4475916  71.3083820  87.4848211  60.3124688
  71.7331441  87.2599216  62.5141525  71.3413081  87.1918386  63.4528038
  73.1862433  87.3516691  62.5682845  73.4815535  88.2784038  62.0761060
  73.4760330  87.4416831  63.6152116  73.9991411  86.2210529  61.9566888
  74.9207753  86.5150891  61.2953605  73.6143309  84.9574841  62.0962123
  72.9226498  84.6741172  62.7916687  74.1117600  83.8243020  61.2948724
  75.1743790  83.7361670  61.5230060  73.5713138  82.4186878  61.6733636
  72.5072747  82.4199228  61.4354640  74.2220495  81.2378690  60.8594213
  73.7897202  80.2914089  61.1827192  74.0287192  81.3793237  59.7959464
  75.2967880  81.2244151  61.0348212  73.8456414  82.1796141  63.1587188
  73.4724861  81.1960157  63.4441592  74.9197560  82.2277491  63.3428031
  73.3419023  82.9450769  63.7495079  73.8833098  84.1368663  59.8299474
  74.8706305  84.1345954  59.0591364  72.6412592  84.3879959  59.3782381
  71.8329925  84.3672615  60.0013826  72.2672425  84.7097174  58.0083317
  72.5783064  83.8592823  57.4005147  70.7017568  84.8447980  57.8649344
  70.2722979  83.8531740  57.7252636  70.2935488  85.2417304  58.7947193
  70.2544823  85.7623655  56.6829262  70.3581172  85.2946577  55.3841968
  70.6197102  84.2620349  55.2104747  70.1224233  86.1712935  54.2526196
  70.2159687  85.7955701  53.2445808  69.7780826  87.4830309  54.4720567
  69.6939406  88.1748194  53.6473630  69.5360375  87.9134045  55.7984227
  69.1624762  88.9109734  55.9750300  69.7740990  87.0677416  56.8765577
  69.5866326  87.4211745  57.8792119  73.0498948  85.8901971  57.3915893
  73.5939600  85.6448816  56.3746200  73.1218567  87.0955333  58.0300406
  72.6407164  87.2757840  58.9103898  73.8930735  88.2731254  57.5385455
  73.5678693  88.5530027  56.5369533  73.6128322  89.4189080  58.5110512
  73.7929581  89.0515870  59.5208229  74.3446264  90.2033129  58.3215175
  72.2246600  90.0591672  58.4868611  72.0520757  90.4961533  57.5032408
  71.4732584  89.2827703  58.6286724  72.0354886  91.1246906  59.5382322
  71.9622594  90.6584070  60.5200112  72.9102910  91.7734317  59.5590315
  70.8274582  91.9351528  59.2882127  70.5485613  92.0688186  58.3163166
  70.0593901  92.5134030  60.2339209  70.2824918  92.3266880  61.5541899
  71.0505441  91.7321390  61.8627740  69.6810861  92.7805409  62.2428282
  69.1032778  93.3624112  59.8844352  68.9479365  93.5781851  58.8988543
  68.5224807  93.8002313  60.5995920  75.3471883  87.9835646  57.3405012
  75.9748279  88.3089701  56.3656859  76.0394465  87.3081906  58.3052740
  75.6028605  86.9857093  59.1686397  77.5085436  86.9616260  58.2165232
  78.0843866  87.8136253  57.8567567  78.0199751  86.6394943  59.6497622
  77.4234032  85.7840422  59.9658550  79.4747137  86.2922477  59.6595831
  79.7905241  86.0755009  60.6799451  79.6440211  85.4161983  59.0333544
  80.0514184  87.1317667  59.2731239  77.8063664  87.7873742  60.6441927
  78.1866090  87.4955588  61.6232849  78.3401435  88.6726421  60.2972969
  76.7431567  88.0103053  60.7196701  77.8085549  85.8775286  57.1212939
  78.6383228  86.1134789  56.2463781  77.1892787  84.6985006  57.1484228
  76.6017976  84.3953160  57.9258159  77.2887576  83.6963340  56.0440786
  78.3489462  83.4678969  55.9348883  76.4138279  82.4547025  56.4162104
  75.3729993  82.7736312  56.3672790  76.5511513  81.3006013  55.4018088
  75.9215040  80.4671385  55.7114604  76.2374702  81.6445089  54.4157191
  77.5893656  80.9753166  55.3594069  76.6683048  82.0367566  57.7120487
  76.0978474  82.5364537  58.3335341  76.7566673  84.2109942  54.6904635
  77.3494118  83.8097400  53.6933542  75.7710016  85.1109999  54.6475815
  75.1735707  85.3195943  55.4477613  75.4301097  85.9161079  53.4175149
  75.1388888  85.2485058  52.6066556  74.2801577  86.8480668  53.7861193
  73.4237246  86.2688704  54.1297978  74.5746327  87.4988567  54.6098146
  73.8710395  87.7300220  52.5101650  74.7588110  88.2469782  52.1464355
  73.5452822  87.0581319  51.7151438  72.7793290  88.7548286  52.7529074
  71.8082845  88.2636911  52.6855082  72.8724568  89.1388145  53.7686155
  72.8092085  89.9046588  51.7954323  73.7123297  90.4959351  51.9397705
  72.8261602  89.5427227  50.7666739  71.6360402  90.7112926  52.0258751
  71.6362616  91.5181856  51.3695850  70.7839375  90.1374007  51.8683120
  71.6434016  91.0617786  53.0057380  76.6533429  86.7232851  52.9007457
  76.9680174  86.5093269  51.7277040  77.2365135  87.5418073  53.7405269
  76.9741532  87.5779217  54.7244765  78.3255804  88.5033600  53.4057455
  78.1015303  89.0150036  52.4697752  78.3773484  89.6489814  54.4295037
  77.3675710  90.0229132  54.6009435  78.7407738  89.2617554  55.3820818
  79.2848842  90.8214143  53.9777139  79.6252137  91.3338577  54.8772024
  80.1655986  90.3857677  53.5056680  78.7566841  91.8493101  53.0581875
  77.5951668  92.0958519  52.9102188  79.5550959  92.4658801  52.2759082
  80.5605882  92.3063517  52.3439152  79.1873838  93.1171946  51.5816552
  79.6386549  87.7901007  53.0686140  80.3219802  88.1684866  52.1337259
  79.9523747  86.7023891  53.7962048  79.5050351  86.5200901  54.6945318
  80.9087420  85.6794527  53.4548230  81.8733080  86.1880448  53.4717805
  81.1117943  84.5554255  54.5063936  80.1400010  84.1931425  54.8403484
  81.8583452  83.2737272  53.9943532  81.9457222  82.5546622  54.8086773
  81.2950665  82.8282779  53.1753288  82.8529175  83.5475912  53.6441441
  82.0074723  85.2342165  55.5689757  82.2193595  84.5274360  56.3717970
  82.9430282  85.5498572  55.1080156  81.4925473  86.1032993  55.9777351
  80.6828329  85.1562825  52.0584735  81.6360773  85.2145951  51.2471845
  79.5387087  84.5922891  51.7514634  78.7852429  84.3983810  52.4108532
  79.2766172  84.1851125  50.3311066  80.1074287  83.5128970  50.1168646
  77.9402715  83.3053310  50.0933116  77.0805252  83.9158162  50.3700610
  77.8565483  83.1017544  49.0252868  77.8330029  81.9430134  50.8561355
  78.0043720  82.1432454  51.9135303  76.4523455  81.3131768  50.7729306
  76.4485867  80.3726473  51.3226289  75.7171713  81.9903777  51.2066029
  76.2015334  81.1248688  49.7290128  78.8847103  80.9934917  50.3177296
  78.8176229  80.0410978  50.8422342  78.7176845  80.8333378  49.2517390
  79.8736937  81.4233101  50.4687001  79.3441776  85.3769791  49.3301678
  79.7618417  85.2222677  48.1967741  78.7918067  86.5257701  49.6509209
  78.4073093  86.7399358  50.5710561  78.6852546  87.6218834  48.6671037
  78.4110210  87.3042486  47.6613562  77.5664416  88.5425110  49.2864230
  76.6228374  87.9959313  49.2820966  77.8153849  88.7410295  50.3288406
  77.3591408  89.8954917  48.5599573  76.8876859  90.6078226  49.2375088
  78.3259101  90.3129345  48.2797348  76.5134045  89.7265529  47.3411108
  76.7710302  88.8130339  46.8044471  75.4570430  89.6580338  47.6014445
  76.8000911  90.9880102  46.4748636  76.1312497  91.7956980  46.7741405
  77.8185853  91.3319736  46.6579750  76.6206247  90.7014690  44.9987467
  76.8202360  91.5625463  44.4515335  77.2757403  89.9475665  44.7093570
  75.6422552  90.3971865  44.8217546  80.0461343  88.3031771  48.4239177
  80.2920644  88.7363233  47.2800852  80.9499782  88.4802663  49.4198694
  80.8328344  88.0921237  50.3562778  82.1967813  89.2570955  49.2497895
  82.5203133  89.1218610  48.2175780  81.8350980  90.6715032  49.6197060
  82.7122398  91.3100267  49.5173829  81.0465173  91.0294528  48.9575100
  81.4835496  90.6988783  50.6512801  83.4473706  88.7949509  50.0117676
  84.5343048  89.3503154  49.9233288  83.3136949  87.7188423  50.8224045
  82.4016094  87.2896876  50.9821176  84.3537088  87.0411660  51.5462629
  85.0992991  87.7742135  51.8539014  83.9268393  86.6191996  52.4569818
  85.0863185  85.8764671  50.7393772  85.6626869  84.9327687  51.3513916
  84.9180778  85.8959136  49.4261454  84.2113403  86.4837406  48.9860914
  85.6845885  85.1141871  48.4419665  85.5010881  85.5425734  47.4574068
  86.7447077  85.2506726  48.6568942  85.4141578  83.6164246  48.3594953
  85.9367965  83.0854858  47.4342825  84.5844190  83.0367642  49.1647160
  84.0278508  83.5881450  49.8180430  84.2815151  81.5488980  49.3040478
  85.1459558  80.8865500  49.3463866  83.5735101  81.3351276  50.6548657
  84.2294614  81.6367492  51.4720495  82.6838063  81.9628631  50.7130494
  83.1815616  79.8379155  50.8095171  82.6930307  79.5178657  49.8889805
  84.0976138  79.2545845  50.9040915  82.1111436  79.4253179  52.1837568
  83.1978119  79.8119565  53.5609842  82.6823334  79.6096009  54.4990077
  84.0958343  79.1969228  53.4995654  83.4769249  80.8647340  53.5189289
  83.5061946  81.1774514  48.0563185  83.6787003  80.0876127  47.5361460
  82.4310038  81.9225272  47.6883826  82.1267324  82.7482623  48.2049429
  81.6191221  81.6339289  46.5541498  81.5824725  80.5443702  46.5244230
  80.1537253  82.2182957  46.7403554  79.8338404  82.0910188  47.7744169
  80.1531167  83.2880387  46.5349691  79.1280261  81.4712493  45.7558034
  79.5674512  81.3430191  44.7668784  78.7739543  80.1144886  46.3039617
  78.0773878  79.6187293  45.6271879  79.6788351  79.5139797  46.3981900
  78.3101683  80.2280080  47.2837683  77.9013019  82.3035439  45.7190041
  77.1665645  81.8406207  45.0606364  77.4865398  82.3856123  46.7236400
  78.1460977  83.2975416  45.3449484  82.2002680  82.0009157  45.1896765
  82.0515405  81.3523122  44.1586316  83.0236057  83.0824241  45.2478107
  83.0919438  83.6688014  46.0794504  83.8999092  83.5383734  44.1504902
  83.3110249  83.5964488  43.2349136  84.4256381  84.9717507  44.3945980
  83.6552719  85.5771194  44.8718094  85.2776235  84.9478405  45.0729667
  84.8318422  85.5923360  43.0650134  85.3904624  86.5105588  43.2507777
  85.5031950  84.9130946  42.5389740  83.6677297  85.8937122  42.2036055
  84.0898017  86.3215724  41.0743363  82.5028540  85.9379626  42.6520846
  85.0057544  82.5303520  43.9070620  85.3344759  82.3511250  42.7989312
  85.5985904  81.8571345  44.9343773  85.4210803  82.0850117  45.9126264
  86.5378566  80.7566605  44.7691475  87.3082044  80.9397704  44.0198944
  87.4495023  80.5597256  45.9666781  88.0289559  81.4662379  46.1421063
  86.8498491  80.3876154  46.8607945  88.3589163  79.4219285  45.7512504
  87.7891560  78.5328001  45.4807547  89.0333014  79.6326290  44.9213752
  89.1758043  79.1607565  47.0528944  89.8007028  78.2817951  46.8958536
  89.8471656  80.0047653  47.2136838  88.3926152  78.9582772  48.2649216
  87.7865970  78.1383475  48.2612834  88.3552261  79.6724979  49.3538370
  87.3352722  79.5957249  50.0852507  86.5627696  78.9839781  49.8208427
  87.2804750  80.1452337  50.9426668  89.3480109  80.4320004  49.6615808
  90.1644683  80.4738947  49.0529338  89.3173493  80.9905945  50.5141044
  85.6776945  79.5655935  44.2758227  86.0748979  78.9065304  43.3454011
  84.5424677  79.3424286  44.9276905  84.2535992  79.8837568  45.7430509
  83.6015387  78.3173231  44.5540297  82.5994559  78.7425201  44.5042035
  83.8416090  77.9480926  43.5563012  83.6148523  77.1929207  45.5134478
  82.8287107  76.2296372  45.3097515  84.4497145  77.2900372  46.5336255
  84.9709200  78.1481677  46.7142849  84.7461532  76.2574439  47.5045871
  83.9023463  75.5672776  47.4645205  86.0475795  75.5459855  47.1362293
  86.0926381  74.7063212  47.8303579  86.0976659  75.0531007  45.6661824
  87.0508863  74.5582510  45.4801082  85.2834908  74.3500285  45.4893591
  85.9936123  75.9042993  44.9920675  87.1692395  76.4472791  47.2319459
  87.7369664  76.1836110  47.9857419  84.8246688  76.7521097  48.9478691
  85.3078390  77.9137896  49.0782084  84.4068492  75.8813298  49.9468577
  84.0703957  74.9326379  49.7768911  84.4239270  76.2905086  51.3867671
  85.4561317  76.3562563  51.7316101  83.9908096  77.2855546  51.4844080
  83.6483156  75.3042257  52.2792939  82.8972748  74.4127573  51.9087338
  83.6822256  75.5005732  53.6208135  84.3163117  76.1807216  54.0392738
  82.8826563  74.8262573  54.6194330  82.1112715  74.3124601  54.0457459
  83.6969450  73.7623005  55.4390646  84.4295223  74.2887951  56.0515301
  83.0133772  73.2581731  56.1216771  84.4565436  72.6608546  54.5857929
  84.9288859  73.0819821  53.6993746  85.2388168  72.1646525  55.1594254
  83.3215668  71.7219667  54.2374494  82.9169502  71.2617596  55.1374698
  82.5057664  72.2684484  53.7645039  83.8490007  70.6969407  53.3289647
  83.9931921  69.7873817  53.7664956  84.1720244  70.7356413  52.0420685
  83.7780289  71.7359765  51.2790494  83.2179705  72.4894654  51.6758494
  84.0325585  71.7549779  50.2913680  84.9280678  69.7898032  51.6184240
  85.2457433  69.0643708  52.2611612  85.2116860  69.7643365  50.6391359
  82.2071871  75.7936489  55.5966913  82.9603076  76.6370425  56.0787346
  80.9789110  75.5484893  55.9461289  80.4507046  74.7452542  55.6072182
  80.2052812  76.4255989  56.8871292  80.9391534  77.0219638  57.4282683
  79.2832303  77.4608645  56.0984511  78.6943751  76.7191776  55.5580843
  78.3704652  78.2626714  56.9408823  77.7880574  78.9341690  56.3094979
  77.6964570  77.5982259  57.4822973  78.9518696  78.8480774  57.6540315
  79.8801360  78.3001510  54.9386447  80.2772138  79.2315779  55.3435339
  80.7207760  77.7579861  54.5054432  78.8604051  78.6322267  53.8163508
  79.3518621  79.2208920  53.0412192  78.4831535  77.7059418  53.3830984
  78.0309446  79.2018703  54.2353420  79.4909181  75.6675770  57.9897883
  78.7322076  74.7302518  57.7619529  79.7895039  76.0381411  59.2807979
  80.3901817  76.8376087  59.4784510  79.3359294  75.4052338  60.4742017
  78.5685830  74.7069878  60.1412349  80.4115444  74.5067816  61.2001969
  81.0010842  75.1826409  61.8189426  79.6485654  73.4059073  62.0156249
  80.3680667  72.7690575  62.5294002  78.9975050  73.8813670  62.7492027
  79.0488720  72.8006331  61.3360132  81.3569814  73.8278413  60.3127619
  82.0543257  73.2369373  60.9082259  80.8116794  73.1725078  59.6339602
  81.9093611  74.5676855  59.7354645  78.7008775  76.4022652  61.4322003
  79.4003429  77.2217228  62.1181386  77.4149242  76.2553593  61.6503307
  76.8407218  75.5528393  61.1836474  76.6864456  77.0877301  62.5858711
  77.1346034  78.0704160  62.7274024  75.2854694  77.2639871  62.0231766
  74.7404915  76.3215163  62.0573371  74.7223315  77.9794050  62.6233091
  75.4061973  77.7670417  60.5552342  76.1087774  78.7433037  60.3560869
  74.8645024  77.1543677  59.5323568  75.0330428  77.4949599  58.5862352
  74.2737070  76.3355275  59.6824881  76.6767374  76.3582598  63.9529394
  76.2638473  75.1770733  63.9669095  76.9356031  76.9991738  65.0870786
  77.1385719  77.9967284  65.1526408  76.9472026  76.2797211  66.3671318
  77.2235319  75.2351370  66.2189590  77.9874310  76.8679704  67.3559684
  77.7522393  77.9303269  67.4265408  77.8271993  76.1794755  68.7568259
  78.5575749  76.5931596  69.4514495  76.8226605  76.3585443  69.1386035
  77.9903643  75.1064927  68.6549926  79.4429483  76.8892497  66.8827851
  79.5279191  77.6124825  66.0714385  80.0623296  77.2544403  67.7015846
  80.0265365  75.5554465  66.3984258  81.0619901  75.7021804  66.0918936
  79.9870663  74.8266459  67.2078502  79.4451384  75.1905420  65.5529207
  75.5434802  76.4470200  66.9327788  75.0638023  77.4945073  67.4213660
  74.6287373  75.4755836  66.7311410  74.8928887  74.5771426  66.3276392
  73.1791009  75.5394915  67.0395562  72.8732841  76.5630744  66.8242095
  72.3684444  74.5680501  66.1309354  71.3095338  74.6355488  66.3796648
  72.5143893  74.8402209  65.0858899  72.7141587  73.5453468  66.2919000
  72.8467947  75.2877132  68.5688895  73.3804789  75.9338843  69.4591103
  71.7432631  74.5699647  68.9486184  71.0958967  74.1662122  68.2715116
  71.3563229  74.2947957  70.3454754  72.2607475  74.2298735  70.9506789
  70.4251262  75.4225693  70.9004469  70.9160073  76.3859425  70.7659787
  69.5084692  75.4469389  70.3104376  70.0884229  75.2624483  72.2698597
  70.1281270  76.1312804  72.7199035  70.5054424  72.9538901  70.3612432
  70.0596242  72.5290347  69.2534196  70.2111435  72.4018571  71.5587263
  70.7456968  72.6061813  72.4035099  69.1341971  71.4831195  71.7811957
  69.3207463  70.6050367  71.1616442  69.0523597  71.0692107  73.3075037
  68.0749725  70.6089490  73.4494952  70.0354987  70.0036410  73.6978266
  69.9201655  69.7714828  74.7564341  69.8525876  69.1046717  73.1077346
  71.0499147  70.3581467  73.5124815  69.1127535  72.1335050  74.0962693
  69.0586746  71.8504751  75.0322840  67.7811503  72.1546828  71.4156974
  66.9349622  71.5579822  70.7488841  67.6691852  73.4005245  71.7043900
  68.3290611  73.8269371  72.3554961  66.6666821  74.4315220  71.2221987
  65.6800346  74.1522573  71.5904365  66.9151367  75.3915976  71.6739323
  66.5806986  74.6200487  69.6854481  65.7212177  75.3740280  69.1767145
  67.3531915  73.8141629  68.9040093  68.1162413  73.2291809  69.2459467
  67.1139607  73.7440413  67.4568709  66.6929853  74.6864868  67.1093682
  68.0617163  73.6053165  66.9344766  66.1677534  72.6024022  67.1085292
  65.7425934  72.5686788  65.9441106  65.8587116  71.6530819  68.0553662
  66.1411543  71.7308640  69.0335227  65.0883629  70.4271220  67.7586070
  64.4861209  70.5503733  66.8593297  66.1058267  69.2620425  67.5188501
  66.9873633  69.4165887  68.1405088  65.6576907  68.3180591  67.8307017
  66.5314255  69.1630950  66.0371915  65.6239936  69.1487985  65.4331527
  67.0668706  70.0787797  65.7852590  67.4140469  67.9658899  65.5901027
  66.9653851  67.0351434  65.9380447  67.4385702  67.9199478  64.5015827
  68.8610603  68.0781065  66.1364409  69.3602256  68.9491018  65.7081859
  68.8482017  68.2180353  67.2168712  69.6094927  66.8272119  65.7857251
  70.4068869  66.7040756  66.4420032  68.9724733  66.0091469  65.8580635
  69.9705032  66.8995120  64.8121882  64.0882738  70.1268025  68.9121988
  62.9284077  69.8644031  68.6777717  64.6196355  70.1679720  70.1103185
  65.6135953  70.0297171  70.2921607  63.8328746  70.4176266  71.2911808
  62.9774030  69.7456006  71.2184668  64.5335324  70.0301880  72.6201248
  65.4357972  70.6352608  72.7141150  63.8750232  70.3111288  73.4422008
  64.9462851  68.4824318  72.8168150  64.0778010  67.9199462  73.1592595
  65.2371126  68.0633249  71.8529988  66.0946454  68.2964765  73.8148497
  67.1903227  67.8405476  73.4842411  65.9678774  68.9585846  74.9663807
  65.0615321  69.3366497  75.2404154  66.7781714  69.0877082  75.5724135
  63.3046564  71.8929445  71.3205668  63.9141557  72.7741421  70.8176370
  62.1305226  72.1181983  71.9313389  61.3759548  71.4349755  71.9946801
  61.8466597  73.4081955  72.5720690  62.3012008  74.2150878  71.9984025
  60.7713603  73.5886643  72.5795700  62.3921040  73.4183854  74.0210730
  61.9959573  72.6352149  74.8667714  63.2641317  74.3480215  74.3533789
  63.7211433  74.9693572  73.6868758  63.6606661  74.5677110  75.7873252
  63.8746045  73.6466567  76.3296998  64.9396726  75.4636484  75.7738888
  64.7130197  76.3987541  75.2623346  65.3927664  75.8233845  77.1686820
  66.2844843  76.4477706  77.1126263  64.5986130  76.3709028  77.6790672
  65.6205666  74.9141264  77.7240834  66.0702167  74.6761014  75.0358558
  66.9776320  75.2786886  75.0118532  66.2687038  73.7432505  75.5645155
  65.7543026  74.4556002  74.0159031  62.4736186  75.3115086  76.4466222
  62.2065733  76.3982487  75.8902522  61.8136078  74.7322471  77.4570775
  62.1187026  73.8607526  77.8905837  60.5554199  75.2965278  78.0656918
  59.9082693  75.6500949  77.2628036  59.7480750  74.1567885  78.8731709
  59.6290854  73.2968438  78.2124239  60.5372464  73.7675913  80.0732109
  60.0009314  72.9969136  80.6279424  61.5067036  73.3805721  79.7609307
  60.6823371  74.6391909  80.7114435  58.2995039  74.5742243  79.2487491
  57.8149169  73.7605119  79.7900932  58.3286738  75.4626707  79.8800836
  57.7356740  74.7915467  78.3406324  60.8993951  76.5187930  78.9884566
  61.9844666  76.6654078  79.4785566  60.1233661  77.5207893  78.8013304
  59.3760117  77.3484995  78.1443831  60.3230638  78.9046613  79.2899601
  59.5382281  79.5329393  78.8718923  60.2806851  79.0221953  80.8513489
  61.0093675  78.2363673  81.0489403  60.6186953  79.9527093  81.3069449
  59.0243858  78.6284435  81.5635206  58.8670456  78.4342870  82.9124525
  57.5302494  78.3998264  83.1433518  57.1756486  78.3116846  84.1703952
  56.8602292  78.4861609  81.9879119  55.8607202  78.4162669  81.8567575
  57.7751764  78.6889227  80.9816339  57.4336178  78.8529375  79.9597333
  61.5598591  79.5895257  78.6910407  62.1389169  80.5391989  79.1987323
  61.9646465  79.1547872  77.4828604  61.6249684  78.2843924  77.0732417
  62.9096617  79.8489799  76.6336545  62.9591950  80.9052293  76.8952357
  64.2777170  79.2735928  76.8438148  64.9921031  79.7950747  76.2062695
  64.5669460  79.3954693  77.8876647  64.2699947  78.2137413  76.5902874
  62.4396681  79.7762738  75.1644289  63.0467958  79.2537638  74.2373279
  61.2730090  80.3209949  74.9279408  60.7463505  80.8021673  75.6560822
  60.5901146  80.3222967  73.6583927  60.6828168  79.2726894  73.3821502
  59.1139756  80.7436662  73.7924496  58.6410889  80.7298442  72.8109465
  58.5963017  80.0486876  74.4552372  59.0577703  81.7504267  74.2082131
  61.2401831  81.0807475  72.4600988  61.2881817  80.4283110  71.4178648
  61.8281455  82.2638168  72.6768041  61.8913912  83.1632246  73.8369190
  62.4071543  82.6756070  74.6643382  60.8863477  83.4029424  74.1835050
  62.6298259  84.4369292  73.4298380  63.6433553  84.4622568  73.8294664
  62.1222402  85.3308373  73.7911123  62.6257871  84.3583485  71.8841037
  63.5611126  84.7422334  71.4759704  61.8238264  84.9685911  71.4692702
  62.4387505  82.9100540  71.5144926  61.7908302  82.7892347  70.6467121
  63.7931995  82.2700476  71.1064586  64.1042892  82.3398628  69.9895490
  64.5566434  81.8856744  72.1174065  64.3069474  82.0574359  73.0909407
  65.8150245  81.1865700  71.9647533  66.5333301  81.7908136  71.4096832
  66.3903532  80.8916826  73.3811725  66.5743195  81.8228544  73.9164934
  65.6714906  80.3219144  73.9709434  67.6738754  80.1146939  73.2256978
  68.8355569  80.7265130  72.7131285  68.8116196  81.7701013  72.4381096
  70.0568547  79.9718320  72.5516964  70.9482735  80.4327117  72.1490421
  70.0495681  78.6441717  72.9265712  71.1812621  77.9107105  72.6625629
  71.4586411  77.4351537  73.4724150  68.9877308  78.0411008  73.5209549
  69.0864485  77.0635668  73.9690944  67.7265628  78.7365785  73.5390715
  66.8200295  78.2059954  73.7920930  65.5703269  79.8710469  71.1774725
  66.2792120  79.6254458  70.2172069  64.5302197  79.1014543  71.5226107
  63.9206834  79.3043513  72.3144240  64.1603143  77.8661018  70.7803822
  65.0397130  77.2355183  70.6529910  63.1531392  77.0013750  71.5828627
  62.1843216  77.4989442  71.5942304  63.0160507  76.0477330  71.0715119
  63.5845937  76.7424919  72.9842850  63.4327894  77.5448445  73.5250536
  63.6547163  78.2524662  69.3917763  64.0674159  77.6223756  68.4705994
  62.8681560  79.3160997  69.2013411  62.5565176  79.9612230  69.9282871
  62.3978672  79.6051595  67.8503793  62.0940766  78.6695190  67.3825875
  61.2230456  80.5905878  68.0206240  60.8204528  80.8504969  67.0408555
  60.4413963  80.1246749  68.6202385  61.5741132  81.4939105  68.5201875
  63.4461090  80.0839392  66.8369099  63.4564171  79.7511846  65.6490845
  64.4122352  80.8433679  67.3326810  64.4368757  81.1171380  68.3148041
  65.5380017  81.3746590  66.5673859  65.1178379  81.6397673  65.5962330
  66.1201385  82.6135858  67.2335354  66.9658172  82.9632765  66.6430119
  65.3705552  83.4038965  67.2164821  66.5509297  82.4195539  68.5812373
  65.7705962  82.3933886  69.1732813  66.6605254  80.3505407  66.2956078
  66.9793174  80.2717151  65.1246283  67.1996730  79.6630409  67.2972604
  67.0938286  79.8685819  68.2901767  68.0297629  78.4903083  66.9555306
  68.8731633  78.9440579  66.4341776  68.5746393  77.7395081  68.1518039
  67.7423260  77.3604365  68.7463435  69.1395862  76.8742563  67.8047950
  69.4523095  78.5856831  69.0175706  69.1613310  79.6344265  68.9583257
  69.3671026  78.2887849  70.0632881  70.8480049  78.3905662  68.5198922
  71.0935916  77.3284683  68.5401211  70.9092244  78.7122580  67.4801651
  71.8879694  79.1765155  69.3668323  71.7582593  80.2389321  69.1617533
  71.6530355  79.0244653  70.4197519  73.3067698  78.8440188  69.1631844
  73.9000533  79.5135232  69.6933491  73.4882168  77.8776489  69.5015914
  73.5360308  78.9047462  68.1510196  67.3492392  77.5019990  66.0006289
  67.9892129  76.8703037  65.1793612  66.0222254  77.3421055  66.0621887
  65.5728034  77.7277966  66.8808114  65.1931693  76.5047330  65.1204472
  65.6432000  75.5121227  65.0956418  63.7598894  76.3659477  65.4667295
  63.6012743  77.1354509  66.2223552  63.0502550  76.5050743  64.6513083
  63.4097851  75.0174295  66.1307081  63.6365051  74.7283722  67.4324846
  64.0928118  75.3431603  68.0901698  63.1645029  73.5266282  67.6934753
  63.3136856  73.0956568  68.6831935  62.5452113  73.0338397  66.5940198
  62.7091367  74.0060369  65.5783796  62.2928119  73.8328280  64.5854479
  65.3736862  76.9688701  63.7004287  65.6435087  76.2023276  62.7910854
  65.2619309  78.2785620  63.5235366  64.9891385  78.8949753  64.2886497
  65.4921514  79.0085861  62.2981582  64.8027334  78.6624695  61.5277842
  65.2880361  80.0676155  62.4553573  66.9906471  78.8165989  61.8057064
  67.2038259  78.6937357  60.5778801  68.0312014  78.6496871  62.5877058
  67.9637241  78.7817517  63.5966591  69.4232948  78.2589521  62.1609190
  69.7329707  78.8907203  61.3290092  70.4090385  78.4933454  63.2975606
  70.2282909  77.8028190  64.1208689  71.8281909  78.2713087  62.8067448
  72.5275244  78.4403651  63.6254960  71.9343565  77.2484205  62.4456151
  72.0450513  78.9659534  61.9944774  70.2291256  79.9473477  63.7518618
  70.9179445  80.1617018  64.5687253  70.4350039  80.6171930  62.9184667
  69.2046813  80.0972298  64.0924337  69.4484667  76.7820325  61.6440797
  70.2343289  76.5227641  60.6862078  68.6302141  75.8834675  62.1482042
  68.0566532  76.0376453  62.9775570  68.4733712  74.5458514  61.5343952
  69.4603839  74.1050682  61.3995840  67.7075775  73.6003540  62.4376531
  66.7280512  74.0679687  62.5304521  67.5288804  72.1777008  61.8322158
  66.9722930  71.5525929  62.5310981  66.9805601  72.2482999  60.8926869
  68.5075374  71.7351598  61.6498537  68.3528183  73.4542069  63.8654575
  67.7576026  72.7639008  64.4646651  69.3682616  73.0695955  63.7695878
  68.3783188  74.4276690  64.3540865  67.8314599  74.6851710  60.2166240
  68.2553194  74.0224032  59.3031060  66.8425974  75.6103564  60.0038074
  66.4470412  76.1771073  60.7531495  66.2592592  75.8815117  58.7178092
  65.7786978  74.9744887  58.3517136  65.4774912  76.6308204  58.8390708
  67.2500634  76.3726388  57.6626209  67.4754512  75.7293596  56.6117160
  68.0950142  77.3422977  57.9804349  68.1298868  77.7478619  58.9156154
  69.0655551  77.9459822  57.0606690  68.6103202  78.2084353  56.1051353
  69.5982946  79.2329194  57.6665117  68.7713525  79.9387039  57.7424528
  69.9272556  79.0182709  58.6841067  70.7032100  79.8993123  56.9595065
  70.4909393  80.6045386  55.7666180  69.5393754  80.5380372  55.2601906
  71.5612300  81.4298858  55.2107540  71.3838068  82.0010301  54.3123814
  72.7960794  81.4859205  55.8243157  73.5719078  82.1312779  55.4400957
  73.0283375  80.6695134  56.9841539  74.0249718  80.5779921  57.3894303
  71.9608851  79.9924655  57.5886311  72.1055542  79.5318269  58.5553606
  70.1877538  76.9021485  56.8070897  70.5879166  76.7828960  55.6748718
  70.5906231  76.0725525  57.8126009  70.2342697  76.1044987  58.7666185
  71.5960643  75.0520072  57.5656810  72.4660315  75.5059447  57.0905034
  71.9028900  74.4414952  58.9281442  70.9443832  74.1354450  59.3476522
  72.7826113  73.1781463  58.8583876  72.9577476  72.8014400  59.8651560
  72.2761462  72.4149880  58.2672188  73.7355816  73.4252859  58.3921049
  72.5109068  75.3718054  59.7279239  71.8286112  75.9324490  60.1542998
  71.1306856  73.9477075  56.5905103  71.9446343  73.4710548  55.7378822
  69.8536465  73.6010655  56.5759348  69.1860846  73.8834708  57.2939343
  69.2841807  72.7895699  55.5402613  69.9990851  71.9853028  55.3642016
  68.0054200  72.0742785  55.9643605  67.2947008  72.8082301  56.3458763
  67.5484314  71.6119573  55.0887342  68.2479617  70.9647247  57.0685819
  69.0217012  70.2817685  56.7216771  68.6240890  71.4413091  57.9740412
  66.9850353  70.1593666  57.4125358  66.1462309  70.8322238  57.5871080
  66.7097802  69.5156549  56.5764109  67.2520958  69.3254197  58.6489452
  68.2028353  68.8031562  58.5340141  67.3518798  69.9823026  59.5140083
  66.1992893  68.3559446  58.8999626  66.4256668  67.8097226  59.7549951
  65.2960310  68.8524921  59.0360177  66.1202979  67.7110326  58.0871429
  69.1716701  73.5303440  54.1997405  69.5309188  72.9834680  53.1389521
  68.5744575  74.6973621  54.1444683  68.3751866  75.2441174  54.9824741
  68.1257245  75.3567295  52.9266890  67.6197156  74.6252605  52.2966669
  67.1788969  76.4816572  53.2837804  66.8415634  76.9772890  52.3726195
  66.3187877  76.0779931  53.8175533  67.6933829  77.2025034  53.9189306
  69.3565947  75.9582217  52.1496461  69.4682685  75.8728330  50.9513729
  70.3662164  76.4733021  52.8865709  70.3399037  76.5572715  53.9021819
  71.6137777  76.9684625  52.2715741  71.4275774  77.4607368  51.3179340
  72.1949587  78.0542555  53.1318347  71.4587585  78.8460685  53.2669873
  72.4188974  77.6545326  54.1217933  73.5181453  78.6600425  52.4903323
  73.9579627  77.8848212  51.8640922  73.1874562  79.9115197  51.7466519
  74.0949936  80.3257295  51.3082329  72.4732795  79.6867205  50.9549455
  72.7529239  80.6390065  52.4333692  74.4582056  79.1549239  53.6030591
  75.3621323  79.5683466  53.1584479  73.9556369  79.9261422  54.1882353
  74.7217718  78.3202780  54.2531169  72.5306046  75.8092742  51.8326526
  73.1667596  75.8225203  50.7743387  72.4892693  74.6956461  52.5535201
  72.0100274  74.6430815  53.4513743  73.1239002  73.4063580  52.1532444
  74.1902737  73.5693238  52.0020005  73.0224331  72.6940500  52.9721752
  72.5399828  72.7966889  50.8994465  73.3753267  72.4472602  50.0801845
  71.2454239  72.7413120  50.6607199  70.5501831  73.0733642  51.3278267
  70.6625475  72.2146638  49.4480856  71.2950818  71.3645467  49.1905524
  69.2691792  71.6245167  49.6601943  68.6139984  72.4387086  49.9700583
  68.9100671  71.2765915  48.6906704  69.0759570  70.4620157  50.6709201
  69.1722825  70.9303490  51.6501413  67.6773607  69.8106372  50.4387750
  67.5347061  68.9944228  51.1450645  66.8990431  70.5585569  50.5869469
  67.6203705  69.4247311  49.4209727  70.0943214  69.3972236  50.6426876
  69.8522028  68.6424852  51.3926993  70.1120143  68.9358110  49.6558562
  71.0736153  69.8237180  50.8610975  70.8020082  73.0827306  48.2361183
  70.9243027  72.5763088  47.1239285  70.9970214  74.3555069  48.4783686
  71.0156685  74.7323619  49.4263362  71.2154267  75.4113735  47.4284011
  70.6724995  75.1515141  46.5186890  70.6220945  76.7563859  47.9425330
  69.5627597  76.6256606  48.1617989  71.1093726  77.0338788  48.8776072
  70.8031639  77.9252733  46.8857581  71.8404357  77.9782626  46.5561683
  70.1967173  77.7299782  46.0006776  70.3843720  79.2483136  47.5315216
  69.2586969  79.2636278  48.1161771  71.0792207  80.3269507  47.4068764
  72.6773290  75.4712381  46.9259192  72.9514636  75.9613026  45.8317236
  73.5570701  74.8928188  47.6944397  73.2942278  74.4100205  48.5547151
  74.9897283  74.8574983  47.4397693  75.1565638  75.3443393  46.4786358
  75.6955914  75.6113902  48.5440547  75.4888677  75.1021044  49.4854357
  76.7687314  75.5365093  48.3700047  75.3465989  77.0903710  48.7203988
  74.2623776  77.2053203  48.7543497  76.1173279  77.5305143  50.0121358
  75.9216860  78.5839832  50.2122568  75.7797104  76.9308173  50.8591683
  77.1871483  77.3823632  49.8661302  75.8801892  77.9817015  47.5644107
  75.6010252  79.0195235  47.7467484  76.9656852  77.9019608  47.5158745
  75.4488480  77.6497240  46.6207642  75.5683180  73.4773426  47.2387534
  76.7911886  73.3723536  47.0545421  74.8184355  72.4029815  47.1824208
  73.8008629  72.4654442  47.2193867  75.2682010  71.0435265  47.0668087
  76.0852827  70.8854385  47.7706345  74.1008356  70.0814946  47.5025362
  74.4319064  69.0464476  47.4197423  73.8217247  70.2907526  48.5352884
  73.2379298  70.2394885  46.8551564  76.0233139  70.6976488  45.7890520
  77.1113763  70.2043555  45.8655502  75.5654071  71.1466072  44.5910939
  74.6562016  71.6040721  44.5185389  76.2359815  71.0668766  43.2803525
  76.5894288  70.0449534  43.1356873  75.2965085  71.1852717  42.0308686
  74.3269974  70.7521121  42.2781903  75.1274179  72.2410899  41.8179381
  75.8321511  70.5039224  40.7602943  75.0108168  70.3619198  40.0576890
  76.5535857  71.1648602  40.2779082  76.4913380  69.1621695  41.0328978
  77.4125908  69.3163955  41.5962339  75.8350148  68.5540074  41.6540650
  76.7874944  68.4549431  39.8025449  77.5686679  68.8290109  39.2636531
  76.2033663  67.4093980  39.2818965  75.0912701  66.9903920  39.7365227
  74.6455710  67.4726878  40.5174401  74.6462571  66.1728006  39.3202443
  76.6776406  66.7404632  38.2722624  77.5557576  67.0251316  37.8393646
  76.1701945  65.9308896  37.9130088  77.4699871  71.9739273  43.2952958
  78.3905705  71.5909746  42.6482847  77.4807506  73.0716089  44.0751659
  76.6940831  73.3528908  44.6599228  78.6662193  73.9976673  44.1586283
  79.1734933  74.1213265  43.2018016  78.1066289  75.3807229  44.6136907
  77.6647779  75.1636631  45.5865534  79.1253962  76.5210739  44.8162092
  78.6027215  77.4234040  45.1309497  79.8461622  76.2328937  45.5798122
  79.6473307  76.7120199  43.8778095  77.2319868  75.8526972  43.6415886
  76.8727215  76.7214623  43.9189292  79.7223458  73.4249765  45.0690409
  80.9211486  73.7502534  45.0056637  79.4136703  72.4461961  45.9002276
  78.4637765  72.0815432  45.9801218  80.3700303  71.7626212  46.8028072
  79.9762602  70.7656388  47.0021668  81.3028411  71.6330150  46.2524397
  80.7058911  72.3838099  48.1180643  81.2950131  71.7338157  48.9621069
  80.2063728  73.6335859  48.3777222  79.7963628  74.2525576  47.6780073
  80.2383871  74.1915357  49.7990554  81.1812248  73.9747084  50.3010443
  80.0130001  75.7289690  49.6433227  79.0453384  75.8011660  49.1464158
  80.1059797  76.3685032  51.0400546  79.9520053  77.4443396  50.9578786
  79.3416479  75.9411110  51.6883029  81.0912798  76.1747606  51.4642872
  81.0244932  76.5187071  48.7596816  81.8025992  76.9419001  49.3949050
  81.5135004  75.8289572  48.0706402  80.3770986  77.6106419  47.9832311
  81.1278293  78.1266680  47.3852624  79.6165519  77.1884582  47.3263363
  79.9113587  78.3180349  48.6693823  79.1478294  73.5552220  50.6589104
  77.9450385  73.5003966  50.3142814  79.5883515  73.0273458  51.8679932
  80.5439169  73.1521403  52.2009244  78.7568802  72.2431599  52.7964710
  77.8531421  71.9606402  52.2566710  79.4097815  70.8540174  53.1969757
  78.5314618  70.2912767  53.5112741  80.1455407  70.0762112  52.0978056
  80.5415893  69.1496014  52.5101533  79.4520555  69.8466866  51.2888212
  80.9666945  70.6804791  51.7120819  80.4530856  71.0432637  54.2079289
  80.8427866  70.1753486  54.4430744  78.2735336  73.0905389  53.9854103
  79.0938788  73.9097264  54.5795826  76.9878330  72.9776988  54.3017724
  76.3181894  72.3647053  53.8360799  76.4336696  73.8092695  55.4406710
  77.1983381  74.4035399  55.9411875  75.4316572  74.8265334  54.8730564
  74.5317071  74.2847922  54.5833043  75.1457369  75.8783738  55.9124921
  74.4351189  76.6006589  55.5118711  74.7232332  75.4075794  56.8000642
  76.0714190  76.3885065  56.1776927  76.0554061  75.5830735  53.6425503
  75.3338888  76.2995415  53.2525767  76.9553867  76.1099482  53.9583982
  76.3105883  74.8629947  52.8643853  75.8797883  72.8732757  56.4865888
  74.9326909  72.1375185  56.1895601  76.4898419  72.7903305  57.6584765
  77.2658265  73.4100193  57.8959438  76.1955314  71.9029185  58.6977004
  75.2467971  71.3895830  58.5380760  77.2802147  70.7391142  58.7328505
  78.2822662  71.1634956  58.7838727  77.1461353  70.1303268  59.6270801
  77.1403097  69.8678634  57.4765872  76.0487232  69.3916750  57.1891490
  78.2300493  69.7259124  56.7613533  78.2066403  69.1847885  55.8971178
  79.1026419  70.1547654  57.0707481  75.9946089  72.7153699  60.0510011
  76.3877265  73.8718061  60.1931735  75.4492531  72.0319185  61.0640456
  75.0629152  71.0915199  60.9773422  75.3591373  72.6150986  62.4419546
  76.0806297  73.4185218  62.5886845  73.9870613  73.2645558  62.6436346
  73.9279526  73.6865408  63.6476763  73.8486440  74.0564456  61.9079518
  73.2072004  72.5130675  62.5198153  75.7022869  71.5539366  63.4329139
  75.5255038  70.3461181  63.1921250  76.0781802  72.0070507  64.6208747
  76.1532645  73.0049977  64.8190921  76.4299914  71.1672357  65.7937557
  76.1392130  70.1236204  65.6767261  77.9325104  71.1297420  65.9692152
  78.2108036  72.1701529  66.1339821  78.3636342  70.2673324  67.2001392
  79.4495940  70.2704262  67.2842086  77.9272254  70.6851452  68.1078622
  78.0124542  69.2428291  67.0671290  78.6890916  70.6203795  64.7201037
  79.7603784  70.6210585  64.9180057  78.3635250  69.6072242  64.4857713
  78.4763876  71.2739555  63.8741360  75.6646940  71.7553083  66.9888508
  75.7535633  72.9704738  67.2525135  74.9707994  70.9001779  67.7143495
  75.2201132  69.9118033  67.6997793  73.8425200  71.1222376  68.5868929
  73.6851198  72.1973276  68.6812211  72.6263423  70.5420719  68.0335888
  72.6481120  69.4625212  68.1871869  71.7681248  70.9249980  68.5873932
  72.3821637  70.8860951  66.2430997  71.2793124  70.3289667  65.8407407
  74.1284518  70.5353499  69.9482007  73.7927768  69.3387475  70.2343402
  74.9485419  71.2683049  70.7450127  75.4640960  72.5882684  70.4051652
  74.6450788  73.2502765  70.1212761  76.1308157  72.5198926  69.5451457
  76.1916725  73.1474929  71.5712739  75.6231614  73.9387352  72.0602542
  77.1503378  73.5768182  71.2807009  76.3789904  71.8803429  72.5255394
  76.3248995  72.1579159  73.5776332  77.3448701  71.4000220  72.3712561
  75.2522880  70.9866724  72.1333561  75.5417523  69.9479134  72.2891101
  73.9732564  71.2605915  72.9980654  73.0528841  72.0117784  72.6401743
  74.0090262  70.7749748  74.2410847  74.7019377  70.0980626  74.5619638
  73.0149442  71.1860335  75.3049484  72.5344723  72.1089670  74.9800832
  72.2365854  70.4232252  75.3535199  73.5554556  71.4042406  76.7187599
  72.8223520  71.9772774  77.5400965  74.7601797  70.9297763  77.0300612
  75.4514429  70.6734823  76.3256064  75.2244728  70.7246727  78.4006551
  74.8405060  71.4582865  79.1100789  74.7172267  69.2758543  78.8463486
  74.8558069  68.6028183  78.0003533  75.3741603  68.9256347  79.6411691
  73.2781597  69.1194159  79.3309960  73.1191387  68.7456044  80.6824272
  73.9882483  68.6632405  81.3168991  71.8577228  68.4795747  81.2130723
  71.7275001  68.2356300  82.2566671  70.7722271  68.5423997  80.3445442
  69.7646889  68.5021792  80.7333360  70.9890224  68.6586441  78.9498543
  70.1626134  68.4882673  78.2764236  72.2207757  68.9817123  78.4237641
  72.3636951  69.1208868  77.3625056  76.7270814  70.8374300  78.3854589
  77.4550586  70.0982493  79.0700837  77.3571755  71.7341600  77.6372892
  76.9005353  72.2731991  76.9028986  78.8089844  72.0415740  77.8004134
  79.2887275  71.0627090  77.8101514  79.4270531  72.8481650  76.6556780
  78.9708632  73.8383847  76.6685524  80.8929025  72.9913998  76.8343913
  81.3058307  73.5687412  76.0066859  81.0950066  73.5072628  77.7727006
  81.3547994  72.0050635  76.8548389  79.1487613  72.1819864  75.3164478
  79.5960848  72.7719040  74.5168280  79.5772708  71.1789718  75.3122963
  78.0719715  72.1165151  75.1603509  79.0687696  72.8301810  79.1387484
  78.3355595  73.7583967  79.4573306  80.0115526  72.4712745  79.9562980
  80.5184367  71.5959260  79.8175479  80.4827879  73.1775786  81.1142970
  79.6446636  73.4444422  81.7583440  81.4441899  72.2070975  81.8149498
  80.9548508  71.2366860  81.9022578  82.3204912  72.0680639  81.1814873
  81.9166522  72.6460351  83.2187426  82.8176330  72.0905623  83.4803791
  82.1915138  73.7007680  83.1879613  80.8621504  72.4336925  84.3163316
  81.1772802  71.7463420  85.3181012  79.9032425  73.2281909  84.3759056
  81.0806277  74.5740949  80.8430260  82.2485322  74.7100699  80.4935753
  80.2182777  75.5631572  80.8480519  79.2239167  75.3902223  80.9957166
  80.5066614  77.0378839  80.6507070  81.5919251  77.1206889  80.7189134
  79.9352896  77.4835467  79.2163681  80.3222459  78.4794081  78.9978692
  80.4142961  76.5681332  78.1290431  80.0099580  76.8972925  77.1721733
  81.5027924  76.5891828  78.0895238  80.0787177  75.5525015  78.3349545
  78.5464197  77.5637866  79.2376079  78.2365997  78.0814651  78.4648954
  80.0188723  77.9852384  81.7190679  79.4740516  77.5257114  82.7017222
  80.2906711  79.2887727  81.6603849  81.5477043  79.9002875  81.0496220
  81.4553057  79.9544026  79.9652046  82.4161456  79.2772416  81.2658266
  81.7359504  81.2721174  81.6272059  82.0922938  81.9919964  80.8909237
  82.4443452  81.2855916  82.4556051  80.2901689  81.5555652  82.0792329
  79.6988750  81.9376548  81.2475786  80.2770501  82.3188208  82.8577236
  79.6902253  80.2451660  82.6053086  79.8970312  80.0503393  83.6580207
  78.1475198  80.2192482  82.5575910  77.4647185  80.4431521  83.5389958
  77.4943360  79.9654182  81.4229764  77.9649564  79.8775375  80.5218397
  76.0049650  79.7794465  81.3393120  75.4577200  80.5916375  81.8183973
  75.5886232  79.7893334  79.8754600  75.9073248  80.7111932  79.3902870
  76.0583087  78.9662819  79.3357482  74.0293022  79.6554781  79.8443681
  73.7374624  79.1151818  80.7440405  73.6199429  80.6621087  79.9292673
  73.1992574  78.8618071  78.4587120  73.4992630  77.1792106  78.7473269
  73.0360368  76.5873056  77.9573750  74.5726582  76.9970086  78.7543988
  73.0754497  76.8944962  79.7105200  75.6310716  78.4673795  82.1003802
  74.6788110  78.4530198  82.8076443  76.4921602  77.4432785  82.0837485
  77.3552498  77.4224154  81.5418020  76.2360747  76.2522396  82.8705551
  75.2796358  75.8568380  82.5266666  77.2754919  75.1557178  82.6454572
  77.0306226  74.2907975  83.2608903  77.2761242  74.8657288  81.5947832
  78.2625828  75.5292060  82.9199969  76.1271180  76.5965194  84.3763768
  75.2903144  76.1346502  85.1455514  77.0944908  77.3499661  84.7878825
  77.8257159  77.6893367  84.1623751  77.2715022  77.8145651  86.1911201
  77.2085068  76.9422036  86.8413031  78.6527473  78.4295325  86.4270292
  78.7346329  78.7533307  87.4643717  79.4216698  77.6860734  86.2162647
  78.7868380  79.2870660  85.7666679  76.1494958  78.7922514  86.5721767
  75.6038677  78.6824029  87.6481220  75.6322436  79.6061488  85.6056415
  76.1099806  79.7031962  84.7097932  74.4187086  80.4245292  85.6430207
  74.3300410  80.8947612  86.6223138  74.5776103  81.5308439  84.5299318
  74.5662355  81.0746785  83.5390344  73.7405188  82.2282685  84.5682817
  75.8057620  82.2231010  84.7386984  76.5178981  81.7913187  84.2229899
  73.0872646  79.6434928  85.6046007  72.1087286  80.1566452  86.1674362
  72.9324585  78.4725616  85.0368892  73.6590233  78.0539018  84.4558691
  71.7165897  77.6088542  85.1457135  70.7750279  78.1452486  85.0374203
  71.6731476  76.6531229  83.9921922  72.6808273  76.2404502  83.9389756
  70.6733285  75.4729823  84.2051780  70.6910337  74.8193516  83.3332081
  70.9633180  74.9055326  85.0891225  69.6663420  75.8683728  84.3425482
  71.3395886  77.3593315  82.6551157  71.3192160  76.6251301  81.8507953
  70.3633037  77.8405335  82.7317011  72.0989888  78.1109087  82.4410617
  71.6664429  77.0342614  86.5974205  70.6204776  77.1598232  87.2158959
  72.7739539  76.5194743  87.1013398  73.6389143  76.4017741  86.5725494
  72.8540597  76.0481790  88.5485899  72.0894359  75.2891092  88.7194862
  74.2615175  75.4351006  88.7970884  75.0264856  76.1529363  88.5004238
  74.3928714  75.2517954  89.8642315  74.4690103  74.1236653  88.0275872
  73.6196449  73.4687005  88.2227119  74.4632143  74.3424598  86.9595921
  75.7542744  73.3667837  88.3607695  75.7080236  73.0732479  89.4095066
  75.7654441  72.4495976  87.7728716  77.0376562  74.0648506  88.1396455
  77.3194230  74.7552055  88.8371738  77.8675767  73.8695311  87.0988616
  77.5602509  73.3123762  85.9952514  76.6111338  72.9684145  85.8437125
  78.2623594  73.2089849  85.2627762  79.1561128  74.0479344  87.1872246
  79.5706594  74.3459668  88.0694002  79.7507565  73.8880048  86.3731175
  72.5754615  77.1398809  89.4882536  71.9145010  76.9911656  90.5239895
  73.1166778  78.2935245  89.2476035  73.6685476  78.4847124  88.4115455
  72.9968116  79.4561296  90.1548188  73.3097819  79.2605707  91.1802803
  73.8747638  80.5285735  89.4952719  74.9036704  80.3556563  89.8129457
  73.8416402  80.3672588  88.4178869  73.5496974  82.0087216  89.7544120
  73.0328789  82.4373393  88.8960266  72.8792869  82.1032540  90.6084140
  74.8471412  82.7571773  90.0167259  75.2548371  83.5932708  89.1995542
  75.4430396  82.4570635  91.1153031  71.4935406  79.8938106  90.2163857
  70.8738773  79.9180152  91.2990812  70.7955175  80.1617513  89.0587115
  71.3537416  80.2190782  88.2181995  69.3709237  80.3896805  88.9531376
  69.1148492  81.3383347  89.4237096  68.9476522  80.4389405  87.5212659
  69.4012457  81.2826375  87.0006419  69.2833192  79.5071723  87.0644741
  67.4065422  80.5315413  87.2663460  66.4945542  79.4447424  87.1019897
  65.3167664  80.0569658  86.8388635  64.4516156  79.4211894  86.6489732
  65.4387094  81.3889288  86.8603930  64.6928971  82.0547254  86.7184077
  66.7664554  81.7194937  87.1110011  67.0702084  82.7653237  87.1442824
  68.5757375  79.2384990  89.7049190  67.7538381  79.4513421  90.6283377
  68.8323314  77.9809206  89.3408157  69.5004927  77.7181509  88.6170640
  68.1314962  76.8310876  89.9909010  67.0621402  76.9344647  89.8015784
  68.7797893  75.5393317  89.4108219  68.7054100  75.5726947  88.3240264
  69.8409435  75.5421087  89.6582914  68.1770069  74.2373766  89.8925846
  68.4603438  73.6099809  91.1407271  69.1200443  74.1206739  91.8270863
  67.9352088  72.3684510  91.5317447  68.2411443  71.9036601  92.4572931
  66.9746825  71.7310802  90.6625562  66.4982060  70.4849594  91.0283690
  65.8579630  70.1693775  90.3565721  66.8507739  72.2375407  89.4385654
  66.3527010  71.6358557  88.6927843  67.3393274  73.5488482  89.0361077
  67.0538153  73.9746715  88.0851938  68.3553304  76.7704275  91.5783004
  67.4224462  76.4441473  92.2961508  69.5541514  77.1548195  92.1572436
  70.3905023  77.3327888  91.6014153  69.7760123  77.3475594  93.5747001
  69.2993436  76.4531100  93.9786076  71.2452497  77.4351051  93.9694255
  71.6548286  78.4104949  93.7073934  71.3593435  77.3198578  95.0473484
  71.9524998  76.3733850  93.2617782  72.0507147  76.6182278  92.3168328
  69.1403811  78.6360315  94.1633168  69.0910065  78.7829798  95.4036762
  68.6184459  79.5225117  93.3340144  68.7985923  79.4924022  92.3307045
  67.7742818  80.5913596  93.6981246  68.1454324  80.9720957  94.6499986
  67.8410323  81.7798638  92.7746327  67.7951207  81.4124152  91.7486704
  66.9478850  82.3836446  92.9367024  69.1009511  82.7279196  92.8997399
  69.2070750  83.7012175  92.0655901  69.8635809  82.4675172  93.8689197
  66.3197240  80.0771245  93.8858771  65.6926567  80.2986119  94.9507198
  65.7686442  79.4002606  92.8730784  66.3026536  79.2371449  92.0188301
  64.4526648  78.8185035  92.7712419  63.7382249  79.6278195  92.9244260
  64.0304237  78.3363910  91.3749833  64.7809632  77.6392475  91.0017444
  62.6682854  77.5308323  91.4525353  62.3862063  77.1980263  90.4532908
  62.7937516  76.6643441  92.1018969  61.8865582  78.1750331  91.8542418
  64.0062591  79.5040313  90.3534143  65.0185395  79.8931754  90.2398439
  63.7037292  79.1142420  89.3810893  63.0434777  80.6931681  90.7487896
  63.0862224  81.4666156  89.9811974  62.0221498  80.3221547  90.8323864
  63.3566796  81.1137119  91.7051689  64.2696852  77.7650658  93.9035994
  63.4772823  77.9083999  94.7937848  65.2103785  76.8166841  94.0198725
  66.0083511  76.7786705  93.3856511  65.2453454  75.7542077  95.0091789
  64.2715638  75.7816040  95.5001786  65.4273943  74.4005882  94.3115533
  66.3824675  74.4329614  93.7867217  65.5172097  73.6433790  95.0911920
  64.3892416  73.9107197  93.3251504  64.4381301  74.1037552  92.0363680
  65.1199745  74.7603206  91.5175471  63.4765983  73.3330030  91.4631328
  63.4425501  73.1769537  90.4547364  62.5610014  72.7797922  92.3053646
  61.3536155  72.0532466  92.1053204  61.0196583  71.8162230  91.1067092
  60.6159894  71.6561233  93.1976325  59.6562846  71.1755185  93.0851393
  61.1826132  71.9090429  94.4958795  60.6130558  71.6309957  95.3713788
  62.4514952  72.5064922  94.6745377  62.8932318  72.5430604  95.6596852
  63.1593847  73.0654027  93.5505771  66.1976927  75.9565465  96.2258904
  67.2272806  76.5841110  96.0577109  65.8241056  75.5854881  97.4320671
  64.9120376  75.1527442  97.5786609  66.5530272  75.6979340  98.6838967
  67.1517066  76.6064687  98.7451483  65.5288374  75.8082681  99.8348709
  64.7938746  75.0111446  99.7178035  66.0474976  75.6265233 100.7761075
  64.7900830  77.1285307  99.9437450  65.5202527  77.9024259 100.1779895
  64.3782418  77.3643372  98.9620973  63.6484647  77.2274708 100.9721397
  62.5537238  77.7340988 100.5360979  63.8783567  76.7496476 102.1096987
  67.5794855  74.5931331  98.7852242  67.4978556  73.5368679  99.3927786
  68.6711198  74.7662452  97.9623026  68.7560187  75.6326089  97.4286583
  69.8845530  73.8393293  97.6635960  69.9988593  73.2235316  98.5566454
  69.5819451  72.8570539  96.3922890  70.3872303  72.1288783  96.4855625
  68.2825610  72.0491327  96.4222456  68.2109501  71.4436091  95.5196925
  68.2788899  71.3992066  97.2986345  67.4321709  72.7297024  96.4724301
  69.6461950  73.6340889  95.0183786  69.4385916  72.9439193  94.2003897
  68.9037495  74.4324856  95.0168065  70.6386642  74.0628837  94.8880649
  71.1863733  74.5376862  97.5321321  71.1919829  75.6997514  97.1321283
  72.2632437  73.7861182  97.7058000  72.1956646  72.8754208  98.1587564
  73.6475854  74.0887736  97.3126387  73.8867061  75.0910874  97.6681964
  74.5189473  72.9729910  97.9030680  74.4036141  72.9358206  98.9863069
  74.2055518  72.0033237  97.5156126  75.8651881  73.2266150  97.5616101
  76.4504356  72.6192591  98.0614203  73.8734892  74.0589432  95.7836016
  73.3946684  73.2124719  95.0835487  74.6847231  75.0045458  95.1997512
  75.0280836  75.8270361  95.6953502  75.1370571  74.9259383  93.8045653
  74.2141026  74.9383931  93.2232953  76.0015741  76.1517782  93.3445859
  76.3311221  75.9188608  92.3319415  75.1787031  77.3998299  93.3440571
  75.7922790  78.2410815  93.0221154  74.3392706  77.2813321  92.6599984
  74.8037146  77.5881568  94.3497840  77.2203103  76.3540099  94.1333839
  77.7078327  77.1313454  93.7887428  75.9088898  73.6257093  93.5175326
  75.9058579  73.2424144  92.3736244  76.6464105  73.0332802  94.4925260
  76.8713827  73.5128953  95.3649403  77.2036569  71.6757796  94.4396358
  77.7607411  71.5658850  93.5102605  78.1311951  71.4966599  95.6673002
  78.6491281  72.4376273  95.8525806  77.5148980  71.2952237  96.5431966
  79.1675668  70.3905268  95.5378964  79.6108630  70.2482771  96.5238703
  78.6302015  69.4739670  95.2943094  80.2889524  70.5128519  94.5648764
  80.6277018  69.5376035  93.8262958  80.6539048  71.6751838  94.2256488
  76.1291089  70.5742574  94.3935776  76.3529937  69.4965210  93.8564427
  74.9248871  70.8214411  95.0084476  74.7608050  71.6476229  95.5833839
  73.7116368  69.9105078  94.9092241  74.0653486  68.8795006  94.9063807
  72.7609626  69.9485646  96.1592662  73.3191923  69.6077500  97.0324071
  72.4744787  70.9834728  96.3468885  71.5118822  69.1189197  96.0366888
  70.9260303  69.2406933  96.9467689  70.9122750  69.5164211  95.2169663
  71.7338326  67.6020364  95.7919582  72.8773198  67.1403821  96.0514237
  70.7719912  66.8908340  95.3531243  72.9684423  70.2215637  93.5666672
  72.6580924  69.3136681  92.8465995  72.7780570  71.4687629  93.1063709
  72.9382444  72.2963217  93.6806777  72.3321854  71.7835008  91.7731130
  71.3386791  71.3455805  91.6732884  72.3041477  73.3179476  91.6018444
  71.9679116  73.5659804  90.5952293  71.6196324  73.7541508  92.3298818
  73.3048382  73.7199977  91.7592078  73.2005795  71.1541885  90.6261776
  72.7275133  70.9620043  89.5114496  74.4558020  70.8811555  90.8730632
  74.8986647  71.0681219  91.7712559  75.3515099  70.2826512  89.8984613
  75.2518184  70.8720707  88.9876467  76.8362974  70.2113704  90.4913164
  77.1480057  71.2038952  90.8158060  76.8496232  69.5688154  91.3720380
  77.8178154  69.6800579  89.4565240  78.3341950  68.3696027  89.3701281
  77.9817011  67.6116896  90.0553849  79.3006232  68.0366248  88.4035457
  79.6349295  67.0125459  88.3307135  79.8411050  68.9812150  87.5368221
  80.5731381  68.7134837  86.7890546  79.3824499  70.3049070  87.6860643
  79.7728540  71.0761533  87.0396668  78.4629239  70.6271950  88.6227816
  78.2039798  71.6691392  88.7453267  75.0243798  68.7448382  89.7333454
  75.0797741  68.1842580  88.6318431  74.6072064  68.1020922  90.8237677
  74.5707479  68.5549402  91.7376849  74.1579750  66.7034172  90.8665482
  74.8156329  66.0184781  90.3314542  74.1282812  66.2649030  92.4337293
  74.8372720  66.8687854  93.0003713  73.1403041  66.4556186  92.8528173
  74.4809531  64.7597334  92.5831683  74.6505966  64.0716221  91.5578693
  74.5790417  64.2492325  93.7258325  72.7609497  66.6301793  90.1872746
  72.5250767  65.7560680  89.3910633  71.8630132  67.5587041  90.5085247
  72.0886915  68.2861742  91.1859150  70.4962512  67.7093963  90.0005096
  69.9078652  66.8406186  90.2976969  69.8493256  68.9790176  90.5948783
  70.4420208  69.8517385  90.3211619  68.8576119  69.1184784  90.1651359
  69.7373882  68.8889151  92.1615287  70.6381309  68.4564274  92.5966172
  69.6122349  69.8773317  92.6043234  68.5231620  68.0119715  92.4235264
  67.6183169  68.5007189  92.0618410  68.6136274  67.0694081  91.8820847
  68.4241388  67.7601319  93.8804712  69.2921570  67.3951829  94.2734095
  67.5287007  67.8894787  94.7398164  66.3527421  68.2806437  94.3809885
  66.1588513  68.4807581  93.4001738  65.6160674  68.3882415  95.0784998
  67.7738259  67.7569646  96.0222670  68.7172835  67.5421430  96.3411532
  67.0186000  67.8691348  96.6986845  70.5213261  67.8058661  88.4194243
  69.7471964  67.1093206  87.6951864  71.3838315  68.6461755  87.9162805
  72.0156007  69.2476354  88.4433124  71.4604294  68.7439971  86.4021994
  70.4891777  68.5136876  85.9645709  71.8040871  70.1959211  86.0321182
  72.8070740  70.3273389  86.4357129  71.7959762  70.4390513  84.4840394
  72.0445965  71.4801425  84.2784402  72.5327103  69.7894674  84.0104188
  70.8059751  70.2170069  84.0853615  70.8451225  71.2727822  86.6817781
  70.8111684  71.0856837  87.7543876  71.3020694  72.2528126  86.5443081
  69.4109326  71.3493771  86.1740502  68.8759030  72.1318272  86.7121293
  69.4136168  71.5779807  85.1082612  68.9154022  70.3927383  86.3381500
  72.3437187  67.6615913  85.7544127  71.9549728  67.1276745  84.7444174
  73.4799601  67.1981607  86.3474503  73.8755264  67.5828463  87.2051316
  74.2478663  66.0647678  85.7656715  74.4089176  66.3809908  84.7336717
  75.5918660  65.8141925  86.4934461  75.8963857  64.8389695  86.1129860
  76.6221635  66.9432764  86.1722833  77.5567466  66.7413876  86.6962426
  76.8068130  66.9732400  85.0989596  76.2228197  67.9042701  86.5000280
  75.5178168  65.7294214  87.9478599  75.6889701  66.6133383  88.3354892
  73.4846206  64.7089071  85.7984534  73.3711958  64.0903257  84.7497904
  72.6842150  64.4131896  86.9005932  72.7791000  64.8644131  87.8104806
  71.6032432  63.3897747  86.8315570  72.0492284  62.4044251  86.6925592
  70.8325013  63.4742175  88.1251734  70.0276872  62.7382251  88.1185813
  71.5012588  63.2711490  88.9609298  70.4098728  64.4733177  88.2320093
  70.6721108  63.5963842  85.6441591  70.1618134  62.5937250  85.2174458
  70.3588684  64.8053447  85.0433140  70.7071881  65.7119222  85.3544740
  69.4551730  64.8532191  83.8565421  68.7207098  64.1000167  84.1437910
  68.9443346  66.3308218  83.6045195  69.7774309  67.0215965  83.7347300
  68.6150393  66.4198428  82.5688517  67.7776594  66.7572610  84.5467895
  67.0720769  65.9350257  84.6641580  68.1649448  66.9883548  85.5399293
  67.0562435  68.0000723  83.9529072  67.8085159  68.7156263  83.6245312
  66.5025380  67.6914458  83.0666601  66.1022980  68.6994266  84.8992308
  65.9103420  68.2244517  85.7817758  65.4630352  69.9113367  84.7012790
  64.9099194  70.4805883  85.6852564  64.9386277  70.0464307  86.6073893
  64.4339851  71.3736869  85.5562976  65.5064956  70.5325453  83.5498590
  66.0204001  70.1247502  82.7697646  65.0254781  71.4239102  83.4340969
  70.0379488  64.5326032  82.5074639  69.3417701  64.0930404  81.6640893
  71.3649307  64.4053170  82.4097549  72.0183541  64.4520042  83.1907301
  71.9822864  64.1749726  81.0694122  71.2732317  64.3487646  80.2599051
  73.1246519  65.1735625  80.8396666  72.5341869  66.0055054  80.4564644
  73.8776103  65.6760547  82.0779640  74.6570140  66.3739941  81.7712124
  73.1815749  66.1807866  82.7468395  74.3319065  64.8309959  82.5955241
  74.2010295  64.7359337  79.7557417  74.9646622  65.5095635  79.6685174
  74.6674926  63.7991976  80.0621070  73.7118212  64.5990643  78.7916446
  72.4110552  62.7485566  81.0081450  73.1239098  62.3131066  81.9397778
  72.0490532  62.0171234  79.9349907  71.1792945  62.3453182  78.7874333
  71.7184171  62.9745155  78.0794816  70.3154215  62.9174219  79.1260521
  70.7209108  61.0599294  78.1028326  70.6802450  61.1615587  77.0180622
  69.7293014  60.7474282  78.4316785  71.8185072  60.0824785  78.5557143
  72.6340685  60.0471236  77.8343518  71.4286775  59.0690702  78.6456953
  72.2891841  60.5926255  79.8691355  71.6994308  60.0813290  80.6300579
  73.7350816  60.2040417  80.2685498  73.8628446  59.2019424  80.9925932
  74.8303942  60.8403175  79.7944776  74.7718599  61.6658432  79.1968866
  76.1872150  60.4355255  80.0712191  76.1080806  59.3480494  80.0785964
  77.1805754  60.9003124  78.9868819  78.1534665  60.5527034  79.3351992
  76.8888302  60.2355411  77.6133293  77.6105616  60.5894797  76.8774922
  76.9690274  59.1532739  77.7089806  75.8822634  60.4975678  77.2890667
  77.3309939  62.4215222  78.8611674  76.4201271  62.8217922  78.4160523
  77.4101413  62.8443433  79.8626498  78.5347079  62.9077432  78.0306352
  78.5438588  63.9971539  78.0076192  79.4584245  62.5462529  78.4823845
  78.4533643  62.5237993  77.0138642  76.7644790  60.8934096  81.4974090
  77.9760435  60.8295041  81.8348961  75.8523190  61.3989092  82.3894248
  74.9012809  61.6123700  82.0880510  76.0431705  61.7144622  83.8668428
  75.0998263  62.0776617  84.2757704  76.2881006  60.7939862  84.3972098
  77.1410857  62.7586158  84.1452538  77.5838849  62.9231483  85.2921265
  77.5378495  63.4978660  83.0845028  77.2338405  63.2981955  82.1315079
  78.4340865  64.6528695  83.1747643  78.2144367  65.1691355  84.1092745
  79.8992141  64.0738018  83.1156210  80.6126051  64.8191346  83.4656656
  79.9891213  63.2120266  83.7773658  80.2310473  63.6577560  81.6356002
  79.8660447  62.6474602  81.4458618  79.7125495  64.3184232  80.9408737
  81.7237331  63.7205625  81.3861019  82.0646009  64.7561144  81.3845142
  82.2637126  63.2087145  82.1837477  82.0046660  63.0823573  80.0818888
  82.0152851  62.0623069  80.0577530  82.2390912  63.7002385  78.9645627
  82.2120404  64.9244445  78.7882279  81.9889774  65.5470546  79.5648987
  82.4120067  65.3123277  77.8668647  82.4645805  63.0404865  77.8727355
  82.4600315  62.0201638  77.8836404  82.6465703  63.5414771  77.0030303
  78.2295101  65.7434044  82.1877688  77.5140414  65.4830828  81.2072174
  78.8296157  66.9071801  82.3633488  79.3439621  67.1444932  83.2111997
  78.8205718  67.9636023  81.3751997  77.8350224  67.9755205  80.9109194
  78.9596042  69.3999990  81.9836079  79.8838627  69.4320774  82.5603948
  79.0732234  70.1046175  81.1598607  77.8445099  69.8935243  82.8662803
  76.6673228  70.3506896  82.2762740  76.6013219  70.4472759  81.2020725
  75.5589624  70.6887387  83.0882229  74.6195024  70.9477936  82.6234688
  75.6620512  70.6937927  84.4967279  74.6994693  71.1479423  85.2886946
  74.9755111  71.0581823  86.2250221  76.9237854  70.2063385  85.0745533
  77.0272094  70.1992675  86.1494688  78.0064853  69.7492229  84.2914094
  78.8951176  69.3211689  84.7297660  79.8692495  67.6594577  80.2810923
  80.9602215  67.0402147  80.5166006  79.5782683  68.2017887  79.0520955
  78.7112587  68.7182133  78.9096530  80.3597649  68.1556357  77.8397148
  80.8678799  67.1989431  77.7170465  79.4168072  68.2201628  76.5852217
  78.9561888  69.2073792  76.6185011  80.0813760  68.0611095  75.2273438
  79.3269071  68.1231401  74.4443119  80.8169242  68.8533701  75.0872692
  80.5781110  67.0920715  75.1774772  78.4981556  66.9903936  76.6819326
  77.8153292  66.9787665  75.8322533  79.1026414  66.0830526  76.6737941
  77.9244923  67.0361671  77.6074855  81.5280034  69.1527046  77.9193529
  81.4563431  70.2318197  78.5655420  82.7025384  68.7825884  77.4239788
  82.8891951  67.8169006  77.1559260  83.8382078  69.6414898  77.2010363
  83.9426198  70.2811675  78.0772153  85.1635783  68.8690772  77.1145673
  85.0409653  68.0387449  76.4185786  85.9256740  69.5260529  76.6952129
  85.6752801  68.3110204  78.4775122  86.1275025  69.1326226  79.0340972
  84.8130568  67.9715878  79.0524779  86.6808243  67.1721567  78.4077102
  86.4350191  66.1805582  77.7187841  87.8399444  67.2945466  79.0159751
  88.0334093  68.1181586  79.5846224  88.5457352  66.5636244  78.9205285
  83.6047335  70.5343421  76.0250846  83.1833726  70.0503448  74.9828665
  84.0462125  71.7967643  75.9624787  84.8973016  72.4387464  77.0147198
  85.6791357  71.7708103  77.3772428  84.3155264  72.7486000  77.8833355
  85.4566159  73.6158391  76.2511897  86.4372489  73.3658129  75.8461839
  85.5957439  74.4635301  76.9220998  84.4596430  74.0108437  75.0675767
  84.9329113  74.5682365  74.2589011  83.5960356  74.5903857  75.3924988
  84.1325712  72.5502121  74.7104529  83.1751819  72.5687033  74.1898361
  84.9880215  71.8592023  73.6283240  84.6602011  71.8854378  72.4541108
  86.0242842  71.1328325  74.0527549  86.2562937  71.0801433  75.0442812
  86.9171203  70.3665474  73.2636156  87.2828043  71.1156213  72.5624248
  88.1058681  69.7573367  74.0115507  87.7572811  69.0119048  74.7255644
  88.7659384  69.2441208  73.3124008  88.7992124  70.7635229  74.6708631
  89.3883022  71.2237717  74.0379356  86.2440081  69.2206536  72.5634317
  86.7271002  68.7750979  71.4853797  85.1364689  68.6739219  73.1369291
  84.7048289  68.9719333  74.0118818  84.4700021  67.5089969  72.4155875
  85.2392889  66.8710925  71.9815763  83.6346997  66.6407569  73.3980024
  82.9023249  67.2643877  73.9095234  83.0779962  65.8874214  72.8429530
  84.5811944  65.9323833  74.4687179  85.0734568  65.0857313  73.9902213
  85.3644208  66.6342277  74.7577315  83.8802780  65.4354333  75.7364154
  84.2897065  64.3509695  76.2588909  83.0499431  66.1270456  76.3593964
  83.5608482  68.0750965  71.3298792  83.3161857  67.4455827  70.3329671
  83.0194620  69.2792628  71.5525664  83.0299780  69.7224208  72.4713315
  82.3540855  70.0992539  70.5227302  81.6861706  69.3772862  70.0530863
  81.5571971  71.2390639  71.1089651  82.1989539  72.0122918  71.5314693
  80.7408628  71.9067183  69.9555801  80.1559553  72.7344224  70.3545288
  81.4253911  72.2799028  69.1937715  80.0711388  71.1702971  69.5104683
  80.7085219  70.7327945  72.2979893  80.1363203  71.5616405  72.7155460
  80.0247989  69.9585367  71.9520865  81.3638112  70.3219220  73.0646580
  83.2698692  70.6510774  69.3908486  83.0371816  70.4879927  68.1800617
  84.4833336  71.0655009  69.8153228  84.7497757  71.0819547  70.7999460
  85.5363173  71.5324945  68.9217058  85.0271363  72.1774069  68.2054623
  86.6291762  72.3040459  69.7467396  87.4142710  72.6512236  69.0752637
  86.1725701  73.1600685  70.2445963  87.0594449  71.6362425  70.4941414
  86.2381936  70.4331685  68.0927782  86.8443288  70.7432772  67.0746319
  86.1729472  69.1337055  68.4998024  85.8979681  68.8499889  69.4403593
  86.4905898  68.0363982  67.6239988  87.4462607  68.2770164  67.1572933
  86.6779983  66.7258144  68.4138426  87.3680887  66.8988817  69.2394114
  85.7246866  66.4306825  68.8518654  87.2139956  65.5728365  67.5350390
  86.7894238  64.6403712  67.9072650  86.8321552  65.7154263  66.5248152
  88.6768844  65.4054523  67.4503872  89.1070878  65.1451043  66.3069604
  89.4157490  65.4812743  68.4365500  85.5053006  67.8833793  66.4673820
  85.9150672  67.7739561  65.3347745  84.1885821  68.0244445  66.7114188
  83.7786606  68.3240925  67.5957855  83.2304848  67.7297701  65.6286553
  83.5291575  66.7831492  65.1788502  81.7695159  67.6087334  66.1842324
  81.7602666  66.9031525  67.0153949  81.4574376  68.5752472  66.5821573
  80.7534414  67.1508575  65.1221062  80.7733097  67.8597160  64.2940248
  81.0777897  66.1884581  64.7249015  79.0836202  66.9919915  65.6863816
  78.8965376  65.4569350  66.6714418  77.8665693  65.3671355  67.0146944
  79.1490312  64.5957760  66.0535987  79.5643519  65.4933473  67.5325377
  83.2511052  68.8667815  64.5661328  83.0255188  68.5736584  63.3913126
  83.4744975  70.1262427  64.9230450  83.5194785  70.4058015  65.9032305
  83.6779846  71.2337153  64.0296031  82.8959625  71.2056791  63.2724708
  83.5344300  72.5755109  64.8054424  84.3972470  72.5909032  65.4718537
  83.6583288  73.8650014  64.0114952  83.5373900  74.7172413  64.6800511
  84.6408299  73.9105763  63.5410183  82.8860252  73.8942301  63.2420631
  82.1922205  72.5757829  65.5328026  82.0759614  73.5108739  66.0815135
  81.3854126  72.4801085  64.8067947  82.1551551  71.7395341  66.2291646
  84.9671719  71.1288219  63.2314756  84.9579882  71.4492251  62.0433714
  85.9959645  70.6065605  63.8445806  85.9644735  70.4313428  64.8490009
  87.2927635  70.1977001  63.2731513  87.5897381  71.0808250  62.7073833
  88.3759834  69.8911122  64.3345148  89.3009280  69.5982430  63.8372632
  88.5556802  70.7781372  64.9393038  88.0363382  69.0763678  64.9755777
  87.2092890  69.0545399  62.3589726  87.8382754  69.0554442  61.2489161
  86.3041559  68.0855393  62.6045694  85.7587806  68.0542419  63.4662563
  85.9912584  66.9784524  61.6884472  86.9318570  66.6415396  61.2538783
  85.4030266  65.8290451  62.4504623  86.2296626  65.2798624  62.9041907
  84.8116431  66.2449555  63.2656586  84.5600740  64.8533366  61.7443477
  85.1614931  63.8898756  60.9454210  86.2249372  63.7109714  61.0060008
  84.3738176  63.1628478  60.0679110  84.8427867  62.3771707  59.4935057
  83.0227623  63.3837373  59.8854702  82.2564960  62.6656044  59.0311663
  81.3124629  62.8880523  59.1728683  82.3743310  64.2697521  60.7697781
  81.3003995  64.3834699  60.7465312  83.1755408  65.0257956  61.7119326
  82.7020126  65.7226130  62.3884661  85.1815910  67.3864950  60.4688940
  85.5123009  66.9081247  59.3446588  84.1727888  68.2286711  60.6451659
  83.8502388  68.5696707  61.5514935  83.4082444  68.7534474  59.4506758
  83.1732813  67.9019948  58.8122231  82.1299136  69.4458680  59.9953179
  82.4336369  70.1016383  60.8107267  81.7389109  70.0842813  59.2022717
  80.9601220  68.5731384  60.5092835  81.2852534  67.8486906  61.2554250
  79.8788150  69.3588873  61.2324009  79.0937666  68.6783263  61.5638127
  80.3115597  69.8616149  62.0986174  79.4535256  70.1009544  60.5563090
  80.4265735  67.9719922  59.2234179  79.5808253  67.3217371  59.4494253
  80.1009337  68.7698263  58.5554505  81.2122375  67.3916136  58.7399238
  84.1720969  69.6520920  58.5315734  83.9094314  69.6067483  57.3449400
  85.1824516  70.5211223  58.9556484  85.4049580  70.6243685  59.9458141
  86.0027585  71.3379724  58.1474179  85.4089125  71.6597823  57.2926154
  86.4155878  72.6562124  58.7817335  86.8809771  73.1928687  57.9563870
  85.2828470  73.5411689  59.2922658  85.7000478  74.4524905  59.7218905
  84.6225857  73.8001424  58.4644744  84.7172010  73.0054421  60.0541874
  87.3987549  72.4171225  59.9652053  87.1774541  73.1121894  60.7755644
  87.2617845  71.4106424  60.3619521  88.8614200  72.6020915  59.4986999
  89.5356289  72.4312697  60.3378371  89.0827001  71.8901818  58.7043821
  88.9981667  73.6169996  59.1242672  87.1713063  70.5230690  57.6791280
  87.8399918  70.9899351  56.7547716  87.3032088  69.2280776  58.0536358
  86.6147982  68.7458373  58.6326118  88.4239192  68.3920248  57.6769717
  89.3010441  69.0277656  57.5630617  88.6313050  67.7067353  58.5003570
  88.2587652  67.5665924  56.3947243  87.2808284  67.7433459  55.6976965
  89.1968305  66.6548670  56.0824994  90.4048967  66.2936784  56.8700049
  90.1691019  66.1477366  57.9249110  91.1672208  67.0711505  56.8192296
  90.8842076  64.9811490  56.2050587  90.4415846  64.1047212  56.6785514
  91.9657860  64.8671726  56.2716814  90.4249488  65.1299530  54.7676291
  90.3737783  64.1634417  54.2656307  91.1139103  65.7509644  54.1945933
  89.0582778  65.7727524  54.8652637  88.7781346  66.3138232  53.9614898
  87.9620229  64.7615962  55.0393595  87.8144371  64.2886890  56.1900090
  87.2866168  64.3438277  53.9924794  87.2961980  64.8334422  53.0981394
  86.4709695  63.1721785  53.9878287  86.4516774  62.7380866  52.9890524
  86.8967570  62.4216034  54.6540532  85.0882619  63.5086044  54.4205679
  84.1846685  62.6407830  54.4256706  84.7566012  64.7065481  54.9435758
  85.4577631  65.4164100  55.1547490  83.3748839  65.1469129  55.2766118
  82.7847239  64.2334779  55.3453772  83.3735023  65.9098126  56.6819997
  82.3603236  66.2310396  56.9209054  83.7354954  65.2379289  57.4606873
  84.0258492  66.7813144  56.6236463  82.6544606  65.9417439  54.1980949
  81.5565508  66.4448939  54.2969445  83.1940241  65.7955740  52.9996431
  84.1715464  65.5363902  52.8721522  82.4664768  65.9834780  51.7052815
  82.1578328  67.0246468  51.6098212  83.5153002  65.6226698  50.5352846
  83.0327156  65.7442912  49.5645059  84.3747189  66.2898675  50.5988823
  83.8465113  64.5896097  50.6498230  81.0518661  65.3598342  51.5958693
  80.0363587  65.8950086  51.1380985  81.0389861  64.1343895  52.0708276
  81.8797610  63.6389461  52.3654297  79.7981416  63.3482866  52.2256925
  79.2101421  63.3814646  51.3095349  80.4053139  62.0215155  52.6823993
  79.6091063  61.2958460  52.8506710  81.0803491  61.6459697  51.9137442
  80.9578113  62.1735118  53.6092853  78.7251308  63.8203044  53.2335184
  77.6011431  63.2569323  53.3436116  79.0426195  64.8879607  53.9995268
  79.9212454  65.3822979  53.8458704  78.2647887  65.5205505  55.1232769
  77.3428427  64.9659302  55.2985509  79.0237161  65.4621382  56.4206705
  79.8934889  66.0957780  56.2496245  78.0765042  65.9615311  57.6087608
  78.6233290  65.9215246  58.5517328  77.7597905  66.9869785  57.4156802
  77.1999622  65.3171489  57.6704598  79.5461515  64.0712944  56.8348054
  80.0767554  64.1491910  57.7832302  78.7053714  63.3854813  56.9432545
  80.2248662  63.6949228  56.0692776  77.9093114  66.9784598  54.7056522
  78.7152376  67.9347911  54.7313900  76.6745664  67.2795498  54.4855711
  75.9627924  66.5487417  54.4776849  76.0716087  68.6013935  54.2240538
  76.4855480  69.3116258  54.9388827  76.4472668  69.0324441  52.7703581
  77.5123592  68.8491638  52.6251149  75.8501246  68.2145384  51.6402075
  76.1865872  68.6136682  50.6840123  76.1713845  67.1771009  51.7326820
  74.7625376  68.2632327  51.6906794  76.0886834  70.4404956  52.6738541
  76.1528393  70.7308854  51.7407176  74.5602122  68.6735357  54.4934703
  73.8893859  67.6036400  54.4143742  74.0538035  69.8281733  54.8780849
  74.6084920  70.6762149  54.9930244  72.6143527  70.0003210  55.1832745
  72.4703771  71.0545351  55.4180947  71.7948962  69.6109979  53.9648446
  70.7343032  69.7358395  54.1840112  72.0689305  70.2476190  53.1237085
  71.9929639  68.5689066  53.7111544  72.1105330  69.2306175  56.4840852
  70.9254259  69.0028774  56.7483229  73.0891966  68.9185730  57.3945838
  74.0565019  69.2057400  57.2468828  72.9244708  68.1585837  58.6750488
  71.8640537  67.9072490  58.6686841  73.8468598  66.9160806  58.6840254
  74.8803821  67.2367384  58.8164416  73.5965777  66.2884248  59.5385950
  73.7313135  66.0633060  57.3598557  74.1553413  66.6390063  56.5384833
  74.3420923  65.1678670  57.4708841  72.3165665  65.6390480  56.9745426
  71.5682314  65.2819495  57.8706678  71.9039916  65.7169270  55.7301397
  72.5477233  66.0183482  54.9986571  70.9416147  65.4751190  55.4958312
  73.1623140  68.9284880  59.9914120  73.9317674  69.8681638  60.0505463
  72.4214777  68.5449274  61.0053867  71.7729569  67.7599356  60.9458658
  72.4330699  69.1774893  62.3067325  73.1977710  69.9504533  62.3856299
  71.0477544  69.8669852  62.5607826  71.0539593  70.3444380  63.5403612
  70.8686982  70.6185475  61.7925548  70.2566482  69.1177380  62.5268884
  72.7016722  68.0509802  63.3304097  71.8386669  67.2267164  63.6254182
  73.8981026  68.0459626  63.8975862  74.5359315  68.8368207  63.8030413
  74.4532089  66.9985986  64.6837482  73.8801136  66.1035345  64.4456662
  75.9227399  66.8247895  64.3337766  76.3846820  67.8130525  64.3141128
  76.3993223  66.2657486  65.1398278  76.2585385  66.1021896  62.9740632
  75.5927246  65.2420691  62.9080137  76.1122705  67.0557955  61.7870188
  76.3501576  66.5268522  60.8641571  75.0872872  67.4237455  61.7407042
  76.7935112  67.8968099  61.9104528  77.7777606  65.7570364  62.9424656
  78.0169443  65.2559535  62.0049711  78.3610372  66.6735634  63.0233100
  78.0187922  65.0983130  63.7767691  74.3206727  67.2113818  66.1845052
  74.3966598  68.3326481  66.7570092  74.0186932  66.1581798  66.9740917
  73.8305922  65.2242451  66.6110998  73.9276039  66.2579029  68.4895995
  73.6505926  67.2906665  68.6974868  72.8407748  65.2135039  69.0096333
  73.1308566  64.2021072  68.7235821  72.7981133  65.2365216  70.0993701
  71.5081115  65.5332688  68.4460333  71.1942492  66.6650378  68.0384939
  70.6118563  64.5755392  68.3426571  69.6969493  64.7754822  67.9389270
  70.8320496  63.6338800  68.6656660  75.2704003  66.0164322  69.2608444
  75.9606313  65.0376812  68.9718085  75.6281231  66.8590018  70.2551863
  75.2076500  67.7791675  70.3846872  76.6627042  66.5342998  71.2545164
  76.9935219  65.4983564  71.1839344  78.0069427  67.2321936  71.0250603
  78.3861032  67.6825813  71.9424164  78.9497204  66.1106104  70.4651330
  79.9376413  66.5283636  70.2726631  79.0321576  65.3063442  71.1949802
  78.5342650  65.7173399  69.5371330  77.8819210  68.3569304  70.0257653
  78.8535953  68.8298115  69.8867927  77.5316768  67.9591117  69.0735619
  77.1685187  69.0938142  70.3945844  75.9719805  66.7727203  72.6379044
  76.6315530  67.1275840  73.6196518  74.6791641  66.5921543  72.8181284
  74.0577121  66.1898657  72.1160356  74.0181968  66.9646447  74.0644150
  74.4819377  67.8756273  74.4417530  72.5247655  67.2852602  73.7995438
  72.0163188  67.4744012  74.7444245  72.4423733  68.1972385  73.2061668
  71.7065847  65.9028802  72.9229985  70.4576656  66.1981226  72.7167702
  74.2347448  65.9493845  75.1588878  73.5875906  66.0844220  76.1989529
  75.1169609  64.9850962  75.0570911  75.7234767  64.8901234  74.2416932
  75.3540004  63.9279522  76.0722680  76.3696251  63.5445406  75.9803388
  75.2604539  64.3469888  77.0744787  74.3496097  62.7936723  75.8844958
  73.8870538  62.1720700  76.8413990  74.0136631  62.5421674  74.5998141
  74.3871883  63.0514449  73.7992140  73.0436416  61.4722843  74.2555912
  73.2892331  61.0903744  73.2640068  73.1767165  60.6483476  74.9571206
  71.5701681  61.8789606  74.2643205  70.7988350  61.0307586  73.8228996
  71.1274218  62.9685583  74.9495261  71.7730122  63.6092678  75.4111863
  69.7074497  63.3755540  75.1224244  69.2530809  62.5391351  75.6535568
  69.7079600  64.7247185  75.8982696  70.2803851  64.6028853  76.8170134
  70.2230968  65.4756239  75.2980021  68.3030635  65.2505996  76.2542991
  67.8047689  65.2562288  75.2835238  67.6212051  64.4029107  77.3487568
  66.6341788  64.8129546  77.5649996  67.5185780  63.3735926  77.0019890
  68.2285436  64.4204874  78.2536464  68.3252143  66.6092287  76.9656144
  67.3036269  66.9203433  77.1861616  68.8884831  66.5244486  77.8953227
  68.7974765  67.3504990  76.3205146  68.7830224  63.4747294  73.8846977
  67.6109313  63.2114757  73.9023298  69.3942379  63.7138484  72.7356674
  70.4013307  63.8653707  72.6850408  68.7372398  63.7940858  71.3931840
  67.8995565  64.4885478  71.4474359  69.4459199  64.2046324  70.6729418
  68.2238192  62.4111146  70.8735517  68.9218964  61.4272469  70.8105562
  66.9311235  62.3658020  70.5316881  66.2842307  63.1247012  70.7468524
  66.2795596  61.2319556  69.8093337  66.9633554  60.4103686  70.0234321
  64.8951855  60.7950919  70.3116240  64.1457488  61.4279278  69.8364848
  64.7143421  59.7752985  69.9711402  64.6814283  60.8375077  71.7312076
  65.5490399  60.4480456  72.5044220  63.5006866  61.2619335  72.2220055
  63.3360714  61.2577737  73.2286899  62.7720405  61.5880407  71.5870472
  66.1559283  61.5139575  68.2577835  65.6659114  60.5365449  67.5356852
  66.5921582  62.7161246  67.7262652  66.8023168  63.5200440  68.3173963
  66.8004438  62.9891011  66.3337330  67.2040313  62.0948088  65.8580899
  65.4780495  63.2639944  65.6432389  65.5559425  63.0024316  64.5884738
  64.7028575  62.6273285  66.0724928  65.0853024  64.6729207  65.7739003
  64.5049757  65.0408855  66.9995804  64.6164810  64.4162160  67.8743967
  63.7815628  66.2325172  67.0570764  63.2912667  66.5071878  67.9788870
  63.6812414  67.0528689  65.9790375  63.0060262  68.1660599  65.9412074
  63.0441741  68.6022241  66.8179421  64.2660568  66.6938126  64.7037440
  64.1954530  67.3649382  63.8608635  64.9171642  65.4762714  64.5793032
  65.2880524  65.1377757  63.6238009  67.8824351  64.0275683  66.0966558
  68.3115418  64.1957602  64.9730366  68.2503432  64.7451453  67.0428095
 103.8389971  51.4335632  66.0410010 104.7168063  51.8784679  65.7032204
 103.4070769  50.8885859  65.2688180 103.1767149  52.1713585  66.3556731
 104.1448733  50.5334812  67.1688725 104.7729057  49.7149990  66.8156317
 104.9883800  51.3244675  68.2821731 105.9146693  51.7011525  67.8469565
 104.4250225  52.1897196  68.6298701 105.2992491  50.4172614  69.4406602
 104.3482994  50.0498033  69.8267472 105.8334767  49.5551169  69.0410808
 106.2448754  51.0225256  70.8471449 107.6678215  51.7300680  69.9213699
 108.3792431  52.1632344  70.6248920 108.1562796  50.9423979  69.3484506
 107.3112074  52.5046123  69.2421252 102.8941031  49.8518269  67.7070598
 101.9852076  50.5520505  68.2252120 102.8992894  48.5092511  67.7435606
 103.7198386  47.9456652  67.5195564 101.7036502  47.7047208  68.1166477
 100.7921234  48.2899195  68.2397957 101.3869551  46.7203740  66.9694466
 100.5114082  46.1253145  67.2322979 101.1850095  47.2797002  66.0565144
 102.2403645  46.0605229  66.8105440 102.0107061  47.0705810  69.4713216
 102.1322374  45.8533189  69.5645527 102.0115397  47.9348828  70.4762389
 101.8886893  48.9353418  70.3221913 102.1884877  47.5894211  71.9540588
 103.1772014  47.1426037  72.0580313 102.0774041  48.8513344  72.8496664
 102.1792631  48.4100042  73.8411645 103.1402993  49.9048218  72.6799519
 102.9456073  50.7318420  73.3633885 104.1179882  49.4760021  72.8994949
 103.1286779  50.2723475  71.6529704 100.8448924  49.5409675  72.6489825
 100.4119728  49.6940992  73.5153204 101.1177958  46.6578848  72.3902618
  99.9534681  46.6646342  71.8855387 101.4913669  45.7551806  73.3239620
 102.4603696  45.6744252  73.6302909 100.6368693  44.8240010  73.9932185
 100.1261517  44.3150154  73.1748775 101.4273212  43.8455204  74.8417228
 101.9909860  44.4045264  75.5885965 100.7289212  43.2067249  75.3827956
 102.4220343  42.9359624  74.0323860 101.9168487  42.5380348  73.1518077
 103.2562370  43.5396793  73.6746521 102.9527209  41.7877281  74.8750002
 102.5098669  41.4971288  75.9185166 104.0657810  41.1634311  74.4519795
 104.4708793  41.3995406  73.5465731 104.5062390  40.4522057  75.0377901
  99.5628811  45.4648922  74.8971416  98.5256593  44.8339840  75.1367321
  99.7459621  46.6898319  75.3966064 100.6458834  47.1660539  75.3390975
  98.7354633  47.4912321  76.0680494  98.1345233  46.7560153  76.6020170
  99.3627498  48.4586909  77.0660100  98.5554699  48.9483806  77.6111019
  99.9266488  47.8726739  77.7909865 100.2608262  49.5136360  76.5329297
 101.0182534  50.1698815  77.2943152 100.3813558  49.6534327  75.3024841
  97.7270716  48.2085971  75.1563085  96.7164521  48.6183550  75.7206335
  97.9078382  48.2594510  73.8187150  98.6164109  47.6835486  73.3650685
  97.1789737  49.0858270  72.8454343  97.3080170  50.1107138  73.1951266
  97.7072943  48.9188793  71.4462392  97.1304528  49.5502571  70.7714911
  98.7378211  49.2700090  71.4111607  97.6614327  47.6156709  70.9916949
  98.3727793  47.0944824  71.4196219  95.7392011  48.6990904  72.7693507
  95.2829110  47.7791979  73.4546500  94.9097441  49.5079514  72.1214749
  95.2331020  50.3263193  71.6066918  93.3771211  49.3225191  72.0607008
  93.1256167  49.0350909  73.0807383  92.5778392  50.5937382  71.7091836
  92.7132377  50.8190148  70.6507325  91.5155441  50.4009767  71.8611908
  92.9958273  51.8383669  72.5539743  93.8388965  52.3067231  72.0464610
  92.1695884  52.5473205  72.5192878  93.3992447  51.6574447  74.0710038
  92.6221736  51.0067662  74.8345168  94.5045598  52.0965077  74.4866108
  92.9652318  48.2272160  71.0448000  93.6451177  47.9661270  70.0672379
  91.8583732  47.5354237  71.2607083  91.2043405  47.7932370  71.9997838
  91.4179605  46.3598655  70.5200157  92.0875966  46.2853617  69.6619815
  91.5545205  45.0661030  71.3997065  90.8891268  45.2468494  72.2449922
  91.0142871  43.7279864  70.7501544  91.1584718  42.9012688  71.4449133
  89.9520143  43.8348604  70.5284806  91.5578597  43.5269675  69.8273211
  92.9866179  44.8883446  71.8934138  93.0529182  43.9864347  72.5007077
  93.6570065  44.8011605  71.0394595  93.2744669  45.7520397  72.4939825
  90.0442805  46.4723085  69.9262618  89.0902824  46.8254928  70.6155966
  89.8897255  45.8856657  68.7182651  90.5555768  45.2194241  68.3255589
  88.7593795  46.1515359  67.8704274  87.9046206  46.4873104  68.4569543
  89.2849936  47.1253797  66.8927030  88.4961222  47.3990688  66.1919703
  89.6296919  48.0170908  67.4171582  90.1167656  46.6814967  66.3462406
  88.2966854  44.8787198  67.0707903  89.1084753  44.0007456  66.7843020
  87.0220385  44.8411018  66.7468162  86.4236270  45.6465148  66.9255383
  86.2715649  43.7597437  66.1323082  86.9686305  43.1021682  65.6137149
  85.5216652  42.9175289  67.2327997  86.2404628  42.5617307  67.9719091
  84.8132438  43.5554171  67.7601940  84.7668238  41.7014515  66.6153540
  84.1046797  42.0329012  65.8165911  85.8060237  40.6987068  66.0942362
  85.2949607  39.8398073  65.6590625  86.4249593  41.1770059  65.3356726
  86.4357995  40.3657621  66.9198143  83.9736457  40.9906855  67.7605462
  83.4355301  40.1352008  67.3529859  84.6685333  40.6505498  68.5287245
  83.2623716  41.6916083  68.1985844  85.2539338  44.3294578  65.0690191
  84.5198819  45.3149595  65.2412811  85.2794939  43.7215933  63.8794934
  85.7761321  42.8442269  63.7324398  84.6173207  44.2117780  62.6519949
  83.8430615  44.9220376  62.9434087  85.5599670  45.0597041  61.7035597
  86.2399122  44.2950046  61.3277471  84.8828762  45.7747605  60.4813685
  85.6382134  46.3191741  59.9148947  84.4151341  45.0296076  59.8385244
  84.1256772  46.4703399  60.8409251  86.2424517  46.2148576  62.4910901
  86.8852669  46.7828966  61.8183024  85.4791319  46.8729116  62.9054954
  86.8420586  45.7982340  63.3006470  83.9588125  42.9832791  61.9166524
  84.6021225  42.0162008  61.5688699  82.6406344  42.9755337  61.6249222
  82.0609997  43.7043451  62.0407954  81.7744277  42.1059262  60.7893632
  82.3363933  41.1772768  60.8998080  80.3449234  42.0199398  61.3056663
  79.8189109  41.2108593  60.7989133  80.3307058  41.7184328  62.8428554
  79.3007628  41.6608391  63.1933040  80.8330871  40.7690952  63.0313688
  80.8514112  42.5150854  63.3749536  79.7209005  43.2318190  61.0565212
  78.7978337  43.1959413  61.3809724  81.6768903  42.3536440  59.3112549
  81.9470848  43.4656547  58.8188909  81.4158363  41.3351221  58.4860694
  81.1138130  40.4264316  58.8367865  81.5184238  41.3615314  56.9788308
  81.5583012  40.3297843  56.6313173  80.5966449  41.7940590  56.5908855
  82.6965517  42.1158963  56.3381044  82.4204713  42.9901736  55.4887636
  83.9064944  41.8617187  56.8044011  84.1169701  41.1012333  57.4520877
  85.0514297  42.6505975  56.4292779  84.7553162  43.6943277  56.3223099
  86.0830683  42.4336670  57.5545391  86.9847202  43.0060530  57.3374856
  85.6610155  42.7655224  58.5032527  86.3317075  41.3749590  57.6200360
  85.6283966  42.3234489  55.0776345  86.6502685  42.8992902  54.6976693
  84.9833207  41.4691447  54.2500752  84.1202169  40.9812255  54.4914064
  85.5047286  41.1684872  52.8799814  86.5578670  41.4505934  52.8595481
  85.3665697  39.6510973  52.6111264  85.5032863  39.5515265  51.5337694
  86.4064111  38.8793734  53.4836625  86.3128311  37.8090303  53.2976805
  87.4130922  39.2061641  53.2246353  86.2188354  39.0822350  54.5374953
  84.1401803  39.1041451  52.9752162  83.4389234  39.4480195  52.3830733
  84.8681373  42.0213985  51.7603807  85.2681853  42.0229009  50.5789670
  83.9487633  42.9635765  52.0439476  83.3924520  42.9004646  52.8960301
  83.5810644  44.1846744  51.2462545  84.1505302  44.1250202  50.3187767
  82.1196356  44.1284501  51.0616552  81.8181610  43.1021353  50.8530600
  81.6225699  44.4255477  51.9845625  81.7049711  44.9578408  50.0194449
  80.8331639  45.3465722  50.2383947  84.0360698  45.5501066  51.7366115
  84.5812807  45.7009825  52.8329338  84.0638248  46.5511979  50.7986356
  83.4335709  46.5896280  49.9975301  85.0250323  47.6881764  50.8652553
  86.0079604  47.2938230  51.1235491  85.1084779  48.1280311  49.8715120
  84.6717904  48.7960590  51.8567215  85.6328139  49.4705727  52.1608435
  83.4085029  48.9887416  52.2868705  82.5575386  48.6494442  51.8388214
  83.2357901  49.7765665  53.5473986  83.8036714  50.6870581  53.3556984
  81.7704588  50.2153143  53.8396048  81.1717238  49.3085625  53.7552270
  81.5565125  50.7980240  55.2332552  80.5103806  51.0778714  55.3535530
  81.8225308  50.0541843  55.9837082  82.1841342  51.6805097  55.3584583
  81.3692155  51.3028372  52.8491307  81.3458623  52.2782173  53.3343494
  82.0894106  51.3694623  52.0341128  79.9658007  50.9208274  52.3126334
  79.6327483  51.6724109  51.5964070  80.0162673  49.9492409  51.8214586
  79.2599803  50.8717140  53.1409446  83.8505487  49.0594270  54.8103986
  84.7464329  49.6121427  55.4205583  83.5695652  47.8461944  55.1678562
  82.9093968  47.2501852  54.6686412  84.1812657  47.2096786  56.3361542
  83.8753921  47.7410100  57.2373103  83.8101620  46.1889752  56.4264792
  85.6933830  47.1869389  56.2554435  86.3445133  47.5337998  57.2712304
  86.2769816  46.9374972  55.0744801  85.7372971  46.7498949  54.2299169
  87.7374706  46.9004684  54.8441722  88.1576868  46.2001441  55.5653950
  88.0393511  46.4470565  53.4464412  87.6269986  45.4451845  53.3210304
  87.5025756  47.0994660  52.7576082  89.4765213  46.4119994  53.0272912
  89.9296461  47.4024406  53.0454362  90.2283303  45.4523084  53.9824992
  91.2803988  45.4062368  53.7001533  90.1419811  45.8165224  55.0058920
  89.7909603  44.4561110  53.9148804  89.5037924  45.7687293  51.5693153
  90.5330971  45.7169450  51.2131170  89.0834789  44.7629140  51.6076331
  88.9142857  46.3829589  50.8889515  88.3916762  48.3262721  55.0559946
  89.4681624  48.3724860  55.6633420  87.7886724  49.3542565  54.4662384
  86.9522390  49.2562882  53.8915120  88.2577147  50.7095089  54.5811792
  89.2435564  50.7521917  54.1175195  87.4069787  51.7443997  53.7571026
  87.4173013  51.4781601  52.7000203  86.3673284  51.7163374  54.0820039
  87.9713896  53.1366029  53.9467459  87.2374145  53.8706316  53.6131587
  88.1387104  53.3135196  55.0091419  89.3151136  53.3595789  53.1678393
  89.7315384  52.4668240  52.3980282  89.8990323  54.4556072  53.2064365
  88.4233688  51.0919787  56.0528332  89.3425489  51.7671356  56.4274586
  87.4202174  50.7969532  56.8923046  86.5571578  50.3349196  56.6045008
  87.4798857  51.1086316  58.2774625  87.8027008  52.1377791  58.4367570
  86.0310283  50.8837846  58.8559683  85.7094524  49.8994928  58.5164838
  85.9173655  50.7472226  60.4091822  84.8739921  50.5957583  60.6860514
  86.5083541  49.8943611  60.7446756  86.2903493  51.6548612  60.8828216
  85.1153149  52.0004197  58.3025960  85.2525719  52.9181503  58.8746126
  85.3787616  52.2263208  57.2695275  83.6124890  51.5177122  58.3911054
  82.9570279  52.2972299  58.0040177  83.4868086  50.6099311  57.8010614
  83.3579250  51.3122045  59.4312596  88.5209222  50.1709028  59.0005129
  89.1282136  50.6848471  59.9169454  88.7211041  48.9371027  58.5952236
  88.1730243  48.5038567  57.8529915  89.7517396  48.0448844  59.1577075
  89.6989666  48.0613486  60.2460984  89.4825243  46.6068634  58.6770913
  90.2393041  45.9377270  59.0873201  88.4961025  46.2886078  59.0143023
  89.5217243  46.5736242  57.5880883  91.1505067  48.5237712  58.7921941
  92.0287962  48.3142825  59.6438595  91.4172790  49.1441237  57.6233942
  90.7806991  49.1180012  56.8267539  92.6916926  49.9518767  57.3560908
  93.4771188  49.2678915  57.6768943  93.0153590  50.2681587  55.8859321
  92.2457540  50.9370932  55.5009714  93.9581477  50.8125287  55.8529027
  93.1219103  49.0604218  54.9440927  93.8773828  48.3823838  55.3413580
  92.1718640  48.5267248  54.9648171  93.4836317  49.3766867  53.4310758
  94.3950284  49.9736392  53.3964244  93.6947646  48.4437478  52.9088097
  92.4273418  50.0810441  52.7404470  92.1183825  50.9779147  53.1137531
  91.8578655  49.6338668  51.6814025  92.3889529  48.7211055  50.8385555
  93.3140396  48.3335839  51.0240916  91.8654270  48.4211355  50.0162948
  90.6614142  50.0159207  51.3960799  90.1740839  50.6686026  52.0100470
  90.2009566  49.6656297  50.5560377  92.7235733  51.2379880  58.1743056
  93.7349521  51.5578075  58.8665530  91.6274199  51.9982884  58.2820785
  90.7287439  51.7529512  57.8657322  91.6183797  53.2644205  59.0146176
  92.4728971  53.8480923  58.6724562  90.3927415  54.1024730  58.6570214
  90.4039622  54.3327310  57.5918584  89.4857454  53.5286031  58.8486341
  90.3599157  55.4637327  59.5040595  89.3859849  55.9412654  59.3920846
  90.4846039  55.2379996  60.5633642  91.4586371  56.4281127  59.0525057
  92.4392282  55.9648945  59.1636222  91.3389167  56.6705794  57.9962520
  91.3773370  57.6384261  59.8604356  91.7540006  57.5501425  60.8041160
  90.8960107  58.8224420  59.5665101  90.2419737  59.0565549  58.4830916
  90.0806439  58.3051445  57.8125656  89.8853051  59.9936663  58.2951450
  90.9857326  59.8124255  60.4328886  91.4320952  59.6596885  61.3376614
  90.6089751  60.7305911  60.1983428  91.9205012  53.1174435  60.5389179
  92.6276811  53.8878068  61.1183985  91.3758737  52.0563657  61.1725526
  90.7722913  51.3650416  60.7286830  91.6273822  51.8324844  62.5710949
  91.3825383  52.7914714  63.0273453  90.7232935  50.7096444  63.1834918
  90.8290549  49.8149587  62.5689082  91.1082518  50.4655387  64.1734719
  89.2563722  51.0196114  63.3137381  88.9941340  51.2643373  62.2844212
  88.4777910  49.8041104  63.8556880  87.4201943  50.0563956  63.9399875
  88.5965867  48.9621611  63.1731853  88.8648608  49.5327081  64.8378940
  88.8577721  52.2164817  64.0974814  87.7719002  52.3051001  64.0989215
  89.2161943  52.1153684  65.1225476  89.2945074  53.1082516  63.6477574
  93.0660922  51.4962802  62.8853581  93.5152009  51.7047636  64.0568786
  93.8884483  50.9901923  61.9798917  93.5640988  50.7286696  61.0492031
  95.3123248  50.7384988  62.1612531  95.4632357  50.2163722  63.1063201
  95.6598425  50.0738925  61.3703220  96.1818813  52.0459420  62.1517684
  97.0470401  52.1086210  63.0191286  95.7632467  53.0736500  61.3744439
  95.0294347  52.9890651  60.6716442  96.3492363  54.4362367  61.4822750
  97.4254473  54.2694548  61.4421421  95.8870623  55.3622799  60.3085232
  94.7990286  55.4329055  60.3135108  96.2705122  56.3691194  60.4730871
  96.3640044  54.8506208  58.9075246  97.4445701  54.7062612  58.9372578
  95.9180954  53.8743536  58.7215552  96.0272905  55.7675003  57.7564179
  96.1103693  55.2313062  56.8104080  94.9964760  56.1133715  57.8383980
  97.0082117  56.9819938  57.7774658  96.8742422  57.5484091  58.6985993
  98.0374949  56.6242021  57.7702423  96.7712695  57.8798244  56.5877231
  97.4344728  58.6801382  56.6205859  96.9221541  57.3413456  55.7103438
  95.7943204  58.2372616  56.6106630  96.0081262  55.1424927  62.7786902
  96.8752666  55.6959736  63.4465319  94.7498496  55.0364694  63.2526069
  93.9986003  54.6964216  62.6512302  94.2399445  55.3588203  64.6193727
  94.5730274  56.3826375  64.7869231  92.6942121  55.4790519  64.7602610
  92.2925964  54.4731392  64.6333022  92.4988369  55.7718544  65.7913829
  91.8774250  56.3725846  63.9043199  91.8519978  55.9364355  62.9051836
  90.8571196  56.3495079  64.2877184  92.2781934  57.8383589  63.7540126
  92.8237953  58.3997754  64.7504438  92.1321141  58.4160896  62.6727734
  94.8923014  54.4811940  65.7170960  94.8766471  54.8990910  66.8678245
  95.6250600  53.4168501  65.4257701  95.6103372  53.0297649  64.4832743
  96.5098849  52.6541549  66.2828996  97.4280823  52.4821195  65.7212534
  96.7670978  53.2940946  67.1258253  96.0814129  51.3092392  66.8590458
  96.7999105  50.7594964  67.6643247  94.8917423  50.8253392  66.4566597
  94.3914997  51.1663970  65.6355903  94.1936756  49.7374824  67.1831668
  94.4165644  49.8357734  68.2451190  92.6359862  49.8259287  67.1206056
  92.3214450  49.7235335  66.0829018  92.2174623  48.9785085  67.6648571
  92.0225780  51.1483933  67.7029250  92.6463807  51.4820954  68.5318696
  91.9964743  52.2577401  66.6669645  91.5647400  53.1570764  67.1073469
  93.0122699  52.4678725  66.3331523  91.3923510  51.9462959  65.8143493
  90.6122299  50.8659790  68.1735974  90.1742102  51.7777614  68.5805344
  90.0111689  50.5185406  67.3328155  90.6335305  50.0975910  68.9458364
  94.7102130  48.4200874  66.6560410  95.3558174  48.3123567  65.6224521
  94.3938656  47.2742073  67.2506780  93.9423547  47.3179715  68.1643670
  94.5543179  45.8825108  66.8747366  95.2226001  45.8124924  66.0169217
  95.1721762  45.0661415  68.0797467  94.5465226  45.1793904  68.9640556
  95.1920447  44.0038552  67.8366027  96.5651578  45.5505382  68.3728881
  97.1314502  45.5941826  67.4425279  96.5142669  46.5672771  68.7632905
  97.3057921  44.6730395  69.3655064  97.1217412  43.6159582  69.1705159
  98.3826856  44.8264962  69.3004188  96.7812553  45.0750494  70.7180818
  96.3501538  45.9981524  70.7674926  96.8044478  44.3784729  71.8754228
  97.4493602  43.2511804  71.9963425  97.9595227  42.8675656  71.2001762
  97.4438877  42.7538451  72.8870072  96.3691290  44.9450151  72.9535200
  96.0166870  45.9015598  72.9185783  96.3788135  44.4363416  73.8367880
  93.2265635  45.3198598  66.5283162  92.2750122  45.4846853  67.3050868
  93.1088542  44.7957485  65.3267381  93.8904626  44.4378804  64.7769520
  91.8453234  44.6903272  64.6980656  91.0302229  44.9791695  65.3630372
  91.7194079  45.6817578  63.5424706  92.2346361  45.2397273  62.6910237
  90.2645912  45.8748826  63.1869903  90.1814604  46.5830008  62.3628612
  89.8327081  44.9189726  62.8901297  89.7272912  46.2620456  64.0531136
  92.4744615  47.0522280  63.7713191  92.3312244  47.6955412  62.9029458
  92.0735973  47.5454124  64.6564875  93.5381453  46.8626032  63.9112842
  91.6318716  43.2031507  64.3313580  92.2177527  42.7567893  63.3617484
  90.6425888  42.5376401  65.0183058  90.1954048  42.9003204  65.8608344
  90.1488235  41.2480073  64.5942067  90.9516105  40.6971046  64.1060252
  89.7484976  40.4233069  65.7983822  90.4843372  40.5763397  66.5865795
  88.7959192  40.7944462  66.1748646  89.6215427  38.9528513  65.5370534
  88.4962367  38.4795287  64.8551691  87.6698197  39.1286254  64.6072735
  88.4928843  37.0892413  64.5015665  87.7285688  36.7087173  63.8402820
  89.4672681  36.2229774  65.0021462  89.3548412  35.1544909  64.8989432
  90.5927811  36.7602749  65.6399266  91.4176255  36.1139607  65.8987210
  90.6615725  38.0955825  65.9397522  91.5093363  38.4881473  66.4823759
  89.0891743  41.3673727  63.5177047  88.1993075  42.1650194  63.8160033
  89.1457628  40.7108981  62.3466262  89.9018151  40.0621880  62.1248627
  88.1535816  40.8309879  61.2523324  87.4308407  41.5832997  61.5671445
  88.8086405  41.2776620  59.9728696  88.0633087  41.0296765  59.2168110
  89.1971270  42.8131722  60.0805392  89.6714424  43.1337400  59.1518142
  88.2984941  43.4046350  60.2509260  89.8893604  42.9568267  60.9098891
  90.1491262  40.5862688  59.6130997  90.5250621  40.9907173  58.6732622
  90.8776126  40.7690667  60.4037390  89.9886106  39.5135619  59.5090814
  87.4079546  39.5214517  61.0118569  87.8451696  38.4409980  61.4323529
  86.1595541  39.5878933  60.5182074  85.6853116  40.4504722  60.2487364
  85.4052722  38.4101952  60.3412759  86.0648364  37.6187718  59.9849428
  84.7430097  38.0488937  61.7361753  84.3356582  37.0387513  61.6922298
  85.5105773  38.0494206  62.5107234  83.4604369  39.1791911  62.1814449
  83.8573053  40.3968024  61.9574021  84.3117470  38.5903609  59.3168482
  83.8329785  39.6792293  58.9647299  83.9994967  37.4399687  58.7204403
  84.3144619  36.5347535  59.0701164  83.1635456  37.3381225  57.4847761
  82.3116902  37.9745829  57.7258460  83.9613610  37.8151301  56.2519337
  83.3381149  37.7349454  55.3620170  84.2607460  38.8537181  56.3926836
  84.8494213  37.1955555  56.1306891  82.5724934  35.9484970  57.1372196
  82.8394659  35.0405258  57.8898921  81.8509681  35.8133115  56.0587025
  81.7119563  36.5639877  55.3825435  81.1275946  34.5075511  55.6868819
  81.1424709  33.9141783  56.6017898  79.6488775  34.7699588  55.2761329
  79.1361713  33.8085276  55.2270285  79.1742498  35.3435152  56.0729764
  79.4052004  35.5173162  53.9305105  80.1334675  36.3212196  53.8174253
  79.5540359  34.8324080  53.0942559  78.0125917  36.0805326  53.8860789
  77.2749955  35.2819391  53.8056162  77.7890164  36.6312199  54.7991236
  77.9493971  36.9710305  52.7106177  78.8362743  37.4031999  52.4521754
  76.9474026  37.2913864  51.9557487  75.7544406  36.8559302  52.2658270
  75.6238083  36.2737103  53.0939485  74.9541283  37.0986184  51.6816449
  77.1582033  38.2219847  51.0178661  78.0799268  38.6487150  50.9216371
  76.3966925  38.5054196  50.4007122  81.8226341  33.6743446  54.6759882
  81.3712495  32.5749615  54.3341263  82.9882932  34.1352198  54.2109699
  83.3353962  35.0723230  54.4101134  83.9199715  33.3108145  53.3364823
  83.5517229  32.2869185  53.2908637  83.8952048  33.7043552  52.3209646
  85.3819732  33.2972328  53.8351641  85.9258914  34.4292735  54.0940499
  85.9536810  32.1522360  54.0714296  85.5465472  31.2762114  53.7435239
  87.2512206  31.9311195  54.8309475  87.2467339  32.5724854  55.7116261
  87.2967983  30.4548595  55.2290919  86.2896214  30.1442584  55.5096052
  87.5782498  29.8710397  54.3524007  88.2743395  30.0855657  56.4052638
  88.1421107  30.8107438  57.2089523  87.9883502  29.1125197  56.8032595
  89.7257252  30.0416532  56.0361187  90.5478078  30.5647106  56.7789951
  90.0271306  29.4569862  54.9214882  88.5808299  32.4115765  54.0656545
  89.4523323  33.0932542  54.5460595  88.5784184  32.0876541  52.7691405
  87.8822351  31.4837909  52.3313278  89.6029660  32.5901646  51.8627199
  90.5485742  32.5359998  52.4018463  89.6327779  31.6846767  50.6126199
  89.6952668  30.6529823  50.9598975  88.6709949  31.7936661  50.1108383
  90.7493250  31.8811933  49.5286666  90.6040409  31.1559957  48.7265943
  90.6494129  32.8717608  49.0847345  92.1233338  31.7273399  50.0867964
  92.2687586  31.3726641  51.2711962  93.0255721  31.8869369  49.2465103
  89.5351869  34.0697003  51.5158626  90.5427800  34.7148240  51.3999411
  88.2715651  34.6411960  51.3870933  87.4058767  34.1039539  51.4265841
  88.0704909  36.0728712  51.1825026  88.5985188  36.4080547  50.2910114
  87.0134340  36.2903672  51.0286710  88.5898816  36.8008986  52.4123707
  89.3473117  37.7295308  52.2173328  88.5216050  36.2021040  53.5586164
  88.0109726  35.3289031  53.6921705  89.1586197  36.6969187  54.7944383
  89.0438416  37.7629282  54.9865106  88.4004277  35.9137556  55.9765578
  87.3267993  35.9640011  55.7942191  88.6818062  34.8615678  55.9329922
  88.6819115  36.4374083  57.3869509  89.7503508  36.6413623  57.4634562
  87.8975952  37.7408112  57.6824741  88.1245919  38.0811296  58.6941484
  88.1884075  38.5105777  56.9667564  86.8285335  37.5487609  57.5957749
  88.2312858  35.4036810  58.3789480  88.4250988  35.7594169  59.3902474
  87.1634890  35.2224849  58.2558952  88.7782145  34.4751548  58.2116575
  90.7255431  36.6221236  54.7077668  91.3551125  37.6267984  55.0042798
  91.2582977  35.5181249  54.2070419  90.7138868  34.7221455  53.8750427
  92.7264445  35.3497517  54.0884435  93.1845185  35.6115268  55.0415752
  93.1340728  33.8517750  53.8464108  92.6593694  33.2302001  54.6046524
  92.7446080  33.5310918  52.8801410  94.6038483  33.6126291  53.8766800
  95.1247895  34.2909654  53.2005372  95.0086046  33.7861893  54.8730826
  94.7957626  32.1539933  53.4498832  94.1175334  31.9335924  52.6259988
  95.8094354  32.0267773  53.0716919  94.5643824  31.1889168  54.5326960
  95.3638138  30.9291224  55.1101995  93.3791858  30.6197097  54.8219802
  92.3523247  30.7591434  54.0025447  92.4543254  31.2990217  53.1432076
  91.4570544  30.3247130  54.2280561  93.1198024  29.8731807  55.8720243
  93.8529472  29.6823196  56.5546720  92.1865350  29.4853795  56.0036265
  93.2941061  36.3295543  53.0295680  94.2473291  37.0812587  53.3255197
  92.5998087  36.4966494  51.9374474  91.6928796  36.0522782  51.8018490
  93.0052029  37.3165352  50.7855131  94.0366133  37.1227080  50.4884532
  92.0877600  36.9311153  49.6757221  91.0967579  37.2819027  49.9622133
  92.4751744  37.5504777  48.3372239  91.7690275  37.2312320  47.5706049
  92.4543188  38.6374809  48.4198621  93.4784050  37.2261829  48.0631668
  92.1570070  35.5032394  49.4857851  91.3723044  35.0810218  49.8933256
  93.0561516  38.7591115  51.0930889  93.9080552  39.4575327  50.7452943
  92.0918234  39.2022505  52.0082698  91.3919402  38.5661169  52.3899916
  91.9477701  40.5282255  52.5163957  92.1037107  41.2081534  51.6791846
  90.5569252  40.8608245  53.0318824  90.4135662  40.2491729  53.9228434
  90.3673101  42.3342272  53.4490018  89.3471311  42.4836269  53.8029742
  91.0676745  42.5797692  54.2464483  90.5521002  42.9817108  52.5916643
  89.6243425  40.5915086  52.0166094  89.4339914  39.6308610  51.9945520
  93.0215891  40.7523790  53.6356048  93.6010593  41.8145144  53.6103703
  93.2752382  39.7852031  54.5091876  92.8113695  38.8764378  54.4824035
  94.2189122  39.9113277  55.5759218  93.9591410  40.7115567  56.2687352
  94.2514997  38.5678291  56.3339365  93.8908015  37.7880554  55.6647297
  95.2890249  38.3313845  56.5677772  93.4198049  38.5020435  57.6608725
  92.4740812  38.9842093  57.4139722  93.1187573  37.0841889  58.0851077
  92.5406777  37.0952563  59.0092497  92.5446776  36.5845706  57.3041365
  94.0535616  36.5461940  58.2482531  94.0079439  39.3055644  58.8016541
  93.3722906  39.2073343  59.6815319  95.0066563  38.9339016  59.0307419
  94.0692562  40.3552022  58.5142704  95.5692018  40.1958109  54.9475069
  96.3501358  40.8805701  55.6037096  95.8849269  39.6724549  53.7023968
  95.3039582  39.0242409  53.1684820  97.1647823  40.0674239  53.0651560
  97.8667426  39.9906515  53.8939211  97.5228806  39.1403560  51.8938108
  96.7868804  39.2731398  51.1000601  98.4875684  39.4414485  51.4861862
  97.5846210  37.6409740  52.2764264  98.3508474  37.4766625  53.0352431
  96.6352459  37.3230314  52.7082707  97.8967510  36.8175674  51.0266575
  97.0695139  36.8894905  50.3216187  98.7759140  37.2235141  50.5273483
  98.1379058  35.3613118  51.3886438  98.9356660  35.2686820  52.1254527
  97.2457110  34.9140822  51.8265127  98.5155933  34.6642230  50.0803940
  98.6940028  33.6563952  50.2630575  97.7361919  34.7585923  49.3985480
  99.3737189  35.1020759  49.6878061  97.2366959  41.5201452  52.5104143
  98.2903175  42.0943101  52.5294456  96.1364870  42.0031908  51.9939986
  95.3127027  41.4494886  51.7579279  96.0279088  43.4478981  51.7108861
  96.8222168  43.8072345  51.0573625  94.7145805  43.7061466  50.9471339
  94.8626215  43.4410663  49.9003611  93.9461347  43.0403485  51.3390140
  94.1816267  45.1934010  51.0223357  93.1628737  45.2243195  50.6347529
  94.1348099  45.5000251  52.0677872  95.0522474  46.2168481  50.2344083
  94.7497251  47.4104068  50.5026207  96.0396077  45.8481364  49.5624764
  96.1969597  44.2500102  53.0655281  96.9020535  45.2618514  52.9840957
  95.5149009  43.9118824  54.1515310  94.8926299  43.1062168  54.2072340
  95.6075737  44.7013777  55.4021240  95.3153927  45.7451785  55.2860714
  94.6466005  44.0267648  56.3724827  94.6760132  42.9505836  56.1988573
  95.0039125  44.1959749  57.3883819  93.1843671  44.4973945  56.2825528
  93.0674676  44.6330232  55.2081970  92.0631099  43.4552792  56.8123584
  91.0730128  43.8972574  56.6985030  92.1185191  42.5357310  56.2312637
  92.2414160  43.2313879  57.8640659  92.9384213  45.7945036  57.1031042
  91.8934750  46.0904268  57.0113734  93.1722843  45.6116253  58.1514404
  93.5760693  46.5917059  56.7226630  97.0660473  44.7989961  55.8754858
  97.4961827  45.8878885  56.3144014  97.7435566  43.6278421  55.8499043
  97.3708139  42.7604778  55.4614408  99.0812828  43.5185256  56.3857398
  98.9763397  43.9899446  57.3633906  99.6073713  42.0474273  56.6490375
  99.4324341  41.4328886  55.7671825 100.6843508  42.0683357  56.8148870
  98.9075638  41.4164719  57.8691710  99.2427788  41.9292977  58.7703012
  97.8352723  41.5869265  57.7854324  99.1544861  39.9100383  58.0390898
  98.8634563  39.3724423  57.1376303 100.2153726  39.7141546  58.1985997
  98.3528217  39.4378954  59.2125140  98.0648237  40.1019216  59.9313474
  98.0226757  38.1853197  59.3187662  98.0896621  37.1711380  58.4784256
  98.4623326  37.3106145  57.5389677  97.7696968  36.2472712  58.7688619
  97.6330503  37.8263123  60.4849612  97.6002688  38.5063540  61.2435063
  97.3558290  36.8592623  60.6548689 100.1000556  44.2533011  55.5448904
 100.9935622  44.8920826  56.0398807 100.0020340  44.3313623  54.2278361
  99.3814595  43.6785996  53.7476306 100.6265549  45.2030198  53.2512933
 101.6973217  45.0806306  53.4141103 100.3048336  44.7490007  51.7870381
 100.6706394  43.7336713  51.6385274  99.2238031  44.7225896  51.6494430
 100.9286823  45.6739054  50.7204660 100.3045306  45.6578389  49.8268029
 100.9260059  46.6978472  51.0924980 102.3007748  45.2998733  50.3529579
 102.7776656  45.8479416  49.3469806 102.9908547  44.5360821  51.0379385
 100.4014367  46.7506353  53.4771694 101.4614130  47.4648849  53.3651972
  99.2443301  47.2333612  53.8653831  98.3843241  46.7021381  53.7347813
  98.9915391  48.5161153  54.5040965  99.6495491  49.2020998  53.9705639
  97.4838070  48.7667619  54.3827448  97.2345178  49.7199628  54.8478134
  97.2029033  48.7927589  53.3297784  96.9395968  47.9661929  54.8845123
  99.4500726  48.7907325  55.9953582  99.4840803  49.8954488  56.5195112
  99.9346316  47.7490585  56.6901545  99.8961333  46.7934738  56.3347338
 100.5384563  47.8361262  57.9577542 101.4657305  47.2629710  57.9362918
 100.8113819  48.8760230  58.1363747  99.6507414  47.3215591  59.2122617
 100.2267947  47.2122741  60.2752219  98.3796939  47.0182943  59.0588390
  97.9433811  46.9065747  58.1440325  97.4586350  46.8087334  60.1664403
  97.4756729  47.6720203  60.8316247  96.0102835  46.6910345  59.6464489
  95.9924598  45.8170433  58.9947107  94.9542193  46.5631955  60.8072020
  93.9533983  46.4829528  60.3825971  95.1700064  45.6724545  61.3976149
  95.0083775  47.4443177  61.4462141  95.6190129  48.0382162  58.9743753
  94.5981324  47.9751496  58.5990107  95.6885606  48.8436656  59.7057606
  96.2974110  48.2411658  58.1454064  97.8925048  45.6420571  60.9754777
  98.1811861  44.6178323  60.4005415  97.8639065  45.6682474  62.3379307
  97.7686783  46.5382436  62.8613361  97.9591788  44.5330341  63.1763245
  98.6330122  43.8022488  62.7303230  98.5108461  45.0039440  64.5337456
  99.5397811  45.3397166  64.4107886  97.9349487  45.8614024  64.8813475
  98.4622717  43.9599727  65.5271008  98.9966832  44.3102062  66.4099426
  97.4212260  43.8198495  65.8189352  99.0228420  42.6221602  65.1467853
 100.2339675  42.4947447  65.0158759  98.2112822  41.6234042  64.9872887
  96.5918687  43.7870009  63.3268420  95.6356760  44.3650784  63.8351293
  96.4703583  42.6505501  62.6197049  97.2535433  42.1995076  62.1477009
  95.2057016  41.9501256  62.4574860  94.6441659  42.1446197  63.3709517
  94.4991936  42.4846588  61.1071191  93.5471128  41.9715961  60.9668525
  94.3233842  43.5573362  61.1872954  95.1471536  42.2867635  60.2541535
  95.3320385  40.4210462  62.2868518  96.3491447  39.9480710  61.7787806
  94.2178676  39.6500080  62.5690974  93.3754632  40.0559710  62.9773606
  94.0856777  38.2050657  62.3372927  94.5611312  37.8122169  61.4381893
  94.7530401  37.5205171  63.5092780  95.6567108  38.0759955  63.7599092
  94.0879099  37.5888931  64.3699856  95.1230642  36.0898718  63.3177565
  94.5605742  35.3301993  62.4781384  95.9231742  35.5819929  64.1263262
  92.5970619  37.9694789  62.2242893  91.8557960  38.9102437  62.5556631
  92.0420714  36.8368191  61.7410043  92.5682546  36.0740200  61.3163693
  90.6008962  36.6259951  61.7974417  90.2073037  37.2335538  62.6134463
  90.1697425  37.0140497  60.8748833  90.0689807  35.1403270  61.9963874
  90.8285162  34.1237677  62.0922728  88.7085213  35.0317389  61.9375348
  88.1139901  35.8478589  61.7890028  87.9278542  33.7927483  62.0715583
  88.4808660  32.9113883  61.7477675  87.6051995  33.4864241  63.5175754
  88.5150403  33.5730540  64.1116613  86.9073788  34.2343279  63.8939956
  86.9723749  32.0183118  63.7330783  85.9950259  32.0120056  63.2498606
  87.6000518  31.3108797  63.1902253  86.7905918  31.4846505  65.1080879
  87.7417080  31.1512348  65.5241430  86.4047266  32.2560918  65.7753753
  85.8647909  30.3880251  65.0047123  85.0502447  30.5743440  64.4185538
  85.8929744  29.1692026  65.5475819  86.8583532  28.6875016  66.2984460
  87.6742991  29.2605245  66.5104694  86.7901798  27.7393626  66.6699482
  85.0309975  28.2580338  65.2051302  84.3154467  28.4682199  64.5094443
  85.0706541  27.3318978  65.6327265  86.6730459  34.0010810  61.1624623
  86.3829794  35.1424689  60.9194046  85.9599014  32.9863205  60.6201090
  86.2779144  32.0193093  60.6793631  84.7334567  33.1059760  59.9260219
  84.8164380  33.8454280  59.1308919  84.3537241  31.8246058  59.1614595
  83.3129833  31.7954482  58.8363219  85.1735564  31.7746032  57.8677859
  84.9191220  30.8731659  57.3106683  84.9501186  32.6515427  57.2616254
  86.2348501  31.7627136  58.1105785  84.4989545  30.7407690  60.0326656
  84.2608388  29.9126810  59.5671700  83.6817286  33.5826028  60.9253741
  83.7314812  33.1894066  62.0880944  82.7152506  34.3769383  60.4399860
  82.7628923  34.8385855  59.5318533  81.5080913  34.6465767  61.1793557
  81.2812026  33.7654697  61.7808713  81.6714838  35.7524557  62.1501844
  82.5775380  35.6141609  62.7385714  81.7718926  36.7053284  61.6300905
  80.1950338  35.7647038  63.2356158  80.3235824  34.8523977  64.1525596
  80.3479736  34.8787494  60.2259048  80.2937011  35.9076149  59.5631617
  79.2359150  34.0510173  60.2489548  79.2504712  33.1038986  60.6269961
  77.9327967  34.4599865  59.7304291  78.0266424  35.1678176  58.9058528
  77.2347465  33.1947437  59.2288778  77.8885942  32.6897415  58.5193928
  77.0899596  32.5164606  60.0693888  75.8733140  33.4485955  58.5544545
  75.3054792  34.5636979  58.7118339  75.3771730  32.6005383  57.8391866
  77.1229850  35.1995693  60.8350029  76.9179124  34.5866682  61.8903320
  76.7522312  36.4786719  60.6605690  76.9781861  37.0411190  59.8404235
  75.9613873  37.1734481  61.6951815  76.6127718  37.1554270  62.5695467
  75.6451276  38.6727145  61.3395453  74.9712106  39.0953527  62.0867051
  77.0896341  39.3329008  61.2418105  76.9910120  40.3895537  60.9954362
  77.6018814  39.2294267  62.1978313  77.6657585  38.8313712  60.4648049
  74.9374111  38.8811237  60.0400577  74.7657062  39.9459362  59.8869374
  75.5495428  38.4905775  59.2263345  73.9815050  38.3580399  60.0583280
  74.6566004  36.4589552  62.0471489  73.9661816  37.0110042  62.9137681
  74.2570618  35.4288901  61.3645775  74.8468022  34.9434860  60.6883666
  72.9201602  34.8602671  61.4941925  72.3004804  35.6600752  61.8979062
  72.2975902  34.4730592  60.1028774  72.9209816  33.7314477  59.6033651
  71.3148779  34.0217778  60.2426336  72.1850982  35.7533289  59.2373528
  71.5039855  36.4651942  59.7016311  73.1560031  36.2437826  59.1582852
  71.6828518  35.3646881  57.8703722  70.7586052  34.7926945  57.9535925
  71.4544414  36.2541473  57.2829609  72.7567775  34.5382476  57.1861226
  73.7047853  34.5549562  57.5627153  72.5144197  33.8126897  56.1432298
  71.3506362  33.8076882  55.4991847  70.5861893  34.3993706  55.8232045
  71.2229642  33.2116567  54.6810831  73.5165622  33.1141148  55.6654544
  74.4298093  33.1604576  56.1150710  73.3812052  32.5242105  54.8433033
  72.8274549  33.7322248  62.5255810  71.8247030  33.1072241  62.6884453
  73.9637880  33.4866934  63.1357626  74.7701216  34.1095656  63.0851139
  74.2025235  32.2563463  63.9784988  73.1977380  31.9656044  64.2825471
  74.8385223  31.1129830  63.1738791  74.3395791  31.0103740  62.2104576
  75.8850082  31.3374810  62.9682728  74.7367478  29.9236559  63.8934233
  75.1414870  29.1941485  63.3787214  74.9696694  32.4845385  65.2785955
  76.1926052  32.6608475  65.2191133  74.2521900  32.3633111  66.4565145
  73.2802616  32.0564209  66.4957277  74.8367512  32.6721074  67.7714362
  75.2241487  33.6893378  67.7204997  73.7611966  32.6634571  68.8638067
  73.3250519  31.6699292  68.7628357  74.3964824  32.8251099  70.2912353
  73.6081910  32.8154333  71.0440860  75.0864680  32.0024940  70.4779544
  74.9364187  33.7702662  70.3442950  72.5599829  33.5400885  68.6750422
  71.8899416  33.4268328  69.5268185  72.8769956  34.5805417  68.5992123
  72.0385874  33.2525524  67.7621069  76.1007105  31.8236570  68.1131773
  77.0593373  32.4286071  68.5667455  76.1463964  30.4607583  67.8395753
  75.0932974  29.5597255  67.5462320  74.9116963  29.4901979  66.4746365
  74.1569924  29.8736078  68.0086785  75.5833916  28.2404434  68.1164404
  75.0702043  27.3831765  67.6803598  75.4462825  28.1779187  69.1962203
  77.0771645  28.3001670  67.7132824  77.2246907  28.0408120  66.6647901
  77.6824720  27.6094276  68.3004926  77.4331392  29.7112147  67.9862155
  77.8397643  29.8745643  68.9841183  78.5875605  30.1933416  67.0719010
  79.7970759  30.1703195  67.3995725  78.3129068  30.7377650  65.9054665
  77.3789582  30.7164097  65.4963970  79.3057876  31.4382342  65.0546836
  80.1814284  30.7934103  64.9810333  78.7632594  31.6461703  63.5261903
  77.9841141  32.4082327  63.5076790  79.5719389  32.0025865  62.8888819
  78.2085572  30.3122407  62.9798231  77.3703576  29.9995060  63.6039221
  77.8146951  30.4808658  61.9784674  79.2269646  29.1753854  62.9209985
  80.3452861  29.2981914  62.4390258  78.8276537  28.0264746  63.2523924
  79.7799242  32.7484297  65.6985232  80.8892636  33.2051372  65.4726151
  78.9405264  33.4096081  66.4776151  77.9969952  33.0679945  66.6590706
  79.2184545  34.6886516  67.1765162  79.8946905  35.2598123  66.5413356
  77.9234499  35.4493424  67.3846837  77.2183960  34.7733576  67.8655677
  78.1832989  36.7216419  68.2968490  77.2473897  37.2625369  68.4414605
  78.5697398  36.4021573  69.2645396  78.9093426  37.3740324  67.8125390
  77.3431628  35.9162692  66.0668539  78.0618445  36.6136182  65.6344143
  77.3093679  35.0463377  65.4113159  75.9812873  36.5823033  65.9833582
  75.7630467  36.8353812  64.9454124  75.2188563  35.8990769  66.3584432
  75.9829485  37.4908636  66.5852191  79.9299864  34.4889345  68.5224138
  80.8773130  35.2443770  68.8058252  79.5899682  33.3734905  69.2603767
  78.8793960  32.7277483  68.9154085  80.1093104  32.9348269  70.5358636
  79.9271161  33.7232050  71.2660185  79.3604984  31.6917470  71.0003331
  78.3094856  31.7545396  70.7192366  79.7671303  30.8019907  70.5191084
  79.4973842  31.5903649  72.4688725  80.5207928  31.3348492  72.7411452
  79.2706526  32.5464423  72.9414165  78.5250024  30.5077470  72.9541623
  79.0025864  29.3464771  72.8236228  77.4423406  30.6365286  73.5629421
  81.7065124  32.7579009  70.5362467  82.4236164  33.5386738  71.2148795
  82.2186318  31.8070853  69.6979924  81.6004770  31.2000222  69.1598586
  83.6072413  31.5103850  69.4376337  84.2511066  31.4727173  70.3162966
  83.5550870  30.1506582  68.8188850  84.5659205  29.8216792  68.5781334
  83.1021291  29.4495019  69.5196554  82.9586835  30.1890869  67.9076062
  84.2897786  32.6019483  68.6990395  85.4772037  32.7275735  68.6954512
  83.5634928  33.4827030  68.0293461  82.5595441  33.3905200  67.8706692
  84.1667863  34.6934591  67.4461562  85.0213034  34.3314574  66.8747315
  83.2828474  35.4477792  66.4329272  83.0927512  34.7999559  65.5773844
  82.3180110  35.6595273  66.8930169  83.9244396  36.8199043  65.9138019
  84.3517742  37.4361977  66.7038175  85.0777175  36.4427812  64.9152608
  85.5433840  37.3529552  64.5367638  85.8242959  35.8410943  65.4333250
  84.6655772  35.8717164  64.0828598  82.8024915  37.5953577  65.2469296
  83.1880146  38.5448625  64.8733435  82.4010411  37.0145169  64.4159979
  82.0102210  37.7863101  65.9711075  84.6121788  35.6413724  68.5416798
  85.7073750  36.2622099  68.4966234  83.7963854  35.7616185  69.5818312
  82.9367755  35.2231413  69.6886683  84.0628576  36.6999010  70.6953763
  84.4017280  37.6583792  70.3016653  82.7364912  36.9441757  71.5139378
  82.2512454  35.9849892  71.6978803  82.9226609  37.6113323  72.9119266
  81.9505065  37.7335401  73.3889569  83.5564531  36.9800506  73.5350452
  83.3924242  38.5876358  72.7884514  81.9798379  38.0099115  70.6352808
  81.0298651  38.2636756  71.1075248  82.5921267  38.9076238  70.5459214
  81.7929792  37.5973167  69.6442720  85.1504863  36.1258224  71.5824289
  86.0479571  36.8975796  71.9083401  85.1456551  34.8303113  71.8484304
  84.3802554  34.2261538  71.5501706  86.1894420  34.0880941  72.5795847
  86.4555153  34.5378933  73.5358246  85.5970224  32.7373878  72.7772753
  86.3028720  32.1056379  73.3167727  84.6760722  32.8260323  73.3540334
  85.3774585  32.2906690  71.8080592  87.5224735  34.0876071  71.8181993
  88.5471286  34.0110846  72.5046373  87.5048566  34.1375348  70.4694655
  86.6531574  34.2010763  69.9125023  88.7408962  34.1022064  69.6850876
  89.3284706  33.2907783  70.1142004  88.5407575  33.7671164  68.1942512
  89.5062173  33.7626499  67.6890400  88.0771441  32.7840682  68.1015050
  87.8948991  34.5169157  67.7355771  89.5002051  35.4771059  69.7994621
  90.6480707  35.5849266  70.1939280  88.8071241  36.6308937  69.5369240
  87.8306417  36.6250014  69.2420944  89.3750871  38.0166821  69.6471492
  90.2235055  37.9958794  68.9632387  88.5613269  39.1924169  69.0297239
  88.4395326  38.9797027  67.9682641  87.2176361  39.3267377  69.8607359
  86.6199007  40.1436895  69.4565478  86.6533473  38.3962939  69.7941669
  87.4544888  39.5337823  70.9049209  89.2697449  40.5937654  69.2602000
  88.6662824  41.3836191  68.8140250  89.3748821  40.7769836  70.3296308
  90.2560242  40.5837905  68.7955500  89.8871137  38.2952337  71.0598869
  90.9834501  38.8667136  71.2607401  89.2118128  37.8096380  72.1623090
  88.3557522  37.2557612  72.1272438  89.7339501  38.0934399  73.5255270
  89.9157705  39.1671796  73.4800460  88.7819297  37.9691142  74.6959005
  89.3918522  38.0945461  75.5904185  87.6945029  39.0279623  74.6017277
  87.0151653  38.9281819  75.4488141  88.1498748  40.0184438  74.6146815
  87.1379562  38.8959640  73.6740148  88.0669637  36.5678422  74.7654096
  87.3986541  36.5419097  75.6247785  87.4922560  36.4075175  73.8535017
  88.8158967  35.7827171  74.8638980  91.0347145  37.3349745  73.7952882
  91.9182622  37.8928702  74.4194114  91.1581709  36.1016846  73.3390683
  90.3851011  35.6337768  72.8651776  92.3157015  35.2668225  73.4252604
  92.6137675  35.1841782  74.4705754  92.0291721  33.7891217  73.0747662
  91.0160693  33.5366728  73.3878402  92.0690191  33.6627543  71.9930247
  93.0245152  32.8173530  73.7377050  93.0555314  31.8915823  73.1606430
  94.0241588  33.2496619  73.6983648  92.6902290  32.4964902  75.1539171
  92.0941390  33.2891651  75.9129851  92.9259845  31.3566268  75.5776678
  93.5518596  35.9416921  72.7304416  94.6600809  35.9450777  73.2833865
  93.1898299  36.4854642  71.4984402  92.2254209  36.6250066  71.1945566
  94.2100017  36.9104651  70.5178635  95.0701989  36.2412513  70.5467540
  93.6448318  36.8098465  69.0912098  93.4264970  35.7671926  68.8591455
  92.7010703  37.3532389  69.0359561  94.6021433  37.3618938  68.0697699
  94.0921829  37.4927152  67.1157222  94.9531660  38.3448173  68.3819228
  95.7866502  36.4103459  67.9047515  96.4178061  36.4517843  68.7923973
  95.4262527  35.3851181  67.8162891  96.5527416  36.7544795  66.7496078
  96.2714414  36.2934341  65.8837762  97.5657189  37.5787656  66.6458854
  98.0359492  38.2751314  67.6361667  97.6123520  38.1972454  68.5609933
  98.8282356  38.9002138  67.4900729  98.1086053  37.6091585  65.4818362
  97.7434218  37.0205459  64.7328087  98.9047780  38.2222042  65.3049687
  94.7451129  38.3213930  70.8914549  95.9057530  38.5992709  70.6909868
  93.9035856  39.2032389  71.4486565  92.9405443  39.0111942  71.7245393
  94.3865299  40.5874506  71.7000600  95.4656853  40.4366090  71.7214271
  93.9135202  41.5047476  70.6109315  92.8260704  41.4482328  70.5797392
  94.1734820  42.5234708  70.9008966  94.4144826  41.2873473  69.2357167
  95.7739604  41.2944911  68.9466165  96.4865922  41.3860945  69.7535705
  96.2331217  41.1879083  67.6504850  97.2758976  41.3529128  67.4258586
  95.3156633  40.8583756  66.6104695  95.7638879  40.6142231  65.3701771
  96.6874842  40.9326758  65.2885573  93.9487430  40.7650872  66.8964490
  93.2472740  40.5108671  66.1146380  93.4768627  41.0092827  68.2451638
  92.4226252  40.9760722  68.4758700  94.0913501  41.2443025  73.0182848
  94.6791253  42.2146489  73.4898429  93.1664065  40.6324802  73.7658628
  92.7679283  39.7457231  73.4601133  92.5750502  41.0591431  75.0635074
  92.4876276  40.2004877  75.7294212  93.2348031  41.7756474  75.5534622
  91.1739530  41.6990263  74.8395455  90.5614347  41.6439102  73.7402595
  90.6319016  42.3936174  75.8909291  91.1952307  42.4474262  77.1692506
  92.1959576  42.8779424  77.1550224  91.2806111  41.4576028  77.6176854
  90.1752456  43.3591561  77.9468603  90.4925947  44.4016691  77.9312935
  90.1057796  43.0627038  78.9940014  88.8572783  43.1846350  77.2463137
  88.2433093  44.0838131  77.3126968  88.2763291  42.3701163  77.6789028
  89.2513697  42.8907713  75.8404243  88.6354950  42.1083731  75.3959196
  88.9487182  44.0311183  74.8706930  89.6421272  45.0609106  74.9746634
  87.8416903  43.9598013  74.0912002  87.0609540  43.3252065  74.2614831
  87.6829340  44.8260322  72.8996120  88.7078216  44.9969653  72.5709719
  86.9255715  44.1526794  71.7543967  87.4915364  44.6863800  70.9902859
  87.0690446  42.6609209  71.6284559  86.4836805  42.3095026  70.7790273
  88.1179184  42.4082374  71.4756528  86.7094274  42.1832221  72.5393436
  85.4630928  44.4478694  71.5212192  85.1081474  43.8738681  70.6642394
  84.8906650  44.1689354  72.4062566  85.3332180  45.5118689  71.3237866
  87.0590900  46.2049576  73.2066257  86.0164779  46.3341691  73.8304336
  87.8195050  47.2940394  72.9494023  88.7596977  47.2217783  72.5621761
  87.4099969  48.6708140  73.1827445  86.9216259  48.7398064  74.1554154
  88.6649560  49.5219011  73.1493037  89.1107456  49.4345359  72.1572870
  88.3746158  50.5641234  73.2775237  89.7186084  49.1958927  74.1699781
  89.6858052  49.8018561  75.2715952  90.6667611  48.4293119  73.8925281
  86.3595020  49.1622179  72.2186596  85.5852574  50.0141782  72.6306135
  86.3525471  48.5814216  70.9952356  86.9505541  47.7768650  70.8101808
  85.5612219  48.9438045  69.7740211  84.7057062  49.5240444  70.1209439
  86.4025373  49.8251792  68.7835236  87.2538913  49.2251833  68.4593027
  85.5797224  50.1878167  67.5086124  86.1896438  50.7981671  66.8434896
  85.2843405  49.2737357  66.9937730  84.6880483  50.7454590  67.7980989
  86.9940417  51.0758216  69.4730823  87.5681455  51.6541999  68.7482864
  86.1855345  51.6901815  69.8683583  87.6480051  50.7666886  70.2892819
  85.0304726  47.6826646  69.0313151  85.7858658  46.7688094  68.7748432
  83.7511601  47.8108169  68.6395735  83.1781035  48.5846520  68.9777383
  82.9906657  46.9342951  67.7225830  83.6447025  46.1821980  67.2801750
  81.9514860  46.0118094  68.4144442  82.4952395  45.1587437  68.8227235
  81.5387206  46.5619617  69.2602297  80.7791777  45.4623697  67.6129941
  80.3898006  46.3511658  67.1169408  81.2019904  44.3914964  66.5494500
  80.3186812  44.0420591  66.0133499  81.9017372  44.8370401  65.8425645
  81.6785458  43.5490607  67.0504679  79.6941056  44.8383739  68.4645321
  78.8935516  44.4698711  67.8215577  80.1114166  44.0091887  69.0355535
  79.2948334  45.5863885  69.1497203  82.4294270  47.8559030  66.6207236
  81.6541976  48.8040003  66.9389936  82.7081604  47.5509331  65.3636099
  83.4501768  46.9351659  65.0289227  81.8250358  48.1927295  64.3267428
  81.1221031  48.9117560  64.7469575  82.7219119  48.9418643  63.3561861
  83.4349850  48.1597581  63.0986001  82.0777372  49.3867790  62.0667789
  82.8137702  49.9102009  61.4548002  81.7092606  48.5163323  61.5260317
  81.2470530  50.0569083  62.2879946  83.5021335  50.1432195  63.9891270
  84.1171812  50.6195016  63.2250121  82.7934886  50.8684935  64.3876544
  84.1412698  49.7798233  64.7930928  80.9706339  47.0291197  63.6311634
  81.5360447  46.0770775  63.0694729  79.6146218  47.1175399  63.6651489
  79.1595280  47.8705668  64.1813525  78.6623418  46.2715200  63.0560365
  79.0081397  45.2384018  62.9973547  77.3747728  46.3360466  63.9100290
  77.0554072  47.3738882  64.0079285  76.5735174  45.8025625  63.3995414
  77.5762281  45.7472719  65.2717402  77.8587704  44.5810181  65.3795866
  77.4286715  46.4866550  66.3331966  77.5523754  46.0805134  67.2596826
  77.1888965  47.4737345  66.2370766  78.4068734  46.7816805  61.6418239
  77.5284617  47.5020118  61.3396126  79.2839953  46.4651007  60.6867953
  80.1224780  45.9256436  60.9053215  79.2162456  46.8040590  59.2546528
  78.7741027  47.7868622  59.0955571  80.6716697  46.7883735  58.7526321
  81.1703093  47.7047405  59.0711476  81.2023890  45.9577572  59.2186274
  80.7756270  46.6614054  57.2263016  80.4593214  47.5443474  56.4073887
  81.2032834  45.5153191  56.7460212  81.2646403  45.3762985  55.7366760
  81.4730587  44.7652945  57.3817021  78.2578048  45.8510590  58.4563438
  77.6244077  46.3894882  57.5460367  78.2191468  44.5660266  58.7278180
  78.6606160  44.1643299  59.5553370  77.5241142  43.5354750  57.8587712
  77.9630967  43.5260971  56.8621025  77.7482745  42.1216775  58.4649245
  77.2501267  41.3762897  57.8443612  78.8165753  41.9070090  58.5026717
  77.3356331  42.0873734  59.4734265  76.1144055  43.8834016  57.6388293
  75.4308285  44.2636520  58.5594710  75.6384828  43.6764533  56.4071703
  76.2263756  43.3799212  55.6276058  74.2461093  43.8489732  56.0469679
  73.6116024  43.3585143  56.7848270  73.9917812  44.9091869  56.0614670
  73.9789886  43.3006523  54.7327526  75.0011096  42.8539180  54.0837372
  72.7579174  43.3904030  54.2457207  72.0192198  43.8386638  54.7893566
  72.2443282  42.9147342  52.9471248  72.9706903  43.2336550  52.1991504
  72.0626889  41.4293242  53.0780957  72.9387404  41.0171580  53.5789367
  71.2064895  41.2421140  53.7277410  71.8534644  40.6760975  51.7842674
  70.9059814  40.9965802  51.3496506  72.6379208  40.9699607  51.0866732
  71.8441911  39.1848942  51.8803901  72.0265063  38.7689050  50.8896600
  72.6717204  38.8696977  52.5150873  70.5989339  38.6115089  52.4087063
  70.6276881  38.2901385  53.3771970  69.4594057  38.4655844  51.7871643
  69.0927899  39.0501032  50.6282360  69.7353816  39.6801650  50.1492372
  68.1724230  38.8621391  50.2314560  68.5877909  37.6043249  52.2430522
  68.8004691  37.0561643  53.0759585  67.6943334  37.4810633  51.7651891
  70.9311750  43.4902563  52.4895039  69.9769672  43.4901632  53.2623017
  70.6896247  43.7606820  51.1580470  71.6648446  43.7373764  50.0998197
  71.6741660  42.7797330  49.5801551  72.6739047  43.9069562  50.4762892
  71.2172412  44.8391819  49.2149853  71.5447558  44.6741216  48.1881186
  71.6385192  45.7932872  49.5334393  69.7177317  44.8553520  49.3072667
  69.2708717  44.2532987  48.5158446  69.3292816  45.8678007  49.1970712
  69.3691463  44.2682355  50.7275482  68.9359047  44.9648998  51.4461765
  68.2990931  43.1336247  50.5606639  68.6306753  41.9704375  50.4069771
  67.0209789  43.5076143  50.4741709  66.7171890  44.4494047  50.7221555
  65.9512485  42.6882491  50.0448136  66.2155267  42.1978545  49.1074774
  65.7734866  41.9007490  50.7769674  64.6846584  43.5136449  49.8574019
  64.4849481  44.3386087  50.7297422  63.9011321  43.2496427  48.8465911
  64.0684269  42.4774153  48.2002644  62.6967364  44.0344279  48.5285975
  62.0797798  44.1145660  49.4233486  62.9960397  45.0475305  48.2553383
  61.8318958  43.4241691  47.3627759  62.0155526  42.2977242  46.8895252
  60.9366064  44.2329661  46.8204751  60.8683087  45.2074017  47.1159437
  59.9566777  43.9223953  45.7866983  60.3826970  44.1288482  44.8053590
  59.7206543  42.8592207  45.8149627  58.7012324  44.7201439  45.9645049
  58.5726893  45.4446467  46.9369891  57.5835521  44.3596662  45.2606005
  57.6505045  43.8228997  44.3954461  56.1575535  44.6743997  45.6189534
  56.0026536  45.7504264  45.6958784  55.2431213  44.1567012  44.5109786
  54.2070012  44.3806238  44.7607723  55.5020392  44.6420547  43.5696596
  55.3685810  43.0782900  44.4105038  55.8298030  44.0819511  46.9896518
  55.7796156  42.8716622  47.1249552  55.5625118  44.8996058  48.0137564
  55.4730985  45.9123411  47.9336092  55.3734000  44.3705489  49.3679072
  56.2643447  43.8108321  49.6498234  55.2130528  45.5587348  50.3410156
  54.2796299  46.0415957  50.0555250  55.1761152  45.1807550  51.8246257
  55.0612367  46.0824341  52.4268413  54.3355561  44.5120016  52.0095857
  56.1050811  44.6791943  52.0957131  56.4200725  46.3324284  50.2584825
  56.3576473  47.1015639  50.8631102  54.2961714  43.3141129  49.4820803
  54.4847745  42.3281800  50.1963703  53.1550690  43.4754794  48.7536003
  53.0568068  44.2169978  48.0603355  51.9469623  42.6334549  48.8590182
  51.5553407  42.5224456  49.8698587  50.9197718  43.3342210  48.0430326
  49.9881439  42.7699242  48.0691803  50.7520900  44.3317417  48.4474548
  51.2661696  43.4137834  47.0131421  52.2734268  41.1570192  48.4687512
  51.6885447  40.1997335  49.0064027  53.3253555  40.9775803  47.6621171
  53.8830255  41.7768924  47.3603403  53.8510264  39.7298571  47.0978778
  53.1019919  38.9385136  47.0903439  54.2727836  40.0984865  45.5958451
  55.1555285  40.7382377  45.6215537  54.5552799  39.1849616  45.0714882
  53.1708418  40.8024894  44.8130220  53.0263912  41.7929590  45.2451678
  53.5203762  40.9477438  43.7903936  51.7975474  40.0920562  44.7593465
  51.6380130  38.8798862  44.8827464  50.8467637  40.8034476  44.4804456
  54.9510673  39.0522280  47.9679236  55.4256684  37.9954823  47.5826297
  55.4080797  39.6385877  49.1065052  54.8562408  40.2684174  49.6892885
  56.7530454  39.4010821  49.5820651  57.4735683  39.0389209  48.8478444
  57.2101394  40.8536178  50.1140708  57.0510731  41.5768666  49.3142083
  56.5553564  41.1394680  50.9362569  58.6475252  40.9671190  50.5838215
  59.1562533  40.1129615  50.1370511  59.2314888  42.2215854  50.1135774
  60.2623667  42.2934615  50.4571231  59.2090369  42.2477686  49.0245469
  58.6583978  43.0599656  50.5084778  58.8749682  40.7912094  52.0655537
  59.9377796  40.8917504  52.2844496  58.3173675  41.5514909  52.6121829
  58.5348342  39.8014580  52.3706340  56.7118040  38.2926839  50.6297194
  56.1019501  38.3843144  51.7071682  57.5113573  37.2097257  50.4064594
  58.0765049  37.1307521  49.5601797  57.6832260  36.0314654  51.3077258
  56.6903149  35.6030238  51.4463269  58.6407765  35.0653115  50.6467563
  58.7803158  34.1956498  51.2883155  58.2321928  34.7465714  49.6868657
  59.6013720  35.5566764  50.4854094  58.1836034  36.3628063  52.7589810
  59.1417778  37.0952922  52.9359531  57.6833588  35.5881869  53.7492356
  56.8755815  34.9761614  53.6375320  58.2823813  35.5652364  55.1079064
  58.1504698  36.5507494  55.5546878  57.6102780  34.4808133  55.8834350
  57.7811959  33.5362771  55.3683278  58.0937519  34.4057212  56.8565014
  56.0515796  34.6473755  56.1138463  55.3795924  35.4156120  55.3812537
  55.6100691  33.9366575  57.0352465  59.7630602  35.2452877  55.0752311
  60.4927089  35.9854787  55.7219931  60.2506593  34.2788885  54.2994419
  59.6562207  33.6675436  53.7399491  61.6412049  33.9907836  54.1625027
  61.9663379  33.8246399  55.1903756  61.8312363  32.7828273  53.2298292
  61.2814959  32.9615144  52.3051658  62.8854792  32.7052269  52.9628196
  61.3584388  31.4085345  53.8458908  61.6018958  30.6140581  53.1398957
  61.9372403  31.2206777  54.7499298  59.8777312  31.3051231  54.1927223
  59.0797673  31.9429455  53.4300119  59.4918054  30.7849637  55.2806719
  62.5236827  35.1249307  53.5593316  63.6877502  35.2701057  54.0558766
  61.9796365  35.9789280  52.6924664  61.0635981  35.8728820  52.2565880
  62.7146870  37.1580942  52.3194007  63.7653228  36.9510702  52.1145484
  62.0525098  37.6826072  51.0235899  62.1339371  36.9162471  50.2515280
  60.9890783  37.8350151  51.2086092  62.6580297  38.9963632  50.4860846
  62.5026271  39.7523101  51.2560945  64.1527325  39.0905130  50.3147562
  64.4133012  40.0764685  49.9289729  64.6395945  38.9367065  51.2771194
  64.4869095  38.3256748  49.6128173  61.9086829  39.2643347  49.1112495
  62.2848200  40.1852877  48.6663423  62.0862134  38.4315263  48.4311266
  60.8382489  39.3608078  49.2935734  62.7769890  38.1835525  53.4947269
  63.8460211  38.7524821  53.7615648  61.7007421  38.4252857  54.1903789
  60.8060457  37.9768506  53.9945489  61.6445582  39.3434025  55.3066467
  62.0166683  40.3305999  55.0323399  60.1931309  39.4734318  55.7427089
  59.5831568  39.6977550  54.8670682  59.8555559  38.5109413  56.1261620
  59.9407602  40.5135638  56.7773129  60.1185357  40.2991245  58.1339947
  60.4413531  39.3837367  58.6079643  59.8173662  41.4309622  58.7290185
  59.8605501  41.5331156  59.7424917  59.4477090  42.4520531  57.9243000
  59.0540117  43.7881195  58.0208509  59.0773269  44.2693843  58.9870613
  58.6431007  44.5042605  56.9423996  58.2279096  45.4875091  57.1047279
  58.7319931  44.0267724  55.6341304  58.5202549  44.6412576  54.7728663
  59.1292048  42.6532187  55.5280220  59.1550320  42.2019984  54.5471024
  59.4857099  41.8607865  56.6362667  62.5040072  38.8096838  56.4126996
  63.4514528  39.5604144  56.7932129  62.2451664  37.5975518  56.9253812
  61.5364837  36.9584417  56.5658718  63.0199035  37.0842578  58.1166674
  62.8308550  37.7461280  58.9615339  62.5430504  35.7221374  58.4906620
  62.5515883  35.1053964  57.5918947  63.2678965  35.2907377  59.1809469
  61.0936629  35.5971473  59.1575551  60.4842434  36.4103281  58.7629200
  60.5336565  34.2113861  58.7949578  59.5442516  34.0920938  59.2349047
  60.4630436  34.1202220  57.7111363  61.1979512  33.4388449  59.1805298
  61.0683887  35.7833845  60.6459760  60.0455551  35.6812391  61.0076318
  61.6976715  35.0281404  61.1182370  61.4437035  36.7749565  60.8947405
  64.5293841  37.1363931  57.8836025  65.1944739  37.5880915  58.7929787
  65.1406284  36.6457293  56.8321638  64.6690558  36.2892278  56.0003610
  66.6030721  36.5780686  56.7935558  67.0424011  36.1395836  57.6899809
  66.9046658  35.7512443  55.5623154  66.4568800  34.7609710  55.6466520
  66.4784658  36.2182981  54.6733366  68.3882440  35.6466388  55.4385639
  68.9400454  34.7836046  56.1915952  69.0651544  36.2536605  54.5620071
  67.1675186  37.9706373  56.6750046  68.2235063  38.1478173  57.2860547
  66.6546611  38.8610615  55.8712372  65.9428319  38.6033075  55.1889359
  66.9824715  40.3061055  55.7993733  67.9842766  40.3726721  55.3744012
  66.0750039  41.0392603  54.8913746  65.0989505  40.8330505  55.3310318
  66.1871544  42.5499564  54.8584287  65.4630218  42.9541192  54.1505188
  65.9869219  42.9524057  55.8513147  67.1926193  42.8333901  54.5484536
  66.1927686  40.5270548  53.4728190  65.5136607  41.0848560  52.8279724
  67.2171283  40.6589268  53.1236130  65.9330342  39.4694781  53.4454017
  67.0349063  40.9550273  57.1778569  68.0100018  41.6773558  57.5439202
  66.0561102  40.6274767  58.0075844  65.2665043  40.0464098  57.7259944
  65.9890388  41.0621655  59.4413170  66.2322563  42.1252713  59.4269536
  64.5902115  40.7877117  60.0118137  64.3819842  39.7261042  59.8741295
  64.4009061  40.9378600  61.5129375  63.3674560  40.7126412  61.7727246
  65.0640136  40.2473166  62.0334760  64.6364115  41.9609648  61.8085314
  63.6545919  41.7272574  59.2457982  62.6325868  41.5892472  59.5982874
  63.9593086  42.7607876  59.4134737  63.7034526  41.5020080  58.1810596
  66.9966989  40.3373821  60.3634710  67.5433979  40.9391923  61.2381765
  67.2039945  39.0514992  60.1234384  66.6409050  38.5385928  59.4449789
  68.2228467  38.1987866  60.7581819  68.0047717  38.2140768  61.8258642
  68.1513599  36.7807805  60.2407979  67.1081315  36.4731382  60.1743998
  68.5602217  36.7444538  59.2308813  68.9189037  35.7921186  61.1378671
  69.3439838  35.0161084  60.5006183  69.7544834  36.3244351  61.5923149
  68.1112416  35.1005824  62.2700044  67.0983980  35.6583984  62.7289545
  68.5721343  34.0472098  62.7433394  69.6494912  38.7339920  60.5346230
  70.4754941  38.7268843  61.4430517  69.9011716  39.3691321  59.4079486
  69.1473976  39.5031197  58.7351924  71.1425851  39.9640484  58.8943172
  71.8977496  39.3519387  59.3867369  71.2819235  39.8898440  57.3690721
  70.5679959  40.6651966  57.0937982  72.7496626  40.1095590  56.8980984
  72.7953081  40.0469277  55.8116571  73.0924502  41.0923913  57.2205554
  73.3891042  39.3411096  57.3338161  70.9430528  38.6544203  56.7150187
  69.9992884  38.4472519  56.8766138  71.3349040  41.4308095  59.2517183
  72.2419004  41.6966611  60.0339756  70.4991537  42.3514738  58.7360598
  69.7358584  42.1492550  58.0912429  70.6487244  43.7376998  59.0905115
  71.7094294  43.9559552  58.9726882  69.7553625  44.5726232  58.1716876
  68.7267024  44.2303987  58.2823850  69.7852441  45.6095607  58.5062884
  70.1229960  44.5298229  56.6931130  71.1362962  45.0843909  56.2530233
  69.3517729  43.8027949  55.9490921  69.5714286  43.6714489  54.9620978
  68.5250133  43.3617114  56.3506092  70.3121709  44.0906728  60.5364071
  70.9650605  45.0245685  60.9927183  69.3638066  43.4667258  61.1913058
  68.8549751  42.6637538  60.8207164  68.9391266  43.8763506  62.5486390
  69.4610892  44.8123498  62.7464125  67.3765332  44.1031809  62.6121683
  67.1367521  45.0224681  62.0786272  66.8863672  43.2894773  62.0792877
  66.7862569  44.1890571  64.0193589  67.1820634  43.4159889  64.6778243
  67.1049008  45.5578293  64.5616713  66.6970148  45.6546054  65.5678569
  68.1862180  45.6951542  64.5939192  66.6620522  46.3180094  63.9174164
  65.2241097  44.0625125  63.8668975  64.7582786  44.1188483  64.8499975
  64.8523622  44.8742225  63.2414923  64.9804193  43.1061969  63.4041564
  69.3405778  42.8809032  63.6316120  70.0566525  43.2322935  64.5453268
  68.8191559  41.6057373  63.6710718  68.2531183  41.1940799  62.9281689
  69.0511593  40.7183168  64.8271657  68.7972800  41.2714184  65.7317346
  68.1614095  39.4592515  64.6071427  68.4242501  39.0728589  63.6222195
  68.4094074  38.4087547  65.6725762  67.7699183  37.5441860  65.4861264
  69.4545147  38.1009606  65.6433109  68.1802426  38.8246661  66.6538133
  66.7728893  39.7927726  64.6667173  66.2368630  38.9849813  64.5231834
  70.5162575  40.2918743  65.0296358  70.8991186  40.0663944  66.1683360
  71.3362785  40.2636474  63.9666020  70.9505406  40.3314776  63.0249990
  72.7878444  40.1445768  63.9182626  73.0638596  39.2170275  64.4204218
  73.0797414  40.0407663  62.8733719  73.6186013  41.2662455  64.5231454
  74.5322815  40.9604779  65.1913555  73.2580926  42.5346157  64.3715557
  72.5747596  42.8245386  63.6711724  73.7739882  43.6659670  65.1646131
  74.8381612  43.7326447  64.9400088  73.2603981  45.0767011  64.7721839
  72.1957712  45.0981428  65.0065230  73.9298721  46.2533341  65.5781357
  73.5171238  47.2046923  65.2450511  73.7304652  46.1241811  66.6419888
  75.0059600  46.2453946  65.4074232  73.5445764  45.2982552  63.2857367
  73.1916172  46.2858817  62.9903729  74.6188869  45.2291297  63.1060738
  73.0297146  44.5378982  62.6994308  73.5337466  43.3703707  66.6309772
  74.5181296  43.3605162  67.4060636  72.2854044  43.1461399  67.0805363
  71.4806965  43.1759768  66.4542706  71.9014937  42.8421613  68.4515121
  72.2251708  43.6920723  69.0536131  70.3329246  42.7377981  68.5900159
  69.9213166  43.7380100  68.7193532  69.9204126  42.3400425  67.6624846
  69.8641806  41.8395135  69.7778727  69.9715065  42.3164443  71.0732175
  70.2511412  43.3458280  71.2392498  69.7148860  41.4534066  72.2113927
  69.8111687  41.8370598  73.2169059  69.3474076  40.1468395  72.0013282
  69.2474666  39.4642582  72.8327087  69.1028728  39.7100964  70.6784937
  68.7106540  38.7175487  70.5094745  69.3603392  40.5413551  69.5936044
  69.1702985  40.1835137  68.5939384  72.6591407  41.6535169  69.0823033
  73.2044259  41.8984039  70.0984826  72.7115454  40.4419496  68.4544885
  72.2298072  40.2629215  67.5734328  73.4584675  39.2549092  68.9589056
  73.1238592  38.9893921  69.9616328  73.1608380  38.1061212  67.9959016
  73.3515661  38.4610868  66.9839841  73.8772379  37.3096370  68.1942578
  71.7613456  37.4910549  68.0186970  71.5758878  37.0664563  69.0053862
  71.0241816  38.2798176  67.8683120  71.5562999  36.4202139  66.9769434
  71.4957203  36.8800066  65.9903585  72.4192190  35.7549494  66.9646637
  70.3318624  35.6347539  67.2290678  70.0472149  35.5149276  68.2006167
  69.5579773  35.0625221  66.2847593  69.7883196  35.2334463  64.9633947
  70.5692039  35.8113838  64.6532693  69.1818976  34.7849643  64.2774659
  68.5841604  34.2342842  66.6381031  68.4208034  34.0306211  67.6245182
  67.9980631  33.8015585  65.9241091  74.9170882  39.5188213  69.1600848
  75.5356092  39.1905608  70.1395570  75.6251760  40.1722504  68.1925920
  75.1989539  40.4962809  67.3240669  77.1001148  40.4928583  68.2833841
  77.6583422  39.6331497  68.6524158  77.6227644  40.7927607  66.8491477
  77.0433049  41.6562083  66.5233505  79.0834474  41.1127360  66.8420707
  79.4071215  41.3158759  65.8210264  79.2663421  41.9911036  67.4612757
  79.6434575  40.2671412  67.2389524  77.3924287  39.6410478  65.8643956
  77.7808014  39.9167850  64.8842503  77.9082383  38.7486331  66.2209758
  76.3242739  39.4358741  65.7872334  77.4161601  41.5804707  69.3710051
  78.2391693  41.3375707  70.2501072  76.8185602  42.7702502  69.3311528
  76.2406164  43.0781661  68.5486211  76.9325738  43.7804604  70.4262643
  77.9965182  43.9907056  70.5378583  76.0827314  45.0354214  70.0404060
  75.0360232  44.7351939  70.0881390  76.2374995  46.1945334  71.0456712
  75.6243079  47.0366171  70.7251401  75.9135629  45.8654628  72.0324902
  77.2809298  46.5010959  71.0898029  76.3491020  45.4361547  68.7418169
  75.7724239  44.9432383  68.1223553  76.3856316  43.2870655  71.7829859
  76.9824965  43.6869682  72.7787772  75.3836392  42.4060276  71.8293797
  74.7858729  42.2016364  71.0288919  75.0229047  41.6175721  73.0656149
  74.7416401  42.2982157  73.8691686  73.8574654  40.7044231  72.7004325
  73.0138769  41.2965799  72.3483448  74.1432347  40.0418426  71.8835585
  73.4280946  39.8419836  73.9818941  74.3047850  39.3110381  74.3534096
  73.1121306  40.5263006  74.7696853  72.3177351  38.8346829  73.7438441
  71.3569595  39.3450273  73.8034832  72.4082212  38.4402000  72.7312531
  72.3231762  37.6934665  74.7112817  73.2160476  37.0833871  74.5760123
  72.3426102  38.0645099  75.7373685  71.1365909  36.9063317  74.4835557
  71.1182981  36.1054643  75.1467101  70.2940221  37.4972873  74.6319753
  71.1404123  36.5476928  73.5069291  76.2294284  40.7930539  73.5938055
  76.5434923  41.0113358  74.7662759  76.8004009  39.9574912  72.7634300
  76.5415133  39.9165644  71.7788046  77.8705322  38.9777825  73.1111710
  77.6333524  38.4790358  74.0502378  77.9057298  37.8233744  72.0972504
  76.8889201  37.4666910  71.9247862  78.2785916  38.1948400  71.1427268
  78.7884613  36.6382161  72.5626127  79.1230275  36.1118184  71.6692919
  79.6758568  37.0611635  73.0340167  78.2383867  35.6278965  73.4878565
  77.0715048  35.4038315  73.6344154  79.0217963  35.0045384  74.2798237
  80.0297748  35.1439136  74.2140755  78.6395775  34.3652628  74.9770221
  79.1954748  39.6703228  73.4465964  79.8681406  39.2873539  74.3882091
  79.5326192  40.7453258  72.7109278  79.0909034  40.9282632  71.8099423
  80.5061936  41.7540337  73.0469667  81.4606014  41.2270090  73.0383788
  80.7332356  42.8638892  71.9857468  79.7699756  43.2420927  71.6456889
  81.5017777  44.1366719  72.4901315  81.6059309  44.8473575  71.6708097
  80.9431727  44.6004566  73.3037076  82.4900775  43.8474285  72.8478840
  81.6204410  42.1609409  70.9334521  81.8484281  42.8555875  70.1260012
  82.5485440  41.8312039  71.4012165  81.0905450  41.2976960  70.5301600
  80.2838691  42.2926422  74.4381887  81.2328351  42.2244522  75.2529689
  79.1497559  42.8797240  74.7354566  78.4022902  43.0818535  74.0713544
  78.8898177  43.3045662  76.1511212  79.7322561  43.9634035  76.3629510
  77.5699925  44.2112322  76.3758772  76.6998147  43.6139557  76.1016631
  77.4847804  44.4265679  77.4417550  77.4896143  45.5685829  75.6003649
  77.6622558  45.3558812  74.5461553  76.1215463  46.2241923  75.6736078
  76.1359220  47.1603178  75.1153719  75.3748561  45.5576653  75.2434957
  75.8695406  46.4269431  76.7149604  78.5565135  46.5036010  76.1364995
  78.5099242  47.4524501  75.6028275  78.3891616  46.6762563  77.1988518
  79.5389441  46.0538857  75.9919301  78.9318670  42.1207093  77.1633543
  79.3477005  42.2770825  78.2969499  78.3591669  40.9799524  76.8503332
  77.9743226  40.7643156  75.9300297  78.2291959  39.8945105  77.8428056
  77.9565337  40.2260577  78.8446259  77.0951641  38.9887909  77.2277544
  76.1620401  39.5522973  77.2234937  77.3442358  38.7766351  76.1873703
  76.8605937  37.6474905  77.9649165  76.3784228  36.9376035  77.2914436
  77.8179054  37.2136821  78.2518827  76.0126301  37.8416379  79.1781854
  76.2847177  38.7555550  79.7075971  74.9598562  37.9275849  78.9142288
  76.2739704  36.5829612  80.0559140  75.5905711  35.7850992  79.7615935
  77.2862159  36.2184543  79.8802221  76.0936436  36.8847823  81.5289705
  76.2750344  36.0247783  82.0854698  76.7615853  37.6299840  81.8154200
  75.1200808  37.2094182  81.7010634  79.5761009  39.1901701  78.0975161
  79.8091117  38.7625057  79.2452910  80.4795897  38.9869914  77.1062390
  80.3730763  39.3700012  76.1662101  81.7114661  38.1892900  77.2880857
  82.0335098  38.3276714  78.3200703  81.3244224  36.7791200  76.9285099
  82.1897978  36.1257170  77.0399002  80.5269282  36.4413548  77.5908389
  80.9763996  36.7492556  75.8969105  82.9737560  38.6213437  76.5271792
  84.0485175  38.0474503  76.6242620  82.8625146  39.6931124  75.7068073
  81.9590718  40.1373277  75.5395567  83.9184145  40.3451939  74.9807850
  84.6509595  39.5952532  74.6825638  83.5025265  40.7667266  74.0650949
  84.6690628  41.5029181  75.7808898  85.2650785  42.4309589  75.1623014
  84.4959027  41.4983813  77.0936263  83.7761230  40.9275260  77.5358201
  85.2722187  42.2745227  78.0729341  85.0770717  41.8580473  79.0616565
  86.3302862  42.1165385  77.8639747  85.0293917  43.7769687  78.1420808
  85.5584522  44.3053365  79.0648291  84.2133962  44.3652628  77.3280303
  83.6492720  43.8178744  76.6781350  83.9388864  45.8576218  77.1753404
  84.8158841  46.5031238  77.1300286  83.2395368  46.0717242  75.8201879
  83.8936684  45.7515119  75.0082403  82.3391716  45.4606966  75.7639593
  82.8765949  47.5745426  75.6508744  82.3905422  47.9121425  76.5657646
  83.8030176  48.1405079  75.5539091  81.8190138  47.9959669  74.2686321
  82.9037178  47.5761344  72.8995003  82.3949022  47.7811854  71.9573125
  83.8123443  48.1761460  72.9584489  83.1633322  46.5191811  72.9512689
  83.1662178  46.2534914  78.4166060  83.3566435  47.3440570  78.9282227
  82.0752041  45.5317626  78.7863121  81.7580740  44.7074004  78.2766254
  81.2652734  45.8453681  79.9160332  81.2481536  46.9348379  79.9348126
  79.7895632  45.2873719  79.7282868  79.4759412  45.4103242  78.6927324
  79.7688402  44.2187251  79.9437111  78.7744092  46.0598490  80.7026206
  79.2117820  46.1898681  81.6919992  78.4478869  47.4191624  80.1411159
  77.7584921  47.9341162  80.8106338  79.3638137  48.0026452  80.0451371
  77.9854250  47.3065684  79.1602756  77.5317578  45.2516240  80.7424927
  76.8040934  45.7343356  81.3928826  77.1200037  45.1687415  79.7360604
  77.7572852  44.2565250  81.1244145  81.8340399  45.4801392  81.2851448
  81.6933482  46.1397586  82.3104263  82.6374083  44.3829789  81.2391072
  82.6980926  43.7875585  80.4131628  83.5009485  43.9203143  82.3444011
  82.9071882  43.8807776  83.2582799  84.0006562  42.4756038  82.1149019
  83.2212957  41.8799014  81.6396064  84.8557987  42.4776336  81.4387027
  84.3909043  41.8589738  83.4517862  84.9326673  40.9288538  83.2760830
  85.0728469  42.5300225  83.9733385  83.2178091  41.5861814  84.3103303
  83.6285770  41.1599430  85.4456807  82.0540844  41.5591157  83.8580016
  84.6241711  44.9105012  82.5832629  84.9517204  45.0920904  83.6911672
  85.2341607  45.5624207  81.5517196  85.0558310  45.3297954  80.5758185
  86.1932930  46.6469380  81.7118086  86.9564820  46.4565187  82.4660255
  87.1120211  46.8170508  80.5165922  87.6749117  45.8983550  80.3516644
  86.5195092  46.9913585  79.6180709  88.0416799  47.9395378  80.7258607
  87.4869882  48.8413059  80.9866698  88.7091689  47.7230023  81.5601927
  88.8680902  48.1741632  79.4241475  89.5090818  49.0426312  79.5766041
  89.5240661  47.3160722  79.2737867  88.0936883  48.3797956  78.2074992
  87.5025278  49.2113264  78.2023239  88.0464926  47.6571161  77.1250534
  87.0311144  47.7466403  76.3895655  86.2690577  48.3746977  76.6455549
  86.9690257  47.1906336  75.5362101  89.0258379  46.8772836  76.8278700
  89.8397200  46.8259265  77.4402175  88.9885290  46.3111100  75.9797683
  85.3532574  47.8587569  82.1913148  85.7581042  48.5177837  83.1175587
  84.2238311  48.0964545  81.5332069  83.9290595  47.5537727  80.7217815
  83.3003977  49.1426311  81.8944192  82.2905720  48.7359446  81.9441912
  83.5439513  49.5161744  82.8896323  83.3386487  50.2574542  80.9248852
  82.5699718  51.2361885  81.1175508  84.1755689  50.1358820  79.9100498
  84.6817969  49.2668719  79.7379322  84.4947104  51.1540278  78.9311342
  83.6641739  51.8605047  78.9616044  85.8072323  51.8455097  79.2981602
  85.8708711  52.6781937  78.5970922  85.8606433  52.3497491  80.7645531
  86.8223128  52.8278484  80.9495367  85.0593004  53.0693116  80.9310472
  85.7389376  51.5068243  81.4442586  86.9124316  50.9217757  79.2146077
  87.4878169  51.1684316  78.4608196  84.5688003  50.6455041  77.4913900
  85.0311627  49.4743040  77.3742181  84.1717336  51.5159549  76.4840850
  83.8523633  52.4709228  76.6445218  84.1861468  51.0937778  75.0484598
  85.2184524  51.0051627  74.7071438  83.7345481  50.1062660  74.9570270
  83.4321269  52.0857978  74.1434011  82.6964887  52.9949543  74.5039339
  83.4671777  51.8773945  72.8038999  84.0909770  51.1821560  72.3935357
  82.6846483  52.5572689  71.7962335  81.9209047  53.0898160  72.3628158
  83.5212552  53.5988226  70.9706072  84.2468040  53.0541619  70.3658225
  82.8501639  54.1103959  70.2810984  84.2983752  54.6942693  71.8171313
  84.7596666  54.2722075  72.7093214  85.0922938  55.1706685  71.2429432
  83.1794950  55.6559263  72.1531846  82.7865556  56.1162505  71.2469593
  82.3519846  55.1294495  72.6276841  83.7222758  56.6796842  73.0556717
  83.8851412  57.5828558  72.6107707  84.0399905  56.6457426  74.3433418
  83.6248764  55.6600992  75.1137608  83.0524509  54.9130102  74.7214713
  83.8752920  55.6454542  76.1019923  84.8118251  57.5810543  74.7617702
  85.1449450  58.2953910  74.1140202  85.0922278  57.6106440  75.7417512
  81.9945176  51.5947620  70.8242746  82.7344685  50.7328748  70.3534785
  80.7731403  51.8588024  70.4686847  80.2581306  52.6757271  70.7991784
  79.9871061  50.9884548  69.5322109  80.7113601  50.3739237  68.9987526
  79.0425300  49.9778091  70.3267511  78.4660269  50.7340550  70.8574614
  78.1176450  49.1852139  69.4871949  77.5215877  48.5306027  70.1217601
  77.4584113  49.8571788  68.9373676  78.6912226  48.5840074  68.7815127
  79.6195169  49.1370585  71.4953869  79.9996347  48.1956335  71.1001409
  80.4689224  49.6679243  71.9280690  78.5904295  48.8340015  72.6171415
  79.0668082  48.2428646  73.3989686  78.2276434  49.7708038  73.0406584
  77.7514773  48.2761238  72.1995619  79.2904623  51.7492776  68.4205733
  78.5478150  52.7030287  68.6374113  79.5866327  51.3620864  67.1333829
  80.1737507  50.5505729  66.9458721  79.1496310  51.9940189  65.9335676
  78.3942024  52.7086174  66.2570529  80.2440373  52.8650723  65.2027997
  80.8238811  52.1734449  64.5931320  79.5046256  53.9733912  64.3758574
  80.2381118  54.5921240  63.8598335  78.8476336  53.5034190  63.6439847
  78.9137954  54.5955898  65.0472660  81.1985050  53.5345680  66.0888786
  81.9086966  54.1072175  65.4915240  80.6626137  54.2059243  66.7597938
  81.7352987  52.7893366  66.6745173  78.5008881  51.0004828  64.9808243
  79.1867879  50.1626270  64.3049722  77.2176902  51.1687724  64.7564593
  76.6545598  51.8855129  65.2155979  76.4771308  50.3422088  63.8253704
  76.9077327  49.3498216  63.6942990  75.0706961  50.1960004  64.3843245
  74.5441625  51.1488203  64.3402602  74.4970819  49.4861552  63.7883895
  75.1773173  49.7037945  65.8575299  75.8608581  48.7168860  66.0679213
  74.6434191  50.3361813  66.8726622  74.8017238  50.0002125  67.8223767
  74.0685937  51.1634521  66.7134835  76.4867211  51.0598752  62.4527656
  76.0954596  52.2481327  62.4274780  76.7383437  50.4032899  61.3252728
  76.9230612  49.4023340  61.2695439  76.7672750  51.1118819  60.0387934
  77.0621343  52.1525054  60.1783705  77.8007970  50.4954447  59.0597538
  77.5460704  49.4372922  58.9975143  77.6588558  51.1753278  57.6520828
  78.3834346  50.7410276  56.9637480  76.6515623  51.0107072  57.2671702
  77.8409876  52.2457188  57.7454063  79.2534207  50.4521650  59.5379641
  79.3222751  49.7342466  60.3558371  79.8679321  50.0685642  58.7245545
  79.8593709  51.7785481  60.0124515  80.8910230  51.6162855  60.3252324
  79.8372316  52.5010798  59.1971138  79.2822546  52.1620852  60.8528354
  75.3630809  50.9664667  59.4691238  74.8655300  49.9221458  58.9882734
  74.4661248  51.9554538  59.6587367  74.7442559  52.8522889  60.0550181
  73.0172458  51.9160273  59.3448574  72.6909170  50.9003073  59.5686416
  72.2198784  52.9105220  60.2418209  71.1610828  52.8596033  59.9903750
  72.3574710  52.6452969  61.2902234  72.5851515  53.9243658  60.0734065
  72.6949810  52.1605748  57.8118255  73.2194908  51.4958578  56.9303031
  71.6058356  52.8951341  57.4223566  70.9634472  53.3167242  58.0937745
  71.2294022  53.1647906  56.0217192  72.1360709  53.2077263  55.4197679
  70.2790107  52.0501538  55.4737495  70.7519274  51.0789763  55.6169764
  69.3605399  52.0477066  56.0593487  69.9509754  52.2046453  54.1008725
  69.9760963  51.3298355  53.6580388  70.4039182  54.5212198  55.9908509
  69.9609759  54.9634765  57.0924212  70.1236043  55.0674951  54.7880772
  70.6577784  54.8467328  53.9465511  69.0651366  56.0048660  54.5529305
  69.2647414  56.8841428  55.1655064  68.9963155  56.4069190  53.0229570
  68.0285161  56.8838960  52.8735643  70.0006262  57.4506782  52.6266984
  69.8933372  57.6752445  51.5664404  69.8319051  58.3576404  53.2079597
  71.0075869  57.0792766  52.8192910  69.0397174  55.3351104  52.2443893
  68.9941896  55.6101123  51.3044924  67.6983739  55.3619528  54.9186943
  66.8608212  55.9794180  55.5772718  67.5641849  54.1153103  54.6405631
  68.2191875  53.6719508  53.9952408  66.5407681  53.1068334  55.1274535
  65.5602844  53.4019233  54.7530959  66.7733192  52.1383299  54.6850712
  66.4459561  52.9340862  56.6662007  65.5712229  52.1998368  57.1772043
  67.2304484  53.7323832  57.4434881  68.0053974  54.2995022  57.0991175
  66.9868975  53.8198636  58.8882812  66.5469338  52.8878789  59.2422903
  67.9349744  53.9446175  59.4129151  66.0615453  54.9813329  59.2233609
  65.6312664  55.0329363  60.3859370  65.7728060  55.9277143  58.2666201
  66.0573370  55.8356799  57.2910625  65.0247438  57.1708839  58.5496294
  64.4167816  57.0664899  59.4483807  66.0620843  58.3184364  58.7833596
  66.9429415  58.1433786  58.1669999  65.6325029  59.2672124  58.4630022
  66.4833152  58.4223438  60.2663936  65.5743234  58.4586159  60.8664139
  67.0011975  57.4995229  60.5280888  67.3863256  59.6073559  60.7057892
  66.9564925  60.5424917  60.3482312  67.4082869  59.6624170  61.7944682
  68.8337970  59.4628757  60.1669626  69.3147250  58.5869816  60.6041180
  68.8218041  59.3142948  59.0872655  69.6042058  60.7024160  60.5100853
  70.4064760  60.8058034  59.8557074  68.9817919  61.5323151  60.4274144
  69.9593192  60.6326479  61.4846487  64.0341894  57.4787899  57.3904633
  62.8785913  57.7653713  57.6183055  64.5696956  57.4175028  56.1955382
  65.5667617  57.5355408  56.0154850  63.7824941  57.1721584  55.0129939
  62.9390261  57.8604208  55.0762515  64.4944399  57.5352246  53.6835350
  65.3860434  56.9129814  53.5977067  63.8342361  57.2597496  52.8616315
  64.9373918  59.0725391  53.4749906  64.0801960  59.6487274  53.1238233
  65.2317865  59.4954493  54.4355757  66.0922946  59.2285852  52.4797558
  67.1953780  59.6677842  52.8104098  65.9585903  58.5591320  51.3340784
  65.0452589  58.1956637  51.0591828  66.7676926  58.4103029  50.7323232
  63.2264715  55.7070175  54.9943908  63.8181273  54.8187150  55.5071198
  62.0516842  55.4972520  54.3802059  61.3091082  56.1944421  54.3092134
  61.7456002  54.2078765  53.7507130  62.1840170  53.3974638  54.3325576
  60.6678948  54.0471477  53.7406510  62.2959299  54.1752144  52.3035284
  61.9175617  54.9577693  51.4492648  63.1522139  53.2269672  51.9825875
  63.5953917  52.6025456  52.6565497  63.5498646  52.9879779  50.5524672
  63.7830590  53.8989757  50.0032275  64.8126114  52.0680829  50.5787512
  64.5656685  51.1417296  51.0972632  65.2635675  51.6865125  49.1883193
  66.1440433  51.0477451  49.2531932  64.4620078  51.1501558  48.6799892
  65.5109527  52.5870185  48.6266481  65.9543937  52.8411785  51.3140180
  66.8507299  52.2210393  51.3466050  66.1714890  53.7646942  50.7787110
  65.6389283  53.0761545  52.3304627  62.3520420  52.2603393  49.8957762
  62.0631591  51.1829243  50.4589136  61.7071626  52.8423061  48.8768153
  62.0291062  53.7038706  48.4364974  60.4407235  52.2958272  48.2681128
  59.7838377  51.9604287  49.0706905  59.6574874  53.4427565  47.4479278
  59.5518171  54.3106619  48.1000988  60.4586736  53.8076976  46.2480359
  59.9381778  54.5826382  45.6843231  61.4345603  54.1788679  46.5600867
  60.5895867  52.9282958  45.6174898  58.2018667  53.0501743  47.0698249
  57.7352322  53.8672375  46.5197376  58.2169165  52.1552736  46.4467943
  57.6314053  52.8502989  47.9779029  60.7656560  51.0595568  47.3566287
  61.8490332  50.8883257  46.8726548  59.9696803  50.0732616  47.5491732
  59.2232711  50.2648113  48.2022850  60.1458304  48.6826605  47.0744726
  59.3480278  48.0717048  47.4949093  60.1064478  48.5518193  45.5130327
  60.8513509  49.3224563  45.3121148  60.4293218  47.6113611  45.0683579
  58.8612570  48.9626703  44.7938309  58.7128723  49.1469549  43.4419318
  57.3775722  49.2053447  43.2057170  57.0286452  49.2905933  42.1761620
  56.7016149  49.1415574  44.3589064  55.7026851  49.2300341  44.4850503
  57.6086282  48.9311142  45.3709403  57.2604477  48.7813745  46.3933494
  61.3687531  47.9797335  47.6839074  61.9307074  47.0150139  47.1868878
  61.7763847  48.4181264  48.8901156  61.4505988  49.2972150  49.2906736
  62.7040578  47.7131149  49.7485190  62.7358607  46.6541864  49.4966975
  64.0838647  48.2611563  49.5386884  64.7866694  47.7332253  50.1840081
  64.3749830  48.1250698  48.4970625  64.0949848  49.3227113  49.7829124
  62.2306578  47.8079321  51.2156178  62.8441625  48.3275527  52.1409482
  61.0531080  47.2868549  51.4523374  60.5195236  46.8090484  50.7260505
  60.3651785  47.3084394  52.7188993  60.4768852  48.3595270  52.9865492
  58.8820339  46.9142038  52.5831447  58.4064613  46.9448140  53.5625985
  58.3800279  47.6123218  51.9127998  58.8094931  45.9049658  52.1755854
  60.9977981  46.5492558  53.9261204  61.0533387  47.2097910  54.9631520
  61.5630908  45.3536116  53.7223237  61.6146547  44.4438787  52.5702178
  62.1418136  44.9137941  51.7402696  60.6070539  44.2190121  52.2209189
  62.3285865  43.1588921  52.9910156  63.3426523  43.1122140  52.5958982
  61.8052524  42.2716807  52.6350686  62.3194924  43.2509075  54.5365633
  63.2459517  42.8541458  54.9514696  61.5046126  42.6595244  54.9528421
  62.1574286  44.7060155  54.8914956  61.5093831  44.8466776  55.7563078
  63.5230175  45.3243068  55.3001874  63.8275082  45.2591664  56.4193085
  64.2962131  45.6863112  54.2884945  64.0481609  45.5114341  53.3152237
  65.5675539  46.3631389  54.4410949  66.2715266  45.7504210  55.0038143
  66.1527511  46.6349484  53.0236985  66.3212288  45.6953806  52.4967861
  65.4479960  47.2127775  52.4264659  67.4500444  47.3902321  53.1773554
  68.5991911  46.7611354  53.6999501  68.5542209  45.7201383  53.9844582
  69.8333261  47.4941438  53.8599978  70.7138779  47.0209389  54.2690781
  69.8510408  48.8186499  53.4726608  70.9953943  49.5335779  53.7354819
  71.2851118  49.9965555  52.9221305  68.8033184  49.4359127  52.8698221
  68.9224051  50.4076210  52.4126676  67.5293998  48.7635072  52.8525243
  66.6345904  49.3087901  52.5911685  65.3441463  47.6896014  55.2153819
  66.0531368  47.9304365  56.1760259  64.3199223  48.4755796  54.8590386
  63.7091378  48.2759952  54.0668225  63.9698951  49.7227527  55.5886865
  64.8604803  50.3394176  55.7154671  62.9825170  50.6003975  54.7751282
  62.0043669  50.1194833  54.7648341  62.8604736  51.5598583  55.2776044
  63.4236578  50.8381976  53.3737036  63.2585784  50.0344592  52.8383024
  63.4518224  49.3590525  56.9789469  63.8735011  49.9887888  57.8968386
  62.6447105  48.3114597  57.1754408  62.3245713  47.6664678  56.4531788
  62.1645973  48.0420203  58.5273870  61.8767053  48.9890263  58.9857144
  60.9716146  47.0785091  58.3610160  60.5617643  46.8337345  59.3413513
  60.2018621  47.5529182  57.7541074  61.3084632  46.1641070  57.8709674
  63.1997149  47.5538733  59.5487949  63.2121342  47.8969126  60.7349804
  64.1533202  46.7723229  59.0640043  64.1773052  46.4896997  58.0843682
  65.2664870  46.2264049  59.8382749  64.8383818  45.9787746  60.8099153
  65.8280140  44.9716158  59.1839389  66.6657968  44.6113713  59.7818862
  65.0641751  44.1951497  59.2047861  66.2671321  45.1461871  57.8366256
  65.4898257  45.1812108  57.2415248  66.4069831  47.2315647  60.1055347
  66.7225370  47.3159547  61.2760683  66.9621012  47.9015209  59.1004638
  66.8565115  47.6892263  58.1076643  67.8128387  49.0609266  59.4353564
  68.6459799  48.5966121  59.9626788  68.3753589  49.7921891  58.2343984
  67.5538601  50.1806697  57.6337026  68.9560267  50.6490471  58.5756306
  69.2410127  48.9217403  57.3787458  68.9308687  47.8793220  57.4459757
  69.1656362  49.2104203  56.3304885  70.6379859  49.0961506  57.8807904
  70.9037076  50.1524750  57.8522293  70.6900313  48.7813095  58.9233681
  71.6664070  48.2828090  57.0444134  71.5160310  47.2248081  57.2585051
  71.4386683  48.4306398  55.9892096  73.0903214  48.5910883  57.2501773
  73.6736529  47.9062502  56.7283717  73.2907820  49.5504767  56.9044342
  73.3143774  48.5357785  58.2644385  67.1473336  50.0698068  60.3779532
  67.7945839  50.6975941  61.1962173  65.8228564  50.2541062  60.3099842
  65.3710928  49.8693947  59.4934717  65.0064461  51.1152323  61.2408177
  65.4748333  52.0995975  61.2585874  63.5773138  51.2773853  60.8885094
  63.4072683  50.5040049  60.1392983  62.8621091  51.1577100  61.7021930
  63.2543129  52.6260280  60.2113253  63.4914818  52.8989229  58.9075779
  63.9399463  52.2708587  58.2569444  63.0433324  54.1082152  58.6343744
  63.2043387  54.5270644  57.6416794  62.4281968  54.6210467  59.7282213
  62.5709698  53.6554257  60.7518477  62.1538075  53.8449552  61.7416397
  65.1730534  50.6606708  62.6655405  65.4534807  51.4297011  63.5696029
  65.0359613  49.3542500  62.8534008  64.7550403  48.7365682  62.0928493
  65.2485170  48.6299851  64.0863324  64.5631618  48.9961347  64.8512179
  65.0263425  47.5745338  63.9372651  66.7485384  48.7994304  64.5828605
  66.9595889  48.9288661  65.8102179  67.7949809  48.9402827  63.8033096
  67.7290540  48.8008709  62.7958832  69.1926617  49.3090909  64.2324298
  69.4867278  48.6786697  65.0706471  70.1778264  49.0466359  63.1019070
  70.0130863  49.7333222  62.2715651  71.5994803  49.2464811  63.5963401
  72.2982113  49.0562459  62.7815926  71.7223198  50.2709237  63.9487373
  71.8005570  48.5554851  64.4154089  69.9720169  47.5922261  62.6593975
  70.6601226  47.3578495  61.8474128  70.1632202  46.9259662  63.4998122
  68.9469361  47.4579056  62.3155642  69.2439258  50.7891758  64.7369193
  70.0293816  51.0425007  65.6953157  68.4432187  51.6981020  64.2216987
  67.8702475  51.5474590  63.3915236  68.3091905  53.0435078  64.8229265
  69.3035905  53.4681348  64.9584791  67.5645499  53.9964184  63.9092954
  66.5768148  53.5454054  63.8164904  67.4096373  55.4267442  64.5006018
  66.8668640  56.0547483  63.7951133  66.8563060  55.3736974  65.4388110
  68.3960903  55.8526731  64.6835796  68.2172251  54.1174409  62.4814097
  67.6374444  54.8132833  61.8744676  69.2393142  54.4836061  62.5791797
  68.2268387  53.1383094  62.0017723  67.6598898  52.9289306  66.1398254
  68.0918258  53.5914177  67.0485422  66.6533281  52.0239114  66.3566540
  66.2503247  51.4576206  65.6106922  66.0601222  51.7741584  67.6428469
  65.5956096  52.6931311  67.9990747  65.2643121  51.0385037  67.5253457
  67.0382670  51.2741415  68.7057664  67.2698170  51.9224856  69.7518565
  67.8654812  50.2865187  68.3996751  67.8968490  49.8713278  67.4684364
  68.8219012  49.6725876  69.3282495  68.3580417  49.4269974  70.2836582
  69.3320048  48.3707011  68.7360461  68.4926439  47.6799488  68.6624551
  69.6689985  48.5705973  67.7176603  70.4226879  47.6903605  69.4533075
  70.1926757  47.0001205  70.6505757  69.2398759  47.0879295  71.1526685
  71.2452570  46.1597871  71.2175689  71.0541661  45.5997588  72.1214022
  72.4809455  46.0751373  70.6098779  73.2439300  45.4191954  71.0028612
  72.7329585  46.8779149  69.4445828  73.7326877  46.9467807  69.0418459
  71.6810024  47.5687298  68.8296957  71.8366392  48.0176279  67.8595670
  69.9619103  50.6978659  69.5777326  70.3597036  50.8199040  70.7094164
  70.3838988  51.5107665  68.5662291  70.0297358  51.4775288  67.6113103
  71.4070417  52.5145170  68.8081066  72.2665223  52.0485304  69.2905687
  71.7298934  53.1077412  67.4414578  70.7784778  53.4281532  67.0159257
  72.6326052  54.3548042  67.5036458  72.8184397  54.7195368  66.4943090
  72.1386198  55.1334122  68.0864306  73.5793896  54.0949041  67.9761870
  72.3235611  52.1597021  66.6531651  71.6331067  51.6084376  66.2282580
  70.9591595  53.6361738  69.7725823  71.7772627  54.1050368  70.6235010
  69.6884574  54.0067224  69.7794232  69.0183520  53.7301429  69.0603289
  69.1299929  54.8369756  70.8047226  69.8584556  55.6296360  70.9775020
  67.8661686  55.5725354  70.3696987  67.1439385  54.8481762  69.9921044
  67.4140761  56.0505614  71.2395087  68.1330903  56.6677374  69.2570503
  68.9184676  57.3390228  69.6006947  68.5035305  56.1766041  68.3564166
  66.8863215  57.4930560  68.9017663  66.0358506  56.8343507  68.7288397
  66.6198297  58.1494912  69.7307898  67.1741491  58.3111457  67.6580885
  68.1326575  58.8162246  67.7733362  67.2648302  57.6453900  66.8006620
  66.1391174  59.2977589  67.3949427  66.3793273  59.8327380  66.5360634
  65.2277448  58.8170388  67.2594500  66.0698549  59.9508443  68.2014408
  68.9977410  54.1105408  72.1511311  69.3645952  54.6595973  73.2087870
  68.3792493  52.9549609  72.2142262  68.1739809  52.4049323  71.3806151
  67.9138649  52.3152999  73.4363687  67.4191462  53.0609889  74.0586479
  66.9481155  51.2042404  73.0851993  66.5980771  50.7232873  73.9986669
  66.0969536  51.6191900  72.5442988  67.4517219  50.4688138  72.4583712
  69.1307053  51.6977593  74.2225977  69.2390020  51.7915560  75.4213800
  70.1333495  51.1575766  73.4950772  70.1099642  51.0652943  72.4794635
  71.3682627  50.6448407  74.1188859  71.1699579  50.1636497  75.0756876
  71.9334315  49.5415628  73.2700478  71.1829299  48.7620359  73.1394561
  72.1682942  49.9271487  72.2782434  73.2426712  48.9165988  73.9213054
  73.6944752  49.6891959  74.5428236  72.8863657  47.6773011  74.6751419
  73.7844663  47.2508616  75.1206917  72.1725513  47.9231940  75.4622180
  72.4410264  46.9532869  73.9936162  74.1780289  48.3945795  72.8172897
  75.0725087  47.9684927  73.2697507  73.6630587  47.6276507  72.2370501
  74.4599534  49.2178223  72.1613241  72.3054990  51.7904043  74.5504448
  72.9369217  51.7743767  75.6118997  72.2876877  52.8981972  73.8208808
  71.8131837  52.9528425  72.9201156  72.9438819  54.1791323  74.2127424
  74.0074721  53.9971591  74.3689076  72.8591959  54.8864438  73.3863927
  72.3671877  54.8107096  75.4589955  73.2061069  55.1516492  76.2778629
  71.0733150  54.8923058  75.6924255  70.3739298  54.5671296  75.0250038
  70.4958643  55.4396425  76.8968583  71.1433716  56.2797119  77.1505426
  69.1140444  56.0542582  76.6748803  68.4447942  55.2491602  76.3696766
  68.7586669  56.4168275  77.6395954  68.9463569  57.2104472  75.6535082
  69.0379137  56.7324441  74.6777170  67.5596244  57.8895384  75.8745017
  67.4345980  58.7033754  75.1601966  66.7673182  57.1544775  75.7300122
  67.5054500  58.2857503  76.8889549  69.9838589  58.2568960  75.6761674
  69.7591251  59.0090673  74.9189930  70.0063269  58.7266200  76.6588731
  70.9567130  57.8104415  75.4650648  70.6149645  54.5796370  78.1175608
  70.7426974  55.0937753  79.2247722  70.7867553  53.3017530  77.8868784
  70.8014858  52.9172220  76.9417413  70.9811381  52.2507240  78.9468215
  70.4395898  52.5290251  79.8518684  70.3646383  50.9130784  78.4414818
  69.3095074  51.0612206  78.2178265  70.8503543  50.6180351  77.5113660
  70.5201325  49.7500158  79.5099185  71.5558929  49.6807122  79.8436930
  69.9156589  49.9646012  80.3903137  70.0792850  48.4296649  78.8734751
  68.9568255  48.4297327  78.2851134  70.7545048  47.3395122  79.0101143
  72.4399117  52.1676614  79.4558944  72.7013921  51.6832482  80.5539093
  73.3337014  52.7244312  78.6843859  73.0831160  53.2045047  77.8199013
  74.7653294  52.7351648  78.9451134  74.9191623  52.2541458  79.9110281
  75.4608986  51.9588448  77.8501326  75.2673001  52.4637084  76.9034048
  76.5353987  52.0147814  78.0275096  75.0851985  50.4841657  77.6852871
  74.0003896  50.3897302  77.6480085  75.8528258  50.0195678  76.4004668
  75.6384877  48.9676835  76.2085875  75.5300272  50.6177484  75.5472499
  76.9245032  50.1491666  76.5494554  75.5987716  49.5934396  78.8507414
  75.3006046  48.5599704  78.6766552  76.6857620  49.6538967  78.9033404
  75.1704398  49.9416634  79.7906999  75.3679918  54.1058327  79.1365071
  76.5935039  54.1899145  79.3239935  74.6381911  55.1938308  79.1811861
  73.6198823  55.1506510  79.1399590  75.1141364  56.5463115  79.2859944
  75.9354741  56.6827209  78.5846486  73.9648430  57.5264366  78.8377239
  74.3153530  58.5558051  78.9126920  73.6863255  57.3122501  77.8054986
  73.0978987  57.3890297  79.4831051  75.8701966  56.8897449  80.5636953
  76.9672857  57.3617806  80.4867100  75.3998691  56.4592409  81.7637488
  74.4818746  56.0196074  81.8368346  76.0663856  56.5380345  83.0769145
  76.4375694  57.5548196  83.2131301  75.1190880  56.4475219  84.3235663
  74.1591877  56.8970362  84.0687344  74.9308401  55.3971163  84.5452097
  75.6635015  57.1304774  85.5901138  74.8424599  57.2937548  86.2877528
  76.3704874  56.4606730  86.0804932  76.3478447  58.4571010  85.3079716
  77.2683893  58.2813768  84.7496244  75.7054054  59.0724750  84.6786747
  76.6532402  59.1702295  86.5337025  77.4245651  58.7860427  87.0788094
  76.0867576  60.2299829  87.0425996  74.9839477  60.6661292  86.5801717
  74.5313900  60.1852268  85.8018649  74.5520335  61.4954584  86.9875697
  76.5692810  60.8989238  88.0495471  77.4404395  60.6022796  88.4875253
  76.0752563  61.7215074  88.3984149  77.2832571  55.6083941  83.0740182
  78.2082787  55.9796870  83.7215787  77.2768422  54.5037182  82.3044521
  76.4873815  54.2316349  81.7186548  78.4446776  53.5543707  82.2331738
  78.9464769  53.4308362  83.1929919  77.8615207  52.1792862  81.7874377
  77.4271626  52.3962100  80.8113070  78.8602393  51.0187127  81.5997030
  78.3223177  50.1225812  81.2905388  79.5889431  51.2867091  80.8361654
  79.3749106  50.8259299  82.5414388  76.9749708  51.7314628  82.7601830
  76.6013457  50.8674113  82.4900252  79.5149261  54.0999187  81.3214427
  80.7072087  53.7527186  81.3925648  79.2271254  55.0769801  80.4816970
  78.2852933  55.4593237  80.3944350  80.1993355  55.7352789  79.5769477
  79.8247799  56.7369888  79.3663498  81.1327079  55.8520589  80.1282873
  80.5290293  55.0964352  78.2676388  81.1328082  55.7287689  77.4204940
  80.0076923  53.8541740  78.0176711  79.5838150  53.2486203  78.7209852
  80.0341668  53.2828971  76.6007481  80.9829151  53.4775781  76.1006383
  79.7799772  51.7517158  76.7685356  78.8092889  51.7027572  77.2625925
  79.8670669  51.0979750  75.3787514  79.6923243  50.0264162  75.4689218
  79.1126021  51.5347753  74.7234603  80.8567401  51.2706315  74.9570576
  80.7734406  50.9519442  77.6639277  81.5457107  50.5088242  77.0354656
  81.2722957  51.6369064  78.3482816  80.1032949  49.8789121  78.4465564
  80.8422117  49.3537964  79.0520516  79.3479447  50.3207153  79.0969725
  79.6266313  49.1739949  77.7647188  78.9593369  53.9320238  75.7306065
  77.7560031  54.0127922  76.0702581  79.4133818  54.4413499  74.5187236
  80.3688499  54.2956720  74.1907057  78.6004654  55.2321336  73.5812125
  77.7001259  55.5366810  74.1146332  79.2809338  56.6052986  73.1713875
  78.4140575  57.1820919  72.8483969  80.0264899  57.3789626  74.2668104
  80.4405984  58.2949632  73.8475478  79.3342295  57.6280751  75.0709469
  80.8345249  56.7635688  74.6603467  80.3240378  56.3883398  72.1656972
  80.7300237  57.2472262  71.9250908  78.1060975  54.3838486  72.3982269
  78.9135965  53.5441305  71.8135238  76.8234588  54.5176693  72.0752080
  76.1632951  55.1467608  72.5332711  76.2582495  53.6864121  70.9410543
  77.0145235  53.0737527  70.4484397  75.2362087  52.6928988  71.5134151
  74.3452120  53.2546735  71.7955217  74.9346595  51.6372148  70.4824018
  74.2093775  50.9314566  70.8864914  74.5229766  52.1084234  69.5889519
  75.8520456  51.1076103  70.2250675  75.8411524  51.9362835  72.7525964
  75.1045749  51.2358654  73.1464443  76.7323687  51.3889620  72.4452696
  76.1065437  52.6583517  73.5257295  75.7256852  54.6229148  69.8848559
  74.7920561  55.3784506  70.1723595  76.3423958  54.6845959  68.7144797
  77.1076402  54.0490210  68.4860098  76.0675124  55.5687405  67.6661660
  75.1282617  56.0997773  67.8185008  77.1739685  56.7113381  67.6254158
  78.1684203  56.2687569  67.5824220  77.0550259  57.3149179  66.7256414
  77.0458643  57.5961278  68.8744157  75.9615892  58.0952982  69.1525061
  78.1355780  57.7245417  69.5921496  78.1184392  58.2737435  70.4512245
  79.0004641  57.2771292  69.2903829  75.8571718  54.7493055  66.3197143
  76.2294312  53.5836357  66.1897804  75.3280550  55.4320581  65.2992510
  74.9593994  56.3804823  65.3758897  75.2325838  54.8401325  63.9256971
  75.9394994  54.0213008  63.7884454  73.8501082  54.2135043  63.7246091
  73.7867235  53.7837808  62.7245026  73.6932456  53.4304933  64.4666151
  73.0836599  54.9804548  63.8395403  75.5988539  55.8850864  62.9265523
  75.4438397  57.0985216  63.1562906  75.9711249  55.4149743  61.7440892
  76.0289706  54.4140935  61.5556178  76.3425730  56.2386035  60.5659317
  76.0708324  57.2883670  60.6729813  77.8465749  56.2454019  60.3964086
  78.1059542  55.1991820  60.2408859  78.2975177  57.0896527  59.1595880
  79.3838015  57.0652391  59.0786900  77.8570598  56.6716639  58.2544764
  77.9656261  58.1211738  59.2820669  78.6076206  56.7523512  61.6436351
  79.6794285  56.7306708  61.4493882  78.2998356  57.7734891  61.8673911
  78.3791111  56.1104956  62.4944200  75.5707274  55.6532942  59.3727521
  75.6382952  54.4344423  59.1197587  74.8966580  56.5142153  58.6376670
  75.1637254  57.4996899  58.6438117  73.7668925  56.3062761  57.7625114
  73.5902183  55.2338099  57.6769280  72.5599538  56.9140050  58.3050366
  72.6019771  57.9913468  58.1435910  71.6971099  56.5414664  57.7521882
  72.3027936  56.5892938  60.0982617  71.2081160  57.1697440  60.4919134
  74.0689273  56.8757491  56.3974544  73.7560516  58.0758060  56.0995179
  74.8785555  56.1210442  55.6101428  75.3681297  54.7945930  55.9635510
  74.5360772  54.1513387  56.2494784  76.0326505  54.8587549  56.8249779
  76.0898730  54.2118687  54.8051223  75.5087856  53.4269734  54.3209489
  77.0387015  53.7669416  55.1029701  76.3040547  55.4676250  53.8404091
  76.2490605  55.1815491  52.7903433  77.2779114  55.9308563  53.9943377
  75.1916132  56.3845203  54.2197399  75.5016475  57.4177604  54.0568452
  73.9118573  56.1266844  53.3524704  72.9771513  55.3956737  53.7142534
  73.9611966  56.6011445  52.1061380  74.6675544  57.2618270  51.7821175
  72.9634428  56.1992653  51.0423606  72.4651016  55.2884891  51.3728056
  72.2003298  56.9759234  50.9839002  73.5047699  55.9585337  49.6320411
  72.7643443  55.3925330  48.8124508  74.7193556  56.4083467  49.3214178
  75.4128353  56.6581463  50.0257650  75.1926255  56.5921549  47.9504330
  74.7980418  55.8602743  47.2461260  74.7142592  58.0471109  47.4911481
  74.8618169  58.7243003  48.3315875  75.3803850  58.3771890  46.6948405
  73.2794487  58.2248488  46.9993483  73.1319600  58.5908344  45.6438556
  74.0060470  58.6510106  45.0125240  71.8782617  58.8743343  45.1056796
  71.7567403  59.1126484  44.0594014  70.7885630  58.8397637  45.9705834
  69.7840187  58.8948455  45.5777810  70.9980796  58.7317150  47.3672596
  70.1719523  58.9225184  48.0359425  72.2218375  58.3905936  47.9005033
  72.3584646  58.2587672  48.9641648  76.6927552  56.4519476  47.9730358
  77.4373160  57.1718548  47.2845993  77.3038958  55.5514953  48.7314287
  76.8344332  55.0268285  49.4688055  78.7500208  55.2154974  48.5765672
  79.2483059  56.1842510  48.5601551  79.3493953  54.4071563  49.7312593
  78.8743552  53.4251496  49.7244977  80.8120025  54.2346263  49.5586050
  81.2107815  53.6576134  50.3932507  81.0089249  53.7080756  48.6257348
  81.2923078  55.2131946  49.5314041  79.0779166  55.0901194  51.0630287
  79.5112590  54.4999153  51.8701541  79.5245246  56.0847618  51.0598927
  78.0014785  55.1773869  51.2141724  78.9998848  54.4099793  47.2468174
  78.2511961  53.4932441  46.9333279  79.9521859  54.7447139  46.4303338
  80.4752012  55.6109260  46.5617549  80.4148854  54.0199163  45.2788710
  79.5747556  53.7619444  44.6342646  81.3970781  54.9660002  44.5733126
  80.9261101  55.9446398  44.4764486  82.2730427  55.0943083  45.2093071
  81.8668516  54.5057380  43.1757746  82.7789195  55.0429337  42.9128718
  82.1210845  53.4467975  43.2167224  80.8195058  54.7277881  42.0722636
  81.1516880  55.4011697  41.0662625  79.8463747  53.9507937  42.0156090
  80.9857497  52.6149401  45.5651468  82.1493474  52.4605511  45.9204643
  80.1058224  51.6414839  45.5650328  79.1151256  51.8305942  45.4119669
  80.3659804  50.1638127  45.7755785  81.4494354  50.0600705  45.7128732
  79.7808173  49.7408252  47.2118486  80.1485627  48.7406072  47.4410850
  80.2720437  50.6571235  48.2930632  79.8585740  50.3438941  49.2512659
  81.3608368  50.6159846  48.3371771  79.9555464  51.6765922  48.0776845
  78.3903777  49.6862329  47.1858995  78.0686952  49.1813563  47.9612021
  79.8639862  49.2167299  44.7148911  79.3316483  49.6771805  43.7252090
  80.1121492  47.9081301  44.7859449  81.3549553  47.2786793  45.4060989
  81.2572516  47.2358366  46.4907608  82.2359342  47.8840741  45.1888290
  81.5195848  45.8992400  44.8417396  81.8602611  45.1789373  45.5853958
  82.2306717  45.8646605  44.0158282  80.0705645  45.6386413  44.3858432
  79.4692692  45.2746354  45.2184263  80.0463826  44.8691009  43.6150437
  79.4966968  46.9554334  43.8463885  79.7120273  47.1372267  42.7936901
  77.9551091  47.0097773  43.8876192  77.2716287  46.7903848  42.9058221
  77.3029984  47.2862912  45.0175612  77.7709104  47.3724620  45.9204199
  75.8166287  47.4993841  45.0939450  75.2551742  46.6940702  44.6196525
  75.3951662  47.5106960  46.5559086  75.6951157  46.5869398  47.0507355
  75.8772742  48.3292671  47.0899621  73.8378659  47.6732954  46.5796212
  73.5591037  48.2115238  45.6741115  73.4106123  46.6735205  46.5017137
  73.0178842  48.4935619  47.9547291  73.3493081  50.1687287  47.6535174
  72.8944163  50.7755106  48.4352758  74.4268007  50.3303738  47.6480837
  72.9351669  50.4522037  46.6858847  75.4698140  48.8114277  44.3206390
  74.5212307  48.8377212  43.6081796  76.3491631  49.8203356  44.3307952
  77.2110643  49.8295721  44.8757887  76.1178867  51.0083606  43.5333382
  75.1681566  51.4246763  43.8697960  77.1773861  52.0870795  43.7522389
  76.9508774  52.9514681  43.1284704  77.1802497  52.3864836  44.8006468
  78.1587459  51.6940871  43.4851323  76.0086855  50.6536169  42.0300877
  75.1837023  51.1232507  41.2528331  76.9631955  49.8780589  41.6289527
  77.6858264  49.5311356  42.2603748  77.1371219  49.3985518  40.2303389
  77.0928332  50.2665631  39.5722083  78.5080657  48.7565926  40.0051111
  78.5873491  48.4222338  38.9704158  79.2897235  49.4867265  40.2119892
  78.6234793  47.9022000  40.6733311  75.9987947  48.4382017  39.8534096
  75.4596867  48.5489225  38.7748613  75.4634575  47.6427812  40.8244593
  75.9354411  47.5448623  41.7237970  74.2348992  46.8469221  40.7896222
  74.1411858  46.3695880  39.8145438  74.3695379  45.7475347  41.9134801
  74.3628100  46.2118418  42.8996868  73.5194711  45.0650788  41.8776985
  75.5851006  45.0306404  41.7144147  76.3036938  45.4544330  42.2298763
  72.9179113  47.6520016  40.8160196  71.9321221  47.1534152  40.2536627
  72.7828740  48.8307126  41.3731356  73.5145978  49.2410640  41.9527371
  71.5839689  49.7158960  41.2517026  70.6314890  49.1987650  41.3608839
  71.5526883  50.6828856  42.3976230  72.5681739  51.0762732  42.4495963
  70.5759350  51.8788798  42.1698075  70.6024160  52.5396129  43.0370731
  70.8795123  52.4326049  41.2822552  69.5632542  51.5007488  42.0328673
  71.2012351  49.9942087  43.7388206  71.1912548  50.7365298  44.5362293
  70.2169284  49.5300328  43.6628080  71.9464259  49.2294920  43.9622149
  71.5497642  50.2788342  39.7957539  70.5034387  50.1670739  39.1739841
  72.6683181  50.7679948  39.2913016  73.5331786  50.8749057  39.8221540
  72.7620806  51.2259488  37.8406164  72.0125148  51.9973201  37.6593002
  74.1818885  51.8106948  37.5921377  74.9321993  51.0813843  37.8981588
  74.3205679  51.9825577  36.5246747  74.4103311  53.1251254  38.3515692
  73.5741379  53.7939194  38.1465973  74.3965548  52.9148356  39.4211749
  75.7099224  53.8541940  38.0159588  75.6741815  54.1389282  36.9647942
  75.7365882  54.7760320  38.5963843  76.9806327  53.1346710  38.2475856
  77.2518280  52.4340740  37.5574095  77.8091313  53.3234751  39.2911488
  77.5089232  53.8964183  40.3884843  76.5652524  54.2588870  40.5322019
  78.2097000  53.9933582  41.1225413  79.0956458  53.1212596  39.2084730
  79.5070703  52.8076918  38.3308130  79.6894951  53.2773681  40.0238418
  72.4671106  50.1312620  36.9092349  71.8126402  50.2830242  35.8704501
  72.9858644  48.9692637  37.1617430  73.5307381  48.7751892  38.0017333
  72.8481185  47.8013403  36.2639468  73.1682132  47.9824547  35.2380999
  73.7035021  46.7188642  36.9363295  74.7356421  46.8701332  36.6214634
  73.6695389  46.8910152  38.0117274  73.3517290  45.2427525  36.6885959
  72.8240360  44.8318366  37.5488222  72.6823553  45.1532290  35.8325765
  74.6366946  44.4688329  36.4382240  75.0257156  43.6313825  37.2635393
  75.2414090  44.7468019  35.3390776  71.3372985  47.3918539  36.2008523
  70.7211847  47.3692963  35.1156736  70.6297067  47.1466837  37.3574310
  71.1837511  47.0865228  38.2008908  69.2001058  46.9458027  37.4597942
  68.9291457  45.9975772  36.9960991  68.7708599  46.9172858  38.8903398
  69.2075112  46.0700480  39.4210494  69.1220968  47.8458359  39.3400880
  67.2281697  46.8547342  39.1405400  66.3359673  47.9607481  39.2915116
  65.1465396  47.3720948  39.5556971  64.2921726  48.0252740  39.7357082
  65.2433155  46.0378554  39.5448393  64.4842764  45.3867514  39.6897121
  66.5648820  45.6812314  39.3027668  66.8493065  44.6285109  39.2797789
  68.4298347  48.1050647  36.6954018  67.6077165  47.8987696  35.7708148
  68.7078258  49.3606226  37.0497198  69.3787056  49.6171736  37.7728463
  68.0308754  50.5174645  36.3865765  66.9600656  50.4355025  36.5727446
  68.7012097  51.8025849  36.9579612  68.6229294  51.7797940  38.0442520
  69.7628294  51.7771102  36.7145838  68.1248504  53.1109220  36.4620531
  68.4246771  53.7217087  35.2096296  69.0766146  53.1932317  34.5307271
  67.9240785  54.9692496  34.8061451  68.2416364  55.4204009  33.8776153
  66.9723133  55.6320193  35.6660581  66.5201018  56.8840339  35.2874065
  65.8828745  57.2166690  35.9542027  66.8338517  55.1382221  36.8944659
  66.3445634  55.7566187  37.6321451  67.2967084  53.8223142  37.3095913
  66.9990986  53.4098439  38.2632378  68.2628595  50.5602880  34.7998640
  67.3379843  50.8982360  34.0746619  69.4564779  50.1494874  34.2284464
  70.2870700  49.9601152  34.7891647  69.6794287  49.9392723  32.8138498
  69.2214557  50.8387582  32.4006840  71.1480036  49.8212333  32.4253713
  71.5393900  48.8412213  32.6973606  71.2689363  49.9245291  31.3466112
  71.8724175  50.8762335  33.1262514  71.9620682  50.6380604  34.0732057
  69.0223680  48.6579232  32.2336001  68.9749763  48.5008813  30.9944247
  68.4818037  47.7886587  33.0685112  68.6584904  47.8243131  34.0729914
  67.6184273  46.7322468  32.7104552  67.9863626  46.3369406  31.7632501
  67.6591695  45.5509356  33.6443186  67.6171734  45.9283505  34.6669795
  66.7566402  44.9626219  33.4840784  68.9016947  44.5783924  33.5327612
  68.9875817  43.6109185  34.3753308  69.6738033  44.8160025  32.5643218
  66.1750928  47.2718098  32.5128916  65.5476445  47.0527229  31.4467065
  65.6326874  47.9679304  33.5171314  66.1658065  48.1284978  34.3725121
  64.3271983  48.5742084  33.6086037  63.5982367  47.7773057  33.4602323
  63.9085248  49.0759061  34.9985328  64.6703038  49.7632772  35.3690726
  62.5615318  49.9065477  34.9096597  62.2817517  50.2532234  35.9046637
  62.7064990  50.7644962  34.2532392  61.7699908  49.2735721  34.5104783
  63.8586455  47.9185879  36.0312803  64.8629463  47.5109040  36.1515506
  63.5605688  48.3217273  36.9987692  62.8754327  46.7428104  35.6419976
  62.9009672  45.9760561  36.4160821  61.8612252  47.1327235  35.5504337
  63.1852824  46.3089801  34.6909243  64.1674105  49.6213771  32.4672893
  63.3759607  49.4851841  31.5750154  65.1261852  50.5505363  32.3463129
  65.9222330  50.5798075  32.9823884  65.1842091  51.6047801  31.3471111
  64.2132503  51.5899868  30.8534946  65.3891876  52.9600270  32.0342899
  66.3411350  52.9145213  32.5631286  65.4954551  53.7084642  31.2493096
  64.3567690  53.4780840  33.0122719  64.3962918  53.2946876  34.3031850
  65.0648038  52.6306556  34.8301217  63.4476907  54.0883996  34.8665190
  63.4127854  54.2540550  35.8728812  62.5456567  54.6509553  34.0157953
  61.3518855  55.4010553  34.2037474  61.0178324  55.6528509  35.1991777
  60.6255026  55.8024338  33.1057231  59.6729034  56.3018955  33.2104256
  61.1912147  55.5283577  31.8120334  60.6314234  55.8083796  30.9323503
  62.4507810  54.9052957  31.6435326  62.8946873  54.8521622  30.6602132
  63.1440497  54.3431594  32.7745167  66.1372752  51.3737755  30.1366724
  67.1552226  50.7277464  30.3141642  65.7758527  51.7410490  28.9251370
  64.8718305  52.1888434  28.7723036  66.5072919  51.6039354  27.6772818
  67.0894542  50.6841501  27.6262505  65.4849074  51.5022284  26.5234991
  64.7649991  52.3134562  26.6311811  66.0109745  51.6666646  25.5828296
  64.7221781  50.1954092  26.4228132  65.4391207  49.4061587  26.1984385
  64.3025877  49.9759037  27.4052928  63.5833138  50.1080764  25.3913205
  62.4776482  49.6263327  25.8282088  63.8255971  50.5718049  24.2515408
  67.5545994  52.6883999  27.5711789  67.4934380  53.7406322  26.9534084
  68.6391436  52.5017201  28.3998059  68.7061687  51.6402474  28.9414620
  69.8675463  53.4089774  28.6951107  69.9974262  54.0153247  27.7975032
  69.5792691  54.4071140  29.9565629  70.3983258  55.1205437  29.8604999
  68.2957164  55.2396825  29.9144296  68.2313506  55.8550445  30.8113653
  68.3064594  55.8814950  29.0333335  67.4327280  54.5748137  29.8677976
  69.6233708  53.6426042  31.3374053  69.4266173  54.3434506  32.1491888
  68.8673573  52.8580946  31.3430846  70.6076386  53.1963728  31.4749024
  71.1566990  52.6884541  28.8376259  71.1393834  51.5299662  29.2472304
  72.2484272  53.4187217  28.6624695  72.1991162  54.3266802  28.2005021
  73.6248993  53.0932083  29.0623725  73.8461718  52.0844394  28.7172757
  74.5188361  54.1885597  28.4661717  74.4085838  54.2185308  27.3823142
  74.2229143  55.1662736  28.8442087  75.8596204  53.9118555  28.8147908
  76.4568215  54.5043717  28.3127697  73.8459127  53.1317111  30.5923021
  73.3793677  53.9938012  31.2831599  74.6370514  52.1765110  31.1877796
  74.9669211  51.3441286  30.7007411  75.0852923  52.2598342  32.5837174
  74.1610846  52.2696731  33.1607645  75.9257469  51.0222345  33.0581107
  76.2557101  51.2583510  34.0688556  75.0798175  49.7895878  33.0653052
  75.6767524  48.9400332  33.3972340  74.2391543  49.9288308  33.7457879
  74.7052305  49.5990266  32.0602550  77.1433194  50.7912820  32.2757763
  77.6147919  50.0069480  32.6286444  75.8804384  53.5472239  32.8624079
  75.8805737  53.9407392  34.0028301  76.6320158  54.1179727  31.8845884
  76.8512445  53.6265777  31.0178959  77.2143105  55.4658588  31.9282927
  77.7695293  55.5721129  32.8590834  78.1497587  55.6166188  30.7031780
  78.6498765  54.6643270  30.5277681  77.5396541  55.8225962  29.8234856
  79.2050721  56.7045145  30.8271037  79.6554621  56.8302304  29.8418168
  78.6845769  57.6326954  31.0597711  80.3205571  56.5700316  31.8051434
  80.6753740  57.5449357  32.5372752  80.6629807  55.4044251  32.1554353
  76.1598641  56.5868517  31.9613769  76.4020986  57.6648056  32.4899284
  74.9536533  56.3565991  31.3442178  74.7765056  55.5285443  30.7756645
  73.7574871  57.2906622  31.4300823  74.1291913  58.3144853  31.4255706
  72.8105110  57.2596409  30.1761892  73.3788137  57.5817576  29.3035714
  72.5062903  56.2290434  29.9971933  71.5763520  58.1129999  30.2873597
  70.9918875  57.9942839  29.3761749  70.9675946  57.7339429  31.1081198
  71.8259543  59.6276922  30.5196760  72.9790730  60.0655547  30.2609467
  70.8760463  60.3602112  30.9494371  73.0033442  57.0049543  32.7726979
  72.7075757  57.9249893  33.4832226  72.7879688  55.7658723  33.2431130
  72.9358630  54.9306066  32.6765095  72.3312914  55.4704895  34.5772632
  71.3462137  55.9287088  34.6683567  72.2745850  53.9381581  34.7611788
  71.9296185  53.7060548  35.7689284  71.5844834  53.5101040  34.0345630
  73.2685310  53.5166782  34.6117966  73.2067007  56.0948001  35.7215708
  72.7339864  56.3045994  36.8338745  74.4677721  56.3422284  35.4780404
  74.9108025  56.1382835  34.5825514  75.3717443  56.9314047  36.4502819
  75.2566415  56.3531534  37.3660623  76.8595330  56.9706648  35.8632994
  77.1542131  55.9696797  35.5477277  76.8875084  57.6052119  34.9772778
  77.8466283  57.4923309  36.8964255  78.3863953  58.7945606  36.9729916
  78.0517527  59.5525158  36.2807833  79.3556291  59.1173633  37.9413619
  79.7085113  60.1370044  38.0064939  79.8751299  58.1709602  38.8184589
  80.6085826  58.4316240  39.5656213  79.3928606  56.8546131  38.6788316
  79.7657562  56.0815011  39.3335435  78.4705642  56.5407396  37.7400949
  78.1933264  55.5032651  37.6266628  75.0709488  58.4772411  36.6010063
  75.1340570  59.0459625  37.6976194  74.6710919  59.1171983  35.5028614
  74.6296967  58.6571524  34.5929437  74.2475246  60.5239827  35.4460247
  74.9163803  61.2014511  35.9789136  74.2316217  60.9489124  33.8751817
  74.9312802  60.3279353  33.3171570  73.2416841  60.7723273  33.4545391
  74.6130054  62.4461328  33.7144160  74.7914969  63.1410271  34.7348183
  74.7248811  62.9446281  32.5677708  72.8497278  60.6293574  36.1200888
  72.6272830  61.5139965  36.9083101  71.9364356  59.7146043  35.8031692
  72.1514603  58.9773799  35.1323141  70.5653072  59.5933558  36.3067114
  69.9939644  60.4705849  35.9999454  69.8970616  58.3316002  35.7217724
  70.4718614  57.4492294  36.0045673  68.9015173  58.2140099  36.1482875
  69.7922835  58.4092329  34.1529082  70.7024454  58.8209837  33.7171473
  69.6502115  57.4195587  33.7184850  68.5951994  59.3064332  33.8790210
  67.6811308  58.8375849  34.2409876  68.7013767  60.2516755  34.4123703
  68.5061215  59.5471175  32.4191600  69.3824162  59.8923483  32.0267823
  67.6123858  59.4275637  31.5582509  66.4273326  59.0604131  31.9154333
  66.2263349  58.8725899  32.8972360  65.6913515  58.9602848  31.2161972
  67.8642551  59.5440009  30.2758320  68.8140002  59.7383195  29.9579963
  67.1099444  59.4400106  29.5971411  70.5818723  59.5100665  37.8889723
  69.8176874  60.2278107  38.6047451  71.4265512  58.6588441  38.4028712
  72.0494613  58.0406504  37.8840759  71.4958433  58.5728773  39.9185537
  70.5272242  58.8248119  40.3495791  71.8113969  57.1175207  40.3019646
  72.8138103  56.9642755  39.9032866  71.7929668  56.8885894  41.8517639
  72.0223744  55.8443620  42.0677782  72.5394021  57.5287193  42.3231693
  70.8059046  57.1325460  42.2454637  70.8358743  56.0528311  39.6579756
  70.8086921  56.2311915  38.5827204  71.2731705  55.0664079  39.8064692
  69.3977127  56.0081403  40.1608352  68.8499856  55.2306053  39.6272056
  69.3925707  55.7880942  41.2279384  68.9204084  56.9717554  39.9855995
  72.3970893  59.6447129  40.5597262  72.0141712  60.1939309  41.5632845
  73.5435600  60.0810435  39.9675491  73.9354600  59.6823390  39.1146792
  74.3294944  61.2060405  40.5422679  74.4814141  60.8952250  41.5764841
  75.6811813  61.4254221  39.8176354  76.0020884  62.3980633  40.1906433
  76.6894950  60.2798585  40.1527388  77.6291333  60.4599613  39.6300794
  76.8689101  60.2558741  41.2265139  76.2736161  59.3241511  39.8319863
  75.6141433  61.4975327  38.3621520  75.7705804  60.6080084  37.9822114
  73.5925475  62.5750915  40.4943447  73.4866011  63.2049003  41.5367463
  72.8016874  62.8763159  39.3868948  72.8911939  62.4149988  38.4812348
  71.7400407  63.9195725  39.4424561  72.2033680  64.8974620  39.5751059
  70.9721116  63.8387292  38.1470183  70.1817086  64.5888158  38.1443450
  71.6477692  64.0208932  37.3113078  70.5319415  62.8464103  38.0466258
  70.8004279  63.7400717  40.6277886  70.3068530  64.7561438  41.0438502
  70.4630562  62.5434066  41.2375870  70.7948865  61.6269481  40.9364420
  69.5534924  62.5224072  42.4217482  68.8341539  63.2864481  42.1255514
  69.0140347  61.0563069  42.6846174  69.8344264  60.3491581  42.5642215
  68.6795266  60.9820485  43.7204664  67.8432343  60.6433318  41.7415618
  67.1543679  61.4774020  41.6147472  68.2306106  60.3957375  40.7522946
  67.0965692  59.4193715  42.3434934  67.8349794  58.6922686  42.6813658
  66.5457557  59.7459731  43.2248712  66.1345575  58.7285927  41.3992757
  65.9544940  59.2000365  40.5128549  65.4720354  57.5311323  41.6047975
  64.9119478  56.9634449  40.6243925  64.9515039  57.3900723  39.6986181
  64.4192367  56.0809025  40.7586969  65.4989982  56.9190767  42.7621159
  66.0180545  57.3250544  43.5408866  65.0014601  56.0370067  42.8843175
[truncated: 6,078,200 more chars]
